# Supplementary material for: A Comprehensive Proteomic and Phosphoproteomic Analysis of Retinal Pigment Epithelium Reveals Multiple Pathway Alterations in Response to the Inflammatory Stimuli
Source: Int J Mol Sci. 2020 Apr 25;21(9):3037. doi: 10.3390/ijms21093037 (PMC7246457; doi:10.3390/ijms21093037)
Supplement: Supplementary file 1 [file ijms-21-03037-s001.zip › Supplementary Table 1.xlsx]

## Sheet: Supplementary table S1
Supplementary Table S1. List of the identified protein in global proteomic analysis
No.	Accession	Description	Sum PEP Score	Coverage [%]	# Peptides	# PSMs	# Unique Peptides	# Protein Groups	# AAs	MW [kDa]	calc. pI	Score Sequest HT: Sequest HT	# Peptides (by Search Engine): Sequest HT	# Razor Peptides	Normalized reporter ion intensity of 126 (CON1)	Normalized reporter ion intensity of 127N (CON2)	Normalized reporter ion intensity of 127C (CON3)	Normalized reporter ion intensity of 128N (LPS_45min_1)	Normalized reporter ion intensity of 128C (LPS_45min_2)	Normalized reporter ion intensity of 129N (LPS_45min_3)	Normalized reporter ion intensity of 129C (LPS_24hr_1)	Normalized reporter ion intensity of 130N (LPS_24hr_2)	Normalized reporter ion intensity of 130C (LPS_24hr_3)	Normalized reporter ion intensity of 131 (pooled sample)	Reporter ion intensity of 126 (CON1)	Reporter ion intensity of 127N (CON2)	Reporter ion intensity of 127C (CON3)	Reporter ion intensity of 128N (LPS_45min_1)	Reporter ion intensity of 128C (LPS_45min_2)	Reporter ion intensity of 129N (LPS_45min_3)	Reporter ion intensity of 129C (LPS_24hr_1)	Reporter ion intensity of 130N (LPS_24hr_2)	Reporter ion intensity of 130C (LPS_24hr_3)	Reporter ion intensity of 131 (pooled sample)
1	Q09666	Neuroblast differentiation-associated protein AHNAK OS=Homo sapiens GN=AHNAK PE=1 SV=2	4516.9	84	345	6132	335	1	5890	628.7	6.15	21842.5	345	9	908370	891203	872386	941008	949221	877035	765995	813758	854782	846071	908370	854013	843834	906771	845612	745011	707517	748870	783092	630454
2	Q15149	Plectin OS=Homo sapiens GN=PLEC PE=1 SV=3	3824.76	74	369	5583	10	1	4684	531.5	5.96	22228.6	369	407	668304	675683	676909	672092	704940	676503	705685	692386	681890	680716	668304	647486	654754	647638	627994	574666	651811	637176	624700	507240
3	Q15149-3	Isoform 3 of Plectin OS=Homo sapiens GN=PLEC	3750.55	74	359	5550	3	1	4570	517.7	5.74	22135.2	359	0	2613.6	2742.1	2759	2636.1	2800.1	2956	2608.6	2632.6	2727.1	2716.7	2613.6	2627.7	2668.7	2540.2	2494.5	2511	2409.4	2422.7	2498.4	2024.4
4	Q15149-4	Isoform 4 of Plectin OS=Homo sapiens GN=PLEC	3741.72	74	360	5563	2	1	4547	515.9	5.8	22165.5	360	0	3285.4	3298.9	3350	3462.1	3336.8	3475.9	4305.6	4310.3	4255.4	3904.5	3285.4	3161.3	3240.3	3336.2	2972.6	2952.7	3976.9	3966.6	3898.5	2909.4
5	Q15149-6	Isoform 6 of Plectin OS=Homo sapiens GN=PLEC	3741.35	74	360	5533	2	1	4551	516.2	5.76	22057	360	0	117.1	109.2	119.4	121.6	135.5	145.9	112.6	108.3	120.9	107.8	117.1	104.6	115.4	117.2	120.7	123.9	104	99.7	110.8	80.3
6	Q15149-8	Isoform 8 of Plectin OS=Homo sapiens GN=PLEC	3740.89	74	360	5541	2	1	4525	513.4	5.76	22080.8	360	0	1697.2	1851.3	1852.4	1786.7	1813.8	1762.1	1694.5	1614.6	1645.3	1706.8	1697.2	1774	1791.8	1721.7	1615.8	1496.8	1565.1	1485.9	1507.3	1271.9
7	Q15149-5	Isoform 5 of Plectin OS=Homo sapiens GN=PLEC	3739.48	74	360	5536	2	1	4547	516	5.78	22065.3	360	0	472.6	510.8	508.6	483.4	539.3	499.8	468.9	431.7	467.1	495.3	472.6	489.5	492	465.8	480.4	424.6	433.1	397.3	428	369.1
8	Q9UPN3	Microtubule-actin cross-linking factor 1, isoforms 1/2/3/5 OS=Homo sapiens GN=MACF1 PE=1 SV=4	3552.89	60	405	2621	9	1	7388	837.8	5.39	10285.4	405	438	385468	373116	384907	405410	385835	394581	384780	378426	369946	379673	385468	357546	372309	390659	343720	335183	355404	348251	338918	282915
9	Q9UPN3-5	Isoform 4 of Microtubule-actin cross-linking factor 1, isoforms 1/2/3/5 OS=Homo sapiens GN=MACF1	2732.75	57	307	1897	5	1	5938	669.7	5.3	7543.91	307	2	6230.2	6047.2	6088.2	6460.7	6308.5	6660.4	6260.4	6255.6	6168.7	6280.9	6230.2	5794.8	5889	6225.6	5619.9	5657.7	5782.5	5756.8	5651.3	4680.2
10	P35579	Myosin-9 OS=Homo sapiens GN=MYH9 PE=1 SV=4	2629.39	76	209	9863	64	1	1960	226.4	5.6	40160.2	209	180	1.21163e+06	1.1183e+06	1136058	1.2718e+06	1.10312e+06	1.20927e+06	1.21652e+06	1.26126e+06	1.25498e+06	1.24748e+06	1.21163e+06	1.07164e+06	1.09888e+06	1.22553e+06	982716	1027231	1.12365e+06	1.16069e+06	1149726	929568
11	P21333-2	Isoform 2 of Filamin-A OS=Homo sapiens GN=FLNA	2608.74	77	175	7129	1	1	2639	279.8	6.05	32015.9	175	194	761732	722522	752314	827285	763321	794514	847149	832102	831967	811094	761732	692371	727692	797185	680003	674912	782475	765751	762189	604391
12	P21333	Filamin-A OS=Homo sapiens GN=FLNA PE=1 SV=4	2579.36	77	175	6992	1	1	2647	280.6	6.06	31327.8	175	0	70.3	67.3	73.3	72.5	65.8	73	73.7	77.8	77	77.2	70.3	64.5	70.9	69.8	58.6	62	68.1	71.6	70.6	57.5
13	O75369-8	Isoform 8 of Filamin-B OS=Homo sapiens GN=FLNB	2507.71	80	173	4440	8	1	2633	281.5	5.71	20123.4	173	174	411616	386336	402543	432466	413912	419382	478336	476216	461461	442353	411616	370214	389368	416731	368733	356250	441818	438243	422758	329622
14	O75369-3	Isoform 3 of Filamin-B OS=Homo sapiens GN=FLNB	2434.18	81	166	4327	2	1	2561	273.7	5.67	19656.7	166	0	708.6	639.8	660.3	699.9	692.1	794	910.7	864.1	895.7	797.3	708.6	613.1	638.6	674.4	616.5	674.4	841.2	795.2	820.6	594.1
15	Q8IVF2	Protein AHNAK2 OS=Homo sapiens GN=AHNAK2 PE=1 SV=2	2341.86	68	222	1814	220	1	5795	616.2	5.36	7223.92	222	0	229739	228126	230599	249581	251519	234324	180533	184330	198998	210517	229739	218607	223052	240500	224065	199051	166751	169632	182308	156868
16	Q14204	Cytoplasmic dynein 1 heavy chain 1 OS=Homo sapiens GN=DYNC1H1 PE=1 SV=5	2308.51	58	254	1983	252	1	4646	532.1	6.4	7374.87	254	2	293918	281108	283696	290012	272362	290501	262380	273664	273344	276095	293918	269377	274411	279460	242633	246771	242349	251842	250418	205734
17	Q14315	Filamin-C OS=Homo sapiens GN=FLNC PE=1 SV=3	2126.27	77	169	3653	148	1	2725	290.8	5.97	14842.8	169	1	352941	337980	339176	347223	341762	351204	325994	338149	332138	337397	352941	323876	328076	334590	304458	298336	301107	311185	304282	251413
18	Q13813-3	Isoform 3 of Spectrin alpha chain, non-erythrocytic 1 OS=Homo sapiens GN=SPTAN1	2081.85	76	197	2391	3	1	2452	282.1	5.34	9965.14	197	0	7887.3	7577.3	8002.9	8092.2	8078.4	7269.6	8546.9	8495.6	7883	7880.9	7887.3	7261.1	7741	7797.8	7196.7	6175.3	7894.4	7818.2	7221.9	5872.5
19	Q13813-2	Isoform 2 of Spectrin alpha chain, non-erythrocytic 1 OS=Homo sapiens GN=SPTAN1	2074.97	76	198	2383	4	1	2477	284.9	5.35	9880.84	198	212	305990	299464	307153	308275	317522	298639	329946	328418	315891	313793	305990	286967	297100	297059	282864	253684	304756	302230	289397	233824
20	Q03001	Dystonin OS=Homo sapiens GN=DST PE=1 SV=4	2054.07	47	317	991	52	1	7570	860.1	5.25	3503.98	317	255	144360	142202	145658	146565	148054	143702	130652	128081	126394	135661	144360	136268	140891	141232	131894	122070	120677	117868	115793	101088
21	Q01082	Spectrin beta chain, non-erythrocytic 1 OS=Homo sapiens GN=SPTBN1 PE=1 SV=2	1998.38	76	173	2266	17	1	2364	274.4	5.57	9772.3	173	184	281097	277135	283150	284651	292663	274841	303092	301770	291247	290044	281097	265570	273883	274294	260718	233468	279953	277707	266820	216128
22	Q07954	Prolow-density lipoprotein receptor-related protein 1 OS=Homo sapiens GN=LRP1 PE=1 SV=2	1848.13	50	179	1410	174	1	4544	504.3	5.39	5579.35	179	5	154127	154422	157500	161415	161639	160739	168945	165072	159866	160696	154127	147978	152346	155542	143996	136542	156048	151909	146458	119744
23	Q9Y490	Talin-1 OS=Homo sapiens GN=TLN1 PE=1 SV=3	1846.37	73	152	1974	132	1	2541	269.6	6.07	8388.94	152	21	219490	207808	209925	213816	202454	226428	241925	247680	243749	227753	219490	199136	203054	206036	180356	192343	223456	227930	223306	169711
24	Q01082-3	Isoform 2 of Spectrin beta chain, non-erythrocytic 1 OS=Homo sapiens GN=SPTBN1	1820.31	76	158	2101	3	1	2155	251.2	5.53	9117.2	158	0	1593	1425	1484.4	1466.2	1543.8	1403.2	1602	1731.3	1736.2	1677.2	1593	1365.5	1435.8	1412.8	1375.3	1192	1479.7	1593.3	1590.5	1249.8
25	E9PEB9	Dystonin OS=Homo sapiens GN=DST PE=1 SV=3	1777.88	52	269	896	5	1	5675	649.1	5.99	3167.88	269	0	869.7	924.3	911	948.8	954.9	955.5	802.6	783.1	850.5	853.2	869.7	885.7	881.1	914.3	850.6	811.7	741.3	720.6	779.1	635.7
26	P78527	DNA-dependent protein kinase catalytic subunit OS=Homo sapiens GN=PRKDC PE=1 SV=3	1773.91	51	204	1612	202	1	4128	468.8	7.12	5830.58	204	2	233386	237602	240076	236672	243941	229598	246563	240497	231624	236813	233386	227687	232218	228061	217314	195036	227739	221320	212198	176463
27	P35579-2	Isoform 2 of Myosin-9 OS=Homo sapiens GN=MYH9	1672.95	74	142	6645	2	1	1382	159.8	5.97	25767.1	142	0	36.5	42.7	34.3	34.3	32.7	52.6	46.3	39	43	40.5	36.5	40.9	33.1	33.1	29.1	44.7	42.8	35.9	39.4	30.2
28	Q14789	Golgin subfamily B member 1 OS=Homo sapiens GN=GOLGB1 PE=1 SV=2	1613.27	72	219	904	1	1	3259	375.8	5	3448.47	219	222	116365	116797	118174	122412	123203	117427	143880	138427	133982	128653	116365	111923	114307	117958	109755	99750.5	132896	127389	122745	95866.7
29	Q14789-2	Isoform 2 of Golgin subfamily B member 1 OS=Homo sapiens GN=GOLGB1	1598.29	71	218	902	2	1	3269	376.9	5	3439.87	218	0	513.8	560.7	569.5	521.9	538.9	551.9	636.4	627.8	576.8	574.9	513.8	537.3	550.8	502.9	480.1	468.8	587.9	577.8	528.4	428.4
30	F1T0J2	Golgin subfamily B member 1 OS=Homo sapiens GN=GOLGB1 PE=1 SV=1	1584.9	73	217	884	1	1	3184	367.2	5.02	3348.81	217	0	101.6	101.9	113.2	103.3	122.2	105.8	120.9	113.6	117.3	111.3	101.6	97.6	109.5	99.6	108.8	89.9	111.7	104.6	107.5	83
31	P98160	Basement membrane-specific heparan sulfate proteoglycan core protein OS=Homo sapiens GN=HSPG2 PE=1 SV=4	1526.6	56	146	844	146	1	4391	468.5	6.51	3915.29	146	0	71039.3	70613.2	71489.6	77382	78448	81698.7	105091	99609.9	97013	89091.1	71039.3	67666.5	69149.8	74566.5	69885.3	69400.3	97068.1	91667.1	88876.5	66386.7
32	P02751	Fibronectin OS=Homo sapiens GN=FN1 PE=1 SV=4	1454.25	64	101	1976	101	1	2386	262.5	5.71	8823.28	101	0	155417	151788	150356	175640	169067	181106	289077	268613	260557	224583	155417	145454	145434	169250	150613	153844	267008	247194	238704	167349
33	P35580-3	Isoform 3 of Myosin-10 OS=Homo sapiens GN=MYH10	1420.99	62	140	1989	2	1	1997	231.2	5.53	8086.9	140	124	129309	124124	125108	125919	123594	124447	120988	123571	119300	123327	129309	118944	121014	121338	110103	105714	111752	113718	109294	91897.6
34	P35580-4	Isoform 4 of Myosin-10 OS=Homo sapiens GN=MYH10	1415	62	139	1983	1	1	2007	232.4	5.55	8076.31	139	0	345.8	313.6	317.6	336	293.5	315.4	318	307.6	326.6	329.2	345.8	300.5	307.2	323.8	261.4	267.9	293.7	283.1	299.2	245.3
35	P35580-5	Isoform 5 of Myosin-10 OS=Homo sapiens GN=MYH10	1414.53	63	139	1982	1	1	1985	229.9	5.57	8070.54	139	0
36	P46821	Microtubule-associated protein 1B OS=Homo sapiens GN=MAP1B PE=1 SV=2	1384.73	64	123	1145	122	1	2468	270.5	4.81	4717.64	123	1	165561	152964	156536	165044	147652	158841	166880	174630	171560	164723	165561	146581	151412	159038	131535	134930	154140	160705	157172	122744
37	P46940	Ras GTPase-activating-like protein IQGAP1 OS=Homo sapiens GN=IQGAP1 PE=1 SV=1	1283.32	70	98	1948	96	1	1657	189.1	6.48	8395.09	98	3	224730	219950	224242	225391	232115	227275	238871	232953	231477	231964	224730	210772	216903	217191	206779	193062	220635	214378	212063	172850
38	Q14980	Nuclear mitotic apparatus protein 1 OS=Homo sapiens GN=NUMA1 PE=1 SV=2	1260.93	67	132	915	2	1	2115	238.1	5.78	3865.49	132	142	136642	137236	137113	138399	145185	136490	126769	125138	122593	129787	136642	131509	132625	133363	129338	115944	117091	115160	112311	96711.4
39	Q14980-2	Isoform 2 of Nuclear mitotic apparatus protein 1 OS=Homo sapiens GN=NUMA1	1255.74	67	131	909	1	1	2101	236.4	5.8	3837.86	131	0	1040.7	1013.1	1039.7	1190.9	1115	1029.1	1043.5	974.9	944.8	1037.6	1040.7	970.8	1005.7	1147.6	993.3	874.2	963.8	897.1	865.5	773.2
40	A0A087WVQ6	Clathrin heavy chain 1 OS=Homo sapiens GN=CLTC PE=1 SV=1	1199.06	67	91	1769	70	1	1679	191.9	5.69	7753.17	91	25	185508	185248	186940	182301	186597	192739	194350	194169	191531	189560	185508	177518	180822	175668	166230	163725	179512	178686	175468	141252
41	Q9NZM1	Myoferlin OS=Homo sapiens GN=MYOF PE=1 SV=1	1197.81	64	127	1096	3	1	2061	234.6	6.18	4075.09	127	135	158698	163753	163322	161369	166760	156352	172047	165980	163504	163393	158698	156920	157977	155497	148557	132816	158912	152745	149791	121753
42	Q9NZM1-3	Isoform 3 of Myoferlin OS=Homo sapiens GN=MYOF	1168.79	63	125	1078	1	1	2050	233.2	6.1	4005.53	125	0	261.7	247.1	228	236.8	262.9	203.1	238.9	234.7	278.9	255.2	261.7	236.8	220.6	228.2	234.2	172.5	220.7	216	255.5	190.2
43	P15924	Desmoplakin OS=Homo sapiens GN=DSP PE=1 SV=3	1163.51	57	172	747	170	1	2871	331.6	6.81	2704.37	172	2	123878	119160	119039	122587	118978	118592	121350	122108	115506	118803	123878	114188	115143	118127	105992	100740	112086	112371	105819	88526.5
44	Q8WXH0-2	Isoform 2 of Nesprin-2 OS=Homo sapiens GN=SYNE2	1160.93	36	226	462	219	1	6907	798.4	5.36	1527.1	226	7	66756.6	70435.2	70045.9	68883.6	72200.1	67914	64227.7	62722.8	62082.4	65786.8	66756.6	67495.9	67753.4	66377.4	64319.3	57690.6	59324.3	57721.4	56875.5	49021.4
45	P49792	E3 SUMO-protein ligase RanBP2 OS=Homo sapiens GN=RANBP2 PE=1 SV=2	1128.11	61	156	544	104	1	3224	358	6.2	1983.3	156	52	88240.7	88449.2	87890.2	89842.7	91520.3	84038.3	88882.2	87215.2	86143.9	87122	88240.7	84758.3	85013.6	86573.9	81530.6	71387.7	82096.6	80260.8	78919	64919.4
46	P49327	Fatty acid synthase OS=Homo sapiens GN=FASN PE=1 SV=3	1125.44	55	110	878	108	1	2511	273.3	6.44	3633.62	110	2	121378	121552	112989	110726	107643	114208	93113.8	102264	102119	105451	121378	116480	109291	106697	95893.8	97015.9	86005.2	94109.4	93554.5	78577.3
47	P46939-2	Isoform 2 of Utrophin OS=Homo sapiens GN=UTRN	1064.79	46	145	576	140	1	3438	394.7	5.38	2119.12	145	6	81885.8	83948.3	84649.3	82873.5	85907.8	80670.3	80056.2	78097.9	76066.9	79575.1	81885.8	80445.2	81878.8	79858.3	76530.8	68526.7	73944.4	71870.5	69687.2	59295.8
48	P12814	Alpha-actinin-1 OS=Homo sapiens GN=ACTN1 PE=1 SV=2	1053.11	83	68	4056	5	1	892	103	5.41	17351.6	68	53	325215	312044	335101	321611	329944	312506	400810	388187	387372	364682	325215	299023	324134	309910	293930	265464	370211	357233	354883	271745	Acetyl [N-Term]
49	P12270	Nucleoprotein TPR OS=Homo sapiens GN=TPR PE=1 SV=3	1044.23	54	126	677	125	1	2363	267.1	5.02	2552.43	126	1	93924.5	94847.8	93975.8	95938.3	99461.8	91854.5	96148.6	93373.9	90012.3	92908.2	93924.5	90889.8	90900.1	92447.7	88605.3	78027.3	88808.3	85928.4	82462.9	69231
50	O43707	Alpha-actinin-4 OS=Homo sapiens GN=ACTN4 PE=1 SV=2	1040.17	81	77	5116	22	1	911	104.8	5.44	21810.3	77	63	666653	641538	678559	652118	676826	622600	773763	746259	750903	721154	666653	614767	656351	628391	602949	528878	714691	686754	687925	537372
51	Q99715	Collagen alpha-1(XII) chain OS=Homo sapiens GN=COL12A1 PE=1 SV=2	1035.76	50	124	632	124	1	3063	332.9	5.53	2475.36	124	0	81566	79642	83702	92951.2	85221.4	88968.8	96284.5	87664.7	89267.1	87778.3	81566	76318.6	80962.5	89569.3	75919.3	75576	88933.8	80674.4	81780.2	65408.5
52	Q8NF91	Nesprin-1 OS=Homo sapiens GN=SYNE1 PE=1 SV=4	1019.74	26	187	412	5	1	8797	1010.5	5.53	1425.82	187	172	49871.7	50170.3	51296.1	52428.2	52506.9	52587.3	71589	70364.1	67720.3	61437.9	49871.7	48076.7	49617.2	50520.6	46775.7	44671.1	66123.7	64753.3	62040.6	45780.8
53	Q8NF91-4	Isoform 4 of Nesprin-1 OS=Homo sapiens GN=SYNE1	1011.27	25	185	407	3	1	8749	1004.6	5.52	1403.03	185	0	409.2	389.4	410.6	436.1	424.1	428.1	599.1	556.6	548.1	493.4	409.2	373.1	397.1	420.2	377.8	363.7	553.4	512.2	502.1	367.6
54	P35555	Fibrillin-1 OS=Homo sapiens GN=FBN1 PE=1 SV=3	1000.28	47	103	512	100	1	2871	312	4.93	2011.99	103	3	56555.1	51654.1	54474.2	64223.7	59087.8	59795.8	94562.9	90842.3	82857.7	75509.5	56555.1	49498.6	52691.4	61886.9	52638.2	50794.5	87343.6	83598.7	75908.4	56266.3
55	P12814-4	Isoform 4 of Alpha-actinin-1 OS=Homo sapiens GN=ACTN1	997.419	80	67	3914	3	1	930	107.1	5.58	16657.2	67	1	1406.6	1358	1420.1	1437.2	1444.1	1374.3	1665.2	1610.7	1575.2	1529.4	1406.6	1301.3	1373.6	1384.9	1286.4	1167.4	1538.1	1482.2	1443.1	1139.6	Acetyl [N-Term]
56	P18206	Vinculin OS=Homo sapiens GN=VCL PE=1 SV=4	985.728	73	82	1438	82	1	1134	123.7	5.66	5613.4	82	0	198362	189622	185705	184242	170343	197171	194297	205621	205101	194921	198362	181709	179627	177539	151750	167490	179464	189225	187899	145246
57	Q86UP2	Kinectin OS=Homo sapiens GN=KTN1 PE=1 SV=1	980.583	70	100	791	99	1	1357	156.2	5.64	3091.06	100	1	127114	127203	128332	130177	133561	122586	141046	137096	131259	131159	127114	121894	124132	125441	118983	104132	130278	126165	120251	97733.8
58	Q99996-2	Isoform 2 of A-kinase anchor protein 9 OS=Homo sapiens GN=AKAP9	961.898	49	174	389	166	1	3907	452.7	4.98	1322.89	174	8	61355.9	60869.2	61657.4	64671.5	63581.1	63699.8	60119.9	59825.4	58532.4	61043.4	61355.9	58329.1	59639.4	62318.5	56641.1	54110.8	55530.1	55055	53623.3	45486.9
59	Q15746	Myosin light chain kinase, smooth muscle OS=Homo sapiens GN=MYLK PE=1 SV=4	944.545	56	88	673	4	1	1914	210.6	6.15	2844.18	88	90	93843.1	92103.5	96210	96548	96301.4	92052.4	97150	94165.9	93208.6	94006.7	93843.1	88260	93061.1	93035.2	85789.9	78195.4	89733.3	86657.2	85391.2	70049.6
60	Q7Z6Z7	E3 ubiquitin-protein ligase HUWE1 OS=Homo sapiens GN=HUWE1 PE=1 SV=3	942.502	37	129	412	79	1	4374	481.6	5.22	1587.82	129	49	52987.9	51123	51412.9	52177.3	49216.7	52967.3	51910.4	52957.6	53006.8	51393.3	52987.9	48989.7	49730.2	50278.9	43844.6	44993.9	47947.4	48734.8	48561.1	38296
61	Q14517	Protocadherin Fat 1 OS=Homo sapiens GN=FAT1 PE=1 SV=2	930.885	33	125	465	124	1	4588	506	5	1724.03	125	1	59789	61699.3	56291.4	67413.2	59205.7	62299.3	61447	57905.4	57731.6	58957.7	59789	59124.6	54449.1	64960.5	52743.3	52921.1	56755.9	53288.1	52889.6	43932.7
62	Q9P2E9	Ribosome-binding protein 1 OS=Homo sapiens GN=RRBP1 PE=1 SV=4	921.253	76	97	901	2	1	1410	152.4	8.6	3461.02	97	0	3777.1	3830.3	4090.6	3855.9	4015	4442.2	4304.3	4084.1	4027.2	4158.4	3777.1	3670.5	3956.7	3715.6	3576.7	3773.5	3975.7	3758.5	3689.5	3098.7
63	Q9P2E9-2	Isoform 1 of Ribosome-binding protein 1 OS=Homo sapiens GN=RRBP1	910.873	76	97	882	2	1	1407	152.1	8.66	3338.88	97	102	134824	133502	135703	137696	136930	135009	145506	138962	136715	135172	134824	127931	131261	132686	121984	114685	134398	127882	125249	100724
64	Q15746-2	Isoform 2 of Myosin light chain kinase, smooth muscle OS=Homo sapiens GN=MYLK	907.687	56	85	655	1	1	1845	202.9	6.16	2735.61	85	0	495.4	471.1	480.4	598.4	555.3	444.7	429.4	481.1	550.9	525.5	495.4	451.4	464.7	576.6	494.7	377.8	396.6	442.8	504.7	391.6
65	Q15075	Early endosome antigen 1 OS=Homo sapiens GN=EEA1 PE=1 SV=2	904.682	70	105	673	104	1	1411	162.4	5.68	2709.55	105	1	113944	109354	110543	112383	117403	103686	116703	114019	112153	111289	113944	104791	106925	108294	104588	88077.6	107793	104927	102747	82927.7
66	P14625	Endoplasmin OS=Homo sapiens GN=HSP90B1 PE=1 SV=1	904.31	72	78	3307	76	1	803	92.4	4.84	12806.7	78	2	378587	376448	398614	389533	397166	382320	408712	388592	382969	396701	378587	360739	385568	375361	353814	324768	377510	357606	350850	295604
67	O75643	U5 small nuclear ribonucleoprotein 200 kDa helicase OS=Homo sapiens GN=SNRNP200 PE=1 SV=2	901.812	54	104	650	103	1	2136	244.4	6.06	2452.04	104	1	79442.2	82624.1	82133.9	80289.1	84859.7	80321	80763	78878	77661.8	79341.3	79442.2	79176.2	79445.7	77367.9	75597.1	68230	74597.2	72588.4	71148.3	59121.6
68	Q9Y4G6	Talin-2 OS=Homo sapiens GN=TLN2 PE=1 SV=4	890.646	54	115	470	96	1	2542	271.4	5.57	1829.57	115	1	46508.1	45808.2	46682.6	46613.6	48498.2	46136.2	49569.5	48342.8	47852.1	47169.3	46508.1	43896.6	45154.7	44917.7	43204.5	39191.2	45785.2	44488	43838.7	35148.5
69	Q5T4S7-2	Isoform 2 of E3 ubiquitin-protein ligase UBR4 OS=Homo sapiens GN=UBR4	883.396	29	128	388	126	1	5204	575.6	6.01	1380.07	128	2	55564.4	53266.1	52928.4	53275.1	50913.9	54326.3	50845.3	53704.2	54005.5	53083.3	55564.4	51043.3	51196.2	51336.8	45356.5	46148.3	46963.6	49421.9	49476.1	39555.3
70	Q02952	A-kinase anchor protein 12 OS=Homo sapiens GN=AKAP12 PE=1 SV=4	880.827	65	91	421	91	1	1782	191.4	4.41	1904.63	91	0	60732.7	59320.1	54370.6	59571.8	59541.5	58413.4	73652.6	72223.2	70021.9	66272.6	60732.7	56844.6	52591.1	57404.3	53042.5	49620.2	68029.7	66464.2	64149.1	49383.4
71	Q13439	Golgin subfamily A member 4 OS=Homo sapiens GN=GOLGA4 PE=1 SV=1	871.877	63	141	433	2	1	2230	261	5.39	1468.47	141	138	63269.5	62655	64096.1	65996.1	67750.9	63190.4	70295.2	68322.7	66833.6	66421.4	63269.5	60040.4	61998.3	63594.9	60355.7	53678.1	64928.6	62874.7	61228.3	49494.2
72	Q13439-5	Isoform 5 of Golgin subfamily A member 4 OS=Homo sapiens GN=GOLGA4	864.76	62	140	428	1	1	2243	262.2	5.4	1447.62	140	0	19.6	22	24.2	25.2	23	36.3	22.5	18.8	27.7	14.6	19.6	21.1	23.4	24.3	20.4	30.8	20.8	17.3	25.4	10.9
73	E9PLY5	Microtubule-actin cross-linking factor 1, isoforms 1/2/3/5 (Fragment) OS=Homo sapiens GN=MACF1 PE=1 SV=1	850.753	74	96	730	1	1	1375	159.8	5.66	2736.11	96	0	1679.5	1704.7	1754.7	1683.8	1712.6	1879.4	1677.9	1719.8	1697.2	1657.8	1679.5	1633.5	1697.3	1622.5	1525.6	1596.5	1549.8	1582.7	1554.8	1235.3
74	Q6P2Q9	Pre-mRNA-processing-splicing factor 8 OS=Homo sapiens GN=PRPF8 PE=1 SV=2	842.456	48	100	634	99	1	2335	273.4	8.84	2401.79	100	1	75008.1	77722.1	76909	75086.5	78892.5	75198.9	76643.8	74595.7	73127.9	74880	75008.1	74478.8	74391.8	72354.5	70281.3	63878.9	70792.6	68647.5	66994.6	55797.3
75	P08670	Vimentin OS=Homo sapiens GN=VIM PE=1 SV=4	837.354	88	72	10019	63	1	466	53.6	5.12	40950.6	72	9	1.00784e+06	1.0765e+06	1.08382e+06	1.08892e+06	1.12259e+06	1.07008e+06	1.13026e+06	1082276	1.09826e+06	1.11868e+06	1.00784e+06	1.03158e+06	1.04835e+06	1.0493e+06	1000055	908994	1.04397e+06	995977	1.00615e+06	833590
76	Q9NZJ4	Sacsin OS=Homo sapiens GN=SACS PE=1 SV=2	830.107	37	147	347	146	1	4579	520.8	7.05	1179.18	147	1	47724.5	46340.7	45973.4	48068.2	45789.6	48338.8	45096.2	46263	45986.4	46068	47724.5	44406.9	44468.8	46319.3	40791.5	41062.1	41653.4	42574	42129.6	34327.8
77	P07996	Thrombospondin-1 OS=Homo sapiens GN=THBS1 PE=1 SV=2	800.043	67	68	1285	21	1	1170	129.3	4.94	5231.35	68	52	134288	128094	133012	157858	139304	153784	144269	137277	139424	142113	134288	122748	128659	152115	124098	130634	133255	126330	127731	105896
78	P07814	Bifunctional glutamate/proline--tRNA ligase OS=Homo sapiens GN=EPRS PE=1 SV=5	794.283	60	81	473	80	1	1512	170.5	7.33	1897.11	81	1	64165.1	61002.2	61306.6	63347.8	59269.3	61881.5	68275.9	71724.4	70590.7	66032.3	64165.1	58456.6	59300.1	61043	52800	52566.2	63063.4	66005.2	64670.2	49204.3
79	Q92616	Translational activator GCN1 OS=Homo sapiens GN=GCN1L1 PE=1 SV=6	783.548	47	118	422	118	1	2671	292.6	7.47	1512.57	118	0	65264.4	63381.6	60692.1	61093	58356.5	64869.4	55175.7	57625.9	58116.3	58844.5	65264.4	60736.7	58705.8	58870.2	51986.8	55104.3	50963.4	53030.9	53242.1	43848.3
80	P55072	Transitional endoplasmic reticulum ATPase OS=Homo sapiens GN=VCP PE=1 SV=4	779.578	79	61	1016	60	1	806	89.3	5.26	4385.4	61	1	119845	115488	116321	115292	113029	121941	121077	125786	125738	121486	119845	110669	112514	111097	100691	103585	111834	115756	115192	90526.2
81	O95425-4	Isoform SV4 of Supervillin OS=Homo sapiens GN=SVIL	759.99	51	90	352	90	1	2182	244.4	6.89	1429.86	90	0	45848.3	47192.9	46707.2	46324.4	48117.8	46414.5	46829.6	46749.9	47866.5	46680.5	45848.3	45223.6	45178.5	44638.9	42865.6	39427.6	43254.4	43022.1	43851.9	34784.2
82	E7EVA0	Microtubule-associated protein OS=Homo sapiens GN=MAP4 PE=1 SV=1	755.973	41	81	724	41	1	2297	245.3	6.23	2403	81	48	122555	113632	112306	125516	108896	120137	106150	112645	113826	113261	122555	108891	108631	120949	97009.9	102053	98046.5	103663	104279	84397.1
83	A0A087X1U6	Epiplakin OS=Homo sapiens GN=EPPK1 PE=1 SV=1	750.234	55	100	562	5	1	5088	555.3	5.62	2195.43	100	88	26369.2	24979.5	26803.5	27872.9	25812.6	29183.9	34771.1	36158.3	35828.3	31195.9	26369.2	23937.1	25926.3	26858.8	22995.1	24790.7	32116.6	33275.1	32823.4	23245.8
84	Q9BZF9	Uveal autoantigen with coiled-coil domains and ankyrin repeats OS=Homo sapiens GN=UACA PE=1 SV=2	745.741	67	99	413	62	1	1416	162.4	7.03	1487.69	99	34	75335.4	72933.2	73179.6	73386.8	76390	69867.1	62954.7	62082.2	60195.6	66572	75335.4	69889.7	70784.5	70716.7	68051.9	59349.7	58148.5	57131.9	55147	49606.5
85	P58107	Epiplakin OS=Homo sapiens GN=EPPK1 PE=1 SV=2	745.481	54	97	550	3	1	5090	555.3	5.6	2177.23	97	0	775.1	790.4	817.9	806.6	826.1	916.9	930.9	924.3	959.3	868.6	775.1	757.4	791.1	777.2	735.9	778.9	859.8	850.6	878.8	647.2
86	P02545	Prelamin-A/C OS=Homo sapiens GN=LMNA PE=1 SV=1	743.433	81	72	1704	6	1	664	74.1	7.02	6372.99	72	72	234909	241129	242226	244646	252819	233811	241394	233065	229916	240041	234909	231067	234299	235744	225223	198615	222965	214481	210633	178868
87	Q14573	Inositol 1,4,5-trisphosphate receptor type 3 OS=Homo sapiens GN=ITPR3 PE=1 SV=2	737.441	42	99	408	88	1	2671	303.9	6.48	1540.65	99	11	58956.6	61093.6	59395.4	56697.8	60291.6	55815.6	69031.1	66659.5	63751.1	62655.8	58956.6	58544.1	57451.5	54634.9	53710.6	47413.5	63761.1	61344.2	58404.3	46688.3
88	P11717	Cation-independent mannose-6-phosphate receptor OS=Homo sapiens GN=IGF2R PE=1 SV=3	722.823	44	89	457	89	1	2491	274.2	5.94	1790.7	89	0	55947.1	56255.6	56117.9	55794.7	59090.7	57781.8	52772.2	52044.6	50315.4	53312.4	55947.1	53908.1	54281.2	53764.7	52640.8	49083.7	48743.4	47894.7	46095.4	39726
89	Q9C0C2	182 kDa tankyrase-1-binding protein OS=Homo sapiens GN=TNKS1BP1 PE=1 SV=4	706.239	68	80	316	80	1	1729	181.7	4.86	1334.11	80	0	41823.4	39809	39414.1	44558.3	42080.9	41711.9	41123.4	41454.9	41661.5	41575.1	41823.4	38147.8	38124.2	42937.1	37487.6	35432.8	37983.9	38149.3	38167.3	30979.9
90	Q63HN8	E3 ubiquitin-protein ligase RNF213 OS=Homo sapiens GN=RNF213 PE=1 SV=3	698.253	29	132	253	128	1	5207	591	6.48	872.76	132	4	35665.7	35097.4	35416.5	34938.2	34267.4	35908.4	33707.9	34297.2	34342.3	34728.1	35665.7	33632.8	34257.4	33667.1	30527.1	30503	31134.5	31562.4	31462	25877.8
91	P55196-5	Isoform 5 of Afadin OS=Homo sapiens GN=MLLT4	694.087	55	84	384	3	1	1834	207.7	6.39	1502.96	84	85	49415.2	48940.8	48929.9	50013.3	51609.2	49007.2	45440.1	44856.2	45403.4	46656.2	49415.2	46898.5	47328.5	48193.6	45976	41629.9	41971.1	41279.4	41595.4	34766.1
92	P08238	Heat shock protein HSP 90-beta OS=Homo sapiens GN=HSP90AB1 PE=1 SV=4	692.591	70	60	1711	16	1	724	83.2	5.03	6522.54	60	45	199262	191576	190320	191073	181483	184087	178346	187506	188694	189707	199262	183581	184091	184121	161674	156376	164730	172555	172868	141361
93	P14618	Pyruvate kinase PKM OS=Homo sapiens GN=PKM PE=1 SV=4	687.517	77	44	3594	4	1	531	57.9	7.84	17059.8	44	47	410518	402127	382081	380772	357359	428204	351022	380398	392024	388881	410518	385346	369576	366918	318353	363745	324223	350066	359145	289776
94	E9PGF5	Tensin-1 OS=Homo sapiens GN=TNS1 PE=1 SV=1	686.628	65	73	304	49	1	1714	183.1	7.75	1315.25	73	26	30098.8	28701.8	29985.3	33499.3	29670.3	33754	47452.2	47837.5	47559.2	39500.6	30098.8	27504.1	29003.9	32280.5	26431.8	28672.9	43829.5	44023	43570.4	29434.1
95	Q14839-2	Isoform 2 of Chromodomain-helicase-DNA-binding protein 4 OS=Homo sapiens GN=CHD4	684.981	48	88	395	69	1	1940	220.7	5.97	1554.61	88	19	50657.7	51307.5	51573.7	51482.9	53870.1	47309.3	49263.7	47513.2	46412.6	49379.2	50657.7	49166.5	49885.7	49609.7	47990.1	40187.6	45502.7	43724.5	42520	36795.2
96	P42704	Leucine-rich PPR motif-containing protein, mitochondrial OS=Homo sapiens GN=LRPPRC PE=1 SV=3	679.27	63	81	512	81	1	1394	157.8	6.13	1911.01	81	0	77372.1	83405.6	79895.3	75657.3	83256.9	76070.1	74719.6	70950.8	72053.2	74200.2	77372.1	79925	77280.5	72904.6	74169.3	64618.9	69015.3	65293.3	66010.1	55290.7
97	P55196-1	Isoform 2 of Afadin OS=Homo sapiens GN=MLLT4	678.661	54	82	387	1	1	1816	205.5	6.77	1510.49	82	0	1100.9	1194.8	1091.1	1039.1	1257.7	1437.6	1003.6	1044.2	1024.1	1043.7	1100.9	1144.9	1055.3	1001.3	1120.4	1221.2	927	960.9	938.2	777.7
98	P13639	Elongation factor 2 OS=Homo sapiens GN=EEF2 PE=1 SV=4	677.583	75	58	1136	57	1	858	95.3	6.83	4477.22	58	1	124016	119419	112943	109574	103172	121673	116937	125161	122948	117868	124016	114435	109246	105587	91910.6	103357	108010	115181	112636	87829.7
99	P02545-2	Isoform C of Prelamin-A/C OS=Homo sapiens GN=LMNA	670.144	80	67	1598	1	1	572	65.1	6.84	5810.53	67	0	1674.5	1736.2	1774.7	1665.5	1846	1807.9	1776.2	1755.7	1723.7	1740.3	1674.5	1663.8	1716.6	1604.9	1644.5	1535.7	1640.6	1615.7	1579.1	1296.8
100	Q04637-9	Isoform 9 of Eukaryotic translation initiation factor 4 gamma 1 OS=Homo sapiens GN=EIF4G1	654.294	49	70	520	1	1	1606	176.1	5.34	1828.6	70	80	85701.2	81318.8	81245.8	80772.7	78900.3	79270.9	77428.1	80488	79341.1	80161	85701.2	77925.4	78586.7	77833.9	70288.1	67338	71517	74070	72686.8	59732.4
101	O43491	Band 4.1-like protein 2 OS=Homo sapiens GN=EPB41L2 PE=1 SV=1	654.058	66	64	540	3	1	1005	112.5	5.44	2300.12	64	65	77867.6	78746.6	81297.2	79833.5	82399.3	77064.5	76204.1	74169	74656.7	76510.5	77867.6	75460.5	78636.4	76928.8	73405.2	65463.6	70386.4	68254.9	68395.3	57012.2
102	O00468-6	Isoform 6 of Agrin OS=Homo sapiens GN=AGRN	654.047	48	69	316	69	1	2045	214.7	6.4	1362.71	69	0	34085.3	33895.5	33963.5	33756.9	35559.8	35684.2	28442.1	27762.8	28279.6	30892.8	34085.3	32481	32851.9	32528.7	31678.4	30312.5	26270.7	25549	25907.8	23019.9
103	Q04637-8	Isoform 8 of Eukaryotic translation initiation factor 4 gamma 1 OS=Homo sapiens GN=EIF4G1	653.632	49	70	519	1	1	1600	175.5	5.33	1826.82	70	0	157.4	141	154.8	163	146.9	151.2	130.5	144.9	156.7	169.1	157.4	135.1	149.7	157	130.8	128.4	120.6	133.4	143.6	126
104	P07900-2	Isoform 2 of Heat shock protein HSP 90-alpha OS=Homo sapiens GN=HSP90AA1	652.008	63	56	1943	32	1	854	98.1	5.16	7535.58	56	2	115891	113297	114824	110524	110260	112179	107817	112317	114680	114297	115891	108569	111066	106503	98225.1	95292.2	99586	103361	105062	85169.3
105	Q92614	Unconventional myosin-XVIIIa OS=Homo sapiens GN=MYO18A PE=1 SV=3	651.254	53	99	333	99	1	2054	233	6.3	1247.95	99	0	41645.8	41108.8	41900.1	40332	42217.3	41027.2	39524.4	39621.3	38804	40014.6	41645.8	39393.4	40528.7	38864.6	37609.2	34851.2	36507	36462	35549.5	29817.1
106	P29401-2	Isoform 2 of Transketolase OS=Homo sapiens GN=TKT	650.884	73	39	1616	38	1	631	68.8	7.52	8671.11	39	1	109719	107334	110724	114680	111864	114491	121543	119332	121050	118921	109719	102855	107100	110508	99654.3	97256.4	112264	109817	110898	88614.8	Acetyl [N-Term]
107	Q6WCQ1	Myosin phosphatase Rho-interacting protein OS=Homo sapiens GN=MPRIP PE=1 SV=3	650.5	72	65	381	29	1	1025	116.5	6.21	1537.74	65	1	21098.2	20979.9	21543.3	20970.7	21918.9	20598.1	20271.7	20214.8	19912	20445.7	21098.2	20104.4	20838.3	20207.7	19526.4	17497.3	18724.1	18602.9	18242	15235.2
108	P53621-2	Isoform 2 of Coatomer subunit alpha OS=Homo sapiens GN=COPA	649.078	66	71	459	71	1	1233	139.2	7.59	1824.71	71	0	58986.6	56535.4	56936.2	56626.2	54684.5	58945	58453.1	59522.5	59933.8	58051.7	58986.6	54176.1	55072.8	54566	48715.6	50071.8	53990.6	54776.2	54907.2	43257.5
109	Q9NYU2	UDP-glucose:glycoprotein glucosyltransferase 1 OS=Homo sapiens GN=UGGT1 PE=1 SV=3	648.599	51	64	544	60	1	1555	177.1	5.63	2355.97	64	4	53791.6	54132.6	56424.2	54870.3	55936.7	56184.9	63257.6	60947.4	59612.3	58434.2	53791.6	51873.7	54577.5	52873.9	49831.1	47727.1	58428.3	56087.5	54612.6	43542.6
110	Q14008	Cytoskeleton-associated protein 5 OS=Homo sapiens GN=CKAP5 PE=1 SV=3	644.124	48	89	304	89	1	2032	225.4	7.8	1023.74	89	0	47314.8	46170	45712.3	45887	44955.9	44920	43503.6	44600.5	44565.5	44480.6	47314.8	44243.4	44216.1	44217.4	40048.9	38158	40182.4	41044.2	40827.8	33144.9
111	P60709	Actin, cytoplasmic 1 OS=Homo sapiens GN=ACTB PE=1 SV=1	642.725	77	36	7925	5	1	375	41.7	5.48	32942.7	36	40	592003	593532	641766	638684	626932	638557	685706	665931	669688	661767	592003	568764	620761	615446	558501	542432	633357	612831	613521	493119
112	Q08211	ATP-dependent RNA helicase A OS=Homo sapiens GN=DHX9 PE=1 SV=4	640.076	55	56	759	56	1	1270	140.9	6.84	3444.52	56	0	78304.9	80968.3	80624.9	78245	82896.8	78619.7	78542.5	76944.9	76039.2	78353	78304.9	77589.5	77986.2	75398.2	73848.5	66784.7	72546.2	70809.4	69661.8	58385.2
113	Q12906-7	Isoform 7 of Interleukin enhancer-binding factor 3 OS=Homo sapiens GN=ILF3	634.07	68	48	855	41	1	898	95.7	8.81	3501.6	48	9	91067.7	93946.9	95713.4	93686.2	98110.4	92910.5	97082.2	95180.5	93421.5	95937.7	91067.7	90026.5	92580.8	90277.5	87401.4	78924.3	89670.7	87590.9	85586.2	71488.5
114	P16144	Integrin beta-4 OS=Homo sapiens GN=ITGB4 PE=1 SV=5	632.963	50	73	415	5	1	1822	202	6.09	1693.06	73	76	50848.7	51286.8	52136.9	52419.5	54031.1	50046.1	46093.9	44438.2	44498.3	48057	50848.7	49146.6	50430.6	50512.3	48133.5	42512.4	42574.9	40894.7	40766.2	35810
115	Q00341	Vigilin OS=Homo sapiens GN=HDLBP PE=1 SV=2	632.77	56	64	611	48	1	1268	141.4	6.87	2283.67	64	16	82117.5	78723.2	81918.1	78209.6	77481	79621.7	82450.1	81666	80622.1	79882	82117.5	75438	79237.1	75364.1	69023.8	67635.9	76155.6	75154.1	73860.3	59524.5
116	P27708	CAD protein OS=Homo sapiens GN=CAD PE=1 SV=3	632.741	46	76	263	71	1	2225	242.8	6.46	1122.5	76	3	27636.3	27659.6	26848.6	27028.6	26106.7	28823.9	25294.8	26710.1	27312.2	26523.6	27636.3	26505.4	25969.9	26045.2	23257.1	24484.9	23363.7	24580.3	25021.6	19764.2
117	Q9Y4L1	Hypoxia up-regulated protein 1 OS=Homo sapiens GN=HYOU1 PE=1 SV=1	628.659	64	54	680	54	1	999	111.3	5.22	2984.85	54	0	83546.3	81256.2	85531.8	85604	86604.4	85232.4	102248	98298	95060.3	92176.5	83546.3	77865.4	82732.5	82489.4	77151.4	72402	94441.6	90459.9	87087.6	68685.9
118	O15031	Plexin-B2 OS=Homo sapiens GN=PLXNB2 PE=1 SV=3	626.973	48	68	381	67	1	1838	205	6.24	1578.87	68	1	49549.8	50118.2	51113.8	50775.8	52460.7	49745.7	49712.3	48652.7	47670.7	49172.4	49549.8	48026.7	49440.9	48928.4	46734.5	42257.3	45917.1	44773.2	43672.6	36641.1
119	P16144-3	Isoform Beta-4B of Integrin beta-4 OS=Homo sapiens GN=ITGB4	626.863	50	70	413	2	1	1805	200.6	6.3	1688.16	70	0	850.1	803.5	820.6	821.4	824.6	884.9	732.7	738.9	727.6	780.7	850.1	769.9	793.8	791.5	734.6	751.7	676.8	680	666.5	581.7
120	Q9UPQ0-10	Isoform 10 of LIM and calponin homology domains-containing protein 1 OS=Homo sapiens GN=LIMCH1	626.461	70	77	456	75	1	1056	118.9	6.3	1696.6	77	1	76634.7	71680.4	74854.6	70222.1	72606.1	69860	59634.1	59398.3	60495.5	65364.3	76634.7	68689.2	72404.7	67667.1	64681	59343.7	55081.5	54662	55421.7	48706.6
121	P14618-2	Isoform M1 of Pyruvate kinase PKM OS=Homo sapiens GN=PKM	625.385	75	43	2831	3	1	531	58	7.71	13194.1	43	0	2396.4	2396.7	2170	2207.3	2041.7	2477.8	2144.9	2320	2343.4	2308.4	2396.4	2296.7	2099	2127	1818.8	2104.8	1981.1	2135	2146.9	1720.1
122	P26038	Moesin OS=Homo sapiens GN=MSN PE=1 SV=3	624.821	83	64	1427	47	1	577	67.8	6.4	5476.61	64	21	206146	197077	192132	172794	175989	191695	198866	208989	203644	195287	206146	188853	185844	166507	156780	162838	183683	192325	186564	145519
123	P11021	78 kDa glucose-regulated protein OS=Homo sapiens GN=HSPA5 PE=1 SV=2	624.685	70	53	2522	50	1	654	72.3	5.16	10192.1	53	3	281400	277495	296075	302575	296314	279872	345269	330319	320713	319978	281400	265915	286385	291566	263970	237742	318910	303980	293814	238433
124	P11142	Heat shock cognate 71 kDa protein OS=Homo sapiens GN=HSPA8 PE=1 SV=1	624.013	77	50	1577	15	1	646	70.9	5.52	6087.78	50	37	150310	148011	150235	146568	145783	144916	157917	157969	154817	153362	150310	141834	145318	141236	129871	123101	145861	145373	141833	114278
125	O60437	Periplakin OS=Homo sapiens GN=PPL PE=1 SV=4	623.157	64	110	331	108	1	1756	204.6	5.6	1139.47	110	2	56145.6	53765.7	53798.6	54508	56918.7	52470.4	45318.2	47503.1	45285.9	50062.8	56145.6	51522.1	52037.9	52524.8	50705.9	44571.8	41858.4	43715.3	41487.8	37304.6
126	P34932	Heat shock 70 kDa protein 4 OS=Homo sapiens GN=HSPA4 PE=1 SV=4	620.705	76	56	436	51	1	840	94.3	5.19	1692.9	56	6	67318.2	66159.9	65351.9	64389.5	62109.7	65394.2	64072.3	66891.6	67355	65902.1	67318.2	63399.1	63213.1	62046.7	55330.3	55550.1	59180.8	61557.8	61705.9	49107.3
127	Q07157	Tight junction protein ZO-1 OS=Homo sapiens GN=TJP1 PE=1 SV=3	620.393	53	72	327	4	1	1748	195.3	6.7	1302.05	72	68	46597.5	45710.3	46997.7	48615.3	49571	46983.9	47880.4	46044.8	46050.4	46420.3	46597.5	43802.8	45459.6	46846.5	44160.2	39911.2	44225.1	42373.3	42158.8	34590.4
128	Q92896-2	Isoform 2 of Golgi apparatus protein 1 OS=Homo sapiens GN=GLG1	619.617	54	62	446	62	1	1203	137.1	6.9	1752.14	62	0	60682.9	59614.3	61557.7	63740.3	63590	60948.1	55291.7	53080.9	50045.5	56529.4	60682.9	57126.6	59543	61421.2	56649	51773.4	51070.6	48848.3	45848.2	42123.2
129	E7EPN9	Protein PRRC2C OS=Homo sapiens GN=PRRC2C PE=1 SV=1	617.8	42	90	257	87	1	2819	308.6	9.07	926.66	90	4	39239.8	38296.4	36899.8	38489.1	38398.2	36401.6	33979.9	35916.2	37308.4	36806.8	39239.8	36698.2	35692.1	37088.7	34207	30921.9	31385.7	33052.3	34179.3	27426.8
130	Q14152	Eukaryotic translation initiation factor 3 subunit A OS=Homo sapiens GN=EIF3A PE=1 SV=1	613.981	47	80	469	79	1	1382	166.5	6.79	1626.59	80	1	70158.6	67712.3	68217	63893.1	67028.1	65980.5	68861	70461.2	68240.2	67062.3	70158.6	64886.7	65984.3	61568.5	59711.8	56048.2	63603.9	64842.7	62516.9	49971.8
131	Q05682-5	Isoform 5 of Caldesmon OS=Homo sapiens GN=CALD1	612.494	74	60	844	4	1	532	61.2	6.71	3304.08	60	0	6443	5735.4	6244.9	7475.9	6095.9	5877.5	7119.4	7026.1	7279.5	6606.9	6443	5496	6040.5	7203.9	5430.5	4992.7	6575.8	6465.9	6669	4923.2
132	P06756	Integrin alpha-V OS=Homo sapiens GN=ITGAV PE=1 SV=2	601.893	60	58	1085	58	1	1048	116	5.68	3970.1	58	0	97160.8	97252.7	101513	101230	101610	101438	118038	114254	111173	107915	97160.8	93194.4	98190.7	97546.5	90518.8	86168.5	109027	105144	101849	80413.5
133	P10809	60 kDa heat shock protein, mitochondrial OS=Homo sapiens GN=HSPD1 PE=1 SV=2	598.249	83	46	1365	46	1	573	61	5.87	6127.88	46	0	127667	137265	131543	123464	140889	116252	131877	124316	129031	130823	127667	131537	127238	118972	125511	98751.9	121809	114404	118209	97483.7
134	P68371	Tubulin beta-4B chain OS=Homo sapiens GN=TUBB4B PE=1 SV=1	595.314	81	28	1667	1	1	445	49.8	4.89	7223.07	28	37	188148	183357	171759	171592	164250	195761	156171	167751	173951	173834	188148	175705	166138	165348	146321	166292	144248	154375	159362	129534
135	P05023	Sodium/potassium-transporting ATPase subunit alpha-1 OS=Homo sapiens GN=ATP1A1 PE=1 SV=1	593.892	52	56	1031	38	1	1023	112.8	5.49	4132.25	56	21	114077	117632	119863	112633	122183	108807	110934	106787	105578	109942	114077	112724	115940	108534	108846	92427.7	102465	98271.5	96722.8	81923.8
136	P33176	Kinesin-1 heavy chain OS=Homo sapiens GN=KIF5B PE=1 SV=1	590.76	69	64	415	49	1	963	109.6	6.51	1596.53	64	17	60215.6	58601.8	57562.4	60923	55476.2	59135	56231.5	58645.9	58992.5	58322.5	60215.6	56156.3	55678.5	58706.4	49420.8	50233.1	51938.6	53969.6	54044.8	43459.4
137	P22314	Ubiquitin-like modifier-activating enzyme 1 OS=Homo sapiens GN=UBA1 PE=1 SV=3	590.543	64	52	568	52	1	1058	117.8	5.76	2377.77	52	0	68197.4	66764.1	65905.9	66313.4	64706.9	68873.7	66565.8	68868.3	67611.9	67628.4	68197.4	63978	63748.9	63900.7	57644	58505.9	61483.9	63376.8	61941.2	50393.7
138	Q05682-3	Isoform 3 of Caldesmon OS=Homo sapiens GN=CALD1	589.242	74	60	821	2	1	558	64.2	7.02	3227.32	60	1	1210.5	1211.1	1202.6	1362.1	1273.1	1221.7	1265.8	1318.6	1358.4	1279.9	1210.5	1160.6	1163.3	1312.5	1134.1	1037.8	1169.2	1213.5	1244.4	953.7
139	P05783	Keratin, type I cytoskeletal 18 OS=Homo sapiens GN=KRT18 PE=1 SV=2	587.085	85	51	4238	4	1	430	48	5.45	20171.1	51	57	373470	394272	413156	394281	415397	391434	400856	387510	388408	399676	373470	377819	399634	379935	370056	332510	370253	356611	355832	297821
140	Q02880	DNA topoisomerase 2-beta OS=Homo sapiens GN=TOP2B PE=1 SV=3	584.265	50	81	410	62	1	1626	183.2	8	1401.32	81	21	62910	64250.1	63997.5	61895.9	64786.3	62109.7	57626.4	56459.7	55474.3	58755	62910	61568.9	61903	59643.9	57714.8	52760	53227	51957.7	50821.7	43781.6
141	Q9UQ35	Serine/arginine repetitive matrix protein 2 OS=Homo sapiens GN=SRRM2 PE=1 SV=2	583.977	28	61	268	61	1	2752	299.4	12.06	1067.05	61	0	32324.7	32732.6	32680.3	32287.3	34004.2	32443.3	29069.3	29171.6	29512.7	30804.2	32324.7	31366.6	31610.7	31112.6	30292.6	27559.5	26850.1	26845.5	27037.4	22953.9
142	Q05682	Caldesmon OS=Homo sapiens GN=CALD1 PE=1 SV=3	582.493	53	61	819	4	1	793	93.2	5.66	3220.92	61	62	142572	127567	140592	170880	139550	131626	170716	171199	175275	164457	142572	122244	135991	164662	124318	111812	157683	157548	160575	122546
143	P16615	Sarcoplasmic/endoplasmic reticulum calcium ATPase 2 OS=Homo sapiens GN=ATP2A2 PE=1 SV=1	581.514	51	51	629	50	1	1042	114.7	5.34	2520.62	51	1	69362.4	69568.4	72771.3	72962.3	74666.9	68931.9	84335.1	80460.5	78436.8	76908.1	69362.4	66665.3	70389.6	70307.7	66516.8	58555.3	77896.7	74044.7	71858.3	57308.5
144	Q93008	Probable ubiquitin carboxyl-terminal hydrolase FAF-X OS=Homo sapiens GN=USP9X PE=1 SV=3	581.27	38	89	293	46	1	2570	292.1	5.8	1049.89	89	44	40717	39065.2	37904.8	39076.1	36936.6	39450.9	38748.9	40241.9	39932.2	39199	40717	37435	36664.2	37654.4	32904.9	33512.2	35790.7	37033.1	36583	29209.3
145	Q5T5P2	Sickle tail protein homolog OS=Homo sapiens GN=KIAA1217 PE=1 SV=2	578.597	53	90	236	90	1	1943	214	7.06	849.04	90	0	31403.4	31435.1	31519.3	32521.1	31996.3	30319.3	27999.4	27919.6	28476.5	29477.1	31403.4	30123.3	30487.8	31337.9	28503.8	25755.2	25861.8	25693.3	26088.1	21965
146	P07437	Tubulin beta chain OS=Homo sapiens GN=TUBB PE=1 SV=2	578.356	82	28	1745	4	1	444	49.6	4.89	7577.11	28	2	40575.6	39491.3	37321.2	37725.9	35755.4	42747.5	33599.5	35872.1	36751.2	37406.8	40575.6	37843.3	36099.7	36353.2	31852.6	36312.6	31034.4	33011.7	33668.9	27873.9
147	Q5JRA6	Melanoma inhibitory activity protein 3 OS=Homo sapiens GN=MIA3 PE=1 SV=1	576.903	49	83	267	82	1	1907	213.6	4.84	999.93	83	1	42471.8	42063.2	43378.5	43349.7	44211.1	41744.8	46432	44434.2	43304.6	43565.4	42471.8	40307.9	41958.7	41772.5	39385.4	35460.7	42887.2	40891.1	39672.6	32463
148	Q07157-2	Isoform Short of Tight junction protein ZO-1 OS=Homo sapiens GN=TJP1	576.273	53	69	310	1	1	1668	186.9	6.79	1231.07	69	0	73	77.9	68	72.8	81.6	63.4	87.6	90.5	73.6	71.9	73	74.7	65.8	70.1	72.7	53.9	80.9	83.3	67.4	53.6
149	Q08378	Golgin subfamily A member 3 OS=Homo sapiens GN=GOLGA3 PE=1 SV=2	575.96	59	73	243	72	1	1498	167.3	5.44	968.7	73	1	32743.4	32485.7	32476.2	35146.6	34130.2	35627.9	33002.8	33042	32328.5	33251.4	32743.4	31130.1	31413.3	33867.8	30404.8	30264.7	30483.2	30407.2	29617.1	24777.5
150	Q12888-2	Isoform 2 of Tumor suppressor p53-binding protein 1 OS=Homo sapiens GN=TP53BP1	575.64	46	66	208	66	1	1977	214	4.7	876.78	66	0	22577.9	23224.1	23505.6	23896.8	24532.3	23478.5	24113.8	23445.4	23322.8	23542.6	22577.9	22254.9	22736.3	23027.4	21854.5	19944.1	22272.9	21575.9	21366.7	17542.9
151	P35221	Catenin alpha-1 OS=Homo sapiens GN=CTNNA1 PE=1 SV=1	574.418	69	53	665	39	1	906	100	6.29	2909.35	53	14	86054.5	86084.6	91461.6	90328.3	91550.9	88333.7	101250	96567.6	95075.2	93281.5	86054.5	82492.3	88468.2	87041.8	81557.9	75036.5	93520.5	88867.4	87101.2	69509.2
152	O75533	Splicing factor 3B subunit 1 OS=Homo sapiens GN=SF3B1 PE=1 SV=3	570.549	55	62	405	62	1	1304	145.7	7.09	1599.74	62	0	64491.8	65169.1	64639.2	66066.2	67626.7	61121.3	62605.2	61295.5	59625.2	62453.4	64491.8	62449.6	62523.6	63662.4	60245.1	51920.4	57825.7	56407.8	54624.4	46537.5
153	P53396	ATP-citrate synthase OS=Homo sapiens GN=ACLY PE=1 SV=3	568.866	55	58	628	1	1	1101	120.8	7.33	2458.31	58	66	94102.4	93028.4	91654.7	90200.1	86764.9	91341.6	90980.3	93879.6	94876.2	91608.4	94102.4	89146.3	88654.9	86918.2	77294.3	77591.6	84034.6	86393.8	86918.9	68262.5
154	A5YKK6	CCR4-NOT transcription complex subunit 1 OS=Homo sapiens GN=CNOT1 PE=1 SV=2	567.645	44	84	266	2	1	2376	266.8	7.11	1006.49	84	85	33683.8	33430.1	33620.2	33320.7	33328	33988.5	33481.8	33946.8	33133.2	33236.8	33683.8	32035.1	32519.9	32108.3	29690.2	28872.1	30925.7	31239.9	30354.4	24766.6
155	E7EQR4	Ezrin OS=Homo sapiens GN=EZR PE=1 SV=3	564.635	70	58	1357	42	1	586	69.3	6.16	5222.21	58	2	95238.2	88874	84975.7	83468.4	80224.1	86914.2	81885.2	89557.5	87881.3	86665	95238.2	85165.3	82194.6	80431.5	71467.5	73830.6	75633.8	82416.3	80510.7	64578.9
156	P53396-2	Isoform 2 of ATP-citrate synthase OS=Homo sapiens GN=ACLY	560.413	55	58	629	1	1	1091	119.7	7.33	2446.83	58	0	637.6	607.2	600.7	595.3	573.5	630	584.4	586.7	628.3	620.1	637.6	581.8	581.1	573.6	510.9	535.2	539.8	539.9	575.6	462
157	Q14697	Neutral alpha-glucosidase AB OS=Homo sapiens GN=GANAB PE=1 SV=3	557.746	58	44	776	2	1	944	106.8	6.14	3524.85	44	0	4392.6	4185.9	4650.2	4427.7	4519.8	3717	5000.6	4680.3	4430.4	4623	4392.6	4011.2	4498	4266.6	4026.4	3157.5	4618.8	4307.1	4058.8	3444.8
158	A5YKK6-2	Isoform 2 of CCR4-NOT transcription complex subunit 1 OS=Homo sapiens GN=CNOT1	555.407	44	83	262	1	1	2371	266.2	7.05	981.05	83	0	31.7	28.7	32.1	30.6	35.4	26.9	35.9	25.3	33.8	28.9	31.7	27.5	31	29.5	31.6	22.8	33.2	23.3	31	21.6
159	Q9P0K7	Ankycorbin OS=Homo sapiens GN=RAI14 PE=1 SV=2	553.929	73	69	460	1	1	980	110	6.21	1723.26	69	75	66825.7	66013.2	68476.3	70009.6	69035	66705.7	71540.9	70129.3	67173.5	68340	66825.7	63258.5	66235.2	67462.4	61499.7	56664.2	66079.2	64537.3	61539.7	50923.9
160	O00159-3	Isoform 3 of Unconventional myosin-Ic OS=Homo sapiens GN=MYO1C	553.792	56	54	639	1	1	1044	119.6	9.45	2481.05	54	0	468.1	501.8	504.2	446.6	475.1	496.8	366.7	379.2	425.8	397.5	468.1	480.8	487.7	430.4	423.2	422	338.7	348.9	390.1	296.2
161	O00159	Unconventional myosin-Ic OS=Homo sapiens GN=MYO1C PE=1 SV=4	553.209	54	54	638	1	1	1063	121.6	9.41	2478.09	54	58	84554	85387.8	87501	88093.8	89526.7	85942.2	86266.3	84646.2	83745.1	86012.2	84554	81824.5	84637.2	84888.6	79754.7	73005	79680.4	77896.7	76721.4	64092.5
162	P23634	Plasma membrane calcium-transporting ATPase 4 OS=Homo sapiens GN=ATP2B4 PE=1 SV=2	552.523	41	49	620	31	1	1241	137.8	6.6	2541.6	49	21	84324.7	83813.5	85799.9	85745	88553.5	82630.9	88898.3	86858.4	85281.6	86476.1	84324.7	80316	82991.7	82625.3	78887.7	70192.2	82111.5	79932.5	78129	64438.2
163	P46013	Antigen KI-67 OS=Homo sapiens GN=MKI67 PE=1 SV=2	547.206	42	98	206	98	1	3256	358.5	9.45	716.45	98	0	38036.2	40188.8	33400.6	32744.4	35673.4	31223.3	14860.8	16888.1	16783.7	24607.1	38036.2	38511.7	32307.4	31553	31779.6	26523.2	13726.3	15541.4	15376	18336.1
164	Q15147-4	Isoform 3 of 1-phosphatidylinositol 4,5-bisphosphate phosphodiesterase beta-4 OS=Homo sapiens GN=PLCB4	547.155	61	65	369	3	1	1194	136	6.81	1445.91	65	0	2473.3	2382.6	2526.1	2566.3	2521.8	2273.9	2672.8	2815.2	2559.2	2502.5	2473.3	2283.2	2443.5	2472.9	2246.6	1931.6	2468.7	2590.7	2344.5	1864.8
165	Q9P0K7-4	Isoform 4 of Ankycorbin OS=Homo sapiens GN=RAI14	547.059	75	69	458	1	1	951	106.8	5.97	1711.1	69	0	223.2	235.7	245.1	213.3	221.3	254.1	231.9	234	237.5	216.7	223.2	225.8	237	205.6	197.1	215.8	214.2	215.3	217.6	161.5
166	Q9UM54-6	Isoform 6 of Unconventional myosin-VI OS=Homo sapiens GN=MYO6	546.289	60	71	284	63	1	1285	148.6	8.56	1076.3	71	8	41125.1	41112	40470	41213.6	40228.9	40751.9	40360.5	40859.4	40476.5	40426.8	41125.1	39396.4	39145.4	39714.1	35837.8	34617.4	37279.2	37601.3	37081.7	30124.2	Acetyl [N-Term]
167	E9PMS6	LIM domain only protein 7 OS=Homo sapiens GN=LMO7 PE=1 SV=1	544.851	62	69	278	0	1	1275	145.3	7.3	1057.47	69	72	40700.4	40723.9	41272.7	43052.1	41961	40649.7	40033.3	40196.9	39786	40632.7	40700.4	39024.5	39921.9	41485.7	37380.9	34530.5	36977	36991.7	36449.1	30277.7
168	P55268	Laminin subunit beta-2 OS=Homo sapiens GN=LAMB2 PE=1 SV=2	542.859	52	65	259	64	1	1798	195.9	6.52	1119.49	65	0	28599.3	28368.7	30079.5	29222.7	31458.2	29905.8	23783.2	22998.6	23077.2	25991.7	28599.3	27184.9	29095.1	28159.5	28024.5	25403.9	21967.5	21164.7	21141.7	19367.9
169	Q9UQE7	Structural maintenance of chromosomes protein 3 OS=Homo sapiens GN=SMC3 PE=1 SV=2	542.547	54	75	320	73	1	1217	141.5	7.18	1144.16	75	2	50870.6	52660	52339.7	50638.5	53821.3	49992.4	49474.6	48751.3	47372	49752.2	50870.6	50462.5	50626.7	48796.1	47946.6	42466.9	45697.5	44863.9	43398.9	37073.1
170	Q14697-2	Isoform 2 of Neutral alpha-glucosidase AB OS=Homo sapiens GN=GANAB	542.238	56	44	757	2	1	966	109.4	6.24	3449.97	44	48	73073.5	74139.5	77018.4	75311.8	77848.6	73469.1	81274	77067.7	77348.1	77520.6	73073.5	71045.7	74497.7	72571.6	69351.3	62409.5	75069.3	70922.4	70860.9	57764.9
171	P04350	Tubulin beta-4A chain OS=Homo sapiens GN=TUBB4A PE=1 SV=2	537.687	82	26	1354	3	1	444	49.6	4.88	5852.1	26	0	3930	3825.8	3577.3	3640.5	3543.5	4104.7	3483.6	3561.3	3567	3480	3930	3666.2	3460.2	3508	3156.7	3486.8	3217.7	3277.4	3267.9	2593.1
172	A8MXP9	Matrin-3 OS=Homo sapiens GN=MATR3 PE=1 SV=1	537.27	63	60	449	59	1	895	99.9	6.04	1730.85	60	1	67242.5	67557	68059.5	68093.6	70387.1	64013.4	66322.2	64627.2	62923.8	66139.1	67242.5	64737.8	65832	65616.1	62704.2	54377.2	61259	59473.9	57646.4	49283.9
173	Q92538	Golgi-specific brefeldin A-resistance guanine nucleotide exchange factor 1 OS=Homo sapiens GN=GBF1 PE=1 SV=2	536.929	46	68	287	66	1	1859	206.3	5.73	1145.74	68	2	38871	38489.4	39014.5	39696.2	37525.3	39729.4	38850	38622	39043.8	38871.3	38871	36883.3	37737.6	38251.9	33429.3	33748.7	35884	35542.3	35769.2	28965.2
174	C9JZR2	Catenin delta-1 OS=Homo sapiens GN=CTNND1 PE=1 SV=2	535.766	66	52	438	4	1	938	104.8	6.87	1888.4	52	54	42495.6	42657.3	44487.6	45067.8	45767.7	44543.7	47267	45459.3	45119	44888.7	42495.6	40877.2	43031.6	43428	40772.1	37838.3	43658.4	41834.5	41334.9	33449.1
175	O75165	DnaJ homolog subfamily C member 13 OS=Homo sapiens GN=DNAJC13 PE=1 SV=5	535.279	40	79	290	79	1	2243	254.3	6.74	1117.95	79	0	34182.3	34747.9	34919	34443.3	35368.5	35473	33158.2	33667.3	34001.7	34269.9	34182.3	33297.8	33776.1	33190.1	31507.9	30133.1	30626.8	30982.7	31150	25536.4
176	Q8WWI1-3	Isoform 3 of LIM domain only protein 7 OS=Homo sapiens GN=LMO7	534.61	58	67	273	0	1	1349	153.6	7.75	1039.81	67	1	45.1	51.2	52.3	53.5	52.7	59	51.6	55.4	63.7	48.1	45.1	49	50.6	51.5	47	50.1	47.7	51	58.3	35.8
177	P38646	Stress-70 protein, mitochondrial OS=Homo sapiens GN=HSPA9 PE=1 SV=2	534.049	69	47	776	46	1	679	73.6	6.16	3235.16	47	0	83884.9	89426.3	86436.6	82140.8	91742.6	79940.5	101616	96549.8	99206.8	92172.8	83884.9	85694.5	83607.7	79152.2	81728.7	67906.7	93858.4	88851	90886.3	68683.1
178	P13667	Protein disulfide-isomerase A4 OS=Homo sapiens GN=PDIA4 PE=1 SV=2	532.242	68	46	933	43	1	645	72.9	5.07	3600.76	46	3	115856	114986	121206	116744	120936	115190	125584	121277	118730	121009	115856	110188	117239	112497	107736	97849.9	115996	111606	108772	90170.8
179	Q14764	Major vault protein OS=Homo sapiens GN=MVP PE=1 SV=4	526.702	60	44	824	44	1	893	99.3	5.48	3197.59	44	0	90540.3	87954.2	86194.5	88091	87457.7	89154.9	85816.2	88314.5	86745.7	87899.1	90540.3	84283.8	83373.5	84885.9	77911.5	75734	79264.7	81272.4	79470.3	65498.5
180	Q14683	Structural maintenance of chromosomes protein 1A OS=Homo sapiens GN=SMC1A PE=1 SV=2	526.367	61	83	320	81	1	1233	143.1	7.64	1046.45	83	2	60757.4	62070.1	61422.3	60241.8	62772.7	57161.9	58869.2	57294.7	55475.6	58234.9	60757.4	59479.9	59412	58050	55921	48557.1	54374.9	52726.1	50822.8	43394.1
181	P04406	Glyceraldehyde-3-phosphate dehydrogenase OS=Homo sapiens GN=GAPDH PE=1 SV=3	524.158	90	25	3201	25	1	335	36	8.46	16465.4	25	0	300264	291171	280659	282607	258707	323348	261807	284417	294254	294227	300264	279020	271474	272325	230469	274673	241819	261738	269575	219245
182	P52272	Heterogeneous nuclear ribonucleoprotein M OS=Homo sapiens GN=HNRNPM PE=1 SV=3	522.1	69	47	710	6	1	730	77.5	8.7	2384.3	47	58	97113.4	99977.5	99938.9	98752.3	102342	95570.2	99339.2	97460.7	95805.9	97334.2	97113.4	95805.5	96668.1	95159.3	91171.3	81183.6	91755.3	89689.3	87770.7	72529.1
183	Q15147-5	Isoform 4 of 1-phosphatidylinositol 4,5-bisphosphate phosphodiesterase beta-4 OS=Homo sapiens GN=PLCB4	522.022	59	65	358	3	1	1187	135.8	6.81	1381.27	65	63	49727.8	48572.8	50365.2	51102	49687.6	49329.7	53846.8	54991.7	51968.9	51382.2	49727.8	46545.8	48716.9	49242.7	44264.1	41903.9	49736	50606.7	47610.2	38287.7
184	P53618	Coatomer subunit beta OS=Homo sapiens GN=COPB1 PE=1 SV=3	521.964	52	44	390	44	1	953	107.1	6.05	1556.57	44	0	44138.9	42600.1	42852.7	42619.7	41663.9	45120.9	45158.2	45841.7	45913	44104.9	44138.9	40822.4	41450.1	41069	37116.2	38328.7	41710.7	42186.4	42062.2	32865
185	H0Y2S9	Myosin phosphatase Rho-interacting protein (Fragment) OS=Homo sapiens GN=MPRIP PE=1 SV=3	521.76	45	71	274	35	1	1794	203.4	5.22	1011.49	71	40	37195.8	37309.4	37748.8	38235.2	39215	38042.7	36952.9	36498.3	35397.3	36603.8	37195.8	35752.5	36513.3	36844.1	34934.6	32316	34131.8	33588	32428.6	27275.5
186	Q13085-4	Isoform 4 of Acetyl-CoA carboxylase 1 OS=Homo sapiens GN=ACACA	520.311	44	83	216	83	1	2383	269.8	6.52	771.39	83	0	26533.6	26889.6	25440.4	25297.8	24838.1	25652.8	22129.4	23055.2	23779.4	24099.3	26533.6	25767.5	24607.8	24377.4	22127	21791.2	20439.9	21216.8	21785	17957.7
187	Q15643	Thyroid receptor-interacting protein 11 OS=Homo sapiens GN=TRIP11 PE=1 SV=3	519.125	49	92	222	91	1	1979	227.4	5.26	785.75	92	1	29070.2	28742.2	29009.2	30228.4	30501.8	28269.1	40506.2	38834.9	38159.4	34748.2	29070.2	27542.8	28059.8	29128.6	27172.5	24013.7	37413.8	35738.3	34958.9	25892.8
188	O43491-4	Isoform 4 of Band 4.1-like protein 2 OS=Homo sapiens GN=EPB41L2	515.513	61	52	470	1	1	852	95.5	5.77	1947.92	52	1	1411.3	1433.3	1514.3	1390.2	1585.8	1440.9	1489.9	1380.5	1413.7	1381.7	1411.3	1373.4	1464.7	1339.6	1412.7	1224	1376.1	1270.4	1295.1	1029.6
189	Q7KZF4	Staphylococcal nuclease domain-containing protein 1 OS=Homo sapiens GN=SND1 PE=1 SV=1	515.282	64	50	592	50	1	910	101.9	7.17	2425.47	50	0	81827.7	78878.7	80602.2	75277.9	78060.7	76772.5	85460.1	84426.9	83646.9	81489.8	81827.7	75587.1	77964.2	72539	69540.2	65215.6	78935.8	77694.8	76631.4	60722.5
190	P13010	X-ray repair cross-complementing protein 5 OS=Homo sapiens GN=XRCC5 PE=1 SV=3	515.041	76	43	723	43	1	732	82.7	5.81	3171.86	43	0	76689.6	76991.9	79661.2	76750	79684.3	75059.1	78735.5	77108.2	75965.4	77523.6	76689.6	73779	77054	73957.5	70986.5	63760.1	72724.6	70959.7	69594.2	57767.1
191	Q92900	Regulator of nonsense transcripts 1 OS=Homo sapiens GN=UPF1 PE=1 SV=2	514.615	61	54	292	54	1	1129	124.3	6.61	1197.48	54	0	34674.8	34100.8	33695.1	33250.1	34846.6	34050.5	34837.9	34981.6	34185.4	33810	34674.8	32677.8	32592.3	32040.4	31043	28924.7	32178.3	32192.2	31318.3	25193.7
192	P18084	Integrin beta-5 OS=Homo sapiens GN=ITGB5 PE=1 SV=1	511.139	60	39	546	39	1	799	88	6.06	2622.29	39	0	65158.3	62098.1	64590.2	64378.5	65583	63512.7	67169.7	64612.3	63877.8	64743.1	65158.3	59506.7	62476.3	62036.1	58424.5	53951.9	62041.7	59460.2	58520.3	48243.7
193	Q8TAQ2	SWI/SNF complex subunit SMARCC2 OS=Homo sapiens GN=SMARCC2 PE=1 SV=1	511.082	46	60	280	2	1	1214	132.8	5.69	1017.26	60	0	837.5	837.5	877.6	829.8	936.3	839.5	897.9	858.8	854.9	815.3	837.5	802.5	848.8	799.6	834.1	713.1	829.3	790.3	783.2	607.6
194	O75962	Triple functional domain protein OS=Homo sapiens GN=TRIO PE=1 SV=2	510.485	34	84	206	71	1	3097	346.7	6.37	733.25	84	12	27002.9	25671	25606.3	27406.4	25716.1	26691.1	26953.5	27172.8	27617.6	27033	27002.9	24599.8	24768.3	26409.2	22909.1	22673.1	24895.8	25006.1	25301.3	20143.8
195	Q8N3C0	Activating signal cointegrator 1 complex subunit 3 OS=Homo sapiens GN=ASCC3 PE=1 SV=3	510.464	43	83	241	82	1	2202	251.3	7.09	847.77	83	0	31039.3	30234.3	30682.9	30430.6	29820.5	30924	30701.4	31174.3	31081.2	30772.4	31039.3	28972.6	29678.7	29323.4	26565.5	26268.9	28357.6	28688.5	28474.4	22930.2
196	P06733	Alpha-enolase OS=Homo sapiens GN=ENO1 PE=1 SV=2	509.954	78	35	3501	30	1	434	47.1	7.39	14807.7	35	5	396575	379616	365999	361080	339026	395003	340564	371041	372920	376662	396575	363775	354020	347942	302021	335541	314564	341455	341644	280672
197	P49750-4	Isoform 4 of YLP motif-containing protein 1 OS=Homo sapiens GN=YLPM1	509.646	37	74	222	71	1	2146	241.5	6.55	840.41	74	3	30452.6	30260.3	30376.4	31732	33009	29828.6	29910	28851	29507.3	30370.2	30452.6	28997.5	29382.2	30577.4	29406	25338.4	27626.6	26550.5	27032.5	22630.5
198	O60716-7	Isoform 1C of Catenin delta-1 OS=Homo sapiens GN=CTNND1	508.842	66	51	425	3	1	918	102.5	6.87	1806.33	51	0	1121.6	1137.9	1055.8	1058.7	1038.2	1115.5	767.6	895.5	1013.3	902.9	1121.6	1090.4	1021.3	1020.2	924.9	947.6	709	824.1	928.4	672.8
199	O95782	AP-2 complex subunit alpha-1 OS=Homo sapiens GN=AP2A1 PE=1 SV=3	507.568	59	53	393	38	1	977	107.5	7.03	1416.06	53	15	54186.4	55023.6	55871.4	54597.4	54856	55229.3	59356.3	58114.1	55841	55397	54186.4	52727.5	54042.8	52610.9	48868.3	46915.4	54824.8	53480.1	51157.6	41279.3
200	P04075-2	Isoform 2 of Fructose-bisphosphate aldolase A OS=Homo sapiens GN=ALDOA	507.277	78	33	1575	1	1	418	45.2	8.25	7321.11	33	36	136066	133164	129392	126020	117525	139330	115764	122727	124055	122927	136066	127607	125157	121435	104697	118356	106926	112941	113651	91599.6
201	P04075	Fructose-bisphosphate aldolase A OS=Homo sapiens GN=ALDOA PE=1 SV=2	506.875	87	33	1574	1	1	364	39.4	8.09	7315.39	33	0	225.4	232.1	206.5	191.3	221.4	237.4	212.2	241	239.1	227.2	225.4	222.4	199.8	184.3	197.3	201.7	196	221.8	219	169.3
202	F8VZY9	Keratin, type I cytoskeletal 18 OS=Homo sapiens GN=KRT18 PE=1 SV=1	506.548	84	48	3498	1	1	391	43.7	5.35	16287	48	0	237.2	242	249.7	331.4	260.4	274.1	313	305	331.2	359.2	237.2	231.9	241.5	319.3	231.9	232.9	289.1	280.7	303.4	267.6
203	F8VXC8	SWI/SNF complex subunit SMARCC2 OS=Homo sapiens GN=SMARCC2 PE=1 SV=1	506.421	47	62	281	4	1	1245	136.1	5.71	1006.36	62	63	39537.1	39326.1	40315.7	40522.7	41297.2	36986.4	39142.1	37423.1	36255.2	38642.4	39537.1	37685	38996.2	39048.3	36789.5	31418.7	36153.9	34439	33214.5	28794.6
204	P40939	Trifunctional enzyme subunit alpha, mitochondrial OS=Homo sapiens GN=HADHA PE=1 SV=2	503.413	67	41	502	41	1	763	82.9	9.04	2035.35	41	0	57804	60896.6	60927.7	58841.8	62609.5	57478	53211.5	50348.7	50444.7	54728.8	57804	58355.4	58933.6	56700.9	55775.6	48825.6	49149.1	46334	46213.9	40781.5
205	Q13200	26S proteasome non-ATPase regulatory subunit 2 OS=Homo sapiens GN=PSMD2 PE=1 SV=3	503.284	56	47	341	47	1	908	100.1	5.2	1370.51	47	0	54490.4	52489.6	52112.7	52731.7	49674.5	49348.8	49579.6	50961.8	49449.2	50522.2	54490.4	50299.3	50407.1	50813.1	44252.4	41920.1	45794.5	46898.2	45301.9	37646.9
206	Q9P2J5	Leucine--tRNA ligase, cytoplasmic OS=Homo sapiens GN=LARS PE=1 SV=2	502.44	55	66	372	34	1	1176	134.4	7.3	1315.66	66	36	57939.2	55976.2	55498.1	55799.3	53627.7	55595.2	60125.4	63129.7	62747.8	58379.1	57939.2	53640.3	53681.7	53769.1	47774.1	47226.3	55535.2	58095.8	57485.1	43501.5
207	P30101	Protein disulfide-isomerase A3 OS=Homo sapiens GN=PDIA3 PE=1 SV=4	501.472	76	46	933	38	1	505	56.7	6.35	3942.21	46	7	119974	119336	126105	122226	125263	121099	143008	137242	133443	130771	119974	114356	121978	117778	111590	102870	132090	126299	122251	97444.6
208	P05556	Integrin beta-1 OS=Homo sapiens GN=ITGB1 PE=1 SV=2	501.217	56	38	1214	38	1	798	88.4	5.39	4768.83	38	0	140028	139904	140595	145276	144241	134886	152247	145710	143828	143816	140028	134066	135993	139991	128497	114581	140624	134091	131765	107166
209	P35222	Catenin beta-1 OS=Homo sapiens GN=CTNNB1 PE=1 SV=1	499.287	60	37	480	31	1	781	85.4	5.86	2038.9	37	0	35899.6	36193.7	37751.1	37499.5	37603.5	35607.7	42612.6	40226.5	39189.6	38360.7	35899.6	34683.4	36515.5	36135.1	33499	30247.5	39359.4	37018.9	35902.8	28584.7
210	Q14203	Dynactin subunit 1 OS=Homo sapiens GN=DCTN1 PE=1 SV=3	496.659	51	51	237	50	1	1278	141.6	5.81	999.64	51	0	34330.8	33202.5	33158.6	33833.1	32088.5	35011.3	31078.8	32702.6	32229.4	32666.5	34330.8	31817	32073.4	32602.1	28586	29740.9	28706.2	30095	29526.3	24341.6
211	Q5SW79	Centrosomal protein of 170 kDa OS=Homo sapiens GN=CEP170 PE=1 SV=1	496.639	52	66	254	1	1	1584	175.2	7.11	911.11	66	66	34862.1	33665.1	32016.9	34976.2	33102	33239.7	29717.1	31666.2	33116.9	32436.7	34862.1	32260.2	30969	33703.6	29488.9	28236	27448.4	29141.2	30339.4	24170.4
212	P20700	Lamin-B1 OS=Homo sapiens GN=LMNB1 PE=1 SV=2	494.805	75	46	705	42	1	586	66.4	5.16	2908.57	46	2	83700.6	85302.7	86301.7	85219	89477.7	84408.6	86405.9	83600.3	82793.7	84522.2	83700.6	81743	83477.1	82118.4	79711	71702.2	79809.4	76934.1	75849.8	62982.2
213	P11047	Laminin subunit gamma-1 OS=Homo sapiens GN=LAMC1 PE=1 SV=3	494.791	47	58	261	58	1	1609	177.5	5.12	1027.1	58	0	31789.3	29709.9	30334.5	33295.8	32281.3	31277.1	30803.9	29472	29004.4	30500.2	31789.3	28470.1	29341.7	32084.4	28757.7	26568.8	28452.2	27121.9	26571.8	22727.4
214	P08107	Heat shock 70 kDa protein 1A/1B OS=Homo sapiens GN=HSPA1A PE=1 SV=5	494.627	77	44	1022	19	1	641	70	5.66	3984.65	44	21	81408.8	81071.9	83971.5	82984.5	82527.1	82069.1	90829.6	89939.5	90095.2	87696.4	81408.8	77688.8	81223.3	79965.2	73519.1	69714.9	83895.4	82767.8	82538.9	65347.5
215	P07237	Protein disulfide-isomerase OS=Homo sapiens GN=P4HB PE=1 SV=3	494.279	80	44	1635	43	1	508	57.1	4.87	6190.22	44	1	232353	225752	237451	240827	235174	216876	267024	256558	248670	250259	232353	216332	229680	232065	209504	184229	246639	236100	227814	186482
216	Q16891-2	Isoform 2 of MICOS complex subunit MIC60 OS=Homo sapiens GN=IMMT	492.108	67	49	411	2	1	747	82.6	6.57	1667.82	49	53	54505.1	57098.1	55803.2	53929	58598.3	53151.5	46386	43934.5	43740.6	48848.4	54505.1	54715.4	53976.8	51966.8	52202.2	45150.4	42844.8	40431.2	40072.1	36399.6
217	Q01813	ATP-dependent 6-phosphofructokinase, platelet type OS=Homo sapiens GN=PFKP PE=1 SV=2	491.638	60	39	659	33	1	784	85.5	7.55	2579.04	39	9	86755.5	82094.2	80525.8	83262	76200.2	87872.3	75477.8	80554.6	83322.4	81938.1	86755.5	78668.4	77890.3	80232.6	67882.8	74644.5	69715.5	74131.2	76334.1	61056.6
218	Q9BSJ8-2	Isoform 2 of Extended synaptotagmin-1 OS=Homo sapiens GN=ESYT1	491.454	49	48	415	1	1	1114	123.9	5.78	1800.96	48	0	260.9	262.8	250.7	239.7	272.2	276.3	274.7	280.5	291.1	266.9	260.9	251.8	242.4	231	242.5	234.7	253.7	258.1	266.6	198.9
219	Q8NFC6	Biorientation of chromosomes in cell division protein 1-like 1 OS=Homo sapiens GN=BOD1L1 PE=1 SV=2	490.079	34	86	168	82	1	3051	330.3	5.08	599.78	86	4	23778	23901.7	23918.5	23894.6	24926.5	23177.9	23126.6	23120.3	23469.8	23898.7	23778	22904.3	23135.7	23025.2	22205.7	19688.8	21361	21276.7	21501.3	17808.2
220	P50851-2	Isoform 2 of Lipopolysaccharide-responsive and beige-like anchor protein OS=Homo sapiens GN=LRBA	489.254	34	77	192	32	1	2851	317.5	5.57	698.29	77	46	26760.7	25799.3	26204.6	25634.8	25821.4	26569.5	25611.8	25692.7	25045.1	25461.4	26760.7	24722.7	25347	24702.2	23002.9	22569.9	23656.5	23644	22944.6	18972.7
221	P06576	ATP synthase subunit beta, mitochondrial OS=Homo sapiens GN=ATP5B PE=1 SV=3	486.199	76	28	802	22	1	529	56.5	5.4	3139.44	28	9	65080.9	70185	70181.6	66774.1	71957.1	70549.4	61562.4	59578.8	61099	64241.7	65080.9	67256.2	67884.7	64344.6	64102.9	59929.3	56862.5	54828.1	55974.6	47870.1
222	P00558	Phosphoglycerate kinase 1 OS=Homo sapiens GN=PGK1 PE=1 SV=3	486.171	80	33	1828	27	1	417	44.6	8.1	7526.92	33	7	230916	218749	208660	209630	196173	227267	203940	221978	217661	218220	230916	209620	201831	202003	174760	193056	188371	204277	199406	162608
223	Q9BSJ8	Extended synaptotagmin-1 OS=Homo sapiens GN=ESYT1 PE=1 SV=1	485.898	48	49	424	2	1	1104	122.8	5.83	1805.42	49	51	51772.8	54141.6	53806.5	53542.8	55215.2	52496.5	61778.3	60234.2	57876.8	56964.7	51772.8	51882.3	52045.5	51594.7	49188.4	44594	57061.9	55431.2	53022.7	42447.6
224	P30622-2	Isoform 3 of CAP-Gly domain-containing linker protein 1 OS=Homo sapiens GN=CLIP1	485.785	49	71	234	67	1	1392	156.7	5.36	823.58	71	4	42822.6	41310.5	41011.1	43054.6	40094.5	42573.8	41252.7	43865.6	42945.4	41850.6	42822.6	39586.6	39668.8	41488.1	35718.1	36165	38103.3	40367.8	39343.5	31185.2
225	Q9UHD8	Septin-9 OS=Homo sapiens GN=SEPT9 PE=1 SV=2	485.401	71	47	529	47	1	586	65.4	8.97	2159.49	47	0	63122.9	62162.4	61797.7	65427.7	61839.7	64055.6	56114.8	59163.4	61054.7	60089.2	63122.9	59568.3	59775.1	63047.2	55089.7	54413	51830.8	54445.8	55934	44775.8
226	Q0VF96	Cingulin-like protein 1 OS=Homo sapiens GN=CGNL1 PE=1 SV=2	485.333	59	73	267	72	1	1302	149	5.67	971.9	73	1	43259.3	43587.1	44767.9	43717.7	46928.5	42248.2	29351	28667.9	29701.2	36027.4	43259.3	41768.2	43302.7	42127.1	41806.1	35888.4	27110.2	26381.9	27210.1	26846
227	Q86V48	Leucine zipper protein 1 OS=Homo sapiens GN=LUZP1 PE=1 SV=2	484.548	65	61	227	60	1	1076	120.2	8.5	857.79	61	0	30346.9	30452.2	30506.4	32482.9	31533.3	30243.4	30367.3	31307.7	32214	31038.9	30346.9	29181.4	29508	31301	28091.3	25690.7	28048.9	28811.2	29512.2	23128.8
228	P63010-2	Isoform 2 of AP-2 complex subunit beta OS=Homo sapiens GN=AP2B1	482.659	46	47	426	22	1	951	105.6	5.34	1661.89	47	0	24628.7	24806.7	25467.5	24933	25088.8	25614.9	27662.2	26812.5	25963.1	25647.3	24628.7	23771.5	24634	24025.8	22350.3	21759	25550.3	24674.5	23785.5	19111.2
229	P20810-6	Isoform 6 of Calpastatin OS=Homo sapiens GN=CAST	482.657	70	51	323	1	1	791	84.9	5.36	1187.84	51	56	60113.9	56295	54446.3	59972.5	50714.3	53173.7	51275.4	55366.8	59126.1	56468.4	60113.9	53945.8	52664.3	57790.4	45178.7	45169.3	47360.9	50951.9	54167.2	42077.7
230	Q5SW79-2	Isoform 2 of Centrosomal protein of 170 kDa OS=Homo sapiens GN=CEP170	482.642	54	63	245	2	1	1460	161.3	7.01	890.02	63	0	370.1	367	363.5	376.4	372.1	374.5	280.8	310	343.4	337.1	370.1	351.7	351.7	362.7	331.5	318.1	259.4	285.3	314.6	251.2
231	Q13045	Protein flightless-1 homolog OS=Homo sapiens GN=FLII PE=1 SV=2	482.559	48	52	289	2	1	1269	144.7	6.05	1157.26	52	51	34930.6	34090.1	33940.1	33220.5	32333.2	32849.7	33559.9	34825.2	34398.8	33511.8	34930.6	32667.5	32829.3	32011.8	28804	27904.7	30997.8	32048.3	31513.8	24971.5
232	P09874	Poly [ADP-ribose] polymerase 1 OS=Homo sapiens GN=PARP1 PE=1 SV=4	481.488	53	58	311	58	1	1014	113	8.88	1118.4	58	0	52240.5	53538.4	53920.4	52158.1	54859.5	50078.4	50774.4	49794.1	48522.4	50361.6	52240.5	51304.2	52155.6	50260.4	48871.5	42539.9	46898.1	45823.6	44452.8	37527.2
233	P23229-6	Isoform Alpha-6X1X2A of Integrin alpha-6 OS=Homo sapiens GN=ITGA6	478.994	53	51	360	4	1	1112	124	6.61	1488.37	51	48	47620.7	48923.8	48131.4	46520.4	49611	43587.5	39817.2	38482	38589.4	42586	47620.7	46882.3	46556.1	44827.8	44195.9	37026.1	36777.4	35413.5	35352.9	31733.2
234	Q13885	Tubulin beta-2A chain OS=Homo sapiens GN=TUBB2A PE=1 SV=1	477.57	73	27	1307	6	1	445	49.9	4.89	5268.34	27	2	12065.9	11295.3	10603.9	10971.3	10343.5	12888.7	10784.3	11391.7	11761.6	11329.3	12065.9	10824	10256.9	10572.1	9214.5	10948.5	9961	10483.3	10775.2	8442.1
235	Q14966	Zinc finger protein 638 OS=Homo sapiens GN=ZNF638 PE=1 SV=2	477.157	41	71	201	71	1	1978	220.5	6.38	696.35	71	0	31031.3	31627.6	31217.7	31575.4	32000.5	29661.6	29023.4	28974.6	29557.8	30344.5	31031.3	30307.8	30196	30426.5	28507.6	25196.5	26807.7	26664.2	27078.7	22611.4
236	Q13740-2	Isoform 2 of CD166 antigen OS=Homo sapiens GN=ALCAM	477.078	59	32	657	32	1	570	63.6	7.3	3042.54	32	0	78276.3	79065.9	82044.1	79845	82904.2	76022.5	81459.8	78623	76858	79408.2	78276.3	75766.5	79358.9	76940	73855	64578.5	75240.8	72353.7	70411.9	59171.4
237	O14974	Protein phosphatase 1 regulatory subunit 12A OS=Homo sapiens GN=PPP1R12A PE=1 SV=1	476.306	49	56	343	54	1	1030	115.2	5.4	1214.13	56	2	60632.5	59014.6	57864.6	62666.8	59474.7	56115.5	56545	57910.3	59192.3	58293.1	60632.5	56551.9	55970.8	60386.7	52982.9	47668.2	52228.1	53292.6	54227.8	43437.4
238	Q16555	Dihydropyrimidinase-related protein 2 OS=Homo sapiens GN=DPYSL2 PE=1 SV=1	476.047	72	29	724	25	1	572	62.3	6.38	3357.92	29	1	59890.4	58646.7	57036.6	57956.6	55587	66261.6	54312.5	57125.4	58112.9	57403.1	59890.4	56199.4	55169.9	55847.9	49519.5	56287	50166.1	52570.3	53238.9	42774.2
239	Q709C8	Vacuolar protein sorting-associated protein 13C OS=Homo sapiens GN=VPS13C PE=1 SV=1	475.542	29	91	193	91	1	3753	422.1	6.83	683.06	91	0	29914.5	29729.3	29643.9	31429.5	29890.4	30651.1	27752.3	27901.1	28445.4	29072.5	29914.5	28488.7	28673.7	30286	26627.8	26037	25633.6	25676.3	26059.6	21663.5
240	F8WE98	Filamin-A (Fragment) OS=Homo sapiens GN=FLNA PE=1 SV=2	475.077	61	39	1428	1	1	604	66.6	8.95	5705.21	39	0	125.7	118.6	134.7	135	147.9	173.9	215.9	193.7	137	169	125.7	113.6	130.3	130.1	131.7	147.7	199.4	178.3	125.5	126
241	Q99460	26S proteasome non-ATPase regulatory subunit 1 OS=Homo sapiens GN=PSMD1 PE=1 SV=2	474.211	58	51	323	51	1	953	105.8	5.39	1168.88	51	0	48622.8	46628.5	47082	47591.7	45583.8	45274.4	46956.3	48460.2	47182.2	47003.6	48622.8	44682.7	45541.1	45860.2	40608.3	38459.1	43371.5	44596	43225	35025
242	Q86SQ0	Pleckstrin homology-like domain family B member 2 OS=Homo sapiens GN=PHLDB2 PE=1 SV=2	473.65	58	61	223	59	1	1253	142.1	7.43	846	61	2	30450.5	29275.4	29906.1	32350.3	30932.6	31108.6	32635.4	33128	33721	32017.5	30450.5	28053.7	28927.3	31173.3	27556.2	26425.7	30143.9	30486.5	30892.8	23858
243	Q13045-2	Isoform 2 of Protein flightless-1 homolog OS=Homo sapiens GN=FLII	472.75	50	52	289	2	1	1214	138.4	6.07	1151.52	52	0	672.7	655.3	675.3	737.8	671.8	659.6	625.8	661.4	680.8	727.7	672.7	628	653.2	710.9	598.5	560.3	578	608.7	623.7	542.3
244	Q8WX93	Palladin OS=Homo sapiens GN=PALLD PE=1 SV=3	471.13	43	44	421	43	1	1383	150.5	7.09	1718.42	44	1	50808.9	49928.3	50884.4	53635.9	50559	51037.8	53163.8	54093.1	56283.7	52409.5	50808.9	47844.8	49219	51684.4	45040.4	43354.9	49105.1	49779.7	51563.2	39053.2
245	Q8IWJ2	GRIP and coiled-coil domain-containing protein 2 OS=Homo sapiens GN=GCC2 PE=1 SV=4	470.477	50	87	222	81	1	1684	195.8	5.14	727.68	87	4	27988	28589.7	29279.1	29616.8	29988.2	29300.9	34939	34285.5	33390.8	31770.8	27988	27396.6	28320.8	28539.2	26714.9	24890.1	32271.6	31551.6	30590.3	23674.2
246	P41252	Isoleucine--tRNA ligase, cytoplasmic OS=Homo sapiens GN=IARS PE=1 SV=2	469.561	46	56	352	56	1	1262	144.4	6.15	1290.5	56	0	47249.2	46301.6	46020.5	46845.1	45087.2	48402.7	53558.5	56463	56451.7	51332.4	47249.2	44369.4	44514.3	45140.7	40165.8	41116.5	49469.7	51960.7	51717.1	38250.7
247	H0Y2V6	Centrosomal protein of 170 kDa (Fragment) OS=Homo sapiens GN=CEP170 PE=1 SV=1	468.842	51	64	243	1	1	1558	172	7.36	867.25	64	1	549	510.5	523.1	591.4	562.3	511.5	505.5	509	508.2	534.8	549	489.2	506	569.9	500.9	434.5	466.9	468.4	465.6	398.5
248	J3KN16	Proteasome-associated protein ECM29 homolog OS=Homo sapiens GN=KIAA0368 PE=1 SV=1	468.189	37	57	216	57	1	2017	223.6	8.75	834.87	57	0	28757.6	27797.6	27479.9	28094.7	26855.1	27759.9	27860.5	28659.3	28565	28291.2	28757.6	26637.6	26580.5	27072.5	23923.8	23581.1	25733.5	26374.1	26169.3	21081.3
249	Q02809	Procollagen-lysine,2-oxoglutarate 5-dioxygenase 1 OS=Homo sapiens GN=PLOD1 PE=1 SV=2	467.657	65	41	552	1	1	727	83.5	6.95	2361.71	41	0	2199.3	2073.9	2327.2	2329.9	2396.1	2121	2377.6	2290.1	2143.9	2182.3	2199.3	1987.3	2251	2245.1	2134.6	1801.7	2196	2107.5	1964.1	1626.2
250	G3XAI2	Laminin subunit beta-1 OS=Homo sapiens GN=LAMB1 PE=1 SV=1	467.412	43	60	294	59	1	1810	200.3	4.96	1144.86	60	0	40269.2	38887	38892.4	41871.6	40558.2	40368.4	42810.5	40525.4	39420.9	40238.6	40269.2	37264.2	37619.5	40348.1	36131.2	34291.6	39542.2	37294	36114.7	29984
251	Q13435	Splicing factor 3B subunit 2 OS=Homo sapiens GN=SF3B2 PE=1 SV=2	466.895	51	47	299	47	1	895	100.2	5.67	1156.08	47	0	44140.5	45052.9	45059.7	43882.7	45854.6	42882.8	42738.3	42196.8	41151.4	42320.5	44140.5	43172.9	43584.9	42286.1	40849.5	36427.5	39475.5	38832.1	37700	31535.3
252	Q9NZB2	Constitutive coactivator of PPAR-gamma-like protein 1 OS=Homo sapiens GN=FAM120A PE=1 SV=2	464.493	57	48	246	1	1	1118	121.8	8.88	1039.35	48	0	53	21	26	49	53.6	52.4	49.6	48.9	54.2	54.7	53	20.1	25.2	47.2	47.8	44.5	45.8	45	49.7	40.7
253	P35606	Coatomer subunit beta' OS=Homo sapiens GN=COPB2 PE=1 SV=2	463.252	69	53	395	53	1	906	102.4	5.27	1588.27	53	0	54705.8	53193.5	53308.6	52841.8	51948.2	56938.2	54192.2	55382.6	56491.5	54609.9	54705.8	50973.8	51563.9	50919.2	46277.9	48367.1	50054.9	50966.4	51753.5	40692.9
254	Q07065	Cytoskeleton-associated protein 4 OS=Homo sapiens GN=CKAP4 PE=1 SV=2	462.782	76	48	695	45	1	602	66	5.92	2823.79	48	1	89901.8	92098.9	94303.6	92162.9	95826	91718.2	106531	102759	100337	97462.3	89901.8	88255.6	91217.1	88809.7	85366.4	77911.4	98397.8	94564.7	91921.3	72624.6
255	Q15029	116 kDa U5 small nuclear ribonucleoprotein component OS=Homo sapiens GN=EFTUD2 PE=1 SV=1	462.619	65	48	378	47	1	972	109.4	5	1588.28	48	0	39304.8	40537.1	39952.2	39562.9	41594.2	40060.4	40696.6	39945.5	38868.2	39488.5	39304.8	38845.5	38644.6	38123.5	37054.1	34029.9	37589.7	36760.3	35608.4	29425.1
256	Q9Y5S2	Serine/threonine-protein kinase MRCK beta OS=Homo sapiens GN=CDC42BPB PE=1 SV=2	461.842	40	66	240	30	1	1711	194.2	6.37	841.11	66	37	37196	35301.7	35311.9	37331.3	35876.3	37068.4	37742.3	37919.1	37307.8	37064.5	37196	33828.6	34156.2	35973	31960.3	31488.3	34861	34895.4	34178.8	27618.8
257	Q9BQS8-4	Isoform 4 of FYVE and coiled-coil domain-containing protein 1 OS=Homo sapiens GN=FYCO1	461.841	50	64	184	62	1	1498	168.8	4.93	718.75	64	1	27993	27759.8	26797.1	28905.8	28726.1	28586.4	20803.8	20313.6	20576.2	23792.6	27993	26601.3	25920	27854.1	25590.5	24283.2	19215.6	18693.9	18850.5	17729.1
258	Q16891-4	Isoform 4 of MICOS complex subunit MIC60 OS=Homo sapiens GN=IMMT	461.737	63	48	396	1	1	757	83.5	6.57	1571.7	48	0	639.2	695.6	664.3	642.9	688.2	606.3	579.1	541.9	525.5	554.5	639.2	666.6	642.6	619.5	613.1	515	534.9	498.7	481.4	413.2
259	Q92878-2	Isoform 2 of DNA repair protein RAD50 OS=Homo sapiens GN=RAD50	461.424	53	80	313	80	1	1318	154.5	6.89	1061.3	80	0	47246	47594.8	47152.4	47306.4	48004.4	45018.2	48099.9	47298.6	45861.2	47048.8	47246	45608.7	45609.2	45585.2	42764.6	38241.4	44427.8	43527.1	42014.8	35058.7
260	Q9Y2J2-2	Isoform 2 of Band 4.1-like protein 3 OS=Homo sapiens GN=EPB41L3	461.051	70	54	297	5	1	865	96.5	5.43	1154.29	54	44	36125.8	36474.9	36387.9	36588.9	36978	34850.7	36815.6	36073.4	36128.1	36282.6	36125.8	34952.8	35197	35257.7	32941.8	29604.5	34005	33196.9	33098	27036.2
261	P00533	Epidermal growth factor receptor OS=Homo sapiens GN=EGFR PE=1 SV=2	460.617	55	54	311	52	1	1210	134.2	6.68	1240.95	54	2	44838.7	45119.7	44011.1	41875.2	45335.9	41647.8	37709.8	36720.7	36358.4	39486.2	44838.7	43236.9	42570.7	40351.6	40387.4	35378.4	34830.9	33792.6	33309	29423.3
262	Q8NEY1-2	Isoform 2 of Neuron navigator 1 OS=Homo sapiens GN=NAV1	460.149	45	62	177	62	1	1869	201.4	8.22	698.76	62	0	26139.1	24601.2	23790.8	26897.6	23966.3	26263.8	20841	21143	23392.7	23345	26139.1	23574.6	23012.2	25918.9	21350.3	22310.2	19249.9	19457.1	21430.8	17395.7
263	Q92626	Peroxidasin homolog OS=Homo sapiens GN=PXDN PE=1 SV=2	459.971	53	60	226	59	1	1479	165.2	7.17	932.05	60	1	27407.5	26685.5	28352.1	30102.5	29049.9	31343.1	25514.2	25768	25292.7	27121.5	27407.5	25572	27424.1	29007.2	25879	26624.9	23566.4	23713.3	23171.4	20209.7
264	O00410-3	Isoform 3 of Importin-5 OS=Homo sapiens GN=IPO5	459.281	54	45	314	42	1	1115	125.5	4.92	1236.3	45	5	38165.9	37722.2	35571.5	34505	34556.8	36295.7	36579.8	38692.4	38137.3	36758.9	38165.9	36148	34407.3	33249.6	30784.9	30831.9	33787.2	35607.1	34938.7	27391.1
265	Q7L014	Probable ATP-dependent RNA helicase DDX46 OS=Homo sapiens GN=DDX46 PE=1 SV=2	457.559	57	61	276	59	1	1031	117.3	9.29	962.61	61	2	44754.9	46027.1	46054.8	45355.8	46415.6	44164.4	43977.2	43348.5	41996.3	43219.1	44754.9	44106.4	44547.5	43705.6	41349.3	37516.2	40619.8	39891.9	38474.1	32205
266	P14923	Junction plakoglobin OS=Homo sapiens GN=JUP PE=1 SV=3	457.557	67	41	428	35	1	745	81.7	6.14	1854.49	41	7	47554.9	48491.3	48770.5	49061.1	49899.6	49585.5	49353.2	48747.8	46761.1	47650.8	47554.9	46467.7	47174.3	47276	44453	42121.2	45585.4	44860.7	42839.2	35507.3
267	Q5JPE7	Nodal modulator 2 OS=Homo sapiens GN=NOMO2 PE=1 SV=1	457.086	46	46	323	1	1	1267	139.4	5.76	1336.25	46	49	36049.4	37216.4	37587	36845.8	39083.9	37069.2	41138.2	39764.5	39358.1	38724.3	36049.4	35663.3	36356.8	35505.2	34817.8	31489	37997.5	36593.8	36057.1	28855.6
268	P20810-2	Isoform 2 of Calpastatin OS=Homo sapiens GN=CAST	455.863	70	45	307	1	1	695	75.3	5.07	1183.32	45	0	905.4	930.7	857.4	893.1	809.5	991.6	839.1	983	1068.1	929.3	905.4	891.9	829.4	860.6	721.1	842.4	775	904.6	978.6	692.5
269	M0R0P8	Unconventional myosin-IXb OS=Homo sapiens GN=MYO9B PE=1 SV=1	455.786	47	81	181	79	1	2157	243.2	8.78	672.05	81	2	26164.7	25223	24141.5	25325.7	23793.9	26216.2	23381.7	24210.2	25003.2	24542.2	26164.7	24170.4	23351.4	24404.2	21196.7	22269.8	21596.7	22279.7	22906.2	18287.7
270	Q13263	Transcription intermediary factor 1-beta OS=Homo sapiens GN=TRIM28 PE=1 SV=5	451.634	62	32	410	32	1	835	88.5	5.77	1637.95	32	0	43928.3	44725.8	45262.6	44446.9	46045.2	43665.3	45317.2	44049.5	42713.7	43205.5	43928.3	42859.4	43781.2	42829.7	41019.3	37092.2	41857.5	40537	39131.3	32194.8
271	Q14126	Desmoglein-2 OS=Homo sapiens GN=DSG2 PE=1 SV=2	450.576	56	43	333	43	1	1118	122.2	5.24	1315	43	0	38413.8	38626.9	37422.6	37733.7	39500.9	37833.3	38858.6	38407.3	38001.1	37947.4	38413.8	37015	36197.8	36360.8	35189.3	32138.1	35892	35344.7	34813.9	28276.7
272	P68104	Elongation factor 1-alpha 1 OS=Homo sapiens GN=EEF1A1 PE=1 SV=1	449.608	78	30	1551	1	1	462	50.1	9.01	6441.7	30	35	152345	146885	146234	143556	133366	150698	144371	154896	156704	154633	152345	140755	141448	138333	118809	128013	133349	142545	143562	115226
273	P11216	Glycogen phosphorylase, brain form OS=Homo sapiens GN=PYGB PE=1 SV=5	449.515	60	47	325	38	1	843	96.6	6.86	1244.35	47	4	32617.6	31597.8	31823.4	32311	29896.4	32680.8	31539.5	33505.6	32472.8	31891	32617.6	30279.3	30781.9	31135.4	26633.1	27761.2	29131.6	30833.9	29749.3	23763.8
274	Q02809-2	Isoform 2 of Procollagen-lysine,2-oxoglutarate 5-dioxygenase 1 OS=Homo sapiens GN=PLOD1	448.522	60	41	540	1	1	774	88.2	7.11	2304.13	41	48	58321.3	58957.6	61834	61515.9	62938.8	64608	62745.3	60404	60329.9	61237.3	58321.3	56497.3	59810.3	59277.7	56068.9	54882.3	57955.1	55587.4	55270	45631.3
275	P23246	Splicing factor, proline- and glutamine-rich OS=Homo sapiens GN=SFPQ PE=1 SV=2	447.81	51	35	538	34	1	707	76.1	9.44	1895.75	35	1	66965.3	67202.3	67794.4	67145.5	70287.5	64239.9	68616.9	66503.6	63910.7	66017.1	66965.3	64398	65575.6	64702.5	62615.5	54569.6	63378.4	61200.7	58550.4	49193
276	Q9NZB2-6	Isoform F of Constitutive coactivator of PPAR-gamma-like protein 1 OS=Homo sapiens GN=FAM120A	446.481	52	48	245	1	1	1146	125.2	9	1023.23	48	49	35022	34634.6	35161.2	33759.5	34566.8	34671	33035	33499.3	33530.4	33715.7	35022	33189.3	34010.4	32531.2	30793.8	29451.8	30513	30828.1	30718.2	25123.4
277	Q00839	Heterogeneous nuclear ribonucleoprotein U OS=Homo sapiens GN=HNRNPU PE=1 SV=6	446.475	56	43	703	4	1	825	90.5	6	2384.29	43	47	73619.9	75171	75970.5	75010.4	77315.3	70814.4	76290.3	74807.7	72757.8	75471.4	73619.9	72034.1	73484.1	72281.3	68876.2	60154.4	70466.1	68842.6	66655.6	56237.9
278	P23229	Integrin alpha-6 OS=Homo sapiens GN=ITGA6 PE=1 SV=5	446.403	51	48	337	1	1	1130	126.5	6.61	1398.79	48	0	340.3	312.8	322.7	331.8	349.8	298.3	294	277.1	283.4	310.7	340.3	299.8	312.2	319.8	311.6	253.4	271.6	255	259.6	231.5
279	P08133	Annexin A6 OS=Homo sapiens GN=ANXA6 PE=1 SV=3	446.237	69	53	543	19	1	673	75.8	5.6	2062.55	53	37	105443	101658	92772.4	89850.5	85193.2	100011	89230.6	95548	95034.7	93925.7	105443	97415.8	89736	86581.3	75894.2	84956.1	82418.5	87929.1	87064.1	69989.2
280	P78371	T-complex protein 1 subunit beta OS=Homo sapiens GN=CCT2 PE=1 SV=4	446.02	75	35	493	35	1	535	57.5	6.46	1908.58	35	0	53302.5	52892.1	52229.8	51992.2	50020.9	53484.4	51360.9	52865.9	53639.7	52395.6	53302.5	50684.9	50520.4	50100.5	44561	45433.2	47439.8	48650.4	49141	39042.9
281	J3KN36	Nodal modulator 3 OS=Homo sapiens GN=NOMO3 PE=4 SV=1	445.904	44	45	322	1	1	1267	139.3	5.67	1329.88	45	0	664.1	756.7	712.4	674.1	730.6	708.8	809.9	771	789.4	756.2	664.1	725.2	689.1	649.6	650.9	602.1	748.1	709.6	723.2	563.5
282	Q32MZ4-3	Isoform 3 of Leucine-rich repeat flightless-interacting protein 1 OS=Homo sapiens GN=LRRFIP1	445.335	53	41	220	34	1	752	82.6	4.61	918.24	41	9	31707.2	30465.1	30100.1	31201.9	28388.7	28732.2	30466.7	31842.9	32067.7	30606.8	31707.2	29193.8	29115	30066.6	25290	24407.1	28140.8	29303.8	29378.2	22806.8
283	Q8WYP5-2	Isoform 2 of Protein ELYS OS=Homo sapiens GN=AHCTF1	444.841	37	68	160	67	1	2301	255.8	6.58	601.35	68	1	20829.4	21537.7	21479.3	21121.1	22286	20560.4	21512.1	21563.2	21663.3	21489.8	20829.4	20638.9	20776.3	20352.7	19853.5	17465.3	19869.8	19843.7	19846.4	16013.2
284	Q9Y678	Coatomer subunit gamma-1 OS=Homo sapiens GN=COPG1 PE=1 SV=1	444.497	62	44	270	40	1	874	97.7	5.47	1074.04	44	4	37326.8	35868.7	35908.7	36044.7	34955.7	37026.6	38720.2	39226.6	38954.2	37409.2	37326.8	34371.9	34733.5	34733.3	31140.2	31452.8	35764.1	36098.7	35687.1	27875.6
285	P29144	Tripeptidyl-peptidase 2 OS=Homo sapiens GN=TPP2 PE=1 SV=4	443.628	56	60	195	60	1	1249	138.3	6.32	732.56	60	0	26694.1	25224.4	25665.9	25559.7	24593	25305.7	24825.5	26211.4	25817.9	25529	26694.1	24171.8	24825.9	24629.7	21908.7	21496.3	22930.2	24121.3	23652.6	19023.1
286	P55786	Puromycin-sensitive aminopeptidase OS=Homo sapiens GN=NPEPPS PE=1 SV=2	442.23	55	44	411	44	1	919	103.2	5.72	1625.07	44	0	57951.6	55192.9	52445.4	50953.7	49020.4	56281.5	49690.2	52959.2	52240.2	52120.1	57951.6	52889.7	50728.9	49099.8	43669.7	47809.2	45896.7	48736.3	47858.8	38837.6
287	O95613	Pericentrin OS=Homo sapiens GN=PCNT PE=1 SV=4	442.155	29	88	171	85	1	3336	377.8	5.55	597.48	88	2	21142.8	21529.4	21946.6	21745.6	22629.1	21967.4	21494.8	20953.5	21073.5	21613.8	21142.8	20630.9	21228.3	20954.4	20159	18660.6	19853.8	19282.7	19306	16105.6
288	Q9BUF5	Tubulin beta-6 chain OS=Homo sapiens GN=TUBB6 PE=1 SV=1	440.663	81	26	873	11	1	446	49.8	4.88	3360.41	26	7	50030.1	48466.7	45534.4	45344.6	44118.3	51532.1	41820.2	44780	45649	45823.7	50030.1	46444.2	44044.2	43694.8	39302.7	43774.8	38627.5	41209.3	41820.4	34145.8
289	O60763	General vesicular transport factor p115 OS=Homo sapiens GN=USO1 PE=1 SV=2	439.92	52	44	308	43	1	962	107.8	4.91	1257.12	44	0	50788.2	47931.8	48320.6	51254.6	49571.3	51715.8	57616.4	57359.2	57014.7	54458.3	50788.2	45931.6	46739.1	49389.7	44160.5	43930.8	53217.8	52785.4	52232.8	40579.9
290	A0A087WUT6	Eukaryotic translation initiation factor 5B OS=Homo sapiens GN=EIF5B PE=1 SV=1	439.543	42	55	236	53	1	1220	138.6	5.58	872.38	55	2	37332.9	36173.4	35809.1	35422.6	34059.4	34679.9	34728.7	36248	35918.7	35361.5	37332.9	34663.9	34637.2	34133.7	30341.7	29459.4	32077.4	33357.6	32906.2	26349.8
291	F5H2F4	C-1-tetrahydrofolate synthase, cytoplasmic OS=Homo sapiens GN=MTHFD1 PE=1 SV=1	437.978	53	44	276	1	1	1020	110.5	8.43	1065.99	44	49	42292.8	41964.9	39705.2	39371.6	37139.1	40598.6	35531.4	38027.5	37803.3	38322.9	42292.8	40213.7	38405.7	37939.1	33085.3	34487.1	32818.8	34995.2	34632.7	28556.5
292	Q86VP6	Cullin-associated NEDD8-dissociated protein 1 OS=Homo sapiens GN=CAND1 PE=1 SV=2	437.642	42	47	330	47	1	1230	136.3	5.78	1285.4	47	0	52191.5	49946.1	49767.6	50240.8	48174.6	50250.5	50513.2	52065.5	51404.3	50783.2	52191.5	47861.9	48138.7	48412.9	42916.3	42686.1	46656.8	47913.8	47093	37841.3
293	P27797	Calreticulin OS=Homo sapiens GN=CALR PE=1 SV=1	437.556	82	34	1810	33	1	417	48.1	4.44	8694.9	34	0	220796	213436	233134	244126	232130	202252	258963	241013	236086	248257	220796	204529	225504	235243	206792	171806	239192	221795	216285	184990
294	P21980	Protein-glutamine gamma-glutamyltransferase 2 OS=Homo sapiens GN=TGM2 PE=1 SV=2	436.255	66	37	678	37	1	687	77.3	5.22	2997.47	37	0	53453.9	54686.9	53666.5	56044.9	53313.2	61399.2	76888.2	72642.1	71708.1	66201	53453.9	52404.8	51910	54005.7	47494	52156.5	71018.3	66849.7	65693.9	49330
295	P11586	C-1-tetrahydrofolate synthase, cytoplasmic OS=Homo sapiens GN=MTHFD1 PE=1 SV=3	434.833	58	44	275	1	1	935	101.5	7.3	1060.45	44	0	461.8	454.6	422.2	428.1	399.7	463.7	402.9	400.6	439.5	404	461.8	435.6	408.4	412.5	356.1	393.9	372.2	368.7	402.7	301
296	P42345	Serine/threonine-protein kinase mTOR OS=Homo sapiens GN=MTOR PE=1 SV=1	434.786	33	73	191	72	1	2549	288.7	7.17	707.46	73	1	24146.5	24037.9	23944.3	24362.5	24362.8	25272.5	23832.6	24298.3	24486.2	24158.7	24146.5	23034.8	23160.6	23476.1	21703.6	21468.1	22013.1	22360.8	22432.5	18002
297	E7EQT4	Apoptotic chromatin condensation inducer in the nucleus OS=Homo sapiens GN=ACIN1 PE=1 SV=2	434.765	46	57	253	56	1	1301	147.3	6.73	911.46	57	1	38899.7	39738.3	38988.1	39002.4	40432	37313.6	37278.9	36889.8	36153.4	37007.2	38899.7	38080	37712.1	37583.3	36018.7	31696.6	34432.9	33948.2	33121.2	27576.1
298	P50990	T-complex protein 1 subunit theta OS=Homo sapiens GN=CCT8 PE=1 SV=4	433.826	78	38	498	38	1	548	59.6	5.6	1886.14	38	0	69918.1	69840.4	68582.2	68677.6	65300.7	70778	66457.8	68923.3	69676.4	67940.2	69918.1	66926	66337.5	66178.8	58173	60123.5	61384.2	63427.4	63832.6	50626
299	Q16531	DNA damage-binding protein 1 OS=Homo sapiens GN=DDB1 PE=1 SV=1	431.942	47	49	345	49	1	1140	126.9	5.26	1214.07	49	0	48591.6	50863.7	49823.5	49261.1	50450.5	51764	47529.8	47308.9	46729.2	47629.8	48591.6	48741.2	48192.9	47468.8	44943.7	43971.8	43901.2	43536.6	42810	35491.6
300	P33527	Multidrug resistance-associated protein 1 OS=Homo sapiens GN=ABCC1 PE=1 SV=3	431.941	43	54	246	52	1	1531	171.5	7.11	989.43	54	2	31680.9	31662.3	33216.8	32011.3	33655.8	32939.8	33990.4	33388.1	32675.3	32954.7	31680.9	30341	32129.6	30846.6	29982.2	27981.2	31395.5	30725.8	29934.8	24556.3
301	O75976	Carboxypeptidase D OS=Homo sapiens GN=CPD PE=1 SV=2	431.617	49	51	222	51	1	1380	152.8	6.05	897.37	51	0	27524.2	27833.2	28297.3	28351.3	28772	28538.1	27594.9	26684	26059.5	27676	27524.2	26671.7	27371.2	27319.8	25631.4	24242.1	25488.3	24556.2	23873.9	20622.9
302	P62736	Actin, aortic smooth muscle OS=Homo sapiens GN=ACTA2 PE=1 SV=1	430.974	73	28	3488	3	1	377	42	5.39	9277.65	28	11	116477	112914	123581	128743	121536	116188	137098	131338	131023	133094	116477	108202	119536	124059	108270	98697.9	126632	120865	120034	99175.4
303	Q14195-2	Isoform LCRMP-4 of Dihydropyrimidinase-related protein 3 OS=Homo sapiens GN=DPYSL3	430.478	63	32	347	28	1	684	73.9	6.35	1435.03	32	7	42288.8	42193.7	40595.3	41590	39873.6	46880.8	41183.9	42736.1	43301.6	42302.2	42288.8	40433	39266.6	40076.8	35521.3	39823.6	38039.8	39328.3	39669.9	31521.7
304	P35241-5	Isoform 5 of Radixin OS=Homo sapiens GN=RDX	429.283	65	51	900	31	1	604	71	6.71	3655.13	51	0	31729.2	30222.7	29599.5	27819.7	28991.9	28440.3	29381.9	29980.4	29634.4	29135.9	31729.2	28961.6	28630.8	26807.5	25827.4	24159.1	27138.8	27589.8	27148.9	21710.8
305	Q9BXP5	Serrate RNA effector molecule homolog OS=Homo sapiens GN=SRRT PE=1 SV=1	428.878	46	52	263	2	1	876	100.6	5.96	925.34	52	52	41671.9	41690.4	42108.1	42136.5	42794.5	38178.6	43044.9	41509.3	39914.6	41068.3	41671.9	39950.7	40729.9	40603.5	38123.4	32431.4	39758.7	38199.4	36567	30602.3
306	E9PMP7	LIM domain only protein 7 (Fragment) OS=Homo sapiens GN=LMO7 PE=1 SV=3	428.219	58	55	240	1	1	1046	119.5	5.38	897.48	55	0	1362.6	1411.1	1419.1	1438.3	1381.7	1382.6	1413.2	1426.3	1288	1337.3	1362.6	1352.2	1372.7	1386	1230.9	1174.5	1305.3	1312.6	1179.9	996.5
307	Q10567	AP-1 complex subunit beta-1 OS=Homo sapiens GN=AP1B1 PE=1 SV=2	428.149	45	48	379	1	1	949	104.6	5.06	1508.27	48	49	62225.6	61695.7	63280.6	60623.7	60341	61330	63765	62580.9	61365.7	62110.1	62225.6	59121.1	61209.5	58417.9	53754.7	52097.7	58896.9	57590.8	56218.9	46281.7
308	Q93052	Lipoma-preferred partner OS=Homo sapiens GN=LPP PE=1 SV=1	427.289	68	27	235	26	1	612	65.7	7.37	1139.66	27	1	22632.2	21134.1	20941.4	22875.2	21019.9	23110.6	22811	23425.2	24854.3	23049.8	22632.2	20252.2	20256	22043	18725.5	19631.7	21069.5	21557.3	22769.7	17175.7
309	Q1KMD3	Heterogeneous nuclear ribonucleoprotein U-like protein 2 OS=Homo sapiens GN=HNRNPUL2 PE=1 SV=1	426.923	54	38	460	38	1	747	85.1	4.91	1970.57	38	0	58936.9	59804.2	60177.7	60108.1	62492.4	57697.9	62064.2	59639.4	58105.4	59879.1	58936.9	57308.6	58208.2	57921.1	55671.2	49012.4	57326	54883.8	53232.1	44619.2
310	Q00839-2	Isoform Short of Heterogeneous nuclear ribonucleoprotein U OS=Homo sapiens GN=HNRNPU	426.881	55	41	695	2	1	806	88.9	5.78	2375.47	41	0	3261.1	3206.7	3229.2	3148.5	3414.4	2656.6	2706.7	2788.9	2976.5	3005.3	3261.1	3072.9	3123.6	3034	3041.7	2256.7	2500.1	2566.5	2726.9	2239.4
311	P24928	DNA-directed RNA polymerase II subunit RPB1 OS=Homo sapiens GN=POLR2A PE=1 SV=2	426.717	38	70	186	70	1	1970	217	7.37	686.8	70	0	22603.7	23583.8	23413.6	22621.5	23899.6	23391.2	23610.6	22991.3	22571.8	22877.9	22603.7	22599.7	22647.3	21798.4	21290.9	19870	21808.1	21158	20678.7	17047.6
312	H3BLZ8	Probable ATP-dependent RNA helicase DDX17 OS=Homo sapiens GN=DDX17 PE=1 SV=1	425.74	66	42	483	33	1	731	80.4	8.37	1642.51	42	12	62209	63490.2	64201.1	63109.7	66534.9	64082.5	63916	62830.3	62114.2	62897	62209	60840.7	62099.9	60813.5	59272.5	54435.9	59036.4	57820.3	56904.7	46868.1
313	Q9UKK3	Poly [ADP-ribose] polymerase 4 OS=Homo sapiens GN=PARP4 PE=1 SV=3	425.712	41	55	210	55	1	1724	192.5	5.66	802.4	55	0	30561.8	30578	29730.3	29151.9	29452	30064	28600.6	28967.8	29248.8	29191.5	30561.8	29302	28757.2	28091.2	26237.2	25538.4	26417.2	26657.9	26795.7	21752.2
314	P26640	Valine--tRNA ligase OS=Homo sapiens GN=VARS PE=1 SV=4	425.613	45	49	271	49	1	1264	140.4	7.59	1020.48	49	0	35965.8	35750.8	35294.8	34475.2	35417.4	36623.4	36906.3	37579.5	37282.6	35916.3	35965.8	34258.9	34139.7	33220.8	31551.5	31110.3	34088.7	34583	34155.7	26763.2
315	Q10567-3	Isoform C of AP-1 complex subunit beta-1 OS=Homo sapiens GN=AP1B1	425.562	46	48	375	1	1	939	103.5	5.16	1490.63	48	0	672.4	647.6	619.5	609.1	520.3	555.4	573.3	570	518.5	544.4	672.4	620.5	599.2	587	463.5	471.8	529.5	524.5	475	405.7
316	P13797	Plastin-3 OS=Homo sapiens GN=PLS3 PE=1 SV=4	425.327	67	40	544	32	1	630	70.8	5.6	2057.33	40	9	96729.5	89469.3	88218.2	86690.7	80876.6	88087.1	91353.8	92726	92410.7	91323	96729.5	85735.7	85330.9	83536.5	72048.8	74827	84379.5	85332.2	84660.2	68049.8
317	Q9BXP5-3	Isoform 3 of Serrate RNA effector molecule homolog OS=Homo sapiens GN=SRRT	424.725	46	51	262	1	1	875	100.5	6.01	920.76	51	0	1124.9	1111.4	1147.1	1070.7	1067.7	1067.1	1222.3	1127.4	1076.2	1184.8	1124.9	1065	1109.6	1031.7	951.2	906.5	1129	1037.5	985.9	882.9
318	P08572	Collagen alpha-2(IV) chain OS=Homo sapiens GN=COL4A2 PE=1 SV=4	424.564	40	44	210	44	1	1712	167.4	8.66	872.17	44	0	18200.2	17489.2	17988.1	19673.5	19470.1	20266.3	23146.4	22643.1	22741.6	20872.5	18200.2	16759.3	17399.4	18957.7	17344.9	17215.6	21379.3	20837.5	20834.3	15553.2
319	P06737	Glycogen phosphorylase, liver form OS=Homo sapiens GN=PYGL PE=1 SV=4	424.531	55	49	355	42	1	847	97.1	7.17	1244.17	49	8	58458.2	54740.7	55835.7	56529.3	52232.3	58160.1	52671.5	55519.8	54491.7	55080.5	58458.2	52456.3	54008.3	54472.6	46531.1	49405	48650.3	51092.7	49921.5	41043.5
320	A0A087X117	Nodal modulator 1 OS=Homo sapiens GN=NOMO1 PE=4 SV=1	423.671	44	44	316	1	1	1267	139.4	5.85	1291.31	44	0	735.1	769.6	748.7	764.5	804.4	698	849.3	764.8	818.9	790.7	735.1	737.5	724.2	736.6	716.6	592.9	784.5	703.8	750.2	589.2
321	P55265-4	Isoform 4 of Double-stranded RNA-specific adenosine deaminase OS=Homo sapiens GN=ADAR	422.736	48	56	261	4	1	1269	140.7	8.56	880.16	56	54	36330.2	37006.7	37252.8	36553.9	37374	35514.4	36910.3	36462.4	35304	35903.4	36330.2	35462.4	36033.5	35223.9	33294.6	30168.3	34092.4	33555	32343	26753.6
322	P07355-2	Isoform 2 of Annexin A2 OS=Homo sapiens GN=ANXA2	422.646	81	42	2315	4	1	357	40.4	8.37	8265.38	42	43	293472	296743	288420	280337	293670	305047	282236	296682	301180	296801	293472	284360	278980	270137	261616	259127	260689	273025	275920	221163
323	Q14160-3	Isoform 3 of Protein scribble homolog OS=Homo sapiens GN=SCRIB	422.315	45	58	224	51	1	1655	177.6	5.11	857.76	58	8	24226.4	24986.9	25127.6	24564.4	26040.9	25790.1	23221.3	23278.8	23925	24096.2	24226.4	23944.2	24305.3	23670.6	23198.5	21907.9	21448.5	21422.5	21918.4	17955.4
324	Q9UHB6-4	Isoform 4 of LIM domain and actin-binding protein 1 OS=Homo sapiens GN=LIMA1	422.283	71	50	282	1	1	760	85.2	6.76	1117.1	50	0	574.4	537	622.2	666.5	615.7	567.6	801	796.4	780.8	742.6	574.4	514.6	601.8	642.2	548.5	482.2	739.8	732.9	715.3	553.3
325	Q9UHB6	LIM domain and actin-binding protein 1 OS=Homo sapiens GN=LIMA1 PE=1 SV=1	421.908	71	50	286	1	1	759	85.2	6.84	1122.52	50	52	44203.7	42009.8	43145	46299.4	44054.3	41492.3	46192.1	46827.7	47509.3	44960.2	44203.7	40256.8	41732.9	44614.8	39245.7	35246.3	42665.6	43093.7	43524.7	33502.3
326	O75970-2	Isoform 2 of Multiple PDZ domain protein OS=Homo sapiens GN=MPDZ	421.897	38	56	151	54	1	2041	218.4	5.02	605.44	56	2	18219.6	18438.7	18254.7	18480.5	19341.7	18217.9	17455	17334.9	17076	17634.7	18219.6	17669.2	17657.2	17808.1	17230.5	15475.5	16122.4	15952.6	15643.9	13140.6
327	A2RRP1	Neuroblastoma-amplified sequence OS=Homo sapiens GN=NBAS PE=1 SV=2	420.182	34	74	202	74	1	2371	268.4	5.96	708.65	74	0	26577.1	26940.3	27950.4	27468.6	28154.1	27696.2	31217.8	30239.9	29749.2	29040.6	26577.1	25816.1	27035.6	26469.1	25081.1	23527	28834.5	27828.6	27254.1	21639.8
328	Q92499	ATP-dependent RNA helicase DDX1 OS=Homo sapiens GN=DDX1 PE=1 SV=2	420.125	61	39	329	39	1	740	82.4	7.23	1287.51	39	0	44474	43633.7	44034.2	43112.1	43662.7	42888.8	46710.4	46659.7	45554.8	45001.2	44474	41812.9	42593	41543.6	38896.8	36432.6	43144.4	42939.1	41734.1	33532.9
329	O43432-3	Isoform 3 of Eukaryotic translation initiation factor 4 gamma 3 OS=Homo sapiens GN=EIF4G3	420.067	42	64	220	49	1	1591	177.2	5.39	733	64	8	25572.3	24831	24455.9	25561.7	24704.3	25334.7	24202.6	25109.8	25019.8	24841.5	25572.3	23794.8	23655.5	24631.7	22007.8	21521	22354.9	23107.5	22921.4	18510.8
330	P20020	Plasma membrane calcium-transporting ATPase 1 OS=Homo sapiens GN=ATP2B1 PE=1 SV=3	419.693	40	48	462	31	1	1258	138.7	6.04	1856.53	48	0	19005.8	19435.6	19426.1	19423.9	20273	17946.3	22126.2	21156	20899.6	20711.3	19005.8	18624.5	18790.3	18717.2	18060.2	15244.8	20437	19469	19146.7	15433.2
331	Q15393	Splicing factor 3B subunit 3 OS=Homo sapiens GN=SF3B3 PE=1 SV=4	419.601	47	48	311	47	1	1217	135.5	5.26	1305.74	48	0	34519.4	35576.7	35189.6	34204.5	36329.6	35398.7	34596.5	33983.9	34121.2	34715.8	34519.4	34092	34037.9	32960	32364.1	30070	31955.3	31274.1	31259.4	25868.7
332	P31948-2	Isoform 2 of Stress-induced-phosphoprotein 1 OS=Homo sapiens GN=STIP1	419.011	63	48	383	48	1	590	68	7.74	1329.55	48	0	70161.5	67729.3	65744.4	68493.9	62513.9	67311.8	61980.4	66613.8	66506.9	65172.1	70161.5	64903	63592.6	66001.8	55690.3	57179.1	57248.6	61302.1	60929	48563.3
333	Q92945	Far upstream element-binding protein 2 OS=Homo sapiens GN=KHSRP PE=1 SV=4	418.234	64	38	388	33	1	711	73.1	7.3	1489.82	38	4	50797.4	52013.1	50709.3	51379.1	53850	51264.2	49251.5	48420.4	48519.2	49389.7	50797.4	49842.6	49049.7	49509.7	47972.1	43547.2	45491.4	44559.4	44449.9	36803
334	F2Z2U4	Transformation/transcription domain-associated protein OS=Homo sapiens GN=TRRAP PE=1 SV=3	416.513	25	84	150	9	1	3848	435.9	8.22	517.17	84	71	16939.5	17626	17761.4	17474.5	18162.6	18008.9	17739.1	17377.8	17309.8	17642.6	16939.5	16890.5	17180.1	16838.7	16180.2	15298	16384.9	15992.1	15858	13146.5
335	P18583-5	Isoform D of Protein SON OS=Homo sapiens GN=SON	416.404	34	60	198	11	1	2459	266.9	5.73	774.25	60	52	26956	27638.7	27381.7	27570.9	28717.6	27699.5	27389.6	27093.5	26586.7	27189.3	26956	26485.4	26485.5	26567.7	25583	23529.8	25298.6	24933.1	24356.9	20260.3
336	Q12959-4	Isoform 4 of Disks large homolog 1 OS=Homo sapiens GN=DLG1	416.112	61	42	314	3	1	893	99.9	6.04	1480.24	42	40	32572.7	33174.4	33330.7	33188.2	34208.2	33804.7	34696.7	34029.7	32978.3	33316.4	32572.7	31790.1	32239.8	31980.7	30474.3	28716	32047.8	31316.3	30212.4	24825.9
337	E7EVY3	Calpastatin OS=Homo sapiens GN=CAST PE=1 SV=1	415.611	69	44	287	1	1	693	74.9	5.07	1064.67	44	0	941.7	814	834.3	987.6	779.4	683.8	857.6	887.4	894.1	929.5	941.7	780	807	951.7	694.3	580.9	792.2	816.6	819.1	692.6
338	P12956	X-ray repair cross-complementing protein 6 OS=Homo sapiens GN=XRCC6 PE=1 SV=2	415.443	64	45	732	43	1	609	69.8	6.64	2819.24	45	2	86184.2	87250.6	90851.9	89496.2	90213.6	83880.8	88967.5	87639	85184.4	88213.1	86184.2	83609.7	87878.4	86240	80366.6	71253.8	82175.4	80650.8	78039.9	65732.4
339	Q8WUM4	Programmed cell death 6-interacting protein OS=Homo sapiens GN=PDCD6IP PE=1 SV=1	415.033	58	46	293	45	1	868	96	6.52	1082.36	46	1	50305.6	47970.4	45415.2	46135.8	43261.1	48422.7	44661.1	47358.8	45886	46044.8	50305.6	45968.6	43928.8	44457.2	38539.1	41133.4	41251.5	43582.5	42037.5	34310.5
340	P68104-2	Isoform 2 of Elongation factor 1-alpha 1 OS=Homo sapiens GN=EEF1A1	414.155	77	28	1429	1	1	441	47.8	9.03	5965.71	28	0	702.3	703.1	675	633.1	649.8	668.9	679.8	690.8	723.4	730.6	702.3	673.7	653	610	578.9	568.2	627.9	635.7	662.7	544.4
341	O94973-2	Isoform 2 of AP-2 complex subunit alpha-2 OS=Homo sapiens GN=AP2A2	413.478	48	44	283	1	1	940	104	6.86	1014.97	44	0	196.8	192	202	211.8	225.2	200.2	231.2	206.5	210.7	202.5	196.8	184	195.4	204.1	200.6	170	213.5	190	193	150.9
342	O94973	AP-2 complex subunit alpha-2 OS=Homo sapiens GN=AP2A2 PE=1 SV=2	412.852	48	44	283	1	1	939	103.9	6.96	1014.05	44	34	26849.7	26887.1	27374.1	27017	27134.2	26606.4	30339.8	29967.3	29070.7	28397.3	26849.7	25765.1	26478.2	26034	24172.5	22601.2	28023.5	27577.7	26632.6	21160.4
343	J3KNL6	Protein transport protein Sec16A OS=Homo sapiens GN=SEC16A PE=1 SV=1	411.564	34	56	150	56	1	2357	251.7	5.8	580.32	56	0	18347.9	17248.4	17078.1	19144.2	17683.5	18305	16798.5	17670.9	17531.6	17620	18347.9	16528.6	16519.1	18447.7	15753.3	15549.5	15516	16261.9	16061.2	13129.6
344	P49790	Nuclear pore complex protein Nup153 OS=Homo sapiens GN=NUP153 PE=1 SV=2	409.955	45	50	159	50	1	1475	153.8	8.73	590.56	50	0	27949.2	27593.3	26599.7	28813.8	29207.4	25005.6	24905.1	25737	26418.5	26514.8	27949.2	26441.8	25729.1	27765.4	26019.4	21241.4	23003.8	23684.8	24202.8	19757.7
345	P29317	Ephrin type-A receptor 2 OS=Homo sapiens GN=EPHA2 PE=1 SV=2	409.105	58	45	330	40	1	976	108.2	6.23	1314.91	45	5	38239.5	38395.4	38306.5	38354.1	39224.9	37301.2	44282.5	43544.7	42412.9	40700.3	38239.5	36793.2	37052.8	36958.7	34943.4	31686.1	40901.8	40072.5	38855.7	30328
346	Q92598	Heat shock protein 105 kDa OS=Homo sapiens GN=HSPH1 PE=1 SV=1	408.44	62	47	274	41	1	858	96.8	5.39	1049.33	47	3	40822.9	41247.5	38972.8	36584	37980.7	38679.7	39475.5	41599.9	41366.2	39716.8	40822.9	39526.2	37697.2	35253	33835	32857.1	36461.8	38282.8	37896.8	29595.2
347	P48643	T-complex protein 1 subunit epsilon OS=Homo sapiens GN=CCT5 PE=1 SV=1	407.165	72	36	487	35	1	541	59.6	5.66	2065.22	36	1	67030.6	65199.9	63619.7	65492	60413.9	63130.4	63329.7	65739.3	65502.7	64287.9	67030.6	62479.1	61537.5	63109.1	53819.6	53627.1	58494.9	60497.3	60008.9	47904.5
348	O14980	Exportin-1 OS=Homo sapiens GN=XPO1 PE=1 SV=1	406.615	49	46	324	46	1	1071	123.3	6.06	1315.46	46	0	42320.2	41684.1	42007.4	38932.8	41142.6	39979.1	43216.4	42561.7	42182.3	41926	42320.2	39944.6	40632.5	37516.3	36651.8	33960.9	39917.1	39167.9	38644.5	31241.4
349	X6RLX0	ELKS/Rab6-interacting/CAST family member 1 OS=Homo sapiens GN=ERC1 PE=1 SV=1	406.455	54	61	250	60	1	1120	128.4	5.97	887.65	61	1	37225.8	36341.4	36005.4	39495.5	36729.4	37706.1	37477.4	38261.8	36798.4	37160.2	37225.8	34824.9	34826.9	38058.5	32720.3	32030.1	34616.2	35210.9	33712.1	27690.1
350	A6NHR9	Structural maintenance of chromosomes flexible hinge domain-containing protein 1 OS=Homo sapiens GN=SMCHD1 PE=1 SV=2	405.708	40	71	160	70	1	2005	226.2	7.3	536.81	71	1	20852.9	21546.3	21400.3	20695.2	22082.4	21216.2	21979.2	21609.9	21267.7	21540.6	20852.9	20647.2	20699.9	19942.2	19672.1	18022.4	20301.2	19886.7	19484	16051.1
351	Q12789	General transcription factor 3C polypeptide 1 OS=Homo sapiens GN=GTF3C1 PE=1 SV=4	403.7	36	69	160	69	1	2109	238.7	7.3	563.95	69	0	20955.4	21719.6	21941.9	21295.8	22528.2	22040.2	21070.6	20634.6	20937.9	21319	20955.4	20813.2	21223.8	20521	20069.2	18722.4	19462	18989.2	19181.8	15886
352	P50454	Serpin H1 OS=Homo sapiens GN=SERPINH1 PE=1 SV=2	403.576	64	25	667	25	1	418	46.4	8.69	3086.9	25	0	84082.4	81170.4	88660.1	91296	88389.8	80723.7	111386	105080	105132	101142	84082.4	77783.2	85758.4	87974.3	78741.9	68572	102883	96701	96314.1	75366.1
353	Q16643	Drebrin OS=Homo sapiens GN=DBN1 PE=1 SV=4	403.459	57	31	453	8	1	649	71.4	4.45	1998.13	31	26	44985	43546.7	44160.1	46078.4	46398.5	43567	48937.7	47708.9	45646.9	46225.3	44985	41729.5	42714.8	44401.9	41334	37008.7	45201.6	43904.6	41818.5	34445
354	P48634	Protein PRRC2A OS=Homo sapiens GN=PRRC2A PE=1 SV=3	403.149	35	57	137	54	1	2157	228.7	9.45	546.29	57	0	15232.6	15420	14812.3	14897.1	15421.7	15085.5	13283	13839.4	14789.1	14320.5	15232.6	14776.5	14327.5	14355	13738.4	12814.6	12268.9	12735.9	13548.8	10671
355	P27824-2	Isoform 2 of Calnexin OS=Homo sapiens GN=CANX	402.989	53	42	583	32	1	627	71.5	4.7	2213.69	42	12	105175	104172	109178	111323	112331	97182.8	130965	123838	119294	118927	105175	99825.3	105604	107273	100070	82553.4	120967	113964	109289	88619.2
356	O75083	WD repeat-containing protein 1 OS=Homo sapiens GN=WDR1 PE=1 SV=4	402.614	68	29	769	29	1	606	66.2	6.65	3670.94	29	0	85456	81502.6	79505.6	77328.2	75081.9	85375.3	84676	88454.8	88740.1	84008.3	85456	78101.5	76903.4	74514.7	66886.6	72523.4	78211.6	81401.5	81297.4	62599.2
357	Q14690	Protein RRP5 homolog OS=Homo sapiens GN=PDCD11 PE=1 SV=3	401.941	36	63	210	63	1	1871	208.6	8.87	722.38	63	0	26900.6	28027.2	27477.9	26672.7	28416.5	26132.4	29246.1	28377.7	27917.1	27446.6	26900.6	26857.7	26578.6	25702.3	25314.7	22198.6	27013.3	26114.9	25575.7	20452
358	P55265-2	Isoform 2 of Double-stranded RNA-specific adenosine deaminase OS=Homo sapiens GN=ADAR	401.294	49	53	253	1	1	1200	133.2	8.51	863.42	53	0	225.5	227.5	236.7	255.6	259.9	248.3	230.2	248.6	272.7	250.5	225.5	218	228.9	246.3	231.6	210.9	212.7	228.8	249.8	186.7
359	Q12959-3	Isoform 3 of Disks large homolog 1 OS=Homo sapiens GN=DLG1	401.101	61	40	305	2	1	871	97	5.86	1425.48	40	0	106.7	110.1	115.5	114.7	111.7	110.7	106.7	96.7	103.3	105.4	106.7	105.5	111.7	110.5	99.5	94	98.6	89	94.6	78.5
360	O00469-2	Isoform 2 of Procollagen-lysine,2-oxoglutarate 5-dioxygenase 2 OS=Homo sapiens GN=PLOD2	401.058	53	38	614	38	1	758	87	6.71	2537.08	38	0	92103.2	90710.9	93830.4	91929.1	93857.5	95240.1	91504.4	89302.4	87688.4	90889.3	92103.2	86925.5	90759.4	88584.4	83612.8	80903.2	84518.6	82181.6	80333.9	67726.7
361	P51659	Peroxisomal multifunctional enzyme type 2 OS=Homo sapiens GN=HSD17B4 PE=1 SV=3	400.373	58	39	289	39	1	736	79.6	8.84	1173.39	39	0	37554	39596.7	40550.3	38099.9	40209.8	38730.7	43920.2	41547.8	41156.2	40410.6	37554	37944.3	39223.1	36713.7	35820.8	32900.4	40567.2	38234.8	37704.4	30112.2
362	P49748-3	Isoform 3 of Very long-chain specific acyl-CoA dehydrogenase, mitochondrial OS=Homo sapiens GN=ACADVL	399.936	61	34	381	34	1	678	72.9	8.75	1514.71	34	0	50647.4	53126.4	52890.6	51423.3	54442.9	51858	50748.7	48468.3	47925.9	50309.7	50647.4	50909.5	51159.5	49552.4	48500.3	44051.6	46874.4	44603.5	43906.4	37488.5
363	Q96KR1	Zinc finger RNA-binding protein OS=Homo sapiens GN=ZFR PE=1 SV=2	399.656	52	46	182	46	1	1074	116.9	9.04	714.33	46	0	20049.5	20652.2	20496.7	20288.9	21318.5	19887.9	21252.6	21248.7	21206.1	20520	20049.5	19790.4	19825.9	19550.7	18991.6	16894.1	19630.1	19554.4	19427.5	15290.6
364	Q13428-3	Isoform 3 of Treacle protein OS=Homo sapiens GN=TCOF1	398.907	37	52	184	0	1	1489	152.1	9.04	655.88	52	1	136.9	133.4	137.6	123.1	154.5	140.7	117	120.1	138.6	133.9	136.9	127.8	133.1	118.7	137.7	119.6	108.1	110.6	127	99.8
365	P49368	T-complex protein 1 subunit gamma OS=Homo sapiens GN=CCT3 PE=1 SV=4	398.854	68	40	398	39	1	545	60.5	6.49	1473.11	40	1	55549.9	54312.6	53219.9	53698.1	52212	55180.5	54546.9	56553.3	57370.3	55240.5	55549.9	52046.1	51478.1	51744.3	46513	46874	50382.6	52043.8	52558.6	41162.7
366	P68133	Actin, alpha skeletal muscle OS=Homo sapiens GN=ACTA1 PE=1 SV=1	398.801	73	27	3508	1	1	377	42	5.39	9129.04	27	0	82.7	95.4	101.5	100.5	89.8	134.1	122.5	129.9	125.9	115.7	82.7	91.4	98.2	96.8	80	114	113.1	119.6	115.4	86.2
367	Q13509	Tubulin beta-3 chain OS=Homo sapiens GN=TUBB3 PE=1 SV=2	398.31	66	25	1077	8	1	450	50.4	4.93	4061.66	25	0	13608.2	12914.5	12448.4	12160.6	11984.9	14036.5	11409.3	12365.3	12155.9	12155.5	13608.2	12375.6	12041	11718.2	10676.7	11923.5	10538.3	11379.3	11136.4	9057.7
368	Q13464	Rho-associated protein kinase 1 OS=Homo sapiens GN=ROCK1 PE=1 SV=1	398.278	50	72	185	63	1	1354	158.1	5.9	616.25	72	10	33585.1	31806.3	31868.9	32617.5	30803	32006.4	31440.6	32310	31219.4	31457.9	33585.1	30479.1	30825.8	31430.8	27440.8	27188.3	29040.4	29733.6	28601.1	23441
369	Q9Y2J2	Band 4.1-like protein 3 OS=Homo sapiens GN=EPB41L3 PE=1 SV=2	398.176	50	50	263	1	1	1087	120.6	5.19	989.6	50	0	96	122.4	112.8	120.2	124.5	124	98.2	115.7	108.9	117.7	96	117.3	109.1	115.9	110.9	105.4	90.7	106.5	99.8	87.7
370	Q8TDM6	Disks large homolog 5 OS=Homo sapiens GN=DLG5 PE=1 SV=4	397.429	40	74	157	73	1	1919	213.7	7.42	527.48	74	1	25977.3	26065.1	26522	26362	27086.1	26653	25409.8	25106.2	24823.4	25378.9	25977.3	24977.4	25653.9	25402.8	24129.6	22640.8	23469.9	23104.3	22741.4	18911.2
371	O60271	C-Jun-amino-terminal kinase-interacting protein 4 OS=Homo sapiens GN=SPAG9 PE=1 SV=4	397.298	48	53	149	1	1	1321	146.1	5.15	544.59	53	52	24660.8	23692.3	23115.8	24228	22702.1	24320.1	22520.2	23721.1	24278.4	23811.8	24660.8	22703.6	22359.2	23346.5	20224.2	20659.1	20800.9	21829.6	22242.2	17743.5
372	Q15582	Transforming growth factor-beta-induced protein ig-h3 OS=Homo sapiens GN=TGFBI PE=1 SV=1	397.126	65	35	573	35	1	683	74.6	7.71	2277.85	35	0	43447.2	48543.4	44736.8	48659.1	49217.6	51247.7	62568.9	59520	59255.7	54723.8	43447.2	46517.7	43272.7	46888.7	43845.4	43533.2	57792.2	54774	54285.9	40777.8
373	P04843	Dolichyl-diphosphooligosaccharide--protein glycosyltransferase subunit 1 OS=Homo sapiens GN=RPN1 PE=1 SV=1	396.992	70	36	778	36	1	607	68.5	6.38	3242.58	36	0	75235.6	77147.1	79344.2	76447.2	80010.8	75528.2	84419.2	81008.3	79981.2	78196.5	75235.6	73927.7	76747.4	73665.7	71277.4	64158.6	77974.4	74548.8	73273.1	58268.6
374	O00267	Transcription elongation factor SPT5 OS=Homo sapiens GN=SUPT5H PE=1 SV=1	396.868	50	44	169	44	1	1087	120.9	5.06	668.57	44	0	20289.4	20835.1	20874.8	20413.1	21407.7	20743.5	20963.2	20855	20492.3	20609.9	20289.4	19965.6	20191.6	19670.3	19071	17620.9	19362.8	19192.1	18773.6	15357.6
375	O60271-4	Isoform 4 of C-Jun-amino-terminal kinase-interacting protein 4 OS=Homo sapiens GN=SPAG9	396.481	48	53	149	1	1	1307	144.6	5.17	542.85	53	0	663.8	604.8	569.2	628.7	561.3	550.9	572.8	622.7	625.5	621.8	663.8	579.6	550.6	605.8	500.1	468	529	573.1	573.1	463.4
376	D6REX3	Protein transport protein Sec31A OS=Homo sapiens GN=SEC31A PE=1 SV=1	396.052	41	39	264	23	1	1251	136.1	6.98	1065.43	39	18	41925.4	39627.7	40317.5	40895.6	38920.8	42971.5	37191	38735.4	37530.1	38265.2	41925.4	37974.1	38998	39407.7	34672.6	36502.8	34351.7	35646.7	34382.4	28513.5
377	O43795	Unconventional myosin-Ib OS=Homo sapiens GN=MYO1B PE=1 SV=3	395.994	48	54	233	1	1	1136	131.9	9.38	809.58	54	54	35277	36459.7	36157.4	35510.7	36657.5	34267.4	35812.8	35085.3	33787.9	34714.2	35277	34938.3	34974.1	34218.7	32656.3	29109	33078.7	32287.6	30954.1	25867.5
378	O43795-2	Isoform 2 of Unconventional myosin-Ib OS=Homo sapiens GN=MYO1B	395.7	50	54	233	1	1	1078	124.9	9.2	808.29	54	0	125.3	134.5	136.2	125.9	136.8	139.6	133.4	138.7	144.2	141.7	125.3	128.9	131.8	121.3	121.9	118.6	123.2	127.7	132.1	105.6
379	Q96HC4	PDZ and LIM domain protein 5 OS=Homo sapiens GN=PDLIM5 PE=1 SV=5	394.642	52	28	438	9	1	596	63.9	8.21	1985.7	28	24	68151.5	65275.4	64379.8	71408	62438.6	70092.3	67058.2	68943	77227	69101.8	68151.5	62551.5	62272.8	68809.9	55623.3	59541	61938.7	63445.6	70750	51491.6
380	Q13428-4	Isoform 4 of Treacle protein OS=Homo sapiens GN=TCOF1	394.425	36	52	183	1	1	1524	155.8	8.95	650.62	52	54	31992.8	33624.4	31859.6	32140.2	33059.6	30844.8	26526.9	27711.8	29805.7	29419.9	31992.8	32221.3	30816.9	30970.8	29451.1	26201.6	24501.8	25502.1	27305.9	21922.4
381	P49411	Elongation factor Tu, mitochondrial OS=Homo sapiens GN=TUFM PE=1 SV=2	391.5	73	30	319	30	1	452	49.5	7.61	1314.43	30	0	41467.9	44568.6	43611.6	40573.6	44636.4	40327.5	33029.3	31518.6	32269.8	36823.4	41467.9	42708.8	42184.3	39097.4	39764.3	34256.8	30507.7	29005.4	29563.3	27439.1
382	P55884-2	Isoform 2 of Eukaryotic translation initiation factor 3 subunit B OS=Homo sapiens GN=EIF3B	391.053	45	36	278	36	1	873	99	5.08	1058.19	36	0	40741.8	39005.8	38970.3	37107.5	38498.5	37341.3	39786.8	40603	39905.4	39483.2	40741.8	37378.1	37694.8	35757.4	34296.3	31720.2	36749.4	37365.3	36558.5	29421.1
383	P25705	ATP synthase subunit alpha, mitochondrial OS=Homo sapiens GN=ATP5A1 PE=1 SV=1	390.636	61	38	1136	37	1	553	59.7	9.13	4282.7	38	1	122482	130750	130800	124610	133009	119969	112174	106093	108008	116392	122482	125293	126519	120076	118490	101910	103610	97633	98949.1	86730
384	O75691	Small subunit processome component 20 homolog OS=Homo sapiens GN=UTP20 PE=1 SV=3	389.891	30	71	158	71	1	2785	318.2	7.39	529.15	71	0	19508.1	20375.4	19926.5	19301.6	20671.5	18895.3	20386.5	19798.7	19647.7	19691.1	19508.1	19525.1	19274.4	18599.3	18415.1	16050.9	18830.2	18220	17999.8	14672.9
385	Q5M775	Cytospin-B OS=Homo sapiens GN=SPECC1 PE=1 SV=1	389.828	55	52	278	49	1	1068	118.5	6.7	1018.82	52	2	45103.3	44416.7	46045.7	47471.5	46981.3	44893.6	50812.5	50982	50655.3	48193.9	45103.3	42563.2	44538.7	45744.3	41853.2	38135.6	46933.3	46916.7	46406.8	35912
386	Q9BY89	Uncharacterized protein KIAA1671 OS=Homo sapiens GN=KIAA1671 PE=1 SV=2	388.681	48	67	144	67	1	1806	196.6	8.47	544.41	67	0	17334.3	17406.2	17306.6	18071.2	17893.5	17727.8	17080.4	17710.9	19183.9	17976.2	17334.3	16679.8	16740.1	17413.7	15940.4	15059.2	15776.5	16298.6	17574.9	13395.1
387	P19367-3	Isoform 3 of Hexokinase-1 OS=Homo sapiens GN=HK1	387.05	57	49	455	42	1	921	102.7	6.76	1672.42	49	9	63164.6	64887.5	64259.9	62097.4	65145.4	60853.3	56163.7	54224	54209.8	58173.7	63164.6	62179.7	62156.8	59838.1	58034.7	51692.8	51876	49900.3	49663.2	43348.5
388	P78347	General transcription factor II-I OS=Homo sapiens GN=GTF2I PE=1 SV=2	387.047	54	46	259	43	1	998	112.3	6.39	923.77	46	3	39459.5	40542	41430.1	39772.9	40712.3	38782.9	35008.7	34361.9	33192.2	35909.1	39459.5	38850.2	40074.2	38325.8	36268.4	32944.8	32336	31621.9	30408.4	26757.9
389	P12107	Collagen alpha-1(XI) chain OS=Homo sapiens GN=COL11A1 PE=1 SV=4	387.003	37	48	252	41	1	1806	181	5.17	1071.05	48	8	33894.5	30541	35162.4	38333.6	32762.7	36040.3	25451.1	24198.5	23848.1	28964.4	33894.5	29266.5	34011.6	36938.9	29186.6	30615	23508.1	22269	21848	21583
390	Q69YQ0	Cytospin-A OS=Homo sapiens GN=SPECC1L PE=1 SV=2	386.43	56	54	186	53	1	1117	124.5	5.72	685.67	54	1	26872.5	26847.7	26919.3	26101.6	26563.5	25803.1	28296.6	28068	27298.7	26907.3	26872.5	25727.4	26038.3	25152	23664.1	21918.8	26136.4	25829.9	25009.1	20050.1
391	Q6N022	Teneurin-4 OS=Homo sapiens GN=TENM4 PE=1 SV=2	385.677	28	65	145	56	1	2769	307.8	6.55	522.21	65	9	21111.7	21036.2	21825.6	22609	22329.6	21343.3	21038.3	20188	20101.1	21194.6	21111.7	20158.3	21111.3	21786.4	19892.2	18130.4	19432.1	18578.2	18415.2	15793.3
392	F5GXV7	Neurobeachin OS=Homo sapiens GN=NBEA PE=1 SV=2	384.513	31	69	143	62	1	2947	327.8	6.18	515.41	69	0	13214.4	13047.3	13465.2	13423.3	13287.1	14147.5	14038.5	13888.2	14322.8	13855.9	13214.4	12502.9	13024.5	12934.9	11836.8	12017.8	12966.7	12780.7	13121.5	10324.8
393	P35658-3	Isoform 3 of Nuclear pore complex protein Nup214 OS=Homo sapiens GN=NUP214	384.504	31	48	154	48	1	2091	213.6	7.47	632.52	48	0	24708.2	24364.1	24243.4	25083.5	24917.7	22982.6	23118.9	23179.1	23393.7	23661.6	24708.2	23347.4	23449.9	24170.9	22197.9	19522.9	21353.9	21330.9	21431.6	17631.6
394	Q7KZ85	Transcription elongation factor SPT6 OS=Homo sapiens GN=SUPT6H PE=1 SV=2	384.217	42	63	169	63	1	1726	198.9	4.91	637.75	63	0	18067.3	18659.8	18933.7	18308.9	19872.3	19281.5	19790	19373.2	18852.1	18727.9	18067.3	17881.1	18314	17642.8	17703.2	16379	18279.2	17828.4	17271	13955.2
395	Q9NTI5	Sister chromatid cohesion protein PDS5 homolog B OS=Homo sapiens GN=PDS5B PE=1 SV=1	383.243	39	57	193	32	1	1447	164.6	8.47	668.05	57	26	30643.3	31164.1	31198.5	30669.3	31860.6	29096.6	30414.1	29622.9	29090.4	30180.4	30643.3	29863.6	30177.4	29553.5	28382.9	24716.6	28092.2	27260.8	26650.6	22489.1
396	P14866	Heterogeneous nuclear ribonucleoprotein L OS=Homo sapiens GN=HNRNPL PE=1 SV=2	382.616	71	26	399	25	1	589	64.1	8.22	1755.86	26	0	46086.7	46570	47174.5	47256	49122.4	45065.6	48584.6	47871.8	46908.4	48001.3	46086.7	44626.6	45630.6	45536.7	43760.6	38281.7	44875.5	44054.6	42974.2	35768.4
397	Q13308-6	Isoform 6 of Inactive tyrosine-protein kinase 7 OS=Homo sapiens GN=PTK7	382.536	50	41	297	41	1	1078	119.1	6.96	1265.93	41	0	33624.6	34043.1	35195.1	34297.8	35009.2	34059.2	32088.5	31425.3	31032.3	32638	33624.6	32622.5	34043.2	33049.9	31187.9	28932.1	29638.7	28919.4	28429.6	24320.4
398	P19022	Cadherin-2 OS=Homo sapiens GN=CDH2 PE=1 SV=4	381.583	46	31	261	29	1	906	99.7	4.81	1148.59	31	2	28024.1	28591.3	30007.7	29847.5	30838.4	30646.9	36997.7	35834.2	36565.4	33562.9	28024.1	27398.2	29025.6	28761.5	27472.3	26033.5	34173.1	32976.9	33498.7	25009.6
399	O15230	Laminin subunit alpha-5 OS=Homo sapiens GN=LAMA5 PE=1 SV=8	381.079	22	63	129	63	1	3695	399.5	7.02	522.71	63	0	15890.5	15767.6	15578.5	15877.1	16854.8	16936.9	14521.3	14301.7	14411.4	15115.5	15890.5	15109.6	15068.6	15299.4	15015.1	14387.3	13412.7	13161.3	13202.7	11263.4
400	P17858	ATP-dependent 6-phosphofructokinase, liver type OS=Homo sapiens GN=PFKL PE=1 SV=6	380.11	52	32	327	26	1	780	85	7.5	1452.05	32	1	32045	30378.8	30535.4	31308.4	28634.2	32433.5	28779.4	30105.6	30854.4	30568.6	32045	29111.1	29536	30169.3	25508.7	27551.2	26582.3	27705	28266.6	22778.3
401	Q9Y2W1	Thyroid hormone receptor-associated protein 3 OS=Homo sapiens GN=THRAP3 PE=1 SV=2	379.772	41	45	302	44	1	955	108.6	10.15	1008.03	45	1	49914.1	50055.1	49275.8	51238.8	51941.6	45248.3	43525.7	44252	44765.7	46600.1	49914.1	47966.3	47663	49374.5	46272.1	38436.9	40202.8	40723.4	41011.2	34724.3
402	Q53EP0	Fibronectin type III domain-containing protein 3B OS=Homo sapiens GN=FNDC3B PE=1 SV=2	379.441	46	40	208	40	1	1204	132.8	5.95	887.94	40	0	25614.2	24972.4	26186.5	27298.1	26824.5	26960.5	28620.3	27462	27201.5	26903.1	25614.2	23930.3	25329.5	26304.9	23896.6	22902	26435.4	25272.2	24920.1	20047
403	P17655	Calpain-2 catalytic subunit OS=Homo sapiens GN=CAPN2 PE=1 SV=6	377.669	52	32	556	32	1	700	79.9	4.98	2341.36	32	0	60811.9	59032.5	56316.5	54396.8	54051	59919.7	58342.3	61131.9	61378.6	59453.7	60811.9	56569.1	54473.4	52417.6	48151.3	50899.7	53888.2	56257.3	56230.7	44302.3
404	Q14974	Importin subunit beta-1 OS=Homo sapiens GN=KPNB1 PE=1 SV=2	376.77	43	31	399	31	1	876	97.1	4.78	1636.97	31	0	55306.7	54227.1	52939	51718.1	52130.5	51005.1	55538.3	56420.5	56362.2	54820.9	55306.7	51964.2	51206.4	49836.4	46440.4	43327.1	51298.3	51921.6	51635.1	40850.1
405	H0Y4W2	Transformation/transcription domain-associated protein (Fragment) OS=Homo sapiens GN=TRRAP PE=1 SV=1	376.474	24	76	142	1	1	3588	405.6	8.18	485.37	76	0	575.7	659.9	635.2	605.6	639.3	651.4	657.1	617.8	581.9	596.3	575.7	632.4	614.4	583.6	569.5	553.4	607	568.6	533.1	444.3
406	Q9NSE4	Isoleucine--tRNA ligase, mitochondrial OS=Homo sapiens GN=IARS2 PE=1 SV=2	375.716	47	41	199	41	1	1012	113.7	7.2	740.53	41	0	27949.6	29429.6	28883.9	28208.5	30136.1	27232	26700.9	25143.1	25572.6	26950.8	27949.6	28201.5	27938.5	27182.2	26846.7	23132.7	24662.5	23138.2	23427.9	20082.5
407	Q96N67	Dedicator of cytokinesis protein 7 OS=Homo sapiens GN=DOCK7 PE=1 SV=4	375.548	36	67	207	60	1	2140	242.4	6.8	698.53	67	7	24793.6	24846	24213.2	24932.2	24740.3	24802	24038.9	24090.8	23943.9	24207.3	24793.6	23809.2	23420.8	24025	22039.8	21068.5	22203.7	22169.8	21935.8	18038.2
408	P52948	Nuclear pore complex protein Nup98-Nup96 OS=Homo sapiens GN=NUP98 PE=1 SV=4	374.589	33	53	194	53	1	1817	197.5	6.4	727.74	53	0	26623.3	27333.8	27173.1	26860.1	28159.4	26863.1	27088.6	26516.7	26175.4	26618.4	26623.3	26193.2	26283.8	25882.8	25085.7	22819.3	25020.6	24402.3	23980.1	19834.9
409	O60488	Long-chain-fatty-acid--CoA ligase 4 OS=Homo sapiens GN=ACSL4 PE=1 SV=2	374.015	59	34	198	31	1	711	79.1	8.38	788.98	34	3	30607.6	31610.4	30564.8	30194.9	31611.3	30921.4	22248.8	22418.7	22039.2	25766.7	30607.6	30291.3	29564.5	29096.3	28160.8	26266.7	20550.2	20631.1	20190.8	19200.2
410	P46100	Transcriptional regulator ATRX OS=Homo sapiens GN=ATRX PE=1 SV=5	373.119	26	65	150	65	1	2492	282.4	6.58	533.79	65	0	23819.9	24133	24270.6	24118.2	25137.4	23315.6	21565.8	21284.9	21672.8	23317.7	23819.9	23125.9	23476.2	23240.7	22393.6	19805.8	19919.4	19587.7	19855.1	17375.3
411	Q14157-5	Isoform 5 of Ubiquitin-associated protein 2-like OS=Homo sapiens GN=UBAP2L	372.982	41	30	174	3	1	1104	116.6	7.02	798.54	30	31	22864.1	21880.9	20863.5	22049.9	21370.5	21899.4	18716.3	19910.3	21321.3	20748.1	22864.1	20967.8	20180.7	21247.6	19037.9	18602.8	17287.4	18322.7	19533	15460.5
412	P36776	Lon protease homolog, mitochondrial OS=Homo sapiens GN=LONP1 PE=1 SV=2	372.558	46	40	211	38	1	959	106.4	6.39	920.12	40	2	28139.8	29346.9	28402.9	27236.3	29648.6	26435.6	31186.1	29800.4	29859.2	28799.2	28139.8	28122.3	27473.3	26245.3	26412.4	22456.1	28805.2	27424.2	27354.9	21459.8
413	Q6PGP7	Tetratricopeptide repeat protein 37 OS=Homo sapiens GN=TTC37 PE=1 SV=1	372.554	42	59	181	58	1	1564	175.4	7.53	614.96	59	1	27339.5	26496.7	25804.1	26703.1	24864.4	27917.2	26165.4	26598.3	27028.1	26279.7	27339.5	25391	24959.5	25731.5	22150.4	23714.7	24167.8	24477.3	24761.2	19582.5
414	Q15424-3	Isoform 3 of Scaffold attachment factor B1 OS=Homo sapiens GN=SAFB	371.985	41	43	262	28	1	917	102.8	5.49	946.47	43	15	34881.7	35104.1	35099.5	35002.7	36743.6	32472.6	35308.8	33977.2	33056.3	34304.1	34881.7	33639.2	33950.7	33729.1	32732.9	27584.4	32613.2	31267.9	30283.8	25561.9
415	Q9H4L5	Oxysterol-binding protein-related protein 3 OS=Homo sapiens GN=OSBPL3 PE=1 SV=1	371.881	62	39	167	37	1	887	101.2	6.87	716.92	39	2	17874.8	17736.5	17265.1	17131.4	17606.1	18270.6	19262.6	20054.7	19663.5	18844.9	17874.8	16996.4	16700	16508.1	15684.4	15520.3	17792	18455.6	18014.4	14042.4
416	Q08379	Golgin subfamily A member 2 OS=Homo sapiens GN=GOLGA2 PE=1 SV=3	371.845	55	44	179	27	1	1002	113	5.02	691.56	44	19	21286.1	21367.4	21752.9	22614.2	22198.9	21605	23791.7	22874.5	22284.9	22548.1	21286.1	20475.7	21041	21791.4	19775.8	18352.7	21975.3	21050.5	20415.9	16801.8
417	H7C144	Alpha-actinin-4 (Fragment) OS=Homo sapiens GN=ACTN4 PE=1 SV=1	371.042	84	29	1727	4	1	342	39	5.24	7010.39	29	0	1897	1906.5	1887.3	1825.8	1866.3	1923.7	2044.2	2053.3	2077.1	1992.8	1897	1826.9	1825.5	1759.4	1662.6	1634.1	1888.1	1889.6	1902.9	1484.9
418	Q9Y618	Nuclear receptor corepressor 2 OS=Homo sapiens GN=NCOR2 PE=1 SV=2	370.69	30	58	128	52	1	2525	274.6	7.59	470.95	58	6	15163	15017.8	15165.2	15582.7	15957.1	15873.5	14202.2	13974.1	14839.6	14874.4	15163	14391.1	14668.8	15015.8	14215.4	13484	13117.9	12859.8	13595	11083.7
419	Q01518	Adenylyl cyclase-associated protein 1 OS=Homo sapiens GN=CAP1 PE=1 SV=5	370.686	70	34	496	32	1	475	51.9	8.06	1805.5	34	2	66790	61991.2	61444	66555.7	56217.4	65093.1	65532.1	69069.8	69294.3	65172.6	66790	59404.3	59433	64134.1	50081.1	55294.3	60529.1	63562.3	63482.5	48563.7
420	Q71U36	Tubulin alpha-1A chain OS=Homo sapiens GN=TUBA1A PE=1 SV=1	370.674	71	26	2445	1	1	451	50.1	5.06	11561.8	26	4	62318.3	60836.9	57785.4	56355.3	55291	70668.9	54904.5	59281.5	60507	59615.4	62318.3	58298.2	55894.1	54304.8	49255.9	60030.8	50712.9	54554.5	55432.2	44422.7
421	O15231-3	Isoform 3 of Zinc finger protein 185 OS=Homo sapiens GN=ZNF185	370.465	77	44	168	4	1	690	73.6	7.01	661.7	44	41	28438.5	27836.7	27213.5	29270.3	28198.6	27083.9	24516.1	25590.8	27191.9	26542	28438.5	26675.1	26322.8	28205.4	25120.6	23006.8	22644.5	23550.3	24911.3	19777.9
422	Q12797	Aspartyl/asparaginyl beta-hydroxylase OS=Homo sapiens GN=ASPH PE=1 SV=3	370.157	51	36	531	35	1	758	85.8	5.01	2104.18	36	1	70261.2	73515.1	74696.1	70299.7	76389.9	67463.4	76563.9	72083	72075.5	73258.8	70261.2	70447.3	72251.3	67741.9	68051.8	57307.9	70718.8	66335.2	66030.5	54589.2
423	D3DQV9	Eukaryotic translation initiation factor 4 gamma 2 (Fragment) OS=Homo sapiens GN=EIF4G2 PE=1 SV=1	369.998	54	43	245	43	1	907	102.3	7.14	873.54	43	0	35591.2	34751.9	34856.3	33713.8	34100	33750.4	37363.8	38451.7	37938.1	36081.1	35591.2	33301.7	33715.5	32487.2	30378	28669.8	34511.3	35385.6	34756.2	26886
424	O94925	Glutaminase kidney isoform, mitochondrial OS=Homo sapiens GN=GLS PE=1 SV=1	369.326	54	31	301	6	1	669	73.4	7.77	1323.15	31	28	37833.4	39223.5	38972.4	38315.2	40871.1	36675.9	43154.2	41055.6	40734.6	40333.4	37833.4	37586.7	37696.9	36921.1	36409.9	31154.9	39859.7	37781.9	37318.2	30054.6
425	Q14157-1	Isoform 2 of Ubiquitin-associated protein 2-like OS=Homo sapiens GN=UBAP2L	368.256	47	29	171	2	1	983	103.9	6.98	794.35	29	0	642.3	582	527.5	590.1	526.7	546.3	419.6	477	520.6	510.6	642.3	557.7	510.3	568.7	469.2	464.1	387.6	439	476.9	380.5
426	O60264	SWI/SNF-related matrix-associated actin-dependent regulator of chromatin subfamily A member 5 OS=Homo sapiens GN=SMARCA5 PE=1 SV=1	367.222	44	52	196	36	1	1052	121.8	8.09	663.09	52	18	34051.4	34941.4	34958.6	34417.5	35785.8	33012.3	34454.7	33200.8	32593.5	33920.2	34051.4	33483.3	33814.5	33165.3	31879.7	28042.9	31824.3	30553.5	29859.8	25275.8
427	Q9BQG0-2	Isoform 2 of Myb-binding protein 1A OS=Homo sapiens GN=MYBBP1A	367.09	41	49	204	48	1	1332	149.3	9.28	745.15	49	1	24285.5	25667.3	24885.3	24233.5	25806.8	24771.6	25608.8	25248.7	24877	24438.9	24285.5	24596.2	24070.9	23351.8	22989.9	21042.6	23653.8	23235.4	22790.6	18210.8
428	P46063	ATP-dependent DNA helicase Q1 OS=Homo sapiens GN=RECQL PE=1 SV=3	365.688	60	32	193	30	1	649	73.4	7.88	741.86	32	2	32199.7	32291.7	32366.6	32537.6	32871.4	31450.6	31633.1	30983.5	30442.1	31384.9	32199.7	30944.2	31307.3	31353.7	29283.4	26716.2	29218.1	28512.9	27888.9	23386.6
429	E7ETY2	Treacle protein OS=Homo sapiens GN=TCOF1 PE=1 SV=1	365.378	35	48	165	1	1	1488	152.2	8.85	558.65	48	0	104	102.5	117.8	104.1	108.5	96.4	101.3	89.9	109.4	94.4	104	98.2	114	100.3	96.6	81.8	93.6	82.7	100.2	70.4
430	O60506	Heterogeneous nuclear ribonucleoprotein Q OS=Homo sapiens GN=SYNCRIP PE=1 SV=2	364.926	58	33	501	2	1	623	69.6	8.59	2142.11	33	24	47796.4	47848.6	48195.8	46385.7	48389.4	47576.9	48127.1	48249.2	48177.6	48693.9	47796.4	45851.9	46618.4	44698	43107.6	40415	44452.9	44401.9	44136.9	36284.6
431	O15231-7	Isoform 7 of Zinc finger protein 185 OS=Homo sapiens GN=ZNF185	364.822	78	42	160	2	1	660	70.3	7.01	632.56	42	0	1151.1	1131.3	1161.4	1247	1160.6	1031.4	972.8	987.1	1073	1051.8	1151.1	1084.1	1123.4	1201.7	1034	876.1	898.5	908.4	983	783.7
432	P09493-3	Isoform 3 of Tropomyosin alpha-1 chain OS=Homo sapiens GN=TPM1	364.593	85	47	1392	0	1	284	32.9	4.78	3922.09	47	50	209810	202872	227441	250134	216718	226565	288485	284156	278573	260085	209810	194406	219997	241033	193063	192459	266461	261498	255209	193804
433	Q15436	Protein transport protein Sec23A OS=Homo sapiens GN=SEC23A PE=1 SV=2	364.477	55	31	241	28	1	765	86.1	7.08	1041.77	31	3	32012.8	30737.7	31512.3	29394.7	29592.2	32179.3	29858.2	29929.8	29676.2	30056.1	32012.8	29455	30481	28325.2	26362.2	27335.2	27578.7	27543.2	27187.3	22396.5
434	Q99798	Aconitate hydratase, mitochondrial OS=Homo sapiens GN=ACO2 PE=1 SV=2	364.439	60	39	281	39	1	780	85.4	7.61	1153.47	39	0	36506.8	38672.3	38351.1	36514.6	39870.6	36149.9	35716.8	33590.6	34389.7	35563.9	36506.8	37058.5	37095.9	35186	35518.6	30708.1	32990.1	30912.2	31505.4	26500.7
435	Q04721	Neurogenic locus notch homolog protein 2 OS=Homo sapiens GN=NOTCH2 PE=1 SV=3	364.282	27	48	138	44	1	2471	265.2	5.14	518.89	48	5	15470.7	15634.7	15309.3	15966.3	16378.2	15234.4	20255.4	20132.1	19954.7	18233.9	15470.7	14982.2	14808.3	15385.4	14590.5	12941.1	18709	18526.8	18281	13587.1
436	Q9NZN5-2	Isoform 2 of Rho guanine nucleotide exchange factor 12 OS=Homo sapiens GN=ARHGEF12	363.932	41	49	149	47	1	1525	171	5.74	574.6	49	2	16170	15937	16010.6	16388.5	16163.1	16695.8	14677.9	14763.6	15349.2	15888.3	16170	15272	15486.6	15792.2	14398.9	14182.5	13557.4	13586.3	14061.8	11839.3
437	Q8N163	Cell cycle and apoptosis regulator protein 2 OS=Homo sapiens GN=CCAR2 PE=1 SV=2	363.327	56	43	195	35	1	923	102.8	5.22	740.2	43	8	32470.2	32670.2	33085.7	32975.1	32975.7	30292.5	31974.7	31155.6	30312.1	31391.1	32470.2	31306.9	32002.9	31775.3	29376.3	25732.4	29533.6	28671.3	27769.8	23391.2
438	Q96TA1	Niban-like protein 1 OS=Homo sapiens GN=FAM129B PE=1 SV=3	363.09	60	35	415	34	1	746	84.1	6.19	1653.49	35	0	55462.8	54502.9	51043.9	55450.3	51270.5	57071.5	49306	49505.7	49854.6	51336.6	55462.8	52228.5	49373.3	53432.8	45674.2	48480.3	45541.8	45558.2	45673.3	38253.8
439	Q15233	Non-POU domain-containing octamer-binding protein OS=Homo sapiens GN=NONO PE=1 SV=4	363.052	66	29	526	27	1	471	54.2	8.95	1805.36	29	1	57862.9	59801.4	60052.7	57858.9	61943.8	61261	58410.8	57661.7	56034.3	57584.3	57862.9	57305.9	58087.3	55753.8	55182.5	52039.1	53951.5	53063.9	51334.7	42909.2
440	O00571	ATP-dependent RNA helicase DDX3X OS=Homo sapiens GN=DDX3X PE=1 SV=3	363.029	61	39	387	12	1	662	73.2	7.18	1423.62	39	29	44325.4	43498.1	42925.7	41110.9	43354.6	42552.1	41911.1	42371.9	42403.2	42138.4	44325.4	41682.9	41520.8	39615.2	38622.4	36146.6	38711.5	38993.2	38846.8	31399.6
441	P49321	Nuclear autoantigenic sperm protein OS=Homo sapiens GN=NASP PE=1 SV=2	362.988	67	43	194	42	1	788	85.2	4.3	704.78	43	1	32522.7	33088.9	33051.3	32271	32254.3	29088	28275.8	28529.9	27598	29733.2	32522.7	31708.1	31969.6	31096.9	28733.7	24709.2	26117.1	26254.9	25283.3	22155.8
442	Q68CZ2	Tensin-3 OS=Homo sapiens GN=TNS3 PE=1 SV=2	362.27	48	42	166	13	1	1445	155.2	6.81	719.15	42	26	16362.8	16270.3	16231.9	16774.6	16039.6	17302.3	13985.9	14489.8	15188	15499.5	16362.8	15591.4	15700.7	16164.3	14288.8	14697.7	12896.4	13334.4	13914.2	11549.6
443	A0A024R571	EH domain-containing protein 1 OS=Homo sapiens GN=EHD1 PE=1 SV=1	362.266	70	35	312	24	1	548	61.9	6.71	1262.65	35	12	42058.5	41872.9	39740.3	39661.2	41013.1	42250.8	34856	36319.8	36180.6	38349.9	42058.5	40125.5	38439.7	38218.2	36536.4	35890.7	32195	33423.7	33146.1	28576.6
444	B1AVU8	Saposin-D OS=Homo sapiens GN=PSAP PE=1 SV=1	362.264	63	31	487	31	1	559	61.7	5.22	1667.17	31	0	74316.8	71780.6	69076.4	77721.9	82065.1	66383.8	66706.8	64013.1	61097.3	68363.9	74316.8	68785.2	66815.6	74894.1	73107.5	56390.8	61614.2	58908.8	55973	50941.7
445	Q9BTC0	Death-inducer obliterator 1 OS=Homo sapiens GN=DIDO1 PE=1 SV=5	361.9	38	67	139	67	1	2240	243.7	7.88	493.92	67	0	19951.3	20526.8	19857	19954.7	20837.1	19453.1	17570.3	17975.5	18706.8	19061.3	19951.3	19670.2	19207.1	19228.7	18562.7	16524.8	16229	16542.1	17137.8	14203.7
446	Q9H792	Pseudopodium-enriched atypical kinase 1 OS=Homo sapiens GN=PEAK1 PE=1 SV=4	361.898	45	58	117	58	1	1746	193	6.89	446.04	58	0	14202.4	14050.9	14397.2	15398	15031.5	14669.2	13649.5	13609.3	14262.4	14223.2	14202.4	13464.6	13926	14837.8	13390.8	12460.9	12607.5	12524.1	13066.2	10598.5
447	P06396-2	Isoform 2 of Gelsolin OS=Homo sapiens GN=GSN	361.584	51	30	382	1	1	731	80.6	5.85	1763.96	30	32	50356.5	48181.6	45232.3	47434	44131.9	51119.3	47375.7	49519	48081.3	47880.6	50356.5	46170.9	43751.9	45708.2	39314.8	43424.1	43758.9	45570.4	44048.7	35678.5
448	Q9NZN4	EH domain-containing protein 2 OS=Homo sapiens GN=EHD2 PE=1 SV=2	361.455	67	31	323	27	1	543	61.1	6.46	1431.97	31	5	38808	38360.6	40568.1	38105.7	37758.1	39038.2	24825.5	24263.3	24246	30852.5	38808	36759.8	39240.3	36719.2	33636.7	33161.6	22930.2	22328.6	22212.5	22989.9
449	Q5T1M5	FK506-binding protein 15 OS=Homo sapiens GN=FKBP15 PE=1 SV=2	361.453	46	46	155	46	1	1219	133.5	5.2	616.21	46	0	19928.5	19089.7	18994.7	19701.8	18731.7	20201.1	17927.5	19086	18936.5	19107.6	19928.5	18293.1	18373	18984.9	16687.1	17160.1	16558.9	17564.1	17348.3	14238.1
450	P06396-3	Isoform 3 of Gelsolin OS=Homo sapiens GN=GSN	360.861	51	30	377	1	1	742	81.9	5.85	1744.37	30	0	44.2	47.9	40.5	39.7	39.1	44.6	48.1	50.9	44	38.9	44.2	45.9	39.1	38.3	34.8	37.9	44.4	46.9	40.3	29
451	O43390	Heterogeneous nuclear ribonucleoprotein R OS=Homo sapiens GN=HNRNPR PE=1 SV=1	360.757	57	34	540	2	1	633	70.9	8.13	2156.77	34	37	84457.1	85856.9	86984.4	84649.5	88728	81276.6	88762.3	86519.8	84919.9	86834.1	84457.1	82274.1	84137.5	81569.6	79043.2	69041.7	81985.9	79620.8	77797.7	64704.9
452	P17987	T-complex protein 1 subunit alpha OS=Homo sapiens GN=TCP1 PE=1 SV=1	359.966	74	33	345	33	1	556	60.3	6.11	1278.21	33	0	43432.6	43672	42087.1	42795	41685	43947.9	41665.2	42708.3	43572.4	42017.4	43432.6	41849.5	40709.6	41238	37135	37332.3	38484.3	39302.8	39918	31309.5
453	O14617-5	Isoform 5 of AP-3 complex subunit delta-1 OS=Homo sapiens GN=AP3D1	359.815	42	45	208	45	1	1215	136.6	7.64	764.26	45	0	26950	25952.8	26069.5	26217.4	25158.1	25843.2	24803.9	25203.5	25074.9	25470.1	26950	24869.8	25216.2	25263.6	22412	21952.9	22910.3	23193.8	22971.9	18979.2
454	Q6DD88	Atlastin-3 OS=Homo sapiens GN=ATL3 PE=1 SV=1	359.532	64	24	393	24	1	541	60.5	5.66	1965.41	24	0	41746.6	42733.2	43406	42153.7	43747.2	42359.3	49961.7	49129	47867.9	45897.7	41746.6	40949.9	41985.3	40620	38972.1	35982.8	46147.5	45211.5	43853.2	34200.9
455	Q13409-2	Isoform 2B of Cytoplasmic dynein 1 intermediate chain 2 OS=Homo sapiens GN=DYNC1I2	358.931	58	31	236	30	1	632	70.6	5.24	1115.8	31	0	27741.8	25927.1	26485.1	27857.7	25421.8	26128	24926.1	25810.9	25706.2	25887.2	27741.8	24845.1	25618.2	26844.1	22647	22194.9	23023.2	23752.8	23550.3	19290
456	P07339	Cathepsin D OS=Homo sapiens GN=CTSD PE=1 SV=1	358.285	56	20	1456	12	1	412	44.5	6.54	6956.32	20	12	154241	164241	177818	165018	175334	173247	164450	157259	166639	166975	154241	157387	171999	159014	156196	147167	151895	144719	152663	124422
457	O15523	ATP-dependent RNA helicase DDX3Y OS=Homo sapiens GN=DDX3Y PE=1 SV=2	357.895	58	38	346	1	1	660	73.1	7.55	1292.4	38	0	121.1	123.7	128	128.4	119.7	121	119.8	105.3	121.5	130.5	121.1	118.5	123.8	123.7	106.7	102.8	110.7	96.9	111.3	97.2
458	P61978-2	Isoform 2 of Heterogeneous nuclear ribonucleoprotein K OS=Homo sapiens GN=HNRNPK	357.834	65	28	597	1	1	464	51	5.33	2093.93	28	0	391.6	388.9	379.9	388.8	431.2	431.1	396.4	382.2	389	430.8	391.6	372.7	367.4	374.7	384.1	366.2	366.1	351.7	356.4	321
459	Q63ZY3	KN motif and ankyrin repeat domain-containing protein 2 OS=Homo sapiens GN=KANK2 PE=1 SV=1	357.789	58	34	172	32	1	851	91.1	5.63	712.52	34	3	18062.4	18663.6	18323.3	18917.7	18738.1	19500	17644.2	17824.9	18083.2	17910.2	18062.4	17884.8	17723.6	18229.4	16692.8	16564.6	16297.2	16403.6	16566.5	13345.9
460	Q93009	Ubiquitin carboxyl-terminal hydrolase 7 OS=Homo sapiens GN=USP7 PE=1 SV=2	357.491	53	52	213	52	1	1102	128.2	5.55	836.89	52	0	27174.2	27688.4	27817.7	27450.4	28269.5	26761.5	28521.5	28286.1	27169.6	27483.3	27174.2	26533	26907.3	26451.7	25183.8	22733	26344.1	26030.6	24890.9	20479.4
461	P61978-3	Isoform 3 of Heterogeneous nuclear ribonucleoprotein K OS=Homo sapiens GN=HNRNPK	357.268	63	28	593	1	1	440	48.5	5.54	2064.25	28	36	70945.4	73190.6	73826.9	72050.8	75414.2	73445.5	72301.7	71497.5	71479.4	72171.7	70945.4	70136.4	71410.7	69429.4	67182.6	62389.4	66782	65796.3	65484.4	53779.1
462	O75534-3	Isoform 3 of Cold shock domain-containing protein E1 OS=Homo sapiens GN=CSDE1	356.767	57	43	220	43	1	813	90.5	6.48	896.67	43	0	36174.1	35487.8	35942.1	32804.2	34209.4	35543.4	28374.5	29365.7	29219.4	31544.3	36174.1	34006.9	34765.7	31610.6	30475.4	30192.9	26208.3	27024.2	26768.7	23505.4
463	P56192	Methionine--tRNA ligase, cytoplasmic OS=Homo sapiens GN=MARS PE=1 SV=2	356.631	52	37	203	37	1	900	101.1	6.16	835.26	37	0	26403.1	26023.6	25679.3	26035.7	24989.5	26039.3	28145.3	29062.1	28908.2	27211.2	26403.1	24937.6	24838.9	25088.4	22261.9	22119.5	25996.6	26744.7	26483.7	20276.6
464	Q9Y5B9	FACT complex subunit SPT16 OS=Homo sapiens GN=SUPT16H PE=1 SV=1	356.501	47	46	218	44	1	1047	119.8	5.66	756.69	46	2	33207.6	33416	33096.9	32280.6	33885.9	29643.9	31624.2	31231.6	29963	31766.2	33207.6	32021.6	32013.7	31106.1	30187.2	25181.5	29209.9	28741.2	27450	23670.7
465	P26599-3	Isoform 3 of Polypyrimidine tract-binding protein 1 OS=Homo sapiens GN=PTBP1	356.159	61	23	297	20	1	557	59.6	9.16	1343.33	23	4	28800.2	28868.2	29419.8	28982.3	29568.3	28679.8	29836.5	29416.6	29382.7	29297.4	28800.2	27663.6	28456.9	27927.8	26340.8	24362.5	27558.7	27071	26918.4	21831.1
466	Q13423	NAD(P) transhydrogenase, mitochondrial OS=Homo sapiens GN=NNT PE=1 SV=3	356.1	46	41	189	41	1	1086	113.8	8.09	674.54	41	0	34602.4	36888.2	36148.4	34127.5	36668.8	33130.8	30073.4	28462.7	28450	31387.9	34602.4	35348.8	34965.3	32885.8	32666.3	28143.5	27777.5	26193.1	26063.9	23388.9
467	Q99832	T-complex protein 1 subunit eta OS=Homo sapiens GN=CCT7 PE=1 SV=2	355.894	75	34	432	34	1	543	59.3	7.65	1758	34	0	44483.1	44097.7	43676.9	44238.9	42142.8	44569.3	43257.5	44450.8	44801.6	44033.2	44483.1	42257.5	42247.4	42629.3	37542.8	37860.1	39955	40906.3	41044.1	32811.6
468	O43390-2	Isoform 2 of Heterogeneous nuclear ribonucleoprotein R OS=Homo sapiens GN=HNRNPR	355.656	57	34	506	2	1	636	71.2	8.13	2005.2	34	0	1630.4	1670.2	1865.6	1700.3	1759.6	1705.8	1884.2	1877.8	1868.3	1841.1	1630.4	1600.5	1804.5	1638.4	1567.5	1449	1740.3	1728.1	1711.6	1371.9
469	Q9Y2A7-2	Isoform 2 of Nck-associated protein 1 OS=Homo sapiens GN=NCKAP1	354.411	44	42	226	42	1	1134	129.4	6.68	772.81	42	0	33424.2	33196.8	32876.4	33085	32496.8	32710.2	30076.3	29940.4	29919.8	31204.6	33424.2	31811.5	31800.4	31881.3	28949.7	27786.2	27780.2	27552.9	27410.4	23252.2
470	P04844	Dolichyl-diphosphooligosaccharide--protein glycosyltransferase subunit 2 OS=Homo sapiens GN=RPN2 PE=1 SV=3	353.959	48	24	377	24	1	631	69.2	5.69	1846.12	24	0	38159.8	38928.9	41018	40182.8	41412	39137.1	43006.6	40920.6	40987.5	41084.9	38159.8	37304.4	39675.5	38720.8	36891.8	33245.6	39723.3	37657.6	37549.9	30614.6
471	Q27J81	Inverted formin-2 OS=Homo sapiens GN=INF2 PE=1 SV=2	353.183	43	36	220	35	1	1249	135.5	5.38	931.56	36	1	24452.6	24220	24805.8	23963.7	24609.2	24426.3	24374	24313.1	24955	24235.9	24452.6	23209.3	23993.9	23091.8	21923	20749.3	22513.2	22374.4	22862	18059.5
472	Q86UU1-2	Isoform 2 of Pleckstrin homology-like domain family B member 1 OS=Homo sapiens GN=PHLDB1	352.661	49	58	171	53	1	1319	144.7	8.59	636.49	58	3	22033.1	21283.8	21886.3	25029.4	21836.5	25099.4	23341.7	24095.4	25541.2	23778.7	22033.1	20395.6	21170	24118.8	19453	21321.1	21559.7	22174	23399	17718.9
473	Q96AE4	Far upstream element-binding protein 1 OS=Homo sapiens GN=FUBP1 PE=1 SV=3	351.974	59	32	290	17	1	644	67.5	7.61	1054.89	32	14	33874.6	34281.4	34629.5	34860.3	35310.9	33944.4	35881.8	35636	34390.7	34147.1	33874.6	32850.8	33496.2	33591.9	31456.6	28834.6	33142.5	32794.4	31506.4	25444.9
474	H0Y5C6	Filamin-A (Fragment) OS=Homo sapiens GN=FLNA PE=1 SV=1	351.586	93	19	766	1	1	281	29.8	5.11	3465.52	19	0	83.3	88.6	91.2	113.7	102.6	104	110.4	112.7	108	105.9	83.3	84.9	88.2	109.5	91.4	88.3	102	103.7	98.9	78.9
475	O75116	Rho-associated protein kinase 2 OS=Homo sapiens GN=ROCK2 PE=1 SV=4	351.388	46	66	162	56	1	1388	160.8	6.02	529.93	66	0	18678.6	18030	17740.3	18138.6	17505.1	18218	17308.2	17973.3	17954.9	17771.9	18678.6	17277.6	17159.7	17478.7	15594.4	15475.6	15986.8	16540.2	16449	13242.8
476	Q10471	Polypeptide N-acetylgalactosaminyltransferase 2 OS=Homo sapiens GN=GALNT2 PE=1 SV=1	350.931	63	36	419	34	1	571	64.7	8.35	1518.31	36	3	47968.9	48521.8	50867.5	50376.7	50563.4	49868.5	55827.4	52898.9	52601.9	51803.7	47968.9	46497	49202.7	48543.8	45044.3	42361.6	51565.3	48680.8	48190.1	38601.8
477	P47897	Glutamine--tRNA ligase OS=Homo sapiens GN=QARS PE=1 SV=1	350.751	63	44	238	43	1	775	87.7	7.15	890.22	44	0	38766.3	37530.1	37708.3	38700.3	36401	37867.9	37270.1	38720	38411.4	37838.2	38766.3	35964	36474.2	37292.2	32427.7	32167.5	34424.8	35632.5	35189.8	28195.3
478	Q9H583	HEAT repeat-containing protein 1 OS=Homo sapiens GN=HEATR1 PE=1 SV=3	350.711	27	54	183	53	1	2144	242.2	6.54	635.85	54	1	24470.1	25648.1	25182.9	24394.8	25889.2	24370.9	26656.6	25835	25269.1	24958.9	24470.1	24577.8	24358.7	23507.2	23063.4	20702.2	24621.5	23775	23149.8	18598.3
479	Q13136	Liprin-alpha-1 OS=Homo sapiens GN=PPFIA1 PE=1 SV=1	350.432	50	56	161	55	1	1202	135.7	6.29	587.46	56	1	21755.6	21493.8	21202.5	22338.6	22184.9	22708.1	20535.6	21251	21298.4	21259.9	21755.6	20596.9	20508.6	21525.8	19763.4	19289.8	18967.8	19556.4	19512.1	15842
480	P50991	T-complex protein 1 subunit delta OS=Homo sapiens GN=CCT4 PE=1 SV=4	350.024	73	32	334	31	1	539	57.9	7.83	1251.25	32	0	48285.4	48307.7	47323.2	47211.5	45981	50556.6	46646.2	48531	49270.5	47938.8	48285.4	46291.8	45774.4	45493.7	40962.1	42946.1	43085	44661.2	45138.1	35721.9
481	Q02218	2-oxoglutarate dehydrogenase, mitochondrial OS=Homo sapiens GN=OGDH PE=1 SV=3	349.801	50	47	203	47	1	1023	115.9	6.86	767.18	47	0	25371.7	26975.1	25902.8	25079.4	27109.5	24273	24879.1	23482.1	24127.4	24812.9	25371.7	25849.4	25055	24166.9	24150.4	20619.1	22979.8	21609.7	22103.9	18489.5
482	Q9HD20	Manganese-transporting ATPase 13A1 OS=Homo sapiens GN=ATP13A1 PE=1 SV=2	349.726	43	43	169	43	1	1204	132.9	8.13	634.96	43	0	20540	21055.9	21808.7	21200.8	22163.7	21247.5	23408	22364.6	22364	22075.4	20540	20177.2	21095	20429.4	19744.5	18049	21620.9	20581.3	20488.4	16449.6
483	O15523-2	Isoform 2 of ATP-dependent RNA helicase DDX3Y OS=Homo sapiens GN=DDX3Y	349.476	57	38	345	1	1	657	72.9	8.21	1282.08	38	10	6511.3	6135.1	5869.3	6034.1	6088.3	5995.4	5858.3	6125.2	6019.9	5847.8	6511.3	5879	5677.2	5814.6	5423.7	5092.9	5411.1	5636.8	5515	4357.5
484	P26006	Integrin alpha-3 OS=Homo sapiens GN=ITGA3 PE=1 SV=5	349.474	30	30	676	30	1	1051	116.5	6.77	2689.68	30	0	64005.2	66577.1	67359.3	65161.3	66803.8	65254.4	64368.6	62304.1	62349.4	63679	64005.2	63798.8	65154.7	62790.5	59512	55431.4	59454.5	57336.1	57120.1	47450.8
485	B1PS43	Myosin heavy chain 11 smooth muscle isoform OS=Homo sapiens GN=MYH11 PE=1 SV=1	348.641	15	38	885	3	1	2029	234.1	5.8	3428.39	38	1	1022.2	1027.2	1045.7	1064.6	1064.4	1143.8	1089.8	1104.4	1179.3	1062.1	1022.2	984.4	1011.5	1025.9	948.2	971.6	1006.6	1016.4	1080.4	791.4
486	P09493-10	Isoform 10 of Tropomyosin alpha-1 chain OS=Homo sapiens GN=TPM1	348.459	86	47	1185	1	1	284	32.8	4.77	3379.94	47	1	3532.1	3450	3947	4081.3	3940.5	4294.3	5308.3	5018.5	5230.8	4635.6	3532.1	3306	3817.8	3932.8	3510.4	3647.9	4903.1	4618.3	4792.1	3454.2
487	J9JID7	Lamin B2, isoform CRA_a OS=Homo sapiens GN=LMNB2 PE=1 SV=1	348.042	66	44	371	39	1	620	69.9	5.59	1297.53	44	0	49449	50803.3	50791.6	50343.8	53525.8	49656.8	52547.6	50619.8	50506.5	51289.2	49449	48683.3	49129.3	48512.1	47683.4	42181.7	48535.9	46583.4	46270.5	38218.4
488	P55060	Exportin-2 OS=Homo sapiens GN=CSE1L PE=1 SV=3	347.559	39	42	225	42	1	971	110.3	5.77	830.67	42	0	34483	33929.4	32691.5	29821.2	31178.5	32334.4	31148.7	32447.3	32401.9	31674.8	34483	32513.6	31621.5	28736.2	27775.3	27467	28770.7	29860	29684.3	23602.6
489	P09493-9	Isoform 9 of Tropomyosin alpha-1 chain OS=Homo sapiens GN=TPM1	347.534	84	46	1252	0	1	284	32.7	4.75	3646.48	46	4	3624.8	3152.4	3662.5	4082.9	3432.4	3208.3	4894	4782.2	4566.4	4214.2	3624.8	3020.9	3542.6	3934.4	3057.8	2725.3	4520.4	4400.9	4183.4	3140.2
490	P13674	Prolyl 4-hydroxylase subunit alpha-1 OS=Homo sapiens GN=P4HA1 PE=1 SV=2	347.26	59	31	604	1	1	534	61	6.01	2298.4	31	0	982.9	993.5	1099.1	1091.3	1133.7	1232.9	1032.3	994.3	981.3	1069.3	982.9	952	1063.1	1051.6	1009.9	1047.3	953.5	915.1	899	796.8
491	P18583-3	Isoform B of Protein SON OS=Homo sapiens GN=SON	346.96	31	49	163	1	1	2303	250.2	5.64	629.72	49	0	31.3	34.2	30.7	32.2	37.8	43.3	28.7	29.9	38.7	33.6	31.3	32.7	29.6	31	33.6	36.8	26.5	27.5	35.4	25
492	P60842	Eukaryotic initiation factor 4A-I OS=Homo sapiens GN=EIF4A1 PE=1 SV=1	346.738	66	27	535	13	1	406	46.1	5.48	2138.72	27	16	73693.7	72617.3	72026.7	62612.9	67240	70528.8	63702.7	67340.2	67176.8	66818	73693.7	69587	69669.4	60334.8	59900.6	59911.8	58839.4	61970.6	61542.6	49789.8
493	O94925-3	Isoform 3 of Glutaminase kidney isoform, mitochondrial OS=Homo sapiens GN=GLS	346.621	55	29	332	4	1	598	65.4	7.88	1494.32	29	0	10344.3	10756.8	10510.9	10190.9	11121.8	9606.8	12252.3	11706.6	11710.4	11539.4	10344.3	10307.9	10166.8	9820.2	9907.8	8160.6	11316.9	10773.2	10728.3	8598.6
494	Q99613	Eukaryotic translation initiation factor 3 subunit C OS=Homo sapiens GN=EIF3C PE=1 SV=1	346.399	37	32	282	32	1	913	105.3	5.68	1142.05	32	0	40811.6	39623.2	40354.7	37139	38948.8	37395.3	40137.3	41158.2	40301.3	39837.3	40811.6	37969.7	39033.9	35787.8	34697.5	31766.1	37073.1	37876.3	36921.2	29685
495	Q9Y4H2	Insulin receptor substrate 2 OS=Homo sapiens GN=IRS2 PE=1 SV=2	346.177	45	39	108	38	1	1338	137.2	8.65	459.46	39	0	11696.7	11277	10823.3	12165.6	10969.1	11320.8	10421.1	10701.7	11448.7	11065.3	11696.7	10806.4	10469.1	11723	9771.8	9616.7	9625.5	9848.4	10488.5	8245.4
496	O43143	Putative pre-mRNA-splicing factor ATP-dependent RNA helicase DHX15 OS=Homo sapiens GN=DHX15 PE=1 SV=2	346.017	52	39	281	38	1	795	90.9	7.46	1078.37	39	2	37328	38560	38148.1	37689	39596.5	37336.4	38012.3	37115.5	36983.9	37693.4	37328	36950.9	36899.6	36317.7	35274.4	31716	35110.4	34155.9	33882.1	28087.5
497	Q9NR30	Nucleolar RNA helicase 2 OS=Homo sapiens GN=DDX21 PE=1 SV=5	345.656	50	38	191	36	1	783	87.3	9.28	742.68	38	2	26241.8	27253.3	26490.5	25429.4	27744.3	25428	33794.7	32904	32536.3	30159.3	26241.8	26116	25623.5	24504.1	24716	21600.2	31214.7	30280.2	29807.5	22473.4
498	Q92621	Nuclear pore complex protein Nup205 OS=Homo sapiens GN=NUP205 PE=1 SV=3	344.987	32	59	219	59	1	2012	227.8	6.19	772.02	59	0	28169.4	29573.1	29343.8	29164.2	29646.7	28333.6	29004.3	28142.8	27479.2	28105.7	28169.4	28339	28383.5	28103.1	26410.7	24068.4	26790	25898.7	25174.5	20943.1
499	Q13620	Cullin-4B OS=Homo sapiens GN=CUL4B PE=1 SV=4	344.938	52	51	215	35	1	913	103.9	7.37	713.66	51	16	35906.4	36201	36266.9	35947.1	35215.3	34840.2	33325	32817	32541.1	33564	35906.4	34690.3	35079.9	34639.2	31371.5	29595.6	30780.9	30200.2	29811.9	25010.4
500	F5H5D3	Tubulin alpha-1C chain OS=Homo sapiens GN=TUBA1C PE=1 SV=1	344.66	62	26	1663	3	1	519	57.7	5.07	6744.13	26	26	163730	158529	149219	152037	140998	165619	135015	143362	145033	150118	163730	151913	144335	146506	125608	140688	124707	131931	132869	111861
501	Q99959-2	Isoform 1 of Plakophilin-2 OS=Homo sapiens GN=PKP2	344.364	59	39	166	38	1	837	92.7	9.29	707.97	39	1	15781.6	15793.1	16589.5	16635.5	16495.9	15850.8	18024.5	17964.7	17205.1	16856.1	15781.6	15134	16046.5	16030.3	14695.4	13464.7	16648.4	16532.3	15762.1	12560.4
502	P51610	Host cell factor 1 OS=Homo sapiens GN=HCFC1 PE=1 SV=2	344.121	25	38	134	1	1	2035	208.6	7.46	522.58	38	0	82.7	110.7	92.1	86.9	101.2	93.7	86.5	88.5	94.3	91.9	82.7	106.1	89.1	83.7	90.2	79.6	79.9	81.5	86.4	68.5
503	O94915	Protein furry homolog-like OS=Homo sapiens GN=FRYL PE=1 SV=2	344.074	23	61	142	54	1	3013	339.4	5.58	500.41	61	7	20487.3	20411.8	19814.3	19875.5	20209.6	19782.2	16510.3	16796.8	16881.7	18262.5	20487.3	19560	19165.8	19152.3	18003.7	16804.3	15249.9	15457.4	15465.8	13608.4
504	P35573	Glycogen debranching enzyme OS=Homo sapiens GN=AGL PE=1 SV=3	344.001	47	61	144	61	1	1532	174.7	6.76	467.12	61	0	16576.6	15976.2	16128.3	16772.2	15552.5	17596.6	15920.3	16367	16042.8	16304.3	16576.6	15309.5	15600.5	16162	13854.9	14947.7	14704.9	15061.9	14697.3	12149.3
505	Q9Y2L1	Exosome complex exonuclease RRP44 OS=Homo sapiens GN=DIS3 PE=1 SV=2	343.809	56	42	147	42	1	958	108.9	7.14	592.53	42	0	17023.4	17308.3	17267.9	17479.6	17903.2	18380.2	18387.2	17903.7	17791.8	17608.3	17023.4	16586	16702.8	16843.7	15949	15613.4	16983.5	16476.1	16299.6	13120.9
506	Q9UBC2-2	Isoform 2 of Epidermal growth factor receptor substrate 15-like 1 OS=Homo sapiens GN=EPS15L1	343.43	60	42	196	42	1	910	99.5	5.08	817.55	42	0	23241.4	22346.4	22198.3	21773.1	22193.9	21721.3	23392.6	23263.2	23310.1	23050.8	23241.4	21413.9	21471.8	20980.9	19771.3	18451.5	21606.8	21408.2	21355.1	17176.4
507	Q86XP3	ATP-dependent RNA helicase DDX42 OS=Homo sapiens GN=DDX42 PE=1 SV=1	343.338	56	36	168	36	1	938	102.9	7.02	725.52	36	0	20294.3	21121.9	21104.4	20685.8	21584	21493.3	19819.6	19927.8	20145.9	20181.2	20294.3	20240.5	20413.7	19933.2	19228	18257.8	18306.5	18338.8	18456.3	15038.1
508	P21589	5'-nucleotidase OS=Homo sapiens GN=NT5E PE=1 SV=1	343.076	62	30	445	28	1	574	63.3	7.03	1846.08	30	2	59702.2	63232.1	61586.8	58502.3	61378.7	61006.4	58136.2	57313.9	56086.9	57978.8	59702.2	60593.4	59571.2	56373.7	54679.1	51822.9	53697.8	52743.8	51382.9	43203.2
509	Q14767	Latent-transforming growth factor beta-binding protein 2 OS=Homo sapiens GN=LTBP2 PE=1 SV=3	342.616	34	40	134	40	1	1821	194.9	5.19	550.14	40	0	13486.4	12687.4	13711	14329.9	13870.4	14531.3	19154.5	18723.2	18501.8	16521.8	13486.4	12157.9	13262.2	13808.5	12356.4	12343.8	17692.2	17230.2	16950.1	12311.3
510	Q86UE4	Protein LYRIC OS=Homo sapiens GN=MTDH PE=1 SV=2	342.205	59	33	273	25	1	582	63.8	9.32	1159.87	33	8	34946.8	35251.4	36226.1	35715.8	36586.9	34257.8	36015.1	35211	36174.7	35728.9	34946.8	33780.4	35040.5	34416.3	32593.3	29100.8	33265.6	32403.3	33140.7	26623.6
511	H7BXI1	Extended synaptotagmin-2 (Fragment) OS=Homo sapiens GN=ESYT2 PE=1 SV=1	341.878	52	38	199	1	1	884	97.9	8.57	800.88	38	0
512	J3KN10	Phosphatidylinositol 4-kinase alpha OS=Homo sapiens GN=PI4KA PE=1 SV=1	341.779	31	60	144	60	1	2102	236.7	7.06	506.63	60	0	21092.8	21649.9	21738.5	21380.1	22117.4	21681.8	21048.4	20654.1	20484.2	21018.6	21092.8	20746.4	21027	20602.2	19703.3	18418	19441.5	19007.2	18766.2	15662.1
513	P27816-5	Isoform 5 of Microtubule-associated protein 4 OS=Homo sapiens GN=MAP4	341.113	60	41	336	2	1	809	85.2	7.71	1052.45	41	0	574.9	624.3	599.9	615.8	639.3	681.7	538.2	557.4	637.4	608.9	574.9	598.2	580.3	593.4	569.5	579.1	497.1	513	584	453.7
514	P68366	Tubulin alpha-4A chain OS=Homo sapiens GN=TUBA4A PE=1 SV=1	341.008	67	24	2158	2	1	448	49.9	5.06	10333	24	4	26493.1	24687	23316.6	23968.1	22057	27300.5	22389	24189.8	24112.2	24462	26493.1	23656.8	22553.5	23096	19649.4	23190.9	20679.8	22260.9	22089.9	18228
515	Q12802-2	Isoform 2 of A-kinase anchor protein 13 OS=Homo sapiens GN=AKAP13	340.361	33	61	102	61	1	2817	307.7	5.2	406.61	61	0	11124.2	10771.9	10633	11135.5	10863.9	11223	9890	10330.1	10324.3	10466.7	11124.2	10322.4	10285	10730.3	9678	9533.6	9135	9506.4	9458.4	7799.3
516	Q92576	PHD finger protein 3 OS=Homo sapiens GN=PHF3 PE=1 SV=3	340.258	37	63	127	63	1	2039	229.3	6.96	438.22	63	0	18590.5	19113.4	18702.8	18833.2	19817.6	17678.6	17250.2	17536.6	18158.9	18388	18590.5	18315.8	18090.7	18148	17654.4	15017.4	15933.3	16138.2	16635.9	13701.9
517	P29323	Ephrin type-B receptor 2 OS=Homo sapiens GN=EPHB2 PE=1 SV=5	339.886	46	40	179	35	1	1055	117.4	6.55	766.5	40	2	19214.1	19509.7	19189.6	19467.8	20202.6	20857.3	21834.3	21637.6	20765.4	19995.9	19214.1	18695.6	18561.5	18759.5	17997.4	17717.5	20167.4	19912.2	19023.8	14900.1
518	O43852-3	Isoform 3 of Calumenin OS=Homo sapiens GN=CALU	339.739	70	26	737	7	1	323	38	4.63	3016.62	26	23	119611	115866	122630	125682	123137	109722	124768	118398	116268	123278	119611	111031	118617	121109	109697	93205.3	115243	108957	106517	91861.6
519	P13674-2	Isoform 2 of Prolyl 4-hydroxylase subunit alpha-1 OS=Homo sapiens GN=P4HA1	339.392	59	32	599	2	1	534	60.9	6.01	2254.93	32	32	70989.6	69073.1	73969	71969.2	73677.9	70739.3	69436	66277.7	65060.2	68843.8	70989.6	66190.6	71548.1	69350.7	65635.8	60090.6	64135	60992.8	59603.5	51299.4
520	A0AVT1	Ubiquitin-like modifier-activating enzyme 6 OS=Homo sapiens GN=UBA6 PE=1 SV=1	339.347	51	41	184	41	1	1052	117.9	6.14	691.12	41	0	25669.7	25085.6	24307.3	24295.4	23219.1	25293.1	24247.2	25297.5	25183.2	24771.7	25669.7	24038.8	23511.8	23411.4	20684.7	21485.7	22396.1	23280.3	23071.1	18458.8
521	Q02790	Peptidyl-prolyl cis-trans isomerase FKBP4 OS=Homo sapiens GN=FKBP4 PE=1 SV=3	339.344	74	32	244	31	1	459	51.8	5.43	971.41	32	1	32679.3	32427.9	32049.8	30792.9	30414.8	31589.2	29971.1	31412.3	31912.4	31053	32679.3	31074.7	31000.8	29672.6	27095	26834	27683	28907.6	29235.9	23139.3
522	Q7Z460	CLIP-associating protein 1 OS=Homo sapiens GN=CLASP1 PE=1 SV=1	339.249	40	55	161	50	1	1538	169.3	9.03	555.5	55	5	22969.7	22418.1	22248.3	22971.9	22175.9	23049.5	22145.8	22336.1	22290.2	22082.8	22969.7	21482.6	21520.2	22136.1	19755.4	19579.8	20455.1	20555.1	20420.7	16455.1
523	A0FGR8-2	Isoform 2 of Extended synaptotagmin-2 OS=Homo sapiens GN=ESYT2	339.096	51	38	199	1	1	893	98.8	8.68	798.75	38	40	21298.9	21920	22056.3	21561.4	22669.9	21924.4	23347.7	22775.8	22582.2	22334.1	21298.9	21005.3	21334.4	20776.9	20195.4	18624	21565.3	20959.7	20688.3	16642.4
524	P50570	Dynamin-2 OS=Homo sapiens GN=DNM2 PE=1 SV=2	338.536	56	45	197	1	1	870	98	7.44	750.67	45	0	248.1	265.4	278.6	252.3	263.7	309.2	253.9	257.1	238.2	264.8	248.1	254.4	269.5	243.1	234.9	262.6	234.5	236.6	218.2	197.3
525	Q99459	Cell division cycle 5-like protein OS=Homo sapiens GN=CDC5L PE=1 SV=2	338.132	68	46	213	43	1	802	92.2	8.18	869.65	46	3	26672.5	27495.6	27325.7	27489.2	28632.8	26323.7	26605.9	26698.3	26460.6	27044.9	26672.5	26348.2	26431.3	26489.1	25507.5	22361.1	24574.7	24569.4	24241.3	20152.7
526	Q8TEM1	Nuclear pore membrane glycoprotein 210 OS=Homo sapiens GN=NUP210 PE=1 SV=3	338.08	27	42	171	42	1	1887	205	6.81	664.98	42	0	22399.8	23450.2	23442.4	22817.4	23919.7	23031.2	22412.7	21723.5	21165.2	22193.3	22399.8	22471.6	22675.2	21987.3	21308.8	19564.2	20701.7	19991.3	19390.1	16537.5
527	O43166-2	Isoform 2 of Signal-induced proliferation-associated 1-like protein 1 OS=Homo sapiens GN=SIPA1L1	337.616	39	58	133	54	1	1783	197.4	8.29	509.12	58	4	14902	15317.9	15132.7	15726.5	15996.5	14883.5	15933.5	15872.5	15984.9	15492.1	14902	14678.6	14637.4	15154.3	14250.4	12643.1	14717	14606.9	14644.2	11544.1
528	Q9H2G2-2	Isoform 2 of STE20-like serine/threonine-protein kinase OS=Homo sapiens GN=SLK	337.504	48	54	162	50	1	1204	138.9	5.1	566.87	54	4	29241.2	28473.9	27513.1	27751.6	26032.2	28300.5	26459.4	27956.3	28247.9	27703.9	29241.2	27285.6	26612.6	26741.9	23190.7	24040.3	24439.4	25727.1	25878.7	20643.7
529	P42285	Superkiller viralicidic activity 2-like 2 OS=Homo sapiens GN=SKIV2L2 PE=1 SV=3	337.214	49	50	187	49	1	1042	117.7	6.52	659.98	50	1	26756.4	27260.6	26544.5	26400.6	27694	25118.8	28606.1	27671.3	26888.8	27054.7	26756.4	26123	25675.8	25440.1	24671.2	21337.5	26422.2	25464.8	24633.6	20159.9
530	O94906	Pre-mRNA-processing factor 6 OS=Homo sapiens GN=PRPF6 PE=1 SV=1	336.97	57	48	193	48	1	941	106.9	8.25	699.98	48	0	26909.9	27749.5	27218.9	26823.6	28326.4	26549.2	26680.2	26418	25538.2	26337.9	26909.9	26591.5	26328.1	25847.7	25234.5	22552.7	24643.4	24311.5	23396.3	19625.8
531	P06744	Glucose-6-phosphate isomerase OS=Homo sapiens GN=GPI PE=1 SV=4	336.865	57	30	407	20	1	558	63.1	8.32	1743.72	30	10	76424.3	71742.4	69287.7	67700.7	62597.9	72885.1	64578.5	69992.5	69024.6	68949.9	76424.3	68748.6	67020	65237.4	55765.2	61913.4	59648.4	64411.4	63235.5	51378.4
532	P09651-2	Isoform A1-A of Heterogeneous nuclear ribonucleoprotein A1 OS=Homo sapiens GN=HNRNPA1	335.875	81	26	1100	1	1	320	34.2	9.23	4548.87	26	0	109.2	111.3	113.7	102.5	106	128.5	105.8	99.9	109.5	114.5	109.2	106.7	110	98.7	94.4	109.1	97.7	92	100.3	85.3
533	A0A087X2H1	E3 ubiquitin-protein ligase HECTD1 OS=Homo sapiens GN=HECTD1 PE=1 SV=1	335.607	32	64	133	1	1	2614	289.5	5.43	455.47	64	0	93.9	103.7	86.4	95.9	88.8	106.2	90.1	76.9	92	90.5	93.9	99.3	83.6	92.4	79.1	90.2	83.2	70.8	84.3	67.4
534	Q02818	Nucleobindin-1 OS=Homo sapiens GN=NUCB1 PE=1 SV=4	335.416	61	33	223	33	1	461	53.8	5.25	867.16	33	0	26314.7	26551.7	27364.6	27051.3	28021.5	27764.2	23400.1	22577.7	22730.3	24552.8	26314.7	25443.7	26469	26067.1	24962.9	23584.8	21613.6	20777.4	20823.9	18295.7
535	O00567	Nucleolar protein 56 OS=Homo sapiens GN=NOP56 PE=1 SV=4	334.924	64	32	240	32	1	594	66	9.19	995.14	32	0	27392.3	28523.4	28685.8	27582.6	28968.5	28013.7	29943.5	29636.3	28426.9	28208.5	27392.3	27333.1	27747	26579	25806.6	23796.7	27657.5	27273.1	26042.7	21019.7
536	O14639-6	Isoform 6 of Actin-binding LIM protein 1 OS=Homo sapiens GN=ABLIM1	334.599	63	42	209	19	1	748	84.5	8.32	782.4	42	25	27287.3	25845.1	27808.9	29151.9	28109.6	27492.2	29996.6	29152.4	29182.8	28165.6	27287.3	24766.6	26898.8	28091.2	25041.4	23353.7	27706.5	26827.8	26735.2	20987.7
537	Q9ULT8	E3 ubiquitin-protein ligase HECTD1 OS=Homo sapiens GN=HECTD1 PE=1 SV=3	334.354	31	64	131	1	1	2610	289.2	5.35	446.99	64	60	17379.5	16952	16467.6	16546.8	15926.2	17393.6	16427.2	17352.9	17564.3	16880.3	17379.5	16244.6	15928.6	15944.7	14187.9	14775.2	15173.1	15969.2	16091.2	12578.5
538	O94851-4	Isoform 4 of Protein-methionine sulfoxide oxidase MICAL2 OS=Homo sapiens GN=MICAL2	334.286	53	47	163	42	1	976	111.6	8.13	628.8	47	0	15167.5	15027.9	15299.4	16008.2	15579.1	15643.9	15987.8	15322.1	15530.7	15288	15167.5	14400.8	14798.7	15425.8	13878.6	13289	14767.2	14100.3	14228.2	11391.9
539	Q9UIG0	Tyrosine-protein kinase BAZ1B OS=Homo sapiens GN=BAZ1B PE=1 SV=2	334.251	36	58	196	57	1	1483	170.8	8.48	650.75	58	1	27681.8	28680.1	28366.8	27506.8	29129.7	26687.3	26608.3	26119.3	26200.6	27147.6	27681.8	27483.3	27438.4	26506	25950.1	22670	24577	24036.6	24003.1	20229.2
540	P11940	Polyadenylate-binding protein 1 OS=Homo sapiens GN=PABPC1 PE=1 SV=2	333.406	66	35	330	10	1	636	70.6	9.5	1179.38	35	34	51578.3	51252.7	51321.6	48795.7	50084.9	51815.3	49131.6	50120.5	50374.3	50408.8	51578.3	49114	49641.9	47020.4	44618	44015.3	45380.7	46123.9	46149.4	37562.4	Acetyl [N-Term]
541	P09493	Tropomyosin alpha-1 chain OS=Homo sapiens GN=TPM1 PE=1 SV=2	333.184	84	46	1067	0	1	284	32.7	4.74	3179.53	46	1	1711.1	1721.1	1809.3	1796.3	1918.8	2073.8	2078.8	2039	2129.2	1952.2	1711.1	1649.2	1750.1	1731	1709.4	1761.6	1920.1	1876.4	1950.7	1454.7
542	Q15020	Squamous cell carcinoma antigen recognized by T-cells 3 OS=Homo sapiens GN=SART3 PE=1 SV=1	333.171	51	47	199	17	1	963	109.9	5.57	745.09	47	31	30289.2	31021.7	31132.4	30688.2	31990	30056	30854.1	30590.6	30577.4	30488.8	30289.2	29727.2	30113.5	29571.6	28498.2	25531.6	28498.6	28151.3	28012.9	22718.9
543	P51532-4	Isoform 4 of Transcription activator BRG1 OS=Homo sapiens GN=SMARCA4	332.93	31	47	179	1	1	1617	181.6	8.07	646.46	47	0	19.6	20.1	24.2	21	18.6	24.6	20	27.2	20.6	23.9	19.6	19.3	23.4	20.2	16.6	20.9	18.4	25	18.9	17.8
544	Q96AC1-3	Isoform 3 of Fermitin family homolog 2 OS=Homo sapiens GN=FERMT2	332.393	55	37	260	5	1	687	78.6	6.7	913.54	37	40	41058.9	38222.3	39105.7	40921	39465.4	41797.2	46129.9	46557.5	45113.8	42796.2	41058.9	36627.3	37825.8	39432.1	35157.6	35505.3	42608.2	42845.1	41330.1	31889.8
545	P50570-3	Isoform 3 of Dynamin-2 OS=Homo sapiens GN=DNM2	332.138	56	45	196	1	1	866	97.5	7.65	745.34	45	0	955.1	937.1	870.5	940.2	815.4	947	933.8	950.4	798.8	834.2	955.1	898	842	906	726.4	804.4	862.5	874.7	731.8	621.6
546	Q9Y6D6	Brefeldin A-inhibited guanine nucleotide-exchange protein 1 OS=Homo sapiens GN=ARFGEF1 PE=1 SV=2	332.092	38	60	135	40	1	1849	208.6	5.85	458.45	60	20	20479.9	19792.1	19756.4	20741.7	19669.4	20882.7	19208.6	19514.5	19529.4	19574.2	20479.9	18966.2	19109.8	19987.1	17522.4	17739.1	17742.2	17958.5	17891.4	14585.8
547	A6NEM2	HCF N-terminal chain 5 OS=Homo sapiens GN=HCFC1 PE=1 SV=2	332.065	25	39	133	2	1	2080	213.3	7.33	509.77	39	38	21303.4	21784.6	21380.4	21136.5	22094.8	21042.5	19797	19652.8	19812.8	20127.8	21303.4	20875.6	20680.6	20367.5	19683.1	17874.9	18285.6	18085.7	18151.1	14998.3
548	Q16706	Alpha-mannosidase 2 OS=Homo sapiens GN=MAN2A1 PE=1 SV=2	331.864	49	46	214	44	1	1144	131.1	7.58	770.55	46	2	25110.7	26000.9	25629.9	25441.2	26332	25395.4	27230.5	26382.9	26027.7	26136.5	25110.7	24915.8	24791.1	24515.6	23457.8	21572.5	25151.6	24279.1	23844.8	19475.7
549	P49589-3	Isoform 3 of Cysteine--tRNA ligase, cytoplasmic OS=Homo sapiens GN=CARS	331.636	57	41	258	41	1	831	94.6	6.83	985.72	41	0	31683.2	30659.8	29597.4	29920.6	29250	31932.2	35250.2	37389.4	37719.1	33791.9	31683.2	29380.4	28628.7	28832	26057.3	27125.3	32559.1	34408	34555.6	25180.2
550	P98155	Very low-density lipoprotein receptor OS=Homo sapiens GN=VLDLR PE=1 SV=1	331.508	55	40	186	39	1	873	96	4.79	704.44	40	1	21423.2	21054.6	21796.7	23141	22555	22013.8	24808	23689.2	23770.9	23092.7	21423.2	20176	21083.3	22299	20093.1	18699.9	22914.1	21800.3	21777.2	17207.6
551	P51532	Transcription activator BRG1 OS=Homo sapiens GN=SMARCA4 PE=1 SV=2	331.302	30	47	179	1	1	1647	184.5	7.88	643.62	47	29	14470.7	14676.5	14734.2	14435.8	15065.3	14775	14711.8	14309.7	14170.4	14475.9	14470.7	14064.1	14252	13910.6	13420.9	12550.8	13588.6	13168.7	12982	10786.8
552	P31939	Bifunctional purine biosynthesis protein PURH OS=Homo sapiens GN=ATIC PE=1 SV=3	331.243	72	33	213	33	1	592	64.6	6.71	861.38	33	0	23742.2	23270.3	23108.3	21459.3	21175.8	22961.3	23381.8	24383.6	24442.3	23511.5	23742.2	22299.2	22352	20678.5	18864.4	19504.8	21596.7	22439.3	22392.3	17519.7
553	Q9BUQ8	Probable ATP-dependent RNA helicase DDX23 OS=Homo sapiens GN=DDX23 PE=1 SV=3	331.199	56	47	216	47	1	820	95.5	9.55	745.69	47	0	34209.6	34793.5	34959.9	34068.9	35443.2	32737.1	32507	32041.9	31198.3	32861.2	34209.6	33341.6	33815.7	32829.3	31574.5	27809	30025.3	29486.9	28581.7	24486.7
554	Q6KC79	Nipped-B-like protein OS=Homo sapiens GN=NIPBL PE=1 SV=2	331.119	27	67	139	67	1	2804	315.9	7.91	447.65	67	0	24586.9	24787.1	25012.9	24832.4	25784.5	23989.6	23415.7	23253.3	22996.6	23911.8	24586.9	23752.7	24194.2	23928.9	22970.1	20378.3	21628.1	21399.1	21067.9	17818
555	P50395	Rab GDP dissociation inhibitor beta OS=Homo sapiens GN=GDI2 PE=1 SV=2	331.089	75	33	309	23	1	445	50.6	6.47	1129.62	33	12	50205.3	48577.5	46063.1	45332.2	42245.7	48423.4	43334.9	46424.4	46150.8	46621.3	50205.3	46550.3	44555.5	43682.8	37634.5	41134.1	40026.5	42722.5	42280.1	34740.1
556	P50570-2	Isoform 2 of Dynamin-2 OS=Homo sapiens GN=DNM2	330.937	56	45	195	0	1	866	97.6	7.64	742.84	45	48	29072.2	27995.7	27323.5	27771.3	26350.5	29573.5	26952.5	27753.6	27573.5	27306.9	29072.2	26827.4	26429.3	26760.9	23474.3	25121.7	24894.8	25540.6	25260.9	20347.9
557	Q01780	Exosome component 10 OS=Homo sapiens GN=EXOSC10 PE=1 SV=2	330.766	59	46	154	46	1	885	100.8	8.46	571.68	46	0	19683.3	20558.6	19936.6	19474.8	20604	19114.9	19214.2	18956.3	19124	19335.5	19683.3	19700.7	19284.1	18766.2	18355	16237.4	17747.3	17444.8	17520.1	14408
558	P00338-3	Isoform 3 of L-lactate dehydrogenase A chain OS=Homo sapiens GN=LDHA	330.679	73	27	1253	24	1	361	39.8	8.43	4059.18	27	3	145596	137292	133318	135364	123881	139258	120599	128682	129528	134082	145596	131562	128955	130439	110359	118294	111392	118422	118664	99911.8
559	Q8WUF5	RelA-associated inhibitor OS=Homo sapiens GN=PPP1R13L PE=1 SV=4	330.669	53	32	205	32	1	828	89	6.81	850.2	32	0	25671.6	25036.5	24980.6	25686.9	24850.7	26934.1	23943.3	25341.6	27553	25356	25671.6	23991.7	24163	24752.3	22138.2	22879.6	22115.4	23320.9	25242.1	18894.1
560	Q9NU22	Midasin OS=Homo sapiens GN=MDN1 PE=1 SV=2	330.603	17	77	120	76	1	5596	632.4	5.68	393.26	77	1	11556.4	12224.4	12013	11473.8	12700.3	11927.9	12924.9	12646	12692.1	12424.7	11556.4	11714.3	11619.8	11056.3	11314.1	10132.4	11938.2	11637.6	11627.6	9258.4
561	O60610	Protein diaphanous homolog 1 OS=Homo sapiens GN=DIAPH1 PE=1 SV=2	330.582	39	50	180	50	1	1272	141.3	5.41	602.62	50	0	28773.4	27654.2	26656.4	27862.8	25621.7	28135.2	26193.4	28037.2	28457	27248.5	28773.4	26500.2	25784	26849	22825.1	23899.9	24193.7	25801.5	26070.3	20304.4
562	Q9NR09	Baculoviral IAP repeat-containing protein 6 OS=Homo sapiens GN=BIRC6 PE=1 SV=2	330.186	17	60	103	58	1	4857	529.9	6.05	371.53	60	1	11708.8	11541.8	11467.6	11323.2	11077.4	11799.3	10605.7	10992.9	11418	11294.5	11708.8	11060.2	11092.2	10911.2	9868.3	10023.1	9796	10116.4	10460.3	8416.2
563	P09651	Heterogeneous nuclear ribonucleoprotein A1 OS=Homo sapiens GN=HNRNPA1 PE=1 SV=5	329.679	67	26	1103	1	1	372	38.7	9.13	4577.55	26	26	100718	106041	106848	103786	110885	108530	103103	102175	103917	104774	100718	101616	103351	100010	98781.3	92192.5	95231.7	94027.5	95201.7	78072.9
564	P17252	Protein kinase C alpha type OS=Homo sapiens GN=PRKCA PE=1 SV=4	329.511	52	34	223	33	1	672	76.7	7.05	854.14	34	2	34271	33652.4	35468.9	34649.2	34269.9	32693.5	36544.3	36074.2	34747.9	34497.7	34271	32248.1	34308.1	33388.5	30529.3	27772	33754.3	33197.7	31833.6	25706.2
565	Q9NRY4	Rho GTPase-activating protein 35 OS=Homo sapiens GN=ARHGAP35 PE=1 SV=3	329.257	43	54	146	53	1	1499	170.4	6.64	512.72	54	0	21450.8	20436.8	20237.2	20663.1	19983.1	21009.2	18475.2	19047	19270.8	19693.4	21450.8	19584	19574.8	19911.3	17801.9	17846.6	17064.7	17528.2	17654.6	14674.7
566	Q08J23	tRNA (cytosine(34)-C(5))-methyltransferase OS=Homo sapiens GN=NSUN2 PE=1 SV=2	329.017	67	43	176	43	1	767	86.4	6.77	658.77	43	0	20442.1	20662.4	20858.6	20769.5	21218	20332.1	22127.1	21611.6	21467.2	21313.9	20442.1	19800.2	20175.9	20013.8	18902	17271.4	20437.8	19888.3	19666.8	15882.2
567	P20042	Eukaryotic translation initiation factor 2 subunit 2 OS=Homo sapiens GN=EIF2S2 PE=1 SV=2	328.715	73	34	274	34	1	333	38.4	5.8	1126.18	34	0	44312.7	42395.8	42666.5	42408.8	42054.9	39210.9	47252.5	47694.1	46631.4	45534.5	44312.7	40626.6	41270	40865.8	37464.6	33308.3	43645.1	43891	42720.4	33930.3
568	Q7L2E3-2	Isoform 2 of Putative ATP-dependent RNA helicase DHX30 OS=Homo sapiens GN=DHX30	327.252	53	51	127	1	1	1222	136	8.6	481.48	51	50	17500.7	17711.5	17489	17013.5	17567.4	17370.7	17785.9	18013.6	17852.6	17392.9	17500.7	16972.4	16916.6	16394.5	15649.9	14755.8	16428.1	16577.2	16355.3	12960.4
569	Q96HE7	ERO1-like protein alpha OS=Homo sapiens GN=ERO1L PE=1 SV=2	327.192	67	25	346	23	1	468	54.4	5.68	1701.84	25	2	43908.6	43903.4	44595.9	43788.9	44120.2	44886.6	47397.3	46547.9	45203.9	44776.7	43908.6	42071.3	43136.3	42195.7	39304.4	38129.7	43778.9	42836.2	41412.6	33365.6
570	O00116	Alkyldihydroxyacetonephosphate synthase, peroxisomal OS=Homo sapiens GN=AGPS PE=1 SV=1	326.877	60	29	188	29	1	658	72.9	7.34	809.36	29	0	20197.3	21269.1	21363	20050.1	21824.4	21576.5	24592.1	23603.5	23601.2	22210.4	20197.3	20381.6	20663.8	19320.6	19442.2	18328.5	22714.6	21721.3	21621.7	16550.2
571	Q5TZA2	Rootletin OS=Homo sapiens GN=CROCC PE=1 SV=1	326.828	36	72	140	70	1	2017	228.4	5.5	445.11	72	2	23660.4	24427.6	23788.1	23288.8	24323.3	25182.4	23841.9	24073.3	23903.9	23934.7	23660.4	23408.2	23009.5	22441.5	21668.4	21391.6	22021.7	22153.7	21899.1	17835.1
572	O75094	Slit homolog 3 protein OS=Homo sapiens GN=SLIT3 PE=2 SV=3	326.441	42	47	141	46	1	1523	167.6	7.65	549.84	47	1	20577.7	19292.7	19391.1	19309.2	19950.6	17105.3	15081	15046.1	15085.6	16707.1	20577.7	18487.6	18756.5	18606.6	17772.9	14530.4	13929.6	13846.4	13820.3	12449.4
573	P54886	Delta-1-pyrroline-5-carboxylate synthase OS=Homo sapiens GN=ALDH18A1 PE=1 SV=2	325.57	52	37	223	37	1	795	87.2	7.12	836.44	37	0	28349.5	30108.5	29786	28573.6	30651.6	29663	28797.1	27866.5	27857.6	28417.2	28349.5	28852.1	28811.1	27534	27305.9	25197.7	26598.6	25644.4	25521.2	21175.3
574	O00151	PDZ and LIM domain protein 1 OS=Homo sapiens GN=PDLIM1 PE=1 SV=4	324.639	81	22	399	21	1	329	36	7.02	1991.42	22	1	41551	38791.7	39892.8	39852.8	39945.2	36840.7	41245.8	41829.2	43793.2	40904.6	41551	37172.9	38587.2	38402.8	35585.1	31294.9	38097	38493.8	40120.3	30480.3
575	Q92508	Piezo-type mechanosensitive ion channel component 1 OS=Homo sapiens GN=PIEZO1 PE=1 SV=4	324.266	22	44	142	44	1	2521	286.6	7.47	561.34	44	0	15969.3	16057.6	16413.2	16238.4	16546.3	16490.5	14335.9	14019.2	13725.5	15043.9	15969.3	15387.5	15876	15647.6	14740.3	14008.1	13241.5	12901.3	12574.3	11210.1
576	Q9Y4I1	Unconventional myosin-Va OS=Homo sapiens GN=MYO5A PE=1 SV=2	324.208	34	61	142	52	1	1855	215.3	8.48	459.04	61	8	21848.5	21892.1	21306	22938.5	21581.3	20906.4	20439.3	20400.3	20823.4	20969.6	21848.5	20978.5	20608.7	22103.9	19225.6	17759.3	18878.8	18773.6	19076.9	15625.6
577	P51531	Probable global transcription activator SNF2L2 OS=Homo sapiens GN=SMARCA2 PE=1 SV=2	323.705	33	48	163	31	1	1590	181.2	7.2	580.21	48	18	22867.4	24083.7	23862.9	23148.9	24741.9	23678.1	22918.2	22405.6	22064.9	22675.2	22867.4	23078.7	23081.9	22306.7	22041.3	20113.8	21168.5	20619	20214.3	16896.6
578	Q7L2E3	Putative ATP-dependent RNA helicase DHX30 OS=Homo sapiens GN=DHX30 PE=1 SV=1	323.502	53	51	126	1	1	1194	133.9	8.78	471.72	51	0	81.7	95.2	96.9	96.1	114.8	109.9	121.2	135.3	123.1	125.4	81.7	91.2	93.7	92.6	102.3	93.4	111.9	124.5	112.8	93.4
579	Q9H7D0	Dedicator of cytokinesis protein 5 OS=Homo sapiens GN=DOCK5 PE=1 SV=3	322.788	33	62	150	59	1	1870	215.2	7.96	473.29	62	3	24479.9	23736.6	23531.5	24577.5	23184.4	24356.7	22420.2	22796.8	23204.3	23518.2	24479.9	22746.1	22761.4	23683.3	20653.7	20690.2	20708.5	20979	21258.2	17524.7
580	P22102	Trifunctional purine biosynthetic protein adenosine-3 OS=Homo sapiens GN=GART PE=1 SV=1	322.716	52	40	147	40	1	1010	107.7	6.7	655.9	40	0	20642.6	20772.5	19254.4	18453.2	18294.2	20439.9	18269.6	19719.1	19975.2	19498	20642.6	19905.6	18624.2	17781.8	16297.3	17363	16874.8	18146.8	18299.9	14529
581	P42858	Huntingtin OS=Homo sapiens GN=HTT PE=1 SV=2	322.651	23	64	109	64	1	3142	347.4	6.2	386.37	64	0	15040.8	14893.8	14772.3	15221.3	15045.1	15948.2	14420.7	14518	15174.2	14968.6	15040.8	14272.3	14288.9	14667.4	13402.9	13547.5	13319.8	13360.4	13901.5	11153.9
582	Q92922	SWI/SNF complex subunit SMARCC1 OS=Homo sapiens GN=SMARCC1 PE=1 SV=3	322.434	45	45	159	35	1	1105	122.8	5.76	561.82	45	0	14703.1	14550.2	14881.6	14988.8	15272.8	13374.4	14066.9	13782.2	13659.9	14498.3	14703.1	13943	14394.5	14443.4	13605.8	11361.1	12993	12683.2	12514.2	10803.5
583	P52701	DNA mismatch repair protein Msh6 OS=Homo sapiens GN=MSH6 PE=1 SV=2	321.497	39	47	160	46	1	1360	152.7	6.9	560.77	47	1	26846.2	27947.1	26817.8	25946.7	27382.3	25853.3	22480	22551.2	22435.9	24149.5	26846.2	26780.9	25940.1	25002.7	24393.5	21961.5	20763.8	20753	20554.2	17995.2
584	Q9NR12	PDZ and LIM domain protein 7 OS=Homo sapiens GN=PDLIM7 PE=1 SV=1	320.647	77	25	435	1	1	457	49.8	8.41	2255.49	25	29	36345.6	35428.7	36410.7	36402.1	36422.1	36490.7	44034.1	44440.7	46346	40227.6	36345.6	33950.3	35219	35077.6	32446.5	30997.6	40672.4	40897.1	42458.9	29975.8
585	O75923-13	Isoform 13 of Dysferlin OS=Homo sapiens GN=DYSF	320.629	33	58	143	53	1	2119	241.2	5.85	502.57	58	0	12328.7	12914.8	13441.6	13273.2	13330.8	12971.1	15014.1	14614.9	14420.3	13783.6	12328.7	12375.8	13001.7	12790.2	11875.7	11018.5	13867.9	13449.5	13210.9	10270.9
586	Q29RF7	Sister chromatid cohesion protein PDS5 homolog A OS=Homo sapiens GN=PDS5A PE=1 SV=1	320.375	38	49	155	41	1	1337	150.7	7.91	551.94	49	0	19715.5	20346.7	19760.5	19723.6	20159.5	18047.8	17713	17648.9	17743.6	18582.7	19715.5	19497.6	19113.8	19005.9	17959.1	15331	16360.7	16241.6	16255.5	13847
587	O14715	RANBP2-like and GRIP domain-containing protein 8 OS=Homo sapiens GN=RGPD8 PE=1 SV=2	320.308	33	56	166	2	1	1765	198.9	6.49	525.14	56	10	2340	2474.4	2470	2347.6	2531.2	2539.3	2469.1	2510.4	2514.9	2524.4	2340	2371.2	2389.2	2262.2	2254.9	2157	2280.6	2310.3	2304	1881.1
588	Q9UGI8	Testin OS=Homo sapiens GN=TES PE=1 SV=1	318.743	63	26	227	26	1	421	48	7.68	787.75	26	0	41129.8	37342	37053.8	37261.2	34502.9	36575.4	40810.5	43811.2	42922.9	40478.7	41129.8	35783.7	35841.1	35905.5	30736.9	31069.6	37694.9	40317.7	39323	30162.9
589	O95202	LETM1 and EF-hand domain-containing protein 1, mitochondrial OS=Homo sapiens GN=LETM1 PE=1 SV=1	318.585	49	37	186	36	1	739	83.3	6.7	706.08	37	0	32058.3	33353.9	33347.6	32492.2	34059	30110.9	29440	27934	27668.2	29855.6	32058.3	31962	32256.2	31310	30341.4	25578.2	27192.5	25706.6	25347.6	22247.1
590	Q5JRX3-2	Isoform 2 of Presequence protease, mitochondrial OS=Homo sapiens GN=PITRM1	318.268	49	40	137	40	1	1038	117.4	6.92	525.66	40	0	16888.3	18147.9	17204.6	16617.9	17913.7	16498.6	16952.9	16049	16415.2	16571.7	16888.3	17390.6	16641.5	16013.3	15958.4	14015	15658.6	14769.2	15038.4	12348.5
591	P22626	Heterogeneous nuclear ribonucleoproteins A2/B1 OS=Homo sapiens GN=HNRNPA2B1 PE=1 SV=2	318.268	75	30	775	26	1	353	37.4	8.95	2939.12	30	4	95325	98662.2	99413.9	100920	104161	97176.9	94549.2	92320.2	93654.3	96649.3	95325	94545	96160.2	97248	92791.4	82548.4	87331	84958.7	85799.5	72018.7
592	P45974	Ubiquitin carboxyl-terminal hydrolase 5 OS=Homo sapiens GN=USP5 PE=1 SV=2	318.211	44	35	234	34	1	858	95.7	5.03	862.72	35	1	32477	31888.8	31356.4	31038.2	29804.6	32177.6	30505.8	32134.8	31699.3	31494.9	32477	30558.1	30330.1	29908.9	26551.4	27333.8	28176.8	29572.4	29040.7	23468.6
593	Q04446	1,4-alpha-glucan-branching enzyme OS=Homo sapiens GN=GBE1 PE=1 SV=3	317.909	57	35	325	34	1	702	80.4	6.32	1425.3	35	1	46388.5	42601.9	42511.8	38977.3	38403.8	41479.6	41807.5	44901.4	43863.1	42486.8	46388.5	40824.1	41120.4	37559.2	34211.9	35235.5	38615.8	41321	40184.3	31659.2
594	Q15459	Splicing factor 3A subunit 1 OS=Homo sapiens GN=SF3A1 PE=1 SV=1	317.395	41	33	241	31	1	793	88.8	5.22	884.56	33	1	35959	35890.8	36112.8	36457.6	37248.6	34088.3	35645.5	34949.7	34009.8	35168.1	35959	34393.1	34930.8	35131.2	33182.9	28956.9	32924.2	32162.8	31157.3	26205.7
595	Q99666	RANBP2-like and GRIP domain-containing protein 5/6 OS=Homo sapiens GN=RGPD5 PE=1 SV=3	316.674	32	55	165	1	1	1765	198.8	6.42	523.88	55	0	54.3	66.2	59.6	66.1	62.4	60.4	66.2	61.8	56.4	52.8	54.3	63.4	57.6	63.7	55.6	51.3	61.1	56.9	51.6	39.4
596	Q8N1F7	Nuclear pore complex protein Nup93 OS=Homo sapiens GN=NUP93 PE=1 SV=2	316.421	57	48	194	48	1	819	93.4	5.72	633.76	48	0	31680.6	32631.5	32485.2	32236.8	33075.2	31062.1	32152.9	31564.3	30457.3	31930.7	31680.6	31269.8	31422	31063.9	29465	26386.2	29698.3	29047.4	27902.8	23793.3
597	O95071	E3 ubiquitin-protein ligase UBR5 OS=Homo sapiens GN=UBR5 PE=1 SV=2	316.413	27	56	112	56	1	2799	309.2	5.85	410.24	56	0	13419.8	13786.6	13438.2	13864.3	14256.9	13366	13401.3	13307.5	13238.9	13474.7	13419.8	13211.3	12998.4	13359.9	12700.7	11354	12378.2	12246.4	12128.6	10040.7
598	Q14669-3	Isoform 3 of E3 ubiquitin-protein ligase TRIP12 OS=Homo sapiens GN=TRIP12	315.604	32	54	134	2	1	2040	225.4	8.69	499.66	54	48	15694.6	16457.5	16235.1	15607.7	16876.2	16825	16267.4	16356.3	16846.5	16298.9	15694.6	15770.8	15703.7	15039.8	15034.2	14292.3	15025.5	15052.1	15433.6	12145.2
599	P39023	60S ribosomal protein L3 OS=Homo sapiens GN=RPL3 PE=1 SV=2	315.604	60	29	428	29	1	403	46.1	10.18	1584.28	29	0	69434.6	67382.9	68098.5	66418.2	65124.7	63605.7	66480.9	67964.7	66971.9	67293.8	69434.6	64571	65869.7	64001.6	58016.2	54030.9	61405.5	62545.3	61354.9	50144.3
600	Q9BUJ2	Heterogeneous nuclear ribonucleoprotein U-like protein 1 OS=Homo sapiens GN=HNRNPUL1 PE=1 SV=2	315.579	42	31	311	31	1	856	95.7	6.92	1216.54	31	0	37536.9	38019.6	39266.2	38188.7	39943.4	38902.7	38996.7	38031.2	37786.6	38156.1	37536.9	36433.1	37981	36799.2	35583.5	33046.5	36019.5	34998.6	34617.4	28432.3
601	P80723	Brain acid soluble protein 1 OS=Homo sapiens GN=BASP1 PE=1 SV=2	315.172	90	20	247	20	1	227	22.7	4.63	1159.4	20	0	50596.9	48942.9	52281.9	52953.8	52011.1	43551.1	54608.7	52863.8	50091.8	51233.5	50596.9	46900.5	50570.8	51027.2	46334	36995.2	50439.7	48648.5	45890.6	38176.9
602	Q9Y2D5-6	Isoform 4 of A-kinase anchor protein 2 OS=Homo sapiens GN=AKAP2	315.051	42	40	190	37	1	1090	120.6	5.05	764.31	40	3	22354.3	22241.5	21734.2	22347.4	22490.6	21170.4	21679.5	22390.2	23045.1	21996.8	22354.3	21313.3	21022.9	21534.3	20035.7	17983.6	20024.4	20604.9	21112.3	16391
603	Q14151	Scaffold attachment factor B2 OS=Homo sapiens GN=SAFB2 PE=1 SV=1	314.885	41	43	206	28	1	953	107.4	6.16	783.61	43	0	14594.9	14860.2	14666.4	14722.6	15172.3	13725.8	14380.3	14148.5	13438	14061.4	14594.9	14240.1	14186.4	14187	13516.2	11659.6	13282.4	13020.3	12311	10477.9
604	O95602	DNA-directed RNA polymerase I subunit RPA1 OS=Homo sapiens GN=POLR1A PE=1 SV=2	314.468	36	48	113	47	1	1720	194.7	7.03	427.82	48	1	10262.8	10585.4	10588.7	10114.2	10929.8	10567.8	10813.8	10642.5	10803.9	10648.7	10262.8	10143.7	10242.1	9746.3	9736.8	8976.9	9988.2	9793.8	9897.8	7934.9
605	Q96I24	Far upstream element-binding protein 3 OS=Homo sapiens GN=FUBP3 PE=1 SV=2	313.576	67	30	193	27	1	572	61.6	8.38	749.68	30	0	23638	23912.6	23771	23455.2	24123.1	22726.5	23829.4	23503	22534.1	23011	23638	22914.7	22993	22601.8	21490	19305.3	22010.2	21628.9	20644.2	17146.8
606	P07384	Calpain-1 catalytic subunit OS=Homo sapiens GN=CAPN1 PE=1 SV=1	313.253	51	34	225	34	1	714	81.8	5.67	907.76	34	0	29348.5	28309.7	26753.8	27257.3	26252.1	29261.4	26853.3	28144.8	28023.7	27771.6	29348.5	27128.3	25878.2	26265.6	23386.6	24856.6	24803.2	25900.6	25673.3	20694.2
607	P54136	Arginine--tRNA ligase, cytoplasmic OS=Homo sapiens GN=RARS PE=1 SV=2	313.179	53	37	264	3	1	660	75.3	6.68	983.87	37	35	38978.2	37823.3	37037.6	37178.4	35608.6	38543.7	38064.6	39850.2	39367.1	38269.5	38978.2	36244.9	35825.5	35825.7	31721.9	32741.6	35158.6	36672.6	36065.4	28516.7
608	Q96A65	Exocyst complex component 4 OS=Homo sapiens GN=EXOC4 PE=1 SV=1	313.175	51	45	159	45	1	974	110.4	6.49	563.5	45	0	20474.9	19755.5	19740.4	19979.5	19556.2	20409.2	19105.7	19541.2	19919.3	19680.5	20474.9	18931.1	19094.4	19252.6	17421.6	17336.9	17647.1	17983	18248.7	14665
609	Q9UH99	SUN domain-containing protein 2 OS=Homo sapiens GN=SUN2 PE=1 SV=3	313.065	62	28	239	27	1	717	80.3	6.73	1174.93	28	0	19314.8	19716.5	20425.1	20376	21197.8	21546	17906	17503.6	17721.4	18983.6	19314.8	18893.8	19756.6	19634.7	18884	18302.6	16539	16107.9	16235.1	14145.7
610	P28331-2	Isoform 2 of NADH-ubiquinone oxidoreductase 75 kDa subunit, mitochondrial OS=Homo sapiens GN=NDUFS1	312.983	58	34	195	34	1	741	80.9	6.64	780.46	34	0	20198.1	21405.4	21010.7	20231.7	21626.8	20133.9	17292.8	16359	16936	18696.8	20198.1	20512.1	20323	19495.6	19266.2	17103	15972.6	15054.6	15515.6	13932
611	Q14669-2	Isoform 2 of E3 ubiquitin-protein ligase TRIP12 OS=Homo sapiens GN=TRIP12	312.951	32	53	133	1	1	2025	223.8	8.4	497.35	53	0	135	157.3	156.2	136	155.8	160	140.4	150.3	172.6	143.3	135	150.7	151.1	131.1	138.8	135.9	129.7	138.3	158.1	106.8
612	O75694	Nuclear pore complex protein Nup155 OS=Homo sapiens GN=NUP155 PE=1 SV=1	312.944	36	39	200	39	1	1391	155.1	6.16	799.79	39	0	24450.8	25574.8	25470.9	24716	26067.4	24958.8	25618.6	24842	24466.8	25006.6	24450.8	24507.6	24637.3	23816.8	23222.1	21201.7	23662.8	22861.1	22414.8	18633.8
613	Q8NDI1-2	Isoform 2 of EH domain-binding protein 1 OS=Homo sapiens GN=EHBP1	312.848	45	47	132	38	1	1196	136.2	5.43	482.99	47	10	17342.1	16577.7	16334.7	18020.7	17119	17167	15949.3	16474.7	16567.8	16782.6	17342.1	15886	15800.1	17365.1	15250.4	14582.8	14731.7	15161	15178.2	12505.6
614	Q6P2E9	Enhancer of mRNA-decapping protein 4 OS=Homo sapiens GN=EDC4 PE=1 SV=1	312.847	42	44	135	44	1	1401	151.6	5.86	549.86	44	0	16323.6	16437.6	16220.6	16093.5	16542.5	17490.7	15006.2	15332.7	15606.5	15810.8	16323.6	15751.7	15689.7	15508	14736.9	14857.7	13860.6	14110.1	14297.6	11781.5
615	Q96RL7	Vacuolar protein sorting-associated protein 13A OS=Homo sapiens GN=VPS13A PE=1 SV=2	312.782	25	70	146	70	1	3174	360	6.33	442.94	70	0	22304.4	21889.1	22547.9	24514.1	24396.2	23475.3	24038.9	23262.2	23698.5	23616.2	22304.4	20975.6	21809.9	23622.2	21733.3	19941.5	22203.7	21407.3	21710.9	17597.7
616	G3V5R9	Kinesin light chain 1 OS=Homo sapiens GN=KLC1 PE=1 SV=1	312.62	60	39	183	0	1	630	71.4	7.66	666.51	39	40	30693.3	29603.3	29093.1	30628	27194.8	29173.4	27425.9	29121	29081.6	29003	30693.3	28368	28140.9	29513.6	24226.5	24781.8	25332.1	26798.9	26642.5	21611.8
617	O43290	U4/U6.U5 tri-snRNP-associated protein 1 OS=Homo sapiens GN=SART1 PE=1 SV=1	312.421	54	37	179	36	1	800	90.2	6.13	726.81	37	1	25150.7	26120.2	25607.2	25049.7	25833.5	24353.3	23501.5	23744.9	23481.3	23720.2	25150.7	25030.2	24769.1	24138.3	23013.7	20687.3	21707.3	21851.5	21511.9	17675.2
618	P09619	Platelet-derived growth factor receptor beta OS=Homo sapiens GN=PDGFRB PE=1 SV=1	312.198	33	34	205	33	1	1106	123.9	4.98	794.24	34	1	23802.8	24231.7	25692.8	25478.1	25496.1	25804	28389	27627.3	27112.8	26377.5	23802.8	23220.5	24851.9	24551.1	22713.1	21919.6	26221.7	25424.4	24838.8	19655.4
619	Q8IX12	Cell division cycle and apoptosis regulator protein 1 OS=Homo sapiens GN=CCAR1 PE=1 SV=2	312.065	39	45	181	43	1	1150	132.7	5.76	633.59	45	0	27930.7	27793.8	28156.9	29250.5	28953	24939.8	29562.7	28996.6	27842.7	29017.2	27930.7	26634	27235.4	28186.3	25792.7	21185.5	27305.8	26684.5	25507.5	21622.4
620	Q5VT25-2	Isoform 2 of Serine/threonine-protein kinase MRCK alpha OS=Homo sapiens GN=CDC42BPA	312.012	35	55	118	44	1	1754	199.7	6.44	426.66	55	0	10002.6	9858.6	9984.5	10289.5	10385.6	10238.3	11222.1	11130.2	11232.9	11056.8	10002.6	9447.2	9657.8	9915.1	9252	8697.1	10365.4	10242.7	10290.8	8239
621	Q16363	Laminin subunit alpha-4 OS=Homo sapiens GN=LAMA4 PE=1 SV=4	312.006	33	50	129	43	1	1823	202.4	6.28	482.61	50	7	18298.3	17532.4	17720.3	18562.3	18314.1	17572.4	18372.9	17508.5	17590.1	18006.8	18298.3	16800.8	17140.3	17886.9	16315	14927.2	16970.3	16112.4	16114.8	13417.9
622	P10586	Receptor-type tyrosine-protein phosphatase F OS=Homo sapiens GN=PTPRF PE=1 SV=2	311.918	37	50	94	46	1	1907	212.7	6.3	367.78	50	4	11268.5	11353.2	11224.7	11140.4	11799.5	11028.3	10833.3	10508.8	10479.3	10734.7	11268.5	10879.4	10857.3	10735.1	10511.6	9368.2	10006.3	9670.9	9600.4	7999
623	P51858	Hepatoma-derived growth factor OS=Homo sapiens GN=HDGF PE=1 SV=1	311.713	73	24	347	23	1	240	26.8	4.73	1406.24	24	0	61651.5	60069.2	61832.6	66886.4	64044.4	60071.6	68822.3	67375.4	64500.7	64803.8	61651.5	57562.5	59808.9	64452.8	57053.9	51028.8	63568.2	62003	59091	48288.9
624	H0Y659	E3 ubiquitin-protein ligase HUWE1 (Fragment) OS=Homo sapiens GN=HUWE1 PE=1 SV=1	311.389	44	44	126	1	1	1197	133.2	6.81	478.26	44	0	150.3	143.1	139.5	140.8	157.5	148.3	144.6	149.7	162.7	163.2	150.3	137.1	134.9	135.7	140.3	126	133.6	137.7	149	121.6
625	P07951	Tropomyosin beta chain OS=Homo sapiens GN=TPM2 PE=1 SV=1	311.208	78	42	1071	0	1	284	32.8	4.7	3069.91	42	4	5267.1	4640.3	5046.8	5999.3	5097.7	4376.1	7262.9	6975.7	6496.5	6172.6	5267.1	4446.7	4881.6	5781.1	4541.2	3717.4	6708.5	6419.4	5951.6	4599.5
626	P42765	3-ketoacyl-CoA thiolase, mitochondrial OS=Homo sapiens GN=ACAA2 PE=1 SV=2	311.147	81	24	239	24	1	397	41.9	8.09	1201.76	24	0	28391.8	30366	30358.1	28100.2	30858.7	27873.9	29596.9	27816.9	28466.2	28212.7	28391.8	29098.8	29364.5	27077.8	27490.4	23677.9	27337.3	25598.8	26078.7	21022.9
627	P11387	DNA topoisomerase 1 OS=Homo sapiens GN=TOP1 PE=1 SV=2	311.056	50	47	230	42	1	765	90.7	9.31	726.26	47	5	39255.4	40528	40416.9	39101.8	40908.5	36287.5	40834.4	40094.4	38646.6	39336.8	39255.4	38836.7	39094.1	37679.1	36443.2	30825	37716.9	36897.3	35405.3	29312
628	O60506-3	Isoform 3 of Heterogeneous nuclear ribonucleoprotein Q OS=Homo sapiens GN=SYNCRIP	311.017	57	30	457	1	1	562	62.6	7.56	1903.74	30	0	574.2	608.7	540.9	559.1	598.6	638	490.6	509.9	547.7	512.5	574.2	583.3	523.2	538.8	533.3	541.9	453.1	469.2	501.7	381.9
629	Q07866-3	Isoform G of Kinesin light chain 1 OS=Homo sapiens GN=KLC1	310.941	65	38	182	1	1	564	64.3	6.3	663.59	38	0	204.7	196.8	202.9	208.4	207.5	217.1	196.2	233.8	236.2	210.4	204.7	188.6	196.3	200.8	184.9	184.4	181.2	215.1	216.4	156.8
630	E9PN89	Heat shock cognate 71 kDa protein (Fragment) OS=Homo sapiens GN=HSPA8 PE=1 SV=1	310.893	71	24	637	1	1	312	34.8	7.53	2287.77	24	0	441.8	428.1	425.3	459.6	420.8	388.1	428.8	439.4	416.3	423.4	441.8	410.3	411.4	442.9	374.8	329.7	396.1	404.4	381.4	315.5
631	Q9NWH9	SAFB-like transcription modulator OS=Homo sapiens GN=SLTM PE=1 SV=2	310.43	40	44	146	44	1	1034	117.1	7.87	485.32	44	0	21427.7	21745.2	21693.5	21430.1	22089.7	20388.9	22926.1	22265.6	21349.7	21619.1	21427.7	20837.8	20983.5	20650.4	19678.6	17319.7	21175.8	20490.1	19559.1	16109.6
632	Q15811-7	Isoform 7 of Intersectin-1 OS=Homo sapiens GN=ITSN1	309.993	43	48	131	43	1	1215	137	7.33	444.38	48	2	18260.3	17805	17717.7	17011.7	16923.5	16919.3	17327.9	17641.1	17230.2	17413.5	18260.3	17062	17137.8	16392.7	15076.2	14372.4	16005	16234.5	15785.1	12975.7
633	O95757	Heat shock 70 kDa protein 4L OS=Homo sapiens GN=HSPA4L PE=1 SV=3	309.956	56	42	198	36	1	839	94.5	5.88	724.63	42	1	20627.8	20600.7	20339	19693.2	19345.6	20196.3	19987.9	20669.9	20116.2	20146	20627.8	19741	19673.4	18976.6	17234	17156	18462	19021.7	18429	15011.9
634	Q8NC51-3	Isoform 3 of Plasminogen activator inhibitor 1 RNA-binding protein OS=Homo sapiens GN=SERBP1	309.815	58	28	212	1	1	393	43.1	8.44	833.59	28	0	424.7	346.5	383.2	361.6	387.3	326.5	439.5	472	443.2	440.2	424.7	332	370.7	348.4	345	277.4	406	434.3	406	328
635	C9K0J5	Ras association (RalGDS/AF-6) and pleckstrin homology domains 1, isoform CRA_b OS=Homo sapiens GN=RAPH1 PE=1 SV=1	308.668	40	41	118	2	1	1302	141.1	8.9	459.64	41	41	14287.6	13989.1	13477.6	14036.2	13096.1	14293.5	12828.6	13743.2	14073.5	13717.1	14287.6	13405.3	13036.5	13525.5	11666.6	12141.9	11849.2	12647.3	12893.2	10221.4
636	P09972	Fructose-bisphosphate aldolase C OS=Homo sapiens GN=ALDOC PE=1 SV=2	308.614	78	24	415	17	1	364	39.4	6.87	2004.19	24	0	24118.8	24068.3	23384.5	22796.5	21951.2	26096.2	21146.6	22575.9	22658.3	22689.6	24118.8	23063.9	22619.1	21967.1	19555.1	22167.9	19532.2	20775.7	20758	16907.3
637	P09104	Gamma-enolase OS=Homo sapiens GN=ENO2 PE=1 SV=3	308.374	74	23	1179	16	1	434	47.2	5.03	5216.79	23	2	37491.9	36088.7	35047.9	34469.8	33427	38928.6	33029.2	35730.2	36183.1	36100.1	37491.9	34582.8	33900.8	33215.7	29778.4	33068.5	30507.6	32881.1	33148.4	26900.2
638	G3V3H3	Kinesin light chain 1 OS=Homo sapiens GN=KLC1 PE=4 SV=1	308.215	63	38	182	1	1	609	68.7	5.96	663.5	38	0
639	P02786	Transferrin receptor protein 1 OS=Homo sapiens GN=TFRC PE=1 SV=2	308.153	51	36	275	36	1	760	84.8	6.61	1008.95	36	0	40984.2	42121.5	41851.2	42957.3	41092.5	40960.7	37785.1	36921.1	36683.6	38310.3	40984.2	40363.8	40481.4	41394.3	36607.1	34794.7	34900.4	33977.1	33606.9	28547.1
640	E9PGC5	Receptor-type tyrosine-protein phosphatase kappa OS=Homo sapiens GN=PTPRK PE=4 SV=1	307.412	34	38	123	37	1	1472	165.9	5.91	462.68	38	0	14021.8	14147.5	13890.4	13896.2	14967.2	14081.7	14675.3	14031	14177.7	14229.4	14021.8	13557.2	13435.8	13390.6	13333.5	11961.9	13554.9	12912.2	12988.6	10603.1
641	Q15124	Phosphoglucomutase-like protein 5 OS=Homo sapiens GN=PGM5 PE=1 SV=2	307.333	57	27	341	27	1	567	62.2	7.21	1285.93	27	0	48588.8	47195.7	47672.8	46419.4	46811.8	47455.2	48694.6	47561.7	47291.2	48152.2	48588.8	45226.2	46112.6	44730.5	41702.2	40311.6	44977.1	43769.2	43324.9	35880.9
642	Q76M96-2	Isoform 2 of Coiled-coil domain-containing protein 80 OS=Homo sapiens GN=CCDC80	306.86	43	37	192	36	1	961	109.4	9.72	713.48	37	1	23016.9	24071.8	23655.3	23574.9	23922.6	22686.8	24896.9	23937.4	23852.2	23530.2	23016.9	23067.2	22881.1	22717.1	21311.4	19271.6	22996.2	22028.6	21851.7	17533.7
643	Q13683-7	Isoform Alpha-7X2B of Integrin alpha-7 OS=Homo sapiens GN=ITGA7	306.518	38	35	174	35	1	1137	124.2	5.92	656.86	35	0	18929	19766.2	20499.8	20085.2	20444.5	20333	19776.1	18729	18790.3	19150.9	18929	18941.3	19828.8	19354.4	18213	17272.2	18266.4	17235.6	17214.4	14270.4
644	P12268	Inosine-5'-monophosphate dehydrogenase 2 OS=Homo sapiens GN=IMPDH2 PE=1 SV=2	306.362	55	29	154	26	1	514	55.8	6.9	641.55	29	3	26361	25851.6	26082.9	26084.4	24043.2	26088.4	23883.5	25735.7	25743.8	25363.4	26361	24772.8	25229.3	25135.3	21418.8	22161.2	22060.1	23683.6	23584.7	18899.7
645	Q9UBT2	SUMO-activating enzyme subunit 2 OS=Homo sapiens GN=UBA2 PE=1 SV=2	306.075	57	32	188	32	1	640	71.2	5.29	772.35	32	0	19173.5	19394	19896.1	19935.4	20333.4	19731.9	20547.8	19966.7	19473.4	19638.5	19173.5	18584.7	19244.9	19210.1	18114	16761.6	18979.1	18374.6	17840.1	14633.8
646	Q14571	Inositol 1,4,5-trisphosphate receptor type 2 OS=Homo sapiens GN=ITPR2 PE=1 SV=2	306.06	25	58	134	41	1	2701	307.9	6.43	448.9	58	7	10199.4	10398.3	10672.5	10471.5	10938.7	10143.9	11379.4	10758.5	10676	10757.1	10199.4	9964.4	10323.2	10090.5	9744.7	8616.9	10510.7	9900.6	9780.6	8015.7
647	Q15365	Poly(rC)-binding protein 1 OS=Homo sapiens GN=PCBP1 PE=1 SV=2	305.954	81	18	284	12	1	356	37.5	7.09	1174.41	18	9	26374.2	26937.2	26337.7	24579.2	25212.7	27616.8	24832.5	25680.2	25783.2	25205.5	26374.2	25813.1	25475.7	23685	22460.6	23459.5	22936.7	23632.4	23620.8	18782
648	P30876	DNA-directed RNA polymerase II subunit RPB2 OS=Homo sapiens GN=POLR2B PE=1 SV=1	305.619	47	47	156	46	1	1174	133.8	6.87	553.99	47	1	18767.9	19126.7	18857.7	18443.1	19215.6	19321.4	19465.2	19277.2	19338.4	19031.4	18767.9	18328.5	18240.5	17772.1	17118.2	16412.9	17979.2	17740.1	17716.5	14181.3
649	P62195	26S protease regulatory subunit 8 OS=Homo sapiens GN=PSMC5 PE=1 SV=1	305.614	69	27	318	25	1	406	45.6	7.55	1236.82	27	1	37914.7	37865.4	37751.9	37476.7	36600.8	38872.5	36221.7	37002.9	37038.4	36981.3	37914.7	36285.3	36516.3	36113.2	32605.8	33020.9	33456.4	34052.4	33931.9	27556.8
650	P49588	Alanine--tRNA ligase, cytoplasmic OS=Homo sapiens GN=AARS PE=1 SV=2	305.403	53	42	267	41	1	968	106.7	5.53	1021.03	42	1	37456	36911.5	34323.7	34035.9	31728.4	36901.7	42676.9	47923.1	47051.7	40812.1	37456	35371.2	33200.4	32797.5	28265.2	31346.8	39418.8	44101.8	43105.4	30411.4
651	Q7RTP6	Protein-methionine sulfoxide oxidase MICAL3 OS=Homo sapiens GN=MICAL3 PE=1 SV=2	305.398	33	58	128	51	1	2002	224.2	5.55	430.05	58	7	17741	17313.7	16979.4	18006.7	17011.6	17831.7	16489.6	17068.2	17772.4	17262.9	17741	16591.2	16423.7	17351.5	15154.8	15147.4	15230.7	15707.2	16281.8	12863.6
652	P51114	Fragile X mental retardation syndrome-related protein 1 OS=Homo sapiens GN=FXR1 PE=1 SV=3	304.866	57	36	193	33	1	621	69.7	6.15	813.26	36	3	23553.6	23960.8	23736.8	22897.1	23892	23891	23484.1	23672.2	23575.8	23347.7	23553.6	22960.9	22960	22064	21284.2	20294.6	21691.2	21784.6	21598.5	17397.6
653	Q16881	Thioredoxin reductase 1, cytoplasmic OS=Homo sapiens GN=TXNRD1 PE=1 SV=3	304.588	52	24	291	1	1	649	70.9	7.39	1205.66	24	28	41570.4	40001.3	38517.1	38507	37421.3	41687.5	34638.3	36381.4	36335.7	37178.9	41570.4	38332	37256.5	37106	33336.7	35412.1	31993.9	33480.3	33288.2	27704.1
654	P38606	V-type proton ATPase catalytic subunit A OS=Homo sapiens GN=ATP6V1A PE=1 SV=2	304.568	63	33	294	33	1	617	68.3	5.52	1078.83	33	0	34603.8	34293.2	34186	34133.6	32701.4	35573.2	31582.6	32157	31998.2	32979.5	34603.8	32862.1	33067.2	32891.7	29132	30218.2	29171.5	29592.9	29314.5	24574.9
655	P00387-3	Isoform 3 of NADH-cytochrome b5 reductase 3 OS=Homo sapiens GN=CYB5R3	304.304	72	20	561	20	1	334	38.2	6.9	2468.72	20	0	45602.4	46380.5	48455.8	48286.5	49204.4	46695.6	52554.6	50521.4	50104.5	49703.1	45602.4	44445.1	46869.9	46529.7	43833.7	39666.3	48542.4	46492.9	45902.2	37036.6
656	A0A087WSY9	Thioredoxin reductase 1, cytoplasmic OS=Homo sapiens GN=TXNRD1 PE=4 SV=1	304.233	53	24	290	1	1	651	71.1	7.53	1207.71	24	0	418.7	446.3	440.1	438.4	485.2	490.2	451.8	445.5	481.2	491	418.7	427.7	425.7	422.5	432.2	416.4	417.3	410	440.9	365.9
657	Q7Z478	ATP-dependent RNA helicase DHX29 OS=Homo sapiens GN=DHX29 PE=1 SV=2	304.156	39	48	132	46	1	1369	155.1	8.09	477.56	48	2	20021.3	19427.4	19695.7	19073.5	19364.2	18138.6	18644.9	18846.2	18910.1	19182.9	20021.3	18616.7	19051.1	18379.6	17250.5	15408.1	17221.5	17343.4	17324.1	14294.2
658	Q06210	Glutamine--fructose-6-phosphate aminotransferase [isomerizing] 1 OS=Homo sapiens GN=GFPT1 PE=1 SV=3	303.967	57	35	205	35	1	699	78.8	7.11	764.27	35	0	29570.9	28195.2	27207.4	27564.8	25322	29170.5	27463.1	29772.6	29662.7	28820.2	29570.9	27018.6	26316.9	26561.9	22558.1	24779.3	25366.5	27398.6	27174.9	21475.6
659	O95248-4	Isoform 4 of Myotubularin-related protein 5 OS=Homo sapiens GN=SBF1	303.779	36	53	109	49	1	1893	210.9	7.11	391.1	53	4	12557.1	12452.8	12329.3	13786.3	12735.1	13694.9	12078.8	12172.5	12551.1	12941.1	12557.1	11933.1	11925.8	13284.7	11345.1	11633.3	11156.6	11201.9	11498.4	9643.1
660	Q9H0D6	5'-3' exoribonuclease 2 OS=Homo sapiens GN=XRN2 PE=1 SV=1	303.619	45	39	171	38	1	950	108.5	7.47	664.34	39	1	22623.1	23093.3	22998.9	22729.6	23460.5	22078.1	21719.6	21548.8	20842.2	21862.4	22623.1	22129.6	22246.2	21902.6	20899.7	18754.6	20061.5	19830.6	19094.2	16290.9
661	E7EVH7	Kinesin light chain 1 OS=Homo sapiens GN=KLC1 PE=4 SV=1	303.618	48	37	180	1	1	732	83.6	7.31	656.84	37	0	40.7	48.3	40.9	47.1	52.9	56.1	43.3	46.3	55.1	47.2	40.7	46.3	39.5	45.4	47.1	47.7	40	42.6	50.5	35.2
662	Q9H3S7	Tyrosine-protein phosphatase non-receptor type 23 OS=Homo sapiens GN=PTPN23 PE=1 SV=1	303.078	34	47	140	47	1	1636	178.9	6.92	516.86	47	0	19785.6	19611.4	19102.2	19421.7	18668	20246.9	18397.9	18545.2	18761.2	18787.8	19785.6	18793	18477	18715.1	16630.3	17199.1	16993.3	17066.4	17187.7	13999.8
663	O95347	Structural maintenance of chromosomes protein 2 OS=Homo sapiens GN=SMC2 PE=1 SV=2	302.487	48	58	138	58	1	1197	135.6	8.43	446.35	58	0	34299	35473.8	32412.3	30374.1	31758.2	30394.4	20287.3	22658.3	22468.9	26834.3	34299	33993.4	31351.5	29269	28291.8	25819	18738.5	20851.6	20584.5	19995.7
664	Q5UIP0	Telomere-associated protein RIF1 OS=Homo sapiens GN=RIF1 PE=1 SV=2	302.427	28	57	112	57	1	2472	274.3	5.52	402.02	57	0	16661.1	17051.1	16427.6	16213.2	17510.4	15623.6	15482.2	15283.6	15440.4	16109	16661.1	16339.5	15889.9	15623.3	15599.1	13271.7	14300.2	14064.9	14145.4	12003.7
665	P29590	Protein PML OS=Homo sapiens GN=PML PE=1 SV=3	302.402	51	38	185	8	1	882	97.5	6.21	750.82	38	32	23758.7	24400.1	23938.1	24037.1	25128.6	23296	24815.6	23749.2	23340.9	23899.7	23758.7	23381.9	23154.6	23162.6	22385.8	19789.2	22921.1	21855.5	21383.3	17809
666	O75475	PC4 and SFRS1-interacting protein OS=Homo sapiens GN=PSIP1 PE=1 SV=1	302.186	64	37	214	16	1	530	60.1	9.13	699.38	37	21	38290.5	39113	39112.9	37569.2	39012.3	33221.7	35150.5	35225.7	35317.5	36861.3	38290.5	37480.8	37832.8	36202.3	34754	28220.7	32467	32416.8	32355.4	27467.4
667	P49257	Protein ERGIC-53 OS=Homo sapiens GN=LMAN1 PE=1 SV=2	301.993	52	24	306	23	1	510	57.5	6.77	1247.03	24	0	39160.1	38919.9	40510.9	40162.4	40544.6	38676.2	41500.4	40442.6	39024.2	40226.9	39160.1	37295.8	39185.1	38701.1	36119.1	32854.1	38332.1	37217.7	35751.2	29975.3
668	Q96F07-2	Isoform 2 of Cytoplasmic FMR1-interacting protein 2 OS=Homo sapiens GN=CYFIP2	301.755	35	41	186	22	1	1253	145.6	7.05	642.01	41	0	9598.2	9628.6	9697.5	9776.4	9923.8	10026.1	8790.6	8542.4	8953.3	9261.5	9598.2	9226.8	9380.1	9420.7	8840.6	8516.9	8119.5	7861.3	8202.4	6901.2
669	O00203	AP-3 complex subunit beta-1 OS=Homo sapiens GN=AP3B1 PE=1 SV=3	301.422	43	46	200	45	1	1094	121.2	6.04	641.53	46	1	32814.4	32474.9	32014.1	31343.9	30203.9	32681.4	30006.7	30508.8	30112.8	30526.2	32814.4	31119.8	30966.3	30203.4	26907.1	27761.7	27715.9	28076.1	27587.3	22746.8
670	Q03164-3	Isoform 3 of Histone-lysine N-methyltransferase 2A OS=Homo sapiens GN=KMT2A	301.226	19	57	97	53	1	3972	431.8	9.07	346.14	57	4	9762.9	10179.3	10079.9	10012.7	10615.9	9888.2	9298.4	9256	9685.6	9712.7	9762.9	9754.5	9750	9648.4	9457.2	8399.7	8588.5	8518	8873.3	7237.4
671	Q70E73	Ras-associated and pleckstrin homology domains-containing protein 1 OS=Homo sapiens GN=RAPH1 PE=1 SV=3	301.056	42	40	115	1	1	1250	135.2	8.85	449.52	40	0	109.1	118	108.1	103.6	108.5	106.9	95.7	114.1	108.8	106.6	109.1	113.1	104.6	99.9	96.7	90.8	88.4	105	99.6	79.5
672	P25205-2	Isoform 2 of DNA replication licensing factor MCM3 OS=Homo sapiens GN=MCM3	300.874	58	42	157	42	1	853	95.8	5.77	584.99	42	0	19561.4	20982.1	19041.4	17614.5	20210.8	17772	14061	14740	14300.9	16293.6	19561.4	20106.6	18418.2	16973.7	18004.8	15096.7	12987.5	13564.7	13101.5	12141.3
673	O43242	26S proteasome non-ATPase regulatory subunit 3 OS=Homo sapiens GN=PSMD3 PE=1 SV=2	300.826	64	34	223	34	1	534	60.9	8.44	883.12	34	0	34036.6	33460.9	33967.1	33291.5	32387.5	33986.2	31822.5	32726.3	32054.2	32382.1	34036.6	32064.6	32855.4	32080.2	28852.3	28870.1	29393	30116.7	29365.8	24129.7
674	Q8NC51	Plasminogen activator inhibitor 1 RNA-binding protein OS=Homo sapiens GN=SERBP1 PE=1 SV=2	300.779	58	29	207	2	1	408	44.9	8.65	785.58	29	28	37764	36581	36120.4	35248.6	33495.5	32829.2	32561.4	34968	35323	34407.5	37764	35054.4	34938.3	33966.1	29839.4	27887.3	30075.6	32179.7	32360.4	25638.9
675	P28370	Probable global transcription activator SNF2L1 OS=Homo sapiens GN=SMARCA1 PE=1 SV=2	300.261	45	50	152	3	1	1054	122.5	8.09	484.79	50	31	11429	11877.1	11623.3	11647.1	11991.8	11298.5	10192.7	9891.9	9927.5	10693.1	11429	11381.4	11242.9	11223.4	10682.8	9597.7	9414.5	9103.1	9094.9	7968
676	P55084	Trifunctional enzyme subunit beta, mitochondrial OS=Homo sapiens GN=HADHB PE=1 SV=3	300.129	64	28	273	27	1	474	51.3	9.41	1021.79	28	1	37925.4	40070.3	40706	38447	41441.9	38735	35657	33749	34212.8	36308.5	37925.4	38398.2	39373.7	37048.2	36918.4	32904.1	32934.8	31057.9	31343.3	27055.5
677	Q9P2R3-4	Isoform 4 of Rabankyrin-5 OS=Homo sapiens GN=ANKFY1	299.98	40	36	140	35	1	1211	132.7	6.49	536.61	36	1	18496.8	18103.6	18411.6	17248.4	18095.4	17756	18871.1	18611.6	18663.4	18112.9	18496.8	17348.1	17809	16620.8	16120.3	15083.1	17430.5	17127.6	17098.1	13496.9
678	P52789	Hexokinase-2 OS=Homo sapiens GN=HK2 PE=1 SV=2	299.749	50	41	167	37	1	917	102.3	6.05	564.61	41	0	20102.9	20293.8	19737.7	18419.6	20406.8	18333.6	14271.4	13811.5	14327.9	16581.9	20102.9	19446.9	19091.7	17749.4	18179.3	15573.8	13181.8	12710.2	13126.2	12356.1
679	Q9Y2G1-2	Isoform 2 of Myelin regulatory factor OS=Homo sapiens GN=MYRF	299.641	53	38	110	38	1	1111	120.1	7.85	466.98	38	0	11643.3	12268.2	12166.1	11830.9	12565.3	11832.3	11407.8	11053.5	11282.8	11494.5	11643.3	11756.2	11767.9	11400.4	11193.8	10051.1	10536.9	10172.1	10336.5	8565.2
680	P49915	GMP synthase [glutamine-hydrolyzing] OS=Homo sapiens GN=GMPS PE=1 SV=1	299.465	60	35	184	35	1	693	76.7	6.87	674.24	35	0	25533.9	25601.4	25305.6	26215	26231.6	25606.3	25337.6	25099.5	24476	25084.4	25533.9	24533.1	24477.3	25261.2	23368.3	21751.7	23403.2	23098.1	22423.2	18691.8
681	P05067	Amyloid beta A4 protein OS=Homo sapiens GN=APP PE=1 SV=3	299.461	49	33	165	30	1	770	86.9	4.82	652.97	33	2	23734.9	23985.1	22680.4	23057	24308.4	21675.7	21696.6	21728.3	22283.6	22458.2	23734.9	22984.2	21938.1	22218.1	21655.1	18412.7	20040.2	19995.7	20414.7	16734.8
682	Q8IWZ3-6	Isoform 6 of Ankyrin repeat and KH domain-containing protein 1 OS=Homo sapiens GN=ANKHD1	299.186	25	49	103	12	1	2617	277	5.86	391.92	49	35	13202.3	13233.2	13061	13164.6	12934	13856.1	12552.5	13071.9	13356.2	13140.5	13202.3	12681	12633.5	12685.6	11522.2	11770.3	11594.2	12029.6	12236.1	9791.7
683	Q9H2P0	Activity-dependent neuroprotector homeobox protein OS=Homo sapiens GN=ADNP PE=1 SV=1	299.03	41	39	113	39	1	1102	123.5	7.34	421.89	39	0	15014.3	15558.7	15417.2	15053.7	15939.4	14751.7	13038.6	12984.4	13445.6	14072.2	15014.3	14909.5	14912.6	14505.9	14199.6	12531.1	12043.2	11949	12317.9	10486
684	Q9BXK5	Bcl-2-like protein 13 OS=Homo sapiens GN=BCL2L13 PE=1 SV=1	298.991	61	21	199	21	1	485	52.7	4.44	1030.71	21	0	22459.9	23532.9	24002	22806.1	25219.9	22245.6	20779.3	19755.2	20021.4	21856.1	22459.9	22550.8	23216.4	21976.3	22467.1	18896.9	19192.9	18179.9	18342.2	16286.2
685	M0QZM1	Heterogeneous nuclear ribonucleoprotein M (Fragment) OS=Homo sapiens GN=HNRNPM PE=1 SV=1	298.866	77	27	424	1	1	383	40	6.73	1385.21	27	0	332.3	361.6	339.4	349.3	372.5	365.1	338.8	341.8	368.6	365.1	332.3	346.5	328.3	336.6	331.9	310.2	313	314.5	337.7	272
686	Q86U86	Protein polybromo-1 OS=Homo sapiens GN=PBRM1 PE=1 SV=1	298.631	35	56	148	56	1	1689	192.8	6.89	492.35	56	0	24928.7	25175	25970.8	25785.3	26074.1	24891.2	23738.5	22871.3	22677.3	24162.1	24928.7	24124.5	25120.8	24847.1	23228.1	21144.2	21926.2	21047.6	20775.4	18004.5
687	P49419-2	Isoform 2 of Alpha-aminoadipic semialdehyde dehydrogenase OS=Homo sapiens GN=ALDH7A1	298.503	69	26	188	26	1	511	55.3	6.86	839.96	26	0	25045.9	25592.1	25483.9	24026.1	24894.9	24465	22573	22355.9	22694.8	23496.8	25045.9	24524.1	24649.8	23151.9	22177.6	20782.2	20849.7	20573.3	20791.4	17508.8
688	Q9ULV0	Unconventional myosin-Vb OS=Homo sapiens GN=MYO5B PE=1 SV=3	298.358	34	52	128	18	1	1848	213.5	7.2	459.87	52	25	11726.4	11658.3	11519.9	11227.6	11291.6	11157.9	11082.5	11053.8	11258.5	11208.8	11726.4	11171.8	11142.8	10819.1	10059.1	9478.2	10236.4	10172.4	10314.3	8352.3
689	J3KTA4	Probable ATP-dependent RNA helicase DDX5 OS=Homo sapiens GN=DDX5 PE=1 SV=1	298.247	61	39	393	30	1	614	69	8.85	1220.54	39	0	36330.9	37513.5	36388.7	36369.9	38647.2	36644.8	40608.2	39990.9	39364	38517	36330.9	35948.1	35197.7	35046.6	34428.8	31128.5	37508	36802.1	36062.6	28701.2
690	A6NMY6	Putative annexin A2-like protein OS=Homo sapiens GN=ANXA2P2 PE=5 SV=2	297.484	65	32	1691	1	1	339	38.6	6.95	5659.52	32	0	122.2	123.6	140.6	119.9	136.6	122.5	139.2	141	134.5	130.3	122.2	118.4	136	115.5	121.7	104	128.6	129.8	123.2	97.1
691	Q9H2M9	Rab3 GTPase-activating protein non-catalytic subunit OS=Homo sapiens GN=RAB3GAP2 PE=1 SV=1	297.453	39	48	151	47	1	1393	155.9	5.62	521.68	48	1	19045.2	18820.2	18574.2	18573.3	18301.9	19494.3	19504.2	20077.5	19835.7	19319.5	19045.2	18034.8	17966.3	17897.6	16304.3	16559.8	18015.2	18476.5	18172.1	14396
692	P46459	Vesicle-fusing ATPase OS=Homo sapiens GN=NSF PE=1 SV=3	297.319	55	40	224	39	1	744	82.5	6.95	773.16	40	2	36192.6	37137.8	37231.3	37232.5	37154.9	36365.5	36345.1	35954.4	35983.2	36232.2	36192.6	35588.1	36012.8	35877.8	33099.4	30891.3	33570.4	33087.4	32965.3	26998.6
693	O95819-3	Isoform 3 of Mitogen-activated protein kinase kinase kinase kinase 4 OS=Homo sapiens GN=MAP4K4	297.146	34	40	147	5	1	1319	150.8	7.42	564.33	40	36	18735.3	18936.2	18290.5	17716.3	18615.6	18636.8	17862.7	17837.2	18075.4	18292.4	18735.3	18146	17691.8	17071.7	16583.7	15831.4	16499	16414.9	16559.4	13630.6
694	P04083	Annexin A1 OS=Homo sapiens GN=ANXA1 PE=1 SV=2	297.064	73	24	665	24	1	346	38.7	7.02	2606.86	24	0	98600.3	97207.5	88279.9	83394.8	85867	92227.7	88248	94231.4	92578.7	92784.7	98600.3	93151	85390.7	80360.5	76494.5	78344.3	81510.9	86717.5	84814.1	69139
695	Q9H2D6	TRIO and F-actin-binding protein OS=Homo sapiens GN=TRIOBP PE=1 SV=3	296.623	18	47	170	1	1	2365	261.2	8.48	634.19	47	43	26317.9	26603	27147.1	27505.8	27514.2	27207.9	25887.9	25464	25790.2	26288.1	26317.9	25492.8	26258.6	26505.1	24510.9	23112.2	23911.5	23433.5	23627.2	19588.7
696	Q16181	Septin-7 OS=Homo sapiens GN=SEPT7 PE=1 SV=2	296.168	59	28	334	1	1	437	50.6	8.63	1282.54	28	0	736.6	693.7	695.2	686.5	669	704.1	671.9	654.9	699.9	659.4	736.6	664.7	672.5	661.5	595.9	598.1	620.6	602.7	641.2	491.4
697	Q16181-2	Isoform 2 of Septin-7 OS=Homo sapiens GN=SEPT7	295.876	59	28	334	1	1	436	50.5	8.63	1281.98	28	30	55338	52871.8	54111	57361.8	53342.1	54309.1	53017	54517.9	53902.8	54547	55338	50665.5	52340	55274.7	47519.7	46133.8	48969.5	50170.7	49381.9	40646
698	P13807	Glycogen [starch] synthase, muscle OS=Homo sapiens GN=GYS1 PE=1 SV=2	295.307	52	31	192	31	1	737	83.7	6.18	815.24	31	0	23768.7	21552.9	21972.6	22969.4	20993.3	24103.8	20865.7	22081.1	21116.1	21606.4	23768.7	20653.5	21253.5	22133.7	18701.9	20475.4	19272.7	20320.3	19345	16100.1
699	O14497	AT-rich interactive domain-containing protein 1A OS=Homo sapiens GN=ARID1A PE=1 SV=3	295.066	27	47	112	44	1	2285	241.9	6.7	426.53	47	3	14474.9	14727.7	14849.2	14801.6	15370.2	14701.6	15546.5	15128	14701.5	15013.2	14474.9	14113.2	14363.2	14263	13692.5	12488.5	14359.6	13921.7	13468.4	11187.2
700	Q96IZ0	PRKC apoptosis WT1 regulator protein OS=Homo sapiens GN=PAWR PE=1 SV=1	294.678	56	26	239	24	1	340	36.5	5.41	1121.3	26	1	30965.8	28912.2	29778.1	33273.3	30132.5	28556.1	31155.3	32610.7	34563.1	32486.7	30965.8	27705.7	28803.5	32062.7	26843.5	24257.4	28776.8	30010.3	31664.3	24207.7
701	O00443	Phosphatidylinositol 4-phosphate 3-kinase C2 domain-containing subunit alpha OS=Homo sapiens GN=PIK3C2A PE=1 SV=2	294.625	36	53	124	52	1	1686	190.6	8.02	394.27	53	1	16856.3	17103.2	16969.4	17279.5	17117.7	17128.7	17505.1	17293.2	17219.9	17096	16856.3	16389.4	16414.1	16650.8	15249.3	14550.3	16168.7	15914.3	15775.6	12739.2
702	P48147	Prolyl endopeptidase OS=Homo sapiens GN=PREP PE=1 SV=2	294.105	62	39	155	39	1	710	80.6	5.86	529	39	0	23186.5	22097.3	20826.6	20913.9	20002.1	22970.1	20663.2	21942.2	22012.7	21412.5	23186.5	21175.2	20144.9	20152.9	17818.8	19512.4	19085.7	20192.6	20166.5	15955.7
703	Q9H1H9	Kinesin-like protein KIF13A OS=Homo sapiens GN=KIF13A PE=1 SV=2	294.065	34	50	111	42	1	1805	202.2	5.6	399.33	50	8	16696.5	16461	16054.1	16794	16498.5	16966.1	14159	14550.1	15251.7	15644.1	16696.5	15774	15528.7	16183	14697.7	14412.1	13078	13389.9	13972.6	11657.3
704	Q6PKG0	La-related protein 1 OS=Homo sapiens GN=LARP1 PE=1 SV=2	293.569	44	41	141	37	1	1096	123.4	8.82	498.5	41	5	23127.9	22782.6	22542	21630.1	21690.8	21028.7	21603.8	22632.9	22325.5	21887.9	23127.9	21831.9	21804.3	20843.1	19323.2	17863.2	19954.5	20828.2	20453.1	16309.9
705	E7ETA6	Pericentriolar material 1 protein OS=Homo sapiens GN=PCM1 PE=1 SV=1	292.914	29	48	109	1	1	2016	227.6	5.03	394.31	48	44	12824.9	13192.9	13034.1	12578.3	13153.2	12748	13278.6	13722.1	13505	13300.5	12824.9	12642.4	12607.5	12120.6	11717.5	10829	12264.9	12627.9	12372.4	9910.9
706	P30153	Serine/threonine-protein phosphatase 2A 65 kDa regulatory subunit A alpha isoform OS=Homo sapiens GN=PPP2R1A PE=1 SV=4	292.4	63	32	257	24	1	589	65.3	5.11	917.62	32	8	36296.3	35432.2	34259.7	33966.2	32910.9	35316.1	33310.5	34788.4	34692.2	33835.4	36296.3	33953.6	33138.5	32730.4	29318.6	29999.8	30767.5	32014.5	31782.6	25212.6
707	Q86W92-2	Isoform 2 of Liprin-beta-1 OS=Homo sapiens GN=PPFIBP1	292.155	56	51	144	5	1	1005	113.1	5.67	505.72	51	48	15838.3	16422.4	16144.6	16768	17232.3	16867.6	16458.9	16087.6	16475.9	16372	15838.3	15737.1	15616.2	16157.9	15351.4	14328.4	15202.4	14804.8	15094	12199.7
708	P62191	26S protease regulatory subunit 4 OS=Homo sapiens GN=PSMC1 PE=1 SV=1	292.153	67	26	244	24	1	440	49.2	6.21	933.82	26	0	32805.5	31645.5	31597.6	32023.3	30746.8	30719	30228.8	31346.1	31223	31352.2	32805.5	30324.9	30563.4	30858.2	27390.8	26094.8	27921.1	28846.6	28604.3	23362.3
709	P53675	Clathrin heavy chain 2 OS=Homo sapiens GN=CLTCL1 PE=1 SV=2	292.143	25	36	338	15	1	1640	186.9	5.85	1187.95	36	0	1478.3	1555.3	1552.8	1500.2	1558	1688.7	2064.4	2118.7	2034.4	1794.7	1478.3	1490.4	1502	1445.6	1387.9	1434.5	1906.8	1949.8	1863.7	1337.3
710	P67936-2	Isoform 2 of Tropomyosin alpha-4 chain OS=Homo sapiens GN=TPM4	292.026	80	41	1108	3	1	284	32.7	4.73	3223.15	41	12	31789	30243.5	32648.4	35248.9	31578.8	30816	37975.4	37006.9	35798.8	34854.2	31789	28981.4	31579.8	33966.4	28132	26177.1	35076.2	34056	32796.3	25971.8
711	Q9H2D6-2	Isoform 3 of TRIO and F-actin-binding protein OS=Homo sapiens GN=TRIOBP	291.879	18	47	169	1	1	2267	250.6	8.24	618.52	47	0	194.4	216.2	222.9	219.4	223.2	242	211.2	222.4	213.5	203.5	194.4	207.1	215.6	211.4	198.8	205.6	195.1	204.7	195.6	151.6
712	P26639	Threonine--tRNA ligase, cytoplasmic OS=Homo sapiens GN=TARS PE=1 SV=3	291.741	56	36	222	34	1	723	83.4	6.67	810.91	36	2	34031	32794.9	30825.7	30877	29082.4	31678.5	32993.1	35857.1	36148.7	33579.7	34031	31426.4	29816.8	29753.6	25908	26909.8	30474.3	32997.9	33116.9	25022.1
713	P05455	Lupus La protein OS=Homo sapiens GN=SSB PE=1 SV=2	291.567	67	34	374	34	1	408	46.8	7.12	1277.38	34	0	59400	60124.8	62217.8	61304.1	62024.7	57424.3	65491.1	63169.2	62675.2	62060.6	59400	57615.8	60181.5	59073.6	55254.6	48779.9	60491.3	58132.2	57418.6	46244.8
714	P09960	Leukotriene A-4 hydrolase OS=Homo sapiens GN=LTA4H PE=1 SV=2	291.308	56	33	238	33	1	611	69.2	6.18	921.22	33	0	37194	35970.2	34937.2	35156	33423.5	36745.2	34905.6	35976.4	35144.6	34909	37194	34469.2	33793.7	33876.9	29775.3	31213.8	32240.8	33107.7	32197	26012.7
715	Q15154	Pericentriolar material 1 protein OS=Homo sapiens GN=PCM1 PE=1 SV=4	291.308	29	48	109	1	1	2024	228.4	5.02	395.31	48	0	10.4	12.1	16	13.5	18.1	11.2	11.5	12.9	8.4	12.4	10.4	11.6	15.5	13	16.1	9.5	10.7	11.8	7.7	9.2
716	Q9NS15	Latent-transforming growth factor beta-binding protein 3 OS=Homo sapiens GN=LTBP3 PE=1 SV=4	291.12	39	34	98	3	1	1303	139.3	6.07	390.52	34	31	12259	11600.2	12254.7	13672.6	12994.4	12934.5	15049.4	14284.5	13658	13799.7	12259	11116.1	11853.6	13175.2	11576.1	10987.4	13900.5	13145.5	12512.5	10283
717	P47895	Aldehyde dehydrogenase family 1 member A3 OS=Homo sapiens GN=ALDH1A3 PE=1 SV=2	290.905	63	29	423	26	1	512	56.1	7.25	1519.82	29	3	76202.6	72347.2	70911.2	71098.1	65245.1	74131.6	60846.1	62007.5	64121.1	66277.9	76202.6	69328.2	68590.4	68511.3	58123.5	62972.2	56200.9	57063.1	58743.2	49387.3
718	P14868	Aspartate--tRNA ligase, cytoplasmic OS=Homo sapiens GN=DARS PE=1 SV=2	290.865	75	34	221	23	1	501	57.1	6.55	782.29	34	11	32463.2	32129.8	31274.8	31139.7	30660.7	32891.4	30282.7	31381.8	31816.9	31275.3	32463.2	30789	30251.2	30006.7	27314	27940.1	27970.8	28879.4	29148.4	23305
719	O75400	Pre-mRNA-processing factor 40 homolog A OS=Homo sapiens GN=PRPF40A PE=1 SV=2	290.39	36	38	200	2	1	957	108.7	7.56	743.81	38	37	34228	33738.8	33397.9	34896.8	35152.4	29999.3	34790.4	33638.8	31803.6	32981	34228	32330.9	32304.8	33627.1	31315.5	25483.4	32134.4	30956.5	29136.2	24576
720	H0YJ34	Fermitin family homolog 2 (Fragment) OS=Homo sapiens GN=FERMT2 PE=1 SV=1	290.388	52	33	221	1	1	640	73.3	6.98	779.99	33	0	133.2	113.4	141.8	134.8	136.2	152	155.7	150.4	165.2	145	133.2	108.6	137.2	129.9	121.4	129.1	143.8	138.4	151.3	108.1
721	Q9UGP8	Translocation protein SEC63 homolog OS=Homo sapiens GN=SEC63 PE=1 SV=2	290.222	44	31	135	31	1	760	87.9	5.31	523.97	31	0	16895.4	17010.2	17517.2	17079.7	17544.1	16778.2	20846.3	20347.7	19707.9	18821.3	16895.4	16300.4	16943.9	16458.3	15629.2	14252.5	19254.8	18725.2	18055	14024.8
722	Q9Y4K0	Lysyl oxidase homolog 2 OS=Homo sapiens GN=LOXL2 PE=1 SV=1	289.844	44	29	145	20	1	774	86.7	6.38	578.4	29	10	18882.6	17413.8	18255.4	19588.4	18819.9	18770.7	23962.7	21768.7	22221.2	20644.3	18882.6	16687.1	17657.9	18875.7	16765.7	15945.1	22133.3	20032.9	20357.5	15383.2
723	O60313-2	Isoform 2 of Dynamin-like 120 kDa protein, mitochondrial OS=Homo sapiens GN=OPA1	289.826	44	45	153	45	1	997	115.8	7.87	511.79	45	0	24049.3	25081.4	25111.8	23545.5	24810.8	23047.2	20965.8	20193.8	20346.5	21997.6	24049.3	24034.7	24289.9	22688.8	22102.7	19577.8	19365.2	18583.5	18640	16391.6
724	Q8IY17-4	Isoform 4 of Neuropathy target esterase OS=Homo sapiens GN=PNPLA6	289.397	37	43	131	43	1	1375	150.9	7.74	467.99	43	0	14579.6	15228.7	15567.9	15236.2	16122.1	15779.9	16388	15853.6	15597.4	15422.5	14579.6	14593.2	15058.4	14681.9	14362.3	13404.5	15136.9	14589.4	14289.3	11492.2
725	Q14247	Src substrate cortactin OS=Homo sapiens GN=CTTN PE=1 SV=2	289.324	56	32	238	32	1	550	61.5	5.4	906.85	32	0	39791.7	38895.7	37460.4	43016.8	37899.5	40881.2	31628.7	32066	34653	35277	39791.7	37272.6	36234.4	41451.7	33762.7	34727.2	29214	29509.1	31746.6	26286.8
726	H0YAC6	Lipopolysaccharide-responsive and beige-like anchor protein (Fragment) OS=Homo sapiens GN=LRBA PE=1 SV=1	288.944	36	42	107	1	1	1505	166.8	5.64	398.66	42	0	50.6	44.3	56.2	58.4	56.5	40.5	61.4	45.5	56.6	58.8	50.6	42.4	54.3	56.3	50.3	34.4	56.7	41.9	51.8	43.8
727	P42566	Epidermal growth factor receptor substrate 15 OS=Homo sapiens GN=EPS15 PE=1 SV=2	288.709	59	39	136	39	1	896	98.6	4.64	466.18	39	0	17473.8	17149.5	16848.1	16855.4	16574.7	16481.5	16739.4	16963.7	16944.6	16949.7	17473.8	16433.9	16296.7	16242.1	14765.6	14000.5	15461.5	15611.1	15523.4	12630.2
728	Q8N766	ER membrane protein complex subunit 1 OS=Homo sapiens GN=EMC1 PE=1 SV=1	288.655	45	34	163	34	1	993	111.7	7.66	708.66	34	0	16064.7	16536.8	16829.6	16435.3	17192.8	16720.9	18657.9	17574.7	17507.6	17161.5	16064.7	15846.7	16278.8	15837.4	15316.2	14203.9	17233.5	16173.3	16039.2	12788
729	Q9UBG0	C-type mannose receptor 2 OS=Homo sapiens GN=MRC2 PE=1 SV=2	288.639	32	36	146	35	1	1479	166.6	5.83	574.15	36	1	16541.7	16619.4	17093.2	17330.5	17585.4	17264.8	20394.8	18943.1	18693.1	18243.9	16541.7	15925.9	16533.8	16700	15665.9	14665.8	18837.8	17432.6	17125.3	13594.6
730	E7ESS2	Mitogen-activated protein kinase kinase kinase kinase 4 OS=Homo sapiens GN=MAP4K4 PE=1 SV=3	288.517	37	39	144	4	1	1273	144.9	7.49	552.93	39	0	874.2	903.1	882.3	820.9	948.9	918.8	793.8	854.5	910.5	848.9	874.2	865.4	853.4	791	845.3	780.5	733.2	786.4	834.1	632.6
731	P28370-2	Isoform 2 of Probable global transcription activator SNF2L1 OS=Homo sapiens GN=SMARCA1	288.45	45	48	147	1	1	1042	121.1	8.18	468.1	48	0	191.7	184.6	182.1	220.4	216.7	126	175.6	172.7	186.3	209.8	191.7	176.9	176.2	212.4	193.1	107	162.2	158.9	170.6	156.3
732	Q9NYL9	Tropomodulin-3 OS=Homo sapiens GN=TMOD3 PE=1 SV=1	287.751	68	25	280	23	1	352	39.6	5.19	1156.1	25	2	41383.1	40586.1	42910	43471.7	42017.4	40992.4	43480.9	42802.5	41593.1	42411.2	41383.1	38892.4	41505.6	41890.1	37431.1	34821.7	40161.4	39389.5	38104.7	31602.9
733	P54652	Heat shock-related 70 kDa protein 2 OS=Homo sapiens GN=HSPA2 PE=1 SV=1	287.569	57	38	469	19	1	639	70	5.74	1644.57	38	3	13774	13213.8	13481.2	13987.8	13167.7	13711.9	13722.7	14034.7	13410.3	13622	13774	12662.4	13039.9	13478.8	11730.4	11647.8	12675.1	12915.6	12285.6	10150.5
734	A0MZ66	Shootin-1 OS=Homo sapiens GN=KIAA1598 PE=1 SV=4	287.482	69	39	146	37	1	631	71.6	5.33	512.01	39	1	25164.5	23369.8	23254.4	24253.2	21188	23743	22053.7	23172.7	23816.6	22910	25164.5	22394.6	22493.3	23370.8	18875.3	20168.9	20370.1	21324.9	21819.1	17071.5
735	O14936-3	Isoform 3 of Peripheral plasma membrane protein CASK OS=Homo sapiens GN=CASK	287.227	52	42	148	42	1	897	102	6.35	562.39	42	0	21133	21709.2	22130.8	21137.2	22158.3	21266.1	21400	20943	20584	21230.7	21133	20803.3	21406.5	20368.1	19739.7	18064.9	19766.2	19273.1	18857.6	15820.2
736	Q9NR12-2	Isoform 2 of PDZ and LIM domain protein 7 OS=Homo sapiens GN=PDLIM7	286.562	75	23	418	1	1	423	46.5	8.34	2186.48	23	0	745.3	682.6	669.6	750.1	624.7	688.2	855.4	878.3	851.4	819.6	745.3	654.1	647.7	722.8	556.5	584.6	790.1	808.3	780	610.7
737	P11413-2	Isoform Long of Glucose-6-phosphate 1-dehydrogenase OS=Homo sapiens GN=G6PD	286.501	65	29	232	10	1	561	63.8	6.89	891.54	29	22	33297.9	33836.1	32081.4	30303.6	28957.9	33708.2	31342.4	32630.3	33358.1	31912.9	33297.9	32424.1	31031.4	29201	25797.1	28634	28949.6	30028.4	30560.4	23780.1
738	Q15417	Calponin-3 OS=Homo sapiens GN=CNN3 PE=1 SV=1	286.25	65	20	696	15	1	329	36.4	6.05	2407.67	20	5	81850.3	81754	81135.2	98845.8	86974.4	100193	74418.5	77634.4	87888.2	84674.1	81850.3	78342.4	78479.7	95249.4	77481	85110.9	68737.1	71443.9	80517	63095.4
739	E5RK69	Annexin OS=Homo sapiens GN=ANXA6 PE=1 SV=1	286.213	65	36	327	2	1	460	51.7	6.05	1255.27	36	0	1011.5	935.7	959.9	929.7	841.9	900.3	875.2	916.8	860.9	901.3	1011.5	896.6	928.5	895.8	750	764.8	808.4	843.7	788.7	671.6
740	P54136-2	Isoform Monomeric of Arginine--tRNA ligase, cytoplasmic OS=Homo sapiens GN=RARS	285.836	55	35	243	1	1	588	67.1	6.55	906.58	35	0	91.3	85.3	72.9	77.7	71.7	91	87.8	85.1	87.2	85.4	91.3	81.7	70.5	74.9	63.9	77.3	81.1	78.3	79.8	63.7
741	P62258	14-3-3 protein epsilon OS=Homo sapiens GN=YWHAE PE=1 SV=1	284.759	73	23	1027	20	1	255	29.2	4.74	3914.57	23	4	117136	115377	113120	110236	109526	118209	111148	115361	119054	115832	117136	110562	109418	106225	97570.6	100415	102663	106162	109069	86312.8
742	Q8NE71	ATP-binding cassette sub-family F member 1 OS=Homo sapiens GN=ABCF1 PE=1 SV=2	283.879	44	39	135	24	1	845	95.9	6.8	519.6	39	14	17822.3	17053.2	17260.5	16814.3	16600.5	16483.9	16054	16680.4	16756.9	16882.2	17822.3	16341.5	16695.6	16202.5	14788.5	14002.5	14828.4	15350.4	15351.5	12579.9
743	Q9HAU0-6	Isoform 6 of Pleckstrin homology domain-containing family A member 5 OS=Homo sapiens GN=PLEKHA5	283.7	44	38	91	38	1	1282	146.8	7.65	367.5	38	0	12558.1	12614.9	12714.4	12950.6	13038.8	12834.6	12251.6	11921	12111.5	12263.2	12558.1	12088.4	12298.2	12479.4	11615.6	10902.6	11316.3	10970.4	11095.7	9138
744	J3KQR7	Centrosomal protein of 170 kDa protein B OS=Homo sapiens GN=CEP170B PE=1 SV=1	283.244	37	41	93	39	1	1590	171.7	6.84	355.62	41	0	7826.6	7818.7	7864.4	8265	7896.9	8447.1	6884.8	7304.7	7578.4	7518.8	7826.6	7492.5	7607	7964.3	7035	7175.5	6359.2	6722.2	6942.8	5602.7
745	Q8WUM0	Nuclear pore complex protein Nup133 OS=Homo sapiens GN=NUP133 PE=1 SV=2	282.957	41	38	162	38	1	1156	128.9	5.1	653.35	38	0	19793.6	20474.7	20214.6	20539	21001.6	19538	20305	19796.5	19258.1	19873.6	19793.6	19620.3	19553	19791.8	18709.3	16596.9	18754.9	18217.9	17642.9	14808.9
746	F8VYC4	RANBP2-like and GRIP domain-containing protein 1 OS=Homo sapiens GN=RGPD1 PE=4 SV=1	282.795	29	45	145	1	1	1756	197.2	6.24	480.03	45	0	129.7	137.3	125.7	168.6	172.6	139.1	130.1	142.2	154.2	155.5	129.7	131.5	121.6	162.5	153.8	118.1	120.2	130.9	141.3	115.8
747	P07954	Fumarate hydratase, mitochondrial OS=Homo sapiens GN=FH PE=1 SV=3	282.456	58	22	206	22	1	510	54.6	8.76	859.23	22	0	23011.8	24244.9	23542.4	22541.5	23325.3	21797.4	21928.4	21560.3	21708	22130.2	23011.8	23233.2	22771.9	21721.3	20779.3	18516.2	20254.3	19841.1	19887.4	16490.4
748	Q12905	Interleukin enhancer-binding factor 2 OS=Homo sapiens GN=ILF2 PE=1 SV=2	282.389	69	20	426	20	1	390	43	5.26	1693.24	20	0	40745.7	42270.2	43403.4	42078.1	43077.1	41603.9	43002.8	41829.3	41128.2	41848.4	40745.7	40506.2	41982.8	40547.2	38375.2	35341.1	39719.8	38493.9	37678.8	31183.5
749	Q9Y3I0	tRNA-splicing ligase RtcB homolog OS=Homo sapiens GN=RTCB PE=1 SV=1	281.918	57	28	218	28	1	505	55.2	7.23	809.3	28	0	31239.3	31045.1	31478.4	30639.1	30915.9	30238.5	33211.9	33251.4	32156.6	31822.4	31239.3	29749.5	30448.1	29524.4	27541.3	25686.5	30676.4	30600	29459.6	23712.7
750	Q70EL1	Inactive ubiquitin carboxyl-terminal hydrolase 54 OS=Homo sapiens GN=USP54 PE=1 SV=4	281.327	35	42	86	42	1	1684	187.3	7.28	353.35	42	0	9908.7	9891.8	9787.5	10065.3	10420.3	9581.5	9127.5	9256	9739.1	9711.2	9908.7	9479	9467.2	9699.1	9282.9	8139.2	8430.7	8517.9	8922.3	7236.3
751	O43776	Asparagine--tRNA ligase, cytoplasmic OS=Homo sapiens GN=NARS PE=1 SV=1	281.086	53	30	301	30	1	548	62.9	6.25	1126.61	30	0	34303	33547.1	32401.4	32071.6	31627.8	34548.7	36553.5	38253.6	38801.8	35587.1	34303	32147.2	31340.9	30904.7	28175.6	29347.9	33762.9	35203.3	35547.5	26517.9
752	P11388-4	Isoform 4 of DNA topoisomerase 2-alpha OS=Homo sapiens GN=TOP2A	281.02	32	51	174	34	1	1612	182.6	8.63	569.08	51	0	13330.1	13839.9	12425.9	11502.8	12476	11251	6167.1	6669.6	6366	9037.7	13330.1	13262.3	12019.2	11084.2	11114.2	9557.3	5696.3	6137.7	5832.1	6734.5
753	Q86W92	Liprin-beta-1 OS=Homo sapiens GN=PPFIBP1 PE=1 SV=2	280.414	54	47	139	1	1	1011	114	5.55	493.76	47	0	670.5	664.9	674.6	691.5	724.3	704	706.1	697.1	691.7	697.6	670.5	637.1	652.5	666.3	645.3	598	652.2	641.5	633.7	519.8
754	Q92797	Symplekin OS=Homo sapiens GN=SYMPK PE=1 SV=2	280.399	40	42	113	42	1	1274	141.1	6.13	399.92	42	0	15629.3	16084.2	15754.8	15684.4	16356.4	15243.6	16942.7	16149.7	15445	15845.9	15629.3	15413	15239.2	15113.8	14571.1	12948.9	15649.3	14862	14149.6	11807.6
755	Q7L576	Cytoplasmic FMR1-interacting protein 1 OS=Homo sapiens GN=CYFIP1 PE=1 SV=1	280.392	37	42	163	23	1	1253	145.1	6.9	541.77	42	21	24805.9	24420.1	24168	24333.9	23898.8	23817.5	22402.8	22326.2	22813.7	23451.9	24805.9	23401	23377	23448.5	21290.2	20232.2	20692.5	20545.9	20900.3	17475.3
756	I3L4N8	Actin, cytoplasmic 2 (Fragment) OS=Homo sapiens GN=ACTG1 PE=1 SV=3	280.162	69	17	3627	1	1	242	26.9	5.01	15400	17	0
757	P18031	Tyrosine-protein phosphatase non-receptor type 1 OS=Homo sapiens GN=PTPN1 PE=1 SV=1	280.119	69	34	165	34	1	435	49.9	6.27	612.94	34	0	25865.7	26268.2	26849	26149.9	26879.9	24510.7	28151.9	26520.2	26067.9	26077.6	25865.7	25172	25970.2	25198.5	23945.9	20821	26002.6	24405.5	23881.6	19431.9
758	V9GYM8	Rho guanine nucleotide exchange factor 2 OS=Homo sapiens GN=ARHGEF2 PE=1 SV=1	279.994	46	39	123	31	1	1031	116	7.37	475.42	39	8	13376.7	13574.8	13039.2	12904.6	13283.4	13614.3	17145.1	18181.8	18207.4	15698.2	13376.7	13008.3	12612.4	12435.1	11833.4	11564.9	15836.2	16732	16680.3	11697.6
759	P17980	26S protease regulatory subunit 6A OS=Homo sapiens GN=PSMC3 PE=1 SV=3	279.7	65	26	214	26	1	439	49.2	5.24	801.85	26	0	32598.1	32082.6	32261.1	32271.6	31221.2	33097.4	31230.4	32428.6	32424.7	32379.4	32598.1	30743.8	31205.3	31097.5	27813.3	28115.1	28846.2	29842.8	29705.2	24127.7
760	O43852-4	Isoform 4 of Calumenin OS=Homo sapiens GN=CALU	279.587	63	22	576	3	1	323	38.1	4.58	2287.69	22	0	7259	7038.9	7477.7	7925.6	7420.4	6386	8321.3	8007	7838.8	7961	7259	6745.2	7232.9	7637.3	6610.5	5424.7	7686	7368.5	7181.3	5932.2
761	Q14258	E3 ubiquitin/ISG15 ligase TRIM25 OS=Homo sapiens GN=TRIM25 PE=1 SV=2	279.427	60	28	152	28	1	630	70.9	8.09	614.99	28	0	21368	21238.2	21013.6	20652.4	20109.2	20636.6	23155.8	24284	23605.8	22461.1	21368	20351.9	20325.8	19901	17914.3	17530.1	21388	22347.6	21626	16737
762	O75592	E3 ubiquitin-protein ligase MYCBP2 OS=Homo sapiens GN=MYCBP2 PE=1 SV=3	279.196	17	65	92	65	1	4640	509.8	7.03	291.39	65	0	10159.4	10537.1	10725.2	10541	10917.2	11140.9	10954.5	10913.4	10898.3	10740.1	10159.4	10097.4	10374.2	10157.5	9725.5	9463.8	10118.2	10043.2	9984.2	8003.1
763	P31040	Succinate dehydrogenase [ubiquinone] flavoprotein subunit, mitochondrial OS=Homo sapiens GN=SDHA PE=1 SV=2	278.999	54	25	164	25	1	664	72.6	7.39	731.16	25	0	19706	20970.1	20929.5	20453.6	21812.3	19926.7	17896.5	17161.5	17546.7	18770.6	19706	20095	20244.5	19709.4	19431.5	16927	16530.2	15793	16075.1	13987
764	O14776	Transcription elongation regulator 1 OS=Homo sapiens GN=TCERG1 PE=1 SV=2	278.985	34	45	165	45	1	1098	123.8	8.65	528.31	45	0	26629	26385.5	26493.6	27107.1	27829.8	25420.6	27141.4	26388.7	25637	26350.7	26629	25284.4	25626.5	26120.8	24792.1	21593.9	25069.3	24284.5	23486.8	19635.4
765	O15371	Eukaryotic translation initiation factor 3 subunit D OS=Homo sapiens GN=EIF3D PE=1 SV=1	278.93	52	25	201	25	1	548	63.9	6.05	845.3	25	0	21000.5	20472.6	20711.6	19468.9	20553	19829.4	21462.4	21892.1	21646.4	21293.9	21000.5	19618.3	20033.7	18760.6	18309.6	16844.4	19823.8	20146.5	19830.9	15867.2
766	O94832	Unconventional myosin-Id OS=Homo sapiens GN=MYO1D PE=1 SV=2	278.392	46	43	137	38	1	1006	116.1	9.39	429.51	43	3	18972	19548.1	19682.2	20053.7	19849.1	19479.7	19773.6	18990.8	19212.4	19400.7	18972	18732.4	19038	19324	17682.5	16547.4	18264	17476.5	17601.1	14456.5
767	Q99575	Ribonucleases P/MRP protein subunit POP1 OS=Homo sapiens GN=POP1 PE=1 SV=2	278.275	41	34	110	34	1	1024	114.6	9.22	431.32	34	0	13371.2	13593.4	13927.5	13818.9	14367.9	13397.5	13653.3	13497.3	13362.9	13530.6	13371.2	13026.1	13471.6	13316.1	12799.6	11380.7	12611	12421.1	12242.1	10082.4
768	Q96QK1	Vacuolar protein sorting-associated protein 35 OS=Homo sapiens GN=VPS35 PE=1 SV=2	278.019	39	32	230	31	1	796	91.6	5.49	855.25	32	1	32170.6	31694.8	30984.1	30088.3	30827	31885.5	30266.1	30874.5	30971.8	30784	32170.6	30372.1	29970.1	28993.5	27462.2	27085.7	27955.5	28412.6	28374.2	22938.9
769	Q96HC4-6	Isoform 6 of PDZ and LIM domain protein 5 OS=Homo sapiens GN=PDLIM5	277.467	37	20	366	1	1	625	67.7	8.37	1655.27	20	0	65.2	58.2	64.4	66.1	61.8	63.4	54.9	61	69.5	65.5	65.2	55.8	62.2	63.7	55.1	53.9	50.7	56.1	63.7	48.8
770	Q8IWE2	Protein NOXP20 OS=Homo sapiens GN=FAM114A1 PE=1 SV=2	277.415	63	26	169	26	1	563	60.7	4.68	724.67	26	0	22499.1	21196.1	20341.9	22951.7	20761	22911.2	22486.9	23479.2	23630.8	22983.9	22499.1	20311.6	19676.1	22116.6	18494.9	19462.2	20770.2	21607	21648.9	17126.6
771	P08582	Melanotransferrin OS=Homo sapiens GN=MFI2 PE=1 SV=2	277.224	64	33	139	33	1	738	80.2	5.94	581.07	33	0	18216.4	18532.6	18994.7	18532.9	19915.5	19013.9	18317.1	18019	17829.6	18447.6	18216.4	17759.2	18373	17858.6	17741.7	16151.6	16918.7	16582.2	16334.2	13746.3
772	P28290	Sperm-specific antigen 2 OS=Homo sapiens GN=SSFA2 PE=1 SV=3	277.208	42	45	110	43	1	1259	138.3	5.19	403.72	45	2	15894.5	16280.8	16310.8	15733.5	16709	15314.3	15116.8	14723.6	14890.1	15369.7	15894.5	15601.4	15777	15161	14885.2	13009	13962.8	13549.5	13641.3	11452.8
773	P63244	Guanine nucleotide-binding protein subunit beta-2-like 1 OS=Homo sapiens GN=GNB2L1 PE=1 SV=3	277.081	87	20	639	1	1	317	35.1	7.69	2854.68	20	19	64497.8	62584.6	62260.6	58857.9	61210.7	60001.5	64161.9	65703.7	64996.2	63632.8	64497.8	59972.9	60222.9	56716.4	54529.4	50969.2	59263.6	60464.6	59544.9	47416.3
774	P26196	Probable ATP-dependent RNA helicase DDX6 OS=Homo sapiens GN=DDX6 PE=1 SV=2	277.04	65	26	164	25	1	483	54.4	8.66	640.83	26	1	21514	21432.2	21734.5	21322.3	21496.5	21633	20948.5	20904	21163.1	21374.8	21514	20537.8	21023.2	20546.6	19150.2	18376.5	19349.2	19237.1	19388.2	15927.5
775	O75179	Ankyrin repeat domain-containing protein 17 OS=Homo sapiens GN=ANKRD17 PE=1 SV=3	276.807	23	46	101	28	1	2603	274.1	6.52	380.6	46	2	7231.4	7093.2	7017.9	7231.7	7084.2	7233.1	6632.1	6853.1	7049.6	6992.9	7231.4	6797.2	6788.2	6968.6	6310.9	6144.3	6125.8	6306.6	6458.3	5210.8
776	P43686	26S protease regulatory subunit 6B OS=Homo sapiens GN=PSMC4 PE=1 SV=2	276.714	57	27	209	26	1	418	47.3	5.21	909.55	27	1	31974.9	31067	31628.2	31686.8	30504	32264.4	30586.9	31613.3	31296	31321.1	31974.9	29770.6	30593	30534	27174.4	27407.5	28251.8	29092.5	28671.2	23339.1
777	C9JFV4	Proline-, glutamic acid- and leucine-rich protein 1 OS=Homo sapiens GN=PELP1 PE=1 SV=2	276.621	39	27	123	27	1	1180	124.9	4.41	573.02	27	0	9685.7	9966.1	10050.9	9750.1	10714.3	10167.7	10531	10264.4	10217.5	10097.1	9685.7	9550.2	9722	9395.3	9544.8	8637.1	9727.1	9446	9360.6	7523.9
778	Q9BYX2	TBC1 domain family member 2A OS=Homo sapiens GN=TBC1D2 PE=1 SV=3	275.957	44	37	157	36	1	928	105.3	6.58	588.46	37	0	18268.4	17760.4	17557.1	17860.9	16762.3	18666.6	18532	18917.2	19428.3	18183.2	18268.4	17019.3	16982.5	17211.1	14932.6	15856.6	17117.2	17408.8	17798.9	13549.3
779	Q15942	Zyxin OS=Homo sapiens GN=ZYX PE=1 SV=1	275.893	47	19	265	19	1	572	61.2	6.67	1092.42	19	0	21811.6	19691.2	19417.6	21623.7	19389.1	20516.7	22016.8	23231.5	24103.8	21952.3	21811.6	18869.5	18782	20836.9	17272.8	17428.2	20336	21379	22082.2	16357.9
780	K7ELL7	Glucosidase 2 subunit beta OS=Homo sapiens GN=PRKCSH PE=1 SV=1	275.889	54	23	370	21	1	535	60.2	4.41	1458.21	23	2	49836.2	51370.7	51922.2	50334.8	52682.6	50175	54415.4	51982.5	51545.1	51726	49836.2	49227	50222.8	48503.4	46932.2	42621.9	50261.1	47837.5	47222	38543.9
781	P60174	Triosephosphate isomerase OS=Homo sapiens GN=TPI1 PE=1 SV=3	275.888	77	20	766	20	1	286	30.8	5.92	3287.97	20	0	98245.1	94103.8	90981.3	93082.8	85853.4	103129	90896.5	98275.7	97863.4	96984.3	98245.1	90176.9	88003.6	89696.1	76482.4	87604.6	83957.1	90439.3	89655.5	72268.4
782	P61158	Actin-related protein 3 OS=Homo sapiens GN=ACTR3 PE=1 SV=3	275.453	66	21	395	18	1	418	47.3	5.88	1795.41	21	3	55927.3	54568.6	54052	55029.2	53868.2	60053.7	56411.2	56494.6	56743.2	56436	55927.3	52291.4	52283	53027	47988.4	51013.5	52104.6	51989.8	51984.1	42053.6
783	P19338	Nucleolin OS=Homo sapiens GN=NCL PE=1 SV=3	274.986	50	44	771	24	1	710	76.6	4.7	2714.33	44	21	114520	116141	118791	116328	121432	108275	119623	117598	116529	118882	114520	111294	114904	112095	108178	91975.7	110491	108221	106756	88585.5
784	Q9UK61	Protein FAM208A OS=Homo sapiens GN=FAM208A PE=1 SV=3	274.757	37	54	106	54	1	1670	188.9	5.8	381.84	54	0	15954	16759.8	16555.6	15879	17336	16360.9	15754.3	15451.9	15322.3	15788.5	15954	16060.4	16013.8	15301.3	15443.7	13898	14551.5	14219.7	14037.2	11764.9
785	A0A087WSV8	Nucleobindin 2, isoform CRA_b OS=Homo sapiens GN=NUCB2 PE=4 SV=1	274.483	60	26	256	26	1	420	50.2	5.12	1031.35	26	0	36320.7	36417.2	37649.6	37025	38354.2	36483	37640.8	36018.5	35577.6	36668.4	36320.7	34897.5	36417.4	35677.9	34167.7	30991	34767.2	33146.4	32593.7	27323.7
786	P54577	Tyrosine--tRNA ligase, cytoplasmic OS=Homo sapiens GN=YARS PE=1 SV=4	274.448	67	38	211	38	1	528	59.1	7.05	682.71	38	0	32916.3	32245.7	30430.3	30704.3	28819.4	33054.5	40133.4	43168.7	43140.1	37157	32916.3	30900.1	29434.4	29587.2	25673.7	28078.7	37069.4	39726.5	39521.9	27687.7
787	P35998	26S protease regulatory subunit 7 OS=Homo sapiens GN=PSMC2 PE=1 SV=3	274.386	75	29	261	29	1	433	48.6	5.95	964.38	29	0	33697.1	33236.5	33174.6	32925.9	31799.3	33218.9	31809.6	33164.8	32680.3	32822.3	33697.1	31849.5	32088.9	31727.9	28328.4	28218.3	29381.2	30520.3	29939.4	24457.7
788	O14672	Disintegrin and metalloproteinase domain-containing protein 10 OS=Homo sapiens GN=ADAM10 PE=1 SV=1	274.083	54	31	137	31	1	748	84.1	7.77	566.8	31	0	18313	18412.7	17854	18284.7	18680	18242.8	18721.1	18543.3	18479.6	18217	18313	17644.3	17269.7	17619.4	16641.1	15496.7	17291.8	17064.6	16929.7	13574.5
789	O15294	UDP-N-acetylglucosamine--peptide N-acetylglucosaminyltransferase 110 kDa subunit OS=Homo sapiens GN=OGT PE=1 SV=3	273.934	48	35	101	35	1	1046	116.9	6.7	393.44	35	0	13486.4	13489.5	13231.5	12940.9	13488.3	13786.6	12540.3	12507.3	12451.7	12708.2	13486.4	12926.6	12798.5	12470	12016	11711.2	11582.9	11510	11407.4	9469.5
790	Q9NZM3	Intersectin-2 OS=Homo sapiens GN=ITSN2 PE=1 SV=3	273.89	30	50	111	45	1	1697	193.3	8.12	374.51	50	4	14915.4	14693.7	14863.7	14556.3	14695.4	14460.4	15818.2	15547.3	15480.2	15189.5	14915.4	14080.6	14377.3	14026.7	13091.4	12283.6	14610.6	14307.6	14181.9	11318.5
791	Q99590	Protein SCAF11 OS=Homo sapiens GN=SCAF11 PE=1 SV=2	273.824	30	36	114	34	1	1463	164.6	8.41	471.27	36	2	15618.2	15410.7	15914	16582.2	16565.7	15040.2	14632.4	14180.4	14151	15242.2	15618.2	14767.6	15393.1	15978.8	14757.6	12776.2	13515.4	13049.6	12964.1	11357.8
792	Q9NZV1	Cysteine-rich motor neuron 1 protein OS=Homo sapiens GN=CRIM1 PE=1 SV=1	273.634	43	34	118	34	1	1036	113.7	5.21	476.53	34	0	17224.3	16274.5	17301.8	17648.2	17232.3	15321	15992.6	15958.2	16124.7	16452.4	17224.3	15595.4	16735.6	17006.1	15351.3	13014.7	14771.6	14685.7	14772.3	12259.6
793	B7ZM99	MTHFD1L protein OS=Homo sapiens GN=MTHFD1L PE=1 SV=1	273.602	42	35	131	1	1	979	105.8	8.06	459.13	35	0	794.1	861.5	809.6	801.3	865.4	782.4	1040.5	987.2	1088.2	986.2	794.1	825.6	783.1	772.1	771	664.6	961.1	908.5	996.9	734.9
794	P28838	Cytosol aminopeptidase OS=Homo sapiens GN=LAP3 PE=1 SV=3	273.368	63	29	127	29	1	519	56.1	7.93	500.29	29	0	21191	21247.9	20429.6	20011.1	18895.3	21359.7	19114.1	20101	20009.5	19816.8	21191	20361.3	19760.9	19283.1	16832.8	18144.3	17654.8	18498.1	18331.3	14766.6
795	Q9Y263	Phospholipase A-2-activating protein OS=Homo sapiens GN=PLAA PE=1 SV=2	273.34	52	35	110	35	1	795	87.1	6.37	422.2	35	0	17043.9	16399.6	16213.4	15329.5	15843.7	15833.9	15929.5	16482.7	16465.9	16261.9	17043.9	15715.2	15682.8	14771.8	14114.3	13450.4	14713.4	15168.4	15084.9	12117.6
796	O00231-2	Isoform 2 of 26S proteasome non-ATPase regulatory subunit 11 OS=Homo sapiens GN=PSMD11	273.087	65	29	238	29	1	423	47.5	6.48	908.64	29	0	33274.3	33035.5	33005	32152.3	31435.2	34236.4	31418.2	32400.8	32359.2	31915.6	33274.3	31656.9	31924.8	30982.5	28004	29082.6	29019.7	29817.2	29645.2	23782.1
797	Q9HC35	Echinoderm microtubule-associated protein-like 4 OS=Homo sapiens GN=EML4 PE=1 SV=3	272.952	45	38	122	38	1	981	108.8	6.4	454.77	38	0	15943.7	15549.4	15350.5	15851.6	15031.3	16800.9	13950.9	14701	15344.1	15084.6	15943.7	14900.5	14848.1	15274.9	13390.6	14271.8	12885.8	13528.8	14057.2	11240.3
798	O75400-3	Isoform 3 of Pre-mRNA-processing factor 40 homolog A OS=Homo sapiens GN=PRPF40A	272.342	35	37	169	1	1	939	106.8	7.43	570.51	37	0	251.6	247.8	256.6	259.3	273.8	269.5	250.7	258.8	256.8	264.3	251.6	237.5	248.2	249.9	243.9	228.9	231.5	238.1	235.3	196.9
799	P29590-3	Isoform PML-8 of Protein PML OS=Homo sapiens GN=PML	272.275	51	32	165	1	1	824	90.2	6.92	690.97	32	1	362.1	392.6	399.5	408.7	414.3	446.2	372.1	373.7	363.8	359.4	362.1	376.2	386.5	393.8	369.1	379	343.7	343.9	333.3	267.8
800	Q8N3R9	MAGUK p55 subfamily member 5 OS=Homo sapiens GN=MPP5 PE=1 SV=3	272.203	65	33	110	33	1	675	77.2	6.14	462.46	33	0	12673.4	12637.8	12778.7	12959.3	13124.4	12066.2	12143.3	11909.9	11828	12518.7	12673.4	12110.4	12360.5	12487.8	11691.8	10249.8	11216.2	10960.3	10836	9328.4
801	Q6UB35	Monofunctional C1-tetrahydrofolate synthase, mitochondrial OS=Homo sapiens GN=MTHFD1L PE=1 SV=1	271.993	42	35	131	1	1	978	105.7	8.06	458.08	35	34	18242.1	19132	18530.3	17884.5	19180.5	17855.8	22464.7	21418.7	21255.3	19975.1	18242.1	18333.6	17923.8	17233.8	17086.9	15167.9	20749.7	19710.8	19472.6	14884.5
802	Q8WVM8	Sec1 family domain-containing protein 1 OS=Homo sapiens GN=SCFD1 PE=1 SV=4	271.816	46	23	139	23	1	642	72.3	6.27	608.26	23	0	17756.6	17974.2	18444.5	18171.7	18546.6	18420.4	20894.4	20605.4	20723.3	19635.8	17756.6	17224.1	17840.8	17510.6	16522.2	15647.5	19299.2	18962.4	18985.2	14631.7
803	Q8TEW0	Partitioning defective 3 homolog OS=Homo sapiens GN=PARD3 PE=1 SV=2	271.748	37	47	98	45	1	1356	151.3	7.68	377.45	47	2	11477.6	11691.3	11432.1	11341.2	11870.1	11809.8	10474.2	10673.6	10781.5	11091	11477.6	11203.5	11058	10928.5	10574.5	10032	9674.5	9822.5	9877.2	8264.5
804	O15061	Synemin OS=Homo sapiens GN=SYNM PE=1 SV=2	271.744	40	47	103	6	1	1565	172.7	5.16	360.83	47	41	12464.3	13077.5	13538.5	14191.5	14327.8	14227.6	13800.9	13240.4	13842.7	13865	12464.3	12531.7	13095.4	13675.1	12763.9	12085.9	12747.3	12184.6	12681.7	10331.6
805	H0YN48	Uveal autoantigen with coiled-coil domains and ankyrin repeats (Fragment) OS=Homo sapiens GN=UACA PE=1 SV=1	271.621	66	34	144	2	1	564	63.9	6.86	546.24	34	0	239	258.7	227	245.8	261.3	263.1	215.9	227.1	230.4	237.1	239	247.9	219.5	236.8	232.8	223.5	199.4	209	211	176.7
806	Q9GZR7	ATP-dependent RNA helicase DDX24 OS=Homo sapiens GN=DDX24 PE=1 SV=1	271.158	42	34	110	34	1	859	96.3	9.06	405.17	34	0	18216.2	18593.4	19025.6	17783.2	18921.1	17101.2	18923.6	18681.2	18024.8	18230.2	18216.2	17817.5	18402.9	17136.2	16855.8	14526.9	17478.9	17191.6	16513.1	13584.3
807	P54289	Voltage-dependent calcium channel subunit alpha-2/delta-1 OS=Homo sapiens GN=CACNA2D1 PE=1 SV=3	271.146	37	35	142	35	1	1103	124.5	5.27	547.98	35	0	21091.2	21667.3	22325.1	22078.3	22428	22099.3	23150.1	22386	22025.7	22155	21091.2	20763.1	21594.4	21275	19980	18772.6	21382.8	20601	20178.4	16509
808	P27694	Replication protein A 70 kDa DNA-binding subunit OS=Homo sapiens GN=RPA1 PE=1 SV=2	270.572	56	28	184	28	1	616	68.1	7.21	759.88	28	0	26810.2	27213.2	27315.2	26931.1	27457.2	26308.1	25576.7	25122.6	24806.3	25870.5	26810.2	26077.6	26421.2	25951.3	24460.2	22347.9	23624.1	23119.3	22725.8	19277.5
809	Q10570	Cleavage and polyadenylation specificity factor subunit 1 OS=Homo sapiens GN=CPSF1 PE=1 SV=2	270.566	32	47	118	46	1	1443	160.8	6.4	387.58	47	1	17042.4	17336.7	17197.4	17157.2	18137	16545.2	16563.4	16138.3	15987.2	16829	17042.4	16613.3	16634.6	16533	16157.3	14054.6	15298.9	14851.5	14646.4	12540.2
810	Q9Y4D7	Plexin-D1 OS=Homo sapiens GN=PLXND1 PE=1 SV=3	270.373	29	42	91	40	1	1925	211.9	7.15	336.11	42	1	9734.6	9531.3	9870.8	10209.2	10149.3	10257.9	11641.4	11220.4	10987.4	10713	9734.6	9133.5	9547.7	9837.8	9041.5	8713.7	10752.6	10325.7	10065.9	7982.8
811	Q8TBA6	Golgin subfamily A member 5 OS=Homo sapiens GN=GOLGA5 PE=1 SV=3	270.356	66	41	110	40	1	731	83	5.83	409.74	41	0	14411.3	14881.4	15165.9	15315.6	15617.9	15305.4	17644.6	17090.3	16715.9	16197.6	14411.3	14260.4	14669.6	14758.4	13913.2	13001.4	16297.5	15727.5	15313.9	12069.7
812	Q9Y2X3	Nucleolar protein 58 OS=Homo sapiens GN=NOP58 PE=1 SV=1	270.335	50	24	197	24	1	529	59.5	8.92	739.93	24	0	31766	32252.6	32962.9	32641.9	33584.4	29643.5	35101.1	33834.2	32594.3	33073.3	31766	30906.7	31884.1	31454.2	29918.6	25181.1	32421.3	31136.3	29860.6	24644.8
813	Q9Y696	Chloride intracellular channel protein 4 OS=Homo sapiens GN=CLIC4 PE=1 SV=4	270.042	72	16	397	16	1	253	28.8	5.59	1724.07	16	0	52691.2	49427.5	48349.7	46786.4	45555.4	49265.7	49872.6	53179.2	52546.7	51400.5	52691.2	47364.9	46767.3	45084.2	40583	41849.5	46065.1	48938.8	48139.6	38301.3
814	O15357	Phosphatidylinositol 3,4,5-trisphosphate 5-phosphatase 2 OS=Homo sapiens GN=INPPL1 PE=1 SV=2	269.87	40	39	124	37	1	1258	138.5	6.54	443.32	39	2	14191.6	13865.8	13678.9	14145.3	13362.1	14730.5	12973.3	13474.4	13760	13551.8	14191.6	13287.2	13231.2	13630.7	11903.6	12513.1	11982.9	12400	12605.9	10098.2
815	O75146	Huntingtin-interacting protein 1-related protein OS=Homo sapiens GN=HIP1R PE=1 SV=2	269.71	45	47	107	44	1	1068	119.3	6.67	376.75	47	2	11104.3	11181.4	11130	11003.4	11318	11758.8	11096.2	11075.8	11031.7	11138.2	11104.3	10714.8	10765.7	10603.1	10082.6	9988.7	10249.1	10192.7	10106.5	8299.7
816	P13489	Ribonuclease inhibitor OS=Homo sapiens GN=RNH1 PE=1 SV=2	269.442	77	24	275	23	1	461	49.9	4.82	1229.35	24	1	32899.2	31788.7	29998.5	29827.5	29241.3	33223.3	32922.2	35238.8	34642.6	32481.4	32899.2	30462.2	29016.7	28742.3	26049.6	28222.1	30408.8	32428.9	31737.1	24203.7
817	Q9C0D5	Protein TANC1 OS=Homo sapiens GN=TANC1 PE=1 SV=3	269.238	37	52	97	49	1	1861	202.1	8.32	342.5	52	3	12035.6	11947.2	11801.3	12106.7	11958.2	12627.1	12081.3	12026.6	12284.7	11855.1	12035.6	11448.7	11415.1	11666.2	10652.9	10726.3	11158.9	11067.7	11254.4	8833.9
818	Q5JTH9	RRP12-like protein OS=Homo sapiens GN=RRP12 PE=1 SV=2	269.106	37	43	138	42	1	1297	143.6	8.75	496.84	43	1	16852.4	17584.6	17384.2	17020.7	17909.6	16939.8	18749.8	18498.4	18241.4	17695.7	16852.4	16850.8	16815.3	16401.4	15954.7	14389.8	17318.4	17023.3	16711.5	13186.1
819	Q5H9R7-5	Isoform 5 of Serine/threonine-protein phosphatase 6 regulatory subunit 3 OS=Homo sapiens GN=PPP6R3	268.842	47	35	105	34	1	879	98.4	4.64	396.68	35	0	11637	11481.7	11142.8	11349.3	11033.1	11626.1	10683.5	10994.8	11327.2	11305.3	11637	11002.5	10778.1	10936.4	9828.8	9876	9867.9	10118.1	10377.2	8424.2
820	P18669	Phosphoglycerate mutase 1 OS=Homo sapiens GN=PGAM1 PE=1 SV=2	268.791	71	14	679	8	1	254	28.8	7.18	2721.6	14	8	91817.3	87678.5	85682.9	82845.8	78407.8	90979	80895.6	87649.8	88145.2	88537.9	91817.3	84019.7	82878.6	79831.5	69849.5	77283.5	74719.7	80660.7	80752.4	65974.5
821	P08240	Signal recognition particle receptor subunit alpha OS=Homo sapiens GN=SRPR PE=1 SV=2	268.18	51	32	207	31	1	638	69.8	8.95	749.3	32	1	27368.4	27557.3	28001.2	27845	28073.3	27497.8	29142.4	28521.2	27698.3	27770.7	27368.4	26407.3	27084.7	26831.9	25009	23358.4	26917.5	26247	25375.3	20693.5
822	Q0ZGT2	Nexilin OS=Homo sapiens GN=NEXN PE=1 SV=1	268.101	52	38	206	2	1	675	80.6	5.33	717.31	38	0	2612.4	2532.3	2608.2	2826.8	2804.6	2807.2	3424.7	3328.7	3372	3135.2	2612.4	2426.6	2522.8	2724	2498.5	2384.6	3163.2	3063.3	3089.2	2336.2
823	Q13619	Cullin-4A OS=Homo sapiens GN=CUL4A PE=1 SV=3	267.816	55	45	152	29	1	759	87.6	8.13	513.57	45	0	11251.7	11399	11161	11028.9	11160.3	11380.5	10760.1	10679	10962	10940	11251.7	10923.3	10795.7	10627.6	9942.1	9667.3	9938.7	9827.5	10042.6	8152
824	P17480	Nucleolar transcription factor 1 OS=Homo sapiens GN=UBTF PE=1 SV=1	267.458	48	43	200	4	1	764	89.4	5.81	672.82	43	41	32775.7	34026.8	34475.8	33133.5	34455.5	32949.9	35102.4	34119.4	33736.9	33481.4	32775.7	32606.9	33347.5	31928	30694.6	27989.8	32422.6	31398.7	30907.4	24948.9
825	Q9H0A0	N-acetyltransferase 10 OS=Homo sapiens GN=NAT10 PE=1 SV=2	267.436	36	37	138	37	1	1025	115.7	8.27	470.21	37	0	21079.7	22162.1	21994.8	20957.7	22454.1	21001.1	21105.9	20518.6	20439.3	20674.8	21079.7	21237.3	21274.9	20195.2	20003.2	17839.7	19494.6	18882.5	18725.1	15405.9
826	Q13177	Serine/threonine-protein kinase PAK 2 OS=Homo sapiens GN=PAK2 PE=1 SV=3	267.428	65	26	137	20	1	524	58	5.96	563.67	26	6	19270.8	18970.3	18402.8	18210.1	17312.7	18976.9	16412.3	17561.4	17473	17647.3	19270.8	18178.7	17800.5	17547.5	15423	16120.2	15159.3	16161.1	16007.5	13150
827	P10253	Lysosomal alpha-glucosidase OS=Homo sapiens GN=GAA PE=1 SV=4	267.261	36	27	209	27	1	952	105.3	6	879.34	27	0	19858.5	20568.2	21646.4	20675.5	21710.9	23056.5	21968.6	21367.9	21577.9	21059	19858.5	19709.9	20938	19923.2	19341.1	19585.7	20291.5	19664.1	19768.2	15692.3
828	O95573	Long-chain-fatty-acid--CoA ligase 3 OS=Homo sapiens GN=ACSL3 PE=1 SV=3	266.504	50	27	167	24	1	720	80.4	8.38	681.66	27	0	14407.9	15040	14754.2	14646.3	15439.4	14591.2	19583.4	18803.4	18748.2	17090.2	14407.9	14412.4	14271.3	14113.4	13754.1	12394.7	18088.3	17304	17175.7	12734.9
829	O95340-2	Isoform B of Bifunctional 3'-phosphoadenosine 5'-phosphosulfate synthase 2 OS=Homo sapiens GN=PAPSS2	266.321	52	29	194	28	1	619	69.9	8.03	680.29	29	1	28110.8	27111.7	26941.6	27065.1	26246	27263.8	23971.6	24145.5	24395.4	25161.6	28110.8	25980.4	26059.9	26080.3	23381.2	23159.6	22141.5	22220.2	22349.3	18749.3
830	P37802-2	Isoform 2 of Transgelin-2 OS=Homo sapiens GN=TAGLN2	266.011	85	20	929	20	1	220	24.4	8.25	3040.41	20	0	93410.2	86908.3	84279.7	90673.2	87015.1	93354.1	88704.1	92430.3	96949.8	93223.5	93410.2	83281.6	81521.3	87374.2	77517.2	79301.1	81932.1	85060.1	88818.6	69466
831	Q14566	DNA replication licensing factor MCM6 OS=Homo sapiens GN=MCM6 PE=1 SV=1	265.843	48	40	131	40	1	821	92.8	5.41	448.57	40	0	20045.8	21889.5	19622.7	18169.3	20362.8	18043.7	13412.9	14283.4	13890.7	16396.7	20045.8	20976	18980.5	17508.3	18140.2	15327.5	12388.9	13144.4	12725.7	12218.1
832	J3KNW4	Four and a half LIM domains protein 2 OS=Homo sapiens GN=FHL2 PE=1 SV=1	265.706	60	23	238	23	1	389	44.2	8.1	1005.6	23	0	37822.7	31853.6	31841	36797.8	34632.4	31124.2	46333.2	45730.3	44538.9	40224.7	37822.7	30524.3	30798.9	35459	30852.2	26439	42796	42083.8	40803.4	29973.7
833	Q9NR45	Sialic acid synthase OS=Homo sapiens GN=NANS PE=1 SV=2	265.564	65	21	260	21	1	359	40.3	6.74	1142.59	21	0	32754.4	31489.5	31999.9	32504.8	31554.8	34030.8	35316.3	35919.5	35057.3	33481.7	32754.4	30175.5	30952.6	31322.1	28110.5	28908	32620.1	33055.3	32117.1	24949.1
834	O60664	Perilipin-3 OS=Homo sapiens GN=PLIN3 PE=1 SV=3	265.361	65	22	178	2	1	434	47	5.44	811.63	22	22	25175.6	24737.7	24073.8	23581.5	22312.8	24820.5	21897.1	23586.5	24199.2	23503.5	25175.6	23705.4	23285.9	22723.5	19877.3	21084.2	20225.4	21705.7	22169.6	17513.7
835	P04040	Catalase OS=Homo sapiens GN=CAT PE=1 SV=3	265.314	63	27	154	27	1	527	59.7	7.39	592.94	27	0	19244.8	20097.5	20258.5	19458.9	20406.4	19238.1	21572.3	20618.2	20405	20094.3	19244.8	19258.8	19595.4	18750.9	18179	16342.1	19925.4	18974.1	18693.6	14973.4
836	Q0ZGT2-2	Isoform 2 of Nexilin OS=Homo sapiens GN=NEXN	264.891	48	38	189	2	1	662	79.3	5.34	642.94	38	39	29341.8	28722	30015.8	32991.8	30696.2	29817.6	35571.2	34478	33708.9	32214	29341.8	27523.4	29033.4	31791.5	27345.6	25329.1	32855.6	31728.7	30881.7	24004.4
837	Q9NS15-2	Isoform 2 of Latent-transforming growth factor beta-binding protein 3 OS=Homo sapiens GN=LTBP3	264.88	37	32	93	1	1	1256	134.2	6.15	369.13	32	0	36.2	37.5	46.5	42.9	40.7	48.1	50.5	52.4	49.1	35.7	36.2	35.9	45	41.3	36.2	40.9	46.7	48.2	45	26.6
838	O76094	Signal recognition particle subunit SRP72 OS=Homo sapiens GN=SRP72 PE=1 SV=3	264.863	48	28	142	28	1	671	74.6	9.26	525.78	28	0	24791.6	23885.6	24312.9	24282.3	25247.2	23768.9	25621.8	25619.3	25981.1	25234.2	24791.6	22888.9	23517.1	23398.8	22491.4	20190.9	23665.8	23576.4	23802.1	18803.4
839	Q8NBS9	Thioredoxin domain-containing protein 5 OS=Homo sapiens GN=TXNDC5 PE=1 SV=2	264.698	62	27	505	25	1	432	47.6	5.97	2225	27	1	57415.3	57710.4	60545.2	60030.4	59997	58162.7	66341.7	63545.4	63380.2	61381	57415.3	55302.2	58563.7	57846.3	53448.2	49407.2	61276.9	58478.3	58064.5	45738.4
840	Q641Q2	WASH complex subunit FAM21A OS=Homo sapiens GN=FAM21A PE=2 SV=3	264.613	37	39	114	5	1	1341	147.1	4.81	446.48	39	33	15909.4	15113.5	15160.1	15346.7	14769	15334.1	13948.3	14736.6	15165.8	15032.9	15909.4	14482.8	14664	14788.3	13156.9	13025.8	12883.5	13561.5	13893.9	11201.9
841	Q86XL3	Ankyrin repeat and LEM domain-containing protein 2 OS=Homo sapiens GN=ANKLE2 PE=1 SV=4	264.594	51	40	110	40	1	938	104.1	7.09	385.72	40	0	12731.3	12658.8	12704.4	13439.5	13354.3	13104.9	15506.9	15380.6	15624.9	14312.6	12731.3	12130.5	12288.6	12950.5	11896.6	11132.2	14323.1	14154.1	14314.4	10665.1
842	Q8TF72	Protein Shroom3 OS=Homo sapiens GN=SHROOM3 PE=1 SV=2	264.453	33	46	80	46	1	1996	216.7	7.8	309.9	46	0	6264.7	6275.3	6552	7083.7	6719.7	7233.1	6932	7314.5	7497.9	7028	6264.7	6013.4	6337.5	6825.9	5986.3	6144.3	6402.8	6731.2	6869	5236.9
843	Q9P265	Disco-interacting protein 2 homolog B OS=Homo sapiens GN=DIP2B PE=1 SV=3	264.211	36	40	95	36	1	1576	171.4	8.09	381.65	40	4	11794.2	11580.7	11681.9	11389	11056.3	12371.5	12333.8	12932.8	13156.3	12250.9	11794.2	11097.4	11299.6	10974.6	9849.5	10509.1	11392.2	11901.6	12052.9	9128.9
844	P29279	Connective tissue growth factor OS=Homo sapiens GN=CTGF PE=1 SV=2	264.172	70	26	200	26	1	349	38.1	8	709.71	26	0	29696.3	27774.2	28970.3	35485	30255.2	30894.5	32542.4	31341.1	31259	31398.4	29696.3	26615.2	28022.1	34193.9	26952.8	26243.8	30058	28842	28637.3	23396.7
845	P36578	60S ribosomal protein L4 OS=Homo sapiens GN=RPL4 PE=1 SV=5	263.979	56	26	254	25	1	427	47.7	11.06	892.6	26	0	44294.7	43270.1	43320.2	41673.6	40878.8	42154.9	42933.7	44669	43364.7	42615.3	44294.7	41464.5	41902.4	40157.3	36416.8	35809.1	39656	41107.2	39727.7	31755
846	Q9UQ80	Proliferation-associated protein 2G4 OS=Homo sapiens GN=PA2G4 PE=1 SV=3	263.969	72	27	429	25	1	394	43.8	6.55	1368.02	27	1	43373.4	43030.9	41934.4	40453.9	40492.5	41584.7	40428.7	41746.9	41916	40997	43373.4	41235.2	40561.9	38982	36072.7	35324.8	37342.3	38418.1	38400.5	30549.1
847	Q14676	Mediator of DNA damage checkpoint protein 1 OS=Homo sapiens GN=MDC1 PE=1 SV=3	263.888	37	41	83	41	1	2089	226.5	5.47	360.32	41	0	5634	5966.5	5785.7	5685.7	6101	5795.7	5251.8	5437.6	5511.2	5562.1	5634	5717.5	5596.3	5478.8	5435.1	4923.2	4850.9	5004	5048.9	4144.6
848	Q03468	DNA excision repair protein ERCC-6 OS=Homo sapiens GN=ERCC6 PE=1 SV=1	263.794	29	38	101	26	1	1493	168.3	8.09	370.28	38	13	15805.7	16094.4	16364.6	15709.3	16692.5	15661.8	12134.4	11953.9	12260.5	13993	15805.7	15422.8	15829	15137.7	14870.5	13304.2	11208.1	11000.7	11232.2	10427
849	E9PK91	Bcl-2-associated transcription factor 1 OS=Homo sapiens GN=BCLAF1 PE=1 SV=1	263.63	41	38	167	16	1	871	100.3	9.95	573.16	38	26	25838.7	26265.4	26483.6	26609.3	26750.9	24303.3	23384.3	23817.1	23784.4	24691.8	25838.7	25169.3	25616.8	25641.2	23830.9	20644.9	21599	21917.9	21789.6	18399.2
850	O94826	Mitochondrial import receptor subunit TOM70 OS=Homo sapiens GN=TOMM70A PE=1 SV=1	263.437	50	30	186	30	1	608	67.4	7.12	721.65	30	0	35518.8	36882.8	36625.2	36000.3	37745.8	33370.7	35188	33413.5	32758	34543	35518.8	35343.7	35426.5	34690.5	33625.7	28347.3	32501.6	30749.1	30010.6	25739.9
851	O95163	Elongator complex protein 1 OS=Homo sapiens GN=IKBKAP PE=1 SV=3	263.395	37	40	107	40	1	1332	150.2	5.94	416.83	40	0	14813.4	14372.9	14043.3	14329.2	14010.9	14575.7	12217	12508.9	12959.9	13511.5	14813.4	13773.1	13583.6	13807.8	12481.6	12381.6	11284.3	11511.5	11873	10068.2
852	Q96ST3	Paired amphipathic helix protein Sin3a OS=Homo sapiens GN=SIN3A PE=1 SV=2	263.101	33	38	121	37	1	1273	145.1	7.25	461.33	38	1	14227.8	14874.9	14638.2	14288	15153.3	14424.2	13454.1	13440.5	13297.8	13893.3	14227.8	14254.2	14159.1	13768.2	13499.3	12252.9	12427	12368.8	12182.5	10352.7
853	Q15084-2	Isoform 2 of Protein disulfide-isomerase A6 OS=Homo sapiens GN=PDIA6	263.064	58	26	409	26	1	492	53.9	5.33	1659.62	26	0	56988.1	56783.3	59410.7	57884.1	59434.7	55039.1	63510.9	60052.8	59587.8	59955.1	56988.1	54413.7	57466.3	55778.1	52947.2	46753.8	58662.3	55264.3	54590.2	44675.9
854	P42166	Lamina-associated polypeptide 2, isoform alpha OS=Homo sapiens GN=TMPO PE=1 SV=2	262.973	53	29	142	22	1	694	75.4	7.66	621.36	29	7	15633	15904.2	15661	15902	16647.8	15474.7	15677.5	16300.4	16122.3	16328.2	15633	15240.5	15148.4	15323.4	14830.6	13145.2	14480.6	15000.6	14770.1	12167.1
855	Q9P258	Protein RCC2 OS=Homo sapiens GN=RCC2 PE=1 SV=2	262.846	65	27	175	27	1	522	56	8.78	703.78	27	0	22507.8	21645.2	21761.1	23854.5	23513.8	23844.3	25829.3	25261.1	24822	24005.7	22507.8	20741.9	21048.9	22986.5	20947.2	20254.9	23857.4	23246.8	22740.2	17888
856	O94874	E3 UFM1-protein ligase 1 OS=Homo sapiens GN=UFL1 PE=1 SV=2	262.786	55	37	198	36	1	794	89.5	6.79	698.81	37	1	25376.6	26255	26913.9	26211.4	27050.9	26121.2	31019.5	29842.4	29019.9	28023.7	25376.6	25159.4	26033	25257.8	24098.2	22189	28651.4	27462.8	26586	20882
857	P08581	Hepatocyte growth factor receptor OS=Homo sapiens GN=MET PE=1 SV=4	262.503	37	40	122	39	1	1390	155.4	7.33	422.17	40	1	19469	19145.8	19959.3	19617.7	19987	18809	17418	16838.8	16722.5	18050.1	19469	18346.9	19306.1	18903.9	17805.4	15977.6	16088.2	15496.1	15319.9	13450.2
858	O75410-2	Isoform 2 of Transforming acidic coiled-coil-containing protein 1 OS=Homo sapiens GN=TACC1	262.461	58	37	137	12	1	817	89.2	4.88	504.89	37	25	16387.5	17038.8	16973.2	16479.8	17424.4	16422.6	20774.7	20067.4	19865.5	18448.9	16387.5	16327.8	16417.7	15880.2	15522.5	13950.5	19188.7	18467.3	18199.4	13747.3
859	Q96T23	Remodeling and spacing factor 1 OS=Homo sapiens GN=RSF1 PE=1 SV=2	262.264	31	46	113	46	1	1441	163.7	5.01	368.47	46	0	19348	19436.9	19615.3	19798	20153.8	18443.2	18885.9	18699	18269.9	18958.1	19348	18625.8	18973.3	19077.7	17954	15666.9	17444	17208	16737.6	14126.7
860	Q96J84	Kin of IRRE-like protein 1 OS=Homo sapiens GN=KIRREL PE=1 SV=2	262.077	53	29	116	29	1	757	83.5	5.73	498.3	29	0	9845.6	10104	10191.7	10321.9	10692.1	10551.8	10686.6	10439.3	10589.8	10288.1	9845.6	9682.4	9858.2	9946.3	9525	8963.4	9870.8	9606.9	9701.6	7666.2
861	Q12965	Unconventional myosin-Ie OS=Homo sapiens GN=MYO1E PE=1 SV=2	261.691	39	40	146	39	1	1108	127	8.92	530.3	40	1	18230.9	18116.6	17867.1	17385.6	17699.6	18996	15009.9	15463.1	15358.3	16345	18230.9	17360.6	17282.3	16753.1	15767.6	16136.5	13864	14230.1	14070.2	12179.6
862	Q96RT1-8	Isoform 8 of Protein LAP2 OS=Homo sapiens GN=ERBB2IP	261.591	39	46	109	1	1	1419	158.9	5.63	404.23	46	43	14354.6	14925.5	14398.8	14398.9	15167.7	14063.5	13316.3	13202.5	13509.1	13973.1	14354.6	14302.7	13927.6	13875	13512.1	11946.5	12299.7	12149.8	12376.1	10412.2
863	O95817	BAG family molecular chaperone regulator 3 OS=Homo sapiens GN=BAG3 PE=1 SV=3	261.424	73	26	120	12	1	575	61.6	6.95	509	26	15	12738.8	12099	11820.2	13042.7	11923.3	12867.6	11570.5	12195.1	12803.6	12334.2	12738.8	11594.1	11433.3	12568.2	10621.9	10930.6	10687.2	11222.7	11729.8	9190.9
864	P09493-6	Isoform 6 of Tropomyosin alpha-1 chain OS=Homo sapiens GN=TPM1	261.226	82	39	856	4	1	284	32.6	4.73	2551.52	39	1	3225.9	3009.2	3532.5	4011.4	3393.6	3994.8	4977.7	5188.9	4916.2	4360.7	3225.9	2883.6	3416.9	3865.5	3023.2	3393.4	4597.6	4775.1	4503.8	3249.4
865	O94901-9	Isoform 9 of SUN domain-containing protein 1 OS=Homo sapiens GN=SUN1	261.21	48	36	114	35	1	916	101.9	7.31	471.76	36	1	13520.5	13508.1	13924.8	14318.8	14314	13477.6	14679.7	13843.6	13864.9	14236.4	13520.5	12944.4	13469.1	13797.8	12751.6	11448.8	13559	12739.7	12702	10608.3
866	Q9BZL4-3	Isoform 3 of Protein phosphatase 1 regulatory subunit 12C OS=Homo sapiens GN=PPP1R12C	261.201	56	33	99	1	1	780	84.6	5.57	380.54	33	33	12727.4	13003.6	12652.4	13564	13164.9	13438.6	11059.3	11572.8	12429.8	12179.8	12727.4	12461	12238.3	13070.5	11727.9	11415.7	10215	10650	11387.3	9075.9
867	Q9BZL4-4	Isoform 4 of Protein phosphatase 1 regulatory subunit 12C OS=Homo sapiens GN=PPP1R12C	261.189	56	33	100	1	1	781	84.8	5.57	384.78	33	0	352.9	372.1	357.7	397.4	387.5	403.1	303.4	330.9	352.2	348.8	352.9	356.6	346	382.9	345.2	342.4	280.2	304.5	322.6	259.9
868	Q9UHG3	Prenylcysteine oxidase 1 OS=Homo sapiens GN=PCYOX1 PE=1 SV=3	261.112	53	21	273	4	1	505	56.6	6.18	1032.93	21	20	36844.1	38064.1	38901.3	38296	39702.8	36758.6	39746.5	37571.4	37518	38320.6	36844.1	36475.7	37628.1	36902.7	35369.1	31225.1	36712.1	34575.5	34371.3	28554.8
869	Q12830	Nucleosome-remodeling factor subunit BPTF OS=Homo sapiens GN=BPTF PE=1 SV=3	260.949	20	51	93	50	1	3046	338.1	6.54	324.84	51	1	12442.2	12851.7	12660.1	12858.1	13195.4	12304.8	11662.5	11611.3	11823.3	12305.5	12442.2	12315.4	12245.7	12390.2	11755.1	10452.5	10772.2	10685.4	10831.7	9169.5
870	Q7Z2Z2	Elongation factor Tu GTP-binding domain-containing protein 1 OS=Homo sapiens GN=EFTUD1 PE=1 SV=2	260.828	47	42	130	40	1	1120	125.4	5.91	483.75	42	0	16088	15566.3	14597.5	14643.6	14251.2	15259.8	14774.2	15859.5	16155.1	15317.7	16088	14916.7	14119.8	14110.8	12695.6	12962.7	13646.3	14594.9	14800.2	11414.1
871	Q9UHX1-2	Isoform 2 of Poly(U)-binding-splicing factor PUF60 OS=Homo sapiens GN=PUF60	260.74	55	21	227	21	1	542	58.1	5.35	930.25	21	0	28064.3	28912.6	29002.6	28449.5	29383.3	27872.5	27659.6	27304.2	26779.7	27401.1	28064.3	27706	28053.4	27414.4	26176	23676.7	25548	25127	24533.7	20418.1
872	Q01433	AMP deaminase 2 OS=Homo sapiens GN=AMPD2 PE=1 SV=2	260.19	46	37	132	37	1	879	100.6	6.93	458.96	37	0	21358.5	20198.4	19608.5	21071.2	18593.1	21631.1	19476.4	20484.4	20760.3	20406	21358.5	19355.6	18966.7	20304.6	16563.7	18374.8	17989.5	18851	19019.1	15205.7
873	Q96RT1-9	Isoform 9 of Protein LAP2 OS=Homo sapiens GN=ERBB2IP	260.189	41	46	108	1	1	1367	153.4	5.44	401.92	46	0	119.5	132.6	121.9	129.7	128	131.4	113.7	117	119.4	123.6	119.5	127.1	117.9	125	114	111.7	105	107.6	109.3	92.1
874	Q9NZ08-2	Isoform 2 of Endoplasmic reticulum aminopeptidase 1 OS=Homo sapiens GN=ERAP1	260.131	43	37	127	37	1	948	107.8	6.28	451.56	37	0	15937.5	16455.6	16956.4	16667.8	16768.4	17292.4	19214.5	18719.4	18354.5	17460.5	15937.5	15768.9	16401.4	16061.4	14938.1	14689.3	17747.6	17226.7	16815.1	13010.8
875	P43304	Glycerol-3-phosphate dehydrogenase, mitochondrial OS=Homo sapiens GN=GPD2 PE=1 SV=3	260.093	59	36	179	36	1	727	80.8	7.69	767.23	36	0	22837.4	24686.6	23656.8	23149.6	24926.1	22720.6	20048.3	19087.5	19431.7	21365.6	22837.4	23656.5	22882.6	22307.3	22205.3	19300.3	18517.7	17565.5	17801.9	15920.7
876	Q9UIW2	Plexin-A1 OS=Homo sapiens GN=PLXNA1 PE=1 SV=3	260.079	30	48	103	34	1	1896	210.9	6.92	334.58	48	13	15178.8	15284.1	15650.1	16364.9	15939.5	15771.8	15671	15239.2	14905.7	15289.6	15178.8	14646.3	15137.9	15769.5	14199.6	13397.6	14474.7	14024	13655.5	11393.2
877	Q14C86-6	Isoform 6 of GTPase-activating protein and VPS9 domain-containing protein 1 OS=Homo sapiens GN=GAPVD1	259.96	31	41	102	41	1	1487	166.1	5.21	369.39	41	0	13890.4	13712.8	13005.9	13889.1	12942.4	14706.6	13076.5	13849.4	14029.6	13527.1	13890.4	13140.5	12580.3	13383.7	11529.7	12492.7	12078.2	12745.1	12852.9	10079.8
878	O14981	TATA-binding protein-associated factor 172 OS=Homo sapiens GN=BTAF1 PE=1 SV=2	259.839	28	43	101	43	1	1849	206.8	6.52	374.85	43	0	9669.4	9839.4	10221.5	10148.3	10209.8	10439.6	10402.1	10227.8	10039.2	10109.1	9669.4	9428.8	9887	9779	9095.4	8868.1	9607.9	9412.2	9197.2	7532.9
879	Q14554	Protein disulfide-isomerase A5 OS=Homo sapiens GN=PDIA5 PE=1 SV=1	259.765	57	30	161	30	1	519	59.6	7.91	669.02	30	0	20749.6	20809.6	21871.6	22155.5	21852	22132.8	25958.9	24738.9	23938.8	23344	20749.6	19941.2	21155.8	21349.4	19466.8	18801.1	23977.1	22766.2	21931.1	17394.9
880	P63104	14-3-3 protein zeta/delta OS=Homo sapiens GN=YWHAZ PE=1 SV=1	259.761	79	22	810	14	1	245	27.7	4.79	2979.89	22	7	85487.1	81926	80943.5	79583.4	77752.6	83442.1	82339.6	87098.3	87751.2	85398.2	85487.1	78507.2	78294.3	76687.8	69265.7	70881.2	76053.5	80153.1	80391.5	63634.9
881	Q9Y230	RuvB-like 2 OS=Homo sapiens GN=RUVBL2 PE=1 SV=3	259.647	64	27	213	27	1	463	51.1	5.64	798.95	27	0	33204.9	33602.7	33671.6	32556	32740	33078.8	33509.2	33525.1	33257.4	32987.2	33204.9	32200.5	32569.6	31371.5	29166.4	28099.3	30951	30851.9	30468.1	24580.6
882	O60292	Signal-induced proliferation-associated 1-like protein 3 OS=Homo sapiens GN=SIPA1L3 PE=1 SV=3	259.619	38	53	98	49	1	1781	194.5	8.32	370.92	53	0	9002.6	9359.1	9077.7	8967.7	9582.1	9065.3	8819.7	8952.2	9566.5	9064.8	9002.6	8968.5	8780.6	8641.4	8536.2	7700.7	8146.4	8238.4	8764.2	6754.7
883	O15460-2	Isoform IIa of Prolyl 4-hydroxylase subunit alpha-2 OS=Homo sapiens GN=P4HA2	259.591	55	28	299	28	1	533	60.6	5.71	1222.04	28	0	44462.7	42558.6	44227.2	46816.9	44890.9	46446.4	40034.8	38049.1	36272.7	40944.6	44462.7	40782.6	42779.7	45113.6	39990.9	39454.6	36978.4	35015.1	33230.5	30510.1
884	Q9UIQ6	Leucyl-cystinyl aminopeptidase OS=Homo sapiens GN=LNPEP PE=1 SV=3	259.492	32	30	156	30	1	1025	117.3	5.73	606.25	30	0	20670.2	21046.4	20930.6	21481	21409.9	20901.9	20439	19805.4	19801.4	20532.4	20670.2	20168.1	20245.5	20699.4	19072.9	17755.4	18878.6	18226.1	18140.6	15299.8
885	E9PKP7	Nucleolar transcription factor 1 OS=Homo sapiens GN=UBTF PE=1 SV=1	259.143	47	40	192	1	1	745	87.4	9.89	655.7	40	0	690.6	765.3	757.2	694.7	742.9	769.5	638.4	680.2	704.9	673.4	690.6	733.3	732.5	669.5	661.8	653.6	589.6	625.9	645.8	501.8
886	Q12768	WASH complex subunit strumpellin OS=Homo sapiens GN=KIAA0196 PE=1 SV=1	259.119	41	45	124	45	1	1159	134.2	6.98	444.73	45	0	17144.7	17076.1	16680.4	16321.5	16290.6	17038.8	15723.4	16186.2	16325.9	16297.7	17144.7	16363.5	16134.5	15727.7	14512.5	14473.9	14523	14895.5	14956.6	12144.3
887	P08195-4	Isoform 4 of 4F2 cell-surface antigen heavy chain OS=Homo sapiens GN=SLC3A2	258.911	45	27	297	26	1	661	71.1	4.97	1256.89	27	1	33258.6	33918.6	34821.8	34373.9	35401	33638.3	52781.6	50859.7	49679.8	43252.1	33258.6	32503.2	33682.1	33123.2	31536.9	28574.6	48752	46804.2	45513.1	32229.5
888	Q9Y4W6	AFG3-like protein 2 OS=Homo sapiens GN=AFG3L2 PE=1 SV=2	258.703	51	40	149	39	1	797	88.5	8.66	525.12	40	1	25819.2	27513.9	26776.7	25540.3	27581.4	23893.5	21861.3	20953.2	20962.8	23490.5	25819.2	26365.8	25900.3	24611.1	24570.9	20296.7	20192.3	19282.4	19204.6	17504.1
889	Q92597	Protein NDRG1 OS=Homo sapiens GN=NDRG1 PE=1 SV=1	258.627	63	12	138	12	1	394	42.8	5.82	624.24	12	0	18826	18219.8	17318.9	16374.3	16307.5	18353.6	14196.4	15096.6	15524.5	16245.8	18826	17459.4	16752.1	15778.5	14527.5	15590.7	13112.6	13892.8	14222.4	12105.6
890	P54578	Ubiquitin carboxyl-terminal hydrolase 14 OS=Homo sapiens GN=USP14 PE=1 SV=3	258.528	59	29	222	28	1	494	56	5.3	889.03	29	1	29166.5	28512.7	27921.8	28266.6	26535.6	28105.3	27884.2	29201.3	28946.2	28942.3	29166.5	27322.9	27007.9	27238.1	23639.2	23874.5	25755.4	26872.8	26518.5	21566.5
891	Q9Y6D5	Brefeldin A-inhibited guanine nucleotide-exchange protein 2 OS=Homo sapiens GN=ARFGEF2 PE=1 SV=3	258.487	34	52	110	32	1	1785	201.9	6.33	372.75	52	0	7539.9	7573.1	7596.7	7973.5	7835	8122.7	7413	7463.1	7597.3	7744.9	7539.9	7257.1	7348.1	7683.4	6979.8	6900	6847.1	6868	6960.1	5771.1
892	P06748	Nucleophosmin OS=Homo sapiens GN=NPM1 PE=1 SV=2	258.482	69	22	909	5	1	294	32.6	4.78	4186.47	22	21	88170.9	91801.7	93335	91388.8	95195.6	89879.3	91925	90969.2	91179.6	92522.4	88170.9	87970.9	90280.3	88063.7	84804.8	76349.4	84907.1	83715.5	83532.4	68943.6
893	Q9UHB9	Signal recognition particle subunit SRP68 OS=Homo sapiens GN=SRP68 PE=1 SV=2	258.428	55	29	193	29	1	627	70.7	8.56	791.48	29	0	22979.6	22948.4	22676.8	22890	23676.1	22836.1	23914.6	24297.1	24580.2	23753.2	22979.6	21990.7	21934.7	22057.2	21091.8	19398.5	22088.8	22359.7	22518.7	17699.8
894	Q96AY3	Peptidyl-prolyl cis-trans isomerase FKBP10 OS=Homo sapiens GN=FKBP10 PE=1 SV=1	258.355	54	29	224	28	1	582	64.2	5.62	817.15	29	1	30523.6	31038.2	32526.9	31650.7	31604.7	33324.9	32946.9	31156.2	31163.4	31540.8	30523.6	29743	31462.4	30499.1	28154.9	28308.4	30431.6	28671.8	28549.7	23502.8
895	Q9HBR0	Putative sodium-coupled neutral amino acid transporter 10 OS=Homo sapiens GN=SLC38A10 PE=1 SV=2	258.019	44	37	100	37	1	1119	119.7	5.73	382.42	37	0	14287.6	14348.9	14339.2	14705.7	15280.4	14820.1	12469.2	12052.4	11915.1	13290.7	14287.6	13750.1	13869.9	14170.6	13612.5	12589.1	11517.3	11091.4	10915.8	9903.6
896	O43172-2	Isoform 2 of U4/U6 small nuclear ribonucleoprotein Prp4 OS=Homo sapiens GN=PRPF4	258.005	75	28	135	28	1	521	58.3	7.42	572.81	28	0	17963.8	18502.2	18425.7	17978.4	19001.2	18176.5	18057.1	17731.9	17529.1	17784.1	17963.8	17730.1	17822.7	17324.3	16927.2	15440.3	16678.6	16318	16058.9	13251.9
897	B5ME97	Septin 10, isoform CRA_c OS=Homo sapiens GN=SEPT10 PE=1 SV=2	257.952	55	21	215	18	1	544	62.9	6.83	949.62	21	0	22160.5	21467.5	22020	22589.6	22202.2	23171.4	20313.4	20830.6	21589.9	21726	22160.5	20571.7	21299.3	21767.7	19778.8	19683.3	18762.6	19169.6	19779.2	16189.2
898	Q4L180-2	Isoform 2 of Filamin A-interacting protein 1-like OS=Homo sapiens GN=FILIP1L	257.887	42	47	152	46	1	1133	130.1	6.61	496.12	47	1	29890.8	29767.1	30149.7	31760.7	30860.9	31361.6	31476.6	32541.5	30572.5	30823.4	29890.8	28524.9	29162.9	30605.1	27492.4	26640.6	29073.6	29946.7	28008.4	22968.2
899	P27695	DNA-(apurinic or apyrimidinic site) lyase OS=Homo sapiens GN=APEX1 PE=1 SV=2	257.552	68	24	310	3	1	318	35.5	8.12	1367.96	24	21	36107.9	35218.5	35595.3	38201.3	38834.9	39032.2	40419.4	40345.9	39867.8	39028.9	36107.9	33748.8	34430.3	36811.4	34596	33156.5	37333.6	37128.8	36524	29082.6
900	Q58FF7	Putative heat shock protein HSP 90-beta-3 OS=Homo sapiens GN=HSP90AB3P PE=5 SV=1	257.284	35	32	820	1	1	597	68.3	4.79	2591.56	32	0	26.1	30.3	26.7	27.9	29.8	28.8	27.9	30	24.9	26.9	26.1	29.1	25.8	26.9	26.5	24.5	25.8	27.6	22.8	20.1
901	P28827-2	Isoform 2 of Receptor-type tyrosine-protein phosphatase mu OS=Homo sapiens GN=PTPRM	256.865	34	38	98	37	1	1465	165	6.61	385.52	38	1	12725.9	13018	13386.5	12989	13402	13027.4	13429.5	12676.8	12743.8	13013	12725.9	12474.7	12948.4	12516.4	11939.2	11066.3	12404.3	11666	11674.9	9696.7
902	B0YIW6	Archain 1, isoform CRA_a OS=Homo sapiens GN=ARCN1 PE=1 SV=1	256.598	48	28	208	28	1	552	61.6	5.85	741.59	28	0	34875.2	33148	33237.2	33814	32175.8	34611.6	34529.7	35593.5	36380.4	34559.5	34875.2	31764.7	32149.4	32583.7	28663.7	29401.4	31893.6	32755.3	33329.2	25752.2
903	O00507	Probable ubiquitin carboxyl-terminal hydrolase FAF-Y OS=Homo sapiens GN=USP9Y PE=2 SV=2	256.597	17	45	153	2	1	2555	290.9	5.86	507.23	45	0	192.1	198.9	192.9	194.6	181.7	193.4	182.1	175.6	173.4	194.9	192.1	190.6	186.6	187.5	161.9	164.3	168.2	161.6	158.8	145.2
904	O14745	Na(+)/H(+) exchange regulatory cofactor NHE-RF1 OS=Homo sapiens GN=SLC9A3R1 PE=1 SV=4	256.04	75	25	183	24	1	358	38.8	5.77	667.68	25	1	32551.9	31154.7	30507.2	30500.7	29621.6	31092.1	28238.9	29384	29602.4	29393.4	32551.9	29854.6	29508.8	29390.9	26388.3	26411.7	26083.1	27041	27119.6	21902.6
905	P29590-2	Isoform PML-5 of Protein PML OS=Homo sapiens GN=PML	255.774	61	31	159	1	1	611	67.4	6.34	664.43	31	0	21.9	22.2	24.5	25.8	24.5	26.5	21.9	30.2	26.6	27.6	21.9	21.3	23.7	24.8	21.8	22.5	20.2	27.8	24.4	20.6
906	Q6P996	Pyridoxal-dependent decarboxylase domain-containing protein 1 OS=Homo sapiens GN=PDXDC1 PE=1 SV=2	254.95	54	29	133	29	1	788	86.7	5.38	550.91	29	0	14520.5	14536.6	14788.4	15021.8	15120	16149.5	14299.1	15021.3	15395.7	14729	14520.5	13930	14304.4	14475.3	13469.6	13718.4	13207.4	13823.5	14104.5	10975.4
907	Q9UH65	Switch-associated protein 70 OS=Homo sapiens GN=SWAP70 PE=1 SV=1	254.473	58	39	143	25	1	585	69	5.87	517.36	39	14	24074.6	22995.8	22095.1	22394.6	20379.9	23229.4	23340.6	24218.5	24186.6	23106.5	24074.6	22036.2	21372	21579.8	18155.4	19732.6	21558.7	22287.3	22158.1	17217.9
908	A0A096LPC5	WASH complex subunit FAM21C OS=Homo sapiens GN=FAM21C PE=4 SV=1	254.455	35	38	110	4	1	1341	147.1	4.81	422.75	38	0	532.2	537.5	525.9	512.1	515.6	570.9	488.1	493.2	520.9	510.3	532.2	515.1	508.7	493.4	459.3	485	450.8	453.8	477.2	380.2
909	O94856-9	Isoform 9 of Neurofascin OS=Homo sapiens GN=NFASC	254.396	36	36	106	1	1	1240	137.5	6.14	384.6	36	0	385.2	466.2	422.9	385.2	450.8	541	419.9	430.8	413.2	374.8	385.2	446.7	409.1	371.2	401.6	459.6	387.8	396.4	378.6	279.3
910	X6RKN2	Neurofascin (Fragment) OS=Homo sapiens GN=NFASC PE=1 SV=1	254.216	39	37	107	2	1	1165	131.1	6.84	383.12	37	34	16717.6	16524.5	17410.5	17739.8	17444	16677.8	17648.4	17074.4	17057.6	17025.3	16717.6	15834.9	16840.7	17094.4	15539.9	14167.2	16301.1	15712.9	15627	12686.5
911	P56730	Neurotrypsin OS=Homo sapiens GN=PRSS12 PE=2 SV=2	254.022	50	34	104	34	1	875	97	8.03	406.28	34	0	11232.2	11091.9	12834.7	13485.6	12525.9	12524.1	15621.5	14837.7	15009.3	13870.4	11232.2	10629	12414.7	12995	11158.7	10638.8	14428.9	13654.5	13750.5	10335.6
912	H0Y5B0	Band 4.1-like protein 2 (Fragment) OS=Homo sapiens GN=EPB41L2 PE=1 SV=1	253.944	72	26	177	3	1	380	42.1	5.31	824.41	26	0	753.8	783.4	818	804.3	787.1	779.4	736	729	756.6	725.5	753.8	750.7	791.2	775	701.2	662.1	679.8	670.8	693.2	540.6
913	D6W592	Heterogeneous nuclear ribonucleoprotein L-like OS=Homo sapiens GN=HNRPLL PE=1 SV=1	253.927	70	27	129	26	1	542	60.1	7.85	603.66	27	1	14390.7	14591.3	14843.4	14862.8	15298.9	14412.5	15371.1	14995.6	14896.3	14914.2	14390.7	13982.4	14357.6	14322	13629	12242.9	14197.6	13799.9	13647	11113.4
914	Q5JTV8	Torsin-1A-interacting protein 1 OS=Homo sapiens GN=TOR1AIP1 PE=1 SV=2	253.916	57	30	169	29	1	583	66.2	8.18	636.41	30	1	29079	29378.9	30047.5	29310	30449.6	28208.3	30601.4	29965.8	29477.5	29472.9	29079	28152.9	29064.1	28243.6	27126	23962	28265.2	27576.4	27005.2	21961.9
915	Q9Y265	RuvB-like 1 OS=Homo sapiens GN=RUVBL1 PE=1 SV=1	253.222	70	22	185	22	1	456	50.2	6.42	752.04	22	0	24077.7	24289.4	24184.6	23731.7	23816.8	24427.4	24365.7	24447.9	24570.8	24394.5	24077.7	23275.8	23393.1	22868.2	21217.1	20750.2	22505.5	22498.4	22510	18177.7
916	Q9Y5K6	CD2-associated protein OS=Homo sapiens GN=CD2AP PE=1 SV=1	252.985	64	40	118	40	1	639	71.4	6.4	380.05	40	0	21186.8	20644.3	19514.6	21870.8	19203	19771.6	16726.8	18512.4	20236.5	19624.1	21186.8	19782.8	18875.9	21075.1	17107	16795.3	15449.9	17036.2	18539.3	14623
917	G8JLB6	Heterogeneous nuclear ribonucleoprotein H OS=Homo sapiens GN=HNRNPH1 PE=1 SV=1	252.956	49	17	966	4	1	472	51.2	6.8	4297.99	17	6	53546.7	55297.3	55562.5	54329.7	58611.6	56259.3	53972	54029	56131.2	55779.1	53546.7	52989.8	53744	52353	52214	47790.4	49851.6	49720.8	51423.5	41564.1
918	Q15654	Thyroid receptor-interacting protein 6 OS=Homo sapiens GN=TRIP6 PE=1 SV=3	252.926	79	24	129	23	1	476	50.3	7.37	568.2	24	0	11597.9	11152.2	11257	11332.4	11402	11774.9	11499.2	11664.2	12195.9	11489.8	11597.9	10686.8	10888.5	10920.1	10157.5	10002.4	10621.3	10734.1	11173	8561.7
919	Q8N3V7-2	Isoform 2 of Synaptopodin OS=Homo sapiens GN=SYNPO	252.775	47	31	122	8	1	903	96.3	9.77	489.87	31	25	13205.2	13182.8	13412.7	15113.2	13728.3	14502.1	14449.5	15323.4	15898	14651.2	13205.2	12632.7	12973.7	14563.4	12229.8	12319.1	13346.4	14101.6	14564.6	10917.5
920	P15170-3	Isoform 3 of Eukaryotic peptide chain release factor GTP-binding subunit ERF3A OS=Homo sapiens GN=GSPT1	252.521	57	32	172	14	1	637	68.7	5.33	621.4	32	21	28618	28095.3	26626.7	25820.8	24716.1	26982.4	26353.2	27801.5	27068.6	26228.9	28618	26922.9	25755.3	24881.4	22018.3	22920.6	24341.3	25584.6	24798.4	19544.6
921	Q13617-2	Isoform 2 of Cullin-2 OS=Homo sapiens GN=CUL2	252.5	58	40	136	39	1	764	89.4	7.11	473.51	40	1	19818.2	19809.2	19716.7	19356.1	18923.1	19518.1	19350	19763.5	19506	19431.5	19818.2	18982.6	19071.4	18651.9	16857.6	16580	17872.7	18187.6	17870.1	14479.5
922	Q96T58	Msx2-interacting protein OS=Homo sapiens GN=SPEN PE=1 SV=1	252.424	20	57	94	56	1	3664	402	7.64	302.09	57	1	11758.4	12212.5	12163	11966.6	12580.1	12381.1	13063.2	12897.9	13149.1	12735.2	11758.4	11702.8	11765	11531.2	11207	10517.4	12065.9	11869.5	12046.3	9489.7
923	J3QRS3	Myosin regulatory light chain 12A OS=Homo sapiens GN=MYL12A PE=4 SV=1	252.123	69	17	1241	5	1	177	20.4	4.75	5170.48	17	18	151776	142624	147015	157771	137411	157936	151800	159568	161208	156755	151776	136672	142203	152031	122412	134161	140212	146844	147687	116807
924	Q8TER5	Rho guanine nucleotide exchange factor 40 OS=Homo sapiens GN=ARHGEF40 PE=1 SV=3	251.9	36	40	82	40	1	1519	164.6	6.15	311.15	40	0	8747.8	8912.7	8803	8676.9	9022.5	9663.4	9152.4	9249.1	9318.6	9164.1	8747.8	8540.8	8514.9	8361.2	8037.7	8208.7	8453.7	8511.6	8537	6828.7
925	O00192	Armadillo repeat protein deleted in velo-cardio-facial syndrome OS=Homo sapiens GN=ARVCF PE=1 SV=1	251.725	49	34	98	34	1	962	104.6	6.81	363.46	34	0	10293.9	10261.5	10837.1	10764.7	11051.6	10774.7	10929.4	10590.7	10467.1	10594.1	10293.9	9833.3	10482.4	10373	9845.3	9152.7	10095	9746.2	9589.2	7894.3
926	Q9H3P7	Golgi resident protein GCP60 OS=Homo sapiens GN=ACBD3 PE=1 SV=4	251.709	61	20	104	20	1	528	60.6	5.06	461.04	20	0	10136.7	10029.8	10460.7	10414.7	10617.9	10404.2	10687.8	10360.9	10141	10345.6	10136.7	9611.3	10118.4	10035.7	9458.9	8838	9871.8	9534.7	9290.5	7709.1
927	P40227	T-complex protein 1 subunit zeta OS=Homo sapiens GN=CCT6A PE=1 SV=3	251.633	64	27	340	27	1	531	58	6.68	1161.98	27	0	37543.3	37004.9	36399.6	36326.6	34829	37402	35979.3	37347.7	37326.8	36156.1	37543.3	35460.7	35208.3	35004.9	31027.3	31771.7	33232.5	34369.6	34196.2	26941.9
928	Q96K76-4	Isoform 4 of Ubiquitin carboxyl-terminal hydrolase 47 OS=Homo sapiens GN=USP47	251.507	40	45	101	45	1	1355	154.6	5.06	358.68	45	0	12228.6	11980.3	11604.3	11760.6	11091.8	12665.7	10817.8	11590.7	12248	11756.2	12228.6	11480.3	11224.5	11332.7	9881.1	10759.1	9991.9	10666.5	11220.8	8760.2
929	E7EUC7	UTP--glucose-1-phosphate uridylyltransferase OS=Homo sapiens GN=UGP2 PE=1 SV=1	251.293	59	30	204	30	1	517	57.8	8.13	832.12	30	0	29127	27655.1	27200.4	28042.4	25351.2	29123.6	26051.5	27470.7	27817.3	27399.8	29127	26501	26310.2	27022.1	22584.1	24739.5	24062.6	25280.2	25484.2	20417.1
930	P53992	Protein transport protein Sec24C OS=Homo sapiens GN=SEC24C PE=1 SV=3	251.121	38	37	157	34	1	1094	118.2	7.06	609.88	37	1	23227.3	22193.9	22834.6	21693.2	21603.6	22286.4	21598.7	21618.2	20788.8	21688.8	23227.3	21267.7	22087.3	20904	19245.5	18931.6	19949.8	19894.4	19045.2	16161.5
931	Q01995	Transgelin OS=Homo sapiens GN=TAGLN PE=1 SV=4	250.95	88	20	723	19	1	201	22.6	8.84	2329.23	20	1	95994.8	86179.1	87687.6	100058	82690.4	105156	123982	130929	130569	114098	95994.8	82582.9	84817.7	96417.3	73664.5	89326.6	114517	120489	119618	85021.1
932	Q9H4G0-2	Isoform 2 of Band 4.1-like protein 1 OS=Homo sapiens GN=EPB41L1	250.938	55	37	114	2	1	779	87.6	5.92	428.39	37	0	2523.1	2416.1	2430.9	2705.8	2443.5	2149.5	2295	2483.4	2359.8	2495.7	2523.1	2315.3	2351.4	2607.4	2176.8	1826	2119.8	2285.4	2161.9	1859.7
933	P05198	Eukaryotic translation initiation factor 2 subunit 1 OS=Homo sapiens GN=EIF2S1 PE=1 SV=3	250.866	73	25	194	25	1	315	36.1	5.08	759.86	25	0	23751.5	23347.7	23385.3	22023.8	22351.6	22691.4	23700.8	24655.8	23960	23155.1	23751.5	22373.4	22619.9	21222.4	19911.9	19275.5	21891.4	22689.8	21950.4	17254.1
934	Q06124	Tyrosine-protein phosphatase non-receptor type 11 OS=Homo sapiens GN=PTPN11 PE=1 SV=2	250.442	64	30	120	30	1	597	68.4	7.3	461.36	30	0	15285.6	15290.7	14545.9	14314.4	14165.9	15344.5	13647.6	14127	14388.7	14336.3	15285.6	14652.7	14069.8	13793.6	12619.7	13034.6	12605.7	13000.6	13181.9	10682.8
935	P06748-2	Isoform 2 of Nucleophosmin OS=Homo sapiens GN=NPM1	250.353	66	18	889	1	1	265	29.4	4.61	4171	18	0	730.2	741	777.1	728.8	784.5	732.8	773.6	756.4	744.5	744.9	730.2	710	751.7	702.3	698.9	622.5	714.6	696	682.1	555.1
936	P24752	Acetyl-CoA acetyltransferase, mitochondrial OS=Homo sapiens GN=ACAT1 PE=1 SV=1	250.35	63	24	149	24	1	427	45.2	8.85	593.48	24	0	22652.6	24647.6	24114.7	22015	24357.9	21909.1	20592.8	19476	19919.7	20754.4	22652.6	23619.1	23325.5	21214	21699.2	18611	19020.7	17923	18249	15465.3
937	Q12873-3	Isoform 3 of Chromodomain-helicase-DNA-binding protein 3 OS=Homo sapiens GN=CHD3	250.25	27	45	142	24	1	2059	232.9	6.23	507.58	45	8	8527.2	8675.7	8774.1	8559.4	9005	8172.3	8156.7	7890	7674.7	8358.8	8527.2	8313.6	8486.9	8248	8022	6942.1	7534	7260.9	7031	6228.6
938	O60832	H/ACA ribonucleoprotein complex subunit 4 OS=Homo sapiens GN=DKC1 PE=1 SV=3	250.159	55	30	140	30	1	514	57.6	9.42	546.69	30	0	22996.8	23447.1	23747.8	23077.7	24193.9	22506.4	25369.4	24723.2	24165	23754.2	22996.8	22468.6	22970.5	22238	21553.1	19118.4	23432.6	22751.8	22138.3	17700.5
939	Q15046	Lysine--tRNA ligase OS=Homo sapiens GN=KARS PE=1 SV=3	250.127	48	29	194	29	1	597	68	6.35	700.65	29	0	29932.5	29870.8	29546.8	29527.3	28206.7	30312	28659.2	30407.5	30296.1	29439.7	29932.5	28624.3	28579.8	28453	25127.9	25749	26471.3	27982.9	27755.2	21937.2
940	Q5U5J2	CSNK2A1 protein OS=Homo sapiens GN=CSNK2A1 PE=1 SV=1	250.076	58	21	162	19	1	397	45.9	7.96	700.39	21	0	14180.4	14567.8	14536.8	14081	14812.2	14945.2	15098.6	15068.6	15148	14838.8	14180.4	13959.9	14061	13568.7	13195.4	12695.5	13945.9	13867.1	13877.5	11057.2
941	Q8TEQ6	Gem-associated protein 5 OS=Homo sapiens GN=GEMIN5 PE=1 SV=3	250.005	35	43	102	43	1	1508	168.5	6.62	353.83	43	0	13721.9	13903.4	13588.5	12945.5	13195.7	14031.8	12815.4	13440.8	13276.4	13008.5	13721.9	13323.2	13143.7	12474.4	11755.4	11919.5	11837.1	12369.1	12162.9	9693.4
942	P00367	Glutamate dehydrogenase 1, mitochondrial OS=Homo sapiens GN=GLUD1 PE=1 SV=2	249.783	54	28	217	28	1	558	61.4	7.8	822.19	28	0	35769.8	38553.8	36909.3	34759.8	37789.9	32174.5	34211.2	31882.8	32687.7	34122.4	35769.8	36944.9	35701.3	33495.1	33665.1	27331.1	31599.4	29340.5	29946.1	25426.5
943	Q9BXJ9	N-alpha-acetyltransferase 15, NatA auxiliary subunit OS=Homo sapiens GN=NAA15 PE=1 SV=1	249.479	42	44	139	37	1	866	101.2	7.42	438.31	44	8	26731.9	25543.2	24615.6	23609.3	23141.2	24153.6	24345.3	25474.4	25216.3	24813.6	26731.9	24477.3	23810	22750.3	20615.3	20517.6	22486.7	23443.1	23101.4	18490
944	Q9Y2H6	Fibronectin type-III domain-containing protein 3A OS=Homo sapiens GN=FNDC3A PE=1 SV=4	249.4	39	31	102	31	1	1198	131.8	6.71	423.41	31	0	13548.9	13640.6	13657.8	13751.9	14502.1	13354.5	15357.7	14824.5	14472.7	14445.8	13548.9	13071.4	13210.8	13251.6	12919.1	11344.2	14185.3	13642.4	13258.8	10764.4
945	P24844	Myosin regulatory light polypeptide 9 OS=Homo sapiens GN=MYL9 PE=1 SV=4	249.239	71	17	1006	5	1	172	19.8	4.92	3550.68	17	0	14086.6	13939.3	14662.5	16286.1	14045.7	16373.5	16372.4	16741.7	16996.6	16067.1	14086.6	13357.6	14182.6	15693.5	12512.6	13908.8	15122.5	15406.7	15571	11972.5
946	P48735	Isocitrate dehydrogenase [NADP], mitochondrial OS=Homo sapiens GN=IDH2 PE=1 SV=2	249.113	51	26	181	24	1	452	50.9	8.69	661.82	26	0	29574.7	30984.3	30944.9	30201.1	31064.4	29808.5	28167.5	27125.9	27127.4	28439.2	29574.7	29691.3	29932.1	29102.2	27673.7	25321.3	26017.1	24962.9	24852.2	21191.6
947	P38919	Eukaryotic initiation factor 4A-III OS=Homo sapiens GN=EIF4A3 PE=1 SV=4	248.905	65	26	212	24	1	411	46.8	6.73	815.77	26	0	26447.5	27377.9	27242.1	26036.7	27411.8	26902.4	27354.5	26943.1	26180.9	26201.8	26447.5	26235.4	26350.5	25089.4	24419.8	22852.7	25266.2	24794.7	23985.1	19524.4
948	Q7Z2W4	Zinc finger CCCH-type antiviral protein 1 OS=Homo sapiens GN=ZC3HAV1 PE=1 SV=3	248.857	47	35	117	34	1	902	101.4	8.4	449.33	35	1	16850	16999.1	16666.3	17034.6	16760.4	16395.2	16233.5	16424.8	16803.5	16828.2	16850	16289.7	16120.9	16414.8	14930.9	13927.1	14994.2	15115.2	15394.2	12539.6
949	Q15067-2	Isoform 2 of Peroxisomal acyl-coenzyme A oxidase 1 OS=Homo sapiens GN=ACOX1	248.666	52	23	135	23	1	660	74.6	7.62	598.33	23	0	13610	14212.1	14194.5	13647.8	14498.5	13876.1	15691.2	15422.3	15242.1	14889.6	13610	13619	13729.9	13151.3	12916	11787.2	14493.3	14192.6	13963.7	11095
950	Q9Y6Y8	SEC23-interacting protein OS=Homo sapiens GN=SEC23IP PE=1 SV=1	248.662	38	38	157	37	1	1000	111	5.54	520.65	38	1	24784.8	24038.9	24159.2	24407.3	23554.4	25389.6	24623.4	25055.4	24606.1	24577.8	24784.8	23035.7	23368.5	23519.2	20983.4	21567.6	22743.5	23057.6	22542.3	18314.3
951	Q9H4A4	Aminopeptidase B OS=Homo sapiens GN=RNPEP PE=1 SV=2	248.604	55	28	131	28	1	650	72.5	5.74	497.45	28	0	17927.7	17571.4	16657.3	16266.4	15665.7	18831.5	15901.2	17027.8	17216.1	16827.4	17927.7	16838.1	16112.1	15674.6	13955.8	15996.7	14687.3	15670	15772.2	12539
952	E9PCX8	Tensin-3 (Fragment) OS=Homo sapiens GN=TNS3 PE=1 SV=3	248.261	39	27	109	1	1	1250	133.8	6.9	493.68	27	0	163.5	154.7	170.3	167.6	167.7	190.6	137.4	134.3	156.3	155.1	163.5	148.3	164.7	161.5	149.4	161.9	126.9	123.6	143.2	115.6
953	D6R9W4	Drebrin (Fragment) OS=Homo sapiens GN=DBN1 PE=1 SV=1	247.866	71	24	331	1	1	317	36.4	5.14	1292.94	24	0	45.6	39	47.4	46.3	46.8	54.8	45.5	35.7	43.1	44.8	45.6	37.4	45.8	44.6	41.7	46.6	42	32.8	39.5	33.4
954	P48449	Lanosterol synthase OS=Homo sapiens GN=LSS PE=1 SV=1	247.85	50	30	171	30	1	732	83.3	6.61	641.05	30	0	19627.4	20522.3	20423.6	20394.6	21101.2	19743.4	22368	21785.2	21473.2	21101.8	19627.4	19665.9	19755.1	19652.6	18797.9	16771.3	20660.4	20048.1	19672.2	15724.1
955	P26641-2	Isoform 2 of Elongation factor 1-gamma OS=Homo sapiens GN=EEF1G	247.841	54	26	316	26	1	487	56.1	7.72	1239.35	26	0	47174.8	46196	46231.6	44911.3	45363.1	45476.8	46897.1	47978.2	47936	46948.6	47174.8	44268.3	44718.5	43277.3	40411.6	38631	43316.8	44152.5	43915.6	34984
956	Q9Y3Z3	Deoxynucleoside triphosphate triphosphohydrolase SAMHD1 OS=Homo sapiens GN=SAMHD1 PE=1 SV=2	247.814	57	34	113	33	1	626	72.2	7.14	420.23	34	1	14932.2	15261.8	15803.6	15494.7	15564.5	15844.4	15270.6	14810.8	14781.5	14996	14932.2	14624.9	15286.4	14930.9	13865.6	13459.3	14104.8	13629.8	13541.8	11174.4
957	P26358	DNA (cytosine-5)-methyltransferase 1 OS=Homo sapiens GN=DNMT1 PE=1 SV=2	247.744	36	47	92	47	1	1616	183.1	7.75	323.89	47	0	14654.4	15116.7	14114.2	13775.2	15159.4	13087.5	10966.6	10770.8	11144.2	12748.1	14654.4	14485.9	13652.3	13274	13504.7	11117.4	10129.4	9912	10209.5	9499.3
958	P29590-4	Isoform PML-6 of Protein PML OS=Homo sapiens GN=PML	247.702	65	30	154	1	1	560	62	6.42	636.57	30	0	163.4	154.8	157.2	162.5	170.9	190.9	169.6	169.9	199.5	170.2	163.4	148.3	152	156.6	152.3	162.1	156.6	156.3	182.8	126.8
959	P33991	DNA replication licensing factor MCM4 OS=Homo sapiens GN=MCM4 PE=1 SV=5	247.655	43	34	114	34	1	863	96.5	6.74	413.02	34	0	18030.2	19766.7	17922.6	16354.6	18275	16044	12095.4	12921.6	12157.3	14576.9	18030.2	18941.8	17336	15759.5	16280.2	13628.8	11172	11891.3	11137.7	10862.1
960	O43252	Bifunctional 3'-phosphoadenosine 5'-phosphosulfate synthase 1 OS=Homo sapiens GN=PAPSS1 PE=1 SV=2	247.607	55	27	188	26	1	624	70.8	6.86	733.28	27	0	20442.8	20099.1	20589.7	20859.7	20388.2	20675.1	19462	19326.2	19350.8	19777.5	20442.8	19260.4	19915.8	20100.8	18162.8	17562.8	17976.2	17785.2	17727.8	14737.3
961	P55795	Heterogeneous nuclear ribonucleoprotein H2 OS=Homo sapiens GN=HNRNPH2 PE=1 SV=1	247.041	49	17	733	9	1	449	49.2	6.3	3244.01	17	9	53109	54380.3	55346.7	54611.4	57835.9	54273	54267.1	53511.6	54371.1	55170.2	53109	52111	53535.3	52624.4	51523	46103.1	50124.1	49244.6	49811	41110.4
962	Q99536	Synaptic vesicle membrane protein VAT-1 homolog OS=Homo sapiens GN=VAT1 PE=1 SV=2	247.004	61	18	236	18	1	393	41.9	6.29	1010.9	18	0	21583.9	21800.1	22044.3	24658	24483.2	25396.4	23349.2	23203	23354.5	23838.2	21583.9	20890.4	21322.9	23760.8	21810.8	21573.3	21566.7	21352.8	21395.8	17763.2
963	Q9NTJ3	Structural maintenance of chromosomes protein 4 OS=Homo sapiens GN=SMC4 PE=1 SV=2	246.858	37	48	106	48	1	1288	147.1	6.79	358	48	0	19610	20578.6	18280.4	16884	18360.6	17129.4	11614.2	13227.5	12822.4	15183.4	19610	19719.8	17682.1	16269.7	16356.5	14550.9	10727.5	12172.7	11747	11314
964	Q12929	Epidermal growth factor receptor kinase substrate 8 OS=Homo sapiens GN=EPS8 PE=1 SV=1	246.849	51	33	98	33	1	822	91.8	7.5	370.78	33	0	12886.5	13110.5	12760.2	11923.8	12935.3	12315.1	13344.2	13148.2	13547.1	13034.5	12886.5	12563.4	12342.6	11490	11523.4	10461.2	12325.5	12099.8	12410.9	9712.7
965	Q08426	Peroxisomal bifunctional enzyme OS=Homo sapiens GN=EHHADH PE=1 SV=3	246.615	50	30	93	30	1	723	79.4	9.14	357.36	30	0	11579.1	12178.6	12355.7	12027.2	12549.2	12185.8	12928.3	12423.2	12505.1	12410	11579.1	11670.4	11951.3	11589.6	11179.5	10351.4	11941.3	11432.6	11456.3	9247.4
966	P08758	Annexin A5 OS=Homo sapiens GN=ANXA5 PE=1 SV=2	246.506	82	26	662	25	1	320	35.9	5.05	2465.59	26	0	84409.9	83898.3	77596.3	74979.5	73958.8	83281	81453.6	84643.3	85153.2	82136	84409.9	80397.2	75056.6	72251.5	65886	70744.3	75235.2	77894	78011.4	61204.1
967	Q15293	Reticulocalbin-1 OS=Homo sapiens GN=RCN1 PE=1 SV=1	246.407	64	20	306	20	1	331	38.9	5	1285.84	20	0	45818.4	45349.8	47734.9	47136.2	47035.1	42295.2	57146	55101.2	54598.3	52174	45818.4	43457.4	46172.6	45421.2	41901.1	35928.3	52783.3	50707.5	50019.1	38877.7
968	B4DUT8	Calponin OS=Homo sapiens GN=CNN2 PE=1 SV=1	246.357	67	17	332	14	1	330	35.9	7.3	1146.3	17	0	30679.8	28430.7	28350.4	35628.1	29592.9	36718	31622	32615.1	34254.5	32999.5	30679.8	27244.3	27422.6	34331.8	26362.8	31190.7	29207.9	30014.5	31381.5	24589.7
969	O15439	Multidrug resistance-associated protein 4 OS=Homo sapiens GN=ABCC4 PE=1 SV=3	246.349	32	39	115	38	1	1325	149.4	8.19	431	39	1	19205.8	20047.3	19609.7	18832.2	20036	18761.9	18115.9	17877.4	17264.9	18330	19205.8	19210.7	18967.9	18147	17849.1	15937.6	16732.8	16451.9	15816.9	13658.7
970	P40123	Adenylyl cyclase-associated protein 2 OS=Homo sapiens GN=CAP2 PE=1 SV=1	246.328	63	27	179	25	1	477	52.8	6.37	735.67	27	0	20885.3	19852.2	20368.2	21072.7	18956.8	21937.6	20598	21077.9	22112.5	20730.9	20885.3	19023.7	19701.6	20306	16887.6	18635.3	19025.5	19397.2	20257.9	15447.8
971	Q5JSH3	WD repeat-containing protein 44 OS=Homo sapiens GN=WDR44 PE=1 SV=1	246.181	51	37	102	37	1	913	101.3	5.45	367.52	37	0	16796.9	16444.7	15707.6	16000.9	15658.4	16959.7	15482.4	15922.5	16538.1	15996.8	16796.9	15758.5	15193.5	15418.7	13949.2	14406.7	14300.4	14652.9	15151	11920.1
972	P51116	Fragile X mental retardation syndrome-related protein 2 OS=Homo sapiens GN=FXR2 PE=1 SV=2	246.151	59	33	120	29	1	673	74.2	6.23	457.06	33	1	9688.2	9876.7	9898.9	9635.3	9984.5	9864.4	9698.1	9616.7	9625.6	9594.6	9688.2	9464.6	9574.9	9284.8	8894.6	8379.4	8957.7	8849.9	8818.3	7149.5
973	O60333-2	Isoform 2 of Kinesin-like protein KIF1B OS=Homo sapiens GN=KIF1B	246.077	29	43	100	18	1	1770	199.1	5.55	324.72	43	24	10890.5	10904.4	10586.7	10878.9	10659.5	11393.6	9591.9	9778.7	10186.9	10417.4	10890.5	10449.4	10240.2	10483.1	9496	9678.5	8859.7	8999	9332.6	7762.6
974	O60664-3	Isoform 3 of Perilipin-3 OS=Homo sapiens GN=PLIN3	246.034	65	21	169	1	1	433	46.9	5.44	774.09	21	0	845.5	809.3	793.5	747.6	721.1	773.4	735.8	763.7	785.2	814.1	845.5	775.5	767.5	720.4	642.4	657	679.7	702.8	719.3	606.7
975	Q9P2J5-3	Isoform 3 of Leucine--tRNA ligase, cytoplasmic OS=Homo sapiens GN=LARS	245.569	63	33	160	1	1	485	55.3	7.37	552.56	33	0	112.2	112	119.3	104.8	128.7	125	103.3	115.9	122.9	115.4	112.2	107.3	115.4	101	114.7	106.1	95.4	106.6	112.6	86
976	Q9Y450	HBS1-like protein OS=Homo sapiens GN=HBS1L PE=1 SV=1	245.182	52	31	86	26	1	684	75.4	6.61	328.15	31	5	11620.4	11517.5	11062.4	11196.2	10798.7	11522.3	10522.8	11110.1	11177.9	11157.7	11620.4	11036.9	10700.4	10788.9	9620	9787.8	9719.5	10224.2	10240.4	8314.2
977	O75955	Flotillin-1 OS=Homo sapiens GN=FLOT1 PE=1 SV=3	244.907	66	25	195	25	1	427	47.3	7.49	721.02	25	0	25463.2	27096.3	26111.6	24996.8	27288.3	25859.2	23707.2	22767.1	23021.7	24094.2	25463.2	25965.6	25257	24087.3	24309.7	21966.5	21897.3	20951.7	21090.9	17953.9
978	O60568	Procollagen-lysine,2-oxoglutarate 5-dioxygenase 3 OS=Homo sapiens GN=PLOD3 PE=1 SV=1	244.868	49	29	189	29	1	738	84.7	6.05	752.52	29	0	24950.9	25361.3	25768.8	25271.9	26523.7	25542.2	24525.9	23401.4	23261.9	24366.9	24950.9	24303	24925.5	24352.4	23628.6	21697.3	22653.5	21535.4	21310.9	18157.1
979	E7ESC6	Exportin-7 OS=Homo sapiens GN=XPO7 PE=1 SV=1	244.843	40	37	117	37	1	1088	124	6.48	413.25	37	0	17363.9	16939.6	16721.5	16443.2	16221.2	17113.4	16947.2	16866.4	17097.3	16801.9	17363.9	16232.7	16174.2	15844.9	14450.6	14537.3	15653.4	15521.5	15663.3	12520
980	Q16513	Serine/threonine-protein kinase N2 OS=Homo sapiens GN=PKN2 PE=1 SV=1	244.569	45	34	120	1	1	984	112	6.3	409.59	34	29	12987.6	12848.5	13131.9	12666.9	12891.1	13246.7	12751.5	12820.1	12715	12762.2	12987.6	12312.3	12702.1	12206.1	11484	11252.7	11778	11797.8	11648.6	9509.8
981	Q9H4G0	Band 4.1-like protein 1 OS=Homo sapiens GN=EPB41L1 PE=1 SV=2	244.564	53	37	112	2	1	881	98.4	5.62	429.67	37	33	11780.1	11451.7	11628.7	11822.1	12164.3	12227	11758.5	12131.6	12052.9	11801.8	11780.1	10973.8	11248.1	11392	10836.6	10386.4	10860.8	11164.3	11042	8794.2
982	Q6P1N0	Coiled-coil and C2 domain-containing protein 1A OS=Homo sapiens GN=CC2D1A PE=1 SV=1	244.375	48	37	88	36	1	951	104	8.09	313.58	37	1	13049	12807.2	12499.4	12654	12431.3	12981.3	12629.9	12887.3	13333.2	12921.9	13049	12272.8	12090.3	12193.6	11074.4	11027.2	11665.7	11859.6	12214.9	9628.8
983	Q14185	Dedicator of cytokinesis protein 1 OS=Homo sapiens GN=DOCK1 PE=1 SV=2	244.357	29	48	93	45	1	1865	215.2	7.56	322.69	48	0	10107	9979.8	10044.1	10392	9839.2	10617.2	9795.6	9802.1	10323.6	10212.7	10107	9563.3	9715.4	10013.9	8765.2	9019	9047.8	9020.5	9457.8	7610
984	Q6P179	Endoplasmic reticulum aminopeptidase 2 OS=Homo sapiens GN=ERAP2 PE=1 SV=2	244.193	35	30	143	30	1	960	110.4	6.71	472.14	30	0	17683.9	18569.2	18455.6	17834.9	18237.7	18199	19024.7	18815.8	17785.9	18014.9	17683.9	17794.3	17851.5	17186	16247	15459.5	17572.3	17315.5	16294.2	13423.9
985	Q14112	Nidogen-2 OS=Homo sapiens GN=NID2 PE=1 SV=3	244.115	33	35	89	33	1	1375	151.2	5.29	331.39	35	2	8465.2	8828.4	8630.2	8813.3	9501.4	9611.6	10851.1	10194.8	10228.5	9633.2	8465.2	8460	8347.7	8492.7	8464.3	8164.7	10022.7	9381.8	9370.6	7178.2
986	M0QZR4	Rho guanine nucleotide exchange factor 1 OS=Homo sapiens GN=ARHGEF1 PE=1 SV=1	244.097	40	34	124	33	1	968	108.3	6.15	438.59	34	0	12981.1	12858.9	12213.1	12528	12334.5	13494.9	11693.5	12310.6	12540.6	12236.5	12981.1	12322.3	11813.4	12072.1	10988.2	11463.4	10800.8	11329	11488.8	9118.1
987	P35613	Basigin OS=Homo sapiens GN=BSG PE=1 SV=2	243.991	38	13	436	13	1	385	42.2	5.66	2083.71	13	0	49857.1	50199.8	52706.9	51405.3	53068.5	49164.6	51920.7	49977.1	49150.9	50303.4	49857.1	48105	50981.9	49535	47275.9	41763.7	47956.9	45992	45028.6	37483.8
988	Q96PK6	RNA-binding protein 14 OS=Homo sapiens GN=RBM14 PE=1 SV=2	243.849	44	31	142	31	1	669	69.4	9.67	490.91	31	0	24346.9	24682.1	24371.7	24138.1	25300.1	23332.5	22915.8	22814.5	22590.5	23164	24346.9	23652.1	23574	23259.9	22538.5	19820.1	21166.3	20995.3	20695.8	17260.8
989	Q9NVP1	ATP-dependent RNA helicase DDX18 OS=Homo sapiens GN=DDX18 PE=1 SV=2	243.516	58	30	111	30	1	670	75.4	9.5	406.41	30	0	17569.1	17876.2	18059.6	17432.3	18192.4	16733.7	18695	18230.5	17724.4	17807.8	17569.1	17130.3	17468.5	16798	16206.6	14214.7	17267.8	16776.8	16237.8	13269.6
990	Q99569	Plakophilin-4 OS=Homo sapiens GN=PKP4 PE=1 SV=2	243.472	46	43	88	40	1	1192	131.8	8.94	320.09	43	3	13013.2	13323.2	13492.9	13708	13865.2	12990.1	14109.9	13815.7	14118.2	13848.2	13013.2	12767.2	13051.3	13209.2	12351.8	11034.7	13032.7	12714.1	12934.1	10319.1
991	P34931	Heat shock 70 kDa protein 1-like OS=Homo sapiens GN=HSPA1L PE=1 SV=2	243.433	39	22	583	1	1	641	70.3	6.02	2400.02	22	0	192.1	203.9	189.6	203.6	215.3	212.9	191.8	197.1	195.8	188.9	192.1	195.4	183.4	196.1	191.8	180.8	177.2	181.4	179.4	140.8
992	Q8IVL6	Prolyl 3-hydroxylase 3 OS=Homo sapiens GN=LEPREL2 PE=1 SV=1	243.388	47	26	152	26	1	736	81.8	6.32	650.46	26	0	15159	15474.5	15851.6	15416.3	16120.8	16240.2	17466.1	16699	16765.1	16085.7	15159	14828.7	15332.8	14855.4	14361.2	13795.5	16132.7	15367.4	15359	11986.4
993	Q15019-2	Isoform 2 of Septin-2 OS=Homo sapiens GN=SEPT2	243.382	66	23	439	23	1	396	45.4	6.89	1975.23	23	0	49286.5	48095.5	48724.3	50722.9	48379	51056.6	46796.4	48107.8	48390.9	48480.3	49286.5	46088.5	47129.6	48877.5	43098.3	43370.9	43223.8	44271.8	44332.4	36125.4
994	P30837	Aldehyde dehydrogenase X, mitochondrial OS=Homo sapiens GN=ALDH1B1 PE=1 SV=3	243.297	49	21	216	18	1	517	57.2	6.8	902.21	21	0	24206.3	25645.5	26584.4	26247.8	26785.6	25361	24349.9	22836.6	23502.7	24319.9	24206.3	24575.3	25714.3	25292.8	23861.9	21543.3	22491	21015.6	21531.6	18122.1
995	Q6PJT7	Zinc finger CCCH domain-containing protein 14 OS=Homo sapiens GN=ZC3H14 PE=1 SV=1	243.199	44	28	92	4	1	736	82.8	7.31	371.23	28	24	11813.4	11895.6	11683.4	12214.5	12491.8	11603.7	11944.8	12061.5	12077.8	12049.6	11813.4	11399.2	11301	11770.1	11128.3	9856.9	11032.9	11099.7	11064.8	8978.8
996	Q13618	Cullin-3 OS=Homo sapiens GN=CUL3 PE=1 SV=2	242.926	47	35	128	34	1	768	88.9	8.48	455.99	35	0	17401.2	17268.7	16983.8	16915.4	16607.7	17315.6	17230.9	17458.2	17642.4	17206.1	17401.2	16548.1	16427.9	16300	14794.9	14709	15915.5	16066.1	16162.7	12821.3
997	O15042	U2 snRNP-associated SURP motif-containing protein OS=Homo sapiens GN=U2SURP PE=1 SV=2	242.821	36	35	136	34	1	1029	118.2	8.47	469.45	35	0	18913.8	19125.7	18952.7	19068.3	19566.4	17754.6	18431.6	18266	18114.9	18474.4	18913.8	18327.6	18332.4	18374.5	17430.7	15082	17024.5	16809.5	16595.6	13766.3
998	P22087	rRNA 2'-O-methyltransferase fibrillarin OS=Homo sapiens GN=FBL PE=1 SV=2	242.749	61	20	189	20	1	321	33.8	10.18	684.79	20	0	22320.3	23103.4	23449	23082.9	23922.7	21443.3	24426	23831.4	23279.1	23294.2	22320.3	22139.3	22681.5	22243.1	21311.5	18215.4	22561.2	21931.1	21326.7	17357.8
999	Q8NFD5-3	Isoform 3 of AT-rich interactive domain-containing protein 1B OS=Homo sapiens GN=ARID1B	242.461	23	43	87	40	1	2289	241.3	6.67	312.89	43	0	13455.9	13802.1	13617.7	13685.5	14483.8	13527	14000.5	13941.1	13699.3	13957.2	13455.9	13226.2	13172	13187.6	12902.8	11490.7	12931.7	12829.5	12550.3	10400.3
1000	B2RTR1	CLASP2 protein OS=Homo sapiens GN=CLASP2 PE=1 SV=1	242.438	30	42	96	3	1	1515	165.8	8.31	344.92	42	33	9232.6	9607.9	9252.8	9509	9428.6	10077.8	9190.7	9210.6	9288	9329.1	9232.6	9206.9	8950	9163	8399.5	8560.7	8489.1	8476.2	8509	6951.6
1001	H0YL33	Annexin (Fragment) OS=Homo sapiens GN=ANXA2 PE=1 SV=1	242.417	87	26	1174	1	1	142	16.4	5.17	4410.01	26	0	135.2	125.1	126	127.8	132.8	158.6	142.8	132.7	132.5	121.9	135.2	119.9	121.9	123.2	118.3	134.7	131.9	122.1	121.4	90.8	Acetyl [N-Term]
1002	P31930	Cytochrome b-c1 complex subunit 1, mitochondrial OS=Homo sapiens GN=UQCRC1 PE=1 SV=3	242.314	58	21	150	20	1	480	52.6	6.37	673.11	21	1	14708.3	15618.3	15389.3	14788.8	16205.2	14923.2	12830.4	12236	12636.3	13659	14708.3	14966.5	14885.6	14250.7	14436.4	12676.8	11850.9	11260.3	11576.5	10178.1
1003	P40926	Malate dehydrogenase, mitochondrial OS=Homo sapiens GN=MDH2 PE=1 SV=3	242.183	66	18	315	18	1	338	35.5	8.68	1253.74	18	0	45216.6	48693.3	48126.6	45089.5	48701.5	44368.1	45850.5	42658	43339.2	44201.3	45216.6	46661.3	46551.5	43449	43385.7	37689.2	42350.2	39256.5	39704.3	32936.8
1004	F8VV04	Squamous cell carcinoma antigen recognized by T-cells 3 (Fragment) OS=Homo sapiens GN=SART3 PE=1 SV=1	242.146	43	31	140	1	1	771	89	5.07	548.23	31	0	163.3	174	174.8	168.2	174.7	155.3	188.9	164.4	162.6	180.6	163.3	166.7	169.1	162.1	155.6	131.9	174.5	151.3	149	134.6
1005	P38159	RNA-binding motif protein, X chromosome OS=Homo sapiens GN=RBMX PE=1 SV=3	242.114	67	37	302	10	1	391	42.3	10.05	954.85	37	29	42557.1	44412.3	44601.5	42319	45398.3	42767.8	42858.6	42165.5	41729.8	42541.1	42557.1	42559	43141.8	40779.3	40443	36329.8	39586.6	38803.3	38229.9	31699.7
1006	Q99700	Ataxin-2 OS=Homo sapiens GN=ATXN2 PE=1 SV=2	241.949	26	32	127	2	1	1313	140.2	9.57	457.35	32	30	18383.5	17653.7	17654.9	17945.4	17402.1	17319.3	17288.6	17670	17847.1	17609.5	18383.5	16917	17077.1	17292.4	15502.7	14712.2	15968.8	16261	16350.2	13121.8
1007	P21359	Neurofibromin OS=Homo sapiens GN=NF1 PE=1 SV=2	241.855	22	57	97	57	1	2839	319.2	7.39	303.1	57	0	12447.9	12106.5	12099.9	12499.6	12213.7	12617	11775.4	11866.8	12276.7	12312.8	12447.9	11601.3	11703.9	12044.8	10880.5	10717.7	10876.5	10920.5	11247	9174.9
1008	O43150	Arf-GAP with SH3 domain, ANK repeat and PH domain-containing protein 2 OS=Homo sapiens GN=ASAP2 PE=1 SV=3	241.088	43	34	71	4	1	1006	111.6	6.68	282.99	34	28	11624.8	11192.8	10899.5	10988.1	10498.2	11416.8	10469.2	10802.9	11459.8	10919.2	11624.8	10725.7	10542.7	10588.3	9352.3	9698.2	9670	9941.5	10498.6	8136.5
1009	Q92599	Septin-8 OS=Homo sapiens GN=SEPT8 PE=1 SV=4	241.077	51	21	223	16	1	483	55.7	6.28	956.37	21	0	16489.5	16189.4	16594.1	17448.3	16594.4	18304.7	17224.1	17725	17641	17184.3	16489.5	15513.8	16051	16813.4	14783.1	15549.2	15909.2	16311.6	16161.4	12805
1010	P67936	Tropomyosin alpha-4 chain OS=Homo sapiens GN=TPM4 PE=1 SV=3	240.987	84	36	1051	7	1	248	28.5	4.69	3214.3	36	0	13145.3	13398.3	13652.3	13711.7	13857.1	14811.7	14741.9	14559.3	14521.2	13898.7	13145.3	12839.2	13205.5	13212.9	12344.6	12582.1	13616.4	13398.4	13303.3	10356.7
1011	O60216	Double-strand-break repair protein rad21 homolog OS=Homo sapiens GN=RAD21 PE=1 SV=2	240.637	50	26	128	26	1	631	71.6	4.65	542.82	26	0	14141.4	14530.8	14552.9	14401.6	15371.9	14119.3	14113.9	13788.3	13559.9	14283.8	14141.4	13924.4	14076.6	13877.6	13694	11993.9	13036.4	12688.8	12422.6	10643.7
1012	Q12931	Heat shock protein 75 kDa, mitochondrial OS=Homo sapiens GN=TRAP1 PE=1 SV=3	240.366	51	31	181	30	1	704	80.1	8.21	720.01	31	0	16615.9	18233.2	17330.2	16526.3	18045.4	16353.4	17848.2	16724.5	17128.6	17105	16615.9	17472.3	16763	15925	16075.7	13891.7	16485.6	15390.9	15692.1	12745.9
1013	P04792	Heat shock protein beta-1 OS=Homo sapiens GN=HSPB1 PE=1 SV=2	240.193	93	20	563	20	1	205	22.8	6.4	2206.34	20	0	55097.5	53798.2	54971.6	60198.5	50833.9	60756.8	54324.9	58026.1	61203.8	57864.7	55097.5	51553.2	53172.5	58008.3	45285.3	51610.8	50177.6	53399.2	56070.6	43118.2
1014	O14841	5-oxoprolinase OS=Homo sapiens GN=OPLAH PE=1 SV=3	240.153	36	34	74	34	1	1288	137.4	6.58	298.84	34	0	6844.8	6692.2	6737.1	7259.7	6482.3	7479.3	7016.3	7185.4	7216.5	7208.3	6844.8	6412.9	6516.6	6995.5	5774.7	6353.4	6480.7	6612.4	6611.2	5371.3
1015	D3DTX6	Neurabin-2 OS=Homo sapiens GN=PPP1R9B PE=1 SV=1	239.492	44	29	141	27	1	817	89.3	4.97	590.24	29	0	16446.8	16621.9	17136.7	17372.4	17535.9	17296.4	17260.3	17096.4	17850.5	16996.8	16446.8	15928.2	16575.8	16740.3	15621.9	14692.7	15942.6	15733.2	16353.4	12665.3
1016	Q15678	Tyrosine-protein phosphatase non-receptor type 14 OS=Homo sapiens GN=PTPN14 PE=1 SV=2	239.192	33	33	91	32	1	1187	135.2	8.31	352.57	33	1	10523.4	10289.2	9640.3	10765.1	9858.3	10533.6	9150.8	9080.1	9464.6	9863.8	10523.4	9859.8	9324.7	10373.4	8782.3	8948	8452.2	8356	8670.8	7350
1017	O60701	UDP-glucose 6-dehydrogenase OS=Homo sapiens GN=UGDH PE=1 SV=1	239.061	66	27	146	27	1	494	55	7.12	543.09	27	0	20529.2	20124.9	19473.6	19447.2	18408.7	21375.1	19172.7	20166	20349.3	19909.1	20529.2	19285	18836.2	18739.6	16399.3	18157.4	17709	18558	18642.6	14835.4
1018	Q92620	Pre-mRNA-splicing factor ATP-dependent RNA helicase PRP16 OS=Homo sapiens GN=DHX38 PE=1 SV=2	238.735	40	46	98	45	1	1227	140.4	6.54	333.96	46	1	12627	12718.9	12724.2	12561.9	13091.1	12560.5	11910.7	11893.7	12040.3	12484.7	12627	12188.1	12307.7	12104.8	11662.2	10669.7	11001.4	10945.3	11030.5	9303.1
1019	P08237-3	Isoform 3 of ATP-dependent 6-phosphofructokinase, muscle type OS=Homo sapiens GN=PFKM	238.699	43	31	159	27	1	851	93.2	7.97	596.32	31	0	15621.7	15210.7	14844.3	15358.5	14275.7	15673.2	13877.8	14605	15091.4	14919.7	15621.7	14576	14358.5	14799.7	12717.5	13313.9	12818.3	13440.4	13825.7	11117.5
1020	P22307	Non-specific lipid-transfer protein OS=Homo sapiens GN=SCP2 PE=1 SV=2	238.686	48	26	176	26	1	547	59	6.89	626.38	26	0	27661.7	30076.8	30258.9	29151.9	29487.7	28622	33342.2	32229.3	31785	30532.9	27661.7	28821.7	29268.5	28091.2	26269.1	24313.4	30796.7	29659.4	29119.2	22751.8
1021	Q96JH7	Deubiquitinating protein VCIP135 OS=Homo sapiens GN=VCPIP1 PE=1 SV=2	238.673	41	38	80	38	1	1222	134.2	7.2	305.55	38	0	7990.3	7854.6	7791.6	8128.9	7922.2	8430.1	7583.5	7818.2	8302.7	8133.8	7990.3	7526.9	7536.6	7833.1	7057.4	7161.1	7004.6	7194.8	7606.3	6060.9
1022	P39060	Collagen alpha-1(XVIII) chain OS=Homo sapiens GN=COL18A1 PE=1 SV=5	238.376	24	27	140	27	1	1754	178.1	6.01	597.03	27	0	14754.3	15201.3	15677.4	15660.8	15643.3	16281.1	14946.6	14743.3	14599.8	15026.6	14754.3	14567	15164.3	15091	13935.8	13830.3	13805.5	13567.7	13375.3	11197.2
1023	Q8NEU8	DCC-interacting protein 13-beta OS=Homo sapiens GN=APPL2 PE=1 SV=3	238.163	59	31	114	30	1	664	74.4	4.94	475.71	31	1	15175.8	15134.5	15203.3	14720.9	14763.3	15609	13413.1	13704.1	14160.9	14358.9	15175.8	14503	14705.7	14185.3	13151.8	13259.3	12389.1	12611.3	12973.2	10699.6
1024	Q9NVA2-2	Isoform 2 of Septin-11 OS=Homo sapiens GN=SEPT11	238.015	50	21	250	10	1	439	50.8	7.01	1030.74	21	13	35886.6	34910.3	35413.4	37329.2	35605	36940.6	34968.2	36182.1	36337.6	36139.4	35886.6	33453.5	34254.4	35971.1	31718.6	31379.8	32298.6	33297	33290	26929.5
1025	Q9NQC3-2	Isoform 2 of Reticulon-4 OS=Homo sapiens GN=RTN4	237.783	61	12	820	1	1	373	40.3	4.78	3788.15	12	0	2903.2	3073.4	3035.8	2997.5	3144.9	3294.8	3499.2	3356.2	3494.6	3291	2903.2	2945.2	2936.4	2888.4	2801.7	2798.8	3232.1	3088.6	3201.5	2452.3
1026	Q9P0V3	SH3 domain-binding protein 4 OS=Homo sapiens GN=SH3BP4 PE=1 SV=1	237.78	41	31	91	31	1	963	107.4	7.71	294.4	31	0	11308.5	12325.9	11542.9	11185.8	12117.5	11370.6	10646.2	10753.2	10563.9	11138.1	11308.5	11811.5	11165.1	10778.8	10794.8	9659	9833.4	9895.8	9677.9	8299.6
1027	O75122	CLIP-associating protein 2 OS=Homo sapiens GN=CLASP2 PE=1 SV=2	237.759	34	40	93	1	1	1294	141	8.47	334.97	40	0	170.8	174.2	183	197.4	175.9	176.1	168.2	176.5	169.2	175.9	170.8	166.9	177	190.2	156.7	149.6	155.3	162.4	155	131.1
1028	P34897	Serine hydroxymethyltransferase, mitochondrial OS=Homo sapiens GN=SHMT2 PE=1 SV=3	237.585	51	22	207	21	1	504	56	8.53	799.67	22	2	26219.1	28817.1	27191	25250.9	28042.5	26995.9	29852.9	28344.5	29397.3	27443.8	26219.1	27614.6	26301.1	24332.2	24981.6	22932.1	27573.8	26084.3	26931.7	20449.9
1029	Q9UMS4	Pre-mRNA-processing factor 19 OS=Homo sapiens GN=PRPF19 PE=1 SV=1	236.949	64	19	197	19	1	504	55.1	6.61	867.78	19	0	25784.3	26168.9	26192.6	26435.8	27156.5	25069.9	26539.9	25997.4	25419.5	26197.1	25784.3	25076.9	25335.3	25474	24192.3	21296.1	24513.8	23924.4	23287.5	19520.9
1030	Q9H3U1	Protein unc-45 homolog A OS=Homo sapiens GN=UNC45A PE=1 SV=1	236.757	48	41	139	40	1	944	103	6.07	479.07	41	1	22994.3	22323.1	21714.3	21232.4	21027.3	22388.7	20354.4	21272.9	21285.4	21472.2	22994.3	21391.6	21003.6	20459.9	18732.1	19018.4	18800.5	19576.6	19500.2	16000.2
1031	Q16513-2	Isoform 2 of Serine/threonine-protein kinase N2 OS=Homo sapiens GN=PKN2	236.458	45	34	118	1	1	968	110.3	6.23	400.66	34	0
1032	G3V5Q1	DNA-(apurinic or apyrimidinic site) lyase (Fragment) OS=Homo sapiens GN=APEX1 PE=1 SV=1	236.439	72	22	291	1	1	242	27.1	8.76	1291.22	22	0	120.8	117.2	119.8	112.9	127.9	137.3	122.1	130.7	97.4	123.2	120.8	112.3	115.9	108.8	113.9	116.6	112.8	120.3	89.3	91.8
1033	O15067	Phosphoribosylformylglycinamidine synthase OS=Homo sapiens GN=PFAS PE=1 SV=4	236.412	37	33	80	33	1	1338	144.6	5.76	358.44	33	0	9508.3	9421.6	8984.5	8998.9	8740.5	9682.5	8678.3	9151.3	9130.6	8942.4	9508.3	9028.4	8690.4	8671.5	7786.4	8224.9	8015.8	8421.5	8364.8	6663.5
1034	Q7Z6E9	E3 ubiquitin-protein ligase RBBP6 OS=Homo sapiens GN=RBBP6 PE=1 SV=1	236.38	26	44	92	44	1	1792	201.4	9.64	281.61	44	0	14190.8	14530.4	14405.6	14533	15046.7	13814.8	13264.8	13359.4	13548.5	13973.1	14190.8	13924.1	13934.1	14004.3	13404.3	11735.2	12252.1	12294.1	12412.1	10412.2
1035	P46777	60S ribosomal protein L5 OS=Homo sapiens GN=RPL5 PE=1 SV=3	236.203	60	19	497	19	1	297	34.3	9.72	1780.41	19	0	66453.2	64924.9	65429.8	64887.8	64029.1	60296.6	66662	67131.4	66394.8	66327.4	66453.2	62215.6	63288.4	62527	57040.2	51219.9	61572.7	61778.4	60826.2	49424.2
1036	O15144	Actin-related protein 2/3 complex subunit 2 OS=Homo sapiens GN=ARPC2 PE=1 SV=1	236.066	81	24	274	24	1	300	34.3	7.36	848.16	24	0	40562.1	38521.6	37892	39498.6	36239.8	39299.5	39325.9	39191.6	38343.8	38818.7	40562.1	36914.1	36651.9	38061.4	32284.1	33383.6	36323.7	36066.5	35127.9	28926
1037	A0A087WXF0	Methyl-CpG-binding protein 2 OS=Homo sapiens GN=MECP2 PE=1 SV=1	236.045	50	23	125	23	1	509	54.8	9.96	487.61	23	0	16987.8	17258.7	17278.1	17679.1	17664.9	16782.9	16828.5	16815.1	17251.2	16864.5	16987.8	16538.5	16712.7	17035.9	15736.7	14256.5	15543.7	15474.3	15804.3	12566.7
1038	E7EV46	Protein ERCC6-PGBD3 OS=Homo sapiens GN=ERCC6-PGBD3 PE=4 SV=1	235.992	31	31	104	19	1	1061	119.4	6.58	394.65	31	0	7220.3	7315.5	7657.9	7380.1	7871.1	7168.3	6686.2	6332.6	6442.2	6933.8	7220.3	7010.2	7407.3	7111.6	7011.9	6089.2	6175.8	5827.7	5901.9	5166.7
1039	P36871	Phosphoglucomutase-1 OS=Homo sapiens GN=PGM1 PE=1 SV=3	235.89	56	28	230	28	1	562	61.4	6.76	810.77	28	0	42991.9	40400.8	38070.9	38087.1	35547.9	42115.1	37591.3	41420.1	39970.2	39406.4	42991.9	38714.9	36824.9	36701.3	31667.7	35775.4	34721.5	38117.3	36617.9	29363.9
1040	P57740	Nuclear pore complex protein Nup107 OS=Homo sapiens GN=NUP107 PE=1 SV=1	235.78	47	35	126	35	1	925	106.3	5.43	443.37	35	0	16451.3	17040.8	16957.4	16826.1	17494.4	16763.2	16878.2	16545.8	16573.5	16916	16451.3	16329.7	16402.4	16213.9	15584.9	14239.7	15589.6	15226.4	15183.4	12605.1
1041	Q9UBV2	Protein sel-1 homolog 1 OS=Homo sapiens GN=SEL1L PE=1 SV=3	235.673	41	23	106	23	1	794	88.7	5.39	405.56	23	0	13221.9	13093.9	13692.4	13659	13843	13380.6	14457.2	13652.8	13456.8	13775.3	13221.9	12547.5	13244.3	13162.1	12332	11366.4	13353.4	12564.1	12328.1	10264.7
1042	Q6WKZ4	Rab11 family-interacting protein 1 OS=Homo sapiens GN=RAB11FIP1 PE=1 SV=3	235.603	40	34	80	32	1	1283	137.1	5.43	317.25	34	2	10144.7	10404.7	10033.2	10758.2	10483.5	10196.1	9592	9983.5	10803.4	10158.6	10144.7	9970.5	9704.8	10366.8	9339.2	8661.2	8859.7	9187.4	9897.4	7569.7
1043	P49756	RNA-binding protein 25 OS=Homo sapiens GN=RBM25 PE=1 SV=3	235.504	37	37	128	36	1	843	100.1	6.32	460.02	37	1	20001.9	20336.1	20272.2	20220.4	20644.7	19340.4	20174.4	19982.3	19421.3	20052.5	20001.9	19487.4	19608.7	19484.7	18391.3	16429	18634.2	18389	17792.4	14942.2
1044	P08865	40S ribosomal protein SA OS=Homo sapiens GN=RPSA PE=1 SV=4	235.498	59	18	321	16	1	295	32.8	4.87	1548.63	18	0	33919.6	32576.3	33541.3	31408	32224.1	31618.7	33229.7	33300.4	34116	33451.8	33919.6	31216.9	32443.5	30265.3	28706.8	26859	30692.8	30645.1	31254.6	24926.8
1045	Q9UKV8	Protein argonaute-2 OS=Homo sapiens GN=AGO2 PE=1 SV=3	235.45	46	33	100	26	1	859	97.1	9.19	377.56	33	9	13950.6	13757.1	14017.9	13360.8	14083.5	13926.5	14565.5	14384.5	14323.6	14219.1	13950.6	13183.1	13559.1	12874.7	12546.3	11830.1	13453.5	13237.5	13122.3	10595.4
1046	O95793	Double-stranded RNA-binding protein Staufen homolog 1 OS=Homo sapiens GN=STAU1 PE=1 SV=2	235.123	62	31	118	28	1	577	63.1	9.44	407.29	31	5	19565.5	19373.9	19270.7	19061.5	18679.6	19524.4	17074	17896.6	17497	18258.5	19565.5	18565.4	18640	18368	16640.6	16585.3	15770.5	16469.6	16029.5	13605.4
1047	Q13315	Serine-protein kinase ATM OS=Homo sapiens GN=ATM PE=1 SV=4	235.114	18	49	87	48	1	3056	350.5	6.81	306.5	49	0	9477.4	9844.9	10019.3	9708.7	10196.2	9911.2	9535.4	9295	9329.9	9598.1	9477.4	9434.1	9691.4	9355.5	9083.3	8419.3	8807.4	8553.8	8547.4	7152.1
1048	Q5T5U3	Rho GTPase-activating protein 21 OS=Homo sapiens GN=ARHGAP21 PE=1 SV=1	235.113	28	48	87	46	1	1957	217.2	7.8	305.36	48	2	12789.9	12786.6	12698.4	12980.9	13094	12779.9	11585.2	11745.4	12541.6	12231.6	12789.9	12253	12282.8	12508.6	11664.8	10856.1	10700.7	10808.9	11489.7	9114.5
1049	E9PDP5	Ankyrin repeat and KH domain-containing protein 1 (Fragment) OS=Homo sapiens GN=ANKHD1 PE=1 SV=1	235.049	28	37	83	1	1	1565	166.6	5.01	312.87	37	0	172.2	168.5	166.1	155.6	166.9	167.5	158.8	152.7	163.4	155.1	172.2	161.4	160.6	149.9	148.7	142.3	146.7	140.5	149.7	115.6
1050	Q9P206-2	Isoform 2 of Uncharacterized protein KIAA1522 OS=Homo sapiens GN=KIAA1522	234.978	39	30	100	30	1	1094	113	10.02	433.17	30	0	9673.6	9824.4	9670.5	10401.8	10364.8	10498.9	7841	8169.9	8748.7	9042.4	9673.6	9414.4	9354	10023.4	9233.5	8918.4	7242.4	7518.5	8014.9	6738
1051	Q86VS8	Protein Hook homolog 3 OS=Homo sapiens GN=HOOK3 PE=1 SV=2	234.935	50	34	119	31	1	718	83.1	5.17	449.5	34	3	19370.2	18838.1	18900	19534.3	18529.9	19571.9	18492.8	18794.2	18720.2	18889.8	19370.2	18052	18281.4	18823.6	16507.3	16625.7	17081	17295.6	17150.1	14075.9
1052	Q9UQB8	Brain-specific angiogenesis inhibitor 1-associated protein 2 OS=Homo sapiens GN=BAIAP2 PE=1 SV=1	234.928	72	36	131	36	1	552	60.8	8.9	463.88	36	0	19810.7	19728.8	20334.2	19867.1	19847.7	18161.8	16661.1	16742.6	16775.2	17913.4	19810.7	18905.5	19668.7	19144.2	17681.3	15427.9	15389.2	15407.5	15368.3	13348.2
1053	Q9H2U1	ATP-dependent RNA helicase DHX36 OS=Homo sapiens GN=DHX36 PE=1 SV=2	234.914	38	33	107	32	1	1008	114.7	7.68	361.82	33	0	13499.4	13607.2	13264.9	12835.4	13079	13858.5	13341.4	13764.3	13663.3	13513.6	13499.4	13039.4	12830.7	12368.4	11651.4	11772.3	12322.9	12666.7	12517.4	10069.8
1054	Q9P273	Teneurin-3 OS=Homo sapiens GN=TENM3 PE=2 SV=3	234.902	20	42	107	33	1	2699	300.8	6.42	366.8	42	2	8501.5	8665.7	8789.9	8397.4	8730.5	8748.5	8045.6	7968.6	7917.6	8305.5	8501.5	8304.1	8502.2	8091.9	7777.5	7431.6	7431.4	7333.2	7253.6	6188.9
1055	Q96KP1	Exocyst complex component 2 OS=Homo sapiens GN=EXOC2 PE=1 SV=1	234.871	38	32	116	32	1	924	104	6.9	418.98	32	0	19281.5	18706.2	18582.4	19164.9	18131.5	19052.3	18610.6	18801.4	18669.2	18390.8	19281.5	17925.6	17974.2	18467.6	16152.4	16184.3	17189.8	17302.2	17103.4	13704
1056	P42167	Lamina-associated polypeptide 2, isoforms beta/gamma OS=Homo sapiens GN=TMPO PE=1 SV=2	234.864	53	18	154	5	1	454	50.6	9.38	733.52	18	9	12769	13627.6	13533.7	12832.1	13359.4	13248.6	13040.8	13257.7	13079.6	12906.7	12769	13058.9	13090.8	12365.2	11901.2	11254.2	12045.3	12200.5	11982.6	9617.5
1057	Q96KP4	Cytosolic non-specific dipeptidase OS=Homo sapiens GN=CNDP2 PE=1 SV=2	234.793	57	21	145	21	1	475	52.8	5.97	642.56	21	0	21845	21190.4	20716.9	19936.2	18700.3	21740.4	19973.3	21174.3	21453.6	20817.1	21845	20306.1	20038.8	19210.8	16659.1	18467.8	18448.5	19485.9	19654.3	15512
1058	P30038	Delta-1-pyrroline-5-carboxylate dehydrogenase, mitochondrial OS=Homo sapiens GN=ALDH4A1 PE=1 SV=3	234.34	59	28	128	28	1	563	61.7	8.07	541.66	28	0	19670.3	19833.8	20401	19896.2	20349.7	18693.1	19254.6	18733.4	18372.7	19022.6	19670.3	19006.1	19733.3	19172.3	18128.5	15879.1	17784.6	17239.7	16831.7	14174.8
1059	Q8TEW8	Partitioning defective 3 homolog B OS=Homo sapiens GN=PARD3B PE=1 SV=2	234.262	39	46	99	43	1	1205	132.4	8.37	326.04	46	1	14262	14200.6	14516.5	15077.9	14971.3	14615.6	13735.2	13693.6	14027.3	13878.2	14262	13608	14041.4	14529.3	13337.2	12415.4	12686.6	12601.7	12850.9	10341.4
1060	Q03701	CCAAT/enhancer-binding protein zeta OS=Homo sapiens GN=CEBPZ PE=1 SV=3	234.12	36	36	112	36	1	1054	120.9	5.94	399.01	36	0	15694.2	16362.3	16047.9	15393.1	16722.5	15297.7	15647.2	15328.7	15328.2	15754.1	15694.2	15679.5	15522.7	14833	14897.2	12994.9	14452.6	14106.4	14042.6	11739.3
1061	Q5SRE5	Nucleoporin NUP188 homolog OS=Homo sapiens GN=NUP188 PE=1 SV=1	233.968	24	38	99	37	1	1749	195.9	6.73	351.44	38	1	13993.4	14557.8	14673.2	14410.1	14693.8	14285.1	14468.6	14066.9	13837.4	14035	13993.4	13950.3	14193	13885.8	13089.9	12134.7	13364	12945.2	12676.8	10458.3
1062	O00339	Matrilin-2 OS=Homo sapiens GN=MATN2 PE=1 SV=4	233.833	42	34	116	1	1	956	106.8	6.27	443.78	34	0	93	92.8	106.2	94.8	94.6	97.4	109.4	110.4	104.6	121	93	88.9	102.8	91.3	84.2	82.7	101	101.6	95.9	90.1
1063	O94776	Metastasis-associated protein MTA2 OS=Homo sapiens GN=MTA2 PE=1 SV=1	233.817	57	34	134	27	1	668	75	9.66	452.64	34	8	20814.7	21693.6	20967.5	20534.4	21569.5	20802.7	20032.2	19640.6	19248.7	19724.8	20814.7	20788.3	20281.2	19787.3	19215.2	17671.2	18502.9	18074.5	17634.3	14698
1064	P23458	Tyrosine-protein kinase JAK1 OS=Homo sapiens GN=JAK1 PE=1 SV=2	233.529	37	38	90	36	1	1154	133.2	7.55	305.32	38	1	9594	9913.4	9758.7	9944.5	10480.5	9810.7	12238	11519	11846.6	11221.9	9594	9499.7	9439.4	9582.6	9336.5	8333.8	11303.7	10600.5	10853	8362.1
1065	Q9H4A3-7	Isoform 6 of Serine/threonine-protein kinase WNK1 OS=Homo sapiens GN=WNK1	233.529	17	41	98	33	1	2833	299.5	6.48	331.43	41	8	15379.3	15269.1	14892.7	15689.9	14605.3	15482.8	13113	13836.1	14263.7	14457.1	15379.3	14631.9	14405.3	15119	13011.1	13152.1	12111.9	12732.9	13067.4	10772.8
1066	Q13310-3	Isoform 3 of Polyadenylate-binding protein 4 OS=Homo sapiens GN=PABPC4	233.296	52	31	187	20	1	660	72.3	9.35	688.95	31	1	12625.9	12402.7	12648.3	12194.4	12453.6	12121.6	12859.3	12940.3	12879.2	12914.4	12625.9	11885.2	12234.4	11750.7	11094.3	10296.9	11877.6	11908.4	11799	9623.2
1067	P49023-3	Isoform Gamma of Paxillin OS=Homo sapiens GN=PXN	233.227	50	21	103	1	1	605	66.2	6.37	410.56	21	0	339.8	342.1	326.8	321.2	328.9	443.8	294.8	315	358.9	305.9	339.8	327.9	316.1	309.5	293	377	272.3	289.9	328.8	228
1068	P35556	Fibrillin-2 OS=Homo sapiens GN=FBN2 PE=1 SV=3	232.987	19	43	81	40	1	2912	314.6	4.86	275.54	43	0	6701.3	6464.7	6706.4	7381.1	7410.1	7051.6	10225.1	9659.3	9468.4	8551.3	6701.3	6194.9	6486.9	7112.6	6601.3	5990.1	9444.5	8889.1	8674.3	6372.1
1069	H7C469	Uncharacterized protein (Fragment) OS=Homo sapiens PE=3 SV=2	232.86	52	9	1241	1	1	262	27.8	6.55	6257.46	9	0	167.4	188.1	172.8	155.7	199	205.3	150.7	126.9	148.8	161.6	167.4	180.2	167.2	150.1	177.3	174.4	139.2	116.8	136.3	120.4
1070	P20908	Collagen alpha-1(V) chain OS=Homo sapiens GN=COL5A1 PE=1 SV=3	232.767	23	30	135	1	1	1838	183.4	5.06	499.21	30	0	1456.9	1291.3	1378.4	1465.7	1431.4	1581.9	1219.4	1134.1	1165.6	1325.4	1456.9	1237.4	1333.3	1412.4	1275.2	1343.8	1126.3	1043.6	1067.8	987.6
1071	Q8NFQ8	Torsin-1A-interacting protein 2 OS=Homo sapiens GN=TOR1AIP2 PE=1 SV=1	232.759	64	21	101	20	1	470	51.2	4.96	447.58	21	0	11663.8	11824.9	12073.3	12454.7	12356.6	11413.3	12317.8	12118.7	11873.6	12222.5	11663.8	11331.4	11678.2	12001.5	11007.9	9695.2	11377.4	11152.4	10877.8	9107.7
1072	P39880-3	Isoform 3 of Homeobox protein cut-like 1 OS=Homo sapiens GN=CUX1	232.67	32	43	106	19	1	1516	165.6	5.86	380.15	43	23	13752.3	13970.8	14254.5	14388.2	14723.2	13786.1	15602.1	15131.7	15132.8	14804.3	13752.3	13387.8	13788	13864.7	13116.1	11710.9	14411	13925.1	13863.6	11031.5
1073	Q8N3F8	MICAL-like protein 1 OS=Homo sapiens GN=MICALL1 PE=1 SV=2	232.616	54	40	119	38	1	863	93.4	7.25	441.33	40	2	16979.5	16148.9	16147	18096.2	16315.9	17358.9	17076.3	17995.5	17933.2	16928.1	16979.5	15475	15618.5	17437.7	14535	14745.8	15772.6	16560.6	16429.1	12614.1
1074	O43660	Pleiotropic regulator 1 OS=Homo sapiens GN=PLRG1 PE=1 SV=1	232.596	65	25	88	25	1	514	57.2	9.17	401.38	25	0	12264.5	12556.5	12629.9	12461.5	12721	11751.2	12548.8	12128.6	11911.3	12233.1	12264.5	12032.5	12216.6	12008.1	11332.4	9982.3	11590.8	11161.4	10912.3	9115.6
1075	A0A087WXW9	Collagen alpha-1(V) chain OS=Homo sapiens GN=COL5A1 PE=4 SV=1	232.558	23	30	131	1	1	1838	183.5	5.07	486.19	30	24	16608.1	14837	16330.2	17902.1	15584.3	18056.2	13291.4	12666.9	12300.4	14277.4	16608.1	14217.9	15795.7	17250.7	13883.2	15338.2	12276.7	11656.9	11268.7	10638.9
1076	Q8IZH2	5'-3' exoribonuclease 1 OS=Homo sapiens GN=XRN1 PE=1 SV=1	232.277	27	42	89	41	1	1706	194	7.21	345.56	42	0	11142.2	11051.1	11038.1	10905	11053.3	11265.2	10166.1	10581.7	10663	10842.3	11142.2	10590	10676.9	10508.2	9846.8	9569.4	9390	9737.9	9768.7	8079.2
1077	Q66K14	TBC1 domain family member 9B OS=Homo sapiens GN=TBC1D9B PE=1 SV=3	232.196	36	39	114	34	1	1250	140.4	5.25	394.01	39	5	18699.1	18190.1	17752.8	18375.8	17360.4	18690.9	18170.8	18706.7	18663.1	18359.3	18699.1	17431	17171.7	17707.2	15465.5	15877.3	16783.5	17215	17097.8	13680.6
1078	O14647	Chromodomain-helicase-DNA-binding protein 2 OS=Homo sapiens GN=CHD2 PE=1 SV=2	231.987	28	49	95	41	1	1828	211.2	8.1	288.71	49	7	13951.7	14157.3	14151.5	14038	14746.8	13499.7	15137.3	14776.9	14759.2	14424.9	13951.7	13566.5	13688.4	13527.2	13137.2	11467.5	13981.7	13598.6	13521.4	10748.8
1079	Q9ULV4-3	Isoform 3 of Coronin-1C OS=Homo sapiens GN=CORO1C	231.956	45	28	462	27	1	527	58.9	7.75	1648.43	28	3	71475	69481.3	71783.2	71059.9	70622.3	65170	73099.5	71582.9	69715.2	69429.6	71475	66581.9	69433.8	68474.4	62913.7	55359.7	67518.9	65875	63868.1	51735.9
1080	P42224	Signal transducer and activator of transcription 1-alpha/beta OS=Homo sapiens GN=STAT1 PE=1 SV=2	231.928	46	31	121	31	1	750	87.3	6.05	427.05	31	0	16367.8	16232.4	15588.6	15626.9	14908	16277.6	14706.3	15571.7	15348.2	15403.4	16367.8	15555	15078.4	15058.4	13280.7	13827.2	13583.6	14330.1	14060.9	11477.9
1081	P82094	TATA element modulatory factor OS=Homo sapiens GN=TMF1 PE=1 SV=2	231.626	43	43	101	43	1	1093	122.8	4.92	337.93	43	0	13247	13198	13318.7	13768.9	13941.6	13047.7	18775.4	18392.2	18009.3	16179.3	13247	12647.2	12882.8	13268	12419.9	11083.6	17342.1	16925.6	16498.8	12056.1
1082	O94855-2	Isoform 2 of Protein transport protein Sec24D OS=Homo sapiens GN=SEC24D	231.534	39	30	140	29	1	1033	113	7.25	549.49	30	0	19704.2	18533.5	18674.6	18305.9	18020.1	19765.9	18802.9	19012.5	18784.4	18739.4	19704.2	17760.1	18063.4	17639.8	16053.2	16790.5	17367.4	17496.5	17208.9	13963.7
1083	Q96B97	SH3 domain-containing kinase-binding protein 1 OS=Homo sapiens GN=SH3KBP1 PE=1 SV=2	231.461	63	32	77	32	1	665	73.1	6.62	311.49	32	0	11476	11626.7	11354	11735.3	10985	11715.6	9777	10595.4	11149.1	11068.5	11476	11141.5	10982.4	11308.3	9786	9952	9030.6	9750.6	10214	8247.8
1084	Q13492	Phosphatidylinositol-binding clathrin assembly protein OS=Homo sapiens GN=PICALM PE=1 SV=2	231.431	39	20	147	17	1	652	70.7	7.9	613.88	20	3	18196.9	18120.4	18752	19407.3	18876.6	19814.6	21900.4	21344.6	21260.5	20187.3	18196.9	17364.2	18138.3	18701.2	16816.2	16831.9	20228.5	19642.6	19477.4	15042.7
1085	Q32P28	Prolyl 3-hydroxylase 1 OS=Homo sapiens GN=LEPRE1 PE=1 SV=2	231.41	45	24	154	23	1	736	83.3	5.14	605.6	24	1	19062.2	18949.8	19868.1	19809.1	19863.8	20085.5	21513.4	20633	20442.3	20250.9	19062.2	18159.1	19217.8	19088.4	17695.7	17062	19871	18987.8	18727.8	15090.1
1086	Q96AQ6	Pre-B-cell leukemia transcription factor-interacting protein 1 OS=Homo sapiens GN=PBXIP1 PE=1 SV=1	231.216	37	25	155	25	1	731	80.6	5.33	590.9	25	0	18301.4	19064.9	19852.3	19372.8	20092.7	20176.9	19162.3	18264.2	17894.7	18527	18301.4	18269.3	19202.6	18667.9	17899.6	17139.6	17699.4	16807.8	16393.9	13805.5
1087	Q9BVJ6	U3 small nucleolar RNA-associated protein 14 homolog A OS=Homo sapiens GN=UTP14A PE=1 SV=1	230.931	45	34	104	34	1	771	87.9	7.87	385.47	34	0	13598.3	14301.3	14192.8	13605.4	14618.6	13696.4	14364	14368.3	14567.2	14160.7	13598.3	13704.5	13728.3	13110.4	13022.9	11634.7	13267.4	13222.6	13345.4	10551.9
1088	Q15334	Lethal(2) giant larvae protein homolog 1 OS=Homo sapiens GN=LLGL1 PE=1 SV=3	230.653	45	31	85	31	1	1064	115.3	6.29	342.33	31	0	7447.3	7665.1	7654.4	7775.5	8148.1	8121.6	7626.9	7612	7730	7811.7	7447.3	7345.3	7403.8	7492.6	7258.7	6899.1	7044.7	7005	7081.7	5821
1089	Q9NQC3	Reticulon-4 OS=Homo sapiens GN=RTN4 PE=1 SV=2	230.545	20	12	794	1	1	1192	129.9	4.5	3685.35	12	12	63081.4	65189.5	67565.6	65502.2	69383.2	67865	84929.5	82547.5	82054.1	76039.6	63081.4	62469.1	65354.2	63118.9	61809.8	57649	78445.7	75965.3	75172.2	56661.3
1090	A0A075B7B1	Desmuslin, isoform CRA_a OS=Homo sapiens GN=SYNM PE=1 SV=1	230.432	43	42	93	1	1	1253	140.1	5.07	315.59	42	0	29.7	39	24.9	30.1	46.7	55.2	34.4	30.9	29.3	35.9	29.7	37.3	24.1	29	41.6	46.9	31.8	28.5	26.8	26.7
1091	O43815	Striatin OS=Homo sapiens GN=STRN PE=1 SV=4	230.158	54	31	118	30	1	780	86.1	5.27	447.06	31	2	14394.3	14393.2	14275	14210.8	14830.1	14605.6	14741.5	14965.7	14899.8	14458.8	14394.3	13792.6	13807.8	13693.8	13211.4	12407	13616.1	13772.3	13650.1	10774.1	Acetyl [N-Term]
1092	O00291	Huntingtin-interacting protein 1 OS=Homo sapiens GN=HIP1 PE=1 SV=5	230.076	46	41	102	37	1	1037	116.1	5.3	347.3	41	1	10274.7	10624.6	10681.4	10308.8	10751.6	11100	11452.6	11185.9	10989.7	10848.1	10274.7	10181.3	10331.8	9933.7	9578	9429	10578.3	10293.9	10068	8083.5
1093	Q15042	Rab3 GTPase-activating protein catalytic subunit OS=Homo sapiens GN=RAB3GAP1 PE=1 SV=3	229.949	38	36	112	36	1	981	110.5	5.55	414.96	36	0	15924.1	15804.1	15468.8	16270.6	15245.5	16000.3	17111.4	17381.2	17455.9	16957	15924.1	15144.6	14962.6	15678.6	13581.4	13591.7	15805.1	15995.2	15991.8	12635.6
1094	F8WB06	Ataxin-2 OS=Homo sapiens GN=ATXN2 PE=1 SV=1	229.735	31	31	120	1	1	1050	113.8	8.84	429	31	0	186.7	183	170.4	197.2	189.3	174.6	155.5	169.4	161.4	154	186.7	175.4	164.8	190	168.6	148.3	143.6	155.9	147.9	114.8
1095	Q9NQC3-5	Isoform 5 of Reticulon-4 OS=Homo sapiens GN=RTN4	229.342	57	12	794	1	1	392	42.2	4.74	3685.89	12	0	51.9	60.3	62.2	70.9	55.6	65.9	66.7	67.5	61.1	58.6	51.9	57.8	60.2	68.3	49.6	56	61.6	62.1	56	43.7
1096	P28799	Granulins OS=Homo sapiens GN=GRN PE=1 SV=2	229.213	44	22	137	22	1	593	63.5	6.83	588.55	22	0	17713.3	17331.2	17481.9	18524	18633.6	16800.5	15704.9	14373.9	14446.6	15740.9	17713.3	16608	16909.8	17850	16599.7	14271.5	14506	13227.7	13235	11729.4
1097	Q14240-2	Isoform 2 of Eukaryotic initiation factor 4A-II OS=Homo sapiens GN=EIF4A2	229.193	62	25	434	11	1	408	46.5	5.48	1747.58	25	0	16836.3	16544.5	17325.9	15329.5	16141	16099.4	14819.6	15163.8	14989.8	15394.4	16836.3	15854.1	16758.8	14771.8	14379.2	13675.9	13688.2	13954.6	13732.6	11471.2
1098	P33993	DNA replication licensing factor MCM7 OS=Homo sapiens GN=MCM7 PE=1 SV=4	229.034	49	33	106	33	1	719	81.3	6.46	379.44	33	0	16007.9	17367.8	15692	14530.4	16013.6	14146.7	10801.8	11476.9	11209.5	13070.3	16007.9	16643.1	15178.5	14001.7	14265.7	12017.2	9977.2	10561.8	10269.3	9739.4
1099	Q9ULH1-2	Isoform 1 of Arf-GAP with SH3 domain, ANK repeat and PH domain-containing protein 1 OS=Homo sapiens GN=ASAP1	228.583	37	35	88	23	1	1132	125.8	7.52	331.75	35	12	15390.6	15027.1	14904.4	15096.9	14238.1	15083.2	13108.7	13551.2	13946.7	13963.4	15390.6	14400	14416.6	14547.6	12684	12812.6	12107.9	12470.7	12777	10404.9
1100	Q5VTR2	E3 ubiquitin-protein ligase BRE1A OS=Homo sapiens GN=RNF20 PE=1 SV=2	228.561	39	38	112	35	1	975	113.6	5.94	401.88	38	3	18393.8	18996.3	19076.9	18478.5	19953.1	18648.5	17627.1	17150.3	16995.4	17848.9	18393.8	18203.6	18452.5	17806.1	17775.2	15841.3	16281.4	15782.7	15570	13300.2
1101	Q12788	Transducin beta-like protein 3 OS=Homo sapiens GN=TBL3 PE=1 SV=2	228.47	48	28	81	28	1	808	89	6.9	348.89	28	0	8393.7	8939.8	8849.4	8329.5	8921.7	8630.8	8830	8713.7	8369.3	8511.2	8393.7	8566.8	8559.8	8026.5	7947.9	7324.1	8148.4	8018.9	7667.4	6342.1
1102	Q9UBF2	Coatomer subunit gamma-2 OS=Homo sapiens GN=COPG2 PE=1 SV=1	228.423	39	29	94	24	1	871	97.6	5.81	385.73	29	1	13783.7	13312.7	13564.1	13433.8	13060.1	13632.6	13878	14226.5	14221.8	13758	13783.7	12757.2	13120.2	12945.1	11634.6	11580.5	12818.5	13092.1	13029	10251.9
1103	P49023	Paxillin OS=Homo sapiens GN=PXN PE=1 SV=3	228.407	50	21	100	1	1	591	64.5	6.19	398.78	21	22	16804.3	15046.6	14275.4	15966.7	13855.5	15357.2	15200.4	15834.7	16046.6	15431.3	16804.3	14418.7	13808.2	15385.8	12343.2	13045.4	14040	14572	14700.8	11498.7
1104	P21281	V-type proton ATPase subunit B, brain isoform OS=Homo sapiens GN=ATP6V1B2 PE=1 SV=3	228.262	60	24	151	23	1	511	56.5	5.81	619.04	24	1	17213	17397.9	17123.4	16820.6	16906.2	18520.7	15880.2	16222.8	16523.7	16806.1	17213	16671.9	16563	16208.6	15060.8	15732.7	14667.8	14929.2	15137.8	12523.2
1105	Q3V6T2	Girdin OS=Homo sapiens GN=CCDC88A PE=1 SV=2	228.121	28	48	83	43	1	1871	215.9	6.21	284.03	48	5	12095.2	12027.1	11765.8	12395.8	11828.9	12234.3	10506.9	10886.8	11253.3	11477.8	12095.2	11525.2	11380.7	11944.8	10537.7	10392.6	9704.8	10018.7	10309.5	8552.7
1106	P08648	Integrin alpha-5 OS=Homo sapiens GN=ITGA5 PE=1 SV=2	227.999	33	25	184	25	1	1049	114.5	5.77	694.81	25	0	16854.7	17163.5	17183.1	17882.2	17843.5	17581.5	23118	22509.9	22171.3	20192.6	16854.7	16447.2	16620.7	17231.6	15895.9	14934.9	21353.1	20715	20311.8	15046.6
1107	Q6NUM9	All-trans-retinol 13,14-reductase OS=Homo sapiens GN=RETSAT PE=1 SV=2	227.995	49	28	124	28	1	610	66.8	8.28	495.69	28	0	15201.8	15960.3	16094.3	14998.1	16122.3	15327.3	17872.6	17280.4	16914.7	16170.8	15201.8	15294.3	15567.6	14452.4	14362.5	13020.1	16508.2	15902.5	15496	12049.8
1108	P07686	Beta-hexosaminidase subunit beta OS=Homo sapiens GN=HEXB PE=1 SV=3	227.958	51	29	223	27	1	556	63.1	6.76	826.5	29	2	32247.7	33941.7	35905.8	33120.5	34239.8	34353.2	30275.5	29201.5	29012.3	31392.9	32247.7	32525.3	34730.6	31915.4	30502.5	29181.8	27964.1	26873	26579.1	23392.6
1109	Q8N8S7	Protein enabled homolog OS=Homo sapiens GN=ENAH PE=1 SV=2	227.871	42	26	127	25	1	591	66.5	6.93	460.64	26	1	18912.2	17787.8	19517.8	19552.1	18415.9	18515.5	20047.8	20566.7	20617.9	19521.1	18912.2	17045.5	18879	18840.7	16405.8	15728.3	18517.3	18926.7	18888.7	14546.2
1110	G3V599	cTAGE family member 5 OS=Homo sapiens GN=CTAGE5 PE=4 SV=1	227.764	28	34	119	20	1	1339	151.6	4.7	481.38	34	14	16458.5	16826.5	16899.7	17370.1	17771.5	16740.7	20830.7	20564.3	19800.4	18734.3	16458.5	16124.3	16346.6	16738.1	15831.7	14220.7	19240.4	18924.5	18139.7	13960
1111	Q92783	Signal transducing adapter molecule 1 OS=Homo sapiens GN=STAM PE=1 SV=3	227.761	46	19	164	17	1	540	59.1	4.82	673.97	19	2	20052.1	19146.4	19349.2	19358.2	18767.8	18612.2	19051	19377.1	19460.6	19529.2	20052.1	18347.4	18715.9	18653.9	16719.2	15810.5	17596.6	17832	17828.5	14552.3
1112	P50895	Basal cell adhesion molecule OS=Homo sapiens GN=BCAM PE=1 SV=2	227.742	47	23	117	23	1	628	67.4	5.81	490.21	23	0	12671	12965	13638.6	12945.1	13601.7	12905.9	7955	7824	8051.4	10365.8	12671	12424	13192.2	12474.1	12117.1	10963.2	7347.7	7200.1	7376.1	7724.1
1113	Q9NQW7-3	Isoform 3 of Xaa-Pro aminopeptidase 1 OS=Homo sapiens GN=XPNPEP1	227.517	57	30	118	29	1	666	74.8	5.88	472.05	30	1	16534.6	15924.6	15292.2	14994.2	14150	16766.7	14754.3	15957.1	15671.3	15171.4	16534.6	15260.1	14791.7	14448.7	12605.5	14242.8	13627.9	14684.7	14356.9	11305.1
1114	P23526	Adenosylhomocysteinase OS=Homo sapiens GN=AHCY PE=1 SV=4	227.335	54	24	198	22	1	432	47.7	6.34	685.33	24	2	30501.3	30185.6	29138.5	27722.5	26111.2	30171.3	26700.3	28530.5	28247.4	27900	30501.3	28926	28184.9	26713.8	23261.1	25629.5	24661.9	26255.5	25878.3	20789.9
1115	Q8N3U4-2	Isoform 2 of Cohesin subunit SA-2 OS=Homo sapiens GN=STAG2	226.82	30	34	102	24	1	1268	145.7	5.52	352.26	34	0	7137.3	7309.6	7155.7	6926.8	7308.9	6812.7	6275.5	6245.1	6219.9	6494.1	7137.3	7004.5	6921.5	6674.8	6511.1	5787.2	5796.4	5747.1	5698.3	4839.1
1116	P11532-5	Isoform 5 of Dystrophin OS=Homo sapiens GN=DMD	226.67	58	29	104	4	1	622	70.7	6.21	408.65	29	0	859.8	931	899.7	870.7	955.1	992.2	969.5	950.2	953.4	882.2	859.8	892.1	870.3	839	850.8	842.8	895.5	874.5	873.4	657.4
1117	O00339-2	Isoform 2 of Matrilin-2 OS=Homo sapiens GN=MATN2	226.518	41	34	114	1	1	937	104.7	6.39	429.35	34	33	15178.8	15123.1	14686.7	15156.9	16215	15767.8	15655.1	15148.7	15134.2	15291.2	15178.8	14492	14206	14605.4	14445.1	13394.2	14459.9	13940.8	13864.9	11394.4
1118	Q9UG63-2	Isoform 2 of ATP-binding cassette sub-family F member 2 OS=Homo sapiens GN=ABCF2	226.499	53	34	116	34	1	634	72.4	7.49	400.86	34	0	17143.8	16895.3	16777.9	15696.2	15859.9	16016.4	16839.2	17363.5	17044.8	16552.3	17143.8	16190.2	16228.8	15125.2	14128.8	13605.4	15553.6	15978.9	15615.3	12334.1
1119	Q5T8P6-2	Isoform 2 of RNA-binding protein 26 OS=Homo sapiens GN=RBM26	226.497	34	33	99	2	1	983	111	9.07	351.84	33	31	13746	14295.7	14331.7	14048.5	14557.7	13656.7	12800.5	12928	13324.6	13517.3	13746	13699.2	13862.6	13537.3	12968.7	11600.9	11823.3	11897.1	12207	10072.5
1120	Q9NZN3	EH domain-containing protein 3 OS=Homo sapiens GN=EHD3 PE=1 SV=2	226.471	54	28	164	13	1	535	60.8	6.57	604.9	28	2	9292.8	9408.3	8713.7	8906.6	9155.2	9859.7	8021	8313.9	8445.9	8713.8	9292.8	9015.7	8428.5	8582.5	8155.9	8375.5	7408.7	7650.9	7737.5	6493.1
1121	P46060	Ran GTPase-activating protein 1 OS=Homo sapiens GN=RANGAP1 PE=1 SV=1	226.244	50	29	142	29	1	587	63.5	4.68	552.12	29	0	22273	22320.3	22052.3	21222.3	22094.6	21222.3	19758.3	20148.3	19813.8	20772.3	22273	21388.9	21330.5	20450.2	19682.9	18027.6	18249.8	18541.7	18152	15478.6
1122	E9PRY8	Elongation factor 1-delta OS=Homo sapiens GN=EEF1D PE=1 SV=1	226.185	28	17	400	3	1	697	76.5	7.05	1704.94	17	17	43970.8	42398.7	42476.3	43244.9	43803.9	42731.5	45846.5	46495.3	46941.4	45867.3	43970.8	40629.4	41086.1	41671.5	39022.6	36299	42346.4	42787.8	43004.4	34178.3
1123	B0QY89	Eukaryotic translation initiation factor 3 subunit L OS=Homo sapiens GN=EIF3L PE=1 SV=1	226.158	40	25	255	25	1	607	70.9	6.65	993.28	25	0	33024.7	32580.1	33226	30714.3	31849.7	32175	32635	33476.8	32614.4	32710.2	33024.7	31220.6	32138.6	29596.8	28373.2	27331.5	30143.6	30807.4	29879	24374.2
1124	P22695	Cytochrome b-c1 complex subunit 2, mitochondrial OS=Homo sapiens GN=UQCRC2 PE=1 SV=3	226.095	71	24	118	24	1	453	48.4	8.63	474.15	24	0	14239.9	15570.6	15343.2	14480.4	15576.5	14880.6	12460.5	11891	12337.3	13336.3	14239.9	14920.8	14841.1	13953.5	13876.3	12640.6	11509.3	10942.9	11302.5	9937.6
1125	Q6NUK1	Calcium-binding mitochondrial carrier protein SCaMC-1 OS=Homo sapiens GN=SLC25A24 PE=1 SV=2	225.894	58	26	188	26	1	477	53.3	6.33	643.84	26	0	35476.3	37249.2	36953.5	35727.9	37338.2	33091.3	32771	31388.5	31472	33727.4	35476.3	35694.8	35744.1	34428	33262.6	28109.9	30269.1	28885.6	28832.4	25132.2
1126	Q13561-2	Isoform 2 of Dynactin subunit 2 OS=Homo sapiens GN=DCTN2	225.868	61	20	198	20	1	406	44.8	5.17	848.37	20	0	22346.8	22009.8	22018.2	22670.8	21241.3	23151.3	20313.5	21439.1	21544.6	21696.3	22346.8	21091.3	21297.6	21846	18922.7	19666.3	18762.7	19729.6	19737.6	16167.1
1127	Q96T37	Putative RNA-binding protein 15 OS=Homo sapiens GN=RBM15 PE=1 SV=2	225.839	41	35	88	34	1	977	107.1	10.08	338.45	35	1	9109.4	9253.1	9354.3	9371.9	9556.1	9056.7	8841.8	8761	8691.5	8912.1	9109.4	8867	9048.2	9030.9	8513	7693.3	8166.8	8062.4	7962.5	6640.9
1128	Q9UL18	Protein argonaute-1 OS=Homo sapiens GN=AGO1 PE=1 SV=3	225.788	49	31	91	20	1	857	97.2	9.16	327.28	31	5	5441.3	5465.5	5689.2	5420.3	5738.8	5551.6	5865.2	5805.2	5814.3	5708.5	5441.3	5237.4	5503	5223.1	5112.4	4715.9	5417.5	5342.3	5326.6	4253.7
1129	O75367	Core histone macro-H2A.1 OS=Homo sapiens GN=H2AFY PE=1 SV=4	225.612	58	18	362	2	1	372	39.6	9.79	1504.46	18	15	38413.6	38234.6	39286.2	40292.6	40291.3	35751.7	41680.7	39546	38493	39736.5	38413.6	36639	38000.4	38826.6	35893.4	30369.8	38498.7	36392.7	35264.6	29609.9
1130	P46379-3	Isoform 3 of Large proline-rich protein BAG6 OS=Homo sapiens GN=BAG6	225.482	32	26	78	26	1	1162	122.3	5.69	340.97	26	0	8114.5	8107.3	8084.5	8049.5	7897.2	8589.3	7407.7	7599.6	7733.8	7840.6	8114.5	7769	7819.9	7756.7	7035.2	7296.3	6842.2	6993.6	7085.2	5842.4
1131	P07858	Cathepsin B OS=Homo sapiens GN=CTSB PE=1 SV=3	225.225	51	15	457	15	1	339	37.8	6.3	1686.92	15	0	48171.6	48236.3	50807.7	49865.9	50829.6	50418.4	50025.1	47982.2	49149.8	49542.4	48171.6	46223.4	49144.8	48051.6	45281.5	42828.7	46206	44156.1	45027.5	36916.8
1132	P05091	Aldehyde dehydrogenase, mitochondrial OS=Homo sapiens GN=ALDH2 PE=1 SV=2	225.209	55	22	154	20	1	517	56.3	7.05	622.41	22	0	18340.4	19098.9	18757	18033.3	19507.3	18558.9	17661.3	17233.1	17500.2	17915.9	18340.4	18301.9	18143.1	17377.2	17378	15765.1	16313	15859	16032.5	13350.1
1133	Q13616	Cullin-1 OS=Homo sapiens GN=CUL1 PE=1 SV=2	225.063	46	33	133	33	1	776	89.6	8	433.26	33	0	22705.2	21944.5	21507.5	22114	21066.2	21580	22125.5	22088.5	21574.7	21545.5	22705.2	21028.8	20803.6	21309.4	18766.7	18331.4	20436.4	20327.1	19765.2	16054.8
1134	Q5TGY3	AT-hook DNA-binding motif-containing protein 1 OS=Homo sapiens GN=AHDC1 PE=1 SV=1	224.937	32	34	67	34	1	1603	168.2	9.04	281.63	34	0	7210.7	7415.2	7632.8	7560.7	7994	7822.7	6092.3	6214.4	6595.3	6861.4	7210.7	7105.8	7383	7285.6	7121.4	6645.1	5627.2	5718.9	6042.2	5112.8
1135	Q5SSJ5	Heterochromatin protein 1-binding protein 3 OS=Homo sapiens GN=HP1BP3 PE=1 SV=1	224.801	43	27	174	27	1	553	61.2	9.67	562.59	27	0	30486.3	30686.6	31454.3	31208.7	31168.4	29314.3	32440.5	31480.7	30431.9	30358.2	30486.3	29406.1	30424.8	30073.2	27766.3	24901.5	29963.8	28970.5	27879.6	22621.6
1136	Q13438	Protein OS-9 OS=Homo sapiens GN=OS9 PE=1 SV=1	224.383	43	31	116	3	1	667	75.5	4.87	431.34	31	30	18631.3	18760.7	19310.4	19913.8	20132.7	19209.3	19191.2	18135.1	17723	18579.4	18631.3	17977.8	18678.4	19189.2	17935.2	16317.7	17726.1	16689	16236.6	13844.5
1137	P31327-3	Isoform 3 of Carbamoyl-phosphate synthase [ammonia], mitochondrial OS=Homo sapiens GN=CPS1	224.374	32	38	68	34	1	1506	165.5	6.79	241.96	38	0	6793.2	7190.9	7174.8	6996.9	7521.6	6788.9	6402.7	5926.9	6172.5	6650.9	6793.2	6890.8	6940	6742.3	6700.6	5766.9	5913.9	5454.3	5654.8	4955.9
1138	O75150	E3 ubiquitin-protein ligase BRE1B OS=Homo sapiens GN=RNF40 PE=1 SV=4	224.346	43	37	85	33	1	1001	113.6	6.23	333.94	37	0	8114.1	8445.6	8324.9	8226.6	8885	8668.6	7805.7	7681.3	7604.7	8085.9	8114.1	8093.2	8052.4	7927.2	7915.2	7363.7	7209.8	7068.8	6966.9	6025.2
1139	Q9BZH6	WD repeat-containing protein 11 OS=Homo sapiens GN=WDR11 PE=1 SV=1	224.3	31	31	120	31	1	1224	136.6	6.92	438.77	31	0	13656.2	13679.3	13396.7	14083.2	13958.8	14499.3	14475.7	14344.1	14671.8	14249.9	13656.2	13108.5	12958.2	13570.8	12435.2	12316.6	13370.6	13200.3	13441.2	10618.4
1140	O75367-2	Isoform 1 of Core histone macro-H2A.1 OS=Homo sapiens GN=H2AFY	224.242	57	17	357	1	1	369	39.2	9.83	1481.66	17	0	78.4	81.8	77.4	85.4	101.2	94.1	96.9	97.2	89.1	82.8	78.4	78.4	74.8	82.3	90.1	79.9	89.5	89.5	81.6	61.7
1141	A3KMH1	von Willebrand factor A domain-containing protein 8 OS=Homo sapiens GN=VWA8 PE=1 SV=2	224.219	26	41	70	41	1	1905	214.7	7.4	253.56	41	0	8692.5	9315.7	8998.9	8732.1	9428.8	8517.9	8509.6	8353	8445.1	8751.4	8692.5	8927	8704.4	8414.4	8399.6	7235.7	7859.9	7686.9	7736.8	6521.2
1142	E7ESA6	Focal adhesion kinase 1 OS=Homo sapiens GN=PTK2 PE=1 SV=1	223.891	38	31	98	29	1	1096	124	6.62	348.97	31	2	13011.1	12454	12155.8	12341.3	12010.5	12591.1	11959.9	12307.2	12462.5	12271.5	13011.1	11934.3	11758	11892.3	10699.5	10695.7	11046.9	11325.9	11417.2	9144.2
1143	Q9Y4W2	Ribosomal biogenesis protein LAS1L OS=Homo sapiens GN=LAS1L PE=1 SV=2	223.835	52	31	97	31	1	734	83	4.73	392.13	31	0	11925.2	12406.8	12171.6	11992.5	12977.9	12054.6	12661.4	12276.8	12333.4	12474.7	11925.2	11889.1	11773.3	11556.1	11561.4	10239.9	11694.8	11297.9	11299	9295.6
1144	H7BYY1	Tropomyosin 1 (Alpha), isoform CRA_m OS=Homo sapiens GN=TPM1 PE=1 SV=1	223.743	79	32	1039	3	1	248	28.7	4.82	2916.42	32	0	1246.8	1288.7	1328.6	1215.3	1339.1	1376.9	1374	1340.9	1317.9	1281.4	1246.8	1234.9	1285.2	1171.1	1192.9	1169.6	1269.1	1233.9	1207.4	954.9
1145	P21964	Catechol O-methyltransferase OS=Homo sapiens GN=COMT PE=1 SV=2	223.731	73	16	345	16	1	271	30	5.47	1543.34	16	0	36415.5	37902.1	38997.2	37667.4	39519.2	38556.1	44935.1	43569.3	43266.4	40935.4	36415.5	36320.4	37720.8	36296.9	35205.6	32752.1	41504.6	40095.1	39637.6	30503.3
1146	Q4V328	GRIP1-associated protein 1 OS=Homo sapiens GN=GRIPAP1 PE=1 SV=1	223.622	53	37	83	37	1	841	95.9	5.11	296.89	37	0	9094.6	8978.2	8838.3	9364.6	8974.4	9642.5	9067.6	9401	9428.9	9165.2	9094.6	8603.5	8549.1	9023.9	7994.8	8191	8375.4	8651.4	8638.1	6829.5
1147	P52907	F-actin-capping protein subunit alpha-1 OS=Homo sapiens GN=CAPZA1 PE=1 SV=3	223.618	72	14	417	12	1	286	32.9	5.69	2087.81	14	2	42661.5	43011.9	43550.6	43795.1	43846.7	45561	41769.6	41565.4	41807.3	43188.7	42661.5	41217	42125.3	42201.6	39060.7	38702.5	38580.7	38251	38300.9	32182.3
1148	O75874	Isocitrate dehydrogenase [NADP] cytoplasmic OS=Homo sapiens GN=IDH1 PE=1 SV=2	223.31	70	27	222	25	1	414	46.6	7.01	765.67	27	2	33635.1	33823.4	32001.8	30109.2	29142.6	32855.4	33251.5	36648.4	35379.9	33232.2	33635.1	32412	30954.4	29013.7	25961.6	27909.5	30713	33726.1	32412.6	24763.1
1149	P41250	Glycine--tRNA ligase OS=Homo sapiens GN=GARS PE=1 SV=3	223.252	54	35	153	35	1	739	83.1	7.03	512.36	35	0	19968.2	19385.1	18136.8	18431.5	16941	18972.3	23884.9	26281.5	25516.8	21884.5	19968.2	18576.2	17543.2	17760.9	15091.9	16116.3	22061.5	24185.8	23376.7	16307.4
1150	M0R2Z9	SURP and G-patch domain-containing protein 2 OS=Homo sapiens GN=SUGP2 PE=1 SV=1	223.239	36	36	110	36	1	1096	121.5	7.4	402.35	36	0	17019.4	17756.7	17518.2	17331.2	18095.5	17176.4	15583	15621	16013.8	16439.6	17019.4	17015.7	16944.9	16700.6	16120.3	14590.8	14393.4	14375.4	14670.7	12250
1151	Q14643	Inositol 1,4,5-trisphosphate receptor type 1 OS=Homo sapiens GN=ITPR1 PE=1 SV=3	223.234	19	46	119	30	1	2758	313.7	6.04	352.62	46	0	7244.5	7462.1	7636.3	7323.6	7878.4	7393.1	8435.6	8025.2	8035.6	7925.6	7244.5	7150.7	7386.4	7057.1	7018.4	6280.2	7791.6	7385.3	7361.6	5905.8
1152	P40763	Signal transducer and activator of transcription 3 OS=Homo sapiens GN=STAT3 PE=1 SV=2	223.102	45	27	91	1	1	770	88	6.3	349.04	27	0	597.7	561.7	564.2	573.7	542.2	565.5	582.4	581.4	621.2	619.3	597.7	538.3	545.7	552.8	483	480.4	537.9	535	569.1	461.5
1153	Q9NYU1	UDP-glucose:glycoprotein glucosyltransferase 2 OS=Homo sapiens GN=UGGT2 PE=1 SV=4	223.083	33	47	97	42	1	1516	174.6	6.89	286.75	47	1	13311.4	13465.5	13607.6	13674.8	13569	13496.4	14669.5	14181.6	14085.2	13928.3	13311.4	12903.6	13162.2	13177.2	12087.9	11464.7	13549.6	13050.8	12903.8	10378.7
1154	P23743	Diacylglycerol kinase alpha OS=Homo sapiens GN=DGKA PE=1 SV=3	222.88	43	28	121	28	1	735	82.6	6.73	431.82	28	0	15768.3	15113.4	14731.2	15578.9	14819.1	16195.2	16220.4	16691.3	16204.3	15740.6	15768.3	14482.7	14249.1	15012.1	13201.5	13757.3	14982.1	15360.4	14845.2	11729.2
1155	Q9UGU0	Transcription factor 20 OS=Homo sapiens GN=TCF20 PE=1 SV=3	222.876	25	36	61	35	1	1960	211.6	9.04	252.68	36	1	5832.3	5993.6	5897.2	5969	6265.1	5896.7	5295.6	5380.7	5561.1	5630	5832.3	5743.5	5704.2	5751.8	5581.3	5009	4891.3	4951.7	5094.7	4195.2
1156	O43150-2	Isoform 2 of Arf-GAP with SH3 domain, ANK repeat and PH domain-containing protein 2 OS=Homo sapiens GN=ASAP2	222.866	41	32	69	2	1	961	106.9	6.49	277.69	32	0	336.1	345.9	349.5	334.3	336.9	367.4	315.1	324	345.9	354.4	336.1	331.5	338.1	322.1	300.1	312.1	291.1	298.2	316.9	264.1
1157	Q13443	Disintegrin and metalloproteinase domain-containing protein 9 OS=Homo sapiens GN=ADAM9 PE=1 SV=1	222.848	37	25	96	25	1	819	90.5	7.52	363.62	25	0	15461.7	15402.9	15236	15840.2	15854.4	13997.7	13979	13414.3	13182.2	14335.8	15461.7	14760.1	14737.3	15263.8	14123.9	11890.6	12911.8	12344.6	12076.6	10682.4
1158	P31942	Heterogeneous nuclear ribonucleoprotein H3 OS=Homo sapiens GN=HNRNPH3 PE=1 SV=2	222.653	64	14	403	13	1	346	36.9	6.87	1844.69	14	0	20088	21383.9	21294.3	20539.8	22055.5	22292.2	20291.8	20567.6	20794.5	20658.1	20088	20491.6	20597.4	19792.5	19648.1	18936.4	18742.6	18927.5	19050.4	15393.5
1159	K7EJH8	Alpha-actinin-4 (Fragment) OS=Homo sapiens GN=ACTN4 PE=1 SV=1	222.54	76	17	714	1	1	182	21.4	6.7	2812.18	17	0	3344.3	3399.2	3550.5	3357.9	3540	3278.8	3882.7	3821.8	3744.2	3604.5	3344.3	3257.4	3434.3	3235.7	3153.6	2785.2	3586.2	3517	3430.2	2685.9
1160	Q9UPU5	Ubiquitin carboxyl-terminal hydrolase 24 OS=Homo sapiens GN=USP24 PE=1 SV=3	222.506	21	49	95	47	1	2620	294.2	6.14	313.44	49	1	12060.3	11976	11773.4	11643	11566.6	11950.9	10984.1	11187	11742.9	11462.6	12060.3	11476.3	11388.1	11219.4	10304.1	10151.9	10145.5	10294.9	10758	8541.4
1161	P43034	Platelet-activating factor acetylhydrolase IB subunit alpha OS=Homo sapiens GN=PAFAH1B1 PE=1 SV=2	222.503	72	24	183	23	1	410	46.6	7.37	677.42	24	1	25725.9	24597.8	24335.8	25022	22899.4	25865.3	23070.3	23994.7	23754.3	24256.9	25725.9	23571.4	23539.4	24111.6	20399.9	21971.7	21309	22081.4	21762	18075.2
1162	P15586	N-acetylglucosamine-6-sulfatase OS=Homo sapiens GN=GNS PE=1 SV=3	222.484	38	17	205	17	1	552	62	8.31	822.56	17	0	32842.7	33426	35744.4	33858.4	34914.8	33213	33792.8	32682.1	32750.3	33616.4	32842.7	32031.2	34574.6	32626.5	31103.8	28213.3	31213	30076.1	30003.5	25049.4
1163	P67809	Nuclease-sensitive element-binding protein 1 OS=Homo sapiens GN=YBX1 PE=1 SV=3	222.453	60	19	342	14	1	324	35.9	9.88	1471.83	19	5	36011.1	35481.8	36589.6	35213.6	35828.7	33252.9	35739.2	36610	36579	37154.4	36011.1	34001.2	35392	33932.4	31917.9	28247.2	33010.8	33690.7	33511.1	27685.8
1164	Q9HD26	Golgi-associated PDZ and coiled-coil motif-containing protein OS=Homo sapiens GN=GOPC PE=1 SV=1	222.407	63	26	114	26	1	462	50.5	5.92	443.02	26	0	14112.7	13823.2	14239.6	13436.7	14254.6	13654.3	15238.4	15025.3	14529.5	14326.2	14112.7	13246.4	13773.5	12947.8	12698.6	11598.9	14075	13827.2	13310.9	10675.2
1165	Q9NXF1	Testis-expressed sequence 10 protein OS=Homo sapiens GN=TEX10 PE=1 SV=2	222.235	41	36	93	36	1	929	105.6	9.36	340.17	36	0	14828.3	15217.4	15350.1	15150.5	15745.4	15201.7	15403	15274.8	15490.4	15232	14828.3	14582.4	14847.7	14599.3	14026.7	12913.3	14227.1	14056.8	14191.2	11350.2
1166	Q14254	Flotillin-2 OS=Homo sapiens GN=FLOT2 PE=1 SV=2	222.062	64	25	202	25	1	428	47	5.25	790.25	25	0	31179.6	33114.2	32436.9	31240.2	33486	31547	29487.7	28664.5	28400.3	30105.6	31179.6	31732.3	31375.2	30103.6	29830.9	26798.1	27236.5	26378.8	26018.3	22433.4
1167	P16278	Beta-galactosidase OS=Homo sapiens GN=GLB1 PE=1 SV=2	222.052	35	19	234	18	1	677	76	6.57	919.83	19	1	26346.5	27373.1	28801	27002.8	29207.8	29087.7	29199.9	27642.5	28438.6	28060.9	26346.5	26230.9	27858.4	26020.3	26019.7	24709	26970.7	25438.3	26053.5	20909.8
1168	Q9UNZ2-5	Isoform 3 of NSFL1 cofactor p47 OS=Homo sapiens GN=NSFL1C	221.834	64	23	107	5	1	372	40.8	5.15	476.05	23	19	17678.2	16847.8	16310	17438.4	16321.2	17300.7	15080.1	16379.5	18031.9	16655.4	17678.2	16144.8	15776.2	16804	14539.7	14696.4	13928.9	15073.4	16519.6	12410.8
1169	P13637-3	Isoform 3 of Sodium/potassium-transporting ATPase subunit alpha-3 OS=Homo sapiens GN=ATP1A3	221.827	25	21	458	3	1	1026	113	5.38	1720.57	21	0	97.7	118.6	109.4	115.2	129	117.8	105.3	112.9	115.4	115.5	97.7	113.7	105.8	111	114.9	100.1	97.3	103.9	105.7	86.1
1170	R4GMU1	GDH/6PGL endoplasmic bifunctional protein OS=Homo sapiens GN=H6PD PE=4 SV=1	221.809	47	32	115	32	1	802	90.1	7.23	418.2	32	0	14556.1	14867	15555.1	15078.9	15228.9	15646	15759.6	15161.2	15299.6	15197.9	14556.1	14246.6	15046	14530.2	13566.6	13290.7	14556.5	13952.2	14016.4	11324.8
1171	F8W930	Insulin-like growth factor 2 mRNA-binding protein 2 OS=Homo sapiens GN=IGF2BP2 PE=1 SV=1	221.541	51	30	121	30	1	605	66.7	8.46	415.87	30	0	19740.5	20007	19958.3	18791	19722.4	19964.3	19857.9	19916.3	19323.3	19341.1	19740.5	19172.1	19305.1	18107.3	17569.7	16959	18341.8	18328.2	17702.7	14412.1
1172	P41091	Eukaryotic translation initiation factor 2 subunit 3 OS=Homo sapiens GN=EIF2S3 PE=1 SV=3	221.536	54	23	140	23	1	472	51.1	8.4	512.01	23	0	27167.2	26513.2	26565	25544.5	25121.7	25174.9	27645.5	28713.1	27485.6	26970.8	27167.2	25406.8	25695.5	24615.1	22379.6	21385.2	25535	26423.5	25180.4	20097.5
1173	O15013	Rho guanine nucleotide exchange factor 10 OS=Homo sapiens GN=ARHGEF10 PE=1 SV=4	221.521	33	33	81	33	1	1369	151.5	5.68	323.44	33	0	8698.1	8370.3	8259.7	8639	8077.2	8852.7	8021.9	8481.4	8456.5	8464.3	8698.1	8021	7989.3	8324.7	7195.6	7520.1	7409.5	7805.1	7747.3	6307.2
1174	P51991	Heterogeneous nuclear ribonucleoprotein A3 OS=Homo sapiens GN=HNRNPA3 PE=1 SV=2	221.5	44	23	391	19	1	378	39.6	9.01	1557.54	23	0	47607.2	49680.5	50630.5	47297.1	51431.9	51858.4	49646.6	49109.7	49139.9	48776.6	47607.2	47607.3	48973.4	45576.3	45818	44051.9	45856.4	45193.7	45018.5	36346.1
1175	Q01804	OTU domain-containing protein 4 OS=Homo sapiens GN=OTUD4 PE=1 SV=4	221.052	35	33	93	33	1	1114	124	6.71	367.64	33	0	10779.4	10553.8	10475.1	10915.3	10600.6	10851.9	9740.2	10029.1	10646.2	10405.1	10779.4	10113.4	10132.2	10518.1	9443.5	9197.9	8996.6	9229.4	9753.3	7753.5
1176	O43719	HIV Tat-specific factor 1 OS=Homo sapiens GN=HTATSF1 PE=1 SV=1	220.919	47	37	130	36	1	755	85.8	4.4	454.97	37	1	22318.3	22596.8	22889.5	21606.1	22638.6	21031.3	22144.5	21355.2	21036.5	21688.3	22318.3	21653.9	22140.4	20820	20167.5	17865.3	20453.9	19652.4	19272.1	16161.2
1177	Q9UKF6	Cleavage and polyadenylation specificity factor subunit 3 OS=Homo sapiens GN=CPSF3 PE=1 SV=1	220.861	53	27	86	27	1	684	77.4	5.6	344.7	27	0	9841.3	10015.6	9968.3	9853.5	10421.1	9855.5	10327.5	9963.4	9940.5	10088.7	9841.3	9597.6	9642	9495	9283.6	8371.9	9539.1	9168.9	9106.8	7517.7
1178	P12429	Annexin A3 OS=Homo sapiens GN=ANXA3 PE=1 SV=3	220.641	70	26	372	26	1	323	36.4	5.92	1442.15	26	0	73428.6	69375.8	65016.5	63214.5	60823.9	71124.6	66600.3	73538.3	71364.2	68563.1	73428.6	66480.8	62888.6	60914.5	54184.9	60418	61515.8	67674.4	65378.9	51090.1
1179	Q01105-2	Isoform 2 of Protein SET OS=Homo sapiens GN=SET	220.216	61	16	385	3	1	277	32.1	4.22	1956.52	16	13	54290.5	53944	56685.6	56553.8	57977.6	53615.1	58462.5	56212.9	55992	57025.7	54290.5	51692.9	54830.3	54496.2	51649.3	45544.2	53999.3	51730.6	51295.9	42493
1180	J3KR97	Tubulin-specific chaperone D OS=Homo sapiens GN=TBCD PE=1 SV=1	220.033	37	32	82	32	1	1230	136.5	6.34	324.36	32	0	9970.1	10024.1	9172.8	9113.3	8990.2	10296.2	8180.1	8911.1	8958.9	9123.6	9970.1	9605.8	8872.5	8781.7	8008.9	8746.3	7555.6	8200.6	8207.5	6798.5
1181	Q9UHG3-2	Isoform 2 of Prenylcysteine oxidase 1 OS=Homo sapiens GN=PCYOX1	219.984	54	18	238	1	1	428	48.5	6.16	916.95	18	0	269.5	253	302.1	285	295.8	286.7	287.1	269.2	273.4	291.3	269.5	242.4	292.2	274.6	263.5	243.6	265.2	247.7	250.5	217.1
1182	Q13017	Rho GTPase-activating protein 5 OS=Homo sapiens GN=ARHGAP5 PE=1 SV=2	219.852	30	37	82	36	1	1502	172.4	6.62	297.54	37	1	11026.8	10867.5	10718.7	10880.8	10616.9	11161.8	10356	10346.4	10570.9	10731.4	11026.8	10414	10367.9	10484.9	9458.1	9481.6	9565.4	9521.4	9684.3	7996.5
1183	P35240-2	Isoform 2 of Merlin OS=Homo sapiens GN=NF2	219.408	48	33	157	32	1	620	72.5	7.11	562.08	33	1	19567.3	19553.5	19824.2	20258.8	19581.5	20109.3	20487.2	19870.3	19641.8	19973.1	19567.3	18737.5	19175.4	19521.7	17444.2	17082.1	18923.1	18285.9	17994.4	14883
1184	P06753-6	Isoform 6 of Tropomyosin alpha-3 chain OS=Homo sapiens GN=TPM3	219.366	81	34	811	1	1	248	28.9	4.75	2477	34	7	11336.8	11931	12187.6	11622.2	12354.8	13036.5	12372.1	12621.8	12870.5	12079.8	11336.8	11433.1	11788.7	11199.3	11006.2	11074.1	11427.6	11615.4	11791.1	9001.3
1185	Q9BXF6	Rab11 family-interacting protein 5 OS=Homo sapiens GN=RAB11FIP5 PE=1 SV=1	219.3	53	23	104	23	1	653	70.4	9.23	475.61	23	0	9132.9	9222.5	8928.5	9435.8	9375.7	9096.4	8466.7	8687.3	9080	8999.5	9132.9	8837.6	8636.3	9092.5	8352.3	7727.1	7820.3	7994.6	8318.4	6706
1186	Q15477	Helicase SKI2W OS=Homo sapiens GN=SKIV2L PE=1 SV=3	219.287	36	36	80	36	1	1246	137.7	6.06	289.11	36	0	9948.3	9837	9744.6	9737.8	9450	10658.8	9605	9790.5	9919.6	9718.6	9948.3	9426.5	9425.6	9383.5	8418.5	9054.3	8871.7	9009.8	9087.6	7241.9
1187	Q01105	Protein SET OS=Homo sapiens GN=SET PE=1 SV=3	219.27	63	16	368	3	1	290	33.5	4.32	1838.9	16	0	2221.3	2172.9	2302.4	2307.8	2356.5	2298.7	2452.6	2418.5	2359.9	2366.7	2221.3	2082.3	2227	2223.9	2099.3	1952.7	2265.3	2225.6	2162	1763.6
1188	Q8WWM7	Ataxin-2-like protein OS=Homo sapiens GN=ATXN2L PE=1 SV=2	219.25	32	33	109	32	1	1075	113.3	8.59	399.1	33	1	15114.7	14982.7	14159.5	15543	14888.4	14350.5	14558.6	15006.4	15191.5	14827.7	15114.7	14357.5	13696.1	14977.5	13263.3	12190.2	13447.2	13809.8	13917.4	11048.9
1189	O43395	U4/U6 small nuclear ribonucleoprotein Prp3 OS=Homo sapiens GN=PRPF3 PE=1 SV=2	219.2	51	28	115	28	1	683	77.5	9.5	426.42	28	0	16558	17082.5	16961.8	16556.9	17479.5	16658.9	16270.3	16414.1	16104.2	16474.1	16558	16369.7	16406.6	15954.5	15571.5	14151.2	15028.2	15105.3	14753.5	12275.8
1190	Q9Y4B5	Microtubule cross-linking factor 1 OS=Homo sapiens GN=MTCL1 PE=1 SV=5	219.079	29	46	81	44	1	1905	209.4	6.43	281.81	46	2	9886.1	9697.1	9350.5	9985.3	9489.8	10153.5	8094.8	8618.9	8837.4	9036.8	9886.1	9292.5	9044.4	9622	8453.9	8625	7476.8	7931.7	8096.2	6733.8
1191	Q12874	Splicing factor 3A subunit 3 OS=Homo sapiens GN=SF3A3 PE=1 SV=1	218.946	56	25	206	25	1	501	58.8	5.38	814.33	25	0	25918.4	26434.4	26764.4	26533.3	27264.1	25208.4	26938.1	26309.4	25236.8	26032.5	25918.4	25331.3	25888.4	25567.9	24288.2	21413.6	24881.5	24211.5	23120.2	19398.2
1192	Q9UPT5-2	Isoform 2 of Exocyst complex component 7 OS=Homo sapiens GN=EXOC7	218.929	58	31	117	31	1	653	74.7	6.42	413.27	31	0	17248.2	17110.4	17288.7	17466.9	16786.7	17783.8	16694.9	17064.9	17206.9	17090.4	17248.2	16396.4	16722.9	16831.4	14954.4	15106.7	15420.4	15704.2	15763.7	12735
1193	Q8IWT6	Volume-regulated anion channel subunit LRRC8A OS=Homo sapiens GN=LRRC8A PE=1 SV=1	218.897	39	30	104	26	1	810	94.1	7.94	373.23	30	4	14877.4	15560.5	15197.5	15061.4	15619.3	14886.3	14432.3	14047.7	14152.1	14608	14877.4	14911.1	14700.1	14513.5	13914.4	12645.4	13330.5	12927.6	12965.2	10885.3
1194	J3KMZ9	Low-density lipoprotein receptor (Fragment) OS=Homo sapiens GN=LDLR PE=1 SV=1	218.656	38	30	115	28	1	945	104.6	5.27	407.7	30	1	17799.7	17938.8	15868.1	16925.6	17627.4	14562.1	19805.3	18273.7	18840	18257.3	17799.7	17190.2	15348.8	16309.8	15703.3	12370	18293.3	16816.6	17259.9	13604.5
1195	Q9H307	Pinin OS=Homo sapiens GN=PNN PE=1 SV=4	218.499	39	31	130	30	1	717	81.6	7.14	458.18	31	0	21652.1	22128.6	21995.2	21742.8	22315.3	20581.9	21873.3	21193	20654.9	21087.5	21652.1	21205.2	21275.3	20951.7	19879.5	17483.6	20203.4	19503.1	18922.6	15713.4
1196	O60333-3	Isoform 3 of Kinesin-like protein KIF1B OS=Homo sapiens GN=KIF1B	218.421	32	36	99	9	1	1153	130.3	8.43	302.68	36	1	3045.6	2870.5	2874.3	3079	2939.7	2907.4	2726.5	2899	3018.3	2962.2	3045.6	2750.8	2780.2	2967	2618.8	2469.8	2518.4	2667.8	2765.1	2207.3
1197	Q8WWQ0	PH-interacting protein OS=Homo sapiens GN=PHIP PE=1 SV=2	218.385	29	42	77	38	1	1821	206.6	8.85	253.92	42	3	9836.6	10562.2	10287.5	9852.4	10625	9891.6	9530.3	9587.7	9717	9912.9	9836.6	10121.4	9950.8	9494	9465.3	8402.6	8802.7	8823.2	8902.1	7386.7
1198	Q9BY44	Eukaryotic translation initiation factor 2A OS=Homo sapiens GN=EIF2A PE=1 SV=3	218.226	54	25	95	25	1	585	64.9	8.87	392.72	25	0	12862.1	12354.6	12361.7	12287.9	11894.7	11889.5	12513.9	12931.1	13072.7	12671.9	12862.1	11839	11957.1	11840.8	10596.4	10099.7	11558.5	11900	11976.3	9442.5
1199	Q9ULU4-13	Isoform 13 of Protein kinase C-binding protein 1 OS=Homo sapiens GN=ZMYND8	218.225	38	36	77	1	1	1188	131.5	6.65	280.25	36	33	10126.7	10204	10069.2	10098.2	10731.8	9822.1	8513.3	8539.4	8754.9	9457.8	10126.7	9778.2	9739.6	9730.8	9560.4	8343.6	7863.4	7858.5	8020.6	7047.5
1200	P22059	Oxysterol-binding protein 1 OS=Homo sapiens GN=OSBP PE=1 SV=1	218.161	46	32	128	31	1	807	89.4	7.3	429.53	32	1	19033.1	18417.3	18127.3	17617.7	17112	19016.3	17703.7	18214.5	18558.7	18075	19033.1	17648.8	17534	16976.7	15244.2	16153.7	16352.1	16762.1	17002.1	13468.7
1201	P61221	ATP-binding cassette sub-family E member 1 OS=Homo sapiens GN=ABCE1 PE=1 SV=1	218.068	58	28	113	20	1	599	67.3	8.34	437.83	28	8	16887.8	16283.1	15665.3	14832.7	14570.1	15450.8	15239.6	15924.7	15822.5	15679.6	16887.8	15603.6	15152.6	14293.1	12979.8	13124.9	14076.1	14654.9	14495.4	11683.7
1202	P09622	Dihydrolipoyl dehydrogenase, mitochondrial OS=Homo sapiens GN=DLD PE=1 SV=2	218	49	19	131	19	1	509	54.1	7.85	468.77	19	0	17543.8	18485.4	17885.6	17219.8	18694	16006	16633.6	15675.7	15971.6	16506.8	17543.8	17714	17300.2	16593.2	16653.5	13596.6	15363.7	14425.8	14632	12300.1
1203	E7EWW0	UPF0505 protein C16orf62 OS=Homo sapiens GN=C16orf62 PE=1 SV=2	217.955	34	33	94	33	1	1052	118.5	7.84	352.05	33	0	14754.2	14419.2	14223.2	13951.3	13860.9	14851.6	13678.6	14168.1	14249.8	14183.8	14754.2	13817.5	13757.7	13443.7	12348	12615.9	12634.3	13038.4	13054.7	10569.1
1204	O60502	Protein O-GlcNAcase OS=Homo sapiens GN=MGEA5 PE=1 SV=2	217.949	45	36	96	36	1	916	102.8	4.91	330.17	36	0	17572.5	16850.3	16960.5	16929.5	15212.3	17685.2	18353.5	19349.3	19514.9	18028.2	17572.5	16147.1	16405.4	16313.6	13551.8	15022.9	16952.4	17806.4	17878.2	13433.8
1205	Q13724	Mannosyl-oligosaccharide glucosidase OS=Homo sapiens GN=MOGS PE=1 SV=5	217.799	39	28	141	28	1	837	91.9	8.9	536.61	28	0	16529	17223.8	17498.7	17053.3	17606.9	17933.8	18700.2	18124.8	18071.8	17407.5	16529	16505.1	16926	16432.8	15685.1	15234.1	17272.6	16679.5	16556.2	12971.3
1206	O00429-2	Isoform 4 of Dynamin-1-like protein OS=Homo sapiens GN=DNM1L	217.784	52	34	106	1	1	725	80.5	6.71	391.07	34	0	241.9	234.7	228.6	237.8	243.3	265.7	188.8	192.8	214.7	216.1	241.9	224.9	221.1	229.2	216.7	225.7	174.4	177.4	196.7	161
1207	Q14684	Ribosomal RNA processing protein 1 homolog B OS=Homo sapiens GN=RRP1B PE=1 SV=3	217.697	49	27	87	27	1	758	84.4	9.76	381.95	27	0	11896.8	12500.3	12234.3	11970.5	12648.8	12105.5	10729.7	10859.9	11327.6	11400.4	11896.8	11978.6	11833.9	11535	11268.1	10283.2	9910.6	9994	10377.6	8495.1
1208	Q70UQ0-4	Isoform 4 of Inhibitor of nuclear factor kappa-B kinase-interacting protein OS=Homo sapiens GN=IKBIP	217.568	59	26	241	20	1	377	43.1	4.92	783.51	26	6	37223	38414.2	38783.5	37884.2	39378	36678.6	40998.4	40176.1	38546.7	39022.7	37223	36811.2	37514.1	36505.8	35079.8	31157.2	37868.4	36972.5	35313.8	29077.9
1209	Q5VZK9	Leucine-rich repeat-containing protein 16A OS=Homo sapiens GN=LRRC16A PE=1 SV=1	217.487	32	39	74	39	1	1371	151.5	7.85	261.3	39	0	9464.9	9303.2	9077.8	9785.6	9451.9	9686.4	8150.9	8430.1	8755.6	8905.2	9464.9	8915	8780.7	9429.5	8420.2	8228.3	7528.7	7757.9	8021.3	6635.7
1210	Q96AY4	Tetratricopeptide repeat protein 28 OS=Homo sapiens GN=TTC28 PE=1 SV=4	217.242	22	40	58	40	1	2481	270.7	6.89	241.46	40	0	6641.5	6431.9	6382.1	6635.5	6376.2	6849.3	6128.8	6315.5	6679.9	6342.5	6641.5	6163.5	6173.2	6394.1	5680.2	5818.3	5660.9	5811.9	6119.7	4726.2
1211	Q6NYC8	Phostensin OS=Homo sapiens GN=PPP1R18 PE=1 SV=1	217.066	50	29	112	29	1	613	67.9	5.4	427.43	29	0	18980.7	18985.4	18270.3	19442.3	18748.8	18188.8	17355.1	17967.9	19230.9	18210.8	18980.7	18193.2	17672.4	18734.9	16702.4	15450.8	16030.2	16535.2	17618	13569.9
1212	Q92973	Transportin-1 OS=Homo sapiens GN=TNPO1 PE=1 SV=2	217.019	42	28	154	22	1	898	102.3	4.98	624.93	28	6	19024.3	18724.7	18152.2	17824.9	18401	18329.1	20496.7	20491.5	20192	19577.3	19024.3	17943.3	17558.1	17176.4	16392.5	15570	18931.9	18857.6	18498.5	14588.1
1213	Q93050-3	Isoform 3 of V-type proton ATPase 116 kDa subunit a isoform 1 OS=Homo sapiens GN=ATP6V0A1	216.957	27	25	108	23	1	838	96.5	6.64	414.18	25	2	13958.3	14145.1	14298.2	14311.6	14645.3	13953.1	13400.7	13202.5	12994.3	13770	13958.3	13554.8	13830.2	13790.9	13046.8	11852.7	12377.7	12149.7	11904.5	10260.8
1214	P09525	Annexin A4 OS=Homo sapiens GN=ANXA4 PE=1 SV=4	216.943	71	26	318	25	1	319	35.9	6.13	1067.31	26	1	49495	47770.2	43803.2	44543.2	43527.1	48998.9	46651.4	49834	49333.8	47758.9	49495	45776.8	42369.6	42922.5	38776	41622.9	43089.9	45860.3	45196.1	35587.8
1215	P18754-2	Isoform 2 of Regulator of chromosome condensation OS=Homo sapiens GN=RCC1	216.924	59	20	104	19	1	452	48.1	8.16	455.17	20	1	14115.6	14385.2	14830.4	14249.3	14754	14224.2	14768.5	14527.2	14066.1	14079.1	14115.6	13784.9	14345	13730.8	13143.5	12083	13641	13368.8	12886.4	10491.1
1216	Q8N1G4	Leucine-rich repeat-containing protein 47 OS=Homo sapiens GN=LRRC47 PE=1 SV=1	216.803	46	24	132	24	1	583	63.4	8.28	466.48	24	0	16054.4	15807.7	15722.6	15101.5	15103.6	16360.8	15406.1	15705.1	15927.6	15533.4	16054.4	15148.1	15208	14552.1	13455	13897.9	14229.9	14452.8	14591.7	11574.8
1217	Q6R327-3	Isoform 3 of Rapamycin-insensitive companion of mTOR OS=Homo sapiens GN=RICTOR	216.724	25	41	81	41	1	1732	194.9	7.74	264.39	41	0	9842.5	9657.7	9474.1	10153.9	9636.8	10313.4	9367.3	9569.7	9653.3	9633.1	9842.5	9254.7	9164	9784.5	8585	8760.9	8652.2	8806.7	8843.7	7178.2
1218	Q8NI27	THO complex subunit 2 OS=Homo sapiens GN=THOC2 PE=1 SV=2	216.673	29	47	104	45	1	1593	182.7	8.44	295.4	47	0	15997.2	16332.9	16258.2	15758.8	16739.5	15040.2	15343	15010.7	14986.5	15519.2	15997.2	15651.3	15726.1	15185.4	14912.3	12776.2	14171.7	13813.8	13729.6	11564.2
1219	Q01484-2	Isoform 2 of Ankyrin-2 OS=Homo sapiens GN=ANK2	216.615	27	39	79	13	1	1872	205.7	6.29	299.49	39	25	8812.5	9070.6	9069.6	8931.2	9290.9	9287.2	10584.9	10694.1	11111	9899.8	8812.5	8692.1	8772.8	8606.3	8276.7	7889.1	9776.8	9841.4	10179.1	7376.9
1220	R4GN35	DENN domain-containing protein 4C OS=Homo sapiens GN=DENND4C PE=1 SV=1	216.585	24	38	77	1	1	1958	217.7	6.64	278.61	38	36	10659.1	10524.7	10528.1	10610	10506.5	10803.7	10083.4	10340.4	10596.1	10589.5	10659.1	10085.5	10183.6	10224	9359.7	9177.4	9313.6	9515.9	9707.4	7890.8
1221	Q4G0J3-3	Isoform 3 of La-related protein 7 OS=Homo sapiens GN=LARP7	216.344	53	36	111	35	1	589	67.6	9.54	385.76	36	1	14884.9	15427.8	15575.3	15335.1	15770.2	14528.6	15121.9	14802.2	14786.5	14914.3	14884.9	14784	15065.6	14777.2	14048.9	12341.6	13967.5	13621.9	13546.3	11113.5
1222	Q12805	EGF-containing fibulin-like extracellular matrix protein 1 OS=Homo sapiens GN=EFEMP1 PE=1 SV=2	216.275	52	20	137	4	1	493	54.6	5.07	559.34	20	19	15687.7	15403	17328.9	17096	17404.5	17841.8	17313.7	16090	16962.8	16840.7	15687.7	14760.2	16761.8	16474	15504.7	15156	15991.9	14807	15540.1	12549
1223	Q6PJT7-3	Isoform 3 of Zinc finger CCCH domain-containing protein 14 OS=Homo sapiens GN=ZC3H14	216.244	47	25	80	1	1	579	65.4	7.94	323.36	25	0	131	118.2	134.1	135.1	138.4	106.7	134.3	129.5	143.1	139.2	131	113.3	129.7	130.2	123.3	90.6	124	119.1	131.1	103.7
1224	Q7LBC6	Lysine-specific demethylase 3B OS=Homo sapiens GN=KDM3B PE=1 SV=2	216.24	29	36	82	33	1	1761	191.5	7.18	319.68	36	3	11572.3	11858	11753.8	11806.1	12180.4	11526.9	9706.6	9878.6	10133.1	10556	11572.3	11363.2	11369.1	11376.5	10850.9	9791.7	8965.5	9090.9	9283.3	7865.9
1225	J3KN67	Tropomyosin alpha-3 chain OS=Homo sapiens GN=TPM3 PE=1 SV=1	216.226	75	38	874	5	1	285	33.2	4.77	2337.02	38	10	44513.6	43309.8	45277.1	47144.7	44690.3	40217.7	47241.8	45944.3	45085.4	46070	44513.6	41502.5	43795.2	45429.4	39812.2	34163.6	43635.2	42280.8	41304.1	34329.3
1226	P50552	Vasodilator-stimulated phosphoprotein OS=Homo sapiens GN=VASP PE=1 SV=3	216.018	51	21	172	21	1	380	39.8	8.94	647.7	21	0	22975.8	22257.5	22689.5	23278.7	22065.4	22681.9	23805.6	24358.5	25382	23455.8	22975.8	21328.7	21946.9	22431.7	19656.9	19267.5	21988.2	22416.2	23253.2	17478.2
1227	Q5TH69	Brefeldin A-inhibited guanine nucleotide-exchange protein 3 OS=Homo sapiens GN=ARFGEF3 PE=1 SV=3	215.851	21	38	74	38	1	2177	240.5	5.82	251.84	38	0	8853	8773.9	8789.9	8887.5	8735.6	9487.7	7456.1	7738.9	7855.9	8191.8	8853	8407.8	8502.2	8564.2	7782.1	8059.5	6886.9	7121.8	7197	6104.1
1228	Q96ME7	Zinc finger protein 512 OS=Homo sapiens GN=ZNF512 PE=1 SV=2	215.811	56	25	75	25	1	567	64.6	9.76	313.66	25	0	9380.3	9776.4	10017.7	9847.1	10107.9	9698.9	10084.4	9897.9	10021	9864.2	9380.3	9368.4	9689.8	9488.8	9004.6	8238.9	9314.5	9108.6	9180.5	7350.4
1229	Q9NQX4	Unconventional myosin-Vc OS=Homo sapiens GN=MYO5C PE=1 SV=2	215.694	26	48	84	39	1	1742	202.7	7.71	282.52	48	1	8761.1	8944.5	8833.6	9255.3	8900.6	8913.1	8554.3	8537	8860.4	8792.4	8761.1	8571.3	8544.5	8918.6	7929.1	7571.4	7901.2	7856.3	8117.2	6551.7
1230	P27348	14-3-3 protein theta OS=Homo sapiens GN=YWHAQ PE=1 SV=1	215.641	71	20	432	14	1	245	27.7	4.78	1485.71	20	1	40361.5	38884	37451.4	36918.6	35999.8	37324.9	36649.4	38648.9	38134.4	38221.6	40361.5	37261.4	36225.7	35575.3	32070.4	31706.2	33851.5	35567.1	34936.1	28481
1231	Q5T8P6-3	Isoform 3 of RNA-binding protein 26 OS=Homo sapiens GN=RBM26	215.583	34	32	93	1	1	980	110.6	9.07	327.84	32	0	102.6	102.1	108.9	87.6	102	109.1	60.5	81.5	79	85.8	102.6	97.9	105.3	84.4	90.9	92.7	55.9	75	72.4	63.9
1232	O60885	Bromodomain-containing protein 4 OS=Homo sapiens GN=BRD4 PE=1 SV=2	215.272	29	39	97	31	1	1362	152.1	9.19	329.04	39	7	15370.1	15822.1	15599.2	15388.3	15947.5	14771.5	13670.2	13389.4	13522.9	14327	15370.1	15161.9	15088.7	14828.5	14206.8	12547.9	12626.5	12321.7	12388.7	10675.9
1233	Q96Q15	Serine/threonine-protein kinase SMG1 OS=Homo sapiens GN=SMG1 PE=1 SV=3	215.23	13	38	71	37	1	3661	410.2	6.46	273	38	1	8124.3	8140	8001.4	7731	7945.2	8421.3	8363	8598.2	8542.4	8354.1	8124.3	7800.3	7739.6	7449.7	7077.9	7153.6	7724.5	7912.6	7825.9	6225.1
1234	O60826	Coiled-coil domain-containing protein 22 OS=Homo sapiens GN=CCDC22 PE=1 SV=1	215.214	59	32	99	32	1	627	70.7	6.74	350.83	32	0	9180.2	9222.4	9044.4	8762.3	8904.7	9638.6	8668.3	8957.5	9188.3	9023.1	9180.2	8837.5	8748.4	8443.5	7932.8	8187.6	8006.5	8243.2	8417.7	6723.6
1235	Q9BT78	COP9 signalosome complex subunit 4 OS=Homo sapiens GN=COPS4 PE=1 SV=1	215.143	73	25	135	25	1	406	46.2	5.83	535.43	25	0	17550.3	17337.1	17541.6	17215.6	16849.2	18160.3	16865.2	17357.8	17957.6	17388	17550.3	16613.6	16967.5	16589.2	15010	15426.6	15577.7	15973.7	16451.5	12956.8
1236	R4GNB2	DENN domain-containing protein 4C OS=Homo sapiens GN=DENND4C PE=1 SV=1	215.129	25	38	77	1	1	1909	212.6	6.83	280.69	38	0	258.6	245.7	245.9	261.8	244.6	223.2	260.2	236	267.3	256.9	258.6	235.5	237.9	252.3	217.9	189.6	240.3	217.2	244.9	191.4
1237	O43157	Plexin-B1 OS=Homo sapiens GN=PLXNB1 PE=1 SV=3	215.02	21	31	72	28	1	2135	232.2	5.49	305.31	31	2	7484.6	7675.7	7821.7	7549.7	8012.7	7776.4	7635.2	7406.6	7396.1	7499	7484.6	7355.4	7565.7	7275	7138.1	6605.8	7052.3	6816	6775.8	5587.9
1238	Q14166	Tubulin--tyrosine ligase-like protein 12 OS=Homo sapiens GN=TTLL12 PE=1 SV=2	214.944	53	24	100	24	1	644	74.4	5.53	445.06	24	0	12938.7	12820.1	12500.5	12211.6	12096.3	13975.9	12062	12898	12966.3	12341.1	12938.7	12285.1	12091.4	11767.3	10775.9	11872.1	11141.1	11869.5	11878.8	9196
1239	P04264	Keratin, type II cytoskeletal 1 OS=Homo sapiens GN=KRT1 PE=1 SV=6	214.908	46	30	372	22	1	644	66	8.12	1106	30	2	24578.2	24356.7	16413.8	23554.7	23433.3	28079.2	18700.4	14559.6	18348.9	20292.2	24578.2	23340.3	15876.6	22697.7	20875.5	23852.3	17272.8	13398.6	16810	15120.8
1240	Q9UDY2-7	Isoform 7 of Tight junction protein ZO-2 OS=Homo sapiens GN=TJP2	214.886	33	34	82	34	1	1221	137.3	8.05	278.69	34	0	13843.3	14286.5	13858.5	13608.1	14342.1	13481.4	11877.6	11751.1	12058.8	12786.8	13843.3	13690.4	13404.9	13112.9	12776.6	11452	10970.8	10814.1	11047.4	9528.2
1241	Q9HDC9	Adipocyte plasma membrane-associated protein OS=Homo sapiens GN=APMAP PE=1 SV=2	214.683	57	19	234	19	1	416	46.5	6.16	816.59	19	0	22290	23481.1	23519.7	22648.2	23096.2	23553.3	24484.9	23908.3	23334.4	23038.9	22290	22501.3	22750	21824.2	20575.2	20007.7	22615.6	22001.9	21377.4	17167.6
1242	Q15181	Inorganic pyrophosphatase OS=Homo sapiens GN=PPA1 PE=1 SV=2	214.488	73	19	143	18	1	289	32.6	5.86	594.31	19	1	21500.5	21050.4	20546.8	20136.5	18733	21835.4	20434.6	21760.5	21373.9	20744.3	21500.5	20172	19874.3	19403.8	16688.3	18548.4	18874.6	20025.4	19581.3	15457.8
1243	P51812	Ribosomal protein S6 kinase alpha-3 OS=Homo sapiens GN=RPS6KA3 PE=1 SV=1	214.408	49	31	96	21	1	740	83.7	6.89	350.71	31	10	12711.8	13057.6	12299	12105.5	11761.5	12827.9	11132.1	11698	11800.2	12109.3	12711.8	12512.7	11896.5	11665.1	10477.7	10896.8	10282.2	10765.3	10810.5	9023.3
1244	P62873	Guanine nucleotide-binding protein G(I)/G(S)/G(T) subunit beta-1 OS=Homo sapiens GN=GNB1 PE=1 SV=3	214.358	65	13	411	5	1	340	37.4	6	1847.07	13	6	20899.8	21188.6	21544.9	21289.2	22788.2	22169.8	22605.5	21814	21625.1	21475.6	20899.8	20304.4	20839.8	20514.6	20300.8	18832.5	20879.7	20074.6	19811.4	16002.6
1245	Q13838-2	Isoform 2 of Spliceosome RNA helicase DDX39B OS=Homo sapiens GN=DDX39B	214.319	58	25	321	11	1	443	50.6	5.88	1231.72	25	16	40219.4	40994.8	40863.6	40957.8	42988.6	40136.3	41492.1	40334.7	39741.1	40665	40219.4	39284.1	39526.2	39467.6	38296.3	34094.5	38324.4	37118.5	36408	30301.8
1246	Q9Y3F4	Serine-threonine kinase receptor-associated protein OS=Homo sapiens GN=STRAP PE=1 SV=1	213.981	67	20	220	20	1	350	38.4	5.12	884.63	20	0	38866.3	37598.7	37127.5	36094.1	35291.2	36198.9	35429.4	37105	36344	35995.9	38866.3	36029.7	35912.4	34780.9	31439.1	30749.7	32724.6	34146.3	33295.8	26822.6
1247	P04899	Guanine nucleotide-binding protein G(i) subunit alpha-2 OS=Homo sapiens GN=GNAI2 PE=1 SV=3	213.766	62	19	406	9	1	355	40.4	5.54	1476.36	19	11	46722.4	47885.1	48547.2	46827.2	48557.9	46108	46145.1	45227.2	44179.8	45392.3	46722.4	45886.9	46958.3	45123.4	43257.7	39167.2	42622.3	41620.8	40474.4	33824.4
1248	P52597	Heterogeneous nuclear ribonucleoprotein F OS=Homo sapiens GN=HNRNPF PE=1 SV=3	213.748	60	16	660	14	1	415	45.6	5.58	2964.12	16	0	36174.9	37212	37540.2	36566	39779.4	37058.4	35304.8	35243.4	35783.7	36711.5	36174.9	35659.2	36311.5	35235.6	35437.4	31479.8	32609.5	32433.1	32782.5	27355.7
1249	Q5T1Z8	Pumilio homolog 1 OS=Homo sapiens GN=PUM1 PE=1 SV=1	213.687	30	31	109	1	1	1224	130	6.9	385.23	31	29	14610.2	14174.7	13834.5	14280.9	14279.6	14071.1	13501.8	13590.5	13577.1	13694.1	14610.2	13583.1	13381.7	13761.3	12721	11952.9	12471	12506.8	12438.3	10204.2
1250	A0A087WXK5	ATP-binding cassette sub-family A member 2 OS=Homo sapiens GN=ABCA2 PE=1 SV=1	213.561	19	38	66	37	1	2466	272.8	6.86	239.65	38	1	7863.3	7983	8486.4	8123.6	8416.8	8227.9	8040.7	7401.2	7583.7	7844.8	7863.3	7649.8	8208.6	7828	7498.1	6989.3	7426.8	6811	6947.7	5845.6
1251	P02462	Collagen alpha-1(IV) chain OS=Homo sapiens GN=COL4A1 PE=1 SV=3	213.514	28	28	89	28	1	1669	160.5	8.28	337.11	28	0	9740.8	8520.7	9238.9	11560.2	9959.9	11098.7	10300.8	9936.2	9740.9	9933	9740.8	8165.1	8936.5	11139.6	8872.8	9427.9	9514.4	9143.9	8923.9	7401.6
1252	P51003	Poly(A) polymerase alpha OS=Homo sapiens GN=PAPOLA PE=1 SV=4	213.473	47	27	86	24	1	745	82.8	7.37	304.29	27	3	10589.1	10785	10867.3	10778.9	11166	10618.1	9776.2	9665.5	9666.5	10127.8	10589.1	10334.9	10511.7	10386.7	9947.2	9019.8	9029.9	8894.8	8855.8	7546.8
1253	Q6NZI2	Polymerase I and transcript release factor OS=Homo sapiens GN=PTRF PE=1 SV=1	213.33	43	20	409	20	1	390	43.5	5.6	1718.38	20	0	45343.1	46729.6	46995.3	45097.3	47093.1	46387.9	43484.9	43476.9	43571.2	44080.5	45343.1	44779.6	45457.2	43456.5	41952.8	39405	40165.1	40010.1	39916.9	32846.8
1254	O14639-5	Isoform 5 of Actin-binding LIM protein 1 OS=Homo sapiens GN=ABLIM1	213.299	63	25	153	2	1	455	52	9.19	586.4	25	0	359.9	332.5	385.1	395	347.3	380.4	343.5	357.6	402.9	367.2	359.9	318.6	372.5	380.7	309.4	323.2	317.3	329.1	369.1	273.6
1255	Q8N3E9	1-phosphatidylinositol 4,5-bisphosphate phosphodiesterase delta-3 OS=Homo sapiens GN=PLCD3 PE=1 SV=3	213.191	44	26	87	26	1	789	89.2	6.98	359.39	26	0	9710.6	9915.4	10392.5	10115.6	10462.2	10342	10600.8	10345	10550.7	10571.7	9710.6	9501.7	10052.4	9747.5	9320.3	8785.1	9791.5	9520.1	9665.8	7877.6
1256	D3DX48	MAGUK p55 subfamily member 2 OS=Homo sapiens GN=MPP2 PE=1 SV=1	213.119	59	30	108	29	1	552	61.6	6.49	379.15	30	1	14593.8	14489.1	14539.8	14864.2	14876	14882.6	14753.6	14444.2	14006.9	14352.4	14593.8	13884.4	14064	14323.4	13252.3	12642.3	13627.3	13292.5	12832.2	10694.8
1257	Q96A33	Coiled-coil domain-containing protein 47 OS=Homo sapiens GN=CCDC47 PE=1 SV=1	213.055	40	17	130	17	1	483	55.8	4.87	453.24	17	0	20751.8	21463	21661.9	21829.2	21896.6	20767.7	25330	24657.9	23493.7	23116.8	20751.8	20567.4	20953	21035	19506.5	17641.4	23396.2	22691.7	21523.2	17225.6
1258	Q4KMQ2-2	Isoform 2 of Anoctamin-6 OS=Homo sapiens GN=ANO6	213.014	36	29	107	29	1	931	108.4	7.87	401.48	29	0	15979.1	16472.5	16613.7	16601.1	17199.6	16967.9	18104.4	17181	17229.7	17056.5	15979.1	15785.1	16069.9	15997.1	15322.3	14413.6	16722.2	15811	15784.7	12709.7
1259	Q9BTV4	Transmembrane protein 43 OS=Homo sapiens GN=TMEM43 PE=1 SV=1	212.932	50	21	223	21	1	400	44.8	8.13	1078.71	21	0	20825.2	21915.5	22449.9	21799.7	22657	21962	25398.2	24295	24019	23114.8	20825.2	21000.9	21715.2	21006.5	20183.9	18655.9	23459.2	22357.7	22004.5	17224.1
1260	O15355	Protein phosphatase 1G OS=Homo sapiens GN=PPM1G PE=1 SV=1	212.861	50	22	134	22	1	546	59.2	4.36	533.98	22	0	20510.6	20240.4	20607	21354.9	21382.2	19627.1	20780.1	20485.1	20396.6	20898.1	20510.6	19395.8	19932.5	20577.9	19048.2	16672.6	19193.7	18851.7	18686	15572.3
1261	Q15366-3	Isoform 3 of Poly(rC)-binding protein 2 OS=Homo sapiens GN=PCBP2	212.78	59	15	236	1	1	362	38.2	6.79	997.62	15	11	11737.5	11729	11730.2	10838	11504.6	12584.4	10791	11543.5	11418.4	11325.9	11737.5	11239.6	11346.3	10443.7	10248.8	10690	9967.2	10623	10460.7	8439.6
1262	P33121	Long-chain-fatty-acid--CoA ligase 1 OS=Homo sapiens GN=ACSL1 PE=1 SV=1	212.696	45	29	95	26	1	698	77.9	7.15	324.93	29	3	15370.4	15858.9	15697.6	15929	16546.3	15471.5	17993.8	17268	17030.8	16500.7	15370.4	15197.1	15183.8	15349.5	14740.2	13142.5	16620.1	15891.1	15602.4	12295.6
1263	Q12769	Nuclear pore complex protein Nup160 OS=Homo sapiens GN=NUP160 PE=1 SV=3	212.538	25	31	109	31	1	1436	162	5.5	390.06	31	0	12380.7	12652.1	12512	12714.4	13320.3	12418.4	12871	12592.2	12605	12672.9	12380.7	12124.1	12102.5	12251.8	11866.4	10549	11888.4	11588.1	11547.8	9443.3
1264	Q14671	Pumilio homolog 1 OS=Homo sapiens GN=PUM1 PE=1 SV=3	212.481	31	31	108	1	1	1186	126.4	6.84	369.16	31	0	755.1	810.9	800.7	731.1	846.4	887.6	784.7	780.2	815.7	772.8	755.1	777.1	774.5	704.5	754	754	724.8	718	747.3	575.9
1265	Q9BSJ2-4	Isoform 3 of Gamma-tubulin complex component 2 OS=Homo sapiens GN=TUBGCP2	212.287	44	32	94	32	1	930	105.6	7.08	373.91	32	0	10898.3	11104.4	10875.8	10756.7	10708.7	11290.5	9725	10007.1	10325.7	10206.9	10898.3	10641	10519.8	10365.3	9539.9	9590.9	8982.6	9209.2	9459.7	7605.7
1266	Q16647	Prostacyclin synthase OS=Homo sapiens GN=PTGIS PE=1 SV=1	211.949	46	20	138	20	1	500	57.1	7.31	525.41	20	0	15393.8	15037.1	15809	15730	16399.2	16237	16611.2	16256.5	15841.4	15884.7	15393.8	14409.6	15291.6	15157.7	14609.2	13792.7	15343	14960.2	14512.8	11836.6
1267	P30041	Peroxiredoxin-6 OS=Homo sapiens GN=PRDX6 PE=1 SV=3	211.898	64	20	300	20	1	224	25	6.38	1194.27	20	0	37589	35805.3	34399	33438.7	31232.4	36478.1	32373.1	36613.2	34877.1	34490.3	37589	34311.1	33273.1	32222.1	27823.3	30986.9	29901.6	33693.7	31951.9	25700.7
1268	M0R019	Heterogeneous nuclear ribonucleoprotein M (Fragment) OS=Homo sapiens GN=HNRNPM PE=1 SV=3	211.83	70	21	263	1	1	353	37.7	9.03	992.02	21	0	25.6	32	36.6	21.7	23.7	31	23.3	20.8	22.6	25.8	25.6	30.7	35.4	20.9	21.1	26.3	21.5	19.1	20.7	19.2
1269	Q32Q12	Nucleoside diphosphate kinase OS=Homo sapiens GN=NME1-NME2 PE=1 SV=1	211.819	74	16	258	2	1	292	32.6	8.48	912.85	16	19	53886	52529.5	50591.8	47929.1	44503.1	51599.3	45641	50316.9	49774.2	49286.7	53886	50337.5	48936	46185.3	39645.5	43831.9	42156.6	46304.7	45599.6	36726.2
1270	P31150	Rab GDP dissociation inhibitor alpha OS=Homo sapiens GN=GDI1 PE=1 SV=2	211.769	65	26	146	16	1	447	50.6	5.14	500.03	26	0	8367	8153.9	7775.1	7886.8	7360	8401.8	8089.2	8461.8	8686.8	8156.5	8367	7813.6	7520.6	7599.8	6556.6	7137	7471.6	7787	7958.2	6077.9
1271	Q16822	Phosphoenolpyruvate carboxykinase [GTP], mitochondrial OS=Homo sapiens GN=PCK2 PE=1 SV=3	211.727	52	26	117	10	1	640	70.7	7.62	442.59	26	17	9247.6	9779.8	9592.1	9426.8	10271.2	10045.7	16812.1	16350	16830	13193.2	9247.6	9371.7	9278.2	9083.8	9150	8533.5	15528.6	15046.3	15418.5	9831
1272	Q6Y7W6	PERQ amino acid-rich with GYF domain-containing protein 2 OS=Homo sapiens GN=GIGYF2 PE=1 SV=1	211.467	29	37	102	35	1	1299	150	5.54	337.07	37	0	14847.1	14499.7	13833.5	13812.1	14122.9	13778.7	11854.2	12324.2	13023.9	13198.1	14847.1	13894.6	13380.8	13309.6	12581.4	11704.5	10949.2	11341.5	11931.6	9834.7
1273	Q13283	Ras GTPase-activating protein-binding protein 1 OS=Homo sapiens GN=G3BP1 PE=1 SV=1	211.463	56	15	158	15	1	466	52.1	5.52	656.6	15	0	15331.6	15252.9	15226.5	14510.8	15167.5	14753.8	14086.2	14289.9	15107.5	15100.8	15331.6	14616.4	14728.1	13982.8	13512	12532.9	13010.8	13150.5	13840.4	11252.4
1274	O43148-2	Isoform 2 of mRNA cap guanine-N7 methyltransferase OS=Homo sapiens GN=RNMT	211.42	53	26	143	26	1	504	57.7	7.69	506.35	26	0	24859.3	24584.9	25026.4	25255.1	25471.5	22839.5	25272.6	24880.5	23967.1	24708.6	24859.3	23558.9	24207.3	24336.2	22691.3	19401.4	23343.2	22896.5	21957	18411.8
1275	O60306	Intron-binding protein aquarius OS=Homo sapiens GN=AQR PE=1 SV=4	211.376	29	39	94	37	1	1485	171.2	6.37	308.08	39	1	13636.7	13934.3	13758.8	13595.8	14245.7	13412.2	13416.6	13345.7	13271.5	13655	13636.7	13352.8	13308.5	13101.1	12690.8	11393.2	12392.3	12281.5	12158.4	10175.1
1276	Q9Y266	Nuclear migration protein nudC OS=Homo sapiens GN=NUDC PE=1 SV=1	211.341	66	23	172	22	1	331	38.2	5.38	613.44	23	0	36897.5	36312	34537.6	33440	31910.9	32929.9	30273.8	32381.5	32852.5	33496.5	36897.5	34796.7	33407.3	32223.3	28427.8	27972.9	27962.6	29799.5	30097.1	24960.1
1277	P29590-13	Isoform PML-13 of Protein PML OS=Homo sapiens GN=PML	211.219	46	29	139	2	1	781	85.7	7.05	571.39	29	0	23.7	32.8	28.9	30.6	35.7	37.9	28.3	33.5	29.9	31.9	23.7	31.4	27.9	29.5	31.8	32.2	26.1	30.9	27.4	23.8
1278	P22735	Protein-glutamine gamma-glutamyltransferase K OS=Homo sapiens GN=TGM1 PE=1 SV=4	211.17	45	29	94	29	1	817	89.7	6.04	328.74	29	0	13415.4	12712.9	13926.7	14599.3	13871	14162.8	17548.7	17314.5	16312.3	15398.4	13415.4	12182.4	13470.9	14068.1	12356.9	12030.8	16209	15933.9	14944.2	11474.2
1279	Q8N201	Integrator complex subunit 1 OS=Homo sapiens GN=INTS1 PE=1 SV=2	211.056	20	38	70	38	1	2190	244.1	6.13	247.22	38	0	9087.6	9459.4	9530.1	9362.7	9792.4	9519.1	8924	8863.9	8703.2	9260.2	9087.6	9064.7	9218.2	9022	8723.5	8086.2	8242.7	8157.1	7973.2	6900.3
1280	P33992	DNA replication licensing factor MCM5 OS=Homo sapiens GN=MCM5 PE=1 SV=5	210.996	47	32	104	32	1	734	82.2	8.37	370.92	32	0	12283.5	13941.9	12303.6	11511.1	12954	12098.9	8805	9501.8	9272.1	10399.6	12283.5	13360.1	11901	11092.3	11540.1	10277.6	8132.8	8744.2	8494.5	7749.3
1281	Q6VY07	Phosphofurin acidic cluster sorting protein 1 OS=Homo sapiens GN=PACS1 PE=1 SV=2	210.911	37	29	95	27	1	963	104.8	7.74	349.01	29	2	14303.6	13829	13832	14443.5	13090.2	14726.3	12519.4	12976.9	13323.4	13542.9	14303.6	13252	13379.3	13918	11661.4	12509.5	11563.6	11942.1	12205.9	10091.6
1282	O94819	Kelch repeat and BTB domain-containing protein 11 OS=Homo sapiens GN=KBTBD11 PE=1 SV=1	210.874	52	25	95	25	1	623	65.7	6.07	398.57	25	0	9171.8	9052.4	8929	8637.1	8960.4	9517.9	9330.8	9355	9420.7	9053.9	9171.8	8674.6	8636.7	8322.9	7982.3	8085.1	8618.4	8609	8630.6	6746.5
1283	P28482	Mitogen-activated protein kinase 1 OS=Homo sapiens GN=MAPK1 PE=1 SV=3	210.858	61	21	161	16	1	360	41.4	6.98	605.49	21	5	21019.2	20691	19908	18989.9	18420	20105.6	19934.8	20521.8	19945.8	19770.5	21019.2	19827.5	19256.4	18298.9	16409.4	17079	18412.9	18885.4	18272.9	14732.1
1284	D3DQH8	SPARC OS=Homo sapiens GN=SPARC PE=4 SV=1	210.667	59	16	336	16	1	315	36	4.88	1397.79	16	0	43308.3	39144.1	42868	48152.1	42788.1	40500.4	45233.4	42751.4	42751.5	44487.1	43308.3	37510.6	41465	46400.1	38117.7	34403.7	41780.1	39342.5	39165.9	33149.8
1285	Q96GQ7	Probable ATP-dependent RNA helicase DDX27 OS=Homo sapiens GN=DDX27 PE=1 SV=2	210.661	43	35	117	35	1	796	89.8	9.28	366.87	35	0	18764.7	19917.6	19707	18152.7	19943.9	20128.6	19556.8	19312.7	19073.8	18897.3	18764.7	19086.5	19062	17492.3	17766.9	17098.6	18063.8	17772.7	17474.1	14081.4
1286	A0A087X2I1	26S protease regulatory subunit 10B OS=Homo sapiens GN=PSMC6 PE=1 SV=1	210.632	61	19	221	19	1	403	45.8	7.78	947.94	19	0	23291.9	23306.7	23844.2	23623	23570.9	24848.9	23202.4	23848.9	23920.2	23684.5	23291.9	22334.1	23063.8	22763.5	20998.1	21108.3	21431.1	21947.3	21914	17648.6
1287	P01892	HLA class I histocompatibility antigen, A-2 alpha chain OS=Homo sapiens GN=HLA-A PE=1 SV=1	210.467	56	17	218	10	1	365	40.9	6.99	867.41	17	7	23883.2	25157.1	24347.2	24305.6	25440.9	24944	23411.5	23023	23267.7	23789.1	23883.2	24107.2	23550.3	23421.3	22664	21189	21624.2	21187.1	21316.2	17726.6
1288	P98194	Calcium-transporting ATPase type 2C member 1 OS=Homo sapiens GN=ATP2C1 PE=1 SV=3	210.302	36	28	108	1	1	919	100.5	6.74	367.92	28	0	154	150.5	153.9	143	162.7	164	119.2	123.6	120.8	139.2	154	144.2	148.9	137.8	144.9	139.3	110.1	113.8	110.7	103.7
1289	Q86SR1	Polypeptide N-acetylgalactosaminyltransferase 10 OS=Homo sapiens GN=GALNT10 PE=1 SV=2	210.274	48	26	106	26	1	603	68.9	8.59	414.73	26	0	12211.9	12233.6	13277.7	13665.7	13108.5	13694.5	16103.8	14852.4	15073.1	14287.7	12211.9	11723.1	12843.2	13168.5	11677.7	11633	14874.4	13668.1	13808.9	10646.6
1290	P10155	60 kDa SS-A/Ro ribonucleoprotein OS=Homo sapiens GN=TROVE2 PE=1 SV=2	210.192	50	24	198	24	1	538	60.6	8.03	764.3	24	0	25763.8	25661.8	25269.6	24850.4	24719	26068.8	25790.5	25653.5	25481.1	25168.5	25763.8	24590.9	24442.6	23946.3	22020.9	22144.5	23821.6	23607.9	23344	18754.5
1291	Q86VI3	Ras GTPase-activating-like protein IQGAP3 OS=Homo sapiens GN=IQGAP3 PE=1 SV=2	210.135	27	39	102	37	1	1631	184.6	7.65	343.23	39	0	11694.6	12501.7	11004	10376.5	11476.8	10738.7	6505.6	7165.8	7020	8903.9	11694.6	11980	10643.8	9998.9	10224.1	9122.1	6008.9	6594.4	6431.3	6634.8
1292	P07099	Epoxide hydrolase 1 OS=Homo sapiens GN=EPHX1 PE=1 SV=1	210.118	52	20	138	20	1	455	52.9	7.25	582.4	20	0	13459	14173.7	14546.8	14031.6	14849.3	14335.1	17587	16606.4	16795.3	15586.6	13459	13582.2	14070.7	13521.1	13228.5	12177.2	16244.4	15282.3	15386.7	11614.5
1293	O75152	Zinc finger CCCH domain-containing protein 11A OS=Homo sapiens GN=ZC3H11A PE=1 SV=3	210.002	46	31	92	30	1	810	89.1	8.37	335.7	31	0	13185.3	13451.8	12932.8	13383.2	13716.3	12477.9	11152.2	11457.3	12125.3	12138.5	13185.3	12890.5	12509.5	12896.3	12219.1	10599.5	10300.8	10543.7	11108.4	9045.1
1294	O95831	Apoptosis-inducing factor 1, mitochondrial OS=Homo sapiens GN=AIFM1 PE=1 SV=1	209.935	41	19	132	19	1	613	66.9	8.95	511.92	19	0	19851	20934.9	20784.3	20051.6	21468.4	19555.3	18674.2	17538.9	17949.2	18819.2	19851	20061.3	20104.1	19322.1	19125.1	16611.5	17248.5	16140.4	16443.8	14023.3
1295	Q9NSD9	Phenylalanine--tRNA ligase beta subunit OS=Homo sapiens GN=FARSB PE=1 SV=3	209.884	55	32	158	32	1	589	66.1	6.84	556.65	32	0	23961.6	23640.9	23947.7	23349.6	22667	23985.7	23593.6	24050.6	23629.6	23627.2	23961.6	22654.4	23163.9	22500.1	20192.9	20375	21792.4	22132.8	21647.7	17605.9
1296	P40763-2	Isoform Del-701 of Signal transducer and activator of transcription 3 OS=Homo sapiens GN=STAT3	209.805	45	27	88	1	1	769	87.9	6.3	338.41	27	27	14872.8	14791.4	14325.2	14002	13915.6	15266.8	13814.1	14334.7	14368.9	14306.5	14872.8	14174.2	13856.4	13492.6	12396.7	12968.7	12759.5	13191.6	13163.8	10660.5
1297	Q9Y4F1	FERM, RhoGEF and pleckstrin domain-containing protein 1 OS=Homo sapiens GN=FARP1 PE=1 SV=1	209.793	41	36	94	35	1	1045	118.6	8.15	380.61	36	1	12435.6	12651.6	12822.5	12611	12806.5	12562.8	11450.2	11480.5	11095.4	11867	12435.6	12123.6	12402.9	12152.2	11408.7	10671.7	10576.1	10565.1	10164.8	8842.8
1298	O00391	Sulfhydryl oxidase 1 OS=Homo sapiens GN=QSOX1 PE=1 SV=3	209.779	52	30	93	30	1	747	82.5	8.92	343.87	30	0	11445.6	11231.7	11467	11097.5	11239.2	10993.2	8673	8716.1	8650.5	9782.8	11445.6	10763	11091.7	10693.7	10012.5	9338.3	8010.8	8021.1	7925	7289.7
1299	P98194-3	Isoform 3 of Calcium-transporting ATPase type 2C member 1 OS=Homo sapiens GN=ATP2C1	209.676	37	28	105	1	1	923	101.1	6.4	361.73	28	0	44.2	49.9	53.4	46.7	57.5	47.2	41.5	48.4	39.9	45.7	44.2	47.8	51.6	45	51.2	40.1	38.4	44.5	36.6	34.1
1300	P35609	Alpha-actinin-2 OS=Homo sapiens GN=ACTN2 PE=1 SV=1	209.62	23	19	1237	1	1	894	103.8	5.45	4986.49	19	1	197	193	214.4	211.7	222.8	196.9	228.6	212.3	232.6	225.1	197	184.9	207.4	204	198.5	167.3	211.1	195.4	213.1	167.7
1301	Q9ULU4-12	Isoform 12 of Protein kinase C-binding protein 1 OS=Homo sapiens GN=ZMYND8	209.554	39	36	75	1	1	1160	128.3	6.44	269.48	36	0	30.3	34	39	38	44.7	40.5	42.2	38.6	43	43.4	30.3	32.6	37.8	36.6	39.8	34.4	39	35.5	39.4	32.4
1302	Q5VT52	Regulation of nuclear pre-mRNA domain-containing protein 2 OS=Homo sapiens GN=RPRD2 PE=1 SV=1	209.393	37	38	86	38	1	1461	155.9	7.42	309.07	38	0	10085.5	10304.1	10031.7	10128.2	10718.9	10161.9	9207	9244.1	9549.5	9684.9	10085.5	9874.1	9703.3	9759.7	9548.9	8632.2	8504.1	8507	8748.6	7216.7
1303	O60318	Germinal-center associated nuclear protein OS=Homo sapiens GN=MCM3AP PE=1 SV=2	209.28	24	34	66	34	1	1980	218.3	6.39	277.76	34	0	5784.9	5973.5	6116.3	5947.7	6439.8	6158.3	6281.2	6174.7	6150	6195.1	5784.9	5724.3	5916.1	5731.3	5736.9	5231.2	5801.7	5682.3	5634.2	4616.3
1304	P47755	F-actin-capping protein subunit alpha-2 OS=Homo sapiens GN=CAPZA2 PE=1 SV=3	209.225	70	13	361	11	1	286	32.9	5.85	1852.55	13	0	21935.8	22105.9	22319.3	22784.6	22554.9	24088.6	22628.5	22091.5	22505.8	22578.5	21935.8	21183.5	21588.9	21955.6	20093	20462.4	20901	20330	20618.2	16824.5
1305	P60228	Eukaryotic translation initiation factor 3 subunit E OS=Homo sapiens GN=EIF3E PE=1 SV=1	209.154	58	24	143	24	1	445	52.2	6.04	476.92	24	0	21274.6	21335.7	21344.3	19837.7	20459	20077.5	20978.3	21191.3	20853.3	20773.2	21274.6	20445.4	20645.7	19115.9	18225.9	17055.2	19376.7	19501.5	19104.3	15479.3
1306	Q9UNF1	Melanoma-associated antigen D2 OS=Homo sapiens GN=MAGED2 PE=1 SV=2	209.109	53	28	128	25	1	606	64.9	9.32	518.04	28	2	22461.7	21359.6	21079.5	21127	19330.8	22325.1	19980.5	21056.1	22068.7	20807.6	22461.7	20468.3	20389.6	20358.4	17220.8	18964.4	18455.2	19377.1	20217.7	15504.9
1307	B3KS98	Eukaryotic translation initiation factor 3 subunit H OS=Homo sapiens GN=EIF3H PE=1 SV=1	209.055	60	18	146	18	1	366	41.6	7.33	586.33	18	0	20975.9	20162.3	21108.3	19056.5	19726.4	19159.3	20692.2	20926	20698.4	20353.8	20975.9	19320.9	20417.5	18363.2	17573.3	16275.2	19112.5	19257.4	18962.4	15166.7
1308	Q8N3V7	Synaptopodin OS=Homo sapiens GN=SYNPO PE=1 SV=2	208.793	37	24	107	1	1	929	99.4	8.72	436.96	24	0	128.9	121.9	126.8	139	154.1	138.3	153	162.9	157.7	137.2	128.9	116.8	122.6	133.9	137.3	117.5	141.3	149.9	144.5	102.2
1309	Q7Z417	Nuclear fragile X mental retardation-interacting protein 2 OS=Homo sapiens GN=NUFIP2 PE=1 SV=1	208.626	53	25	87	25	1	695	76.1	8.7	363.78	25	0	10703.9	10670.9	10685.4	10921.9	10777	10570.2	10583.2	10929.3	11576	10837.5	10703.9	10225.6	10335.7	10524.5	9600.7	8979	9775.3	10057.8	10605.1	8075.6
1310	Q16270	Insulin-like growth factor-binding protein 7 OS=Homo sapiens GN=IGFBP7 PE=1 SV=1	208.618	56	15	149	15	1	282	29.1	7.9	648.54	15	0	26189.2	26297.1	27113.1	27857.7	27650.1	26399.1	22335.4	21554.9	21751.8	23626.4	26189.2	25199.7	26225.7	26844.2	24632.1	22425.1	20630.2	19836.1	19927.4	17605.4
1311	P21796	Voltage-dependent anion-selective channel protein 1 OS=Homo sapiens GN=VDAC1 PE=1 SV=2	208.598	71	15	790	14	1	283	30.8	8.54	3694.4	15	1	74183.9	79703.2	78983.9	76975.6	81405.3	77665	65192.7	63976.1	65391.9	71237.8	74183.9	76377.2	76398.9	74174.9	72519.8	65973.8	60215.6	58874.7	59907.5	53083.2
1312	P05121	Plasminogen activator inhibitor 1 OS=Homo sapiens GN=SERPINE1 PE=1 SV=1	208.527	53	19	246	19	1	402	45	7.2	974.81	19	0	24799	27318	27422.2	28069.9	28908.8	27201.2	44477.9	44240.1	43409.1	36242.9	24799	26178	26524.7	27048.6	25753.3	23106.5	41082.3	40712.5	39768.4	27006.6
1313	Q9NQT8	Kinesin-like protein KIF13B OS=Homo sapiens GN=KIF13B PE=1 SV=2	208.515	28	43	74	34	1	1826	202.7	5.88	250.57	43	1	6981.1	7165	6833.4	7169.3	6957.1	7457.9	6710.3	6781.7	6934	6889.4	6981.1	6866	6609.7	6908.4	6197.7	6335.2	6198.1	6240.9	6352.4	5133.6
1314	Q9Y4P3	Transducin beta-like protein 2 OS=Homo sapiens GN=TBL2 PE=1 SV=1	208.451	61	27	119	27	1	447	49.8	9.44	448.05	27	0	17417.5	18293.7	17988.3	17796.4	18570.1	18188.3	20185.6	19729.9	19121.3	18363.1	17417.5	17530.3	17399.5	17148.9	16543.1	15450.3	18644.6	18156.7	17517.6	13683.4
1315	Q9C0J8	pre-mRNA 3' end processing protein WDR33 OS=Homo sapiens GN=WDR33 PE=1 SV=2	208.422	33	33	78	32	1	1336	145.8	9.17	286.6	33	1	8344.6	8540.9	8326.2	8438.5	8918.6	8447.5	7941.5	7954.5	7871	8177.1	8344.6	8184.5	8053.6	8131.4	7945.1	7175.9	7335.2	7320.2	7210.8	6093.2
1316	P98194-4	Isoform 4 of Calcium-transporting ATPase type 2C member 1 OS=Homo sapiens GN=ATP2C1	208.394	36	28	108	0	1	903	98.7	6.61	365.99	28	27	16425.4	16227.2	16739.9	16551.8	17328	16215.1	15620.5	14845.2	14709.9	15667.1	16425.4	15550	16192.1	15949.6	15436.7	13774.1	14428	13661.4	13476.2	11674.4
1317	Q06481	Amyloid-like protein 2 OS=Homo sapiens GN=APLP2 PE=1 SV=2	208.222	36	25	129	3	1	763	86.9	4.79	475.75	25	24	17013	17178	16444.5	16909.3	17554	15679.2	16514.9	16509	16478.8	16597	17013	16461.2	15906.3	16294.1	15638	13319	15254.1	15192.6	15096.7	12367.3
1318	Q969V3	Nicalin OS=Homo sapiens GN=NCLN PE=1 SV=2	208.211	44	25	151	25	1	563	62.9	6.89	639.38	25	0	17454.4	18445.6	18312.1	17681.4	18690.1	18590.7	19898.3	19466.7	19290.9	18843.5	17454.4	17675.9	17712.7	17038.1	16650	15792.2	18379.2	17914.5	17672.9	14041.3
1319	Q9NZU5	LIM and cysteine-rich domains protein 1 OS=Homo sapiens GN=LMCD1 PE=1 SV=1	208.187	77	25	116	25	1	365	40.8	7.93	442.83	25	0	16896.4	16684.1	15164.3	16594	15471	18434.4	16854.1	18060.9	18449.4	17130.3	16896.4	15987.9	14668	15990.3	13782.3	15659.4	15567.4	16620.7	16902	12764.7
1320	P19174-2	Isoform 2 of 1-phosphatidylinositol 4,5-bisphosphate phosphodiesterase gamma-1 OS=Homo sapiens GN=PLCG1	208.176	32	32	69	32	1	1291	148.6	6.05	246.23	32	0	7759.1	7642.8	7393.1	7359.7	7155.2	7717.4	6866.6	7003.6	7049.3	7098.3	7759.1	7323.9	7151.1	7092	6374.2	6555.7	6342.4	6445.1	6458.1	5289.4
1321	O00429	Dynamin-1-like protein OS=Homo sapiens GN=DNM1L PE=1 SV=2	207.86	51	34	104	1	1	736	81.8	6.81	378.28	34	33	16520.2	16566.2	15852.3	15961.1	15579	17267.1	14153.5	14281.2	14412.8	15242.6	16520.2	15874.9	15333.4	15380.4	13878.5	14667.8	13073	13142.4	13204	11358.1
1322	B7WPE2	Echinoderm microtubule associated protein like 3, isoform CRA_e OS=Homo sapiens GN=EML3 PE=1 SV=1	207.858	41	27	85	27	1	897	95.2	7.12	338.21	27	0	10718	10328.9	10249.1	10820.4	10195	10921.3	9839.5	9981.5	10068.5	10108.3	10718	9897.9	9913.7	10426.8	9082.2	9277.3	9088.3	9185.6	9224.1	7532.3
1323	P55011	Solute carrier family 12 member 2 OS=Homo sapiens GN=SLC12A2 PE=1 SV=1	207.53	29	28	86	27	1	1212	131.4	6.4	311.97	28	0	11257.1	11376.8	11649.7	11291.7	11615.9	10890.5	11456.8	11057	10838.7	11237.5	11257.1	10902.1	11268.4	10880.9	10348	9251.1	10582.1	10175.4	9929.6	8373.7
1324	Q9Y6D9	Mitotic spindle assembly checkpoint protein MAD1 OS=Homo sapiens GN=MAD1L1 PE=1 SV=2	207.503	51	34	100	34	1	718	83	5.92	331.64	34	0	12255.4	12844.8	12756.9	12381	13308.7	12819.4	12520.1	12222.1	12222.7	12478	12255.4	12308.8	12339.4	11930.6	11856	10889.6	11564.3	11247.5	11197.6	9298.1
1325	P04181	Ornithine aminotransferase, mitochondrial OS=Homo sapiens GN=OAT PE=1 SV=1	207.492	59	19	150	19	1	439	48.5	7.03	584.31	19	0	20691.1	21774.1	20890.5	21116.1	22026.6	21046.8	24769.2	23124.3	23311.7	22145.9	20691.1	20865.5	20206.7	20347.8	19622.3	17878.5	22878.2	21280.4	21356.5	16502.2
1326	P49736	DNA replication licensing factor MCM2 OS=Homo sapiens GN=MCM2 PE=1 SV=4	207.455	40	30	113	30	1	904	101.8	5.52	408.5	30	0	16788	18153.5	16536.3	15066	16807.5	14803.4	11107.7	11838.1	11446	13663	16788	17396	15995.1	14517.8	14973	12575	10259.7	10894.1	10486	10181
1327	Q7Z434	Mitochondrial antiviral-signaling protein OS=Homo sapiens GN=MAVS PE=1 SV=2	207.354	61	14	55	14	1	540	56.5	5.52	317.83	14	0	5736.9	6079.2	5762.3	5690.5	5961.1	5702.2	4284.7	4386.2	4663.1	4940.5	5736.9	5825.5	5573.7	5483.4	5310.5	4843.8	3957.6	4036.5	4272	3681.4
1328	Q13347	Eukaryotic translation initiation factor 3 subunit I OS=Homo sapiens GN=EIF3I PE=1 SV=1	206.771	76	18	170	18	1	325	36.5	5.64	657.43	18	0	21484.1	20877.1	20870.7	19894.2	20142.2	20865.5	20935.7	21304.1	21209.1	20711.6	21484.1	20005.9	20187.6	19170.3	17943.6	17724.6	19337.4	19605.3	19430.3	15433.3
1329	Q8WVM7	Cohesin subunit SA-1 OS=Homo sapiens GN=STAG1 PE=1 SV=3	206.684	28	35	106	25	1	1258	144.3	5.59	336.26	35	12	16078.4	16483.7	16577.4	15741.1	16714.9	15988.4	15404	15089.8	15023.1	15503.8	16078.4	15795.9	16034.8	15168.4	14890.5	13581.6	14228	13886.5	13763.1	11552.8
1330	P61011	Signal recognition particle 54 kDa protein OS=Homo sapiens GN=SRP54 PE=1 SV=1	206.623	55	26	148	26	1	504	55.7	8.75	524.06	26	0	19558.6	19533.8	19516.7	19753.2	20060.4	19545.4	20502.3	20681.3	20725.5	19931.6	19558.6	18718.6	18877.9	19034.5	17870.8	16603.2	18937.1	19032.2	18987.2	14852.2
1331	Q9BZE4	Nucleolar GTP-binding protein 1 OS=Homo sapiens GN=GTPBP4 PE=1 SV=3	206.563	47	30	138	29	1	634	73.9	9.5	482.47	30	1	18912	19540.3	19397.4	18968.9	19856.7	18811.7	21140.2	20787.7	20315.2	20328.2	18912	18724.9	18762.5	18278.7	17689.3	15979.9	19526.3	19130.1	18611.4	15147.7
1332	Q9P0M6	Core histone macro-H2A.2 OS=Homo sapiens GN=H2AFY2 PE=1 SV=3	206.472	60	19	165	17	1	372	40	9.69	788.63	19	2	22452.3	22896.4	23611.1	23289.8	24044.8	22505.3	24526.3	23678.2	23572.2	23861.7	22452.3	21941	22838.3	22442.4	21420.3	19117.5	22653.9	21790.1	21595.2	17780.7
1333	P07195	L-lactate dehydrogenase B chain OS=Homo sapiens GN=LDHB PE=1 SV=2	206.369	54	20	351	18	1	334	36.6	6.05	1145.73	20	0	52359.8	51502	49259.7	46610.1	44240.4	50654.8	44377.5	47387.1	46939.7	46942	52359.8	49352.8	47647.5	44914.3	39411.5	43029.5	40989.6	43608.5	43002.8	34979.1
1334	P49821	NADH dehydrogenase [ubiquinone] flavoprotein 1, mitochondrial OS=Homo sapiens GN=NDUFV1 PE=1 SV=4	206.346	62	21	116	21	1	464	50.8	8.21	454.7	21	0	15819.8	16956.9	16741.4	15950.5	17012.7	15855.8	13883.2	12903.1	13514.1	14671.7	15819.8	16249.3	16193.5	15370.2	15155.8	13469	12823.3	11874.2	12380.7	10932.7
1335	P07951-3	Isoform 3 of Tropomyosin beta chain OS=Homo sapiens GN=TPM2	206.284	74	27	1096	2	1	248	28.7	4.63	3254.27	27	0	15094.2	14840.9	16788.4	17667.2	16519.4	17536.8	20280.8	19546.6	19451.2	18188	15094.2	14221.6	16239	17024.4	14716.3	14896.9	18732.5	17987.9	17819.8	13552.9
1336	P12931-2	Isoform 2 of Proto-oncogene tyrosine-protein kinase Src OS=Homo sapiens GN=SRC	205.94	55	23	139	16	1	542	60.6	7.84	559.08	23	0	13593.6	13391	13919.1	14157.3	13942.4	14112.5	15868.7	15387.8	15303.1	14679.3	13593.6	12832.2	13463.6	13642.2	12420.6	11988.1	14657.2	14160.8	14019.6	10938.4
1337	Q9NV70	Exocyst complex component 1 OS=Homo sapiens GN=EXOC1 PE=1 SV=4	205.879	37	32	120	32	1	894	101.9	6.61	440.11	32	0	18434.3	18082.2	17962.5	18307.4	17656.9	18399.3	17611.9	18117.2	17878.2	18024.3	18434.3	17327.7	17374.6	17641.3	15729.6	15629.6	16267.3	16672.6	16378.7	13430.9
1338	Q8IWB9	Testis-expressed sequence 2 protein OS=Homo sapiens GN=TEX2 PE=1 SV=2	205.877	33	32	69	32	1	1127	125.2	6.01	241.29	32	0	10992.6	11458.4	11544	11480.8	11517.3	13209.5	12101.6	11994.1	11882	11357.5	10992.6	10980.3	11166.1	11063.1	10260.2	11221	11177.7	11037.7	10885.4	8463.1
1339	O15143	Actin-related protein 2/3 complex subunit 1B OS=Homo sapiens GN=ARPC1B PE=1 SV=3	205.746	59	17	144	16	1	372	40.9	8.35	684.88	17	0	20399	19234.4	19179.5	20380.8	18566.4	19543.6	20712.5	20509.3	20393.5	20416.5	20399	18431.8	18551.8	19639.3	16539.8	16601.7	19131.2	18873.9	18683.1	15213.5
1340	Q12907	Vesicular integral-membrane protein VIP36 OS=Homo sapiens GN=LMAN2 PE=1 SV=1	205.468	59	16	253	16	1	356	40.2	6.95	1110.17	16	0	30070.7	30691.1	31669	30363.8	31895.2	30782.9	35611.3	34596.9	34442.9	33552.1	30070.7	29410.3	30632.5	29259.1	28413.8	26149	32892.6	31838.2	31554.2	25001.5
1341	Q7Z5K2-3	Isoform 3 of Wings apart-like protein homolog OS=Homo sapiens GN=WAPAL	205.421	30	32	70	32	1	1275	142.4	6.06	255.83	32	0	8731.4	8905.3	8817.8	8870.2	9194.2	8622.9	8416.2	8592.9	8853.6	8691.4	8731.4	8533.7	8529.2	8547.4	8190.6	7324.9	7773.7	7907.7	8111	6476.5
1342	P00505	Aspartate aminotransferase, mitochondrial OS=Homo sapiens GN=GOT2 PE=1 SV=3	205.382	64	24	220	24	1	430	47.5	9.01	771.53	24	0	37760.1	40545.1	39805.3	37403.9	40810	35851.1	37764.4	35749.3	36126.3	37481.5	37760.1	38853.2	38502.5	36043	36355.5	30454.3	34881.3	32898.7	33096.4	27929.5
1343	Q08AD1	Calmodulin-regulated spectrin-associated protein 2 OS=Homo sapiens GN=CAMSAP2 PE=1 SV=3	205.276	30	36	75	35	1	1489	168	6.8	274.58	36	1	10717.4	10352.6	10128.7	10539.8	10303.2	10862.2	9245.1	9526.6	9815.1	9975.1	10717.4	9920.6	9797.2	10156.3	9178.6	9227.1	8539.3	8767	8991.9	7433
1344	E7ERH1	Tensin-1 (Fragment) OS=Homo sapiens GN=TNS1 PE=1 SV=1	205.193	41	22	93	1	1	780	85.6	7.42	381.57	22	0	160.8	157.5	171.6	185.3	187.9	197	203.8	196.7	209.2	213.7	160.8	150.9	166	178.6	167.4	167.3	188.3	181	191.6	159.3
1345	J3KQ32	Obg-like ATPase 1 OS=Homo sapiens GN=OLA1 PE=1 SV=1	205.018	48	24	152	24	1	416	46.9	8.06	547.25	24	0	30175.2	29797	27948.7	26492.9	24357.1	27202.4	25741.1	27981.5	26978.1	27203.6	30175.2	28553.5	27034	25528.9	21698.5	23107.6	23775.9	25750.3	24715.4	20270.9
1346	Q86TI2-2	Isoform 2 of Dipeptidyl peptidase 9 OS=Homo sapiens GN=DPP9	204.579	41	30	110	28	1	892	101.6	6.64	401.73	30	2	13412.1	13625.2	12593.3	12563.2	12716.3	13449.1	12319.3	12967.9	12897.9	12880.1	13412.1	13056.6	12181.2	12106.1	11328.3	11424.5	11378.8	11933.8	11816.2	9597.7
1347	Q13438-4	Isoform 4 of Protein OS-9 OS=Homo sapiens GN=OS9	204.425	43	29	104	0	1	652	73.8	4.88	391.86	29	1	121.5	136.9	130.8	153.2	160.7	148	139.1	132.6	147.4	139.2	121.5	131.2	126.5	147.6	143.1	125.7	128.5	122.1	135.1	103.7
1348	P08559-4	Isoform 4 of Pyruvate dehydrogenase E1 component subunit alpha, somatic form, mitochondrial OS=Homo sapiens GN=PDHA1	204.292	58	22	103	22	1	428	47.5	8.54	368.84	22	0	12109.7	13066.2	12790	12208.3	13053.9	12081	10917.3	10239.7	10520.8	11217.8	12109.7	12521	12371.4	11764.1	11629	10262.4	10083.9	9423.2	9638.4	8359
1349	Q66K74	Microtubule-associated protein 1S OS=Homo sapiens GN=MAP1S PE=1 SV=2	204.027	38	27	99	27	1	1059	112.1	7.3	416.79	27	0	8722.4	8424	8295	8489.1	8147.4	9244	7785	8264.3	8418.1	8250	8722.4	8072.4	8023.6	8180.2	7258.1	7852.5	7190.7	7605.3	7712.1	6147.5
1350	Q9NTJ5	Phosphatidylinositide phosphatase SAC1 OS=Homo sapiens GN=SACM1L PE=1 SV=2	203.938	52	27	102	18	1	587	66.9	7.12	371.07	27	9	15227.2	15854.5	15932.1	15424.4	16119.6	15510.6	17884.5	17351.1	17227.1	16500.2	15227.2	15192.9	15410.6	14863.2	14360.1	13175.7	16519.1	15967.5	15782.3	12295.2
1351	O00232	26S proteasome non-ATPase regulatory subunit 12 OS=Homo sapiens GN=PSMD12 PE=1 SV=3	203.687	52	24	253	23	1	456	52.9	7.65	924.12	24	0	29100.8	28737.2	29090.2	28598	28378.9	30006	27660.8	28232.1	28735	28753.1	29100.8	27538	28138.1	27557.5	25281.3	25489	25549.1	25981	26325	21425.5
1352	E7ERS3	Zinc finger CCCH domain-containing protein 18 OS=Homo sapiens GN=ZC3H18 PE=1 SV=1	203.681	39	36	90	36	1	977	108.9	8.44	293.76	36	0	13842.3	14272.6	14107.4	13746.2	14535.7	13421.9	13100.3	13114.4	13196.2	13517.6	13842.3	13677	13645.6	13246.1	12949.1	11401.5	12100.1	12068.7	12089.4	10072.7
1353	Q92793	CREB-binding protein OS=Homo sapiens GN=CREBBP PE=1 SV=3	203.59	16	36	70	22	1	2442	265.2	8.53	241.31	36	14	9213.2	9562.9	9598.9	9451.1	9680.2	9351.4	8461.9	8396.1	8209.5	8828	9213.2	9163.9	9284.7	9107.2	8623.6	7943.7	7815.9	7726.6	7521	6578.3
1354	Q6ZMI0	Protein phosphatase 1 regulatory subunit 21 OS=Homo sapiens GN=PPP1R21 PE=1 SV=1	203.54	48	33	74	33	1	780	88.3	6.84	273.68	33	0	10708.1	10721.2	10757.1	10886.7	10621.3	11245.3	10467.8	10643.4	10669.4	10566.1	10708.1	10273.8	10405.1	10490.6	9462	9552.5	9668.7	9794.7	9774.6	7873.4
1355	Q8IVF7	Formin-like protein 3 OS=Homo sapiens GN=FMNL3 PE=1 SV=3	203.168	36	34	110	26	1	1028	117.1	6.65	373.99	34	0	9126.8	9297.4	8807.7	9252.1	8975.2	9463.2	9910.7	9754.8	9656.3	9382.5	9126.8	8909.4	8519.4	8915.4	7995.6	8038.6	9154.1	8977	8846.4	6991.4
1356	Q68EM7	Rho GTPase-activating protein 17 OS=Homo sapiens GN=ARHGAP17 PE=1 SV=1	203.134	46	28	97	5	1	881	95.4	7.62	366.49	28	24	14999.8	14398.1	13887.4	14524.6	13625.3	14798.8	12938.8	13582.3	13812.9	13842.1	14999.8	13797.3	13432.9	13996.2	12138	12571.1	11951.1	12499.2	12654.4	10314.5
1357	A2RUF3	SLIT-ROBO Rho GTPase activating protein 2 OS=Homo sapiens GN=SRGAP2 PE=1 SV=1	202.864	41	32	80	29	1	1071	120.8	6.7	300.51	32	3	12042.6	12194.3	11692	11621.3	11652.7	11737.3	10902.3	10952.4	11290.3	11349.7	12042.6	11685.4	11309.4	11198.4	10380.7	9970.5	10070	10079.1	10343.4	8457.3
1358	Q8IY81	pre-rRNA processing protein FTSJ3 OS=Homo sapiens GN=FTSJ3 PE=1 SV=2	202.848	40	29	127	29	1	847	96.5	8.4	508.06	29	0	15365.8	15838.2	15759.8	15492.3	15986.5	14912.8	15909.6	15688.2	15469.1	15584.6	15365.8	15177.3	15244	14928.7	14241.5	12667.9	14695	14437.2	14171.7	11612.9
1359	Q9UNM6	26S proteasome non-ATPase regulatory subunit 13 OS=Homo sapiens GN=PSMD13 PE=1 SV=2	202.712	59	23	210	23	1	376	42.9	5.81	732.86	23	0	33258.9	32528.4	32390.8	31811.6	30799.7	32431.3	31547.6	32354.8	31537.2	31467.2	33258.9	31171	31330.7	30654.2	27437.8	27549.3	29139.2	29774.9	28892.1	23448
1360	E9PAU2	Ribonucleoprotein PTB-binding 1 OS=Homo sapiens GN=RAVER1 PE=1 SV=1	202.685	52	25	88	25	1	756	79.5	8.92	399.15	25	0	9185.6	9424.8	9305.6	9300.8	9651.9	9526.5	7884.3	8005.3	8302.6	8492.5	9185.6	9031.5	9001.1	8962.4	8598.4	8092.4	7282.3	7366.9	7606.3	6328.2
1361	Q6SZW1	Sterile alpha and TIR motif-containing protein 1 OS=Homo sapiens GN=SARM1 PE=1 SV=1	202.57	48	27	71	27	1	724	79.3	6.55	275.98	27	0	7724.5	7655.2	7512.2	7686.2	7626.6	7996.3	7617.9	7660.7	7907.7	7731.2	7724.5	7335.7	7266.3	7406.5	6794.1	6792.6	7036.3	7049.9	7244.5	5761
1362	Q5SRN5	HLA class I histocompatibility antigen, A-68 alpha chain OS=Homo sapiens GN=HLA-A PE=1 SV=2	202.515	53	16	219	9	1	371	41.3	6	892.09	16	2	12681.5	13457.9	13082.1	12641	13792.9	12821.9	12592.4	12412.3	12479.9	12746	12681.5	12896.3	12654	12181.1	12287.3	10891.7	11631.1	11422.6	11433.2	9497.8
1363	Q8NCM8-2	Isoform 2 of Cytoplasmic dynein 2 heavy chain 1 OS=Homo sapiens GN=DYNC2H1	202.449	13	52	71	51	1	4314	493.1	6.57	214.04	52	1	8206	8354.3	8276.6	8377.9	8046.1	8666.3	8050.2	8097.2	8382.8	8277.1	8206	8005.7	8005.7	8073.1	7167.8	7361.7	7435.6	7451.6	7679.7	6167.7
1364	Q9UKM7	Endoplasmic reticulum mannosyl-oligosaccharide 1,2-alpha-mannosidase OS=Homo sapiens GN=MAN1B1 PE=1 SV=2	202.441	36	20	83	20	1	699	79.5	7.72	323.52	20	0	11839.6	11820.3	12514.9	12161.2	12421.2	12350.6	11846.6	11180.3	10974.5	11613.9	11839.6	11327	12105.3	11718.8	11065.4	10491.4	10942.2	10288.8	10054	8654.2
1365	Q06481-4	Isoform 4 of Amyloid-like protein 2 OS=Homo sapiens GN=APLP2	202.403	39	23	126	1	1	695	79.2	4.72	469.55	23	0
1366	Q96P70	Importin-9 OS=Homo sapiens GN=IPO9 PE=1 SV=3	202.245	31	30	111	30	1	1041	115.9	4.81	408.63	30	0	15841.4	15208.1	14687.6	14386	13873.1	15354.6	14306.4	14997.7	15311.7	14912.8	15841.4	14573.5	14206.8	13862.6	12358.9	13043.2	13214.2	13801.8	14027.5	11112.3
1367	Q9UPY3	Endoribonuclease Dicer OS=Homo sapiens GN=DICER1 PE=1 SV=3	202.193	27	42	68	41	1	1922	218.5	5.68	228.32	42	0	8229.9	7946.1	7962.2	7914.5	7767.6	8272.6	7982.3	8275.4	8309	8210.3	8229.9	7614.5	7701.6	7626.6	6919.7	7027.3	7372.9	7615.5	7612.1	6118
1368	Q9NYF8-4	Isoform 4 of Bcl-2-associated transcription factor 1 OS=Homo sapiens GN=BCLAF1	201.962	36	26	145	3	1	747	85.9	10.4	518	26	0	2409.5	2513.9	2472.8	2441.6	2574.8	2523.6	1990.4	2095.7	2268.6	2279.3	2409.5	2409	2391.9	2352.8	2293.8	2143.7	1838.5	1928.6	2078.3	1698.4
1369	P00390	Glutathione reductase, mitochondrial OS=Homo sapiens GN=GSR PE=1 SV=2	201.957	62	19	97	19	1	522	56.2	8.5	428.2	19	0	11793.1	11795.5	11512.1	11173.1	10819.3	11624.9	11394.1	11624	11359.2	11081.2	11793.1	11303.3	11135.3	10766.6	9638.3	9874.9	10524.3	10697.2	10406.5	8257.2
1370	P98082	Disabled homolog 2 OS=Homo sapiens GN=DAB2 PE=1 SV=3	201.876	45	23	80	23	1	770	82.4	5.53	327.15	23	0	10425.6	10160.9	10425.4	11050.5	10824.9	10533.3	10431.6	10201.2	10633.9	10654.7	10425.6	9736.9	10084.2	10648.4	9643.3	8947.7	9635.2	9387.7	9742.1	7939.4
1371	P61764	Syntaxin-binding protein 1 OS=Homo sapiens GN=STXBP1 PE=1 SV=1	201.849	51	28	116	26	1	594	67.5	6.96	423.76	28	0	14430.4	14240.8	13788.8	13280.7	13711.7	13597.7	13782.1	13877.9	13776.6	13757.8	14430.4	13646.6	13337.5	12797.5	12215.1	11550.8	12729.9	12771.3	12621.1	10251.7
1372	E7EX17	Eukaryotic translation initiation factor 4B OS=Homo sapiens GN=EIF4B PE=1 SV=1	201.687	44	31	137	31	1	616	69.7	5.67	480.15	31	0	20134.3	19563.7	18540.7	18150.6	18326.3	17090.4	15771.4	16914.7	18489.7	17584.8	20134.3	18747.3	17933.9	17490.2	16325.9	14517.7	14567.4	15566	16938.9	13103.4
1373	Q9Y3R5	Protein dopey-2 OS=Homo sapiens GN=DOPEY2 PE=1 SV=5	201.43	22	43	82	42	1	2298	258.1	6.29	277.98	43	0	10250.5	9908.8	9795.4	10279.9	9624	10628.4	10810.7	11145.9	11271.7	10707.1	10250.5	9495.3	9474.8	9905.9	8573.5	9028.5	9985.4	10257.1	10326.4	7978.5
1374	Q7Z5L9	Interferon regulatory factor 2-binding protein 2 OS=Homo sapiens GN=IRF2BP2 PE=1 SV=2	201.379	56	21	78	18	1	587	61	8.69	342.33	21	0	7734.5	7856.4	7660.2	7725.8	8396.6	7560.2	6307.4	6193.8	6453.7	7061.5	7734.5	7528.5	7409.5	7444.7	7480.1	6422.1	5825.9	5700	5912.4	5261.9
1375	E9PK25	Cofilin-1 OS=Homo sapiens GN=CFL1 PE=1 SV=1	201.334	63	19	548	13	1	204	22.7	8.34	1926.19	19	7	86942.3	81713	79589	82981.4	73750.9	81043.1	90887.4	94205.9	92235.3	89897.3	86942.3	78303.2	76984.2	79962.2	65700.8	68843.4	83948.7	86694	84499.5	66987.4
1376	Q9H6S3	Epidermal growth factor receptor kinase substrate 8-like protein 2 OS=Homo sapiens GN=EPS8L2 PE=1 SV=2	201.294	48	29	98	29	1	715	80.6	6.84	372.65	29	0	13167.3	12453.5	12272	12337.5	12026.6	13154.5	13317.3	13614.1	13453.9	13073	13167.3	11933.8	11870.3	11888.6	10713.8	11174.3	12300.6	12528.5	12325.5	9741.4
1377	Q86WG5	Myotubularin-related protein 13 OS=Homo sapiens GN=SBF2 PE=1 SV=1	201.273	22	33	64	29	1	1849	208.3	7.06	222.99	33	1	5245.4	5247.6	5254.9	5511.8	5403.8	5816.2	5210.9	5126.9	5272.1	5239.9	5245.4	5028.6	5082.9	5311.3	4814	4940.7	4813.1	4718.1	4830	3904.5
1378	Q567U6	Coiled-coil domain-containing protein 93 OS=Homo sapiens GN=CCDC93 PE=1 SV=2	201.124	53	35	79	35	1	631	73.2	8.15	284.24	35	0	13733.1	13264.1	13436.2	12808	12752.6	13370	13203.3	13291.9	13513.5	13351.1	13733.1	12710.6	12996.4	12342	11360.6	11357.3	12195.3	12232	12380.1	9948.6
1379	P06753-3	Isoform 3 of Tropomyosin alpha-3 chain OS=Homo sapiens GN=TPM3	201.036	73	33	771	0	1	247	28.9	4.81	2349.17	33	1	315.8	301.7	316.3	329.9	329.1	317.8	311.6	317.6	326.9	330.8	315.8	289.1	306	317.9	293.1	269.9	287.8	292.2	299.5	246.5
1380	Q8N4C8	Misshapen-like kinase 1 OS=Homo sapiens GN=MINK1 PE=1 SV=2	200.984	28	33	100	21	1	1332	149.7	7.85	355.17	33	0	5948.4	5983.8	5761.9	5947.1	6121.9	6350.9	5634.5	5755.4	6107	5899.9	5948.4	5734.1	5573.3	5730.7	5453.7	5394.9	5204.3	5296.5	5594.8	4396.4
1381	Q9UI12	V-type proton ATPase subunit H OS=Homo sapiens GN=ATP6V1H PE=1 SV=1	200.833	50	21	131	21	1	483	55.8	6.48	529.14	21	0	15142	14828.1	14905.3	14673.6	14078.2	14864.4	13833.4	14052	14269.8	14406.7	15142	14209.3	14417.5	14139.7	12541.5	12626.8	12777.3	12931.5	13073	10735.2
1382	P16435	NADPH--cytochrome P450 reductase OS=Homo sapiens GN=POR PE=1 SV=2	200.829	51	34	119	34	1	677	76.6	5.58	431.02	34	0	13548.1	14131.5	14089.9	13861.8	14577.4	13862.4	17021.6	16315.3	16080.1	15352.9	13548.1	13541.7	13628.8	13357.5	12986.3	11775.7	15722.1	15014.3	14731.4	11440.3
1383	Q53EL6	Programmed cell death protein 4 OS=Homo sapiens GN=PDCD4 PE=1 SV=2	200.726	53	21	120	21	1	469	51.7	5.21	490.81	21	0	18735.7	18255.5	18349.5	19057.7	18120.4	18259.3	15763	16192.3	16171	16805.9	18735.7	17493.7	17749	18364.3	16142.5	15510.6	14559.6	14901.1	14814.7	12523
1384	Q8IYI6	Exocyst complex component 8 OS=Homo sapiens GN=EXOC8 PE=1 SV=2	200.664	44	32	122	32	1	725	81.7	5.49	432.32	32	0	17633.8	16730.7	16900.1	17549	17072.1	16876.3	16603.3	16745.3	16916.8	17040.8	17633.8	16032.5	16347	16910.5	15208.6	14335.8	15335.8	15410.1	15497.9	12698
1385	Q7L2H7	Eukaryotic translation initiation factor 3 subunit M OS=Homo sapiens GN=EIF3M PE=1 SV=1	200.504	54	17	154	17	1	374	42.5	5.63	669.9	17	0	18100.5	17732.6	18140.7	16678.5	17731.2	17887.5	18835.7	19211.6	19054.4	18493.5	18100.5	16992.6	17547	16071.7	15795.8	15194.8	17397.8	17679.7	17456.3	13780.5
1386	P07910	Heterogeneous nuclear ribonucleoproteins C1/C2 OS=Homo sapiens GN=HNRNPC PE=1 SV=4	200.503	66	24	630	3	1	306	33.7	5.08	2286.29	24	23	86612.4	90856.3	91021.6	86429.1	92346.7	84134.9	87953.3	85774.9	84666.7	86821.8	86612.4	87064.8	88042.5	83284.5	82266.9	71469.7	81238.7	78935.3	77565.6	64695.7
1387	Q9HCE1	Putative helicase MOV-10 OS=Homo sapiens GN=MOV10 PE=1 SV=2	200.375	40	35	94	35	1	1003	113.6	8.82	338.21	35	0	12871.6	13048.2	13004.1	12502.6	12738.1	13185.4	11933.7	12256.7	11907.4	12336.3	12871.6	12503.7	12578.5	12047.7	11347.7	11200.5	11022.6	11279.4	10908.7	9192.5
1388	Q14847	LIM and SH3 domain protein 1 OS=Homo sapiens GN=LASP1 PE=1 SV=2	200.358	82	18	205	17	1	261	29.7	7.05	677.96	18	1	33492.5	31539.1	29621	32979.9	29404.9	30439.4	29086	30470.7	32037.6	30084.6	33492.5	30223	28651.5	31779.9	26195.3	25857.3	26865.5	28041	29350.6	22417.7
1389	P29692-3	Isoform 3 of Elongation factor 1-delta OS=Homo sapiens GN=EEF1D	200.349	67	15	384	1	1	257	28.5	4.92	1571.15	15	0	36	31.5	34.7	33.3	35	33.9	34	44	37.4	36.3	36	30.1	33.5	32.1	31.1	28.8	31.4	40.5	34.2	27.1
1390	O43896	Kinesin-like protein KIF1C OS=Homo sapiens GN=KIF1C PE=1 SV=3	200.282	37	36	87	26	1	1103	122.9	6.9	271.43	36	0	7140.3	7051.8	6948.8	7066.8	6972.2	7378.4	6323.5	6517.5	6558.9	6831.5	7140.3	6757.6	6721.3	6809.7	6211.2	6267.7	5840.7	5997.8	6008.8	5090.6
1391	O00754	Lysosomal alpha-mannosidase OS=Homo sapiens GN=MAN2B1 PE=1 SV=3	200.242	35	27	126	27	1	1011	113.7	7.28	457.96	27	0	12946.9	13460.9	14382.1	13722.2	14095.1	14319.6	14159.5	13659.1	13707.4	13646.6	12946.9	12899.1	13911.4	13223	12556.6	12164	13078.5	12569.9	12557.7	10168.8
1392	Q14865	AT-rich interactive domain-containing protein 5B OS=Homo sapiens GN=ARID5B PE=1 SV=3	200.221	39	37	65	37	1	1188	132.3	8.72	228.38	37	0	9806	10261.1	11044.3	10272.7	10979.3	10923.3	8369.2	8749.2	9023.1	9535.1	9806	9832.9	10682.9	9898.9	9780.9	9279	7730.3	8051.5	8266.3	7105.2
1393	Q8TCS8	Polyribonucleotide nucleotidyltransferase 1, mitochondrial OS=Homo sapiens GN=PNPT1 PE=1 SV=2	200.219	43	33	86	33	1	783	85.9	7.77	314.82	33	0	12595.6	13598	13332.4	12445.6	13732.9	12487.6	12845	12124.5	12543	12536.1	12595.6	13030.5	12896.1	11992.8	12234	10607.8	11864.3	11157.7	11491	9341.3
1394	P25786-2	Isoform Long of Proteasome subunit alpha type-1 OS=Homo sapiens GN=PSMA1	200.105	71	20	228	20	1	269	30.2	6.99	916.91	20	0	26589	26235.6	26379.2	26053.7	25421.2	26586.8	25509.9	26273.1	26367.9	26214.4	26589	25140.8	25515.9	25105.7	22646.4	22584.6	23562.4	24178.1	24156.4	19533.8
1395	Q5T5C7	Serine--tRNA ligase, cytoplasmic OS=Homo sapiens GN=SARS PE=1 SV=1	200.059	50	24	140	24	1	536	61.3	7.06	517.56	24	0	18189.4	17389.3	16685.2	16837.8	15607.3	17723.7	20205	22116	22047.1	19379	18189.4	16663.7	16139.1	16225.1	13903.8	15055.7	18662.5	20352.5	20198	14440.3
1396	Q14103-3	Isoform 3 of Heterogeneous nuclear ribonucleoprotein D0 OS=Homo sapiens GN=HNRNPD	200.014	45	17	354	1	1	306	32.8	8.16	1307.36	17	18	59461.5	59601.8	61747.3	61633.4	62153.1	55639.5	63300.5	61111.6	59794	60997.1	59461.5	57114.6	59726.4	59390.9	55368.9	47263.9	58467.9	56238.6	54779.1	45452.3
1397	Q9UKY7	Protein CDV3 homolog OS=Homo sapiens GN=CDV3 PE=1 SV=1	199.973	73	15	87	15	1	258	27.3	6.4	431.84	15	0	13766.8	12752.9	12320.9	13341.1	11697.8	12298	12571.7	13619.7	14499.5	13484.2	13766.8	12220.7	11917.7	12855.7	10421	10446.7	11611.9	12533.6	13283.4	10047.8
1398	Q9HAU5	Regulator of nonsense transcripts 2 OS=Homo sapiens GN=UPF2 PE=1 SV=1	199.944	33	39	83	38	1	1272	147.7	5.69	278.63	39	0	10793.9	10655.5	10776	10100.3	10404.9	10419.6	10501.4	10778.3	10542.9	10563.4	10793.9	10210.8	10423.3	9732.8	9269.2	8851.1	9699.7	9918.8	9658.6	7871.4
1399	F8VRG4	Keratin, type II cytoskeletal 8 (Fragment) OS=Homo sapiens GN=KRT8 PE=1 SV=1	199.91	87	19	792	1	1	177	19.6	9.88	2578.08	19	0	24.2	30.2	32	34.4	30.2	30.1	22	22.8	28.4	21.9	24.2	28.9	30.9	33.2	26.9	25.5	20.3	21	26	16.3
1400	Q9H845	Acyl-CoA dehydrogenase family member 9, mitochondrial OS=Homo sapiens GN=ACAD9 PE=1 SV=1	199.894	43	28	107	28	1	621	68.7	7.96	414.12	28	0	22246.2	23375.3	23549.7	22478.7	23322.8	20060.8	21095.1	20029.7	19790.7	21110.5	22246.2	22399.8	22779	21660.9	20777.1	17040.9	19484.6	18432.5	18130.9	15730.6
1401	Q6NZY4	Zinc finger CCHC domain-containing protein 8 OS=Homo sapiens GN=ZCCHC8 PE=1 SV=2	199.887	50	27	75	27	1	707	78.5	4.87	312	27	0	9082.8	9372.2	9138.8	8997.5	9748.2	8991.6	10373.9	10312.5	10157	9705.1	9082.8	8981.1	8839.7	8670.1	8684.1	7638.1	9582	9490.2	9305.2	7231.8
1402	O75376	Nuclear receptor corepressor 1 OS=Homo sapiens GN=NCOR1 PE=1 SV=2	199.765	20	41	76	38	1	2440	270	7.11	246.93	41	0	8856.4	9083.6	8829	8952.3	9642.4	8979.3	7483.5	7607.9	7934.1	8221.3	8856.4	8704.5	8540	8626.6	8589.9	7627.6	6912.2	7001.2	7268.6	6126.1
1403	A0A087WV73	Probable 28S rRNA (cytosine(4447)-C(5))-methyltransferase OS=Homo sapiens GN=NOP2 PE=1 SV=1	199.757	38	28	102	1	1	855	94	9.11	349.8	28	27	16109.4	16895.8	16323.6	15750.5	16813.2	15697.7	16143.9	16497.2	16706.7	16180.9	16109.4	16190.7	15789.3	15177.4	14978	13334.7	14911.4	15181.7	15305.5	12057.3
1404	Q96EE3-1	Isoform B of Nucleoporin SEH1 OS=Homo sapiens GN=SEH1L	199.755	58	20	93	20	1	421	46.5	7.9	376.6	20	0	12153.9	12427.3	12525	12295.7	12848.6	12573.2	12718	12263.5	12333.5	12384	12153.9	11908.7	12115	11848.3	11446.1	10680.5	11747.1	11285.6	11299.1	9228
1405	Q9BTU6	Phosphatidylinositol 4-kinase type 2-alpha OS=Homo sapiens GN=PI4K2A PE=1 SV=1	199.635	71	30	95	30	1	479	54	8.29	327.07	30	0	13947.6	14220	14131.3	13371.5	13965.6	13561.3	13400.5	13080.4	12939.2	13048.5	13947.6	13626.6	13668.8	12885	12441.2	11519.9	12377.5	12037.4	11854	9723.1
1406	Q9UPU7	TBC1 domain family member 2B OS=Homo sapiens GN=TBC1D2B PE=1 SV=2	199.592	41	34	94	34	1	963	109.8	6.16	314.32	34	0	14899.5	14203.3	13648.4	14476	13762.1	15107.7	13798.1	14033.5	14453.4	14139.4	14899.5	13610.6	13201.7	13949.3	12259.9	12833.4	12744.7	12914.5	13241.2	10536.1
1407	P23396	40S ribosomal protein S3 OS=Homo sapiens GN=RPS3 PE=1 SV=2	199.591	80	20	458	3	1	243	26.7	9.66	1715.86	20	21	61026.5	61510.3	61855.1	57066.8	59025.2	61235.8	58772.8	59775.5	60302.4	59480.6	61026.5	58943.4	59830.7	54990.5	52582.5	52017.7	54285.8	55009	55244.8	44322.3
1408	P16152	Carbonyl reductase [NADPH] 1 OS=Homo sapiens GN=CBR1 PE=1 SV=3	199.578	78	19	205	15	1	277	30.4	8.32	889.02	19	4	27902.3	27785.8	26717.9	25047.7	25203.3	29362.7	25908.5	27759.2	27696.9	27345.6	27902.3	26626.3	25843.5	24136.3	22452.3	24942.7	23930.6	25545.7	25373.9	20376.8
1409	Q92769	Histone deacetylase 2 OS=Homo sapiens GN=HDAC2 PE=1 SV=2	199.453	50	23	154	16	1	488	55.3	5.91	533.29	23	8	25337.1	25059.9	25521.2	25589.3	25730.5	22747.1	24031.9	23225.7	22901.5	24193.3	25337.1	24014.1	24686	24658.2	22921.9	19322.9	22197.2	21373.7	20980.8	18027.8
1410	P49916	DNA ligase 3 OS=Homo sapiens GN=LIG3 PE=1 SV=2	199.278	36	30	73	30	1	1009	112.8	9.01	250.29	30	0	8670.5	9010.8	9126.6	9171.1	9455.5	9047.2	9638.6	9404.2	9484.6	9212.2	8670.5	8634.7	8827.9	8837.5	8423.4	7685.3	8902.8	8654.3	8689.1	6864.5
1411	Q13217	DnaJ homolog subfamily C member 3 OS=Homo sapiens GN=DNAJC3 PE=1 SV=1	199.226	54	31	124	30	1	504	57.5	6.15	442.36	31	1	21464.1	21428.5	22102.2	21628.3	21448.2	21108	22564.2	21725.7	20682.7	21244.8	21464.1	20534.3	21378.8	20841.4	19107.1	17930.5	20841.6	19993.4	18948	15830.7
1412	B4DY08	Heterogeneous nuclear ribonucleoproteins C1/C2 OS=Homo sapiens GN=HNRNPC PE=1 SV=1	199.035	58	23	901	2	1	288	32	8.72	3490.06	23	0	20657.3	22066	21483.3	20755.8	22874.7	22860.3	21613.6	21582	21801.7	21783.3	20657.3	21145.2	20780.2	20000.6	20377.9	19419	19963.5	19861.1	19973.2	16231.9
1413	Q9HD67	Unconventional myosin-X OS=Homo sapiens GN=MYO10 PE=1 SV=3	198.983	22	39	81	38	1	2058	237.2	6.21	263.02	39	1	10159.9	10057.1	10107.8	9827.1	10436.2	10382.1	8083.6	7759.9	8251.2	9149.2	10159.9	9637.4	9776.9	9469.6	9297.1	8819.2	7466.4	7141.1	7559.2	6817.6
1414	Q9NW13	RNA-binding protein 28 OS=Homo sapiens GN=RBM28 PE=1 SV=3	198.981	43	34	114	34	1	759	85.7	9.22	399.37	34	0	18525.3	19111.7	19063.3	18596.2	19391.4	17958.1	19046	18847.4	18407.3	18471.5	18525.3	18314.2	18439.4	17919.6	17274.8	15254.8	17591.9	17344.5	16863.5	13764.1
1415	P04920	Anion exchange protein 2 OS=Homo sapiens GN=SLC4A2 PE=1 SV=4	198.721	34	31	86	31	1	1241	136.9	6.29	331.04	31	0	7253.4	7511.4	7976.2	7822.8	7939.7	8039.3	7545.3	7411.6	7533.9	7518.7	7253.4	7197.9	7715.1	7538.2	7073.1	6829.1	6969.3	6820.6	6902	5602.6
1416	Q3KQU3	MAP7 domain-containing protein 1 OS=Homo sapiens GN=MAP7D1 PE=1 SV=1	198.685	45	31	107	1	1	841	92.8	10.11	351.41	31	29	12957.4	12487.2	11689.2	13059.3	11858.5	13461.8	9926.2	10422.7	10993	11370.4	12957.4	11966.1	11306.6	12584.1	10564.1	11435.3	9168.4	9591.6	10071	8472.7
1417	Q9BZF1	Oxysterol-binding protein-related protein 8 OS=Homo sapiens GN=OSBPL8 PE=1 SV=3	198.68	41	30	98	29	1	889	101.1	6.96	367.93	30	1	12867.1	13174.9	13187.4	13199	13603.2	12824.6	14182.3	13667.7	13749.9	13569.8	12867.1	12625.1	12755.8	12718.8	12118.4	10894	13099.6	12577.9	12596.7	10111.6
1418	Q7Z2K6	Endoplasmic reticulum metallopeptidase 1 OS=Homo sapiens GN=ERMP1 PE=1 SV=2	198.49	30	22	102	22	1	904	100.2	7.52	430.58	22	0	12778.6	13266.9	13900.2	13363.5	13949.2	13754.6	15073.8	14194.7	14310.4	14075.5	12778.6	12713.3	13445.3	12877.3	12426.7	11684.1	13923	13062.9	13110.2	10488.5
[truncated: 7,565 more rows]
