# Supplementary material for: A Comprehensive Proteomic and Phosphoproteomic Analysis of Retinal Pigment Epithelium Reveals Multiple Pathway Alterations in Response to the Inflammatory Stimuli
Source: Int J Mol Sci. 2020 Apr 25;21(9):3037. doi: 10.3390/ijms21093037 (PMC7246457; doi:10.3390/ijms21093037)
Supplement: Supplementary file 1 [file ijms-21-03037-s001.zip › Supplementary Table 2.xlsx]

## Sheet: proteome_conVS24h
Supplementary Table S2. List of differentially expressed proteins (DEPs) (q value < 0.05)
Accession	Protein Name	Gene name	log2FoldChange	.-log10P.value	Q.value
Q09666	Neuroblast differentiation-associated protein AHNAK	AHNAK	-0.236689	1.66014	0.0256818
Q15149-4	Isoform 4 of Plectin	PLEC	0.437126	4.91282	0.00229167
Q9UPN3	Microtubule-actin cross-linking factor 1, isoforms 1/2/3/5	MACF1	-0.0905854	1.56672	0.0294789
Q9UPN3-5	Isoform 4 of Microtubule-actin cross-linking factor 1, isoforms 1/2/3/5	MACF1	0.0761829	1.58402	0.0287702
O75369-8	Isoform 8 of Filamin-B	FLNB	0.154462	1.99729	0.0144022
O75369-3	Isoform 3 of Filamin-B	FLNB	0.460308	2.85358	0.00505374
Q8IVF2	Protein AHNAK2	AHNAK2	-0.344879	2.40259	0.00775464
Q14204	Cytoplasmic dynein 1 heavy chain 1	DYNC1H1	-0.152227	1.86306	0.0181323
Q14315	Filamin-C	FLNC	-0.121416	1.82406	0.0189021
Q03001	Dystonin	DST	-0.210359	3.15939	0.00375092
Q9Y490	Talin-1	TLN1	0.139652	1.97764	0.0147394
Q01082-3	Isoform 2 of Spectrin beta chain, non-erythrocytic 1	SPTBN1	0.236108	1.68488	0.0247911
E9PEB9	Dystonin	DST	-0.0984493	1.52048	0.0313959
Q14789	Golgin subfamily B member 1	GOLGB1	0.198393	2.71223	0.0052303
Q14789-2	Isoform 2 of Golgin subfamily B member 1	GOLGB1	0.206745	1.41583	0.0393084
F1T0J2	Golgin subfamily B member 1	GOLGB1	0.163449	1.33824	0.0448505
P98160	Basement membrane-specific heparan sulfate proteoglycan core protein	HSPG2	0.465319	3.83651	0.00155789
P02751	Fibronectin	FN1	0.771341	4.2559	0.00220444
P35580-3	Isoform 3 of Myosin-10	MYH10	-0.0989211	2.00322	0.0141445
Q14980	Nuclear mitotic apparatus protein 1	NUMA1	-0.177235	3.75204	0.00141627
Q8WXH0-2	Isoform 2 of Nesprin-2	SYNE2	-0.153926	2.30461	0.00897536
P49792	E3 SUMO-protein ligase RanBP2	RANBP2	-0.0445053	1.45561	0.0360229
P49327	Fatty acid synthase	FASN	-0.294892	2.22653	0.0100527
P46939-2	Isoform 2 of Utrophin	UTRN	-0.12527	2.21845	0.0101884
P12814	Alpha-actinin-1	ACTN1	0.197074	1.96516	0.0151374
Q8NF91	Nesprin-1	SYNE1	0.446143	4.30248	0.00238462
Q8NF91-4	Isoform 4 of Nesprin-1	SYNE1	0.532138	3.04877	0.003875
P35555	Fibrillin-1	FBN1	0.688965	3.36819	0.00293009
P12814-4	Isoform 4 of Alpha-actinin-1	ACTN1	0.275796	2.55706	0.00607242
Q99996-2	Isoform 2 of A-kinase anchor protein 9	AKAP9	-0.062719	1.95605	0.0155123
Q9P2E9	Ribosome-binding protein 1	RRBP1	0.150218	1.39731	0.0405497
O75643	U5 small nuclear ribonucleoprotein 200 kDa helicase	SNRNP200	-0.0698457	1.44595	0.0368885
Q02952	A-kinase anchor protein 12	AKAP12	0.28407	2.3632	0.00805417
Q13439	Golgin subfamily A member 4	GOLGA4	0.0885995	1.66065	0.0256364
Q6P2Q9	Pre-mRNA-processing-splicing factor 8	PRPF8	-0.0603968	1.29535	0.0486087
P07814	Bifunctional glutamate/proline--tRNA ligase	EPRS	0.151215	1.9864	0.0145341
Q92616	Translational activator GCN1	GCN1L1	-0.165571	1.87675	0.0178293
A0A087X1U6	Epiplakin	EPPK1	0.447782	3.43395	0.0023541
Q9BZF9	Uveal autoantigen with coiled-coil domains and ankyrin repeats	UACA	-0.278843	3.57115	0.00197239
P58107	Epiplakin	EPPK1	0.29131	3.86332	0.00166761
P02545	Prelamin-A/C	LMNA	-0.0909395	1.55839	0.029877
Q14573	Inositol 1,4,5-trisphosphate receptor type 3	ITPR3	0.128937	1.90595	0.0170921
P11717	Cation-independent mannose-6-phosphate receptor	IGF2R	-0.133376	2.91039	0.00467164
Q63HN8	E3 ubiquitin-protein ligase RNF213	RNF213	-0.0551314	1.54919	0.0301993
P55196-5	Isoform 5 of Afadin	MLLT4	-0.129213	2.81578	0.00509552
P08238	Heat shock protein HSP 90-beta	HSP90AB1	-0.12272	1.44425	0.0372503
E9PGF5	Tensin-1	TNS1	0.674992	4.68927	0.00170543
Q14839-2	Isoform 2 of Chromodomain-helicase-DNA-binding protein 4	CHD4	-0.113906	1.98223	0.014678
P42704	Leucine-rich PPR motif-containing protein, mitochondrial	LRPPRC	-0.17014	1.95265	0.015513
P02545-2	Isoform C of Prelamin-A/C	LMNA	0.0862292	1.32129	0.046049
Q04637-9	Isoform 9 of Eukaryotic translation initiation factor 4 gamma 1	EIF4G1	-0.0935984	1.35921	0.0430992
O43491	Band 4.1-like protein 2	EPB41L2	-0.10702	1.68713	0.0247172
O00468-6	Isoform 6 of Agrin	AGRN	-0.26748	3.94369	0.0015356
Q92614	Unconventional myosin-XVIIIa	MYO18A	-0.0864545	2.33884	0.00841605
P29401-2	Isoform 2 of Transketolase	TKT	0.101719	1.62754	0.0266635
Q6WCQ1	Myosin phosphatase Rho-interacting protein	MPRIP	-0.0606459	1.5509	0.0301165
Q9NYU2	UDP-glucose:glycoprotein glucosyltransferase 1	UGGT1	0.141139	1.82856	0.0188442
Q14008	Cytoskeleton-associated protein 5	CKAP5	-0.0794446	1.68049	0.0248998
Q08211	ATP-dependent RNA helicase A	DHX9	-0.0789774	1.78275	0.0205055
P16144	Integrin beta-4	ITGB4	-0.203377	2.95682	0.00437354
Q9Y4L1	Hypoxia up-regulated protein 1	HYOU1	0.204443	2.24413	0.00981818
P16144-3	Isoform Beta-4B of Integrin beta-4	ITGB4	-0.118461	1.46175	0.0356149
Q9UPQ0-10	Isoform 10 of LIM and calponin homology domains-containing protein 1	LIMCH1	-0.333447	3.02372	0.00400834
P11021	78 kDa glucose-regulated protein	HSPA5	0.14746	1.5504	0.0301343
O60437	Periplakin	PPL	-0.257306	3.11411	0.00381439
Q92896-2	Isoform 2 of Golgi apparatus protein 1	GLG1	-0.216402	2.19045	0.0104516
Q05682-5	Isoform 5 of Caldesmon	CALD1	0.266798	1.99288	0.0145121
P06756	Integrin alpha-V	ITGAV	0.175015	2.19827	0.0104832
P68371	Tubulin beta-4B chain	TUBB4B	-0.177721	1.29225	0.0488086
P05023	Sodium/potassium-transporting ATPase subunit alpha-1	ATP1A1	-0.159333	2.13728	0.0112799
Q05682-3	Isoform 3 of Caldesmon	CALD1	0.180646	2.87318	0.00489892
Q02880	DNA topoisomerase 2-beta	TOP2B	-0.191282	3.48626	0.00205556
Q9UQ35	Serine/arginine repetitive matrix protein 2	SRRM2	-0.152867	3.56135	0.00195695
Q05682	Caldesmon	CALD1	0.282001	1.9652	0.0151432
P16615	Sarcoplasmic/endoplasmic reticulum calcium ATPase 2	ATP2A2	0.170998	1.93507	0.016085
Q5T5P2	Sickle tail protein homolog	KIAA1217	-0.157193	3.24883	0.00347241
P07437	Tubulin beta chain	TUBB	-0.147519	1.32202	0.0459105
O75533	Splicing factor 3B subunit 1	SF3B1	-0.103148	2.43713	0.00717613
O00159-3	Isoform 3 of Unconventional myosin-Ic	MYO1C	-0.293236	2.16901	0.0109338
P46013	Antigen KI-67	MKI67	-1.18008	3.6457	0.00173876
Q15147-4	Isoform 3 of 1-phosphatidylinositol 4,5-bisphosphate phosphodiesterase beta-4	PLCB4	0.197364	1.60946	0.0275075
E9PMS6	LIM domain only protein 7	LMO7	-0.038962	1.49309	0.0332126
P55268	Laminin subunit beta-2	LAMB2	-0.30764	3.00269	0.00415967
Q9UQE7	Structural maintenance of chromosomes protein 3	SMC3	-0.11179	2.31859	0.00876715
A8MXP9	Matrin-3	MATR3	-0.0879477	1.87304	0.017875
P38646	Stress-70 protein, mitochondrial	HSPA9	0.160237	1.90109	0.0172083
Q14683	Structural maintenance of chromosomes protein 1A	SMC1A	-0.121185	2.29375	0.00894908
P52272	Heterogeneous nuclear ribonucleoprotein M	HNRNPM	-0.0567422	1.35498	0.0434824
Q15147-5	Isoform 4 of 1-phosphatidylinositol 4,5-bisphosphate phosphodiesterase beta-4	PLCB4	0.0968301	1.70746	0.0234868
P53618	Coatomer subunit beta	COPB1	0.0684481	1.38878	0.0412584
Q13085-4	Isoform 4 of Acetyl-CoA carboxylase 1	ACACA	-0.183498	2.13394	0.0113146
Q15643	Thyroid receptor-interacting protein 11	TRIP11	0.430323	4.02529	0.00172222
P04075-2	Isoform 2 of Fructose-bisphosphate aldolase A	ALDOA	-0.178916	1.91625	0.0164306
F8VZY9	Keratin, type I cytoskeletal 18	KRT18	0.407968	3.88819	0.00145455
P40939	Trifunctional enzyme subunit alpha, mitochondrial	HADHA	-0.237325	2.52725	0.00608195
Q13200	26S proteasome non-ATPase regulatory subunit 2	PSMD2	-0.0990348	1.90455	0.0170487
Q9P2J5	Leucine--tRNA ligase, cytoplasmic	LARS	0.114224	1.67673	0.0250994
P30101	Protein disulfide-isomerase A3	PDIA3	0.133211	1.54365	0.0304388
P35222	Catenin beta-1	CTNNB1	0.143745	1.54226	0.0304051
P08107	Heat shock 70 kDa protein 1A/1B	HSPA1A	0.104103	1.82451	0.0189151
Q16891-2	Isoform 2 of MICOS complex subunit MIC60	IMMT	-0.331778	3.31632	0.00325862
Q9BSJ8-2	Isoform 2 of Extended synaptotagmin-1	ESYT1	0.156172	2.26874	0.00944096
P06576	ATP synthase subunit beta, mitochondrial	ATP5B	-0.192517	2.00339	0.0141557
Q9BSJ8	Extended synaptotagmin-1	ESYT1	0.15169	2.20326	0.0105323
Q0VF96	Cingulin-like protein 1	CGNL1	-0.583343	4.50091	0.00246341
P63010-2	Isoform 2 of AP-2 complex subunit beta	AP2B1	0.108023	1.61159	0.0273576
Q5SW79-2	Isoform 2 of Centrosomal protein of 170 kDa	CEP170	-0.206694	1.32905	0.0453589
P09874	Poly [ADP-ribose] polymerase 1	PARP1	-0.113383	2.21342	0.0101911
P23229-6	Isoform Alpha-6X1X2A of Integrin alpha-6	ITGA6	-0.314468	4.0414	0.00181022
Q14966	Zinc finger protein 638	ZNF638	-0.0977974	2.55836	0.00608845
Q709C8	Vacuolar protein sorting-associated protein 13C	VPS13C	-0.0823678	2.08926	0.0120797
Q86SQ0	Pleckstrin homology-like domain family B member 2	PHLDB2	0.149713	2.22388	0.0100774
Q8IWJ2	GRIP and coiled-coil domain-containing protein 2	GCC2	0.255377	3.20067	0.00384021
P41252	Isoleucine--tRNA ligase, cytoplasmic	IARS	0.237149	2.86591	0.00493739
Q13435	Splicing factor 3B subunit 2	SF3B2	-0.0994745	2.4659	0.00672096
Q07065	Cytoskeleton-associated protein 4	CKAP4	0.127502	1.80352	0.0195368
Q9BQS8-4	Isoform 4 of FYVE and coiled-coil domain-containing protein 1	FYCO1	-0.406713	4.25447	0.00219469
Q16891-4	Isoform 4 of MICOS complex subunit MIC60	IMMT	-0.23409	1.7922	0.0202641
P00533	Epidermal growth factor receptor	EGFR	-0.279166	4.03195	0.00176512
Q92626	Peroxidasin homolog	PXDN	-0.099343	1.48488	0.0339979
Q7L014	Probable ATP-dependent RNA helicase DDX46	DDX46	-0.0912611	1.9666	0.0151665
Q5JPE7	Nodal modulator 2	NOMO2	0.110494	1.84421	0.0185318
Q9NZB2-6	Isoform F of Constitutive coactivator of PPAR-gamma-like protein 1	FAM120A	-0.0683595	1.91142	0.0167673
P23229	Integrin alpha-6	ITGA6	-0.159123	1.30964	0.0472789
J3KN36	Nodal modulator 3	NOMO3	0.202468	1.79005	0.0203775
Q9Y678	Coatomer subunit gamma-1	COPG1	0.0937857	1.80832	0.019357
O60763	General vesicular transport factor p115	USO1	0.208648	2.60463	0.00577992
F5H2F4	C-1-tetrahydrofolate synthase, cytoplasmic	MTHFD1	-0.159562	1.79494	0.0199973
P21980	Protein-glutamine gamma-glutamyltransferase 2	TGM2	0.425153	3.80547	0.00150254
E7EQT4	Apoptotic chromatin condensation inducer in the nucleus	ACIN1	-0.0971475	2.98553	0.00429719
Q16531	DNA damage-binding protein 1	DDB1	-0.0886792	2.23484	0.00990725
Q00839-2	Isoform Short of Heterogeneous nuclear ribonucleoprotein U	HNRNPU	-0.119936	1.61084	0.0273652
Q9UKK3	Poly [ADP-ribose] polymerase 4	PARP4	-0.0626628	1.71581	0.0230797
P26640	Valine--tRNA ligase	VARS	0.0580661	2.18484	0.0107388
P08572	Collagen alpha-2(IV) chain	COL4A2	0.363664	3.78408	0.00146898
A0A087X117	Nodal modulator 1	NOMO1	0.159327	1.57681	0.0291043
Q14160-3	Isoform 3 of Protein scribble homolog	SCRIB	-0.0683692	1.38505	0.0413594
Q9UHB6-4	Isoform 4 of LIM domain and actin-binding protein 1	LIMA1	0.503818	2.74317	0.00526366
Q9UHB6	LIM domain and actin-binding protein 1	LIMA1	0.10803	1.56312	0.0295671
O75970-2	Isoform 2 of Multiple PDZ domain protein	MPDZ	-0.0633287	2.56822	0.00601464
A2RRP1	Neuroblastoma-amplified sequence	NBAS	0.16466	2.18874	0.0104894
Q92499	ATP-dependent RNA helicase DDX1	DDX1	0.0605945	1.80022	0.0197468
P20020	Plasma membrane calcium-transporting ATPase 1	ATP2B1	0.161771	2.38821	0.00783083
Q92945	Far upstream element-binding protein 2	KHSRP	-0.0838283	2.41482	0.00768985
O94973	AP-2 complex subunit alpha-2	AP2A2	0.142139	2.64721	0.00538869
P29317	Ephrin type-A receptor 2	EPHA2	0.170634	3.37846	0.00297072
P50454	Serpin H1	SERPINH1	0.303888	2.35591	0.0081873
Q16643	Drebrin	DBN1	0.0879589	1.3265	0.0455027
P27824-2	Isoform 2 of Calnexin	CANX	0.188764	1.92177	0.0164522
O00469-2	Isoform 2 of Procollagen-lysine,2-oxoglutarate 5-dioxygenase 2	PLOD2	-0.0756227	1.36178	0.0427903
P49748-3	Isoform 3 of Very long-chain specific acyl-CoA dehydrogenase, mitochondrial	ACADVL	-0.104221	1.49517	0.0331508
Q96KR1	Zinc finger RNA-binding protein	ZFR	0.0709665	2.62298	0.00555913
P68133	Actin, alpha skeletal muscle	ACTA1	0.44885	2.34928	0.00838613
Q8TDM6	Disks large homolog 5	DLG5	-0.0530686	1.49353	0.0331936
Q15582	Transforming growth factor-beta-induced protein ig-h3	TGFBI	0.389186	2.8442	0.00500524
D6REX3	Protein transport protein Sec31A	SEC31A	-0.108488	1.60596	0.0277436
O43795-2	Isoform 2 of Unconventional myosin-Ib	MYO1B	0.0864142	1.35572	0.0434505
Q13428-4	Isoform 4 of Treacle protein	TCOF1	-0.210968	1.74775	0.0218611
P49411	Elongation factor Tu, mitochondrial	TUFM	-0.421794	3.50328	0.00197112
P25705	ATP synthase subunit alpha, mitochondrial	ATP5A1	-0.273578	2.50227	0.00631106
Q5M775	Cytospin-B	SPECC1	0.155213	2.67646	0.00519231
P19367-3	Isoform 3 of Hexokinase-1	HK1	-0.241919	3.45787	0.00197993
P78347	General transcription factor II-I	GTF2I	-0.24635	2.97251	0.00442956
P12107	Collagen alpha-1(XI) chain	COL11A1	-0.428874	2.37485	0.00794502
Q69YQ0	Cytospin-A	SPECC1L	0.0571927	1.73288	0.022255
F5GXV7	Neurobeachin	NBEA	0.114737	2.08932	0.0120849
P35658-3	Isoform 3 of Nuclear pore complex protein Nup214	NUP214	-0.0631557	1.92346	0.0164366
Q9NTI5	Sister chromatid cohesion protein PDS5 homolog B	PDS5B	-0.0595402	1.39789	0.0405123
Q13308-6	Isoform 6 of Inactive tyrosine-protein kinase 7	PTK7	-0.121332	1.98375	0.0146159
P19022	Cadherin-2	CDH2	0.333633	3.07318	0.00384496
O15230	Laminin subunit alpha-5	LAMA5	-0.102907	2.76389	0.00502183
Q9Y2W1	Thyroid hormone receptor-associated protein 3	THRAP3	-0.181594	3.34147	0.00305357
Q53EP0	Fibronectin type III domain-containing protein 3B	FNDC3B	0.121879	1.6142	0.0271774
Q9NSE4	Isoleucine--tRNA ligase, mitochondrial	IARS2	-0.14977	1.95408	0.0155076
O60488	Long-chain-fatty-acid--CoA ligase 4	ACSL4	-0.465297	5.86701	0
P46100	Transcriptional regulator ATRX	ATRX	-0.150421	3.22192	0.00376903
P36776	Lon protease homolog, mitochondrial	LONP1	0.0826391	1.45395	0.0360625
Q9H4L5	Oxysterol-binding protein-related protein 3	OSBPL3	0.173061	3.02917	0.00404632
Q08379	Golgin subfamily A member 2	GOLGA2	0.108261	1.6392	0.0264034
H7C144	Alpha-actinin-4 (Fragment)	ACTN4	0.186574	4.81105	0.00203704
D3DQV9	Eukaryotic translation initiation factor 4 gamma 2 (Fragment)	EIF4G2	0.107601	2.41266	0.0077203
O94925	Glutaminase kidney isoform, mitochondrial	GLS	0.0982955	1.52142	0.0312844
P46063	ATP-dependent DNA helicase Q1	RECQL	-0.0571319	1.58159	0.0289007
O15231-7	Isoform 7 of Zinc finger protein 185	ZNF185	-0.12663	1.57443	0.0292567
P09493-3	Isoform 3 of Tropomyosin alpha-1 chain	TPM1	0.344815	2.41652	0.00764571
Q15436	Protein transport protein Sec23A	SEC23A	-0.0731308	1.4663	0.0351573
Q99798	Aconitate hydratase, mitochondrial	ACO2	-0.133336	1.62279	0.0268206
Q04721	Neurogenic locus notch homolog protein 2	NOTCH2	0.39368	5.88907	0
Q9NZN5-2	Isoform 2 of Rho guanine nucleotide exchange factor 12	ARHGEF12	-0.0797584	1.55129	0.0301402
Q8N163	Cell cycle and apoptosis regulator protein 2	CCAR2	-0.0717553	1.42262	0.0386511
Q96TA1	Niban-like protein 1	FAM129B	-0.127977	1.61757	0.0270372
Q15233	Non-POU domain-containing octamer-binding protein	NONO	-0.0648211	1.41663	0.0392522
O00571	ATP-dependent RNA helicase DDX3X	DDX3X	-0.0541794	1.43304	0.0381615
P49321	Nuclear autoantigenic sperm protein	NASP	-0.221766	4.32191	0.00198039
Q68CZ2	Tensin-3	TNS3	-0.139329	1.79572	0.0199261
A0A024R571	EH domain-containing protein 1	EHD1	-0.207645	2.64949	0.00541193
B1AVU8	Saposin-D	PSAP	-0.188167	1.9131	0.0165698
Q9BTC0	Death-inducer obliterator 1	DIDO1	-0.135826	2.07123	0.0126201
Q9NZN4	EH domain-containing protein 2	EHD2	-0.675348	4.49901	0.00243373
O14617-5	Isoform 5 of AP-3 complex subunit delta-1	AP3D1	-0.0651112	1.37602	0.041935
Q6DD88	Atlastin-3	ATL3	0.187326	2.91385	0.00468037
O75534-3	Isoform 3 of Cold shock domain-containing protein E1	CSDE1	-0.304803	3.96432	0.00159486
P56192	Methionine--tRNA ligase, cytoplasmic	MARS	0.144428	2.83509	0.00511724
Q9Y5B9	FACT complex subunit SPT16	SUPT16H	-0.103135	2.16341	0.0110284
Q13423	NAD(P) transhydrogenase, mitochondrial	NNT	-0.304813	2.94935	0.00430651
O43390-2	Isoform 2 of Heterogeneous nuclear ribonucleoprotein R	HNRNPR	0.193243	1.49027	0.0334177
Q9Y2A7-2	Isoform 2 of Nck-associated protein 1	NCKAP1	-0.143922	3.71142	0.0013578
Q86UU1-2	Isoform 2 of Pleckstrin homology-like domain family B member 1	PHLDB1	0.170783	1.71157	0.0233211
H0Y5C6	Filamin-A (Fragment)	FLNA	0.338712	2.92181	0.00462088
Q10471	Polypeptide N-acetylgalactosaminyltransferase 2	GALNT2	0.114429	1.31813	0.046275
Q02218	2-oxoglutarate dehydrogenase, mitochondrial	OGDH	-0.101616	1.38704	0.0413396
Q9HD20	Manganese-transporting ATPase 13A1	ATP13A1	0.11474	1.49654	0.032971
P26006	Integrin alpha-3	ITGA3	-0.0877531	1.39306	0.0409103
B1PS43	Myosin heavy chain 11 smooth muscle isoform	MYH11	0.179932	2.62162	0.00554749
P09493-10	Isoform 10 of Tropomyosin alpha-1 chain	TPM1	0.569372	2.96838	0.0044165
P09493-9	Isoform 9 of Tropomyosin alpha-1 chain	TPM1	0.511111	2.43346	0.00727697
P60842	Eukaryotic initiation factor 4A-I	EIF4A1	-0.162739	2.27243	0.009428
O94925-3	Isoform 3 of Glutaminase kidney isoform, mitochondrial	GLS	0.20528	2.84072	0.00498349
Q9NR30	Nucleolar RNA helicase 2	DDX21	0.310455	4.03471	0.00178417
Q13620	Cullin-4B	CUL4B	-0.13635	3.35859	0.00290799
F5H5D3	Tubulin alpha-1C chain	TUBA1C	-0.20133	1.73061	0.0223701
Q99959-2	Isoform 1 of Plakophilin-2	PKP2	0.161884	2.05601	0.0130305
O94915	Protein furry homolog-like	FRYL	-0.254622	3.98982	0.00164238
Q9Y2L1	Exosome complex exonuclease RRP44	DIS3	0.0856971	2.12118	0.0116485
P21589	5'-nucleotidase	NT5E	-0.123511	2.21275	0.0102298
Q14767	Latent-transforming growth factor beta-binding protein 2	LTBP2	0.517334	3.5549	0.00193424
Q92576	PHD finger protein 3	PHF3	-0.0729506	1.46316	0.0353819
P29323	Ephrin type-B receptor 2	EPHB2	0.161842	2.87561	0.00490778
A0FGR8-2	Isoform 2 of Extended synaptotagmin-2	ESYT2	0.0844095	1.7823	0.0205276
O43166-2	Isoform 2 of Signal-induced proliferation-associated 1-like protein 1	SIPA1L1	0.097592	3.38345	0.00285093
O94906	Pre-mRNA-processing factor 6	PRPF6	-0.0524272	1.34941	0.043881
Q02818	Nucleobindin-1	NUCB1	-0.213575	2.84026	0.00497054
O14639-6	Isoform 6 of Actin-binding LIM protein 1	ABLIM1	0.129369	1.4611	0.0356268
Q9UIG0	Tyrosine-protein kinase BAZ1B	BAZ1B	-0.0962698	2.37444	0.0079363
P11940	Polyadenylate-binding protein 1	PABPC1	-0.0570157	1.52846	0.0310433
P09493	Tropomyosin alpha-1 chain	TPM1	0.320885	3.4778	0.00203787
Q96AC1-3	Isoform 3 of Fermitin family homolog 2	FERMT2	0.208523	2.38149	0.00788938
A6NEM2	HCF N-terminal chain 5	HCFC1	-0.106491	3.56699	0.00196078
P49589-3	Isoform 3 of Cysteine--tRNA ligase, cytoplasmic	CARS	0.259516	2.45378	0.00696454
P98155	Very low-density lipoprotein receptor	VLDLR	0.178035	2.34704	0.00846971
Q9BUQ8	Probable ATP-dependent RNA helicase DDX23	DDX23	-0.119166	2.5634	0.00599072
Q6KC79	Nipped-B-like protein	NIPBL	-0.0847878	2.62029	0.0056
Q01780	Exosome component 10	EXOSC10	-0.0545858	1.57947	0.0289674
P00338-3	Isoform 3 of L-lactate dehydrogenase A chain	LDHA	-0.178651	1.56402	0.0294924
Q9NU22	Midasin	MDN1	0.125474	2.27614	0.00935271
Q9NRY4	Rho GTPase-activating protein 35	ARHGAP35	-0.112866	1.54407	0.0304473
Q08J23	tRNA (cytosine(34)-C(5))-methyltransferase	NSUN2	0.0856655	2.06453	0.0126752
P20042	Eukaryotic translation initiation factor 2 subunit 2	EIF2S2	0.118217	2.11832	0.0117116
Q7L2E3-2	Isoform 2 of Putative ATP-dependent RNA helicase DHX30	DHX30	0.0440249	4.66203	0.00164179
Q96HE7	ERO1-like protein alpha	ERO1L	0.059732	1.35887	0.0431686
O00116	Alkyldihydroxyacetonephosphate synthase, peroxisomal	AGPS	0.201965	2.48413	0.00654768
O75094	Slit homolog 3 protein	SLIT3	-0.366733	3.36796	0.00292564
Q92508	Piezo-type mechanosensitive ion channel component 1	PIEZO1	-0.177792	2.71694	0.00526656
Q9Y4I1	Unconventional myosin-Va	MYO5A	-0.0632024	1.73477	0.022159
Q7L2E3	Putative ATP-dependent RNA helicase DHX30	DHX30	0.481203	2.34928	0.00838166
Q92922	SWI/SNF complex subunit SMARCC1	SMARCC1	-0.0624991	1.40122	0.0401893
P52701	DNA mismatch repair protein Msh6	MSH6	-0.263733	4.37418	0.00210417
Q9NR12	PDZ and LIM domain protein 7	PDLIM7	0.307308	3.03905	0.00395324
O75923-13	Isoform 13 of Dysferlin	DYSF	0.212573	2.20851	0.010328
Q29RF7	Sister chromatid cohesion protein PDS5 homolog A	PDS5A	-0.153413	3.93447	0.0015122
O14715	RANBP2-like and GRIP domain-containing protein 8	RGPD8	0.115044	2.19304	0.0104652
O95202	LETM1 and EF-hand domain-containing protein 1, mitochondrial	LETM1	-0.212703	2.51363	0.00610685
P22626	Heterogeneous nuclear ribonucleoproteins A2/B1	HNRNPA2B1	-0.0982876	1.61366	0.0272385
O95602	DNA-directed RNA polymerase I subunit RPA1	POLR1A	0.0716232	2.01651	0.0140831
Q9UH99	SUN domain-containing protein 2	SUN2	-0.143709	2.1491	0.0111543
P28331-2	Isoform 2 of NADH-ubiquinone oxidoreductase 75 kDa subunit, mitochondrial	NDUFS1	-0.288027	3.00774	0.00417677
Q6P2E9	Enhancer of mRNA-decapping protein 4	EDC4	-0.0694708	1.93729	0.0160284
Q96RL7	Vacuolar protein sorting-associated protein 13A	VPS13A	0.0988105	1.73582	0.0221874
O43290	U4/U6.U5 tri-snRNP-associated protein 1	SART1	-0.110828	3.29038	0.00318093
P09619	Platelet-derived growth factor receptor beta	PDGFRB	0.178279	1.93419	0.0161148
Q5VT25-2	Isoform 2 of Serine/threonine-protein kinase MRCK alpha	CDC42BPA	0.203487	3.82699	0.00152972
P10586	Receptor-type tyrosine-protein phosphatase F	PTPRF	-0.0547533	1.40259	0.0401303
P51858	Hepatoma-derived growth factor	HDGF	0.105326	1.65206	0.0258516
P07951	Tropomyosin beta chain	TPM2	0.520441	2.56488	0.00599469
P09972	Fructose-bisphosphate aldolase C	ALDOC	-0.0977096	1.37875	0.0417404
P02786	Transferrin receptor protein 1	TFRC	-0.170829	3.23924	0.00355792
Q14571	Inositol 1,4,5-trisphosphate receptor type 2	ITPR2	0.102783	1.30306	0.0479783
Q15365	Poly(rC)-binding protein 1	PCBP1	-0.0550469	1.47728	0.0346296
P30876	DNA-directed RNA polymerase II subunit RPB2	POLR2B	0.0491893	2.44414	0.00716
P62195	26S protease regulatory subunit 8	PSMC5	-0.046618	1.57833	0.0289735
P49588	Alanine--tRNA ligase, cytoplasmic	AARS	0.329346	2.22662	0.0100575
Q16881	Thioredoxin reductase 1, cytoplasmic	TXNRD1	-0.165046	1.87033	0.0179015
P38606	V-type proton ATPase catalytic subunit A	ATP6V1A	-0.106757	3.08881	0.00382786
P00387-3	Isoform 3 of NADH-cytochrome b5 reductase 3	CYB5R3	0.110879	1.41862	0.038823
A0A087WSY9	Thioredoxin reductase 1, cytoplasmic	TXNRD1	0.117335	1.89893	0.0171523
Q9H0D6	5'-3' exoribonuclease 2	XRN2	-0.0879122	2.10738	0.0119226
Q9H3S7	Tyrosine-protein phosphatase non-receptor type 23	PTPN23	-0.0535178	1.41326	0.0394085
O95347	Structural maintenance of chromosomes protein 2	SMC2	-0.633142	3.38411	0.00285537
Q5UIP0	Telomere-associated protein RIF1	RIF1	-0.0949841	2.65695	0.00545112
O75475	PC4 and SFRS1-interacting protein	PSIP1	-0.143828	3.45944	0.00198658
Q96F07-2	Isoform 2 of Cytoplasmic FMR1-interacting protein 2	CYFIP2	-0.0977311	2.03457	0.0136285
O00203	AP-3 complex subunit beta-1	AP3B1	-0.100881	2.9987	0.0042561
P25205-2	Isoform 2 of DNA replication licensing factor MCM3	MCM3	-0.441963	3.44704	0.00217219
O43242	26S proteasome non-ATPase regulatory subunit 3	PSMD3	-0.0712707	1.97168	0.0149626
P28370	Probable global transcription activator SNF2L1	SMARCA1	-0.182815	3.16393	0.0037786
P55084	Trifunctional enzyme subunit beta, mitochondrial	HADHB	-0.198554	2.09381	0.0120392
P52789	Hexokinase-2	HK2	-0.478943	4.67054	0.00165414
P05067	Amyloid beta A4 protein	APP	-0.0873566	1.53143	0.0308713
Q9H2P0	Activity-dependent neuroprotector homeobox protein	ADNP	-0.19304	3.20344	0.0038601
Q9BXK5	Bcl-2-like protein 13	BCL2L13	-0.194704	2.20627	0.0104953
Q86U86	Protein polybromo-1	PBRM1	-0.124999	1.86751	0.0179823
P49419-2	Isoform 2 of Alpha-aminoadipic semialdehyde dehydrogenase	ALDH7A1	-0.160018	3.55878	0.00193798
J3KTA4	Probable ATP-dependent RNA helicase DDX5	DDX5	0.115183	2.82911	0.00509528
Q9H2M9	Rab3 GTPase-activating protein non-catalytic subunit	RAB3GAP2	0.0892757	2.38751	0.00782647
O95819-3	Isoform 3 of Mitogen-activated protein kinase kinase kinase kinase 4	MAP4K4	-0.0392671	1.2968	0.048552
O00443	Phosphatidylinositol 4-phosphate 3-kinase C2 domain-containing subunit alpha	PIK3C2A	0.0497064	2.21703	0.0102298
Q9H1H9	Kinesin-like protein KIF13A	KIF13A	-0.138825	1.7845	0.020476
E7ETA6	Pericentriolar material 1 protein	PCM1	0.0797525	2.51217	0.00615307
P53675	Clathrin heavy chain 2	CLTCL1	0.504224	4.10299	0.00195276
P67936-2	Isoform 2 of Tropomyosin alpha-4 chain	TPM4	0.222551	2.134	0.0113196
Q9NS15	Latent-transforming growth factor beta-binding protein 3	LTBP3	0.276191	2.19937	0.0105077
P47895	Aldehyde dehydrogenase family 1 member A3	ALDH1A3	-0.251843	2.36128	0.00809941
H0YJ34	Fermitin family homolog 2 (Fragment)	FERMT2	0.298603	1.32843	0.0454214
Q9UGP8	Translocation protein SEC63 homolog	SEC63	0.258318	3.02187	0.0041375
Q9Y4K0	Lysyl oxidase homolog 2	LOXL2	0.327783	2.28032	0.00907484
O60313-2	Isoform 2 of Dynamin-like 120 kDa protein, mitochondrial	OPA1	-0.257948	3.19821	0.00382542
Q8IY17-4	Isoform 4 of Neuropathy target esterase	PNPLA6	0.0982549	1.31939	0.0461622
Q14247	Src substrate cortactin	CTTN	-0.241496	2.02611	0.0139184
Q8N766	ER membrane protein complex subunit 1	EMC1	0.13847	1.70738	0.0234794
Q9UBG0	C-type mannose receptor 2	MRC2	0.222595	2.15133	0.0111431
Q9NR12-2	Isoform 2 of PDZ and LIM domain protein 7	PDLIM7	0.352061	2.36572	0.00801302
P07954	Fumarate hydratase, mitochondrial	FH	-0.106731	2.25107	0.00961569
Q9Y3I0	tRNA-splicing ligase RtcB homolog	RTCB	0.071834	1.96076	0.0153231
O43776	Asparagine--tRNA ligase, cytoplasmic	NARS	0.175519	2.08171	0.0124407
P11388-4	Isoform 4 of DNA topoisomerase 2-alpha	TOP2A	-0.994618	4.36616	0.00208247
Q86W92	Liprin-beta-1	PPFIBP1	0.107102	1.91075	0.0168064
Q7L576	Cytoplasmic FMR1-interacting protein 1	CYFIP1	-0.108936	2.3501	0.00840856
V9GYM8	Rho guanine nucleotide exchange factor 2	ARHGEF2	0.439453	3.939	0.00152147
O43852-4	Isoform 4 of Calumenin	CALU	0.19361	2.0129	0.0141682
Q14258	E3 ubiquitin/ISG15 ligase TRIM25	TRIM25	0.16864	3.15984	0.0037555
O75592	E3 ubiquitin-protein ligase MYCBP2	MYCBP2	0.0945021	1.87237	0.0178623
P31040	Succinate dehydrogenase [ubiquinone] flavoprotein subunit, mitochondrial	SDHA	-0.209012	2.46554	0.00671694
O15371	Eukaryotic translation initiation factor 3 subunit D	EIF3D	0.076211	1.95773	0.0154114
P28290	Sperm-specific antigen 2	SSFA2	-0.0925761	2.22276	0.0101785
C9JFV4	Proline-, glutamic acid- and leucine-rich protein 1	PELP1	0.0977336	1.95918	0.0153232
Q9BYX2	TBC1 domain family member 2A	TBC1D2	0.102604	1.65631	0.0257652
Q15942	Zyxin	ZYX	0.19874	1.37424	0.042065
P54577	Tyrosine--tRNA ligase, cytoplasmic	YARS	0.395583	2.95296	0.00433558
O14672	Disintegrin and metalloproteinase domain-containing protein 10	ADAM10	0.0476014	1.61964	0.0268794
O15294	UDP-N-acetylglucosamine--peptide N-acetylglucosaminyltransferase 110 kDa subunit	OGT	-0.0712851	2.68189	0.00514328
Q9NZM3	Intersectin-2	ITSN2	0.097496	2.31548	0.00879668
Q99590	Protein SCAF11	SCAF11	-0.102912	1.78326	0.0204779
B7ZM99	MTHFD1L protein	MTHFD1L	0.389936	3.12313	0.00370492
O00231-2	Isoform 2 of 26S proteasome non-ATPase regulatory subunit 11	PSMD11	-0.0465473	1.31161	0.0470597
Q8N3R9	MAGUK p55 subfamily member 5	MPP5	-0.0556298	1.51298	0.032051
Q6UB35	Monofunctional C1-tetrahydrofolate synthase, mitochondrial	MTHFD1L	0.232785	2.84197	0.00499652
Q8WVM8	Sec1 family domain-containing protein 1	SCFD1	0.213826	3.30519	0.00323077
Q8TEW0	Partitioning defective 3 homolog	PARD3	-0.0816353	2.8592	0.00500799
P27694	Replication protein A 70 kDa DNA-binding subunit	RPA1	-0.100168	2.50932	0.00621303
Q10570	Cleavage and polyadenylation specificity factor subunit 1	CPSF1	-0.0621994	1.65533	0.0257853
Q9Y4D7	Plexin-D1	PLXND1	0.248869	2.75913	0.00506667
Q8TBA6	Golgin subfamily A member 5	GOLGA5	0.230381	2.73684	0.00531024
O75146	Huntingtin-interacting protein 1-related protein	HIP1R	0.0240273	1.78658	0.0204556
Q9C0D5	Protein TANC1	TANC1	0.0548033	1.74564	0.0219548
Q5JTH9	RRP12-like protein	RRP12	0.116024	2.46985	0.00674519
Q0ZGT2	Nexilin	NEXN	0.454192	4.19457	0.00211064
Q13177	Serine/threonine-protein kinase PAK 2	PAK2	-0.119857	1.58989	0.0283318
O95573	Long-chain-fatty-acid--CoA ligase 3	ACSL3	0.386927	3.96633	0.0016
O95340-2	Isoform B of Bifunctional 3'-phosphoadenosine 5'-phosphosulfate synthase 2	PAPSS2	-0.171496	2.67523	0.00526455
Q14566	DNA replication licensing factor MCM6	MCM6	-0.539375	3.45236	0.00196678
J3KNW4	Four and a half LIM domains protein 2	FHL2	0.422502	2.0876	0.0122032
Q9NR45	Sialic acid synthase	NANS	0.140349	2.51831	0.00608344
Q0ZGT2-2	Isoform 2 of Nexilin	NEXN	0.234009	2.72405	0.00531571
Q9NS15-2	Isoform 2 of Latent-transforming growth factor beta-binding protein 3	LTBP3	0.337896	1.41012	0.0396
O76094	Signal recognition particle subunit SRP72	SRP72	0.0884453	1.68076	0.0249075
Q8NBS9	Thioredoxin domain-containing protein 5	TXNDC5	0.116007	1.46608	0.0351389
Q86XL3	Ankyrin repeat and LEM domain-containing protein 2	ANKLE2	0.311183	4.78389	0.002
Q8TF72	Protein Shroom3	SHROOM3	0.234141	2.47899	0.00670717
Q9P265	Disco-interacting protein 2 homolog B	DIP2B	0.160781	2.30242	0.00896156
P29279	Connective tissue growth factor	CTGF	0.139133	1.60909	0.0275545
Q03468	DNA excision repair protein ERCC-6	ERCC6	-0.379161	4.3892	0.00212632
E9PK91	Bcl-2-associated transcription factor 1	BCLAF1	-0.137542	3.23604	0.00369681
O94826	Mitochondrial import receptor subunit TOM70	TOMM70A	-0.107696	1.49619	0.0330027
O95163	Elongator complex protein 1	IKBKAP	-0.168899	2.14358	0.0111568
Q96ST3	Paired amphipathic helix protein Sin3a	SIN3A	-0.0948371	2.45893	0.00683948
P42166	Lamina-associated polypeptide 2, isoform alpha	TMPO	0.0488269	1.63195	0.0265481
Q9P258	Protein RCC2	RCC2	0.21136	2.81703	0.00510415
O94874	E3 UFM1-protein ligase 1	UFL1	0.196543	2.2365	0.00992643
P08581	Hepatocyte growth factor receptor	MET	-0.180952	2.41013	0.00776404
O75410-2	Isoform 2 of Transforming acidic coiled-coil-containing protein 1	TACC1	0.283075	3.43276	0.00234641
Q96T23	Remodeling and spacing factor 1	RSF1	-0.0476713	1.35109	0.0437386
Q96J84	Kin of IRRE-like protein 1	KIRREL	0.108332	2.39074	0.00785268
Q12965	Unconventional myosin-Ie	MYO1E	-0.219625	4.01668	0.00168707
Q96RT1-8	Isoform 8 of Protein LAP2	ERBB2IP	-0.0985067	2.44627	0.00706007
P09493-6	Isoform 6 of Tropomyosin alpha-1 chain	TPM1	0.688252	3.08046	0.00390112
Q12830	Nucleosome-remodeling factor subunit BPTF	BPTF	-0.0814364	2.65655	0.00544718
Q9UHX1-2	Isoform 2 of Poly(U)-binding-splicing factor PUF60	PUF60	-0.0680639	1.65942	0.0257206
Q9NZ08-2	Isoform 2 of Endoplasmic reticulum aminopeptidase 1	ERAP1	0.206862	2.49776	0.00639454
P43304	Glycerol-3-phosphate dehydrogenase, mitochondrial	GPD2	-0.265939	2.75152	0.00512051
Q14554	Protein disulfide-isomerase A5	PDIA5	0.242352	2.29551	0.00891586
O15460-2	Isoform IIa of Prolyl 4-hydroxylase subunit alpha-2	P4HA2	-0.205675	1.9505	0.015638
Q12768	WASH complex subunit strumpellin	KIAA0196	-0.0561843	1.38257	0.041521
P08195-4	Isoform 4 of 4F2 cell-surface antigen heavy chain	SLC3A2	0.573873	4.26594	0.00225455
Q9Y4W6	AFG3-like protein 2	AFG3L2	-0.31652	3.27835	0.00332316
Q92597	Protein NDRG1	NDRG1	-0.255099	2.15018	0.0111643
Q9Y6D5	Brefeldin A-inhibited guanine nucleotide-exchange protein 2	ARFGEF2	0.0303469	1.5072	0.0325686
Q9UHB9	Signal recognition particle subunit SRP68	SRP68	0.0942538	2.52382	0.00614167
Q9HBR0	Putative sodium-coupled neutral amino acid transporter 10	SLC38A10	-0.208512	3.13102	0.00373554
Q4L180-2	Isoform 2 of Filamin A-interacting protein 1-like	FILIP1L	0.0747669	1.56709	0.0294956
P27695	DNA-(apurinic or apyrimidinic site) lyase	APEX1	0.167176	3.25519	0.00350068
O00507	Probable ubiquitin carboxyl-terminal hydrolase FAF-Y	USP9Y	-0.115496	1.44688	0.0367578
O14745	Na(+)/H(+) exchange regulatory cofactor NHE-RF1	SLC9A3R1	-0.108036	1.3986	0.0404453
P56730	Neurotrypsin	PRSS12	0.397694	2.21663	0.010225
D6W592	Heterogeneous nuclear ribonucleoprotein L-like	HNRPLL	0.0700823	1.52667	0.0310931
Q9Y265	RuvB-like 1	RUVBL1	0.0248996	1.42461	0.038631
Q8N3V7-2	Isoform 2 of Synaptopodin	SYNPO	0.221187	2.2733	0.00943272
Q96T58	Msx2-interacting protein	SPEN	0.142675	2.93952	0.00436952
Q8TER5	Rho guanine nucleotide exchange factor 40	ARHGEF40	0.105957	4.62833	0.0015942
Q01995	Transgelin	TAGLN	0.472973	2.88241	0.00484959
P24752	Acetyl-CoA acetyltransferase, mitochondrial	ACAT1	-0.236694	2.31927	0.00877171
Q12873-3	Isoform 3 of Chromodomain-helicase-DNA-binding protein 3	CHD3	-0.0879745	1.32675	0.0454878
O60832	H/ACA ribonucleoprotein complex subunit 4	DKC1	0.0890972	1.67082	0.0252599
Q5U5J2	CSNK2A1 protein	CSNK2A1	0.0898279	2.9112	0.004676
P00367	Glutamate dehydrogenase 1, mitochondrial	GLUD1	-0.172372	1.82454	0.0189215
Q9Y2H6	Fibronectin type-III domain-containing protein 3A	FNDC3A	0.152179	2.33953	0.00842495
P24844	Myosin regulatory light polypeptide 9	MYL9	0.252206	2.93198	0.00442763
P48735	Isocitrate dehydrogenase [NADP], mitochondrial	IDH2	-0.14626	2.17907	0.0108958
Q15067-2	Isoform 2 of Peroxisomal acyl-coenzyme A oxidase 1	ACOX1	0.164883	2.76181	0.00500161
P48449	Lanosterol synthase	LSS	0.127639	2.1693	0.0109388
P26358	DNA (cytosine-5)-methyltransferase 1	DNMT1	-0.382992	3.77618	0.00145813
P33991	DNA replication licensing factor MCM4	MCM4	-0.554422	3.48849	0.00206632
O43252	Bifunctional 3'-phosphoadenosine 5'-phosphosulfate synthase 1	PAPSS1	-0.0567743	1.48472	0.0339798
Q99536	Synaptic vesicle membrane protein VAT-1 homolog	VAT1	0.105628	2.82377	0.00514774
Q9NTJ3	Structural maintenance of chromosomes protein 4	SMC4	-0.606566	3.03478	0.00393235
Q12929	Epidermal growth factor receptor kinase substrate 8	EPS8	0.0744946	2.07792	0.0124042
Q08426	Peroxisomal bifunctional enzyme	EHHADH	0.0975194	1.36807	0.0423688
Q15293	Reticulocalbin-1	RCN1	0.247487	2.70007	0.00517095
B4DUT8	Calponin	CNN2	0.171291	1.45595	0.0360083
O15439	Multidrug resistance-associated protein 4	ABCC4	-0.126376	2.22946	0.0100816
O60333-2	Isoform 2 of Kinesin-like protein KIF1B	KIF1B	-0.0950805	1.65781	0.0257607
O75955	Flotillin-1	FLOT1	-0.168836	2.36715	0.00798477
O60568	Procollagen-lysine,2-oxoglutarate 5-dioxygenase 3	PLOD3	-0.0870511	1.38274	0.0415313
Q9H4G0	Band 4.1-like protein 1	EPB41L1	0.0749264	1.64034	0.0263829
Q14112	Nidogen-2	NID2	0.305787	3.09291	0.00374061
Q96PK6	RNA-binding protein 14	RBM14	-0.0930374	3.94097	0.00152615
Q99569	Plakophilin-4	PKP4	0.104153	2.20618	0.0104904
Q8IVL6	Prolyl 3-hydroxylase 3	LEPREL2	0.151676	2.13806	0.0112849
Q6PJT7	Zinc finger CCCH domain-containing protein 14	ZC3H14	0.0586386	3.21504	0.00375425
O15042	U2 snRNP-associated SURP motif-containing protein	U2SURP	-0.0388747	2.00098	0.0142765
Q8NFD5-3	Isoform 3 of AT-rich interactive domain-containing protein 1B	ARID1B	0.0528747	1.99745	0.0144079
P31930	Cytochrome b-c1 complex subunit 1, mitochondrial	UQCRC1	-0.248965	2.86796	0.00487253
Q92599	Septin-8	SEPT8	0.112945	2.3325	0.00860988
P67936	Tropomyosin alpha-4 chain	TPM4	0.149445	2.87287	0.0048945
O14841	5-oxoprolinase	OPLAH	0.126299	2.66808	0.0053011
Q92620	Pre-mRNA-splicing factor ATP-dependent RNA helicase PRP16	DHX38	-0.0561626	2.66103	0.00539231
P22307	Non-specific lipid-transfer protein	SCP2	0.14634	1.51305	0.0320597
Q8NEU8	DCC-interacting protein 13-beta	APPL2	-0.114926	2.11939	0.0117217
Q9NQC3-2	Isoform 2 of Reticulon-4	RTN4	0.269954	3.30122	0.00322159
Q9P0V3	SH3 domain-binding protein 4	SH3BP4	-0.103147	1.49191	0.0332525
Q7Z6E9	E3 ubiquitin-protein ligase RBBP6	RBBP6	-0.0752026	2.72949	0.00528113
E7EV46	Protein ERCC6-PGBD3	ERCC6-PGBD3	-0.139812	1.69504	0.0242797
Q9UKV8	Protein argonaute-2	AGO2	0.0775487	1.97703	0.014728
O95793	Double-stranded RNA-binding protein Staufen homolog 1	STAU1	-0.131429	2.66953	0.00531278
Q9P206-2	Isoform 2 of Uncharacterized protein KIAA1522	KIAA1522	-0.195459	2.01694	0.0141112
Q9UQB8	Brain-specific angiogenesis inhibitor 1-associated protein 2	BAIAP2	-0.234812	3.65093	0.00175
Q9H2U1	ATP-dependent RNA helicase DHX36	DHX36	0.0409358	1.43799	0.0378014
Q9P273	Teneurin-3	TENM3	-0.0738388	1.89223	0.0173122
O94776	Metastasis-associated protein MTA2	MTA2	-0.0923652	1.95723	0.0154527
P23458	Tyrosine-protein kinase JAK1	JAK1	0.313999	3.40589	0.00257962
Q9H4A3-7	Isoform 6 of Serine/threonine-protein kinase WNK1	WNK1	-0.118348	1.51789	0.0316289
Q13310-3	Isoform 3 of Polyadenylate-binding protein 4	PABPC4	0.0664073	1.89903	0.0171585
P35556	Fibrillin-2	FBN2	0.600022	3.81737	0.00151795
H7C469	Uncharacterized protein (Fragment)		-0.292614	1.56416	0.0295007
P39880-3	Isoform 3 of Homeobox protein cut-like 1	CUX1	0.151086	2.52634	0.00606641
Q8N3F8	MICAL-like protein 1	MICALL1	0.12409	1.59816	0.0282285
A0A087WXW9	Collagen alpha-1(V) chain	COL5A1	-0.291281	1.92662	0.0162655
O14647	Chromodomain-helicase-DNA-binding protein 2	CHD2	0.104068	2.60606	0.00578788
P82094	TATA element modulatory factor	TMF1	0.490366	4.78383	0.00198198
Q13492	Phosphatidylinositol-binding clathrin assembly protein	PICALM	0.240945	3.19065	0.00378653
Q32P28	Prolyl 3-hydroxylase 1	LEPRE1	0.126252	1.64652	0.0259795
Q9BVJ6	U3 small nucleolar RNA-associated protein 14 homolog A	UTP14A	0.0661157	1.49956	0.0329257
Q15334	Lethal(2) giant larvae protein homolog 1	LLGL1	0.0576828	2.17002	0.0109437
Q9NQC3	Reticulon-4	RTN4	0.320475	3.08637	0.00392316
O43815	Striatin	STRN	0.0748862	3.36903	0.00293902
O00291	Huntingtin-interacting protein 1	HIP1	0.12349	2.12707	0.0113866
Q15042	Rab3 GTPase-activating protein catalytic subunit	RAB3GAP1	0.15792	3.32807	0.00330612
P28799	Granulins	GRN	-0.215919	2.04383	0.0132332
Q14240-2	Isoform 2 of Eukaryotic initiation factor 4A-II	EIF4A2	-0.149486	2.38115	0.00788502
P33993	DNA replication licensing factor MCM7	MCM7	-0.518062	3.50503	0.00197468
Q9ULH1-2	Isoform 1 of Arf-GAP with SH3 domain, ANK repeat and PH domain-containing protein 1	ASAP1	-0.131961	1.95566	0.0155065
Q5VTR2	E3 ubiquitin-protein ligase BRE1A	RNF20	-0.106157	2.01267	0.0141992
Q9UBF2	Coatomer subunit gamma-2	COPG2	0.0837321	1.68482	0.0247834
P21281	V-type proton ATPase subunit B, brain isoform	ATP6V1B2	-0.0682886	1.87951	0.017707
Q3V6T2	Girdin	CCDC88A	-0.103265	1.64412	0.0260874
P08648	Integrin alpha-5	ITGA5	0.416332	4.5305	0.00196226
Q6NUM9	All-trans-retinol 13,14-reductase	RETSAT	0.159165	2.04622	0.0131772
P07686	Beta-hexosaminidase subunit beta	HEXB	-0.203121	1.80937	0.0192442
Q8N8S7	Protein enabled homolog	ENAH	0.138499	1.37874	0.0417301
G3V599	cTAGE family member 5	CTAGE5	0.300289	3.68786	0.00182472
P50895	Basal cell adhesion molecule	BCAM	-0.67765	4.39508	0.00213757
P23526	Adenosylhomocysteinase	AHCY	-0.101793	1.42459	0.0386211
Q8N3U4-2	Isoform 2 of Cohesin subunit SA-2	STAG2	-0.154154	4.08396	0.00188593
P11532-5	Isoform 5 of Dystrophin	DMD	0.148799	2.14076	0.0111174
Q5T8P6-2	Isoform 2 of RNA-binding protein 26	RBM26	-0.0896006	1.70622	0.0234862
Q9NZN3	EH domain-containing protein 3	EHD3	-0.102938	1.32087	0.0460381
P46060	Ran GTPase-activating protein 1	RANGAP1	-0.143755	4.55308	0.00205263
E9PRY8	Elongation factor 1-delta	EEF1D	0.101085	1.77529	0.0208805
P22695	Cytochrome b-c1 complex subunit 2, mitochondrial	UQCRC2	-0.269007	2.49862	0.00640248
Q6NUK1	Calcium-binding mitochondrial carrier protein SCaMC-1	SLC25A24	-0.197951	2.60189	0.00576802
Q9UL18	Protein argonaute-1	AGO1	0.128943	2.21551	0.0102153
P46379-3	Isoform 3 of Large proline-rich protein BAG6	BAG6	-0.0512054	1.54002	0.0304752
P05091	Aldehyde dehydrogenase, mitochondrial	ALDH2	-0.0821207	1.96539	0.015149
Q5TGY3	AT-hook DNA-binding motif-containing protein 1	AHDC1	-0.185513	2.11209	0.0118176
P31327-3	Isoform 3 of Carbamoyl-phosphate synthase [ammonia], mitochondrial	CPS1	-0.142492	1.6142	0.0271694
O75150	E3 ubiquitin-protein ligase BRE1B	RNF40	-0.0633934	1.56447	0.029509
Q9BZH6	WD repeat-containing protein 11	WDR11	0.119585	2.957	0.0043778
O75367-2	Isoform 1 of Core histone macro-H2A.1	H2AFY	0.25706	1.8161	0.0191812
Q9Y4W2	Ribosomal biogenesis protein LAS1L	LAS1L	0.0597231	1.41015	0.03961
H7BYY1	Tropomyosin 1 (Alpha), isoform CRA_m	TPM1	0.122497	1.58225	0.0287934
P21964	Catechol O-methyltransferase	COMT	0.208358	2.42714	0.00745727
Q4V328	GRIP1-associated protein 1	GRIPAP1	0.090652	1.95041	0.0156728
P52907	F-actin-capping protein subunit alpha-1	CAPZA1	-0.0546511	1.571	0.0292785
P41250	Glycine--tRNA ligase	GARS	0.404788	2.7471	0.0051946
M0R2Z9	SURP and G-patch domain-containing protein 2	SUGP2	-0.125149	2.53538	0.00606576
Q14643	Inositol 1,4,5-trisphosphate receptor type 1	ITPR1	0.175583	2.1759	0.0109367
Q9NYU1	UDP-glucose:glycoprotein glucosyltransferase 2	UGGT2	0.113471	2.12992	0.0113894
P23743	Diacylglycerol kinase alpha	DGKA	0.128286	1.78276	0.0205123
Q9UGU0	Transcription factor 20	TCF20	-0.0709292	1.96155	0.0153466
Q13443	Disintegrin and metalloproteinase domain-containing protein 9	ADAM9	-0.158009	2.32129	0.00862884
K7EJH8	Alpha-actinin-4 (Fragment)	ACTN4	0.22035	2.52189	0.00612994
Q9HD26	Golgi-associated PDZ and coiled-coil motif-containing protein	GOPC	0.110544	1.78221	0.0205208
Q9NXF1	Testis-expressed sequence 10 protein	TEX10	0.0474401	1.33877	0.044849
Q14254	Flotillin-2	FLOT2	-0.15725	2.34057	0.00843833
P41091	Eukaryotic translation initiation factor 2 subunit 3	EIF2S3	0.0673203	1.51462	0.0319653
P06753-6	Isoform 6 of Tropomyosin alpha-3 chain	TPM3	0.124634	1.71463	0.0231985
Q01105	Protein SET	SET	0.183016	2.06155	0.0127831
Q9Y4B5	Microtubule cross-linking factor 1	MTCL1	-0.13857	1.54283	0.0304135
Q8IWT6	Volume-regulated anion channel subunit LRRC8A	LRRC8A	-0.0728202	1.6989	0.02398
Q9ULU4-13	Isoform 13 of Protein kinase C-binding protein 1	ZMYND8	-0.19549	4.28055	0.00230698
P09622	Dihydrolipoyl dehydrogenase, mitochondrial	DLD	-0.138071	1.89959	0.0171772
O60502	Protein O-GlcNAcase	MGEA5	0.171437	2.09531	0.0120546
Q13724	Mannosyl-oligosaccharide glucosidase	MOGS	0.116927	1.78689	0.0204624
O00429-2	Isoform 4 of Dynamin-1-like protein	DNM1L	-0.218346	1.80032	0.0197211
Q14684	Ribosomal RNA processing protein 1 homolog B	RRP1B	-0.120895	1.97659	0.0147166
Q5VZK9	Leucine-rich repeat-containing protein 16A	LRRC16A	-0.0949225	1.37738	0.0418585
Q92973	Transportin-1	TNPO1	0.144692	2.65028	0.00541583
Q93050-3	Isoform 3 of V-type proton ATPase 116 kDa subunit a isoform 1	ATP6V0A1	-0.0712752	1.76924	0.0210829
Q8NI27	THO complex subunit 2	THOC2	-0.0765583	2.19685	0.010454
Q01484-2	Isoform 2 of Ankyrin-2	ANK2	0.299498	3.75201	0.00141289
Q7LBC6	Lysine-specific demethylase 3B	KDM3B	-0.207282	3.65061	0.00174624
P50552	Vasodilator-stimulated phosphoprotein	VASP	0.123074	1.6159	0.0271084
Q5TH69	Brefeldin A-inhibited guanine nucleotide-exchange protein 3	ARFGEF3	-0.152497	2.74008	0.00525118
Q5T8P6-3	Isoform 3 of RNA-binding protein 26	RBM26	-0.508307	1.7576	0.0214436
O60885	Bromodomain-containing protein 4	BRD4	-0.178707	3.73333	0.00137674
Q96Q15	Serine/threonine-protein kinase SMG1	SMG1	0.113341	3.16693	0.00380669
Q9UDY2-7	Isoform 7 of Tight junction protein ZO-2	TJP2	-0.203797	3.8423	0.00157447
P51812	Ribosomal protein S6 kinase alpha-3	RPS6KA3	-0.104778	1.5647	0.0295257
P04899	Guanine nucleotide-binding protein G(i) subunit alpha-2	GNAI2	-0.0898585	1.73727	0.0221708
P52597	Heterogeneous nuclear ribonucleoprotein F	HNRNPF	-0.0641767	1.41559	0.0392985
P51003	Poly(A) polymerase alpha	PAPOLA	-0.110319	2.902	0.00464995
Q6NZI2	Polymerase I and transcript release factor	PTRF	-0.101003	2.27218	0.00942329
Q8N3E9	1-phosphatidylinositol 4,5-bisphosphate phosphodiesterase delta-3	PLCD3	0.104838	1.48268	0.0339544
Q96A33	Coiled-coil domain-containing protein 47	CCDC47	0.210066	2.42821	0.0074832
Q4KMQ2-2	Isoform 2 of Anoctamin-6	ANO6	0.116775	1.71278	0.0232397
Q9BTV4	Transmembrane protein 43	TMEM43	0.185914	2.00646	0.0141529
P33121	Long-chain-fatty-acid--CoA ligase 1	ACSL1	0.175063	2.56178	0.00604768
Q12769	Nuclear pore complex protein Nup160	NUP160	0.0489131	1.659	0.0257127
Q9BSJ2-4	Isoform 3 of Gamma-tubulin complex component 2	TUBGCP2	-0.0934517	1.86383	0.0181515
Q16647	Prostacyclin synthase	PTGIS	0.0962958	1.35652	0.0434076
M0R019	Heterogeneous nuclear ribonucleoprotein M (Fragment)	HNRNPM	-0.503749	1.62439	0.026747
Q16822	Phosphoenolpyruvate carboxykinase [GTP], mitochondrial	PCK2	0.826673	5.30064	0.002
Q6Y7W6	PERQ amino acid-rich with GYF domain-containing protein 2	GIGYF2	-0.18577	1.74899	0.0218525
Q9Y266	Nuclear migration protein nudC	NUDC	-0.174236	1.73968	0.0221994
P22735	Protein-glutamine gamma-glutamyltransferase K	TGM1	0.373737	2.64367	0.00536182
P33992	DNA replication licensing factor MCM5	MCM5	-0.442231	2.70481	0.00519058
O94819	Kelch repeat and BTB domain-containing protein 11	KBTBD11	0.0884378	2.49713	0.00638662
P01892	HLA class I histocompatibility antigen, A-2 alpha chain	HLA-A	-0.0641321	1.49018	0.0334088
P98194	Calcium-transporting ATPase type 2C member 1	ATP2C1	-0.317761	3.24065	0.00344
Q86SR1	Polypeptide N-acetylgalactosaminyltransferase 10	GALNT10	0.310692	2.25537	0.00959724
Q86VI3	Ras GTPase-activating-like protein IQGAP3	IQGAP3	-0.718877	3.50966	0.00182815
P07099	Epoxide hydrolase 1	EPHX1	0.294103	2.65473	0.00543538
O75152	Zinc finger CCCH domain-containing protein 11A	ZC3H11A	-0.156904	1.94012	0.0159356
O95831	Apoptosis-inducing factor 1, mitochondrial	AIFM1	-0.16741	2.02804	0.0137979
Q9Y4F1	FERM, RhoGEF and pleckstrin domain-containing protein 1	FARP1	-0.123902	2.36953	0.00800218
O00391	Sulfhydryl oxidase 1	QSOX1	-0.350662	4.52115	0.00193789
P35609	Alpha-actinin-2	ACTN2	0.179622	1.44972	0.0365062
Q5VT52	Regulation of nuclear pre-mRNA domain-containing protein 2	RPRD2	-0.08119	2.19078	0.0104218
O60318	Germinal-center associated nuclear protein	MCM3AP	0.109545	1.87037	0.0179079
Q8N3V7	Synaptopodin	SYNPO	0.340915	2.73847	0.0052429
Q16270	Insulin-like growth factor-binding protein 7	IGFBP7	-0.266694	3.25203	0.0034912
P21796	Voltage-dependent anion-selective channel protein 1	VDAC1	-0.281175	2.80859	0.00505705
P05121	Plasminogen activator inhibitor 1	SERPINE1	0.724608	4.03154	0.00175887
Q9Y4P3	Transducin beta-like protein 2	TBL2	0.151908	2.28465	0.00897877
Q9C0J8	pre-mRNA 3' end processing protein WDR33	WDR33	-0.0415171	1.90436	0.0170425
P98194-4	Isoform 4 of Calcium-transporting ATPase type 2C member 1	ATP2C1	-0.105836	1.44765	0.0366938
Q969V3	Nicalin	NCLN	0.129465	2.12065	0.0116384
P19174-2	Isoform 2 of 1-phosphatidylinositol 4,5-bisphosphate phosphodiesterase gamma-1	PLCG1	-0.0760699	1.54346	0.030422
O00429	Dynamin-1-like protein	DNM1L	-0.166486	2.9832	0.00428428
P04181	Ornithine aminotransferase, mitochondrial	OAT	0.177739	2.06692	0.0126725
P49736	DNA replication licensing factor MCM2	MCM2	-0.549975	3.68783	0.00182063
Q7Z434	Mitochondrial antiviral-signaling protein	MAVS	-0.337634	3.15647	0.00372816
Q8WVM7	Cohesin subunit SA-1	STAG1	-0.0873185	2.06803	0.0126883
P61011	Signal recognition particle 54 kDa protein	SRP54	0.092875	3.37392	0.0029616
Q9BZE4	Nucleolar GTP-binding protein 1	GTPBP4	0.119147	2.4412	0.00715159
P07195	L-lactate dehydrogenase B chain	LDHB	-0.154469	1.83351	0.0187789
P49821	NADH dehydrogenase [ubiquinone] flavoprotein 1, mitochondrial	NDUFV1	-0.270385	2.50037	0.0063591
P07951-3	Isoform 3 of Tropomyosin beta chain	TPM2	0.360771	2.33671	0.00840717
P12931-2	Isoform 2 of Proto-oncogene tyrosine-protein kinase Src	SRC	0.209711	2.76539	0.00503812
Q8IWB9	Testis-expressed sequence 2 protein	TEX2	0.112837	2.17034	0.0109537
Q12907	Vesicular integral-membrane protein VIP36	LMAN2	0.176786	2.43857	0.00718875
P00505	Aspartate aminotransferase, mitochondrial	GOT2	-0.111516	1.35713	0.0433723
E7ERH1	Tensin-1 (Fragment)	TNS1	0.335265	2.87914	0.00493006
P08559-4	Isoform 4 of Pyruvate dehydrogenase E1 component subunit alpha, somatic form, mitochondrial	PDHA1	-0.226682	2.31254	0.00889762
Q9NTJ5	Phosphatidylinositide phosphatase SAC1	SACM1L	0.177374	2.62106	0.00553975
E7ERS3	Zinc finger CCCH domain-containing protein 18	ZC3H18	-0.0715793	2.82656	0.00509091
Q92793	CREB-binding protein	CREBBP	-0.137033	2.41153	0.00777286
Q8IVF7	Formin-like protein 3	FMNL3	0.144221	2.43168	0.00740861
A2RUF3	SLIT-ROBO Rho GTPase activating protein 2	SRGAP2	-0.0830466	1.80321	0.0195613
E9PAU2	Ribonucleoprotein PTB-binding 1	RAVER1	-0.163833	2.98957	0.00431887
Q6SZW1	Sterile alpha and TIR motif-containing protein 1	SARM1	0.063009	1.53743	0.0307208
Q9NYF8-4	Isoform 4 of Bcl-2-associated transcription factor 1	BCLAF1	-0.147344	1.4577	0.0359196
Q9Y3R5	Protein dopey-2	DOPEY2	0.183233	2.57379	0.0059733
Q7Z5L9	Interferon regulatory factor 2-binding protein 2	IRF2BP2	-0.244354	4.02023	0.00170447
E9PK25	Cofilin-1	CFL1	0.127693	1.46771	0.0350612
Q9H6S3	Epidermal growth factor receptor kinase substrate 8-like protein 2	EPS8L2	0.119789	1.58695	0.0285629
Q86WG5	Myotubularin-related protein 13	SBF2	0.0441691	1.75794	0.0214506
Q9UI12	V-type proton ATPase subunit H	ATP6V1H	-0.064564	1.58608	0.0285903
P16435	NADPH--cytochrome P450 reductase	POR	0.26343	2.99927	0.00426043
Q53EL6	Programmed cell death protein 4	PDCD4	-0.180199	3.12829	0.00371798
Q7L2H7	Eukaryotic translation initiation factor 3 subunit M	EIF3M	0.0976725	2.28635	0.00898331
P07910	Heterogeneous nuclear ribonucleoproteins C1/C2	HNRNPC	-0.0863228	1.43221	0.0382059
Q9HCE1	Putative helicase MOV-10	MOV10	-0.0784883	2.54302	0.00611704
O43896	Kinesin-like protein KIF1C	KIF1C	-0.0741294	1.79839	0.0197901
Q14865	AT-rich interactive domain-containing protein 5B	ARID5B	-0.209613	1.65962	0.0257284
Q5T5C7	Serine--tRNA ligase, cytoplasmic	SARS	0.313307	2.34148	0.0084428
Q9H845	Acyl-CoA dehydrogenase family member 9, mitochondrial	ACAD9	-0.169648	1.9604	0.0153115
Q6NZY4	Zinc finger CCHC domain-containing protein 8	ZCCHC8	0.196423	3.8952	0.00146746
O75376	Nuclear receptor corepressor 1	NCOR1	-0.173099	2.83517	0.00512166
Q9BTU6	Phosphatidylinositol 4-kinase type 2-alpha	PI4K2A	-0.0741665	1.87455	0.0178877
P23396	40S ribosomal protein S3	RPS3	-0.0636139	1.52826	0.0310345
Q92769	Histone deacetylase 2	HDAC2	-0.104533	1.84767	0.0184368
P49916	DNA ligase 3	LIG3	0.12806	2.21803	0.0101787
Q9HD67	Unconventional myosin-X	MYO10	-0.28926	3.35958	0.00291239
Q3KQU3	MAP7 domain-containing protein 1	MAP7D1	-0.209569	1.62914	0.0266548
Q9BZF1	Oxysterol-binding protein-related protein 8	OSBPL8	0.110824	2.18923	0.0104942
Q7Z2K6	Endoplasmic reticulum metallopeptidase 1	ERMP1	0.150763	1.5133	0.0320683
Q96AG4	Leucine-rich repeat-containing protein 59	LRRC59	0.101456	1.54062	0.0304655
Q5VZL5	Zinc finger MYM-type protein 4	ZMYM4	-0.0401289	1.66375	0.0254913
Q14678	KN motif and ankyrin repeat domain-containing protein 1	KANK1	0.0725684	1.48625	0.0338566
P55010	Eukaryotic translation initiation factor 5	EIF5	0.280566	2.53574	0.00606968
O60341	Lysine-specific histone demethylase 1A	KDM1A	-0.139756	2.69858	0.00515535
P28300	Protein-lysine 6-oxidase	LOX	0.304616	2.30505	0.00893272
P61247	40S ribosomal protein S3a	RPS3A	-0.0446305	1.33529	0.0450176
P62140	Serine/threonine-protein phosphatase PP1-beta catalytic subunit	PPP1CB	0.0773423	2.59486	0.00579141
P62701	40S ribosomal protein S4, X isoform	RPS4X	-0.0424991	1.58379	0.0287619
Q13214	Semaphorin-3B	SEMA3B	0.247916	2.7153	0.00525038
Q12904-2	Isoform 2 of Aminoacyl tRNA synthase complex-interacting multifunctional protein 1	AIMP1	0.0987312	1.55752	0.0299467
P23368	NAD-dependent malic enzyme, mitochondrial	ME2	-0.0937637	1.3813	0.0415962
Q96JM3	Chromosome alignment-maintaining phosphoprotein 1	CHAMP1	-0.0624221	1.8529	0.0182995
Q8NFW8	N-acylneuraminate cytidylyltransferase	CMAS	0.150984	2.57735	0.00598128
Q8NBJ5	Procollagen galactosyltransferase 1	COLGALT1	-0.101906	1.76338	0.0212319
Q8N392	Rho GTPase-activating protein 18	ARHGAP18	-0.290184	2.34258	0.00844727
O75475-3	Isoform 3 of PC4 and SFRS1-interacting protein	PSIP1	-0.27743	1.53226	0.0308884
Q9NVI7-2	Isoform 2 of ATPase family AAA domain-containing protein 3A	ATAD3A	-0.190309	2.20477	0.0105139
Q13330	Metastasis-associated protein MTA1	MTA1	-0.0974185	2.22722	0.0100623
O60524	Nuclear export mediator factor NEMF	NEMF	-0.0865228	1.41494	0.0392885
A0A075B6G3	Dystrophin	DMD	0.118651	2.38344	0.00784062
Q9BTT6	Leucine-rich repeat-containing protein 1	LRRC1	0.0624927	1.41953	0.0388245
Q9H1B7	Interferon regulatory factor 2-binding protein-like	IRF2BPL	0.106982	2.62362	0.00556303
Q8NCN5	Pyruvate dehydrogenase phosphatase regulatory subunit, mitochondrial	PDPR	-0.179549	2.42288	0.00756888
Q13131-2	Isoform 2 of 5'-AMP-activated protein kinase catalytic subunit alpha-1	PRKAA1	0.285002	3.49895	0.00211429
Q96PY5-3	Isoform 2 of Formin-like protein 2	FMNL2	0.126362	2.43144	0.00746015
P62136	Serine/threonine-protein phosphatase PP1-alpha catalytic subunit	PPP1CA	0.114867	2.34995	0.00840406
Q9Y2U8	Inner nuclear membrane protein Man1	LEMD3	0.130401	2.97932	0.00448255
Q9Y570	Protein phosphatase methylesterase 1	PPME1	0.240403	2.06296	0.0127109
Q9BXS5-2	Isoform 2 of AP-1 complex subunit mu-1	AP1M1	-0.109378	2.35947	0.00809066
H0YAB3	Protein transport protein Sec31A (Fragment)	SEC31A	-0.249858	2.71573	0.00526251
Q9BS26	Endoplasmic reticulum resident protein 44	ERP44	0.136251	2.25223	0.00956897
P56181-2	Isoform 2 of NADH dehydrogenase [ubiquinone] flavoprotein 3, mitochondrial	NDUFV3	-0.218373	2.90191	0.00464564
Q13563	Polycystin-2	PKD2	0.0790567	1.64208	0.0262518
O00622	Protein CYR61	CYR61	0.166539	2.13869	0.0112899
Q9NUQ6-3	Isoform 3 of SPATS2-like protein	SPATS2L	-0.188498	2.07394	0.0126028
Q13418	Integrin-linked protein kinase	ILK	0.261744	3.41966	0.00246452
Q9UJS0-2	Isoform 2 of Calcium-binding mitochondrial carrier protein Aralar2	SLC25A13	-0.126422	1.65525	0.0257775
Q9UDT6-2	Isoform 2 of CAP-Gly domain-containing linker protein 2	CLIP2	-0.0587463	1.62531	0.0267423
Q8TAT6-2	Isoform 2 of Nuclear protein localization protein 4 homolog	NPLOC4	0.187979	2.23108	0.0100029
P43246	DNA mismatch repair protein Msh2	MSH2	-0.176291	3.32539	0.00329651
Q96QZ7-2	Isoform 2 of Membrane-associated guanylate kinase, WW and PDZ domain-containing protein 1	MAGI1	0.103215	1.98535	0.0145598
Q96CW1	AP-2 complex subunit mu	AP2M1	0.0803032	1.32785	0.0453888
Q08AF3	Schlafen family member 5	SLFN5	0.680533	4.71754	0.00180328
Q8TD16-2	Isoform 2 of Protein bicaudal D homolog 2	BICD2	0.0652006	1.73578	0.0221803
Q13501	Sequestosome-1	SQSTM1	0.779552	5.03827	0.00293333
Q6ZMP0	Thrombospondin type-1 domain-containing protein 4	THSD4	0.485465	3.96729	0.00160518
Q96DI7	U5 small nuclear ribonucleoprotein 40 kDa protein	SNRNP40	0.0715644	1.82549	0.0188679
P31689	DnaJ homolog subfamily A member 1	DNAJA1	0.0579324	2.20996	0.0103377
O14967	Calmegin	CLGN	0.266722	2.72229	0.00530334
A0A087WT44	Heme oxygenase 2	HMOX2	0.194017	2.7038	0.00518665
Q9P260-2	Isoform 2 of LisH domain and HEAT repeat-containing protein KIAA1468	KIAA1468	0.072614	1.69559	0.0242535
P22234-2	Isoform 2 of Multifunctional protein ADE2	PAICS	-0.14356	1.37384	0.0421087
Q8TDY2	RB1-inducible coiled-coil protein 1	RB1CC1	0.1668	4.19026	0.00210169
Q93034	Cullin-5	CUL5	0.0567141	3.62419	0.00209644
P35611-3	Isoform 3 of Alpha-adducin	ADD1	-0.078059	1.45597	0.0360177
Q9H6Z4-2	Isoform 2 of Ran-binding protein 3	RANBP3	-0.0538103	1.90464	0.0170548
Q14444	Caprin-1	CAPRIN1	-0.140607	3.13231	0.00374438
P11171	Protein 4.1	EPB41	0.0896552	1.9033	0.0171099
P83111	Serine beta-lactamase-like protein LACTB, mitochondrial	LACTB	-0.243887	3.32431	0.00329173
Q9H223	EH domain-containing protein 4	EHD4	-0.0884076	1.67133	0.0252677
Q9P260	LisH domain and HEAT repeat-containing protein KIAA1468	KIAA1468	0.151248	1.34219	0.0445276
Q8WXF1	Paraspeckle component 1	PSPC1	-0.0985963	1.98593	0.0145768
Q13586	Stromal interaction molecule 1	STIM1	0.22849	3.63279	0.00190717
Q09028	Histone-binding protein RBBP4	RBBP4	-0.11124	3.64057	0.00192751
P62879	Guanine nucleotide-binding protein G(I)/G(S)/G(T) subunit beta-2	GNB2	0.088483	1.92093	0.0165094
C9JIF9	Acylamino-acid-releasing enzyme	APEH	-0.176346	1.551	0.0300982
P43490	Nicotinamide phosphoribosyltransferase	NAMPT	0.0922107	2.35169	0.00837728
Q9P2R7	Succinyl-CoA ligase [ADP-forming] subunit beta, mitochondrial	SUCLA2	-0.179977	2.01232	0.0141879
Q15418-2	Isoform 2 of Ribosomal protein S6 kinase alpha-1	RPS6KA1	-0.068981	1.39162	0.0409128
Q9H8H0	Nucleolar protein 11	NOL11	0.107195	1.78116	0.0205377
Q6PD62	RNA polymerase-associated protein CTR9 homolog	CTR9	0.0733486	1.35723	0.043371
P05388	60S acidic ribosomal protein P0	RPLP0	-0.0509168	1.31447	0.0467767
Q9P0L0	Vesicle-associated membrane protein-associated protein A	VAPA	0.24049	2.18389	0.0107729
O43294	Transforming growth factor beta-1-induced transcript 1 protein	TGFB1I1	0.500122	3.06868	0.00381958
Q9NZW5	MAGUK p55 subfamily member 6	MPP6	0.113478	1.75485	0.021728
Q96PZ0	Pseudouridylate synthase 7 homolog	PUS7	0.14011	2.82193	0.00513458
Q96AE7	Tetratricopeptide repeat protein 17	TTC17	0.196676	2.5395	0.00610117
P62820	Ras-related protein Rab-1A	RAB1A	0.0966563	1.66946	0.0252932
O95373	Importin-7	IPO7	0.0895641	1.99032	0.0144894
Q7Z3U7-5	Isoform 5 of Protein MON2 homolog	MON2	0.0923782	1.8221	0.0190144
Q6UX71	Plexin domain-containing protein 2	PLXDC2	0.371176	2.78828	0.00504534
O15173-2	Isoform 2 of Membrane-associated progesterone receptor component 2	PGRMC2	0.181844	2.81129	0.00506555
Q96PD2-2	Isoform 2 of Discoidin, CUB and LCCL domain-containing protein 2	DCBLD2	-0.418059	3.6145	0.00207039
Q9UBB4	Ataxin-10	ATXN10	-0.119281	1.36552	0.0426109
H0YD69	Microtubule-actin cross-linking factor 1, isoforms 1/2/3/5 (Fragment)	MACF1	-0.0791814	1.85627	0.0181956
Q13547	Histone deacetylase 1	HDAC1	-0.137148	1.59458	0.0282649
Q9UBE0	SUMO-activating enzyme subunit 1	SAE1	0.0650256	1.40728	0.0398421
A0A087X1N8	Serpin B6	SERPINB6	-0.203341	2.3948	0.00782735
P19784	Casein kinase II subunit alpha'	CSNK2A2	0.0303508	2.02546	0.0139275
Q13596	Sorting nexin-1	SNX1	-0.193804	2.58587	0.00572507
Q9P0L0-2	Isoform 2 of Vesicle-associated membrane protein-associated protein A	VAPA	0.191948	2.13021	0.0113944
F5H269	DmX-like protein 1	DMXL1	0.121373	4.56334	0.00206623
P49189	4-trimethylaminobutyraldehyde dehydrogenase	ALDH9A1	-0.105998	3.33991	0.00322849
Q7L5N7	Lysophosphatidylcholine acyltransferase 2	LPCAT2	0.184503	1.86339	0.0181451
P13861	cAMP-dependent protein kinase type II-alpha regulatory subunit	PRKAR2A	-0.0374475	1.49916	0.0329151
Q12884	Prolyl endopeptidase FAP	FAP	0.200324	3.1722	0.00382565
Q9ULH0	Kinase D-interacting substrate of 220 kDa	KIDINS220	0.191561	3.52075	0.00185874
P54760	Ephrin type-B receptor 4	EPHB4	-0.159088	3.9313	0.00150303
Q12979	Active breakpoint cluster region-related protein	ABR	-0.110375	1.29377	0.0487526
Q92805	Golgin subfamily A member 1	GOLGA1	0.150399	2.84538	0.00501399
Q96NE9	FERM domain-containing protein 6	FRMD6	0.20814	3.32223	0.00328696
Q96KN1	Protein FAM84B	FAM84B	0.24785	3.05603	0.00390022
E7EUI8	Glucose-6-phosphate 1-dehydrogenase (Fragment)	G6PD	0.212688	2.15385	0.0111147
Q8TDD1-2	Isoform 2 of ATP-dependent RNA helicase DDX54	DDX54	0.0646421	1.75887	0.0214172
P15559	NAD(P)H dehydrogenase [quinone] 1	NQO1	0.0761357	1.36092	0.0429366
Q06787-6	Isoform 5 of Fragile X mental retardation protein 1	FMR1	-0.0929089	2.3462	0.00846522
Q16576	Histone-binding protein RBBP7	RBBP7	-0.078553	2.01438	0.0141158
H0YDN1	Plectin (Fragment)	PLEC	0.202548	1.33244	0.0451541
O43175	D-3-phosphoglycerate dehydrogenase	PHGDH	0.501632	2.99191	0.00423458
Q6PIU2-2	Isoform 2 of Neutral cholesterol ester hydrolase 1	NCEH1	-0.0778785	1.44547	0.0370807
Q08431	Lactadherin	MFGE8	0.259853	2.76346	0.00501777
F8VWT9	Probable E3 ubiquitin-protein ligase HECTD4	HECTD4	0.0481368	1.56677	0.0294873
Q96S66	Chloride channel CLIC-like protein 1	CLCC1	0.320274	3.23348	0.00380902
Q14692	Ribosome biogenesis protein BMS1 homolog	BMS1	0.0896725	1.80712	0.0194235
Q13033	Striatin-3	STRN3	0.131154	3.4026	0.00257552
P20585	DNA mismatch repair protein Msh3	MSH3	-0.0665837	1.49793	0.0329042
Q9Y2W2	WW domain-binding protein 11	WBP11	-0.0507429	1.59217	0.0282815
H0Y7A7	Calmodulin (Fragment)	CALM2	-0.0684301	1.63224	0.0264963
Q13948-2	Isoform 8 of Protein CASP	CUX1	0.268518	3.20151	0.00385013
P78524	Suppression of tumorigenicity 5 protein	ST5	0.22493	3.29243	0.00319887
Q2TB90	Putative hexokinase HKDC1	HKDC1	0.665256	3.61758	0.002079
Q16698	2,4-dienoyl-CoA reductase, mitochondrial	DECR1	-0.174159	1.91172	0.0167383
Q8WWY3	U4/U6 small nuclear ribonucleoprotein Prp31	PRPF31	-0.0766009	2.37649	0.00790749
Q9HD45	Transmembrane 9 superfamily member 3	TM9SF3	0.252293	2.48979	0.00639606
Q9H9G7	Protein argonaute-3	AGO3	0.114145	1.47474	0.0347304
O60287	Nucleolar pre-ribosomal-associated protein 1	URB1	0.0769636	1.34787	0.0440754
J3KND3	Myosin light polypeptide 6	MYL6	0.350668	3.45281	0.00197005
Q14BN4	Sarcolemmal membrane-associated protein	SLMAP	0.13173	3.64384	0.00173504
O95155-4	Isoform 4 of Ubiquitin conjugation factor E4 B	UBE4B	0.0716874	1.59523	0.028235
Q16610	Extracellular matrix protein 1	ECM1	-0.105739	1.43169	0.0382458
P12004	Proliferating cell nuclear antigen	PCNA	-0.307707	3.74644	0.00140284
P09110	3-ketoacyl-CoA thiolase, peroxisomal	ACAA1	0.149702	1.57739	0.0290935
Q7L0Y3	Mitochondrial ribonuclease P protein 1	TRMT10C	-0.199502	2.09413	0.0120443
A0A087WVP4	Smoothelin	SMTN	-0.213389	1.48425	0.0339707
P23786	Carnitine O-palmitoyltransferase 2, mitochondrial	CPT2	-0.248017	2.57959	0.00593566
Q13033-2	Isoform Alpha of Striatin-3	STRN3	0.20299	2.01234	0.0141935
Q8IXB1	DnaJ homolog subfamily C member 10	DNAJC10	0.242489	2.86338	0.00491541
O75306	NADH dehydrogenase [ubiquinone] iron-sulfur protein 2, mitochondrial	NDUFS2	-0.307958	2.85624	0.00499469
Q9UKJ3	G patch domain-containing protein 8	GPATCH8	-0.115118	2.55865	0.00609247
O60749	Sorting nexin-2	SNX2	-0.0958633	1.67505	0.0251668
Q9BRK5	45 kDa calcium-binding protein	SDF4	-1.20767	5.53778	0.00252632
P37837	Transaldolase	TALDO1	0.100257	1.98266	0.0146951
Q15397	Pumilio domain-containing protein KIAA0020	KIAA0020	0.0976988	1.7148	0.0232058
Q9BY77	Polymerase delta-interacting protein 3	POLDIP3	-0.140314	1.46749	0.0350772
P35052	Glypican-1	GPC1	0.217958	3.73984	0.00139623
O94875-12	Isoform 12 of Sorbin and SH3 domain-containing protein 2	SORBS2	0.292619	2.88058	0.00493455
Q15833	Syntaxin-binding protein 2	STXBP2	-0.0478513	1.42196	0.0386883
Q02252	Methylmalonate-semialdehyde dehydrogenase [acylating], mitochondrial	ALDH6A1	-0.15108	1.7354	0.0221661
P52888	Thimet oligopeptidase	THOP1	-0.13494	1.58076	0.0288759
Q8IY33	MICAL-like protein 2	MICALL2	0.16743	2.72747	0.00534062
I3L2J0	Protein capicua homolog	CIC	-0.0670649	1.63574	0.0264584
P39748	Flap endonuclease 1	FEN1	-0.235255	2.66848	0.00530888
Q9NUQ6-2	Isoform 2 of SPATS2-like protein	SPATS2L	-0.335548	2.35536	0.00817849
Q9BRZ2	E3 ubiquitin-protein ligase TRIM56	TRIM56	0.179745	4.05609	0.00183026
P32455	Interferon-induced guanylate-binding protein 1	GBP1	0.178006	1.61346	0.0272225
Q562R1	Beta-actin-like protein 2	ACTBL2	0.226173	1.44766	0.0367033
O96005	Cleft lip and palate transmembrane protein 1	CLPTM1	-0.138019	1.68891	0.0247335
P49815	Tuberin	TSC2	-0.0711079	2.07115	0.0126149
P02794	Ferritin heavy chain	FTH1	-0.304275	3.00341	0.00416393
P35251	Replication factor C subunit 1	RFC1	-0.224445	2.95164	0.00432724
P06213	Insulin receptor	INSR	-0.100152	1.95304	0.0155248
P19021-5	Isoform 5 of Peptidyl-glycine alpha-amidating monooxygenase	PAM	-0.478301	4.61365	0.00153846
Q14746	Conserved oligomeric Golgi complex subunit 2	COG2	0.15295	2.89804	0.00461993
Q7Z333-4	Isoform 4 of Probable helicase senataxin	SETX	-0.119996	2.3474	0.00847872
J3KNN5	Probable ATP-dependent RNA helicase DDX41 (Fragment)	DDX41	-0.0657328	1.76382	0.0212388
P13804	Electron transfer flavoprotein subunit alpha, mitochondrial	ETFA	-0.157664	1.5274	0.031026
P55036	26S proteasome non-ATPase regulatory subunit 4	PSMD4	0.144635	3.34116	0.00304903
Q06787-8	Isoform 8 of Fragile X mental retardation protein 1	FMR1	-0.0572879	1.81818	0.0191432
Q96I99	Succinyl-CoA ligase [GDP-forming] subunit beta, mitochondrial	SUCLG2	-0.216431	2.37295	0.00790591
P18124	60S ribosomal protein L7	RPL7	-0.0477097	1.52165	0.031293
Q8ND04-2	Isoform 2 of Protein SMG8	SMG8	0.12813	2.32992	0.00858281
Q13564-4	Isoform 4 of NEDD8-activating enzyme E1 regulatory subunit	NAE1	0.106233	4.0956	0.00192996
P50281	Matrix metalloproteinase-14	MMP14	-0.179521	1.77934	0.0205902
Q96P48	Arf-GAP with Rho-GAP domain, ANK repeat and PH domain-containing protein 1	ARAP1	-0.152441	2.3688	0.00799347
P0CW22	40S ribosomal protein S17-like	RPS17L	0.0666331	1.7052	0.0235355
O43592	Exportin-T	XPOT	0.314597	2.58952	0.00574831
Q2M2I8	AP2-associated protein kinase 1	AAK1	0.150141	1.97686	0.0147223
O43747-2	Isoform 2 of AP-1 complex subunit gamma-1	AP1G1	-0.0774299	2.42798	0.00747454
Q9NQW6	Actin-binding protein anillin	ANLN	-1.00331	3.76223	0.00143689
Q8WTW3	Conserved oligomeric Golgi complex subunit 1	COG1	0.14012	3.2135	0.00373958
P50479	PDZ and LIM domain protein 4	PDLIM4	0.159892	2.48179	0.00657578
Q96AE7-2	Isoform 2 of Tetratricopeptide repeat protein 17	TTC17	0.19937	1.63687	0.0263646
O75326	Semaphorin-7A	SEMA7A	0.403494	2.78311	0.00502051
Q6UXK5	Leucine-rich repeat neuronal protein 1	LRRN1	-0.911263	5.64945	0
P51572-2	Isoform 2 of B-cell receptor-associated protein 31	BCAP31	0.120085	1.34734	0.0441711
Q4KMQ1	Taperin	TPRN	-0.342506	2.52139	0.00612603
P34896	Serine hydroxymethyltransferase, cytosolic	SHMT1	-0.122902	1.77337	0.0210007
Q9Y6I3	Epsin-1	EPN1	0.0964955	2.22464	0.0100822
Q14527	Helicase-like transcription factor	HLTF	-0.103793	2.51696	0.00612997
Q9UBS4	DnaJ homolog subfamily B member 11	DNAJB11	0.122022	1.77178	0.0211595
Q86SF2	N-acetylgalactosaminyltransferase 7	GALNT7	0.16314	2.40374	0.00776338
P78316	Nucleolar protein 14	NOP14	0.0636071	1.75923	0.0213699
Q9NYH9	U3 small nucleolar RNA-associated protein 6 homolog	UTP6	0.111866	2.17906	0.0108908
Q7KZI7	Serine/threonine-protein kinase MARK2	MARK2	-0.0718123	1.5781	0.0290222
Q2NL82	Pre-rRNA-processing protein TSR1 homolog	TSR1	0.0703595	4.06318	0.00185075
O14908	PDZ domain-containing protein GIPC1	GIPC1	-0.0662597	1.40996	0.0396213
O15254	Peroxisomal acyl-coenzyme A oxidase 3	ACOX3	0.3558	2.72389	0.00531158
Q6PCB7	Long-chain fatty acid transport protein 1	SLC27A1	0.123452	1.48479	0.0339888
P45880-1	Isoform 1 of Voltage-dependent anion-selective channel protein 2	VDAC2	-0.235558	2.71834	0.00528284
Q9UNE7	E3 ubiquitin-protein ligase CHIP	STUB1	-0.185405	3.12917	0.00372235
Q16401	26S proteasome non-ATPase regulatory subunit 5	PSMD5	0.0548592	1.69892	0.0239875
O95084	Serine protease 23	PRSS23	-0.318567	2.68264	0.0051471
Q13573	SNW domain-containing protein 1	SNW1	-0.0300984	1.56101	0.0296759
Q00653-4	Isoform 4 of Nuclear factor NF-kappa-B p100 subunit	NFKB2	0.121132	1.54474	0.0304076
Q00653	Nuclear factor NF-kappa-B p100 subunit	NFKB2	0.21818	1.58428	0.0287867
P05106	Integrin beta-3	ITGB3	0.41919	3.20265	0.00385511
Q9BWU0	Kanadaptin	SLC4A1AP	0.102449	3.13121	0.00373995
Q8N556-2	Isoform 2 of Actin filament-associated protein 1	AFAP1	0.340636	3.63896	0.0019234
Q01844-5	Isoform 5 of RNA-binding protein EWS	EWSR1	0.0355303	1.51724	0.0317597
E9PL09	40S ribosomal protein S3	RPS3	0.487431	1.98027	0.0147266
P30084	Enoyl-CoA hydratase, mitochondrial	ECHS1	-0.191595	2.37376	0.00792325
Q16666	Gamma-interferon-inducible protein 16	IFI16	0.185711	3.80209	0.00148744
P23921	Ribonucleoside-diphosphate reductase large subunit	RRM1	-0.600442	3.05114	0.00388337
Q86U44	N6-adenosine-methyltransferase 70 kDa subunit	METTL3	0.0912642	1.81597	0.0191747
Q96L91	E1A-binding protein p400	EP400	0.0549201	1.33051	0.0452688
P05165	Propionyl-CoA carboxylase alpha chain, mitochondrial	PCCA	-0.167425	1.65443	0.0258177
Q9Y6Y0	Influenza virus NS1A-binding protein	IVNS1ABP	-0.354864	2.66701	0.00529334
O43264	Centromere/kinetochore protein zw10 homolog	ZW10	0.153514	2.53286	0.00610148
Q9HCC0	Methylcrotonoyl-CoA carboxylase beta chain, mitochondrial	MCCC2	-0.182857	2.10588	0.0119434
Q9HB71	Calcyclin-binding protein	CACYBP	-0.221931	2.58117	0.00595161
Q8NE01	Metal transporter CNNM3	CNNM3	0.0782673	1.60523	0.0278311
Q7Z3D6-2	Isoform 2 of UPF0317 protein C14orf159, mitochondrial	C14orf159	-0.178568	2.14475	0.0111667
Q08945	FACT complex subunit SSRP1	SSRP1	-0.132198	3.15272	0.0037012
P62070-4	Isoform 4 of Ras-related protein R-Ras2	RRAS2	-0.138149	2.34441	0.00845623
Q8IWA0	WD repeat-containing protein 75	WDR75	0.0785749	1.62805	0.0266794
Q99615	DnaJ homolog subfamily C member 7	DNAJC7	0.0617793	1.35198	0.0436735
Q6UW02	Cytochrome P450 20A1	CYP20A1	0.243505	3.27423	0.00331397
O00566	U3 small nucleolar ribonucleoprotein protein MPP10	MPHOSPH10	0.0531023	1.9536	0.0154958
Q92575	UBX domain-containing protein 4	UBXN4	0.160236	1.75193	0.0218637
Q00587	Cdc42 effector protein 1	CDC42EP1	0.139991	2.26881	0.00944566
P50579	Methionine aminopeptidase 2	METAP2	0.107972	1.56379	0.0295495
P78406	mRNA export factor	RAE1	0.1022	2.26711	0.00948384
P11177	Pyruvate dehydrogenase E1 component subunit beta, mitochondrial	PDHB	-0.136543	1.91793	0.0164669
Q07666	KH domain-containing, RNA-binding, signal transduction-associated protein 1	KHDRBS1	-0.102824	1.40996	0.0396113
F5H619	HEAT repeat-containing protein 5A	HEATR5A	0.161688	2.19055	0.0104122
O96013	Serine/threonine-protein kinase PAK 4	PAK4	-0.0479433	2.06542	0.0126514
Q6NUQ4	Transmembrane protein 214	TMEM214	-0.124478	1.96062	0.0153173
Q9Y613	FH1/FH2 domain-containing protein 1	FHOD1	-0.128704	2.19063	0.010417
Q8N6T3	ADP-ribosylation factor GTPase-activating protein 1	ARFGAP1	0.15354	1.37503	0.0420138
P05026	Sodium/potassium-transporting ATPase subunit beta-1	ATP1B1	-0.14567	1.5526	0.0299564
P31937	3-hydroxyisobutyrate dehydrogenase, mitochondrial	HIBADH	-0.167003	1.57598	0.0291412
O60504	Vinexin	SORBS3	0.160629	2.14324	0.0111469
Q96EY7	Pentatricopeptide repeat domain-containing protein 3, mitochondrial	PTCD3	-0.702605	4.53729	0.0020129
Q13190	Syntaxin-5	STX5	0.193774	3.05362	0.00389177
Q9H2U2	Inorganic pyrophosphatase 2, mitochondrial	PPA2	-0.143147	1.49479	0.0331488
Q92692	Nectin-2	PVRL2	0.110758	1.94417	0.015814
Q9BZK7	F-box-like/WD repeat-containing protein TBL1XR1	TBL1XR1	-0.124735	4.11449	0.00196825
O00562	Membrane-associated phosphatidylinositol transfer protein 1	PITPNM1	0.171346	3.82049	0.00152185
O94760	N(G),N(G)-dimethylarginine dimethylaminohydrolase 1	DDAH1	-0.084398	1.47783	0.0346049
Q9Y2L5	Trafficking protein particle complex subunit 8	TRAPPC8	0.0517519	2.69018	0.00518951
Q96SI9	Spermatid perinuclear RNA-binding protein	STRBP	-0.0783046	2.22328	0.0100726
Q9BYT8	Neurolysin, mitochondrial	NLN	-0.151822	3.72051	0.00136406
Q08257	Quinone oxidoreductase	CRYZ	-0.103201	2.36923	0.00799782
C9JIZ1	Vigilin (Fragment)	HDLBP	0.180299	2.70972	0.0052263
Q9UHD9	Ubiquilin-2	UBQLN2	0.151455	2.59818	0.00581122
O95302	Peptidyl-prolyl cis-trans isomerase FKBP9	FKBP9	0.217344	2.2496	0.00968411
B1AK88	Capping protein (Actin filament) muscle Z-line, beta, isoform CRA_d	CAPZB	-0.0517457	1.72584	0.0226858
Q07960	Rho GTPase-activating protein 1	ARHGAP1	-0.106055	1.42632	0.0385033
Q9Y6N5	Sulfide:quinone oxidoreductase, mitochondrial	SQRDL	-0.18164	2.00513	0.0141473
Q99623	Prohibitin-2	PHB2	-0.250964	2.49749	0.00639058
Q7L1Q6-3	Isoform 3 of Basic leucine zipper and W2 domain-containing protein 1	BZW1	-0.124038	1.53679	0.0307296
Q8NI36	WD repeat-containing protein 36	WDR36	0.0949462	2.37323	0.00791457
Q9Y5X3	Sorting nexin-5	SNX5	-0.150661	2.64483	0.00536947
O00629	Importin subunit alpha-3	KPNA4	0.111842	2.30307	0.00897075
Q96JJ7	Protein disulfide-isomerase TMX3	TMX3	0.226195	2.47525	0.00667473
Q8NCA5	Protein FAM98A	FAM98A	0.122243	2.24202	0.00986887
C9JJN9	Vacuolar protein sorting-associated protein 8 homolog	VPS8	0.0714311	2.20118	0.0105175
O14787-2	Isoform 2 of Transportin-2	TNPO2	0.144246	2.51242	0.0061608
P36551	Oxygen-dependent coproporphyrinogen-III oxidase, mitochondrial	CPOX	-0.199602	2.64884	0.00539642
Q86YS7-3	Isoform 3 of C2 domain-containing protein 5	C2CD5	0.0353986	2.39297	0.00780984
P04062	Glucosylceramidase	GBA	-0.077606	1.332	0.0451433
Q14677	Clathrin interactor 1	CLINT1	-0.0630562	1.4498	0.0364908
Q9UN86-2	Isoform B of Ras GTPase-activating protein-binding protein 2	G3BP2	-0.228074	1.58228	0.0288016
Q9NRL3-3	Isoform 3 of Striatin-4	STRN4	0.114135	2.00511	0.0141417
P61106	Ras-related protein Rab-14	RAB14	0.0986453	1.70953	0.0233965
Q15738	Sterol-4-alpha-carboxylate 3-dehydrogenase, decarboxylating	NSDHL	0.180378	2.40809	0.00775524
Q9UBB9	Tuftelin-interacting protein 11	TFIP11	0.0595611	1.89495	0.017232
O00541	Pescadillo homolog	PES1	0.0886118	1.45843	0.0357786
Q8TBC4	NEDD8-activating enzyme E1 catalytic subunit	UBA3	0.0950402	3.45512	0.00197663
Q02878	60S ribosomal protein L6	RPL6	-0.0836046	2.00131	0.014208
Q6P9B6	TLD domain-containing protein 1	TLDC1	0.211497	3.85699	0.00162637
Q15059	Bromodomain-containing protein 3	BRD3	-0.141541	3.42739	0.00233117
Q9Y281	Cofilin-2	CFL2	0.0931923	1.68415	0.0247965
P09429	High mobility group protein B1	HMGB1	0.154703	2.95671	0.00436929
Q92544	Transmembrane 9 superfamily member 4	TM9SF4	0.203976	2.30094	0.00895238
Q9Y305	Acyl-coenzyme A thioesterase 9, mitochondrial	ACOT9	-0.141532	1.8238	0.0188892
Q4KMP7	TBC1 domain family member 10B	TBC1D10B	-0.0767639	1.42836	0.0384014
Q96BP3	Peptidylprolyl isomerase domain and WD repeat-containing protein 1	PPWD1	0.0888875	2.13136	0.0113741
O15020	Spectrin beta chain, non-erythrocytic 2	SPTBN2	0.129402	1.99883	0.0143704
P32322-3	Isoform 3 of Pyrroline-5-carboxylate reductase 1, mitochondrial	PYCR1	0.2519	2.61554	0.00564444
Q8TED0	U3 small nucleolar RNA-associated protein 15 homolog	UTP15	0.0935769	1.84584	0.0185191
B1AKJ5	Nardilysin	NRD1	-0.0785865	1.30144	0.0481893
P21283	V-type proton ATPase subunit C 1	ATP6V1C1	-0.102856	2.29044	0.00891278
Q52LW3	Rho GTPase-activating protein 29	ARHGAP29	-0.217546	2.99707	0.00425178
Q9BVP2	Guanine nucleotide-binding protein-like 3	GNL3	0.215951	2.81368	0.00507835
J3KNI1	Conserved oligomeric Golgi complex subunit 4	COG4	0.0829792	3.11749	0.00368335
Q9NSY1	BMP-2-inducible protein kinase	BMP2K	0.0740755	2.18777	0.010475
Q5T200	Zinc finger CCCH domain-containing protein 13	ZC3H13	-0.0247159	1.95415	0.0155135
O43615	Mitochondrial import inner membrane translocase subunit TIM44	TIMM44	0.14045	1.6821	0.0249086
Q5VU43-3	Isoform 3 of Myomegalin	PDE4DIP	0.114311	3.20071	0.00384516
O60508	Pre-mRNA-processing factor 17	CDC40	0.058969	1.63101	0.0266142
P08473	Neprilysin	MME	-0.115034	2.51949	0.006095
Q9H1A4	Anaphase-promoting complex subunit 1	ANAPC1	0.0413671	1.55698	0.0299641
Q9H3P2	Negative elongation factor A	NELFA	-0.215347	2.76265	0.00500968
Q13162	Peroxiredoxin-4	PRDX4	0.0738625	1.82042	0.0190751
J3QK89	Calcium homeostasis endoplasmic reticulum protein	CHERP	-0.0575872	1.85692	0.0182083
P06400	Retinoblastoma-associated protein	RB1	-0.336399	3.83069	0.00154167
Q9H8Y5	Ankyrin repeat and zinc finger domain-containing protein 1	ANKZF1	-0.147665	1.67639	0.025084
P61019	Ras-related protein Rab-2A	RAB2A	0.233236	2.76506	0.00503404
E9PSI1	Transmembrane 9 superfamily member 1	TM9SF1	0.0783994	1.8215	0.0190817
Q8WX92	Negative elongation factor B	NELFB	-0.126832	1.91302	0.0166032
P08754	Guanine nucleotide-binding protein G(k) subunit alpha	GNAI3	0.0861288	1.71804	0.023077
O15085	Rho guanine nucleotide exchange factor 11	ARHGEF11	-0.164432	1.76831	0.0211425
Q96CM8-2	Isoform 2 of Acyl-CoA synthetase family member 2, mitochondrial	ACSF2	-0.102602	1.81358	0.0191603
P54819	Adenylate kinase 2, mitochondrial	AK2	-0.222528	2.40555	0.00778091
Q5T8D3-3	Isoform 3 of Acyl-CoA-binding domain-containing protein 5	ACBD5	0.12179	1.70515	0.0235281
P46977	Dolichyl-diphosphooligosaccharide--protein glycosyltransferase subunit STT3A	STT3A	0.114289	1.33168	0.0451324
Q96PU8	Protein quaking	QKI	-0.24696	2.6425	0.0053542
Q5TC84	Opioid growth factor receptor-like protein 1	OGFRL1	0.0777558	1.70463	0.0235207
Q8IW52	SLIT and NTRK-like protein 4	SLITRK4	-0.354457	3.63834	0.00191932
Q9BWF3	RNA-binding protein 4	RBM4	-0.0985677	2.71704	0.00527062
Q14498	RNA-binding protein 39	RBM39	0.117914	2.95048	0.00431478
Q9HAV4	Exportin-5	XPO5	0.2234	2.8459	0.00502277
Q9H857-2	Isoform 2 of 5'-nucleotidase domain-containing protein 2	NT5DC2	-0.15347	1.81281	0.0191408
Q9Y5L0	Transportin-3	TNPO3	0.180611	3.04356	0.00398714
O43399-7	Isoform 7 of Tumor protein D54	TPD52L2	-0.184666	1.94826	0.0157892
Q05639	Elongation factor 1-alpha 2	EEF1A2	0.349466	2.29059	0.0089173
O76024	Wolframin	WFS1	0.154881	2.06177	0.0127884
Q9NXG2	THUMP domain-containing protein 1	THUMPD1	0.0704932	1.30512	0.0477377
Q9UEY8-2	Isoform 1 of Gamma-adducin	ADD3	-0.0581815	2.28111	0.00903771
Q9Y4C1	Lysine-specific demethylase 3A	KDM3A	-0.0820039	1.91367	0.0165941
Q9BY67-3	Isoform 3 of Cell adhesion molecule 1	CADM1	0.157152	1.6819	0.0248932
Q9Y224	UPF0568 protein C14orf166	C14orf166	0.104998	2.38975	0.00783955
A1L0T0	Acetolactate synthase-like protein	ILVBL	0.186914	2.72818	0.0053448
Q9H6R4	Nucleolar protein 6	NOL6	0.118507	1.93796	0.0160344
P28715	DNA repair protein complementing XP-G cells	ERCC5	-0.137428	5.20516	0.00168421
Q13823	Nucleolar GTP-binding protein 2	GNL2	0.282629	4.90703	0.00226804
P20339	Ras-related protein Rab-5A	RAB5A	0.0912393	1.52471	0.0311646
O43293	Death-associated protein kinase 3	DAPK3	0.130849	3.46315	0.00200678
Q14694-2	Isoform 2 of Ubiquitin carboxyl-terminal hydrolase 10	USP10	-0.0704259	2.25756	0.00946838
Q14108	Lysosome membrane protein 2	SCARB2	-0.154872	2.48301	0.00652773
Q86TU7	Histone-lysine N-methyltransferase setd3	SETD3	-0.102713	1.64453	0.0260676
Q9Y617	Phosphoserine aminotransferase	PSAT1	1.35112	4.25901	0.00222422
P35637	RNA-binding protein FUS	FUS	0.0845636	2.61953	0.0055961
P28288	ATP-binding cassette sub-family D member 3	ABCD3	0.136291	1.51908	0.0314883
Q9NRW7	Vacuolar protein sorting-associated protein 45	VPS45	0.0854907	1.70866	0.0234108
Q96KM6	Zinc finger protein 512B	ZNF512B	-0.109748	2.18707	0.0106104
H0YM31	Phosphoenolpyruvate carboxykinase [GTP], mitochondrial	PCK2	0.804205	3.22638	0.00377895
Q9UJX2	Cell division cycle protein 23 homolog	CDC23	0.0598472	1.83208	0.0187595
P26012	Integrin beta-8	ITGB8	-0.278739	2.81567	0.00509122
A0A087WUL0	Bifunctional ATP-dependent dihydroxyacetone kinase/FAD-AMP lyase (cyclizing)	TKFC	-0.0537896	1.63688	0.0263725
P61224	Ras-related protein Rap-1b	RAP1B	0.0951042	1.79683	0.0198737
O95084-2	Isoform 2 of Serine protease 23	PRSS23	-1.00926	3.46502	0.00201361
E9PF82	Calcium/calmodulin-dependent protein kinase type II subunit delta	CAMK2D	-0.0560197	2.05513	0.0130708
Q8NEN9	PDZ domain-containing protein 8	PDZD8	0.165987	2.84164	0.00499217
Q96CS3	FAS-associated factor 2	FAF2	0.247878	2.98452	0.00429288
O00505	Importin subunit alpha-4	KPNA3	0.116371	2.15021	0.0111693
F5GY05	Constitutive coactivator of peroxisome proliferator-activated receptor gamma	FAM120B	0.0388133	1.58259	0.0287743
Q14137	Ribosome biogenesis protein BOP1	BOP1	0.0669341	1.48352	0.0340021
Q13637	Ras-related protein Rab-32	RAB32	0.18277	2.80582	0.00504858
P50416	Carnitine O-palmitoyltransferase 1, liver isoform	CPT1A	0.162305	1.8026	0.019587
Q12841	Follistatin-related protein 1	FSTL1	-0.165843	1.53419	0.0307566
Q15642-2	Isoform 2 of Cdc42-interacting protein 4	TRIP10	0.140712	1.67457	0.0252397
Q9HCU4	Cadherin EGF LAG seven-pass G-type receptor 2	CELSR2	-0.120672	1.75409	0.0217401
P53367	Arfaptin-1	ARFIP1	-0.0696342	2.51375	0.00611069
Q9UMX0	Ubiquilin-1	UBQLN1	0.110056	1.89023	0.0173927
P61163	Alpha-centractin	ACTR1A	-0.0490892	1.32849	0.0454323
P23381	Tryptophan--tRNA ligase, cytoplasmic	WARS	0.542839	3.33315	0.00319062
Q96SN8	CDK5 regulatory subunit-associated protein 2	CDK5RAP2	0.0722466	2.05892	0.0128397
Q4LE39	AT-rich interactive domain-containing protein 4B	ARID4B	-0.0752894	1.3127	0.0469384
Q6ZNB6	NF-X1-type zinc finger protein NFXL1	NFXL1	0.321128	4.48038	0.00237647
P24534	Elongation factor 1-beta	EEF1B2	0.152641	1.66412	0.0254709
P16989	Y-box-binding protein 3	YBX3	0.125794	2.13066	0.0114044
P30530	Tyrosine-protein kinase receptor UFO	AXL	0.0605758	1.42892	0.0384211
Q9BVK6	Transmembrane emp24 domain-containing protein 9	TMED9	0.136413	2.02982	0.0137654
Q96JB5-4	Isoform 4 of CDK5 regulatory subunit-associated protein 3	CDK5RAP3	0.243441	2.77209	0.00505863
P18085	ADP-ribosylation factor 4	ARF4	0.154135	3.27452	0.00331856
Q96EK5	KIF1-binding protein	KIAA1279	-0.16155	2.15848	0.0110171
Q9BWM7	Sideroflexin-3	SFXN3	-0.160883	2.31719	0.00880582
Q00325	Phosphate carrier protein, mitochondrial	SLC25A3	-0.206645	2.15494	0.0110834
P55809	Succinyl-CoA:3-ketoacid coenzyme A transferase 1, mitochondrial	OXCT1	-0.19456	1.96389	0.0152028
Q5W0V3	Protein FAM160B1	FAM160B1	0.083949	1.48359	0.0340112
P23193	Transcription elongation factor A protein 1	TCEA1	0.349191	5.59319	0.00259459
P22570-7	Isoform 7 of NADPH:adrenodoxin oxidoreductase, mitochondrial	FDXR	-0.174806	1.58273	0.0287826
Q9NR50	Translation initiation factor eIF-2B subunit gamma	EIF2B3	0.0946108	1.51951	0.0314205
H3BP20	Beta-hexosaminidase	HEXA	-0.130891	1.49506	0.0331419
O75390	Citrate synthase, mitochondrial	CS	-0.182397	2.10587	0.0119383
Q92917	G patch domain and KOW motifs-containing protein	GPKOW	-0.0365053	1.56583	0.029524
Q5T5C0	Syntaxin-binding protein 5	STXBP5	0.0963254	2.90788	0.0046586
P16070-8	Isoform 8 of CD44 antigen	CD44	-0.0980068	1.91547	0.0164859
Q9UKX7	Nuclear pore complex protein Nup50	NUP50	-0.223196	4.73982	0.00186441
Q53GG5-2	Isoform 2 of PDZ and LIM domain protein 3	PDLIM3	0.192741	1.88275	0.0176183
Q96CV9	Optineurin	OPTN	-0.271472	2.0014	0.0142136
Q9H9A5-6	Isoform 6 of CCR4-NOT transcription complex subunit 10	CNOT10	0.108188	2.79489	0.0049942
Q8NBJ4	Golgi membrane protein 1	GOLM1	-0.490747	4.38149	0.00211518
O95470	Sphingosine-1-phosphate lyase 1	SGPL1	0.392721	3.54481	0.00191571
Q96SU4	Oxysterol-binding protein-related protein 9	OSBPL9	-0.0314812	1.54754	0.0302608
Q9Y2E4	Disco-interacting protein 2 homolog C	DIP2C	0.112302	2.61274	0.00562102
P38117	Electron transfer flavoprotein subunit beta	ETFB	-0.187744	2.09091	0.0121105
Q8N573-2	Isoform 2 of Oxidation resistance protein 1	OXR1	-0.127953	1.4754	0.0347072
Q9P2B2	Prostaglandin F2 receptor negative regulator	PTGFRN	-0.450791	5.75958	0
P21399	Cytoplasmic aconitate hydratase	ACO1	-0.502365	2.60631	0.00572846
Q8NC56	LEM domain-containing protein 2	LEMD2	0.151395	2.69291	0.0052012
P58397	A disintegrin and metalloproteinase with thrombospondin motifs 12	ADAMTS12	0.389824	2.7697	0.00505452
Q9Y5X1	Sorting nexin-9	SNX9	0.109807	1.94586	0.0158437
Q12792	Twinfilin-1	TWF1	-0.151755	3.15421	0.00371913
Q99541	Perilipin-2	PLIN2	0.614643	3.49283	0.00209187
Q13615	Myotubularin-related protein 3	MTMR3	-0.219765	3.43625	0.00236184
P16403	Histone H1.2	HIST1H1C	-0.132703	1.32527	0.045663
P51688	N-sulphoglucosamine sulphohydrolase	SGSH	0.127195	1.60878	0.0275465
H3BSH7	Cirhin (Fragment)	CIRH1A	0.0934573	1.94606	0.0158497
P83436	Conserved oligomeric Golgi complex subunit 7	COG7	0.103961	3.06111	0.00392148
O75937	DnaJ homolog subfamily C member 8	DNAJC8	-0.0971808	2.7463	0.00518636
Q9UKM9	RNA-binding protein Raly	RALY	-0.0760301	1.28685	0.0495105
Q9NZT2	Opioid growth factor receptor	OGFR	0.0981496	1.94689	0.0158075
Q8WXI9	Transcriptional repressor p66-beta	GATAD2B	-0.146471	3.30732	0.00323538
P23467-3	Isoform 3 of Receptor-type tyrosine-protein phosphatase beta	PTPRB	-0.900938	5.35	0.00204255
A0A087X020	Ribosome maturation protein SBDS	SBDS	0.277725	2.523	0.00613776
Q9Y4K4	Mitogen-activated protein kinase kinase kinase kinase 5	MAP4K5	-0.090232	1.75192	0.0218566
H0YI37	ATP synthase subunit beta, mitochondrial (Fragment)	ATP5B	-0.165802	1.39784	0.0405021
Q9Y2K7	Lysine-specific demethylase 2A	KDM2A	-0.20156	3.28669	0.00335574
F5H5P2	Uncharacterized protein		-0.15626	1.58358	0.0287372
P36957	Dihydrolipoyllysine-residue succinyltransferase component of 2-oxoglutarate dehydrogenase complex, mitochondrial	DLST	-0.146896	1.7655	0.0212491
P17936-2	Isoform 2 of Insulin-like growth factor-binding protein 3	IGFBP3	0.39139	2.9551	0.00435659
Q14257-2	Isoform 2 of Reticulocalbin-2	RCN2	0.172244	2.33195	0.00860084
P49711	Transcriptional repressor CTCF	CTCF	0.0757847	1.98306	0.0146584
Q8N122	Regulatory-associated protein of mTOR	RPTOR	0.0430758	1.74407	0.0220084
Q9Y4C8	Probable RNA-binding protein 19	RBM19	0.099664	2.03569	0.013563
F8VV59	Nucleosome assembly protein 1-like 1	NAP1L1	0.088594	1.34705	0.0441604
O75882	Attractin	ATRN	-0.234507	2.82566	0.00508219
Q8IWZ8	SURP and G-patch domain-containing protein 1	SUGP1	-0.100006	1.42602	0.0385251
P48059-3	Isoform 3 of LIM and senescent cell antigen-like-containing domain protein 1	LIMS1	0.391157	2.32136	0.00863333
A6NHB5	Zinc finger MYM-type protein 3	ZMYM3	-0.168432	3.34891	0.00288623
Q9BZ29-4	Isoform 4 of Dedicator of cytokinesis protein 9	DOCK9	0.186488	4.29366	0.00235071
Q15050	Ribosome biogenesis regulatory protein homolog	RRS1	0.151137	2.5266	0.00607417
Q9C0E8-4	Isoform 4 of Protein lunapark	LNP	0.102859	1.5528	0.0299648
P43155	Carnitine O-acetyltransferase	CRAT	-0.226853	2.55666	0.00606842
Q99614	Tetratricopeptide repeat protein 1	TTC1	0.11351	1.9265	0.0162595
Q9NUQ9	Protein FAM49B	FAM49B	-0.0544506	3.60483	0.00204918
Q9BYJ9	YTH domain-containing family protein 1	YTHDF1	0.14995	2.28422	0.00896065
O43399-3	Isoform 3 of Tumor protein D54	TPD52L2	-0.253504	2.62688	0.00557474
Q9UNH7	Sorting nexin-6	SNX6	-0.140562	2.17739	0.0109129
Q93074-2	Isoform 2 of Mediator of RNA polymerase II transcription subunit 12	MED12	-0.0466852	1.61367	0.0272465
O75381	Peroxisomal membrane protein PEX14	PEX14	0.194803	2.15309	0.0111097
O76054	SEC14-like protein 2	SEC14L2	0.127318	2.42055	0.00760964
Q9C0B1	Alpha-ketoglutarate-dependent dioxygenase FTO	FTO	0.0461929	1.41935	0.0388049
P11172	Uridine 5'-monophosphate synthase	UMPS	-0.13482	2.03161	0.0136557
P78310	Coxsackievirus and adenovirus receptor	CXADR	-0.242113	3.02446	0.00401672
Q9Y6E2	Basic leucine zipper and W2 domain-containing protein 2	BZW2	-0.0888583	1.4741	0.0347029
Q92804	TATA-binding protein-associated factor 2N	TAF15	0.128075	1.7745	0.0209302
P42025	Beta-centractin	ACTR1B	-0.0705307	1.50315	0.0326827
Q16795	NADH dehydrogenase [ubiquinone] 1 alpha subcomplex subunit 9, mitochondrial	NDUFA9	-0.316235	2.75481	0.00513691
J3QRU1	Tyrosine-protein kinase Yes	YES1	0.0638752	1.43305	0.0381713
Q9H8Y8-3	Isoform 3 of Golgi reassembly-stacking protein 2	GORASP2	0.253127	3.62843	0.00190316
J3KQ66	Reelin	RELN	-0.362573	3.02589	0.00402513
M0R2B7	DNA polymerase	POLD1	-0.0980261	1.93284	0.0161386
E5RJR5	S-phase kinase-associated protein 1	SKP1	0.0569609	1.37048	0.0422451
Q14141	Septin-6	SEPT6	0.0643969	2.01056	0.0142148
Q05655	Protein kinase C delta type	PRKCD	0.122281	2.41402	0.00767672
Q14651	Plastin-1	PLS1	-0.12176	1.86452	0.0180931
P23469	Receptor-type tyrosine-protein phosphatase epsilon	PTPRE	0.22951	3.11969	0.00369195
O15213	WD repeat-containing protein 46	WDR46	0.172238	3.10623	0.00377497
Q9Y2G5	GDP-fucose protein O-fucosyltransferase 2	POFUT2	0.206527	1.64565	0.0259638
Q9Y512	Sorting and assembly machinery component 50 homolog	SAMM50	-0.216437	2.7777	0.00507102
P56199	Integrin alpha-1	ITGA1	0.151105	2.1611	0.0110036
P20340-2	Isoform 2 of Ras-related protein Rab-6A	RAB6A	0.345384	3.84468	0.00159569
O60684	Importin subunit alpha-7	KPNA6	0.0523177	1.36007	0.0430285
P13984	General transcription factor IIF subunit 2	GTF2F2	-0.0775457	1.55467	0.029958
Q14699	Raftlin	RFTN1	0.0850869	1.57134	0.0293034
O95210	Starch-binding domain-containing protein 1	STBD1	0.209172	4.08028	0.0018717
Q9Y5Q8-3	Isoform 3 of General transcription factor 3C polypeptide 5	GTF3C5	-0.0363019	1.91717	0.0164608
P39656	Dolichyl-diphosphooligosaccharide--protein glycosyltransferase 48 kDa subunit	DDOST	0.086427	1.43554	0.0379522
O94919	Endonuclease domain-containing 1 protein	ENDOD1	0.202583	1.91639	0.0164366
Q96Q05-3	Isoform 3 of Trafficking protein particle complex subunit 9	TRAPPC9	0.0810576	2.3711	0.00796503
Q9Y277	Voltage-dependent anion-selective channel protein 3	VDAC3	-0.322445	3.04552	0.004
Q8IZV5	Retinol dehydrogenase 10	RDH10	-0.235167	2.13944	0.0112948
Q68CP9	AT-rich interactive domain-containing protein 2	ARID2	-0.116724	3.42185	0.00247249
P19525	Interferon-induced, double-stranded RNA-activated protein kinase	EIF2AK2	-0.114998	2.96303	0.00439492
Q5TFE4	5'-nucleotidase domain-containing protein 1	NT5DC1	0.193167	2.22776	0.0100719
Q15061	WD repeat-containing protein 43	WDR43	0.120428	2.03617	0.0135685
P63092-3	Isoform 3 of Guanine nucleotide-binding protein G(s) subunit alpha isoforms short	GNAS	0.246751	2.50926	0.00620914
P22830-2	Isoform 2 of Ferrochelatase, mitochondrial	FECH	-0.0894513	1.50377	0.0327003
P84085	ADP-ribosylation factor 5	ARF5	0.161134	1.97172	0.0149684
C9JSZ1	Far upstream element-binding protein 1 (Fragment)	FUBP1	0.116939	1.88392	0.0175385
P63092-2	Isoform Gnas-2 of Guanine nucleotide-binding protein G(s) subunit alpha isoforms short	GNAS	0.112015	1.89456	0.0172258
Q9UJZ1	Stomatin-like protein 2, mitochondrial	STOML2	-0.145051	1.60156	0.0280546
Q96I25	Splicing factor 45	RBM17	-0.146484	2.39011	0.0078483
O15228	Dihydroxyacetone phosphate acyltransferase	GNPAT	0.165391	1.61379	0.0271899
Q08397	Lysyl oxidase homolog 1	LOXL1	0.252048	3.18456	0.00387879
J3KTL2	Serine/arginine-rich-splicing factor 1	SRSF1	0.0624657	1.3378	0.044934
Q92692-2	Isoform Alpha of Nectin-2	PVRL2	0.150181	1.53707	0.0307038
O94913	Pre-mRNA cleavage complex 2 protein Pcf11	PCF11	0.113012	2.75051	0.00511235
Q13884	Beta-1-syntrophin	SNTB1	0.245626	2.79496	0.00499834
P18615	Negative elongation factor E	NELFE	-0.139882	2.0133	0.0141372
Q9UJF2-2	Isoform 2 of Ras GTPase-activating protein nGAP	RASAL2	-0.152565	1.44903	0.0365402
P24539	ATP synthase F(0) complex subunit B1, mitochondrial	ATP5F1	-0.280085	2.52052	0.00611436
Q6ZS30	Neurobeachin-like protein 1	NBEAL1	0.190867	3.38172	0.00298915
P78362-2	Isoform 2 of SRSF protein kinase 2	SRPK2	0.0554246	2.22108	0.0101737
P32119	Peroxiredoxin-2	PRDX2	-0.121973	1.59241	0.0282978
P05362	Intercellular adhesion molecule 1	ICAM1	0.22498	2.59011	0.00576
Q96JB2	Conserved oligomeric Golgi complex subunit 3	COG3	0.156628	3.70228	0.00156364
Q12923-4	Isoform 4 of Tyrosine-protein phosphatase non-receptor type 13	PTPN13	0.245245	2.64636	0.00538099
Q14139-2	Isoform 2 of Ubiquitin conjugation factor E4 A	UBE4A	0.24781	2.53659	0.0060736
C9JEJ2	Choline-phosphate cytidylyltransferase A	PCYT1A	0.088798	1.55434	0.0299496
O14579	Coatomer subunit epsilon	COPE	0.0967056	2.05591	0.0130251
P18074	TFIIH basal transcription factor complex helicase XPD subunit	ERCC2	0.0717282	1.80192	0.0196062
Q9P2Q2	FERM domain-containing protein 4A	FRMD4A	-0.105638	3.15162	0.00369231
Q92890-1	Isoform Long of Ubiquitin fusion degradation protein 1 homolog	UFD1L	0.127712	2.12636	0.0113817
P54619-3	Isoform 3 of 5'-AMP-activated protein kinase subunit gamma-1	PRKAG1	0.196747	3.2633	0.00340822
Q9H7F0	Probable cation-transporting ATPase 13A3	ATP13A3	-0.230253	2.46044	0.00679857
Q16790	Carbonic anhydrase 9	CA9	-0.213283	3.5705	0.0019685
O15446-2	Isoform 2 of DNA-directed RNA polymerase I subunit RPA34	CD3EAP	0.0733775	1.46615	0.0351481
F5GX28	Lysine-specific demethylase 4B	KDM4B	-0.142924	3.58994	0.00201613
F2Z2X4	Exportin-4	XPO4	0.170089	4.71731	0.00178862
Q12972	Nuclear inhibitor of protein phosphatase 1	PPP1R8	0.0732307	2.18467	0.0107339
A8K070	COP9 signalosome complex subunit 1	GPS1	0.0477217	1.7631	0.0212249
P30492	HLA class I histocompatibility antigen, B-54 alpha chain	HLA-B	0.0961362	1.75101	0.0218283
Q16832	Discoidin domain-containing receptor 2	DDR2	0.926707	5.52792	0.0024
Q8N1B4	Vacuolar protein sorting-associated protein 52 homolog	VPS52	0.0605711	1.46935	0.0349248
P07948-2	Isoform 2 of Tyrosine-protein kinase Lyn	LYN	0.24859	1.85423	0.0182359
O95630	STAM-binding protein	STAMBP	0.0761948	1.79644	0.0199086
Q9Y5B6	PAX3- and PAX7-binding protein 1	PAXBP1	0.0610656	1.76976	0.0211037
Q12849	G-rich sequence factor 1	GRSF1	0.322953	4.14546	0.002
O43396	Thioredoxin-like protein 1	TXNL1	0.0770437	1.81029	0.0191935
P85037	Forkhead box protein K1	FOXK1	0.047947	2.30539	0.0089419
Q9NX05	Constitutive coactivator of PPAR-gamma-like protein 2	FAM120C	0.0943719	1.36794	0.0423585
Q5JSZ5	Protein PRRC2B	PRRC2B	-0.138643	1.8335	0.0187724
P13726	Tissue factor	F3	0.437919	2.58858	0.00573666
E9PC62	CUGBP Elav-like family member 2	CELF2	-0.160022	2.68319	0.00515093
Q7Z3E2	Coiled-coil domain-containing protein 186	CCDC186	0.105863	1.99185	0.0145008
Q9Y6M7-13	Isoform 13 of Sodium bicarbonate cotransporter 3	SLC4A7	0.0963365	2.16715	0.0109652
Q8N684-3	Isoform 3 of Cleavage and polyadenylation specificity factor subunit 7	CPSF7	-0.0439951	1.92712	0.0162374
Q14393-2	Isoform 2 of Growth arrest-specific protein 6	GAS6	-0.142855	3.00759	0.00417248
Q9H5V8	CUB domain-containing protein 1	CDCP1	-0.141099	1.49552	0.0331018
P27144	Adenylate kinase 4, mitochondrial	AK4	-0.114801	1.47999	0.0343733
Q01968	Inositol polyphosphate 5-phosphatase OCRL-1	OCRL	0.121355	2.1477	0.0111754
P57737-3	Isoform 3 of Coronin-7	CORO7	0.0479951	1.69354	0.0243729
G3V5N8	Zinc finger FYVE domain-containing protein 1	ZFYVE1	0.16065	2.85276	0.00504485
Q13011	Delta(3,5)-Delta(2,4)-dienoyl-CoA isomerase, mitochondrial	ECH1	0.1254	1.81679	0.019155
Q8WUD1	Ras-related protein Rab-2B	RAB2B	0.225945	2.94683	0.00430239
Q16799	Reticulon-1	RTN1	0.299702	2.70804	0.0052064
P30044	Peroxiredoxin-5, mitochondrial	PRDX5	-0.0707606	1.38648	0.0413532
Q15021	Condensin complex subunit 1	NCAPD2	-0.46487	2.47692	0.00669903
Q15717-2	Isoform 2 of ELAV-like protein 1	ELAVL1	-0.097117	1.88892	0.017374
Q9NQ29	Putative RNA-binding protein Luc7-like 1	LUC7L	0.04264	1.85036	0.0183539
Q9H089	Large subunit GTPase 1 homolog	LSG1	0.249471	3.48269	0.00204491
A0A087WWL9	HLA class I histocompatibility antigen, Cw-14 alpha chain	HLA-C	-0.129451	1.80581	0.0195698
Q14978-3	Isoform 3 of Nucleolar and coiled-body phosphoprotein 1	NOLC1	-0.147606	1.41199	0.0395067
Q92859	Neogenin	NEO1	-0.0358192	1.3661	0.0425746
Q8TC07	TBC1 domain family member 15	TBC1D15	-0.114546	1.39516	0.0406948
P41743	Protein kinase C iota type	PRKCI	0.110212	2.72651	0.00532814
Q04656-3	Isoform 2 of Copper-transporting ATPase 1	ATP7A	0.201169	2.73203	0.00529356
Q13488	V-type proton ATPase 116 kDa subunit a isoform 3	TCIRG1	-0.1325	2.26612	0.00947442
A1A4S6	Rho GTPase-activating protein 10	ARHGAP10	0.0763272	2.40676	0.00779853
P20340	Ras-related protein Rab-6A	RAB6A	0.227857	3.10831	0.00378366
A0A087X1I8	LisH domain-containing protein ARMC9	ARMC9	-0.0758086	1.7685	0.0211564
Q9GZY8	Mitochondrial fission factor	MFF	-0.206799	2.83907	0.00496623
O60934	Nibrin	NBN	0.151651	3.04102	0.00397012
O95810	Serum deprivation-response protein	SDPR	-0.0882452	1.35955	0.0430873
O95218	Zinc finger Ran-binding domain-containing protein 2	ZRANB2	0.134851	1.78903	0.0204415
Q9Y4B6	Protein VPRBP	VPRBP	0.089715	2.1303	0.0113994
C9JRZ6	MICOS complex subunit MIC19	CHCHD3	-0.301605	2.79699	0.00501498
P0CG39	POTE ankyrin domain family member J	POTEJ	0.32098	2.11944	0.0117268
Q8NDH3	Probable aminopeptidase NPEPL1	NPEPL1	0.165163	2.55909	0.0060965
O95865	N(G),N(G)-dimethylarginine dimethylaminohydrolase 2	DDAH2	0.105382	3.04081	0.00396588
Q9H0S4	Probable ATP-dependent RNA helicase DDX47	DDX47	0.0920219	1.35324	0.043582
Q15907	Ras-related protein Rab-11B	RAB11B	0.0859265	1.39163	0.040923
Q9NRY5	Protein FAM114A2	FAM114A2	0.128059	1.45287	0.036104
O43159	Ribosomal RNA-processing protein 8	RRP8	0.0678906	4.43379	0.00228249
Q96HP0	Dedicator of cytokinesis protein 6	DOCK6	0.182529	2.82335	0.00514334
Q9NXH9	tRNA (guanine(26)-N(2))-dimethyltransferase	TRMT1	0.0678461	1.48227	0.0339714
Q52LJ0-2	Isoform 2 of Protein FAM98B	FAM98B	0.120249	1.50867	0.0324978
Q8NDA8	Maestro heat-like repeat-containing protein family member 1	MROH1	-0.0651828	1.35433	0.0434897
Q99973	Telomerase protein component 1	TEP1	0.140751	2.64547	0.00537714
Q8TCT9	Minor histocompatibility antigen H13	HM13	0.132601	1.70686	0.0234936
P40938	Replication factor C subunit 3	RFC3	-0.0876977	1.54884	0.0301825
P49755	Transmembrane emp24 domain-containing protein 10	TMED10	0.133794	2.01349	0.0141045
Q9Y4D1	Disheveled-associated activator of morphogenesis 1	DAAM1	0.237444	2.11482	0.0117398
Q9NUY8	TBC1 domain family member 23	TBC1D23	0.148353	4.04139	0.00180364
Q8WWN8	Arf-GAP with Rho-GAP domain, ANK repeat and PH domain-containing protein 3	ARAP3	0.0915939	1.46291	0.0354051
Q9H7Z7	Prostaglandin E synthase 2	PTGES2	-0.13291	1.61646	0.0270849
Q13332-2	Isoform PTPS-MEA of Receptor-type tyrosine-protein phosphatase S	PTPRS	-0.303004	3.69346	0.00155656
O00461	Golgi integral membrane protein 4	GOLIM4	-0.412874	3.5479	0.00192308
Q9H8H2	Probable ATP-dependent RNA helicase DDX31	DDX31	0.146035	2.05126	0.0130386
Q13188-2	Isoform 2 of Serine/threonine-protein kinase 3	STK3	0.0932091	1.74575	0.021969
O95292	Vesicle-associated membrane protein-associated protein B/C	VAPB	0.207304	2.3864	0.00786238
P12236	ADP/ATP translocase 3	SLC25A6	-0.236883	2.64662	0.00538484
Q96TA2	ATP-dependent zinc metalloprotease YME1L1	YME1L1	-0.189733	2.58003	0.00594362
P55145	Mesencephalic astrocyte-derived neurotrophic factor	MANF	0.153892	1.64148	0.0263304
Q9BPW8	Protein NipSnap homolog 1	NIPSNAP1	-0.218123	2.63439	0.00546507
P21912	Succinate dehydrogenase [ubiquinone] iron-sulfur subunit, mitochondrial	SDHB	-0.314783	2.92914	0.00452125
Q8NHP6	Motile sperm domain-containing protein 2	MOSPD2	0.191451	2.35268	0.00833244
Q8NAP3	Zinc finger and BTB domain-containing protein 38	ZBTB38	-0.300857	2.97433	0.00443393
O15126	Secretory carrier-associated membrane protein 1	SCAMP1	0.0956681	1.30665	0.0475657
P00519-2	Isoform IB of Tyrosine-protein kinase ABL1	ABL1	0.0843536	1.29759	0.048464
Q13042	Cell division cycle protein 16 homolog	CDC16	0.047612	1.87388	0.0178813
Q9H078-2	Isoform 2 of Caseinolytic peptidase B protein homolog	CLPB	-0.112489	1.91198	0.0167505
Q9UIJ7	GTP:AMP phosphotransferase AK3, mitochondrial	AK3	-0.128519	1.35261	0.0435503
Q96HN2	Putative adenosylhomocysteinase 3	AHCYL2	0.172224	1.66117	0.0256443
O94888	UBX domain-containing protein 7	UBXN7	0.0908912	1.57276	0.0292753
Q9NTX5	Ethylmalonyl-CoA decarboxylase	ECHDC1	0.0437218	1.42413	0.0386161
P26440	Isovaleryl-CoA dehydrogenase, mitochondrial	IVD	-0.124942	1.77908	0.020607
Q9HBM0	Vezatin	VEZT	0.258074	2.83578	0.00495337
P35659	Protein DEK	DEK	-0.142138	3.41869	0.00245265
Q5EBL4	RILP-like protein 1	RILPL1	0.0951913	1.55118	0.0301234
Q03135	Caveolin-1	CAV1	-0.129224	1.9087	0.0168458
H3BM74	NEDD8 ultimate buster 1	NUB1	0.209571	3.60068	0.00204082
Q9P2G1	Ankyrin repeat and IBR domain-containing protein 1	ANKIB1	0.0987211	1.92231	0.0164183
P30154-2	Isoform 2 of Serine/threonine-protein phosphatase 2A 65 kDa regulatory subunit A beta isoform	PPP2R1B	-0.115836	1.38331	0.041473
Q8IUR7	Armadillo repeat-containing protein 8	ARMC8	0.0830216	1.43821	0.0377875
Q9Y6I9	Testis-expressed sequence 264 protein	TEX264	0.334148	3.3416	0.00305812
Q5VIR6-4	Isoform 4 of Vacuolar protein sorting-associated protein 53 homolog	VPS53	0.0496959	1.30024	0.0482097
P04626	Receptor tyrosine-protein kinase erbB-2	ERBB2	-0.0770339	1.29292	0.0487575
Q96QR8	Transcriptional activator protein Pur-beta	PURB	0.0759973	1.40541	0.0399317
Q9GZS3	WD repeat-containing protein 61	WDR61	0.070086	1.62356	0.0268077
Q5VYS8	Terminal uridylyltransferase 7	ZCCHC6	0.0698061	1.31217	0.047023
Q9NW64	Pre-mRNA-splicing factor RBM22	RBM22	0.0761346	1.9905	0.0144951
Q5SWX8	Protein odr-4 homolog	ODR4	0.234214	2.69677	0.00513985
Q71RC2-4	Isoform 4 of La-related protein 4	LARP4	0.170004	2.12843	0.0114064
H7BYK4	PDZ and LIM domain protein 7 (Fragment)	PDLIM7	0.403567	3.19027	0.00377693
P46934-4	Isoform 4 of E3 ubiquitin-protein ligase NEDD4	NEDD4	0.220725	3.53535	0.00189036
P00441	Superoxide dismutase [Cu-Zn]	SOD1	-0.19949	1.66203	0.0255809
Q16134	Electron transfer flavoprotein-ubiquinone oxidoreductase, mitochondrial	ETFDH	-0.0986277	1.79047	0.0203912
Q9H7C4	Syncoilin	SYNC	0.107955	1.76691	0.0212257
Q9UDR5	Alpha-aminoadipic semialdehyde synthase, mitochondrial	AASS	-0.300428	2.80574	0.00504435
C9JA08	60S ribosomal export protein NMD3	NMD3	0.280629	2.75403	0.0051328
O75175	CCR4-NOT transcription complex subunit 3	CNOT3	0.0784005	2.31183	0.00888843
Q9BXB5	Oxysterol-binding protein-related protein 10	OSBPL10	0.0982484	2.23187	0.0100077
P82933	28S ribosomal protein S9, mitochondrial	MRPS9	-0.66616	4.02387	0.00171626
Q9TNN7	HLA class I histocompatibility antigen, Cw-5 alpha chain	HLA-C	-0.149438	1.80121	0.0196724
P52630	Signal transducer and activator of transcription 2	STAT2	-0.23541	3.06876	0.00382379
P62834	Ras-related protein Rap-1A	RAP1A	0.204682	2.15959	0.011022
P84095	Rho-related GTP-binding protein RhoG	RHOG	0.159665	2.37309	0.00791024
Q9NUQ7	Ufm1-specific protease 2	UFSP2	0.195879	2.63647	0.00541926
Q14997	Proteasome activator complex subunit 4	PSME4	0.0670578	1.39661	0.0405194
C9JMV9	Protein ABHD14A-ACY1	ABHD14A-ACY1	-1.41713	4.7743	0.00196429
P37268	Squalene synthase	FDFT1	-0.495732	2.66792	0.00529722
Q53H12	Acylglycerol kinase, mitochondrial	AGK	-0.148796	1.95777	0.0154231
O15118	Niemann-Pick C1 protein	NPC1	-0.163163	1.98143	0.0146724
Q658Y4	Protein FAM91A1	FAM91A1	0.114173	1.90553	0.0170797
Q5VZE5	N-alpha-acetyltransferase 35, NatC auxiliary subunit	NAA35	0.073008	1.5612	0.0296482
Q9NX62	Inositol monophosphatase 3	IMPAD1	-0.545261	3.67499	0.00179249
P18858	DNA ligase 1	LIG1	-0.407798	3.46985	0.00202048
O15164	Transcription intermediary factor 1-alpha	TRIM24	-0.161061	2.16882	0.0109289
Q9H6F5	Coiled-coil domain-containing protein 86	CCDC86	0.0894104	1.57926	0.02899
Q5ZPR3	CD276 antigen	CD276	0.15795	3.15303	0.00370567
Q6YP21	Kynurenine--oxoglutarate transaminase 3	CCBL2	-0.161263	2.58559	0.00580471
Q8WY36	HMG box transcription factor BBX	BBX	-0.320155	2.32192	0.00864234
O75717	WD repeat and HMG-box DNA-binding protein 1	WDHD1	-0.411787	3.16805	0.00381615
Q9BV73	Centrosome-associated protein CEP250	CEP250	-0.100082	1.91348	0.016588
O75822	Eukaryotic translation initiation factor 3 subunit J	EIF3J	0.184294	2.30269	0.00896615
P0CG38	POTE ankyrin domain family member I	POTEI	0.345719	2.31284	0.00890683
F8W7C6	60S ribosomal protein L10	RPL10	0.0553522	1.32292	0.0458771
Q96PQ0	VPS10 domain-containing receptor SorCS2	SORCS2	0.241168	1.95206	0.0155013
Q92541	RNA polymerase-associated protein RTF1 homolog	RTF1	-0.0759962	3.14416	0.00378017
Q9Y5J1	U3 small nucleolar RNA-associated protein 18 homolog	UTP18	0.128122	1.53639	0.0307211
M0QXA7	Protein Wiz	WIZ	-0.111242	1.41767	0.0391759
P25440-2	Isoform 2 of Bromodomain-containing protein 2	BRD2	0.0404811	1.3998	0.0403153
O00154	Cytosolic acyl coenzyme A thioester hydrolase	ACOT7	-0.15589	1.74492	0.0219877
Q6T4R5	Nance-Horan syndrome protein	NHS	-0.181417	1.786	0.0205033
Q15165	Serum paraoxonase/arylesterase 2	PON2	0.150558	1.58547	0.0287039
Q96A49	Synapse-associated protein 1	SYAP1	0.116183	1.96548	0.0151548
Q13206	Probable ATP-dependent RNA helicase DDX10	DDX10	0.24552	4.00459	0.00166443
P60981	Destrin	DSTN	0.213743	2.25241	0.00957838
P08243	Asparagine synthetase [glutamine-hydrolyzing]	ASNS	1.41023	4.18316	0.00207531
Q92466	DNA damage-binding protein 2	DDB2	-0.123107	1.56134	0.029639
Q9NVH1	DnaJ homolog subfamily C member 11	DNAJC11	-0.184069	2.59824	0.0058152
Q9NYV4	Cyclin-dependent kinase 12	CDK12	-0.117315	2.17017	0.0109487
Q8NB90	Spermatogenesis-associated protein 5	SPATA5	-0.106156	1.32999	0.0452579
Q96LJ7	Dehydrogenase/reductase SDR family member 1	DHRS1	0.0754619	1.38676	0.0413317
Q8IWW6	Rho GTPase-activating protein 12	ARHGAP12	-0.200642	2.5481	0.00615707
Q9NX46	Poly(ADP-ribose) glycohydrolase ARH3	ADPRHL2	0.136837	2.72975	0.00528527
Q86XR7-2	Isoform 2 of TIR domain-containing adapter molecule 2	TICAM2	0.197528	2.54081	0.00610513
Q99729-3	Isoform 3 of Heterogeneous nuclear ribonucleoprotein A/B	HNRNPAB	0.041091	1.43307	0.0381811
P05141	ADP/ATP translocase 2	SLC25A5	-0.143037	1.78054	0.0205627
Q9Y639	Neuroplastin	NPTN	0.152787	1.91847	0.0164851
Q96EV2	RNA-binding protein 33	RBM33	-0.211858	1.60419	0.0278509
F5H0F9	Anaphase-promoting complex subunit 5	ANAPC5	0.0522677	2.32378	0.00860783
Q9Y2I1	Nischarin	NISCH	0.10487	2.32965	0.00857831
Q96NY7	Chloride intracellular channel protein 6	CLIC6	0.27258	3.84972	0.0016087
Q9Y5M8	Signal recognition particle receptor subunit beta	SRPRB	0.238736	2.34735	0.00847422
Q86UY8	5'-nucleotidase domain-containing protein 3	NT5DC3	-0.105875	1.90543	0.0170672
H0Y931	Ankyrin-2 (Fragment)	ANK2	0.264022	1.42267	0.0386707
Q2PPJ7	Ral GTPase-activating protein subunit alpha-2	RALGAPA2	0.0545322	2.60334	0.00577595
Q9NW82	WD repeat-containing protein 70	WDR70	0.0494924	2.05073	0.0130279
Q14956	Transmembrane glycoprotein NMB	GPNMB	-0.165606	1.75484	0.021721
O75947	ATP synthase subunit d, mitochondrial	ATP5H	-0.287929	3.01408	0.00419401
P30048	Thioredoxin-dependent peroxide reductase, mitochondrial	PRDX3	-0.299063	2.79871	0.00502333
Q6NVY1	3-hydroxyisobutyryl-CoA hydrolase, mitochondrial	HIBCH	-0.147104	1.66481	0.0254943
P49903	Selenide, water dikinase 1	SEPHS1	0.110787	2.24991	0.00969359
P01889	HLA class I histocompatibility antigen, B-7 alpha chain	HLA-B	0.145945	2.62383	0.00556692
P49841-2	Isoform 2 of Glycogen synthase kinase-3 beta	GSK3B	0.116923	1.89224	0.0173185
Q53GQ0	Estradiol 17-beta-dehydrogenase 12	HSD17B12	0.252818	2.65225	0.00542754
P48723	Heat shock 70 kDa protein 13	HSPA13	0.509527	3.86349	0.00167232
Q15269	Periodic tryptophan protein 2 homolog	PWP2	0.0595712	1.43533	0.0379671
O15511	Actin-related protein 2/3 complex subunit 5	ARPC5	0.0507181	1.41305	0.0393986
Q16850	Lanosterol 14-alpha demethylase	CYP51A1	0.247983	1.74109	0.0222055
Q9Y217	Myotubularin-related protein 6	MTMR6	-0.250042	3.14925	0.00368788
Q14146	Unhealthy ribosome biogenesis protein 2 homolog	URB2	0.0751407	1.49726	0.0329208
Q9Y2G8	DnaJ homolog subfamily C member 16	DNAJC16	0.220852	2.3624	0.00811255
O75844	CAAX prenyl protease 1 homolog	ZMPSTE24	0.200187	1.83587	0.018762
Q14149	MORC family CW-type zinc finger protein 3	MORC3	0.129354	2.66255	0.00540407
P60510	Serine/threonine-protein phosphatase 4 catalytic subunit	PPP4C	0.020251	2.29345	0.00894453
Q8N5C6	S1 RNA-binding domain-containing protein 1	SRBD1	0.0769257	1.38018	0.0416449
P27986-4	Isoform 4 of Phosphatidylinositol 3-kinase regulatory subunit alpha	PIK3R1	-0.0617112	1.40878	0.0396829
P53597	Succinyl-CoA ligase [ADP/GDP-forming] subunit alpha, mitochondrial	SUCLG1	-0.188441	1.88808	0.0174275
Q9H4Z3	Phosphorylated CTD-interacting factor 1	PCIF1	0.150394	3.32208	0.0032822
P11166	Solute carrier family 2, facilitated glucose transporter member 1	SLC2A1	-0.127201	2.67332	0.00532842
Q96QC0	Serine/threonine-protein phosphatase 1 regulatory subunit 10	PPP1R10	-0.0887419	2.96134	0.00439063
Q5THJ4	Vacuolar protein sorting-associated protein 13D	VPS13D	0.0593443	1.45298	0.0361227
O75190	DnaJ homolog subfamily B member 6	DNAJB6	0.166337	1.88115	0.0176994
P82650	28S ribosomal protein S22, mitochondrial	MRPS22	-0.352423	3.04275	0.00397861
Q96BM9	ADP-ribosylation factor-like protein 8A	ARL8A	0.0988369	1.36994	0.042214
Q96G01	Protein bicaudal D homolog 1	BICD1	0.197464	3.18525	0.00388369
Q9NS86	LanC-like protein 2	LANCL2	0.143098	2.33739	0.00841161
Q6P1M0	Long-chain fatty acid transport protein 4	SLC27A4	0.382652	4.44316	0.00229545
Q8NI08	Nuclear receptor coactivator 7	NCOA7	0.302519	3.56046	0.00195312
Q9UQ90	Paraplegin	SPG7	-0.252399	2.51999	0.00610273
D6RBM0	Heterogeneous nuclear ribonucleoprotein H (Fragment)	HNRNPH1	-0.595139	3.16507	0.00378325
O95714	E3 ubiquitin-protein ligase HERC2	HERC2	0.183445	3.21228	0.00387013
P13497	Bone morphogenetic protein 1	BMP1	0.318721	2.1404	0.0111125
Q92785	Zinc finger protein ubi-d4	DPF2	0.152813	1.95366	0.0155017
Q13444-9	Isoform 9 of Disintegrin and metalloproteinase domain-containing protein 15	ADAM15	-0.177639	2.51079	0.00621693
Q12913	Receptor-type tyrosine-protein phosphatase eta	PTPRJ	0.288741	3.41147	0.0024448
O60361	Putative nucleoside diphosphate kinase	NME2P1	-0.200058	1.45119	0.0363094
Q9H6U6-8	Isoform 4 of Breast carcinoma-amplified sequence 3	BCAS3	0.0950394	2.2843	0.00896517
Q9NYI0	PH and SEC7 domain-containing protein 3	PSD3	-0.0597343	1.42158	0.0387263
Q9ULJ7	Ankyrin repeat domain-containing protein 50	ANKRD50	0.0717442	2.48492	0.00655971
O75396	Vesicle-trafficking protein SEC22b	SEC22B	0.122072	1.56014	0.0296862
E7EPT4	NADH dehydrogenase [ubiquinone] flavoprotein 2, mitochondrial	NDUFV2	-0.22012	2.29491	0.00891131
Q9Y6C9	Mitochondrial carrier homolog 2	MTCH2	-0.171041	2.63353	0.00545736
Q5T6F2	Ubiquitin-associated protein 2	UBAP2	-0.165906	1.50495	0.0326683
Q13185	Chromobox protein homolog 3	CBX3	-0.0741634	1.72949	0.0223954
Q6YHU6	Thyroid adenoma-associated protein	THADA	0.167155	2.3133	0.00891144
Q99442	Translocation protein SEC62	SEC62	0.362279	2.58037	0.00594762
O75489	NADH dehydrogenase [ubiquinone] iron-sulfur protein 3, mitochondrial	NDUFS3	-0.330868	2.96527	0.00440353
D6R9B6	40S ribosomal protein S3a	RPS3A	-0.0762057	1.77386	0.0209537
P01112	GTPase HRas	HRAS	0.0832229	1.52628	0.0311098
Q9H488	GDP-fucose protein O-fucosyltransferase 1	POFUT1	0.177198	2.2322	0.0100173
P27487	Dipeptidyl peptidase 4	DPP4	-0.107175	2.663	0.00541588
Q99543	DnaJ homolog subfamily C member 2	DNAJC2	0.0781176	1.49955	0.0329169
P56537	Eukaryotic translation initiation factor 6	EIF6	0.136775	2.36204	0.00810817
Q9NSC5	Homer protein homolog 3	HOMER3	-0.138898	2.65432	0.00543146
O75190-3	Isoform C of DnaJ homolog subfamily B member 6	DNAJB6	0.149099	2.33409	0.00854918
P17302	Gap junction alpha-1 protein	GJA1	-0.49396	4.42906	0.00225698
Q96GK7	Fumarylacetoacetate hydrolase domain-containing protein 2A	FAHD2A	-0.0377735	1.62943	0.0266627
Q9BQ70	Transcription factor 25	TCF25	-0.200875	3.49467	0.00209558
Q9Y6X9	MORC family CW-type zinc finger protein 2	MORC2	0.137091	2.47902	0.00671125
Q99986	Serine/threonine-protein kinase VRK1	VRK1	-0.17177	2.19754	0.0104686
Q96EM0	Trans-L-3-hydroxyproline dehydratase	L3HYPDH	0.191714	3.38165	0.00298452
Q9NXC5	WD repeat-containing protein mio	MIOS	0.1227	2.75213	0.0051246
O95391	Pre-mRNA-splicing factor SLU7	SLU7	0.109187	1.56154	0.0296473
Q01973	Tyrosine-protein kinase transmembrane receptor ROR1	ROR1	0.315181	3.9118	0.0014806
Q9HCU5	Prolactin regulatory element-binding protein	PREB	0.165712	1.77381	0.0209772
Q86Y07	Serine/threonine-protein kinase VRK2	VRK2	0.122168	2.28082	0.0090794
P63279	SUMO-conjugating enzyme UBC9	UBE2I	0.0990654	2.73556	0.00530606
Q9UJX3	Anaphase-promoting complex subunit 7	ANAPC7	0.0549004	1.61167	0.0273656
Q8NHV4-3	Isoform 3 of Protein NEDD1	NEDD1	-0.180681	1.66017	0.0256897
P51398	28S ribosomal protein S29, mitochondrial	DAP3	-0.454735	3.75415	0.00142308
Q9H269	Vacuolar protein sorting-associated protein 16 homolog	VPS16	0.0700636	2.86456	0.00492417
P31483	Nucleolysin TIA-1 isoform p40	TIA1	0.0773959	1.62158	0.0268426
P45973	Chromobox protein homolog 5	CBX5	-0.256346	2.87765	0.00492112
Q14318	Peptidyl-prolyl cis-trans isomerase FKBP8	FKBP8	-0.397494	3.59962	0.00203666
P16989-2	Isoform 2 of Y-box-binding protein 3	YBX3	0.277051	2.06601	0.012662
P55287	Cadherin-11	CDH11	-0.617971	4.51421	0.00191411
Q96F86	Enhancer of mRNA-decapping protein 3	EDC3	0.0544455	2.09097	0.0121157
Q9GZL7	Ribosome biogenesis protein WDR12	WDR12	0.125864	2.1704	0.0109587
Q13155	Aminoacyl tRNA synthase complex-interacting multifunctional protein 2	AIMP2	0.187322	2.4541	0.00697278
Q8IWS0	PHD finger protein 6	PHF6	-0.0798892	2.56164	0.00604368
Q12846	Syntaxin-4	STX4	0.124327	1.87908	0.0177613
Q9ULI3	Protein HEG homolog 1	HEG1	-0.229572	2.462	0.00674776
Q8N8A6	ATP-dependent RNA helicase DDX51	DDX51	0.135519	2.07068	0.0126614
Q8TB72-3	Isoform 3 of Pumilio homolog 2	PUM2	0.0817281	1.37134	0.0421848
Q92791	Synaptonemal complex protein SC65	LEPREL4	0.217895	2.64772	0.00539255
P09012	U1 small nuclear ribonucleoprotein A	SNRPA	-0.0610673	1.30535	0.0476574
Q9BRX2	Protein pelota homolog	PELO	0.131809	2.43813	0.00718453
P28702-3	Isoform 2 of Retinoic acid receptor RXR-beta	RXRB	0.0943869	1.40142	0.0401994
P39687	Acidic leucine-rich nuclear phosphoprotein 32 family member A	ANP32A	0.176123	3.16109	0.00376471
P40616	ADP-ribosylation factor-like protein 1	ARL1	0.104733	1.60724	0.0276756
Q86UU0	B-cell CLL/lymphoma 9-like protein	BCL9L	-0.0904699	2.04194	0.0134002
Q9UL25	Ras-related protein Rab-21	RAB21	0.207764	2.71976	0.00528693
O95571	Persulfide dioxygenase ETHE1, mitochondrial	ETHE1	-0.147678	3.25625	0.00350543
Q9Y6W5	Wiskott-Aldrich syndrome protein family member 2	WASF2	-0.0950794	2.04891	0.0130644
Q7Z7H5	Transmembrane emp24 domain-containing protein 4	TMED4	0.145042	1.84942	0.0183794
Q6EMK4	Vasorin	VASN	0.231243	1.98132	0.0146667
Q13137-4	Isoform 4 of Calcium-binding and coiled-coil domain-containing protein 2	CALCOCO2	0.0892541	2.26431	0.00949653
Q9BZE1	39S ribosomal protein L37, mitochondrial	MRPL37	-1.8017	5.84201	0
P54687	Branched-chain-amino-acid aminotransferase, cytosolic	BCAT1	0.252642	2.42087	0.00761401
Q8WUA2	Peptidyl-prolyl cis-trans isomerase-like 4	PPIL4	0.109645	2.5387	0.00609721
Q8IV08	Phospholipase D3	PLD3	-0.0919908	1.7119	0.0233285
Q8TAF3	WD repeat-containing protein 48	WDR48	0.131404	2.36646	0.00802172
Q12882	Dihydropyrimidine dehydrogenase [NADP(+)]	DPYD	-0.408659	3.36612	0.00292121
P62750	60S ribosomal protein L23a	RPL23A	-0.0428322	1.78004	0.0205559
Q9NP58	ATP-binding cassette sub-family B member 6, mitochondrial	ABCB6	-0.108204	1.55289	0.0299732
Q9Y3B3	Transmembrane emp24 domain-containing protein 7	TMED7	0.152991	2.42247	0.00756016
Q9Y2V7	Conserved oligomeric Golgi complex subunit 6	COG6	0.0744503	2.31457	0.00878756
Q9NVN8	Guanine nucleotide-binding protein-like 3-like protein	GNL3L	0.36296	3.88768	0.00145029
Q9H832	Ubiquitin-conjugating enzyme E2 Z	UBE2Z	0.12488	1.75422	0.0217472
F5GXE4	Arginyl-tRNA--protein transferase 1	ATE1	0.129762	2.57919	0.00598929
Q92545	Transmembrane protein 131	TMEM131	0.212404	2.47879	0.0067031
Q14696	LDLR chaperone MESD	MESDC2	0.151968	1.69486	0.0242721
Q5VUA4	Zinc finger protein 318	ZNF318	-0.109145	2.4489	0.00701179
O14828	Secretory carrier-associated membrane protein 3	SCAMP3	0.235969	3.54433	0.00191205
Q9UBT7	Alpha-catulin	CTNNAL1	-0.563364	4.53356	0.00198726
O95864	Fatty acid desaturase 2	FADS2	-0.260614	1.74814	0.0218455
P50336	Protoporphyrinogen oxidase	PPOX	-0.110314	1.72555	0.0227006
Q8WUH2	Transforming growth factor-beta receptor-associated protein 1	TGFBRAP1	0.0622278	3.18126	0.00384
Q02241	Kinesin-like protein KIF23	KIF23	-0.579517	2.63535	0.00540777
Q6P587	Acylpyruvase FAHD1, mitochondrial	FAHD1	-0.168913	2.52761	0.00608584
Q6P597-3	Isoform 3 of Kinesin light chain 3	KLC3	0.121601	2.20504	0.0104805
P52292	Importin subunit alpha-1	KPNA2	-0.362868	2.65131	0.00541973
P56945-6	Isoform 6 of Breast cancer anti-estrogen resistance protein 1	BCAR1	-0.114489	1.42718	0.0385011
Q01581	Hydroxymethylglutaryl-CoA synthase, cytoplasmic	HMGCS1	-0.474372	2.80126	0.00503172
P35232	Prohibitin	PHB	-0.197209	2.13653	0.0112601
P54646	5'-AMP-activated protein kinase catalytic subunit alpha-2	PRKAA2	0.164495	3.89045	0.00145882
Q96L92	Sorting nexin-27	SNX27	0.038632	1.38387	0.0414288
Q9H501	ESF1 homolog	ESF1	0.165811	2.4284	0.00748754
Q9Y4X5	E3 ubiquitin-protein ligase ARIH1	ARIH1	0.13499	1.85061	0.0183603
Q8IZP0	Abl interactor 1	ABI1	-0.0640012	1.94529	0.0158378
Q9BXB4	Oxysterol-binding protein-related protein 11	OSBPL11	-0.128728	1.98264	0.0146894
Q9Y6X8	Zinc fingers and homeoboxes protein 2	ZHX2	-0.301924	5.00213	0.00275
Q96EI5-2	Isoform 2 of Transcription elongation factor A protein-like 4	TCEAL4	-0.0951165	1.54209	0.0303883
Q9NW15	Anoctamin-10	ANO10	0.331861	3.0959	0.00376201
P36543	V-type proton ATPase subunit E 1	ATP6V1E1	-0.111126	3.0954	0.00375342
Q03405	Urokinase plasminogen activator surface receptor	PLAUR	0.149407	1.802	0.0196128
Q6ZRP7	Sulfhydryl oxidase 2	QSOX2	0.0915197	1.45735	0.0359478
P08174-7	Isoform 7 of Complement decay-accelerating factor	CD55	0.297592	2.58149	0.00595562
Q9P0J1-2	Isoform 2 of [Pyruvate dehydrogenase [acetyl-transferring]]-phosphatase 1, mitochondrial	PDP1	-0.306638	2.56764	0.00600664
Q9UH62	Armadillo repeat-containing X-linked protein 3	ARMCX3	0.181726	2.88782	0.00478755
Q9NVE5-3	Isoform 3 of Ubiquitin carboxyl-terminal hydrolase 40	USP40	0.105556	2.23633	0.00992163
P01116-2	Isoform 2B of GTPase KRas	KRAS	0.121729	1.60912	0.0275626
P46782	40S ribosomal protein S5	RPS5	0.0951198	2.85682	0.00499911
Q5VSL9	Striatin-interacting protein 1	STRIP1	0.131736	3.19114	0.00379135
Q9P0U4-2	Isoform 2 of CXXC-type zinc finger protein 1	CXXC1	0.0507951	1.53472	0.0307607
Q9HCD6-2	Isoform 2 of Protein TANC2	TANC2	0.0921721	1.91694	0.0164547
Q9H4L7-2	Isoform 2 of SWI/SNF-related matrix-associated actin-dependent regulator of chromatin subfamily A containing DEAD/H box 1	SMARCAD1	-0.0769497	1.43787	0.0378195
B4DTS2	Serine/threonine-protein kinase D	PRKD2	0.19599	1.77061	0.0211246
A0A087WX37	Integrin alpha-4	ITGA4	0.268881	2.48368	0.00654368
P35249	Replication factor C subunit 4	RFC4	-0.221556	3.11939	0.00368765
Q08174-2	Isoform 2 of Protocadherin-1	PCDH1	1.15197	5.87549	0
O94985-2	Isoform 2 of Calsyntenin-1	CLSTN1	0.152646	1.89157	0.017306
Q5SY16	Polynucleotide 5'-hydroxyl-kinase NOL9	NOL9	0.0676748	1.855	0.0181765
P56159-2	Isoform 2 of GDNF family receptor alpha-1	GFRA1	0.382281	3.91718	0.00148503
Q5R363	SRSF protein kinase 1	SRPK1	0.0854099	2.32728	0.00862585
Q9UEG4	Zinc finger protein 629	ZNF629	0.138964	2.19854	0.0104881
Q16625	Occludin	OCLN	0.0861106	1.76786	0.0211972
Q9HB90	Ras-related GTP-binding protein C	RRAGC	-0.116801	2.39001	0.00784392
A0A087WYF7	MICOS complex subunit MIC27	APOOL	-0.159627	2.25199	0.00962512
Q9HC52	Chromobox protein homolog 8	CBX8	-0.125972	1.43218	0.0381962
Q9BYC5	Alpha-(1,6)-fucosyltransferase	FUT8	0.0934476	1.53471	0.0307523
Q86Y82	Syntaxin-12	STX12	0.183196	2.0396	0.013456
Q96A72	Protein mago nashi homolog 2	MAGOHB	0.0778011	1.75998	0.0213768
Q9UHB7	AF4/FMR2 family member 4	AFF4	0.123871	1.95073	0.0156077
Q96I15	Selenocysteine lyase	SCLY	0.206338	2.93787	0.00436122
Q9H1K0	Rabenosyn-5	RBSN	0.117421	2.43029	0.0075093
Q96J02	E3 ubiquitin-protein ligase Itchy homolog	ITCH	0.0982997	1.72581	0.0226786
Q9NZJ7	Mitochondrial carrier homolog 1	MTCH1	0.110948	1.45048	0.0364193
Q92870-4	Isoform 4 of Amyloid beta A4 precursor protein-binding family B member 2	APBB2	0.262046	4.09108	0.00191506
Q9UKS6	Protein kinase C and casein kinase substrate in neurons protein 3	PACSIN3	-0.0505959	1.3395	0.0447211
Q9H9B4	Sideroflexin-1	SFXN1	-0.135862	2.06649	0.0126672
E9PES4	Kinesin-like protein KIF3A	KIF3A	0.1004	1.36859	0.0423382
P51784	Ubiquitin carboxyl-terminal hydrolase 11	USP11	0.257658	3.83651	0.00155381
O95208-2	Isoform 2 of Epsin-2	EPN2	0.16783	2.51971	0.00609886
Q8TD55	Pleckstrin homology domain-containing family O member 2	PLEKHO2	0.321264	4.89835	0.00222222
Q8WVQ1	Soluble calcium-activated nucleotidase 1	CANT1	0.0627464	1.29125	0.0489635
Q8TDB6	E3 ubiquitin-protein ligase DTX3L	DTX3L	0.157582	3.15308	0.00371014
Q9ULC5-3	Isoform 2 of Long-chain-fatty-acid--CoA ligase 5	ACSL5	0.136932	1.86081	0.0181857
Q9H0H0	Integrator complex subunit 2	INTS2	0.0775928	1.72387	0.0227269
P02792	Ferritin light chain	FTL	-0.498658	3.66895	0.0017807
H0YHG0	Uncharacterized protein (Fragment)		-0.224571	1.35464	0.0434508
Q16798	NADP-dependent malic enzyme, mitochondrial	ME3	-0.214845	2.3397	0.0084294
O94985	Calsyntenin-1	CLSTN1	-0.0544563	1.38933	0.0412344
Q9Y4C2	Protein FAM115A	TCAF1	-0.128661	2.24101	0.00985929
Q6PJG2	ELM2 and SANT domain-containing protein 1	ELMSAN1	-0.113825	3.02107	0.00413319
Q9NRR5	Ubiquilin-4	UBQLN4	0.134485	2.385	0.00784931
O94880	PHD finger protein 14	PHF14	0.0594808	1.29513	0.0486188
P34913	Bifunctional epoxide hydrolase 2	EPHX2	0.203003	2.8299	0.00509966
Q96RY7	Intraflagellar transport protein 140 homolog	IFT140	0.0903451	3.70598	0.0015672
Q99653	Calcineurin B homologous protein 1	CHP1	0.157814	2.18733	0.0106152
Q9NQG5	Regulation of nuclear pre-mRNA domain-containing protein 1B	RPRD1B	0.149632	1.99612	0.0143965
Q7L1W4	Volume-regulated anion channel subunit LRRC8D	LRRC8D	0.285747	3.5146	0.00184162
H0Y5K5	Endoplasmic reticulum-Golgi intermediate compartment protein 3 (Fragment)	ERGIC3	0.0868556	1.33687	0.0449829
P22694	cAMP-dependent protein kinase catalytic subunit beta	PRKACB	0.249584	4.52421	0.00195
Q05519	Serine/arginine-rich splicing factor 11	SRSF11	-0.0472398	1.74444	0.0219806
P40692	DNA mismatch repair protein Mlh1	MLH1	0.114582	3.0822	0.00391432
Q9NVU7	Protein SDA1 homolog	SDAD1	0.152767	3.31202	0.00324928
P36542	ATP synthase subunit gamma, mitochondrial	ATP5C1	-0.262724	2.53816	0.00608538
O75487	Glypican-4	GPC4	-0.201432	2.13356	0.011357
P49840	Glycogen synthase kinase-3 alpha	GSK3A	0.141897	3.01877	0.00422453
Q8IW45	ATP-dependent (S)-NAD(P)H-hydrate dehydratase	CARKD	0.106779	3.32822	0.00331095
Q9UID3	Vacuolar protein sorting-associated protein 51 homolog	VPS51	0.0765918	2.12235	0.0116187
P04049-2	Isoform 2 of RAF proto-oncogene serine/threonine-protein kinase	RAF1	-0.0890505	1.51465	0.0319739
Q99674-5	Isoform 5 of Cell growth regulator with EF hand domain protein 1	CGREF1	-0.963735	4.67079	0.00166667
Q9H6X2	Anthrax toxin receptor 1	ANTXR1	-0.294951	2.45387	0.00696866
O43818	U3 small nucleolar RNA-interacting protein 2	RRP9	0.137169	2.19188	0.0104411
Q8N1G0	Zinc finger protein 687	ZNF687	-0.0898868	1.48302	0.033957
Q969E4	Transcription elongation factor A protein-like 3	TCEAL3	0.160001	2.53293	0.0061054
Q9H4L7	SWI/SNF-related matrix-associated actin-dependent regulator of chromatin subfamily A containing DEAD/H box 1	SMARCAD1	0.0408426	1.35271	0.0435608
Q6GYQ0-2	Isoform 2 of Ral GTPase-activating protein subunit alpha-1	RALGAPA1	0.122441	2.23404	0.0100019
Q96IV0	Peptide-N(4)-(N-acetyl-beta-glucosaminyl)asparagine amidase	NGLY1	0.121411	1.99953	0.0143336
Q9NPI1-2	Isoform 2 of Bromodomain-containing protein 7	BRD7	-0.10539	2.06759	0.0126778
P23919	Thymidylate kinase	DTYMK	-0.213751	2.50324	0.0063229
Q9BWS9	Chitinase domain-containing protein 1	CHID1	0.117989	1.41924	0.0388183
P48047	ATP synthase subunit O, mitochondrial	ATP5O	-0.28623	2.69061	0.0051934
P51665	26S proteasome non-ATPase regulatory subunit 7	PSMD7	0.0653372	1.47029	0.0348805
Q9Y6R1	Electrogenic sodium bicarbonate cotransporter 1	SLC4A4	-0.148987	1.56714	0.0294689
P11137	Microtubule-associated protein 2	MAP2	-0.174681	2.04415	0.013244
Q02539	Histone H1.1	HIST1H1A	-0.188115	2.57942	0.0059933
Q9BYX7	Putative beta-actin-like protein 3	POTEKP	0.411655	1.84956	0.0183858
Q08345-5	Isoform 4 of Epithelial discoidin domain-containing receptor 1	DDR1	-0.479653	4.02871	0.00175265
Q96HS1	Serine/threonine-protein phosphatase PGAM5, mitochondrial	PGAM5	-0.202573	2.56503	0.00599867
O95361	Tripartite motif-containing protein 16	TRIM16	0.409621	4.16299	0.00204115
O95758-4	Isoform 4 of Polypyrimidine tract-binding protein 3	PTBP3	0.0705897	1.59972	0.0280848
O60493	Sorting nexin-3	SNX3	-0.235574	3.17393	0.00383042
P48506	Glutamate--cysteine ligase catalytic subunit	GCLC	0.204908	1.76518	0.0212352
Q6UY14-3	Isoform 3 of ADAMTS-like protein 4	ADAMTSL4	0.396327	3.37196	0.00295253
Q9UBD5-2	Isoform 2 of Origin recognition complex subunit 3	ORC3	0.0581117	2.20431	0.010504
Q86YT6	E3 ubiquitin-protein ligase MIB1	MIB1	0.307339	4.04288	0.00181685
P25490	Transcriptional repressor protein YY1	YY1	-0.0499082	3.48731	0.00205913
P04179	Superoxide dismutase [Mn], mitochondrial	SOD2	-0.242337	2.31281	0.00890222
O95235	Kinesin-like protein KIF20A	KIF20A	-0.686814	3.90029	0.00147619
Q9ULG6-5	Isoform 5 of Cell cycle progression protein 1	CCPG1	0.739699	4.46012	0.00233526
Q9UNW1	Multiple inositol polyphosphate phosphatase 1	MINPP1	-0.604263	3.28066	0.00333705
O75843	AP-1 complex subunit gamma-like 2	AP1G2	-0.135222	2.7967	0.00501081
Q9P2E5	Chondroitin sulfate glucuronyltransferase	CHPF2	-0.148421	1.66165	0.0256012
O95816	BAG family molecular chaperone regulator 2	BAG2	0.182875	2.72541	0.00531984
P29536	Leiomodin-1	LMOD1	0.431647	2.88083	0.00494353
P48553	Trafficking protein particle complex subunit 10	TRAPPC10	0.0679747	1.92886	0.0162615
Q9H7N4	Splicing factor, arginine/serine-rich 19	SCAF1	-0.0468349	2.30776	0.00896033
Q13671	Ras and Rab interactor 1	RIN1	-0.119332	1.5141	0.0319978
Q8TC12	Retinol dehydrogenase 11	RDH11	0.237909	2.39455	0.00781859
O75886	Signal transducing adapter molecule 2	STAM2	0.0850734	1.98874	0.0145209
Q9NVZ3	Adaptin ear-binding coat-associated protein 2	NECAP2	0.0795749	1.31958	0.0461537
O00264	Membrane-associated progesterone receptor component 1	PGRMC1	0.170768	2.08463	0.0122952
Q8IWV7	E3 ubiquitin-protein ligase UBR1	UBR1	0.136521	2.35862	0.0080863
Q15118-2	Isoform 2 of [Pyruvate dehydrogenase (acetyl-transferring)] kinase isozyme 1, mitochondrial	PDK1	-0.188096	3.46233	0.00200338
Q92520	Protein FAM3C	FAM3C	-0.497017	4.17094	0.00205809
Q68CQ4	Digestive organ expansion factor homolog	DIEXF	0.195063	2.98808	0.00431452
Q9Y5K8	V-type proton ATPase subunit D	ATP6V1D	-0.065044	1.98237	0.0146837
Q96IF1	LIM domain-containing protein ajuba	AJUBA	0.345169	3.01615	0.00420704
Q9UGV2	Protein NDRG3	NDRG3	-0.198108	2.8038	0.00503592
O14975	Very long-chain acyl-CoA synthetase	SLC27A2	0.179378	2.64309	0.00535801
Q9BXW7	Cat eye syndrome critical region protein 5	CECR5	-0.226863	3.0251	0.00402092
Q9H4I2	Zinc fingers and homeoboxes protein 3	ZHX3	-0.0960348	2.47532	0.00668281
Q00059	Transcription factor A, mitochondrial	TFAM	-0.194407	1.96968	0.0149396
Q9HBG6-5	Isoform 5 of Intraflagellar transport protein 122 homolog	IFT122	0.0987176	3.14466	0.00378469
Q96SK2	Transmembrane protein 209	TMEM209	0.0351264	1.45713	0.0359385
Q96CC6	Inactive rhomboid protein 1	RHBDF1	-0.249612	3.07278	0.00384071
P29597	Non-receptor tyrosine-protein kinase TYK2	TYK2	0.103329	2.05036	0.0130226
Q8IXM2-3	Isoform 3 of Chromatin complexes subunit BAP18	BAP18	0.0937325	1.73574	0.0221732
Q13444	Disintegrin and metalloproteinase domain-containing protein 15	ADAM15	-0.236042	1.48939	0.0335296
Q8WUI4-5	Isoform 5 of Histone deacetylase 7	HDAC7	-0.136476	2.66159	0.00540015
Q8WXX5	DnaJ homolog subfamily C member 9	DNAJC9	-0.113893	1.60191	0.0280628
P63000-2	Isoform B of Ras-related C3 botulinum toxin substrate 1	RAC1	0.101946	1.29726	0.0485408
Q14667	UPF0378 protein KIAA0100	KIAA0100	0.129994	2.07846	0.0124094
Q9BPX3	Condensin complex subunit 3	NCAPG	-0.536173	2.47633	0.00669497
Q8IYS1	Peptidase M20 domain-containing protein 2	PM20D2	-0.09816	1.60867	0.0275384
Q9NNX1-2	Isoform 2 of Tuftelin	TUFT1	0.455499	3.80548	0.00150636
Q96QD9	UAP56-interacting factor	FYTTD1	0.221246	3.45974	0.00198992
J3QLS3	28S ribosomal protein S7, mitochondrial	MRPS7	-0.658226	4.40447	0.00216043
P11117	Lysosomal acid phosphatase	ACP2	0.124045	1.97935	0.0147152
J3KR72	Transcription initiation factor TFIID subunit 6	TAF6	0.079358	2.29202	0.00893089
O60353	Frizzled-6	FZD6	-0.162458	3.02688	0.00402935
P16949	Stathmin	STMN1	-0.493654	1.91807	0.0164729
Q15185	Prostaglandin E synthase 3	PTGES3	-0.150451	1.76976	0.0210968
P40937	Replication factor C subunit 5	RFC5	-0.249872	3.81281	0.0015102
Q92542	Nicastrin	NCSTN	-0.243819	3.49958	0.00212186
Q13242	Serine/arginine-rich splicing factor 9	SRSF9	-0.0641157	1.30423	0.0478058
Q13895	Bystin	BYSL	0.142371	3.84312	0.00158289
P49454	Centromere protein F	CENPF	-0.239225	3.8424	0.00157867
Q12791-2	Isoform 2 of Calcium-activated potassium channel subunit alpha-1	KCNMA1	-0.128758	2.58865	0.00574442
Q15645	Pachytene checkpoint protein 2 homolog	TRIP13	-0.339046	2.48591	0.00643137
P37059	Estradiol 17-beta-dehydrogenase 2	HSD17B2	0.06208	1.42738	0.0384865
Q9H3E2	Sorting nexin-25	SNX25	0.0985883	1.61525	0.0271286
Q92889	DNA repair endonuclease XPF	ERCC4	0.181012	1.91248	0.0166367
J3KNQ4	Alpha-parvin	PARVA	0.248282	3.14016	0.00377116
O60518	Ran-binding protein 6	RANBP6	0.119098	1.61873	0.0269368
Q9NY61	Protein AATF	AATF	0.0974092	1.43292	0.0381763
E9PSF4	40S ribosomal protein S3	RPS3	0.35794	1.90546	0.0170735
Q69YN2	CWF19-like protein 1	CWF19L1	0.124376	1.70601	0.0235127
A0A087WT20	DDB1- and CUL4-associated factor 13	DCAF13	0.237502	3.25205	0.00349593
Q9BYG3	MKI67 FHA domain-interacting nucleolar phosphoprotein	NIFK	0.148532	3.16712	0.00381141
Q06203	Amidophosphoribosyltransferase	PPAT	-0.14153	2.59727	0.00580725
J3KN32	REST corepressor 1	RCOR1	-0.0555235	1.51636	0.031751
O43567	E3 ubiquitin-protein ligase RNF13	RNF13	-0.594459	5.70474	0
Q9BR39	Junctophilin-2	JPH2	0.262918	2.821	0.00513021
P46736	Lys-63-specific deubiquitinase BRCC36	BRCC3	0.0723837	2.36175	0.00810378
Q9Y487	V-type proton ATPase 116 kDa subunit a isoform 2	ATP6V0A2	0.205779	2.93401	0.00443602
Q96EY1	DnaJ homolog subfamily A member 3, mitochondrial	DNAJA3	0.134913	1.58501	0.0287101
H7BY36	RNA-binding protein EWS (Fragment)	EWSR1	0.215924	1.32208	0.0458919
Q9Y2H1	Serine/threonine-protein kinase 38-like	STK38L	0.376005	3.18383	0.00386902
Q8IWA4	Mitofusin-1	MFN1	0.101236	1.79096	0.0202988
Q8N2F6	Armadillo repeat-containing protein 10	ARMC10	-0.105022	1.39509	0.0407166
Q8NE86	Calcium uniporter protein, mitochondrial	MCU	-0.206193	2.63367	0.00546121
P13073	Cytochrome c oxidase subunit 4 isoform 1, mitochondrial	COX4I1	-0.30709	2.97555	0.00446475
Q16539	Mitogen-activated protein kinase 14	MAPK14	-0.121885	1.95776	0.0154173
Q9BYI3	Hyccin	FAM126A	0.0679477	1.76675	0.0212118
A4D1P6	WD repeat-containing protein 91	WDR91	-0.104736	1.28982	0.049104
Q15345	Leucine-rich repeat-containing protein 41	LRRC41	0.103494	1.38903	0.0412481
P18887	DNA repair protein XRCC1	XRCC1	-0.0577743	2.2651	0.00951067
Q9H553	Alpha-1,3/1,6-mannosyltransferase ALG2	ALG2	0.442591	4.14492	0.00199197
B4E0Y9	Serine/threonine-protein kinase MST4	STK26	0.14036	1.44467	0.0372072
F6UJY1	Hydroxypyruvate isomerase	HYI	0.126674	1.76628	0.0212316
Q8WVX9	Fatty acyl-CoA reductase 1	FAR1	1.10478	4.82713	0.00205607
Q8NEF9	Serum response factor-binding protein 1	SRFBP1	0.188725	2.1619	0.0110086
Q8TAA9	Vang-like protein 1	VANGL1	0.118823	1.50577	0.0326105
Q8WVY7	Ubiquitin-like domain-containing CTD phosphatase 1	UBLCP1	0.0933172	2.67567	0.00527232
Q92643	GPI-anchor transamidase	PIGK	0.0924962	1.62513	0.0267343
Q9P275-2	Isoform 2 of Ubiquitin carboxyl-terminal hydrolase 36	USP36	0.174956	1.57158	0.0292848
Q9UP83-2	Isoform 2 of Conserved oligomeric Golgi complex subunit 5	COG5	0.129699	3.15895	0.00374634
Q9Y5P6-2	Isoform 2 of Mannose-1-phosphate guanyltransferase beta	GMPPB	0.104762	1.30674	0.0475768
Q99758	ATP-binding cassette sub-family A member 3	ABCA3	-0.307719	5.88687	0
Q14119	Vascular endothelial zinc finger 1	VEZF1	0.0788944	1.62545	0.0267229
P84022	Mothers against decapentaplegic homolog 3	SMAD3	-0.408025	3.62401	0.00209205
Q92552-2	Isoform 2 of 28S ribosomal protein S27, mitochondrial	MRPS27	-0.191474	1.92299	0.0164244
Q8N806	Putative E3 ubiquitin-protein ligase UBR7	UBR7	-0.0910273	1.9509	0.0155728
Q9GZR2	RNA exonuclease 4	REXO4	-0.146574	2.88482	0.00477879
Q9H334-7	Isoform 7 of Forkhead box protein P1	FOXP1	0.0956122	1.53575	0.0307395
Q6UN15	Pre-mRNA 3'-end-processing factor FIP1	FIP1L1	-0.198544	1.50616	0.0326193
Q9Y4E6	WD repeat-containing protein 7	WDR7	0.0801282	1.59003	0.02834
Q13643	Four and a half LIM domains protein 3	FHL3	0.224978	2.17774	0.0109179
Q9NYY8	FAST kinase domain-containing protein 2	FASTKD2	0.175208	2.1629	0.0110185
Q9Y376	Calcium-binding protein 39	CAB39	-0.138529	2.29257	0.00893543
A6NKD9	Coiled-coil domain-containing protein 85C	CCDC85C	-0.164179	2.02586	0.0139128
Q9H3N1	Thioredoxin-related transmembrane protein 1	TMX1	0.0620737	1.44126	0.0376363
J3KPS0	DnaJ (Hsp40) homolog, subfamily B, member 12, isoform CRA_c	DNAJB12	0.12475	1.72768	0.0224663
P53701	Cytochrome c-type heme lyase	HCCS	-0.109946	1.86895	0.0180142
Q86UE8	Serine/threonine-protein kinase tousled-like 2	TLK2	-0.0724759	1.80377	0.0195566
O00442	RNA 3'-terminal phosphate cyclase	RTCA	0.208205	2.47009	0.00674925
Q8TD30	Alanine aminotransferase 2	GPT2	0.856193	5.08555	0.00318841
Q9Y2S7	Polymerase delta-interacting protein 2	POLDIP2	-0.137307	1.6354	0.026478
J3QSW6	Kalirin	KALRN	0.0559667	1.60859	0.0275223
P62263	40S ribosomal protein S14	RPS14	0.0494004	1.58423	0.0287784
Q15311	RalA-binding protein 1	RALBP1	0.0774722	1.68795	0.0247403
P29372	DNA-3-methyladenine glycosylase	MPG	-0.230762	2.86794	0.00486816
Q9H910-2	Isoform 2 of Hematological and neurological expressed 1-like protein	HN1L	-0.619745	1.36813	0.0423896
Q9NTJ4-4	Isoform 4 of Alpha-mannosidase 2C1	MAN2C1	0.036522	1.70826	0.0234034
J3QTA6	MICOS complex subunit MIC25	CHCHD6	-0.261902	2.37581	0.00790314
Q9NZQ3	NCK-interacting protein with SH3 domain	NCKIPSD	-0.037093	2.05789	0.0128803
Q9Y2B0	Protein canopy homolog 2	CNPY2	0.198597	2.48255	0.00657978
Q9Y6M5	Zinc transporter 1	SLC30A1	0.266718	3.76741	0.0014439
P50748	Kinetochore-associated protein 1	KNTC1	-0.142046	1.48329	0.033975
P78504	Protein jagged-1	JAG1	0.620014	4.86349	0.00211538
Q9UBX3-2	Isoform 2 of Mitochondrial dicarboxylate carrier	SLC25A10	-0.297884	2.64933	0.00540416
O95251	Histone acetyltransferase KAT7	KAT7	-0.0760903	1.31853	0.0462271
Q9P246-2	Isoform 2 of Stromal interaction molecule 2	STIM2	0.0889977	1.83022	0.0188274
Q9P2W9	Syntaxin-18	STX18	0.209829	2.19018	0.0104468
P36405	ADP-ribosylation factor-like protein 3	ARL3	-0.157451	1.54562	0.0304329
Q9P016	Thymocyte nuclear protein 1	THYN1	0.111132	2.26578	0.00951539
F6XEV2	Calcium uptake protein 1, mitochondrial	MICU1	-0.122413	2.09922	0.0120393
H0YG16	Kinesin light chain 1 (Fragment)	KLC1	-0.155587	1.53395	0.0307735
F5GYQ1	V-type proton ATPase subunit d 1	ATP6V0D1	-0.100062	1.30833	0.0473715
Q5SRE7	Phytanoyl-CoA dioxygenase domain-containing protein 1	PHYHD1	-0.185304	2.02096	0.0140096
O75382	Tripartite motif-containing protein 3	TRIM3	0.0496819	1.40686	0.0398121
Q04724	Transducin-like enhancer protein 1	TLE1	-0.134399	1.80453	0.0195632
O75569	Interferon-inducible double-stranded RNA-dependent protein kinase activator A	PRKRA	0.0413281	1.48345	0.0339841
A0A075B7F8	Nuclear envelope pore membrane protein POM 121C	POM121C	0.0995828	1.49921	0.0329239
Q96HY6	DDRGK domain-containing protein 1	DDRGK1	0.253839	2.95291	0.00433141
O60447-2	Isoform 2 of Ecotropic viral integration site 5 protein homolog	EVI5	0.0730953	2.19628	0.0104491
Q96AX9-14	Isoform 14 of E3 ubiquitin-protein ligase MIB2	MIB2	-0.229809	3.84413	0.0015914
Q96KC8	DnaJ homolog subfamily C member 1	DNAJC1	0.184711	3.39092	0.00287774
Q92995	Ubiquitin carboxyl-terminal hydrolase 13	USP13	-0.269016	2.7203	0.00529512
Q96RF0-2	Isoform 2 of Sorting nexin-18	SNX18	0.391611	4.94848	0.0025
Q9ULC3	Ras-related protein Rab-23	RAB23	0.329654	3.13889	0.00376667
P06241	Tyrosine-protein kinase Fyn	FYN	0.215077	3.47011	0.00202393
P27105	Erythrocyte band 7 integral membrane protein	STOM	-0.33453	5.27522	0.00192
G5E9Z2	Cisplatin resistance related protein CRR9p, isoform CRA_c	CLPTM1L	-0.328826	2.97444	0.00444708
E5RFJ3	Cell cycle and apoptosis regulator protein 2 (Fragment)	CCAR2	-0.161525	1.68353	0.0248174
Q99755	Phosphatidylinositol 4-phosphate 5-kinase type-1 alpha	PIP5K1A	0.265931	2.86255	0.00491103
O15014	Zinc finger protein 609	ZNF609	-0.175902	2.21923	0.0101932
A0A087WXR7	Ribonuclease H2 subunit B	RNASEH2B	0.0639431	1.75248	0.0218708
Q15911	Zinc finger homeobox protein 3	ZFHX3	0.16368	2.69827	0.00514759
Q6P6C2	RNA demethylase ALKBH5	ALKBH5	-0.199175	3.66074	0.00176139
Q8NFH4	Nucleoporin Nup37	NUP37	0.0931227	1.81963	0.0191249
Q9Y5W7	Sorting nexin-14	SNX14	0.150884	2.43717	0.00718033
O43681	ATPase ASNA1	ASNA1	0.0484632	2.02879	0.0137598
S4R3N1	Protein HSPE1-MOB4	HSPE1-MOB4	-0.0995555	1.61295	0.0272744
O75170	Serine/threonine-protein phosphatase 6 regulatory subunit 2	PPP6R2	0.0496584	1.32957	0.045296
Q96C01	Protein FAM136A	FAM136A	-0.178533	2.14213	0.0111321
Q96PV6-2	Isoform 2 of Leukocyte receptor cluster member 8	LENG8	-0.119312	1.82601	0.0187989
Q9BRS8	La-related protein 6	LARP6	0.507276	3.00743	0.00416821
O00767	Acyl-CoA desaturase	SCD	-0.185227	1.40863	0.039687
Q9Y287	Integral membrane protein 2B	ITM2B	-0.443482	3.87602	0.00169628
P25398	40S ribosomal protein S12	RPS12	0.126157	1.79383	0.0201838
Q9P035	Very-long-chain (3R)-3-hydroxyacyl-CoA dehydratase 3	HACD3	0.154694	2.55291	0.00610485
Q96J01	THO complex subunit 3	THOC3	-0.0621604	3.51302	0.0018315
Q14241	Transcription elongation factor B polypeptide 3	TCEB3	-0.0969111	1.93919	0.0160105
P62241	40S ribosomal protein S8	RPS8	-0.0453039	1.9263	0.0162534
Q9Y3B7	39S ribosomal protein L11, mitochondrial	MRPL11	-1.24558	4.9828	0.00268293
Q96P11-2	Isoform 2 of Probable 28S rRNA (cytosine-C(5))-methyltransferase	NSUN5	0.367276	3.98605	0.00163696
P46199	Translation initiation factor IF-2, mitochondrial	MTIF2	-0.132424	1.53194	0.0308799
Q9P1Z2	Calcium-binding and coiled-coil domain-containing protein 1	CALCOCO1	0.311984	3.54361	0.00190476
Q9HBH5	Retinol dehydrogenase 14	RDH14	0.108362	1.36955	0.0422567
Q9GZS1-2	Isoform 2 of DNA-directed RNA polymerase I subunit RPA49	POLR1E	0.113444	2.04625	0.0131384
P21291	Cysteine and glycine-rich protein 1	CSRP1	0.296176	1.90932	0.0168581
Q96C19	EF-hand domain-containing protein D2	EFHD2	-0.0835268	1.3571	0.0433617
Q9NP72	Ras-related protein Rab-18	RAB18	0.375391	4.02831	0.00174648
Q6PI48	Aspartate--tRNA ligase, mitochondrial	DARS2	-0.167405	1.95117	0.0155787
P51553	Isocitrate dehydrogenase [NAD] subunit gamma, mitochondrial	IDH3G	-0.122585	1.41941	0.0388147
Q9H0A8	COMM domain-containing protein 4	COMMD4	-0.050061	1.48658	0.0338412
C9JIJ9	RNA-binding motif, single-stranded-interacting protein 3	RBMS3	0.147261	2.71537	0.00525846
Q8IZ21-2	Isoform 2 of Phosphatase and actin regulator 4	PHACTR4	0.159863	2.38387	0.00784496
O15530	3-phosphoinositide-dependent protein kinase 1	PDPK1	0.339377	3.67765	0.00179646
P49917	DNA ligase 4	LIG4	0.0843427	2.36706	0.00803043
Q9Y3X0	Coiled-coil domain-containing protein 9	CCDC9	0.137533	2.07003	0.0127095
O00217	NADH dehydrogenase [ubiquinone] iron-sulfur protein 8, mitochondrial	NDUFS8	-0.303574	3.04533	0.0039957
Q9BTT0	Acidic leucine-rich nuclear phosphoprotein 32 family member E	ANP32E	0.102278	2.45443	0.00697691
Q15404	Ras suppressor protein 1	RSU1	0.316046	3.45457	0.00197333
Q13614	Myotubularin-related protein 2	MTMR2	0.0807378	2.20467	0.0105089
Q96A26	Protein FAM162A	FAM162A	-0.362049	3.16563	0.00378792
J3KPD3	RNA binding motif protein 7, isoform CRA_c	RBM7	0.4214	2.90082	0.00463704
Q96DV4	39S ribosomal protein L38, mitochondrial	MRPL38	-1.0711	5.67779	0
Q02978	Mitochondrial 2-oxoglutarate/malate carrier protein	SLC25A11	-0.231951	2.17826	0.0109279
Q15119	[Pyruvate dehydrogenase (acetyl-transferring)] kinase isozyme 2, mitochondrial	PDK2	-0.445597	3.23285	0.00380397
Q7Z7M0	Multiple epidermal growth factor-like domains protein 8	MEGF8	-0.134451	1.78452	0.0204828
Q9NUQ3	Gamma-taxilin	TXLNG	0.108103	2.90981	0.00466729
A0A087WY43	Cyclin-dependent kinase 1	CDK16	-0.836883	3.41122	0.00244089
Q53FA7	Quinone oxidoreductase PIG3	TP53I3	0.144472	1.30939	0.0472569
P60033	CD81 antigen	CD81	-0.331802	3.48891	0.00207356
P24593	Insulin-like growth factor-binding protein 5	IGFBP5	0.963836	5.00711	0.00278481
Q15652	Probable JmjC domain-containing histone demethylation protein 2C	JMJD1C	-0.0615521	1.81295	0.0191538
P41229	Lysine-specific demethylase 5C	KDM5C	0.1361	1.83621	0.018775
Q6IQ22	Ras-related protein Rab-12	RAB12	0.152675	2.90012	0.00462847
Q9Y3A4	Ribosomal RNA-processing protein 7 homolog A	RRP7A	0.116554	1.51217	0.0321192
P09471-2	Isoform Alpha-2 of Guanine nucleotide-binding protein G(o) subunit alpha	GNAO1	0.100123	2.62856	0.0055218
Q68CQ7	Glycosyltransferase 8 domain-containing protein 1	GLT8D1	-0.211576	2.79086	0.0049736
Q71DI3	Histone H3.2	HIST2H3A	0.147703	1.7018	0.0237044
Q9NPG3	Ubinuclein-1	UBN1	-0.206874	3.15185	0.00369675
Q9UBX1	Cathepsin F	CTSF	-0.397738	3.75386	0.00141966
Q9BQA1	Methylosome protein 50	WDR77	0.13971	2.08842	0.0121746
O94964-2	Isoform 2 of Protein SOGA1	SOGA1	-0.239375	3.01624	0.0042114
Q9NUI1	Peroxisomal 2,4-dienoyl-CoA reductase	DECR2	0.112338	1.30124	0.0481666
Q92665	28S ribosomal protein S31, mitochondrial	MRPS31	-0.800871	4.53294	0.00197468
Q2TAA5	GDP-Man:Man(3)GlcNAc(2)-PP-Dol alpha-1,2-mannosyltransferase	ALG11	0.318687	2.92262	0.00450847
O14662-2	Isoform A of Syntaxin-16	STX16	0.116556	1.78341	0.0204847
Q96C86	m7GpppX diphosphatase	DCPS	0.13095	2.08204	0.0123938
O15327	Type II inositol 3,4-bisphosphate 4-phosphatase	INPP4B	0.0348037	1.41854	0.0388132
Q7Z4I7-2	Isoform 2 of LIM and senescent cell antigen-like-containing domain protein 2	LIMS2	0.596957	4.53571	0.002
Q96K17	Transcription factor BTF3 homolog 4	BTF3L4	0.139865	1.5777	0.0290402
P49902	Cytosolic purine 5'-nucleotidase	NT5C2	0.0784005	1.29273	0.0487461
Q969S3	Zinc finger protein 622	ZNF622	0.178533	2.04428	0.0132494
P55263	Adenosine kinase	ADK	0.0901412	1.79018	0.0203843
Q9NP79	Vacuolar protein sorting-associated protein VTA1 homolog	VTA1	0.0907396	1.29965	0.0482275
Q8IV38	Ankyrin repeat and MYND domain-containing protein 2	ANKMY2	-0.246132	2.48351	0.00653171
Q9BYM8	RanBP-type and C3HC4-type zinc finger-containing protein 1	RBCK1	0.095471	2.10301	0.0119692
Q96MW5	Conserved oligomeric Golgi complex subunit 8	COG8	0.0890229	2.46516	0.00671292
Q86W56	Poly(ADP-ribose) glycohydrolase	PARG	0.0615907	1.88164	0.0176386
Q92688	Acidic leucine-rich nuclear phosphoprotein 32 family member B	ANP32B	0.104645	2.43902	0.00719296
Q86UA1	Pre-mRNA-processing factor 39	PRPF39	0.156226	2.16373	0.0110334
Q7L7V1	Putative pre-mRNA-splicing factor ATP-dependent RNA helicase DHX32	DHX32	0.399421	4.21985	0.00213793
O75674	TOM1-like protein 1	TOM1L1	0.135803	1.69941	0.0238936
Q9NVX2	Notchless protein homolog 1	NLE1	0.152474	3.84477	0.0016
P12271	Retinaldehyde-binding protein 1	RLBP1	0.175378	2.2155	0.0102104
P82675	28S ribosomal protein S5, mitochondrial	MRPS5	-0.830763	4.28382	0.00231776
P61587	Rho-related GTP-binding protein RhoE	RND3	0.73066	4.08503	0.00190038
Q13393	Phospholipase D1	PLD1	-0.167188	2.45923	0.00684762
P17096	High mobility group protein HMG-I/HMG-Y	HMGA1	-0.12442	2.08317	0.0123236
Q9H3M7	Thioredoxin-interacting protein	TXNIP	-1.21575	4.96234	0.00252874
Q86WA8	Lon protease homolog 2, peroxisomal	LONP2	0.170174	2.35405	0.00829431
Q96DX4	RING finger and SPRY domain-containing protein 1	RSPRY1	0.156812	1.90049	0.0171958
Q96JK4	HHIP-like protein 1	HHIPL1	0.139902	2.53043	0.00609756
Q9BRF8	Serine/threonine-protein phosphatase CPPED1	CPPED1	0.124403	1.42588	0.0385153
Q9BRK4	Leucine zipper putative tumor suppressor 2	LZTS2	-0.108934	1.60864	0.0275304
O95881	Thioredoxin domain-containing protein 12	TXNDC12	0.122262	2.20275	0.0105225
Q8NBP0	Tetratricopeptide repeat protein 13	TTC13	0.265695	1.92908	0.0162736
Q5SRQ6	Casein kinase 2, beta polypeptide, isoform CRA_d	CSNK2B	0.146918	2.11502	0.0117448
A0A087WYL5	Seizure 6-like protein 2	SEZ6L2	0.134263	1.8839	0.0175322
Q5VW26	Nuclear factor 1	NFIB	-0.111453	2.19198	0.0104459
Q9H1I8	Activating signal cointegrator 1 complex subunit 2	ASCC2	0.069771	2.19708	0.0104588
Q9Y2X0	Mediator of RNA polymerase II transcription subunit 16	MED16	-0.061049	2.02718	0.0139297
Q6ZW31	Rho GTPase-activating protein SYDE1	SYDE1	0.163723	2.66595	0.00528175
P30043	Flavin reductase (NADPH)	BLVRB	0.13387	1.49915	0.0329062
Q86YQ8	Copine-8	CPNE8	0.192426	3.96046	0.00157962
Q12981	Vesicle transport protein SEC20	BNIP1	0.19378	2.68684	0.00517401
Q9NSV4	Protein diaphanous homolog 3	DIAPH3	-0.297958	2.76813	0.00505041
Q2TB10	Zinc finger protein 800	ZNF800	0.153908	1.59512	0.0282269
Q9Y2L9-2	Isoform 2 of Leucine-rich repeat and calponin homology domain-containing protein 1	LRCH1	0.0676216	3.08138	0.00390991
P61812-2	Isoform B of Transforming growth factor beta-2	TGFB2	0.769985	4.18951	0.00209283
P53007	Tricarboxylate transport protein, mitochondrial	SLC25A1	-0.29405	2.68441	0.0051586
E7ESZ7	NADH dehydrogenase [ubiquinone] 1 alpha subcomplex subunit 10, mitochondrial	NDUFA10	-0.356802	3.05813	0.00390445
Q15003	Condensin complex subunit 2	NCAPH	-0.445291	2.41739	0.00758352
Q8N5G2	Macoilin	TMEM57	0.157202	2.71439	0.00524635
Q9NRL2	Bromodomain adjacent to zinc finger domain protein 1A	BAZ1A	0.246766	2.46822	0.00672499
P84157	Matrix-remodeling-associated protein 7	MXRA7	0.0998931	2.87623	0.00491667
P43121	Cell surface glycoprotein MUC18	MCAM	-0.120281	1.84218	0.0186366
P12109	Collagen alpha-1(VI) chain	COL6A1	-0.453394	3.13647	0.00376219
Q10469	Alpha-1,6-mannosyl-glycoprotein 2-beta-N-acetylglucosaminyltransferase	MGAT2	0.336016	3.78378	0.00146535
Q9HCE5	N6-adenosine-methyltransferase subunit METTL14	METTL14	0.0945938	1.98645	0.0145398
O76071	Probable cytosolic iron-sulfur protein assembly protein CIAO1	CIAO1	0.139418	2.02578	0.0139072
O95239	Chromosome-associated kinesin KIF4A	KIF4A	-0.772381	3.09451	0.00374914
Q969R2	Oxysterol-binding protein 2	OSBP2	0.151799	1.72057	0.0229917
Q9H7B2	Ribosome production factor 2 homolog	RPF2	0.176184	3.19049	0.00378173
Q9H0C8	Integrin-linked kinase-associated serine/threonine phosphatase 2C	ILKAP	0.178933	4.25303	0.00218502
Q9UQ13	Leucine-rich repeat protein SHOC-2	SHOC2	0.188058	2.42725	0.00746158
Q86SJ2	Amphoterin-induced protein 2	AMIGO2	0.132225	1.42136	0.0387066
P78346-2	Isoform 2 of Ribonuclease P protein subunit p30	RPP30	0.0831662	1.33345	0.0450562
P55283	Cadherin-4	CDH4	-0.0701082	2.94443	0.00429008
Q9UEU0	Vesicle transport through interaction with t-SNAREs homolog 1B	VTI1B	-0.154383	3.25003	0.00348649
O95870	Abhydrolase domain-containing protein 16A	ABHD16A	0.236372	2.37714	0.00791185
Q96ME1-4	Isoform 4 of F-box/LRR-repeat protein 18	FBXL18	0.0927074	2.47495	0.00666667
K7EPJ5	E3 ubiquitin-protein ligase MGRN1 (Fragment)	MGRN1	0.085846	1.49384	0.0331945
Q6Y288	Beta-1,3-glucosyltransferase	B3GALTL	0.203708	2.66152	0.00539623
P57678	Gem-associated protein 4	GEMIN4	-0.0422257	1.46798	0.0350379
Q8WXA3	RUN and FYVE domain-containing protein 2	RUFY2	0.0625974	2.84026	0.00497485
O75110	Probable phospholipid-transporting ATPase IIA	ATP9A	0.126729	1.58127	0.0288842
Q7Z4Q2	HEAT repeat-containing protein 3	HEATR3	0.0689566	1.32416	0.0457454
Q6PCE3	Glucose 1,6-bisphosphate synthase	PGM2L1	0.148883	1.39055	0.0410398
P46734-2	Isoform 1 of Dual specificity mitogen-activated protein kinase kinase 3	MAP2K3	-0.224301	2.10135	0.0120496
O14929	Histone acetyltransferase type B catalytic subunit	HAT1	-0.173506	2.31091	0.00887926
P26572	Alpha-1,3-mannosyl-glycoprotein 2-beta-N-acetylglucosaminyltransferase	MGAT1	0.107561	1.81984	0.0191
P09661	U2 small nuclear ribonucleoprotein A'	SNRPA1	-0.085241	3.4772	0.00203436
Q8IWA5	Choline transporter-like protein 2	SLC44A2	-0.202168	2.6286	0.00552569
Q6PJG6	BRCA1-associated ATM activator 1	BRAT1	0.063064	1.46477	0.0353716
O96028	Histone-lysine N-methyltransferase NSD2	WHSC1	-0.362165	2.15461	0.0110784
Q96GQ5	RUS1 family protein C16orf58	C16orf58	0.219572	2.33492	0.00844234
O43861	Probable phospholipid-transporting ATPase IIB	ATP9B	0.203071	2.49342	0.00641579
Q8N183	Mimitin, mitochondrial	NDUFAF2	-0.200517	1.98699	0.0145455
Q9BSD7	Cancer-related nucleoside-triphosphatase	NTPCR	0.0732822	1.49368	0.0331857
P86790	Vacuolar fusion protein CCZ1 homolog B	CCZ1B	0.166541	2.79179	0.00498182
F8VWL3	FYVE, RhoGEF and PH domain-containing protein 4	FGD4	0.115859	3.49758	0.00211052
Q8NAF0	Zinc finger protein 579	ZNF579	0.153795	2.41627	0.00764135
Q9BZ95	Histone-lysine N-methyltransferase NSD3	WHSC1L1	-0.182404	2.70917	0.00521832
Q96BY9	Store-operated calcium entry-associated regulatory factor	SARAF	-0.248195	2.29127	0.00892636
Q9Y673	Dolichyl-phosphate beta-glucosyltransferase	ALG5	0.247615	2.40163	0.00774592
P46781	40S ribosomal protein S9	RPS9	-0.0791434	2.95992	0.00438634
Q9UNQ2	Probable dimethyladenosine transferase	DIMT1	0.248939	3.2792	0.00332778
O75911	Short-chain dehydrogenase/reductase 3	DHRS3	0.286793	3.30778	0.00324
H7BZJ3	Protein disulfide-isomerase A3 (Fragment)	PDIA3	0.194664	2.83883	0.00496194
Q96QG7	Myotubularin-related protein 9	MTMR9	-0.129093	2.14482	0.0111716
Q6VMQ6-4	Isoform 3 of Activating transcription factor 7-interacting protein 1	ATF7IP	-0.198552	3.09353	0.00374487
O60869	Endothelial differentiation-related factor 1	EDF1	-0.156361	1.54821	0.0302776
Q8WUF8	Protein FAM172A	FAM172A	0.0914237	2.73972	0.00524704
Q6PCB8	Embigin	EMB	0.114789	2.86062	0.00501243
Q9H2J4	Phosducin-like protein 3	PDCL3	0.093385	1.62458	0.0267549
P15927-3	Isoform 3 of Replication protein A 32 kDa subunit	RPA2	-0.0715454	1.38171	0.0415634
E7EVC7	Autophagy-related protein 16-1	ATG16L1	0.0924189	1.87247	0.0178687
Q12986	Transcriptional repressor NF-X1	NFX1	0.154316	2.80719	0.00505281
Q9P2L0	WD repeat-containing protein 35	WDR35	0.120959	4.23564	0.00216594
O95297	Myelin protein zero-like protein 1	MPZL1	0.209174	2.84314	0.00500087
Q8NDX5-7	Isoform 7 of Polyhomeotic-like protein 3	PHC3	-0.11015	1.47007	0.0348863
Q9NV88	Integrator complex subunit 9	INTS9	0.109976	2.59584	0.00580328
Q658P3-2	Isoform 2 of Metalloreductase STEAP3	STEAP3	-1.25042	5.88496	0
P48163	NADP-dependent malic enzyme	ME1	0.119041	1.56953	0.0292638
Q9UMZ2	Synergin gamma	SYNRG	-0.0860586	2.07368	0.0125975
Q5TAX3	Terminal uridylyltransferase 4	ZCCHC11	-0.0852043	1.54892	0.0301909
Q9NWU1	3-oxoacyl-[acyl-carrier-protein] synthase, mitochondrial	OXSM	-0.170453	2.28218	0.00905592
Q96RL1	BRCA1-A complex subunit RAP80	UIMC1	0.038404	1.55693	0.0299557
Q00536-2	Isoform 2 of Cyclin-dependent kinase 16	CDK16	0.106014	1.81494	0.0191799
O94929-2	Isoform 2 of Actin-binding LIM protein 3	ABLIM3	0.435637	3.68167	0.00180044
P06132	Uroporphyrinogen decarboxylase	UROD	-0.0876445	1.49581	0.0330196
Q9NZJ5	Eukaryotic translation initiation factor 2-alpha kinase 3	EIF2AK3	0.184637	3.04478	0.00399142
Q96H79	Zinc finger CCCH-type antiviral protein 1-like	ZC3HAV1L	0.14492	1.58025	0.0289214
Q96QT4	Transient receptor potential cation channel subfamily M member 7	TRPM7	0.0621693	1.84741	0.0184304
Q6RFH5	WD repeat-containing protein 74	WDR74	0.294568	2.52089	0.00612214
O75323	Protein NipSnap homolog 2	GBAS	-0.114027	1.68658	0.0247779
E9PIE4	Mitochondrial carrier homolog 2 (Fragment)	MTCH2	-0.159427	1.28801	0.04939
Q9Y5B0	RNA polymerase II subunit A C-terminal domain phosphatase	CTDP1	-0.0663185	1.82444	0.0189086
Q9NUQ2	1-acyl-sn-glycerol-3-phosphate acyltransferase epsilon	AGPAT5	-0.111745	1.90152	0.0171696
Q9BY76	Angiopoietin-related protein 4	ANGPTL4	1.98156	4.65713	0.00161765
Q5NDL2	EGF domain-specific O-linked N-acetylglucosamine transferase	EOGT	0.390526	3.24375	0.00344459
P14324	Farnesyl pyrophosphate synthase	FDPS	-0.187483	1.77102	0.0211385
P33897	ATP-binding cassette sub-family D member 1	ABCD1	0.143532	1.43393	0.038117
Q86U38	Nucleolar protein 9	NOP9	0.0984883	1.67656	0.0250917
P20645	Cation-dependent mannose-6-phosphate receptor	M6PR	0.122237	2.05444	0.0130601
E9PJM7	Switch-associated protein 70 (Fragment)	SWAP70	0.152409	1.35844	0.0431883
Q9Y2R4	Probable ATP-dependent RNA helicase DDX52	DDX52	0.223694	3.26189	0.00340356
Q9Y2X9	Zinc finger protein 281	ZNF281	0.343624	3.5317	0.00188324
Q9NYK5	39S ribosomal protein L39, mitochondrial	MRPL39	-0.90858	4.89129	0.0022
Q9C040-2	Isoform 2 of Tripartite motif-containing protein 2	TRIM2	0.211626	2.69246	0.0051973
P08134	Rho-related GTP-binding protein RhoC	RHOC	0.0745556	1.95973	0.015329
P29084	Transcription initiation factor IIE subunit beta	GTF2E2	-0.128127	1.86931	0.0180269
P13995	Bifunctional methylenetetrahydrofolate dehydrogenase/cyclohydrolase, mitochondrial	MTHFD2	1.12243	5.06741	0.00314286
A6ND36	Protein FAM83G	FAM83G	0.159871	2.3159	0.00880125
Q9Y606	tRNA pseudouridine synthase A, mitochondrial	PUS1	0.10756	1.66748	0.0252621
O95825	Quinone oxidoreductase-like protein 1	CRYZL1	0.0600269	1.94313	0.0158022
Q9HCM4	Band 4.1-like protein 5	EPB41L5	0.10298	1.77142	0.0211455
Q5TA45	Integrator complex subunit 11	CPSF3L	0.0481308	1.7619	0.0213133
O43169	Cytochrome b5 type B	CYB5B	0.0898445	1.52416	0.0311991
P49116-2	Isoform 2 of Nuclear receptor subfamily 2 group C member 2	NR2C2	0.0429162	3.51546	0.00184502
P17050	Alpha-N-acetylgalactosaminidase	NAGA	0.186269	1.59566	0.0282154
Q9UEE9	Craniofacial development protein 1	CFDP1	-0.142792	1.75145	0.0218354
Q8WU76	Sec1 family domain-containing protein 2	SCFD2	0.233617	2.8549	0.00498587
O94916-5	Isoform E of Nuclear factor of activated T-cells 5	NFAT5	0.201873	1.54952	0.0302077
P33316	Deoxyuridine 5'-triphosphate nucleotidohydrolase, mitochondrial	DUT	-0.171414	2.03343	0.0136668
Q8N128-2	Isoform 2 of Protein FAM177A1	FAM177A1	0.514657	3.31111	0.00324464
P61353	60S ribosomal protein L27	RPL27	-0.0410505	1.67904	0.0249227
Q8TEA7	TBC domain-containing protein kinase-like protein	TBCK	0.0748302	1.54982	0.0301515
Q9UQR1	Zinc finger protein 148	ZNF148	-0.19697	3.82056	0.00152577
Q9Y6W3	Calpain-7	CAPN7	0.140056	2.04455	0.0132602
Q8NBK3	Sulfatase-modifying factor 1	SUMF1	0.131669	1.37627	0.0419226
P25445	Tumor necrosis factor receptor superfamily member 6	FAS	0.239148	2.03906	0.0134505
Q9NZ43	Vesicle transport protein USE1	USE1	0.229431	3.39029	0.00287324
M0QZ12	GRAM domain-containing protein 1A	GRAMD1A	0.175737	2.30552	0.0089465
Q58WW2-3	Isoform 3 of DDB1- and CUL4-associated factor 6	DCAF6	-0.104193	2.41507	0.00763263
Q15283	Ras GTPase-activating protein 2	RASA2	0.180412	3.78506	0.00147264
P62269	40S ribosomal protein S18	RPS18	-0.0519058	2.52028	0.00611048
Q99941	Cyclic AMP-dependent transcription factor ATF-6 beta	ATF6B	0.154702	1.67812	0.024915
O15160	DNA-directed RNA polymerases I and III subunit RPAC1	POLR1C	0.0818951	1.84173	0.0186301
O75815	Breast cancer anti-estrogen resistance protein 3	BCAR3	0.115248	2.41898	0.00760092
O14641	Segment polarity protein dishevelled homolog DVL-2	DVL2	-0.071424	2.13256	0.0113421
Q99717	Mothers against decapentaplegic homolog 5	SMAD5	0.165384	1.9469	0.0158135
P62249	40S ribosomal protein S16	RPS16	-0.0865768	2.80967	0.00506129
Q6DKI1	60S ribosomal protein L7-like 1	RPL7L1	0.113259	2.47374	0.00665862
Q8IXQ6-2	Isoform 2 of Poly [ADP-ribose] polymerase 9	PARP9	0.0822527	1.86411	0.018124
Q9NZR1	Tropomodulin-2	TMOD2	0.164553	1.89729	0.0172569
Q969S9	Ribosome-releasing factor 2, mitochondrial	GFM2	-0.139082	1.56121	0.0296565
Q14644	Ras GTPase-activating protein 3	RASA3	0.0662657	1.68433	0.0248042
P09497-2	Isoform Non-brain of Clathrin light chain B	CLTB	0.0721997	1.29074	0.0490316
Q9NR28	Diablo homolog, mitochondrial	DIABLO	-0.250925	2.27206	0.00941388
Q92796-2	Isoform 2 of Disks large homolog 3	DLG3	-0.086714	1.32582	0.0455883
P10606	Cytochrome c oxidase subunit 5B, mitochondrial	COX5B	-0.407474	3.33522	0.0032
J3KQ48	Peptidyl-tRNA hydrolase 2, mitochondrial	PTRH2	0.201919	2.13668	0.0112651
P52732	Kinesin-like protein KIF11	KIF11	-0.838266	3.20053	0.00383526
Q6P4E1-4	Isoform 4 of Protein CASC4	CASC4	-1.00104	6.07329	0
Q8NBL1	Protein O-glucosyltransferase 1	POGLUT1	0.251349	2.36701	0.00802607
P61225	Ras-related protein Rap-2b	RAP2B	-0.118854	1.54814	0.0302692
Q9Y5S9	RNA-binding protein 8A	RBM8A	0.0886592	2.28183	0.00905136
P13716-2	Isoform 2 of Delta-aminolevulinic acid dehydratase	ALAD	0.06428	1.59615	0.0282399
Q9H9T3	Elongator complex protein 3	ELP3	0.149384	1.95452	0.0155252
O60293	Zinc finger C3H1 domain-containing protein	ZFC3H1	0.0757085	1.50538	0.0326436
Q96GX9	Methylthioribulose-1-phosphate dehydratase	APIP	0.136429	2.09666	0.0120648
P00403	Cytochrome c oxidase subunit 2	MT-CO2	-0.430505	3.24908	0.00347709
Q96HA1	Nuclear envelope pore membrane protein POM 121	POM121	0.101846	2.33157	0.00859633
O43402	ER membrane protein complex subunit 8	EMC8	0.235244	2.81747	0.00510847
O94876	Transmembrane and coiled-coil domains protein 1	TMCC1	0.291548	3.50314	0.00196757
Q5VWQ0	Round spermatid basic protein 1	RSBN1	-0.230575	5.08848	0.00323529
Q9HAZ2	PR domain zinc finger protein 16	PRDM16	-0.124303	2.23365	0.00998747
P57081	tRNA (guanine-N(7)-)-methyltransferase non-catalytic subunit WDR4	WDR4	0.0970084	1.5688	0.0293005
Q96S97	Myeloid-associated differentiation marker	MYADM	0.339247	2.77431	0.00506275
Q14766-4	Isoform 4 of Latent-transforming growth factor beta-binding protein 1	LTBP1	0.634074	4.40519	0.00217204
Q9BRK3	Matrix-remodeling-associated protein 8	MXRA8	-0.134415	2.48355	0.00653569
O60281	Zinc finger protein 292	ZNF292	-0.13106	3.2306	0.00378892
Q5VWN6	Protein FAM208B	FAM208B	0.0884175	1.98901	0.0145266
P61962	DDB1- and CUL4-associated factor 7	DCAF7	0.0929652	2.0445	0.0132548
Q9BXY0	Protein MAK16 homolog	MAK16	0.163204	2.08701	0.0121981
Q03518	Antigen peptide transporter 1	TAP1	0.169062	2.55981	0.00610053
Q9Y2H2	Phosphatidylinositide phosphatase SAC2	INPP5F	-0.137616	1.84631	0.0185256
O14763	Tumor necrosis factor receptor superfamily member 10B	TNFRSF10B	0.234449	2.06804	0.0126936
P43307	Translocon-associated protein subunit alpha	SSR1	0.195364	2.57751	0.00598528
O14578-4	Isoform 4 of Citron Rho-interacting kinase	CIT	-0.568362	3.50806	0.00198545
Q9BZQ6	ER degradation-enhancing alpha-mannosidase-like protein 3	EDEM3	0.134006	2.81296	0.00506981
Q8IWB1	Inositol 1,4,5-trisphosphate receptor-interacting protein	ITPRIP	0.35389	3.16661	0.00379728
Q9HC98-2	Isoform 2 of Serine/threonine-protein kinase Nek6	NEK6	-0.228619	3.61757	0.00207469
C9JLC1	Aspartate--tRNA ligase, cytoplasmic (Fragment)	DARS	-0.133779	2.22754	0.0100671
Q9NRZ7-3	Isoform 3 of 1-acyl-sn-glycerol-3-phosphate acyltransferase gamma	AGPAT3	0.148373	1.92844	0.0162555
Q9NZN8	CCR4-NOT transcription complex subunit 2	CNOT2	0.0602741	1.62651	0.0266829
P31350-2	Isoform 2 of Ribonucleoside-diphosphate reductase subunit M2	RRM2	-0.577822	3.29859	0.00321702
O15111	Inhibitor of nuclear factor kappa-B kinase subunit alpha	CHUK	0.102156	1.50292	0.0326997
P15408	Fos-related antigen 2	FOSL2	0.177752	1.96123	0.0153349
Q9BVA0	Katanin p80 WD40 repeat-containing subunit B1	KATNB1	0.103782	1.64037	0.0263909
Q15139	Serine/threonine-protein kinase D1	PRKD1	0.235891	2.17784	0.0109229
Q9UI09	NADH dehydrogenase [ubiquinone] 1 alpha subcomplex subunit 12	NDUFA12	-0.373637	3.3448	0.00288191
O94992	Protein HEXIM1	HEXIM1	-0.125985	1.5797	0.0289757
O43741	5'-AMP-activated protein kinase subunit beta-2	PRKAB2	0.369103	3.94276	0.00153086
Q9ULP9	TBC1 domain family member 24	TBC1D24	0.180697	2.00066	0.0143071
O95376	E3 ubiquitin-protein ligase ARIH2	ARIH2	0.149579	1.72368	0.0227125
O75391	Sperm-associated antigen 7	SPAG7	-0.102684	1.37805	0.0418462
Q8IZ81	ELMO domain-containing protein 2	ELMOD2	0.24616	3.04295	0.00398287
Q96IG2	F-box/LRR-repeat protein 20	FBXL20	0.193177	3.21557	0.00375916
P48378	DNA-binding protein RFX2	RFX2	0.132445	2.11716	0.0117499
Q6UVY6	DBH-like monooxygenase protein 1	MOXD1	-0.120753	2.16809	0.0109751
[truncated: 2,297 more rows]

## Sheet: proteome_conVS45m
Supplementary Table S2. List of differentially expressed proteins (DEPs) (q value < 0.05)
Accession	Protein Name	Gene name	log2FoldChange	.-log10P.value	Q.value
Q9P206-2	Isoform 2 of Uncharacterized protein KIAA1522	KIAA1522	0.105683	4.89366	0

## Sheet: proteome_45mVS24h
Supplementary Table S2. List of differentially expressed proteins (DEPs) (q value < 0.05)
Accession	Protein Name	Gene name	log2FoldChange	.-log10P.value	Q.value
Q09666	Neuroblast differentiation-associated protein AHNAK	AHNAK	-0.312952	1.7293	0.0371514
Q15149-4	Isoform 4 of Plectin	PLEC	0.385759	3.74819	0.000946939
Q9UPN3	Microtubule-actin cross-linking factor 1, isoforms 1/2/3/5	MACF1	-0.165552	3.06573	0.00422655
O75369-3	Isoform 3 of Filamin-B	FLNB	0.369594	2.48188	0.0104507
Q8IVF2	Protein AHNAK2	AHNAK2	-0.460287	2.54762	0.00955061
Q14204	Cytoplasmic dynein 1 heavy chain 1	DYNC1H1	-0.163172	2.04158	0.02147
Q14315	Filamin-C	FLNC	-0.157932	2.07338	0.0198461
Q03001	Dystonin	DST	-0.249251	2.85542	0.00633658
Q01082-3	Isoform 2 of Spectrin beta chain, non-erythrocytic 1	SPTBN1	0.277271	2.13316	0.0172919
E9PEB9	Dystonin	DST	-0.155052	2.19145	0.0156596
Q14789	Golgin subfamily B member 1	GOLGB1	0.133489	1.55991	0.0496186
Q14789-2	Isoform 2 of Golgin subfamily B member 1	GOLGB1	0.268927	2.01717	0.0226144
P98160	Basement membrane-specific heparan sulfate proteoglycan core protein	HSPG2	0.292934	2.54876	0.00946045
P02751	Fibronectin	FN1	0.551558	3.46868	0.00202312
P35580-3	Isoform 3 of Myosin-10	MYH10	-0.0994455	2.82232	0.00637097
Q14980	Nuclear mitotic apparatus protein 1	NUMA1	-0.226984	2.09875	0.0185196
P15924	Desmoplakin	DSP	-0.0642823	1.76375	0.0356269
Q8WXH0-2	Isoform 2 of Nesprin-2	SYNE2	-0.181784	1.89745	0.0280949
P49327	Fatty acid synthase	FASN	-0.214766	1.83187	0.0311339
P12814	Alpha-actinin-1	ACTN1	0.187194	1.72873	0.0372679
Q8NF91	Nesprin-1	SYNE1	0.373783	4.11672	0.000805195
Q8NF91-4	Isoform 4 of Nesprin-1	SYNE1	0.482452	2.84342	0.00625824
P35555	Fibrillin-1	FBN1	0.503459	3.14936	0.00332681
P12814-4	Isoform 4 of Alpha-actinin-1	ACTN1	0.265997	2.28748	0.0136695
Q99996-2	Isoform 2 of A-kinase anchor protein 9	AKAP9	-0.139883	3.60905	0.00125
Q02952	A-kinase anchor protein 12	AKAP12	0.242085	3.30112	0.00288679
Q9NZJ4	Sacsin	SACS	-0.0748116	1.67393	0.0401326
P07996	Thrombospondin-1	THBS1	-0.16215	1.6118	0.0447811
P07814	Bifunctional glutamate/proline--tRNA ligase	EPRS	0.151998	2.45303	0.0109551
A0A087X1U6	Epiplakin	EPPK1	0.352859	2.69293	0.0079389
Q9BZF9	Uveal autoantigen with coiled-coil domains and ankyrin repeats	UACA	-0.282127	2.35628	0.012856
P58107	Epiplakin	EPPK1	0.222144	2.14959	0.0168877
P11717	Cation-independent mannose-6-phosphate receptor	IGF2R	-0.184874	1.9662	0.0251514
P55196-5	Isoform 5 of Afadin	MLLT4	-0.175661	2.1577	0.0165984
E9PGF5	Tensin-1	TNS1	0.538569	3.26446	0.00272
O00468-6	Isoform 6 of Agrin	AGRN	-0.3227	2.99311	0.00519024
Q14008	Cytoskeleton-associated protein 5	CKAP5	-0.0571169	1.71115	0.0378268
P16144	Integrin beta-4	ITGB4	-0.237844	2.24081	0.0147977
Q9Y4L1	Hypoxia up-regulated protein 1	HYOU1	0.147239	1.89568	0.0280865
P16144-3	Isoform Beta-4B of Integrin beta-4	ITGB4	-0.125046	1.78198	0.03465
Q9UPQ0-10	Isoform 10 of LIM and calponin homology domains-containing protein 1	LIMCH1	-0.280082	2.82734	0.00628958
O60437	Periplakin	PPL	-0.273183	2.41544	0.0115844
Q92896-2	Isoform 2 of Golgi apparatus protein 1	GLG1	-0.281446	2.50343	0.0105159
P06756	Integrin alpha-V	ITGAV	0.117375	1.7948	0.033655
Q02880	DNA topoisomerase 2-beta	TOP2B	-0.188369	2.11975	0.017842
Q9UQ35	Serine/arginine repetitive matrix protein 2	SRRM2	-0.179826	2.17789	0.0162815
Q5T5P2	Sickle tail protein homolog	KIAA1217	-0.175986	2.18044	0.016201
Q08378	Golgin subfamily A member 3	GOLGA3	-0.106183	2.71596	0.00785114
O00159-3	Isoform 3 of Unconventional myosin-Ic	MYO1C	-0.199365	1.63638	0.0432157
P46013	Antigen KI-67	MKI67	-1.03093	3.5744	0.00154967
Q9UM54-6	Isoform 6 of Unconventional myosin-VI	MYO6	-0.0265435	2.18739	0.0159179
E9PMS6	LIM domain only protein 7	LMO7	-0.0863694	1.74897	0.0361487
P55268	Laminin subunit beta-2	LAMB2	-0.377416	2.99927	0.00487869
Q14764	Major vault protein	MVP	-0.0690122	1.58316	0.0475666
Q15147-5	Isoform 4 of 1-phosphatidylinositol 4,5-bisphosphate phosphodiesterase beta-4	PLCB4	0.0687521	1.77423	0.0351643
H0Y2S9	Myosin phosphatase Rho-interacting protein (Fragment)	MPRIP	-0.103005	1.69861	0.0385859
Q13085-4	Isoform 4 of Acetyl-CoA carboxylase 1	ACACA	-0.137617	1.89731	0.0280805
Q15643	Thyroid receptor-interacting protein 11	TRIP11	0.383361	2.97757	0.0051236
P40939	Trifunctional enzyme subunit alpha, mitochondrial	HADHA	-0.246303	1.94252	0.0264795
Q9P2J5	Leucine--tRNA ligase, cytoplasmic	LARS	0.137705	2.31181	0.0133658
P11047	Laminin subunit gamma-1	LAMC1	-0.12766	1.65367	0.0415116
P08107	Heat shock 70 kDa protein 1A/1B	HSPA1A	0.0811159	1.78084	0.0346019
Q16891-2	Isoform 2 of MICOS complex subunit MIC60	IMMT	-0.33062	2.21985	0.0152461
Q9BSJ8-2	Isoform 2 of Extended synaptotagmin-1	ESYT1	0.184865	2.07043	0.0199148
P06576	ATP synthase subunit beta, mitochondrial	ATP5B	-0.235317	1.9541	0.0258243
Q9UHD8	Septin-9	SEPT9	-0.152178	1.69307	0.0391017
Q0VF96	Cingulin-like protein 1	CGNL1	-0.610013	3.34443	0.00278304
Q13045	Protein flightless-1 homolog	FLII	0.0483808	1.61016	0.0449922
P23229-6	Isoform Alpha-6X1X2A of Integrin alpha-6	ITGA6	-0.276241	1.89719	0.028066
Q709C8	Vacuolar protein sorting-associated protein 13C	VPS13C	-0.13677	2.67125	0.00776552
Q8IWJ2	GRIP and coiled-coil domain-containing protein 2	GCC2	0.192755	2.92599	0.00574962
P41252	Isoleucine--tRNA ligase, cytoplasmic	IARS	0.215973	2.38583	0.0119664
Q9BQS8-4	Isoform 4 of FYVE and coiled-coil domain-containing protein 1	FYCO1	-0.481652	5.18987	0
P00533	Epidermal growth factor receptor	EGFR	-0.235847	1.96095	0.0256259
Q8NEY1-2	Isoform 2 of Neuron navigator 1	NAV1	-0.237426	1.56504	0.0492941
Q92626	Peroxidasin homolog	PXDN	-0.245665	3.02196	0.00459259
J3KN36	Nodal modulator 3	NOMO3	0.244213	2.78719	0.00732812
Q9Y678	Coatomer subunit gamma-1	COPG1	0.0955235	1.98359	0.0243989
O60763	General vesicular transport factor p115	USO1	0.141175	3.13797	0.00330097
P21980	Protein-glutamine gamma-glutamyltransferase 2	TGM2	0.335162	2.1846	0.0160027
Q16531	DNA damage-binding protein 1	DDB1	-0.124112	1.85106	0.029999
O75976	Carboxypeptidase D	CPD	-0.0995538	1.6621	0.04113
P08572	Collagen alpha-2(IV) chain	COL4A2	0.206727	3.31874	0.00269565
Q9UHB6-4	Isoform 4 of LIM domain and actin-binding protein 1	LIMA1	0.445429	2.07175	0.0199512
A2RRP1	Neuroblastoma-amplified sequence	NBAS	0.120124	1.93474	0.026904
Q92499	ATP-dependent RNA helicase DDX1	DDX1	0.0743086	1.75031	0.0362298
P68104-2	Isoform 2 of Elongation factor 1-alpha 1	EEF1A1	0.179677	3.40223	0.003
O94973	AP-2 complex subunit alpha-2	AP2A2	0.136846	2.5741	0.00904545
P29317	Ephrin type-A receptor 2	EPHA2	0.158569	2.1261	0.017484
P50454	Serpin H1	SERPINH1	0.252203	1.88822	0.0284224
O00469-2	Isoform 2 of Procollagen-lysine,2-oxoglutarate 5-dioxygenase 2	PLOD2	-0.115245	1.56988	0.0490963
Q8TDM6	Disks large homolog 5	DLG5	-0.0927169	1.90913	0.0277363
Q15582	Transforming growth factor-beta-induced protein ig-h3	TGFBI	0.248291	2.53013	0.0101009
D6REX3	Protein transport protein Sec31A	SEC31A	-0.131776	1.56173	0.049419
O43795-2	Isoform 2 of Unconventional myosin-Ib	MYO1B	0.131817	2.382	0.01201
P49411	Elongation factor Tu, mitochondrial	TUFM	-0.388119	2.46491	0.0107079
P25705	ATP synthase subunit alpha, mitochondrial	ATP5A1	-0.266713	1.82368	0.0318942
Q5M775	Cytospin-B	SPECC1	0.101974	1.72244	0.0372666
P19367-3	Isoform 3 of Hexokinase-1	HK1	-0.224686	2.11938	0.0178193
P78347	General transcription factor II-I	GTF2I	-0.233645	2.63904	0.00858876
P12107	Collagen alpha-1(XI) chain	COL11A1	-0.545873	3.00344	0.00470627
Q69YQ0	Cytospin-A	SPECC1L	0.0851866	1.71109	0.0378105
Q13308-6	Isoform 6 of Inactive tyrosine-protein kinase 7	PTK7	-0.141241	2.32981	0.0129817
P19022	Cadherin-2	CDH2	0.244438	2.92991	0.00578452
O15230	Laminin subunit alpha-5	LAMA5	-0.184806	2.29107	0.0135
Q14974	Importin subunit beta-1	KPNB1	0.0885798	1.80615	0.0328843
Q96N67	Dedicator of cytokinesis protein 7	DOCK7	-0.0496376	3.16026	0.00335306
O60488	Long-chain-fatty-acid--CoA ligase 4	ACSL4	-0.476762	4.15341	0.000837838
P46100	Transcriptional regulator ATRX	ATRX	-0.168005	1.90854	0.0277218
Q9H4L5	Oxysterol-binding protein-related protein 3	OSBPL3	0.159742	2.21205	0.0156446
H7C144	Alpha-actinin-4 (Fragment)	ACTN4	0.213066	4.09809	0.00078481
Q9Y618	Nuclear receptor corepressor 2	NCOR2	-0.125196	1.86105	0.0298265
D3DQV9	Eukaryotic translation initiation factor 4 gamma 2 (Fragment)	EIF4G2	0.14572	2.94762	0.00558514
P09493-3	Isoform 3 of Tropomyosin alpha-1 chain	TPM1	0.210414	2.25549	0.0141003
Q04721	Neurogenic locus notch homolog protein 2	NOTCH2	0.349018	3.26105	0.00268421
Q9NZN5-2	Isoform 2 of Rho guanine nucleotide exchange factor 12	ARHGEF12	-0.122706	2.21924	0.0152244
Q96TA1	Niban-like protein 1	FAM129B	-0.16649	1.83471	0.0309913
Q68CZ2	Tensin-3	TNS3	-0.184644	1.85683	0.0299236
A0A024R571	EH domain-containing protein 1	EHD1	-0.212503	2.30011	0.0132744
Q9NZN4	EH domain-containing protein 2	EHD2	-0.653452	5.27559	0
O14617-5	Isoform 5 of AP-3 complex subunit delta-1	AP3D1	-0.0439145	1.69702	0.0387246
Q6DD88	Atlastin-3	ATL3	0.169439	2.2394	0.0148663
Q63ZY3	KN motif and ankyrin repeat domain-containing protein 2	KANK2	-0.0857913	1.98763	0.0241669
O75534-3	Isoform 3 of Cold shock domain-containing protein E1	CSDE1	-0.247542	2.41233	0.0116238
P56192	Methionine--tRNA ligase, cytoplasmic	MARS	0.152743	2.91185	0.00580741
Q13423	NAD(P) transhydrogenase, mitochondrial	NNT	-0.266193	1.98047	0.0246052
O43390-2	Isoform 2 of Heterogeneous nuclear ribonucleoprotein R	HNRNPR	0.200707	3.20026	0.00310928
Q9Y2A7-2	Isoform 2 of Nck-associated protein 1	NCKAP1	-0.138653	4.31429	0
Q13136	Liprin-alpha-1	PPFIA1	-0.0897726	2.12745	0.0173891
P09493-10	Isoform 10 of Tropomyosin alpha-1 chain	TPM1	0.391502	3.0485	0.00434602
P09493-9	Isoform 9 of Tropomyosin alpha-1 chain	TPM1	0.47442	1.79069	0.0337244
O94925-3	Isoform 3 of Glutaminase kidney isoform, mitochondrial	GLS	0.231833	1.5595	0.0496345
Q9NR30	Nucleolar RNA helicase 2	DDX21	0.324866	2.47643	0.0104119
Q13620	Cullin-4B	CUL4B	-0.116882	2.79386	0.00690433
Q99959-2	Isoform 1 of Plakophilin-2	PKP2	0.128069	1.84824	0.0300314
O94915	Protein furry homolog-like	FRYL	-0.244891	3.88398	0.00112077
Q9UBC2-2	Isoform 2 of Epidermal growth factor receptor substrate 15-like 1	EPS15L1	0.0902878	2.21172	0.0156335
Q14767	Latent-transforming growth factor beta-binding protein 2	LTBP2	0.408364	4.22581	0
Q12802-2	Isoform 2 of A-kinase anchor protein 13	AKAP13	-0.0934978	1.92234	0.0274116
P13674-2	Isoform 2 of Prolyl 4-hydroxylase subunit alpha-1	P4HA1	-0.147586	1.70209	0.0382334
Q02818	Nucleobindin-1	NUCB1	-0.271673	3.12796	0.00369942
P09493	Tropomyosin alpha-1 chain	TPM1	0.187539	1.72285	0.0372612
Q96AC1-3	Isoform 3 of Fermitin family homolog 2	FERMT2	0.149428	2.77189	0.00748404
A6NEM2	HCF N-terminal chain 5	HCFC1	-0.112674	1.73335	0.0370374
P49589-3	Isoform 3 of Cysteine--tRNA ligase, cytoplasmic	CARS	0.261052	2.27154	0.0141747
P31939	Bifunctional purine biosynthesis protein PURH	ATIC	0.137565	1.59204	0.0465033
Q9NRY4	Rho GTPase-activating protein 35	ARHGAP35	-0.112467	2.00992	0.0231389
P20042	Eukaryotic translation initiation factor 2 subunit 2	EIF2S2	0.17065	1.99661	0.0239251
O00116	Alkyldihydroxyacetonephosphate synthase, peroxisomal	AGPS	0.177282	1.67804	0.0397988
O75094	Slit homolog 3 protein	SLIT3	-0.301967	1.882	0.028698
Q92508	Piezo-type mechanosensitive ion channel component 1	PIEZO1	-0.212173	3.16407	0.00337302
Q7L2E3	Putative ATP-dependent RNA helicase DHX30	DHX30	0.327155	1.90216	0.0278213
P52701	DNA mismatch repair protein Msh6	MSH6	-0.231591	2.60861	0.00875594
Q9NR12	PDZ and LIM domain protein 7	PDLIM7	0.279309	3.07681	0.00391351
O75923-13	Isoform 13 of Dysferlin	DYSF	0.170348	2.68883	0.00791101
O14715	RANBP2-like and GRIP domain-containing protein 8	RGPD8	0.0905521	1.6476	0.0421723
Q9UGI8	Testin	TES	0.214542	2.36787	0.0125127
P22626	Heterogeneous nuclear ribonucleoproteins A2/B1	HNRNPA2B1	-0.158086	1.60326	0.0457366
Q9UH99	SUN domain-containing protein 2	SUN2	-0.240867	2.89118	0.00628902
P28331-2	Isoform 2 of NADH-ubiquinone oxidoreductase 75 kDa subunit, mitochondrial	NDUFS1	-0.284004	2.42126	0.0114569
P09619	Platelet-derived growth factor receptor beta	PDGFRB	0.107579	2.18466	0.0160136
Q5VT25-2	Isoform 2 of Serine/threonine-protein kinase MRCK alpha	CDC42BPA	0.145059	3.82247	0.00104977
Q15811-7	Isoform 7 of Intersectin-1	ITSN1	0.046987	2.47702	0.0104215
Q8NC51-3	Isoform 3 of Plasminogen activator inhibitor 1 RNA-binding protein	SERBP1	0.416806	1.93843	0.0266918
P02786	Transferrin receptor protein 1	TFRC	-0.184372	3.08781	0.00351005
P49588	Alanine--tRNA ligase, cytoplasmic	AARS	0.401005	2.18581	0.015959
P38606	V-type proton ATPase catalytic subunit A	ATP6V1A	-0.108905	1.57191	0.0488948
O95347	Structural maintenance of chromosomes protein 2	SMC2	-0.502761	3.05029	0.00435355
Q96F07-2	Isoform 2 of Cytoplasmic FMR1-interacting protein 2	CYFIP2	-0.144717	2.66288	0.00783562
P25205-2	Isoform 2 of DNA replication licensing factor MCM3	MCM3	-0.350853	2.10202	0.0184671
P28370	Probable global transcription activator SNF2L1	SMARCA1	-0.191088	2.39963	0.0119082
P55084	Trifunctional enzyme subunit beta, mitochondrial	HADHB	-0.210925	1.80562	0.0329118
Q9P2R3-4	Isoform 4 of Rabankyrin-5	ANKFY1	0.087542	1.56534	0.0493313
P52789	Hexokinase-2	HK2	-0.414559	2.66601	0.00784457
Q9H2P0	Activity-dependent neuroprotector homeobox protein	ADNP	-0.194125	2.05541	0.0205351
Q86U86	Protein polybromo-1	PBRM1	-0.149095	2.00925	0.0231256
P49419-2	Isoform 2 of Alpha-aminoadipic semialdehyde dehydrogenase	ALDH7A1	-0.11841	2.08662	0.0191665
Q9H2D6	TRIO and F-actin-binding protein	TRIOBP	-0.0970777	2.43421	0.0112225
Q9H1H9	Kinesin-like protein KIF13A	KIF13A	-0.178934	2.32381	0.0129611
E7ETA6	Pericentriolar material 1 protein	PCM1	0.0925392	1.76533	0.0356264
P53675	Clathrin heavy chain 2	CLTCL1	0.467504	3.25478	0.00266087
P26639	Threonine--tRNA ligase, cytoplasmic	TARS	0.181773	1.61004	0.0449745
P47895	Aldehyde dehydrogenase family 1 member A3	ALDH1A3	-0.205405	1.69251	0.0391715
H0YJ34	Fermitin family homolog 2 (Fragment)	FERMT2	0.238421	2.25332	0.0143105
Q9UGP8	Translocation protein SEC63 homolog	SEC63	0.249173	2.82191	0.00636242
Q9Y4K0	Lysyl oxidase homolog 2	LOXL2	0.249321	2.20722	0.0156438
O60313-2	Isoform 2 of Dynamin-like 120 kDa protein, mitochondrial	OPA1	-0.212466	2.1371	0.0172771
Q14247	Src substrate cortactin	CTTN	-0.321382	2.18038	0.01619
Q9UBG0	C-type mannose receptor 2	MRC2	0.158316	1.71393	0.0375589
Q9NR12-2	Isoform 2 of PDZ and LIM domain protein 7	PDLIM7	0.408691	1.88263	0.0286032
Q9HAU0-6	Isoform 6 of Pleckstrin homology domain-containing family A member 5	PLEKHA5	-0.0759071	1.9646	0.0253106
Q9Y3I0	tRNA-splicing ligase RtcB homolog	RTCB	0.09038	2.04193	0.0214222
O43776	Asparagine--tRNA ligase, cytoplasmic	NARS	0.192894	1.81641	0.032126
P11388-4	Isoform 4 of DNA topoisomerase 2-alpha	TOP2A	-0.834303	3.894	0.00114286
Q7L576	Cytoplasmic FMR1-interacting protein 1	CYFIP1	-0.0933046	2.42276	0.0113223
V9GYM8	Rho guanine nucleotide exchange factor 2	ARHGEF2	0.437563	3.69047	0.000892308
Q14258	E3 ubiquitin/ISG15 ligase TRIM25	TRIM25	0.209708	3.58572	0.00121212
P31040	Succinate dehydrogenase [ubiquinone] flavoprotein subunit, mitochondrial	SDHA	-0.232978	2.05876	0.0204241
O15371	Eukaryotic translation initiation factor 3 subunit D	EIF3D	0.121139	1.86764	0.0294571
P54577	Tyrosine--tRNA ligase, cytoplasmic	YARS	0.431312	2.6103	0.00865801
Q9NZM3	Intersectin-2	ITSN2	0.113345	2.7546	0.0077591
B7ZM99	MTHFD1L protein	MTHFD1L	0.426414	2.7633	0.007446
Q6UB35	Monofunctional C1-tetrahydrofolate synthase, mitochondrial	MTHFD1L	0.24868	2.21628	0.0154791
Q8WVM8	Sec1 family domain-containing protein 1	SCFD1	0.17813	3.42882	0.00276923
Q8TEW0	Partitioning defective 3 homolog	PARD3	-0.107201	2.05485	0.0207266
H0YN48	Uveal autoantigen with coiled-coil domains and ankyrin repeats (Fragment)	UACA	-0.114041	2.30439	0.0132617
P27694	Replication protein A 70 kDa DNA-binding subunit	RPA1	-0.100189	1.70228	0.0382498
Q9Y4D7	Plexin-D1	PLXND1	0.169612	2.50815	0.0102724
Q8TBA6	Golgin subfamily A member 5	GOLGA5	0.164064	2.44563	0.0112
Q0ZGT2	Nexilin	NEXN	0.331453	3.94474	0.000656085
O95573	Long-chain-fatty-acid--CoA ligase 3	ACSL3	0.362415	3.21028	0.00314167
O95340-2	Isoform B of Bifunctional 3'-phosphoadenosine 5'-phosphosulfate synthase 2	PAPSS2	-0.154835	3.28631	0.00280092
Q14566	DNA replication licensing factor MCM6	MCM6	-0.427414	2.53645	0.00998205
J3KNW4	Four and a half LIM domains protein 2	FHL2	0.394146	2.3118	0.0133553
Q9NR45	Sialic acid synthase	NANS	0.101038	1.59948	0.0460497
Q9NS15-2	Isoform 2 of Latent-transforming growth factor beta-binding protein 3	LTBP3	0.295626	1.79285	0.0337338
Q86XL3	Ankyrin repeat and LEM domain-containing protein 2	ANKLE2	0.235786	3.91046	0.00118367
Q03468	DNA excision repair protein ERCC-6	ERCC6	-0.38232	3.34871	0.00281108
O95163	Elongator complex protein 1	IKBKAP	-0.167467	2.47902	0.0104312
Q96ST3	Paired amphipathic helix protein Sin3a	SIN3A	-0.108012	1.63196	0.0436426
Q9P258	Protein RCC2	RCC2	0.088412	2.24112	0.0148192
O94874	E3 UFM1-protein ligase 1	UFL1	0.169345	2.0621	0.0203961
P08581	Hepatocyte growth factor receptor	MET	-0.187006	2.20467	0.0156109
O75410-2	Isoform 2 of Transforming acidic coiled-coil-containing protein 1	TACC1	0.275632	2.71396	0.00795215
Q12965	Unconventional myosin-Ie	MYO1E	-0.225181	2.3243	0.0129714
P09493-6	Isoform 6 of Tropomyosin alpha-1 chain	TPM1	0.463483	2.17075	0.0164287
Q9BZL4-3	Isoform 3 of Protein phosphatase 1 regulatory subunit 12C	PPP1R12C	-0.174661	1.66356	0.0409565
Q9NZ08-2	Isoform 2 of Endoplasmic reticulum aminopeptidase 1	ERAP1	0.157066	2.48646	0.010539
P43304	Glycerol-3-phosphate dehydrogenase, mitochondrial	GPD2	-0.268993	2.15881	0.0166205
Q14554	Protein disulfide-isomerase A5	PDIA5	0.170835	2.17294	0.0164003
O15460-2	Isoform IIa of Prolyl 4-hydroxylase subunit alpha-2	P4HA2	-0.293468	2.77659	0.00739175
Q9UIQ6	Leucyl-cystinyl aminopeptidase	LNPEP	-0.0834496	1.67971	0.0395868
P08195-4	Isoform 4 of 4F2 cell-surface antigen heavy chain	SLC3A2	0.541332	3.89402	0.00114851
Q9Y4W6	AFG3-like protein 2	AFG3L2	-0.269223	1.75308	0.0360234
Q9HBR0	Putative sodium-coupled neutral amino acid transporter 10	SLC38A10	-0.277902	3.13843	0.00330739
B5ME97	Septin 10, isoform CRA_c	SEPT10	-0.113279	1.6901	0.0391372
P56730	Neurotrypsin	PRSS12	0.254835	2.37371	0.0123275
Q96T58	Msx2-interacting protein	SPEN	0.102801	1.88392	0.0285726
Q01995	Transgelin	TAGLN	0.369211	1.68993	0.0391042
P05198	Eukaryotic translation initiation factor 2 subunit 1	EIF2S1	0.10666	2.26224	0.0141788
Q9BXJ9	N-alpha-acetyltransferase 15, NatA auxiliary subunit	NAA15	0.0784946	1.58446	0.0474299
P48735	Isocitrate dehydrogenase [NADP], mitochondrial	IDH2	-0.151758	2.05099	0.0211002
Q15067-2	Isoform 2 of Peroxisomal acyl-coenzyme A oxidase 1	ACOX1	0.155734	2.09266	0.018966
P26358	DNA (cytosine-5)-methyltransferase 1	DNMT1	-0.327419	2.07934	0.0196708
P33991	DNA replication licensing factor MCM4	MCM4	-0.426421	2.45951	0.0108794
O43252	Bifunctional 3'-phosphoadenosine 5'-phosphosulfate synthase 1	PAPSS1	-0.0857614	3.41234	0.00301622
Q99536	Synaptic vesicle membrane protein VAT-1 homolog	VAT1	-0.0938444	2.26122	0.0141472
Q9NTJ3	Structural maintenance of chromosomes protein 4	SMC4	-0.458445	2.61883	0.00844444
Q15293	Reticulocalbin-1	RCN1	0.260902	1.98704	0.0242566
O60333-2	Isoform 2 of Kinesin-like protein KIF1B	KIF1B	-0.126858	1.6661	0.0406768
O75955	Flotillin-1	FLOT1	-0.170512	1.60145	0.045793
Q14112	Nidogen-2	NID2	0.191534	1.78612	0.03441
Q15019-2	Isoform 2 of Septin-2	SEPT2	-0.0938528	1.74465	0.0365002
P30837	Aldehyde dehydrogenase X, mitochondrial	ALDH1B1	-0.151528	1.68343	0.0393545
P31930	Cytochrome b-c1 complex subunit 1, mitochondrial	UQCRC1	-0.264168	2.17999	0.016179
P22307	Non-specific lipid-transfer protein	SCP2	0.145489	2.22	0.0152569
P39060	Collagen alpha-1(XVIII) chain	COL18A1	-0.0888039	1.90497	0.0278206
Q9NQC3-2	Isoform 2 of Reticulon-4	RTN4	0.201114	2.3238	0.0129509
O95793	Double-stranded RNA-binding protein Staufen homolog 1	STAU1	-0.117707	2.22879	0.014931
Q9P206-2	Isoform 2 of Uncharacterized protein KIAA1522	KIAA1522	-0.303441	2.70796	0.00803329
Q9UQB8	Brain-specific angiogenesis inhibitor 1-associated protein 2	BAIAP2	-0.194749	1.89783	0.0280682
Q9P273	Teneurin-3	TENM3	-0.0762725	1.80336	0.0330193
Q8TEW8	Partitioning defective 3 homolog B	PARD3B	-0.0903684	2.01174	0.0229931
O00339	Matrilin-2	MATN2	0.261513	2.21671	0.0155121
P23458	Tyrosine-protein kinase JAK1	JAK1	0.259674	2.48536	0.0104897
Q13310-3	Isoform 3 of Polyadenylate-binding protein 4	PABPC4	0.0932623	2.52848	0.010071
P35556	Fibrillin-2	FBN2	0.457443	3.29917	0.00287324
P20908	Collagen alpha-1(V) chain	COL5A1	-0.272293	2.14821	0.0168435
A0A087WXW9	Collagen alpha-1(V) chain	COL5A1	-0.408644	2.28845	0.0135122
P82094	TATA element modulatory factor	TMF1	0.446508	3.58141	0.00120805
Q13492	Phosphatidylinositol-binding clathrin assembly protein	PICALM	0.153564	2.6244	0.0085
Q9NQC3	Reticulon-4	RTN4	0.254496	2.3848	0.0120503
Q15042	Rab3 GTPase-activating protein catalytic subunit	RAB3GAP1	0.139499	2.23292	0.0148156
P28799	Granulins	GRN	-0.263064	1.77062	0.0353643
P33993	DNA replication licensing factor MCM7	MCM7	-0.391911	2.48669	0.0105489
Q9UBF2	Coatomer subunit gamma-2	COPG2	0.0943104	2.19586	0.0155657
Q3V6T2	Girdin	CCDC88A	-0.133986	1.86027	0.0297672
P08648	Integrin alpha-5	ITGA5	0.348239	4.14534	0.000832215
Q6NUM9	All-trans-retinol 13,14-reductase	RETSAT	0.174726	1.85519	0.0299258
P07686	Beta-hexosaminidase subunit beta	HEXB	-0.211584	2.56503	0.00910769
Q8N8S7	Protein enabled homolog	ENAH	0.121366	1.95288	0.025855
G3V599	cTAGE family member 5	CTAGE5	0.242761	2.63115	0.00862291
P50895	Basal cell adhesion molecule	BCAM	-0.693234	4.70585	0
Q8N3U4-2	Isoform 2 of Cohesin subunit SA-2	STAG2	-0.122245	1.72034	0.0373148
Q9UG63-2	Isoform 2 of ATP-binding cassette sub-family F member 2	ABCF2	0.117581	3.10908	0.00364326
P46060	Ran GTPase-activating protein 1	RANGAP1	-0.107959	1.86681	0.029521
P22695	Cytochrome b-c1 complex subunit 2, mitochondrial	UQCRC2	-0.271958	2.58323	0.0090555
Q9UL18	Protein argonaute-1	AGO1	0.113812	2.23788	0.014791
Q5TGY3	AT-hook DNA-binding motif-containing protein 1	AHDC1	-0.263046	2.74583	0.00783602
O75150	E3 ubiquitin-protein ligase BRE1B	RNF40	-0.121149	1.64456	0.0424954
P21964	Catechol O-methyltransferase	COMT	0.164142	2.01078	0.0230971
P52907	F-actin-capping protein subunit alpha-1	CAPZA1	-0.112006	1.98329	0.0243852
P41250	Glycine--tRNA ligase	GARS	0.476883	2.91034	0.00579025
M0R2Z9	SURP and G-patch domain-containing protein 2	SUGP2	-0.143475	2.01499	0.0227127
Q14643	Inositol 1,4,5-trisphosphate receptor type 1	ITPR1	0.153221	1.6731	0.0403029
P40763	Signal transducer and activator of transcription 3	STAT3	0.164908	1.6447	0.0425125
Q9NYU1	UDP-glucose:glycoprotein glucosyltransferase 2	UGGT2	0.0920744	1.91356	0.0276467
Q9UGU0	Transcription factor 20	TCF20	-0.10894	1.63703	0.0431898
K7EJH8	Alpha-actinin-4 (Fragment)	ACTN4	0.234083	2.42627	0.011268
Q9HD26	Golgi-associated PDZ and coiled-coil motif-containing protein	GOPC	0.13052	1.69924	0.0385102
Q14254	Flotillin-2	FLOT2	-0.16278	1.69035	0.0391014
P41091	Eukaryotic translation initiation factor 2 subunit 3	EIF2S3	0.13756	3.2117	0.00295397
Q01105	Protein SET	SET	0.129739	1.94283	0.0264441
Q9Y4B5	Microtubule cross-linking factor 1	MTCL1	-0.179913	1.82779	0.031547
Q9BY44	Eukaryotic translation initiation factor 2A	EIF2A	0.115304	2.10566	0.0184648
Q9ULU4-13	Isoform 13 of Protein kinase C-binding protein 1	ZMYND8	-0.214256	2.18684	0.0159699
O00429-2	Isoform 4 of Dynamin-1-like protein	DNM1L	-0.24594	2.0748	0.0198703
Q14684	Ribosomal RNA processing protein 1 homolog B	RRP1B	-0.133007	1.75463	0.0360885
Q5VZK9	Leucine-rich repeat-containing protein 16A	LRRC16A	-0.157056	2.18281	0.0161277
Q92973	Transportin-1	TNPO1	0.169609	3.07227	0.00408602
Q93050-3	Isoform 3 of V-type proton ATPase 116 kDa subunit a isoform 1	ATP6V0A1	-0.0973125	1.62058	0.0443965
Q01484-2	Isoform 2 of Ankyrin-2	ANK2	0.262775	3.31612	0.00268916
Q7LBC6	Lysine-specific demethylase 3B	KDM3B	-0.228718	2.80029	0.00669841
Q5TH69	Brefeldin A-inhibited guanine nucleotide-exchange protein 3	ARFGEF3	-0.196124	2.15315	0.016856
O60885	Bromodomain-containing protein 4	BRD4	-0.166181	1.95057	0.0260588
Q96Q15	Serine/threonine-protein kinase SMG1	SMG1	0.117492	1.59503	0.0463585
P04264	Keratin, type II cytoskeletal 1	KRT1	-0.536504	1.68436	0.0393874
Q9UDY2-7	Isoform 7 of Tight junction protein ZO-2	TJP2	-0.193154	2.36569	0.0125808
Q5T1Z8	Pumilio homolog 1	PUM1	-0.0501026	2.166	0.0164599
P51003	Poly(A) polymerase alpha	PAPOLA	-0.13236	2.20017	0.0155772
Q6NZI2	Polymerase I and transcript release factor	PTRF	-0.109903	1.59183	0.046527
Q96A33	Coiled-coil domain-containing protein 47	CCDC47	0.18577	1.99995	0.0237467
Q9BTV4	Transmembrane protein 43	TMEM43	0.147536	1.89912	0.0279752
Q16822	Phosphoenolpyruvate carboxykinase [GTP], mitochondrial	PCK2	0.763717	4.37799	0
Q6Y7W6	PERQ amino acid-rich with GYF domain-containing protein 2	GIGYF2	-0.145367	1.65636	0.0413437
P22735	Protein-glutamine gamma-glutamyltransferase K	TGM1	0.27425	2.75742	0.00754603
Q8N201	Integrator complex subunit 1	INTS1	-0.0815245	1.61848	0.0445525
P33992	DNA replication licensing factor MCM5	MCM5	-0.37632	2.52455	0.0100314
P01892	HLA class I histocompatibility antigen, A-2 alpha chain	HLA-A	-0.101134	1.62864	0.0436522
P98194	Calcium-transporting ATPase type 2C member 1	ATP2C1	-0.286084	2.6809	0.00786496
Q86SR1	Polypeptide N-acetylgalactosaminyltransferase 10	GALNT10	0.199867	2.05369	0.0207264
Q86VI3	Ras GTPase-activating-like protein IQGAP3	IQGAP3	-0.61665	3.35233	0.00281818
P07099	Epoxide hydrolase 1	EPHX1	0.249455	2.54263	0.00962097
Q9Y4F1	FERM, RhoGEF and pleckstrin domain-containing protein 1	FARP1	-0.135161	2.60854	0.00873707
O00391	Sulfhydryl oxidase 1	QSOX1	-0.323746	4.8505	0
Q5VT52	Regulation of nuclear pre-mRNA domain-containing protein 2	RPRD2	-0.116311	1.69124	0.0391053
P60228	Eukaryotic translation initiation factor 3 subunit E	EIF3E	0.0646898	1.60337	0.0456764
B3KS98	Eukaryotic translation initiation factor 3 subunit H	EIF3H	0.108415	2.19809	0.0156197
Q8N3V7	Synaptopodin	SYNPO	0.218169	1.56959	0.0490777
Q16270	Insulin-like growth factor-binding protein 7	IGFBP7	-0.319303	3.2697	0.00273826
P21796	Voltage-dependent anion-selective channel protein 1	VDAC1	-0.317316	2.65216	0.00791393
P05121	Plasminogen activator inhibitor 1	SERPINE1	0.629778	4.40547	0
Q9Y4P3	Transducin beta-like protein 2	TBL2	0.118842	1.7209	0.0372772
O00429	Dynamin-1-like protein	DNM1L	-0.171008	1.78209	0.034616
P04181	Ornithine aminotransferase, mitochondrial	OAT	0.14799	1.59181	0.046509
P49736	DNA replication licensing factor MCM2	MCM2	-0.41719	2.50133	0.0104654
Q7Z434	Mitochondrial antiviral-signaling protein	MAVS	-0.324612	3.09892	0.00355556
P61011	Signal recognition particle 54 kDa protein	SRP54	0.0642025	1.74382	0.0366232
Q9BZE4	Nucleolar GTP-binding protein 1	GTPBP4	0.114365	1.57153	0.0489461
P49821	NADH dehydrogenase [ubiquinone] flavoprotein 1, mitochondrial	NDUFV1	-0.259488	2.20071	0.0155989
P07951-3	Isoform 3 of Tropomyosin beta chain	TPM2	0.202964	2.41944	0.011447
P12931-2	Isoform 2 of Proto-oncogene tyrosine-protein kinase Src	SRC	0.15524	2.94655	0.00574343
Q12907	Vesicular integral-membrane protein VIP36	LMAN2	0.154858	1.97275	0.0248835
Q08AD1	Calmodulin-regulated spectrin-associated protein 2	CAMSAP2	-0.119259	1.81179	0.0324924
E7ERH1	Tensin-1 (Fragment)	TNS1	0.17779	2.75606	0.00764277
P08559-4	Isoform 4 of Pyruvate dehydrogenase E1 component subunit alpha, somatic form, mitochondrial	PDHA1	-0.211283	1.94691	0.0262581
Q9NTJ5	Phosphatidylinositide phosphatase SAC1	SACM1L	0.166587	2.29535	0.0134981
Q92793	CREB-binding protein	CREBBP	-0.149922	2.53644	0.00997211
Q8IVF7	Formin-like protein 3	FMNL3	0.113005	1.97506	0.0247586
A2RUF3	SLIT-ROBO Rho GTPase activating protein 2	SRGAP2	-0.0540353	1.68036	0.0395748
E9PAU2	Ribonucleoprotein PTB-binding 1	RAVER1	-0.200037	2.99443	0.00484691
Q9NYF8-4	Isoform 4 of Bcl-2-associated transcription factor 1	BCLAF1	-0.173952	1.68267	0.0395155
Q9Y3R5	Protein dopey-2	DOPEY2	0.149247	1.57654	0.0483382
Q7Z5L9	Interferon regulatory factor 2-binding protein 2	IRF2BP2	-0.276334	2.31132	0.0133448
E9PK25	Cofilin-1	CFL1	0.175169	1.93719	0.0267441
Q9H6S3	Epidermal growth factor receptor kinase substrate 8-like protein 2	EPS8L2	0.126068	1.58314	0.0475484
P16435	NADPH--cytochrome P450 reductase	POR	0.236179	2.48141	0.0104409
Q53EL6	Programmed cell death protein 4	PDCD4	-0.192241	3.01978	0.00457718
Q7L2H7	Eukaryotic translation initiation factor 3 subunit M	EIF3M	0.133751	1.75458	0.0360722
O43896	Kinesin-like protein KIF1C	KIF1C	-0.0986601	1.73546	0.0367703
Q14865	AT-rich interactive domain-containing protein 5B	ARID5B	-0.267325	2.56693	0.00912641
Q5T5C7	Serine--tRNA ligase, cytoplasmic	SARS	0.364072	2.32101	0.0129304
Q9HAU5	Regulator of nonsense transcripts 2	UPF2	0.0681392	1.87503	0.0291213
Q6NZY4	Zinc finger CCHC domain-containing protein 8	ZCCHC8	0.182363	1.94553	0.0264572
O75376	Nuclear receptor corepressor 1	NCOR1	-0.222618	2.23821	0.0148125
Q9HD67	Unconventional myosin-X	MYO10	-0.311835	3.00476	0.00451656
P04920	Anion exchange protein 2	SLC4A2	-0.0429492	1.65979	0.0412227
Q3KQU3	MAP7 domain-containing protein 1	MAP7D1	-0.264657	1.79392	0.0336991
P55010	Eukaryotic translation initiation factor 5	EIF5	0.412997	3.99823	0.00067027
O60341	Lysine-specific histone demethylase 1A	KDM1A	-0.145929	1.94605	0.0263545
P28300	Protein-lysine 6-oxidase	LOX	0.18756	2.12641	0.0175064
P62701	40S ribosomal protein S4, X isoform	RPS4X	0.0544585	2.21952	0.0152353
P62495	Eukaryotic peptide chain release factor subunit 1	ETF1	0.105926	1.85957	0.0298449
Q13214	Semaphorin-3B	SEMA3B	0.241628	2.13247	0.017329
Q8NFW8	N-acylneuraminate cytidylyltransferase	CMAS	0.0947487	1.6833	0.0393899
Q8NBJ5	Procollagen galactosyltransferase 1	COLGALT1	-0.0983423	1.58202	0.047679
Q8N392	Rho GTPase-activating protein 18	ARHGAP18	-0.208921	1.97351	0.0248511
O75475-3	Isoform 3 of PC4 and SFRS1-interacting protein	PSIP1	-0.358369	1.91618	0.0275293
Q13330	Metastasis-associated protein MTA1	MTA1	-0.11793	1.99688	0.0239387
Q13131-2	Isoform 2 of 5'-AMP-activated protein kinase catalytic subunit alpha-1	PRKAA1	0.278725	3.79296	0.0010087
Q9Y2U8	Inner nuclear membrane protein Man1	LEMD3	0.11423	1.84471	0.0300724
Q9Y570	Protein phosphatase methylesterase 1	PPME1	0.197195	1.66921	0.0405785
Q9BS26	Endoplasmic reticulum resident protein 44	ERP44	0.0948701	1.65836	0.0411891
Q9NUQ6-3	Isoform 3 of SPATS2-like protein	SPATS2L	-0.110047	1.59861	0.046038
Q13418	Integrin-linked protein kinase	ILK	0.219855	2.23548	0.0148369
Q8TAT6-2	Isoform 2 of Nuclear protein localization protein 4 homolog	NPLOC4	0.222875	3.5149	0.0014012
P43246	DNA mismatch repair protein Msh2	MSH2	-0.157752	2.05657	0.0204276
Q9Y4E8	Ubiquitin carboxyl-terminal hydrolase 15	USP15	0.0942076	1.95209	0.025976
Q08AF3	Schlafen family member 5	SLFN5	0.655861	4.41879	0
Q13501	Sequestosome-1	SQSTM1	0.788967	4.32808	0
Q6ZMP0	Thrombospondin type-1 domain-containing protein 4	THSD4	0.389488	3.16767	0.00318887
P31689	DnaJ homolog subfamily A member 1	DNAJA1	0.0799499	2.24784	0.0143163
A0A087WT44	Heme oxygenase 2	HMOX2	0.177864	2.31274	0.0133868
Q8TDY2	RB1-inducible coiled-coil protein 1	RB1CC1	0.153801	3.1021	0.00357542
Q93034	Cullin-5	CUL5	0.0572991	1.72002	0.0372825
P35611-3	Isoform 3 of Alpha-adducin	ADD1	-0.136688	2.44141	0.01118
P83111	Serine beta-lactamase-like protein LACTB, mitochondrial	LACTB	-0.231071	2.16341	0.016499
O94966-6	Isoform 6 of Ubiquitin carboxyl-terminal hydrolase 19	USP19	-0.107849	1.59313	0.0464142
Q13586	Stromal interaction molecule 1	STIM1	0.198887	2.83949	0.00636712
Q9P0L0	Vesicle-associated membrane protein-associated protein A	VAPA	0.27075	1.84995	0.0300079
O43294	Transforming growth factor beta-1-induced transcript 1 protein	TGFB1I1	0.407575	2.43417	0.0112127
Q96PZ0	Pseudouridylate synthase 7 homolog	PUS7	0.106563	2.18745	0.0159288
Q96AE7	Tetratricopeptide repeat protein 17	TTC17	0.129446	1.73645	0.0368092
Q7L7X3	Serine/threonine-protein kinase TAO1	TAOK1	0.08933	2.61276	0.00868621
Q9UNZ2-4	Isoform 2 of NSFL1 cofactor p47	NSFL1C	0.168318	1.66969	0.0405441
P62820	Ras-related protein Rab-1A	RAB1A	0.109014	1.95574	0.0258525
P32969	60S ribosomal protein L9	RPL9	0.0467532	2.01567	0.0227258
O95373	Importin-7	IPO7	0.14643	1.73477	0.0368483
Q6UX71	Plexin domain-containing protein 2	PLXDC2	0.233169	2.07108	0.0199391
O15173-2	Isoform 2 of Membrane-associated progesterone receptor component 2	PGRMC2	0.144604	2.342	0.0128961
Q96PD2-2	Isoform 2 of Discoidin, CUB and LCCL domain-containing protein 2	DCBLD2	-0.304736	2.03959	0.0214195
A0A087X1N8	Serpin B6	SERPINB6	-0.160277	1.75319	0.035991
Q13596	Sorting nexin-1	SNX1	-0.209901	1.74065	0.0366993
Q9P0L0-2	Isoform 2 of Vesicle-associated membrane protein-associated protein A	VAPA	0.227215	1.64392	0.0425282
P30419	Glycylpeptide N-tetradecanoyltransferase 1	NMT1	0.104318	1.84946	0.0299931
P13861	cAMP-dependent protein kinase type II-alpha regulatory subunit	PRKAR2A	-0.0524577	1.62809	0.0436668
Q12884	Prolyl endopeptidase FAP	FAP	0.147565	2.14417	0.017036
Q9ULH0	Kinase D-interacting substrate of 220 kDa	KIDINS220	0.133792	2.19728	0.0155981
P54760	Ephrin type-B receptor 4	EPHB4	-0.183723	3.50866	0.00138872
Q92805	Golgin subfamily A member 1	GOLGA1	0.126307	2.05414	0.0207512
Q96NE9	FERM domain-containing protein 6	FRMD6	0.125056	4.07096	0.000746988
Q96KN1	Protein FAM84B	FAM84B	0.177444	3.02804	0.00463946
P15559	NAD(P)H dehydrogenase [quinone] 1	NQO1	0.249502	2.22155	0.0152017
H0YDN1	Plectin (Fragment)	PLEC	0.137472	1.6607	0.0411953
O43175	D-3-phosphoglycerate dehydrogenase	PHGDH	0.531356	2.87312	0.00633618
Q8N3D4	EH domain-binding protein 1-like protein 1	EHBP1L1	-0.0840104	1.82041	0.0320134
Q08431	Lactadherin	MFGE8	0.138883	1.75985	0.0359672
Q96S66	Chloride channel CLIC-like protein 1	CLCC1	0.302302	2.93869	0.00570814
O75147	Obscurin-like protein 1	OBSL1	-0.149087	3.02395	0.00460811
Q13033	Striatin-3	STRN3	0.102897	3.63289	0.000825623
O14964	Hepatocyte growth factor-regulated tyrosine kinase substrate	HGS	0.0962009	2.7625	0.00743655
Q13948-2	Isoform 8 of Protein CASP	CUX1	0.206682	2.90809	0.00593225
P78524	Suppression of tumorigenicity 5 protein	ST5	0.156491	2.68638	0.00790175
Q2TB90	Putative hexokinase HKDC1	HKDC1	0.665513	3.30222	0.00290047
Q9HD45	Transmembrane 9 superfamily member 3	TM9SF3	0.223761	2.16888	0.0164819
Q9H9G7	Protein argonaute-3	AGO3	0.137445	2.58742	0.00911275
Q14BN4	Sarcolemmal membrane-associated protein	SLMAP	0.100616	1.60925	0.0450239
O95155-4	Isoform 4 of Ubiquitin conjugation factor E4 B	UBE4B	0.0677348	2.71651	0.00786058
Q16610	Extracellular matrix protein 1	ECM1	-0.17324	3.66303	0.000856089
P12004	Proliferating cell nuclear antigen	PCNA	-0.204712	2.58546	0.00909359
A0A087WVP4	Smoothelin	SMTN	-0.265207	1.82188	0.0318638
P23786	Carnitine O-palmitoyltransferase 2, mitochondrial	CPT2	-0.240834	2.00869	0.0232362
Q13033-2	Isoform Alpha of Striatin-3	STRN3	0.194442	1.80701	0.0328136
Q8IXB1	DnaJ homolog subfamily C member 10	DNAJC10	0.214269	2.45989	0.0108893
O75306	NADH dehydrogenase [ubiquinone] iron-sulfur protein 2, mitochondrial	NDUFS2	-0.31212	2.43682	0.0111009
Q9UKJ3	G patch domain-containing protein 8	GPATCH8	-0.148999	1.75672	0.0360489
Q9BRK5	45 kDa calcium-binding protein	SDF4	-1.25034	5.63474	0
P35052	Glypican-1	GPC1	0.186912	3.38732	0.00290625
O94875-12	Isoform 12 of Sorbin and SH3 domain-containing protein 2	SORBS2	0.184761	2.53615	0.00996219
Q8IY33	MICAL-like protein 2	MICALL2	0.133639	2.11062	0.0184773
Q53SF7	Cordon-bleu protein-like 1	COBLL1	-0.137378	1.64566	0.0424052
I3L2J0	Protein capicua homolog	CIC	-0.122023	2.04291	0.0213325
P39748	Flap endonuclease 1	FEN1	-0.249953	3.10491	0.00361582
Q8IWR0	Zinc finger CCCH domain-containing protein 7A	ZC3H7A	0.061847	3.65753	0.000849817
Q9BRZ2	E3 ubiquitin-protein ligase TRIM56	TRIM56	0.148467	1.59046	0.0465503
P49815	Tuberin	TSC2	-0.104732	1.58416	0.0474531
P02794	Ferritin heavy chain	FTH1	-0.340844	3.00644	0.00452405
P35251	Replication factor C subunit 1	RFC1	-0.182532	1.58647	0.0471979
P19021-5	Isoform 5 of Peptidyl-glycine alpha-amidating monooxygenase	PAM	-0.495127	4.08937	0.000770186
Q7Z333-4	Isoform 4 of Probable helicase senataxin	SETX	-0.162665	3.30176	0.00289362
J3KNN5	Probable ATP-dependent RNA helicase DDX41 (Fragment)	DDX41	-0.119536	2.20583	0.0156218
P55036	26S proteasome non-ATPase regulatory subunit 4	PSMD4	0.0970433	1.6615	0.0411848
Q8ND04-2	Isoform 2 of Protein SMG8	SMG8	0.105539	1.81921	0.0320939
Q13564-4	Isoform 4 of NEDD8-activating enzyme E1 regulatory subunit	NAE1	0.0645362	1.85387	0.0298962
P50281	Matrix metalloproteinase-14	MMP14	-0.177564	1.91788	0.0275875
P0CW22	40S ribosomal protein S17-like	RPS17L	0.138022	2.73789	0.00776847
O43592	Exportin-T	XPOT	0.400617	3.10843	0.00363636
Q2M2I8	AP2-associated protein kinase 1	AAK1	0.161722	2.30737	0.0132927
Q9NQW6	Actin-binding protein anillin	ANLN	-0.860987	3.60443	0.00124138
P50479	PDZ and LIM domain protein 4	PDLIM4	0.106009	1.89208	0.0281105
Q96AE7-2	Isoform 2 of Tetratricopeptide repeat protein 17	TTC17	0.258838	2.50072	0.0104553
O75326	Semaphorin-7A	SEMA7A	0.477019	3.03086	0.00465529
Q6UXK5	Leucine-rich repeat neuronal protein 1	LRRN1	-0.936616	6.92326	0
Q4KMQ1	Taperin	TPRN	-0.35854	1.99372	0.0240181
Q9Y6I3	Epsin-1	EPN1	0.0962917	2.54123	0.00994366
Q14999	Cullin-7	CUL7	-0.151066	2.54351	0.00963068
Q86SF2	N-acetylgalactosaminyltransferase 7	GALNT7	0.158702	2.11446	0.0183412
Q7KZI7	Serine/threonine-protein kinase MARK2	MARK2	-0.142136	2.67276	0.00778341
O15254	Peroxisomal acyl-coenzyme A oxidase 3	ACOX3	0.28566	3.34222	0.00276923
P45880-1	Isoform 1 of Voltage-dependent anion-selective channel protein 2	VDAC2	-0.255743	2.06889	0.0198544
Q9UNE7	E3 ubiquitin-protein ligase CHIP	STUB1	-0.162386	3.26196	0.00270796
O95084	Serine protease 23	PRSS23	-0.27262	2.61974	0.00846288
Q9H6T3	RNA polymerase II-associated protein 3	RPAP3	0.0964278	1.70688	0.037921
P05106	Integrin beta-3	ITGB3	0.336317	2.55331	0.00935366
Q8N556-2	Isoform 2 of Actin filament-associated protein 1	AFAP1	0.369676	3.19033	0.00306504
E9PL09	40S ribosomal protein S3	RPS3	0.575239	3.08456	0.00372313
Q16666	Gamma-interferon-inducible protein 16	IFI16	0.173559	2.71418	0.00796168
P23921	Ribonucleoside-diphosphate reductase large subunit	RRM1	-0.404592	2.59935	0.00864392
Q9Y6Y0	Influenza virus NS1A-binding protein	IVNS1ABP	-0.410698	2.36328	0.0126618
O43264	Centromere/kinetochore protein zw10 homolog	ZW10	0.140159	2.11501	0.0182857
Q7Z3D6-2	Isoform 2 of UPF0317 protein C14orf159, mitochondrial	C14orf159	-0.19547	2.00404	0.0234943
P62070-4	Isoform 4 of Ras-related protein R-Ras2	RRAS2	-0.0853014	2.21404	0.0155681
Q99615	DnaJ homolog subfamily C member 7	DNAJC7	0.152379	3.19531	0.00308384
Q6UW02	Cytochrome P450 20A1	CYP20A1	0.237	3.1485	0.00332031
P50579	Methionine aminopeptidase 2	METAP2	0.124717	2.34513	0.0128706
P78406	mRNA export factor	RAE1	0.0762201	1.62889	0.0436696
O96013	Serine/threonine-protein kinase PAK 4	PAK4	-0.0581474	1.90039	0.0279337
Q6NUQ4	Transmembrane protein 214	TMEM214	-0.15116	2.57469	0.00905481
O75821	Eukaryotic translation initiation factor 3 subunit G	EIF3G	0.115535	2.43973	0.0111601
O60504	Vinexin	SORBS3	0.143832	2.79486	0.00691339
Q96EY7	Pentatricopeptide repeat domain-containing protein 3, mitochondrial	PTCD3	-0.684693	3.67249	0.000868914
Q13190	Syntaxin-5	STX5	0.172076	2.99951	0.0048867
Q9BZK7	F-box-like/WD repeat-containing protein TBL1XR1	TBL1XR1	-0.148042	2.7259	0.00778692
O00562	Membrane-associated phosphatidylinositol transfer protein 1	PITPNM1	0.16218	3.42878	0.00276164
Q9BYT8	Neurolysin, mitochondrial	NLN	-0.0832063	2.45539	0.0109377
Q9UHD9	Ubiquilin-2	UBQLN2	0.126676	1.8675	0.0294965
O95302	Peptidyl-prolyl cis-trans isomerase FKBP9	FKBP9	0.219479	2.48252	0.0104604
B1AK88	Capping protein (Actin filament) muscle Z-line, beta, isoform CRA_d	CAPZB	-0.0619331	1.97169	0.0248697
Q99623	Prohibitin-2	PHB2	-0.202743	1.73867	0.0366566
O00629	Importin subunit alpha-3	KPNA4	0.159186	2.64464	0.00814865
Q96JJ7	Protein disulfide-isomerase TMX3	TMX3	0.214964	2.05849	0.0204768
Q8NCA5	Protein FAM98A	FAM98A	0.128665	2.71934	0.00789855
C9JJN9	Vacuolar protein sorting-associated protein 8 homolog	VPS8	0.0793695	1.90746	0.0277492
O14787-2	Isoform 2 of Transportin-2	TNPO2	0.155832	2.02956	0.0219453
P36551	Oxygen-dependent coproporphyrinogen-III oxidase, mitochondrial	CPOX	-0.20203	1.91593	0.0275802
E9PL24	Myomegalin	PDE4DIP	-0.11362	3.15826	0.00334646
Q9NRL3-3	Isoform 3 of Striatin-4	STRN4	0.0882326	1.77335	0.0352493
Q15738	Sterol-4-alpha-carboxylate 3-dehydrogenase, decarboxylating	NSDHL	0.192366	1.86874	0.0294719
Q6P9B6	TLD domain-containing protein 1	TLDC1	0.143544	1.87792	0.028946
Q15059	Bromodomain-containing protein 3	BRD3	-0.123467	2.37744	0.0120166
Q9Y281	Cofilin-2	CFL2	0.164781	2.99474	0.00486275
Q92544	Transmembrane 9 superfamily member 4	TM9SF4	0.158262	2.10952	0.0185464
Q4KMP7	TBC1 domain family member 10B	TBC1D10B	-0.059196	1.99336	0.0240045
O15020	Spectrin beta chain, non-erythrocytic 2	SPTBN2	0.0755536	2.2242	0.0151216
P32322-3	Isoform 3 of Pyrroline-5-carboxylate reductase 1, mitochondrial	PYCR1	0.2494	2.6086	0.00874649
Q52LW3	Rho GTPase-activating protein 29	ARHGAP29	-0.188093	3.27586	0.00276298
Q9BVP2	Guanine nucleotide-binding protein-like 3	GNL3	0.222605	2.21069	0.0156006
Q8IZ52	Chondroitin sulfate synthase 2	CHPF	-0.0995675	1.59133	0.0464969
P62424	60S ribosomal protein L7a	RPL7A	0.0733604	1.77851	0.0346968
Q9H3P2	Negative elongation factor A	NELFA	-0.244022	2.26301	0.0142106
Q13162	Peroxiredoxin-4	PRDX4	0.0690928	2.33656	0.0130096
P06400	Retinoblastoma-associated protein	RB1	-0.293863	3.79368	0.0010131
Q9H8Y5	Ankyrin repeat and zinc finger domain-containing protein 1	ANKZF1	-0.144934	1.76382	0.0356432
P61019	Ras-related protein Rab-2A	RAB2A	0.191648	2.93556	0.00569066
Q8WX92	Negative elongation factor B	NELFB	-0.122682	1.66681	0.0407437
P54819	Adenylate kinase 2, mitochondrial	AK2	-0.207946	1.88858	0.0284515
Q96PU8	Protein quaking	QKI	-0.27113	3.45541	0.00197183
Q5TC84	Opioid growth factor receptor-like protein 1	OGFRL1	0.0751865	1.56512	0.0493127
Q8IW52	SLIT and NTRK-like protein 4	SLITRK4	-0.330631	2.48431	0.0104701
Q9BWF3	RNA-binding protein 4	RBM4	-0.147931	3.03178	0.00466325
Q14498	RNA-binding protein 39	RBM39	0.116676	1.56199	0.0494376
Q9HAV4	Exportin-5	XPO5	0.294042	3.52854	0.00144
Q9Y5L0	Transportin-3	TNPO3	0.191083	3.9274	0.000642487
Q05639	Elongation factor 1-alpha 2	EEF1A2	0.324234	2.33462	0.0129681
O76024	Wolframin	WFS1	0.124065	1.69592	0.0389057
Q9UPN6-2	Isoform 2 of Protein SCAF8	SCAF8	-0.0752557	1.88633	0.0284132
Q9UEY8-2	Isoform 1 of Gamma-adducin	ADD3	-0.11668	2.17299	0.0164113
Q9Y224	UPF0568 protein C14orf166	C14orf166	0.13859	2.33128	0.0129062
A1L0T0	Acetolactate synthase-like protein	ILVBL	0.168263	2.82484	0.00639676
P28715	DNA repair protein complementing XP-G cells	ERCC5	-0.144252	1.7265	0.0373118
Q13823	Nucleolar GTP-binding protein 2	GNL2	0.258029	2.91714	0.00584203
O43293	Death-associated protein kinase 3	DAPK3	0.0574098	1.99816	0.0239203
Q14108	Lysosome membrane protein 2	SCARB2	-0.173916	1.62513	0.0438843
Q9Y617	Phosphoserine aminotransferase	PSAT1	1.48461	4.15381	0.000843537
Q9NRW7	Vacuolar protein sorting-associated protein 45	VPS45	0.0967439	1.7994	0.0334034
Q96KM6	Zinc finger protein 512B	ZNF512B	-0.123473	1.89941	0.0280041
H0YM31	Phosphoenolpyruvate carboxykinase [GTP], mitochondrial	PCK2	0.667602	2.62023	0.0084814
P26012	Integrin beta-8	ITGB8	-0.288088	2.10069	0.0184556
O95084-2	Isoform 2 of Serine protease 23	PRSS23	-1.01134	4.43987	0
Q8NEN9	PDZ domain-containing protein 8	PDZD8	0.124969	2.70398	0.00801423
Q96CS3	FAS-associated factor 2	FAF2	0.223388	2.78703	0.00730909
O00505	Importin subunit alpha-4	KPNA3	0.186028	2.40624	0.0118454
Q13637	Ras-related protein Rab-32	RAB32	0.165045	2.95789	0.00546939
Q12841	Follistatin-related protein 1	FSTL1	-0.228707	2.70954	0.00792372
Q9HCU4	Cadherin EGF LAG seven-pass G-type receptor 2	CELSR2	-0.203248	3.46348	0.001983
P53367	Arfaptin-1	ARFIP1	-0.140948	3.2875	0.00280734
Q9UMX0	Ubiquilin-1	UBQLN1	0.0960932	1.57319	0.0487708
P23381	Tryptophan--tRNA ligase, cytoplasmic	WARS	0.618607	3.29513	0.00285315
Q6ZNB6	NF-X1-type zinc finger protein NFXL1	NFXL1	0.262806	3.65362	0.000843636
P51805	Plexin-A3	PLXNA3	-0.107456	1.57611	0.0484081
P16989	Y-box-binding protein 3	YBX3	0.11673	3.53529	0.00145794
Q96JB5-4	Isoform 4 of CDK5 regulatory subunit-associated protein 3	CDK5RAP3	0.222996	2.55771	0.00927217
P18085	ADP-ribosylation factor 4	ARF4	0.116389	1.63617	0.0432739
Q9BWM7	Sideroflexin-3	SFXN3	-0.200379	1.98018	0.0245778
Q00325	Phosphate carrier protein, mitochondrial	SLC25A3	-0.213236	1.82574	0.0317843
P23193	Transcription elongation factor A protein 1	TCEA1	0.290551	3.27463	0.00275676
Q9NR50	Translation initiation factor eIF-2B subunit gamma	EIF2B3	0.119911	2.05729	0.0204645
H3BP20	Beta-hexosaminidase	HEXA	-0.164217	2.14408	0.0170248
Q92917	G patch domain and KOW motifs-containing protein	GPKOW	-0.0815715	1.72151	0.0372557
P52594-4	Isoform 4 of Arf-GAP domain and FG repeat-containing protein 1	AGFG1	0.132337	1.75041	0.0362461
Q9UKX7	Nuclear pore complex protein Nup50	NUP50	-0.195775	1.60673	0.0453411
Q53GG5-2	Isoform 2 of PDZ and LIM domain protein 3	PDLIM3	0.241565	1.85283	0.0299812
Q9H9A5-6	Isoform 6 of CCR4-NOT transcription complex subunit 10	CNOT10	0.0910091	2.89648	0.00629812
Q8NBJ4	Golgi membrane protein 1	GOLM1	-0.483771	4.556	0
O95470	Sphingosine-1-phosphate lyase 1	SGPL1	0.371024	3.73066	0.000928
Q96SU4	Oxysterol-binding protein-related protein 9	OSBPL9	-0.0728102	3.65633	0.000846715
P10412	Histone H1.4	HIST1H1E	-0.135857	2.31191	0.0133763
Q8N573-2	Isoform 2 of Oxidation resistance protein 1	OXR1	-0.132327	2.0073	0.0234178
Q9P2B2	Prostaglandin F2 receptor negative regulator	PTGFRN	-0.453825	4.84846	0
P21399	Cytoplasmic aconitate hydratase	ACO1	-0.346738	2.15145	0.0168722
Q8NC56	LEM domain-containing protein 2	LEMD2	0.113228	2.06296	0.0203678
P58397	A disintegrin and metalloproteinase with thrombospondin motifs 12	ADAMTS12	0.312627	2.38063	0.012
Q9Y5X1	Sorting nexin-9	SNX9	0.109714	1.72503	0.03731
Q12792	Twinfilin-1	TWF1	-0.118234	2.60462	0.00869957
Q99541	Perilipin-2	PLIN2	0.612563	4.64257	0
Q13615	Myotubularin-related protein 3	MTMR3	-0.277557	4.04495	0.000708571
O75937	DnaJ homolog subfamily C member 8	DNAJC8	-0.122219	1.75443	0.0360234
Q9NZT2	Opioid growth factor receptor	OGFR	0.102181	1.56369	0.0493012
Q8WXI9	Transcriptional repressor p66-beta	GATAD2B	-0.202034	2.81029	0.00673404
P23467-3	Isoform 3 of Receptor-type tyrosine-protein phosphatase beta	PTPRB	-0.833013	5.6842	0
A0A087X020	Ribosome maturation protein SBDS	SBDS	0.34199	3.19969	0.00310288
Q8IWV8	E3 ubiquitin-protein ligase UBR2	UBR2	0.115409	2.57623	0.00908299
Q9Y2K7	Lysine-specific demethylase 2A	KDM2A	-0.22912	3.25871	0.00267834
Q9UGR2	Zinc finger CCCH domain-containing protein 7B	ZC3H7B	0.0637208	1.71051	0.0378476
P17936-2	Isoform 2 of Insulin-like growth factor-binding protein 3	IGFBP3	0.285212	2.16123	0.016488
Q14257-2	Isoform 2 of Reticulocalbin-2	RCN2	0.173491	1.97294	0.0248373
F8VV59	Nucleosome assembly protein 1-like 1	NAP1L1	0.129074	2.0465	0.0211547
O75882	Attractin	ATRN	-0.244869	2.05343	0.0207785
Q8IWZ8	SURP and G-patch domain-containing protein 1	SUGP1	-0.146139	1.64308	0.0425096
P48059-3	Isoform 3 of LIM and senescent cell antigen-like-containing domain protein 1	LIMS1	0.305824	2.62584	0.00854686
A6NHB5	Zinc finger MYM-type protein 3	ZMYM3	-0.229717	2.85795	0.00637203
Q9BZ29-4	Isoform 4 of Dedicator of cytokinesis protein 9	DOCK9	0.12908	2.29261	0.013552
Q15050	Ribosome biogenesis regulatory protein homolog	RRS1	0.164202	1.74132	0.0366287
P43155	Carnitine O-acetyltransferase	CRAT	-0.197729	1.8661	0.0295395
Q99614	Tetratricopeptide repeat protein 1	TTC1	0.188366	2.5345	0.00993254
Q9UNH7	Sorting nexin-6	SNX6	-0.200577	1.78287	0.0345449
O75381	Peroxisomal membrane protein PEX14	PEX14	0.193476	1.89621	0.0281009
Q9C0B1	Alpha-ketoglutarate-dependent dioxygenase FTO	FTO	-0.057952	1.57671	0.0482453
P78310	Coxsackievirus and adenovirus receptor	CXADR	-0.263507	2.5874	0.00910316
Q16795	NADH dehydrogenase [ubiquinone] 1 alpha subcomplex subunit 9, mitochondrial	NDUFA9	-0.287156	1.91334	0.0276322
Q9H8Y8-3	Isoform 3 of Golgi reassembly-stacking protein 2	GORASP2	0.220349	3.54218	0.00148101
J3KQ66	Reelin	RELN	-0.350542	3.24339	0.00284233
E5RJR5	S-phase kinase-associated protein 1	SKP1	0.0869922	2.83689	0.00634973
Q05655	Protein kinase C delta type	PRKCD	0.158833	2.28945	0.0134484
P23469	Receptor-type tyrosine-protein phosphatase epsilon	PTPRE	0.219342	2.75835	0.00740834
O15213	WD repeat-containing protein 46	WDR46	0.162406	2.48839	0.0105687
U3KQK0	Histone H2B	HIST1H2BN	-0.151175	1.63831	0.043101
P53367-2	Isoform A of Arfaptin-1	ARFIP1	-0.170699	1.67309	0.0402862
Q9Y2G5	GDP-fucose protein O-fucosyltransferase 2	POFUT2	0.182435	1.86692	0.0295358
Q9Y512	Sorting and assembly machinery component 50 homolog	SAMM50	-0.216014	2.24045	0.0148771
P56199	Integrin alpha-1	ITGA1	0.134449	1.8868	0.0284567
Q9UHN6	Transmembrane protein 2	TMEM2	-0.147535	2.24509	0.0143743
P20340-2	Isoform 2 of Ras-related protein Rab-6A	RAB6A	0.280956	3.2531	0.0026551
O60684	Importin subunit alpha-7	KPNA6	0.0822797	1.58009	0.0479924
P13984	General transcription factor IIF subunit 2	GTF2F2	-0.0928904	2.00334	0.0234808
Q14699	Raftlin	RFTN1	0.0709317	1.56043	0.0495907
O95210	Starch-binding domain-containing protein 1	STBD1	0.165273	2.45997	0.0108992
Q9Y277	Voltage-dependent anion-selective channel protein 3	VDAC3	-0.334671	2.73672	0.00773988
Q8IZV5	Retinol dehydrogenase 10	RDH10	-0.267753	5.84643	0
Q68CP9	AT-rich interactive domain-containing protein 2	ARID2	-0.169522	3.0911	0.00352941
P63092-3	Isoform 3 of Guanine nucleotide-binding protein G(s) subunit alpha isoforms short	GNAS	0.256471	2.03028	0.0218449
Q13642-4	Isoform 4 of Four and a half LIM domains protein 1	FHL1	0.155026	3.24858	0.00264935
P84085	ADP-ribosylation factor 5	ARF5	0.166091	2.1719	0.0164507
C9JSZ1	Far upstream element-binding protein 1 (Fragment)	FUBP1	0.0704658	1.97551	0.0247034
Q0JRZ9	FCH domain only protein 2	FCHO2	0.0705927	1.99705	0.0239523
Q96I25	Splicing factor 45	RBM17	-0.149956	2.58532	0.00908403
O15228	Dihydroxyacetone phosphate acyltransferase	GNPAT	0.172215	1.83283	0.0310672
Q08397	Lysyl oxidase homolog 1	LOXL1	0.117531	1.87723	0.0289859
Q13884	Beta-1-syntrophin	SNTB1	0.213223	2.56374	0.00908905
Q9UJF2-2	Isoform 2 of Ras GTPase-activating protein nGAP	RASAL2	-0.201455	1.92685	0.0272611
P24539	ATP synthase F(0) complex subunit B1, mitochondrial	ATP5F1	-0.223682	1.73519	0.0367693
Q6ZS30	Neurobeachin-like protein 1	NBEAL1	0.0736729	2.1407	0.0172596
P78362-2	Isoform 2 of SRSF protein kinase 2	SRPK2	0.0861148	4.05152	0.000716763
P05362	Intercellular adhesion molecule 1	ICAM1	0.140334	2.106	0.0184764
P62280	40S ribosomal protein S11	RPS11	0.0957775	2.36626	0.0125911
P05997	Collagen alpha-2(V) chain	COL5A2	-0.257755	1.88508	0.0285043
Q12923-4	Isoform 4 of Tyrosine-protein phosphatase non-receptor type 13	PTPN13	0.190601	3.27672	0.00276923
Q14139-2	Isoform 2 of Ubiquitin conjugation factor E4 A	UBE4A	0.238243	2.39457	0.0119729
Q9P2Q2	FERM domain-containing protein 4A	FRMD4A	-0.123809	1.9035	0.0277981
Q92890-1	Isoform Long of Ubiquitin fusion degradation protein 1 homolog	UFD1L	0.176225	2.29711	0.0134354
P54619-3	Isoform 3 of 5'-AMP-activated protein kinase subunit gamma-1	PRKAG1	0.211167	2.13721	0.0172883
Q9H7F0	Probable cation-transporting ATPase 13A3	ATP13A3	-0.232368	2.35435	0.0129123
Q16790	Carbonic anhydrase 9	CA9	-0.232862	2.9345	0.00568196
F5GX28	Lysine-specific demethylase 4B	KDM4B	-0.193501	4.68709	0
F2Z2X4	Exportin-4	XPO4	0.214225	3.09935	0.00356215
Q16832	Discoidin domain-containing receptor 2	DDR2	0.923644	4.40716	0
O95630	STAM-binding protein	STAMBP	0.135317	4.77595	0
Q12849	G-rich sequence factor 1	GRSF1	0.329018	4.05901	0.000725146
Q5JSZ5	Protein PRRC2B	PRRC2B	-0.163203	2.04316	0.021301
P13726	Tissue factor	F3	0.410667	1.92992	0.0271953
E9PC62	CUGBP Elav-like family member 2	CELF2	-0.13268	1.96154	0.0255837
Q9ULE3	DENN domain-containing protein 2A	DENND2A	-0.0863421	2.34288	0.0129065
Q9Y6M7-13	Isoform 13 of Sodium bicarbonate cotransporter 3	SLC4A7	0.143102	1.9777	0.0246017
Q8IVL5	Prolyl 3-hydroxylase 2	LEPREL1	-0.148411	1.73274	0.0371303
Q14393-2	Isoform 2 of Growth arrest-specific protein 6	GAS6	-0.197919	2.98092	0.0051401
Q7Z3T8	Zinc finger FYVE domain-containing protein 16	ZFYVE16	0.0721488	1.95994	0.0257975
Q01968	Inositol polyphosphate 5-phosphatase OCRL-1	OCRL	0.131998	1.6222	0.0441108
G3V5N8	Zinc finger FYVE domain-containing protein 1	ZFYVE1	0.152135	2.78555	0.00728072
Q8WUD1	Ras-related protein Rab-2B	RAB2B	0.191195	3.56917	0.00153947
P62805	Histone H4	HIST1H4A	-0.149497	1.64734	0.0423257
Q16799	Reticulon-1	RTN1	0.234861	1.6668	0.040727
Q15021	Condensin complex subunit 1	NCAPD2	-0.301396	1.86073	0.0298117
Q9H089	Large subunit GTPase 1 homolog	LSG1	0.246331	2.51676	0.0102014
P41743	Protein kinase C iota type	PRKCI	0.0584339	1.75686	0.0360653
O43310	CBP80/20-dependent translation initiation factor	CTIF	0.1835	2.13931	0.0172484
Q04656-3	Isoform 2 of Copper-transporting ATPase 1	ATP7A	0.130222	2.17333	0.0164223
Q13488	V-type proton ATPase 116 kDa subunit a isoform 3	TCIRG1	-0.133142	1.64234	0.0426255
P20340	Ras-related protein Rab-6A	RAB6A	0.18592	2.77426	0.00751282
Q9GZY8	Mitochondrial fission factor	MFF	-0.199937	2.64345	0.00824747
P52294	Importin subunit alpha-5	KPNA1	0.0895019	2.25988	0.0141945
O60934	Nibrin	NBN	0.143312	1.87974	0.0288517
C9JRZ6	MICOS complex subunit MIC19	CHCHD3	-0.254787	1.72482	0.0372938
Q8NDH3	Probable aminopeptidase NPEPL1	NPEPL1	0.149068	2.57495	0.00907358
Q01085-2	Isoform 2 of Nucleolysin TIAR	TIAL1	0.0785929	1.84068	0.0304905
Q9NRY5	Protein FAM114A2	FAM114A2	0.171704	1.79232	0.0336866
Q96HP0	Dedicator of cytokinesis protein 6	DOCK6	0.111078	1.82784	0.0315622
Q8NDA8	Maestro heat-like repeat-containing protein family member 1	MROH1	-0.104057	1.69628	0.0387845
Q99973	Telomerase protein component 1	TEP1	0.108127	2.1326	0.0173402
Q9Y4D1	Disheveled-associated activator of morphogenesis 1	DAAM1	0.187797	2.0244	0.0220801
Q13332-2	Isoform PTPS-MEA of Receptor-type tyrosine-protein phosphatase S	PTPRS	-0.329325	2.46131	0.0109091
O00461	Golgi integral membrane protein 4	GOLIM4	-0.430323	3.67979	0.000875472
Q9H8H2	Probable ATP-dependent RNA helicase DDX31	DDX31	0.131087	2.45829	0.0108696
Q13188-2	Isoform 2 of Serine/threonine-protein kinase 3	STK3	0.0961179	1.65296	0.0416289
O95292	Vesicle-associated membrane protein-associated protein B/C	VAPB	0.233368	1.76281	0.0355781
P12236	ADP/ATP translocase 3	SLC25A6	-0.224592	1.856	0.0299088
Q96TA2	ATP-dependent zinc metalloprotease YME1L1	YME1L1	-0.1718	1.73575	0.0368028
Q9BPW8	Protein NipSnap homolog 1	NIPSNAP1	-0.193906	1.88825	0.028437
P21912	Succinate dehydrogenase [ubiquinone] iron-sulfur subunit, mitochondrial	SDHB	-0.278433	1.86555	0.029564
Q8NHP6	Motile sperm domain-containing protein 2	MOSPD2	0.181334	1.98401	0.0244126
Q99523	Sortilin	SORT1	-0.166908	1.73769	0.0366809
P26440	Isovaleryl-CoA dehydrogenase, mitochondrial	IVD	-0.124699	1.68663	0.0392114
Q96D71-4	Isoform 4 of RalBP1-associated Eps domain-containing protein 1	REPS1	0.158426	2.40366	0.0119488
Q9HBM0	Vezatin	VEZT	0.228046	2.05687	0.0204399
H3BM74	NEDD8 ultimate buster 1	NUB1	0.20471	3.12291	0.00369231
Q9Y6I9	Testis-expressed sequence 264 protein	TEX264	0.341579	2.63236	0.00863252
P04626	Receptor tyrosine-protein kinase erbB-2	ERBB2	-0.157278	2.67464	0.00780139
Q96QR8	Transcriptional activator protein Pur-beta	PURB	0.100595	1.99828	0.0239339
Q9GZS3	WD repeat-containing protein 61	WDR61	0.0580403	2.38462	0.0120402
Q5SWX8	Protein odr-4 homolog	ODR4	0.21101	2.2357	0.0148477
Q71RC2-4	Isoform 4 of La-related protein 4	LARP4	0.185736	2.05014	0.0210625
H7BYK4	PDZ and LIM domain protein 7 (Fragment)	PDLIM7	0.318747	1.90059	0.0279482
P46934-4	Isoform 4 of E3 ubiquitin-protein ligase NEDD4	NEDD4	0.248728	2.26733	0.0141215
P00441	Superoxide dismutase [Cu-Zn]	SOD1	-0.209156	1.7422	0.0366132
Q16134	Electron transfer flavoprotein-ubiquinone oxidoreductase, mitochondrial	ETFDH	-0.121338	1.59879	0.0460559
C9JA08	60S ribosomal export protein NMD3	NMD3	0.347722	5.67608	0
O75175	CCR4-NOT transcription complex subunit 3	CNOT3	0.0896856	2.26276	0.0142
P82933	28S ribosomal protein S9, mitochondrial	MRPS9	-0.61582	3.70802	0.000909804
Q9TNN7	HLA class I histocompatibility antigen, Cw-5 alpha chain	HLA-C	-0.187918	2.09765	0.0185638
P52630	Signal transducer and activator of transcription 2	STAT2	-0.218498	2.07074	0.0199269
P62834	Ras-related protein Rap-1A	RAP1A	0.171139	1.57879	0.0479787
P84095	Rho-related GTP-binding protein RhoG	RHOG	0.144575	2.30836	0.0133239
Q9NUQ7	Ufm1-specific protease 2	UFSP2	0.14676	2.46767	0.0106874
Q96JY6-5	Isoform 5 of PDZ and LIM domain protein 2	PDLIM2	0.133738	1.67337	0.0402748
C9JMV9	Protein ABHD14A-ACY1	ABHD14A-ACY1	-1.38588	4.934	0
P37268	Squalene synthase	FDFT1	-0.443841	2.25872	0.014163
Q658Y4	Protein FAM91A1	FAM91A1	0.10901	2.36089	0.0126307
Q9NX62	Inositol monophosphatase 3	IMPAD1	-0.53739	3.53809	0.00146708
P18858	DNA ligase 1	LIG1	-0.354099	2.79251	0.00687728
O15164	Transcription intermediary factor 1-alpha	TRIM24	-0.161737	2.28708	0.0136591
Q8WY36	HMG box transcription factor BBX	BBX	-0.344388	2.04898	0.0210892
O75717	WD repeat and HMG-box DNA-binding protein 1	WDHD1	-0.341282	2.72903	0.00779636
Q9BV73	Centrosome-associated protein CEP250	CEP250	-0.163248	3.05244	0.00439161
O75822	Eukaryotic translation initiation factor 3 subunit J	EIF3J	0.323383	2.44694	0.01121
Q96PQ0	VPS10 domain-containing receptor SorCS2	SORCS2	0.158728	1.86619	0.0295543
Q6T4R5	Nance-Horan syndrome protein	NHS	-0.180808	1.69127	0.0391218
Q96A49	Synapse-associated protein 1	SYAP1	0.221678	3.07996	0.00393478
Q13206	Probable ATP-dependent RNA helicase DDX10	DDX10	0.221429	2.38732	0.0119865
P60981	Destrin	DSTN	0.266953	2.90232	0.00635328
Q9Y5A9	YTH domain-containing family protein 2	YTHDF2	0.0707031	2.24253	0.0147513
P08243	Asparagine synthetase [glutamine-hydrolyzing]	ASNS	1.46487	3.93949	0.000652632
Q9UQ53	Alpha-1,3-mannosyl-glycoprotein 4-beta-N-acetylglucosaminyltransferase B	MGAT4B	-0.147495	2.55716	0.00926273
Q9NVH1	DnaJ homolog subfamily C member 11	DNAJC11	-0.15726	2.08564	0.0191547
Q86XR7-2	Isoform 2 of TIR domain-containing adapter molecule 2	TICAM2	0.141551	2.19	0.0158657
P05141	ADP/ATP translocase 2	SLC25A5	-0.164459	1.6152	0.0446291
Q96NY7	Chloride intracellular channel protein 6	CLIC6	0.235831	3.22294	0.00278814
Q9Y5M8	Signal recognition particle receptor subunit beta	SRPRB	0.239162	2.39378	0.0119627
Q14956	Transmembrane glycoprotein NMB	GPNMB	-0.147337	2.35621	0.0128455
P30048	Thioredoxin-dependent peroxide reductase, mitochondrial	PRDX3	-0.287071	2.18978	0.0159397
P49903	Selenide, water dikinase 1	SEPHS1	0.0335222	1.76374	0.0356106
P49841-2	Isoform 2 of Glycogen synthase kinase-3 beta	GSK3B	0.202289	4.0422	0.000704545
Q53GQ0	Estradiol 17-beta-dehydrogenase 12	HSD17B12	0.272464	2.29349	0.0135833
P48723	Heat shock 70 kDa protein 13	HSPA13	0.430285	3.6214	0.000816901
Q16850	Lanosterol 14-alpha demethylase	CYP51A1	0.279514	1.56565	0.0493278
Q9Y217	Myotubularin-related protein 6	MTMR6	-0.289211	2.60564	0.00871828
O75844	CAAX prenyl protease 1 homolog	ZMPSTE24	0.199361	1.68676	0.0392279
P11166	Solute carrier family 2, facilitated glucose transporter member 1	SLC2A1	-0.175922	2.05004	0.02105
Q00688	Peptidyl-prolyl cis-trans isomerase FKBP3	FKBP3	0.0814885	1.85968	0.0297524
O75190	DnaJ homolog subfamily B member 6	DNAJB6	0.181586	1.79551	0.0337022
P82650	28S ribosomal protein S22, mitochondrial	MRPS22	-0.320954	2.15072	0.01685
Q9UL15-2	Isoform 2 of BAG family molecular chaperone regulator 5	BAG5	0.0873591	1.88017	0.0288954
Q96G01	Protein bicaudal D homolog 1	BICD1	0.167312	2.12241	0.0175765
Q9NS86	LanC-like protein 2	LANCL2	0.122476	1.99959	0.0237721
Q6P1M0	Long-chain fatty acid transport protein 4	SLC27A4	0.349795	3.62206	0.000819788
Q8NI08	Nuclear receptor coactivator 7	NCOA7	0.256859	3.69465	0.000895753
Q9UQ90	Paraplegin	SPG7	-0.22458	1.9067	0.0277203
D6RBM0	Heterogeneous nuclear ribonucleoprotein H (Fragment)	HNRNPH1	-0.432331	2.90567	0.00606452
O95714	E3 ubiquitin-protein ligase HERC2	HERC2	0.15781	2.95696	0.00546082
P13497	Bone morphogenetic protein 1	BMP1	0.289447	2.53764	0.00999202
Q12913	Receptor-type tyrosine-protein phosphatase eta	PTPRJ	0.252533	3.73389	0.000935484
O75396	Vesicle-trafficking protein SEC22b	SEC22B	0.103538	2.14319	0.0171533
Q9Y6C9	Mitochondrial carrier homolog 2	MTCH2	-0.150183	1.70974	0.0377988
Q9NYL2	Mitogen-activated protein kinase kinase kinase MLT	ZAK	0.102329	2.13524	0.0173143
H0YL70	Transducin-like enhancer protein 3	TLE3	-0.0862622	2.93246	0.00567328
Q5T6F2	Ubiquitin-associated protein 2	UBAP2	-0.18581	1.95413	0.0258384
Q8WV41	Sorting nexin-33	SNX33	-0.083218	1.72205	0.0372503
Q99442	Translocation protein SEC62	SEC62	0.365921	1.75455	0.036056
O75489	NADH dehydrogenase [ubiquinone] iron-sulfur protein 3, mitochondrial	NDUFS3	-0.280466	2.22562	0.0150767
Q9H488	GDP-fucose protein O-fucosyltransferase 1	POFUT1	0.185901	2.24984	0.0143583
Q9NSC5	Homer protein homolog 3	HOMER3	-0.11496	1.91141	0.0276522
P17302	Gap junction alpha-1 protein	GJA1	-0.515376	2.88462	0.00638164
Q9BQ70	Transcription factor 25	TCF25	-0.213764	2.41802	0.0115069
Q9Y6X9	MORC family CW-type zinc finger protein 2	MORC2	0.117689	1.60998	0.0449569
Q9NXC5	WD repeat-containing protein mio	MIOS	0.0725076	1.73668	0.0367848
Q01973	Tyrosine-protein kinase transmembrane receptor ROR1	ROR1	0.297756	3.53452	0.00145342
P43378	Tyrosine-protein phosphatase non-receptor type 9	PTPN9	-0.0854622	1.57043	0.0491335
P63279	SUMO-conjugating enzyme UBC9	UBE2I	0.067231	1.6774	0.0398337
P51398	28S ribosomal protein S29, mitochondrial	DAP3	-0.460091	2.91121	0.00579882
P31483	Nucleolysin TIA-1 isoform p40	TIA1	0.0838113	1.6845	0.0394039
P45973	Chromobox protein homolog 5	CBX5	-0.250758	2.12052	0.017727
Q14318	Peptidyl-prolyl cis-trans isomerase FKBP8	FKBP8	-0.414889	3.434	0.00218785
P16989-2	Isoform 2 of Y-box-binding protein 3	YBX3	0.369729	1.65838	0.0412059
P55287	Cadherin-11	CDH11	-0.581047	4.44173	0
Q96F86	Enhancer of mRNA-decapping protein 3	EDC3	0.0447276	1.76748	0.0354495
Q9GZL7	Ribosome biogenesis protein WDR12	WDR12	0.139526	2.03468	0.0217226
Q13155	Aminoacyl tRNA synthase complex-interacting multifunctional protein 2	AIMP2	0.188034	3.0002	0.0049028
Q9ULI3	Protein HEG homolog 1	HEG1	-0.215761	1.84417	0.0301711
Q92791	Synaptonemal complex protein SC65	LEPREL4	0.168225	2.82985	0.00631522
Q9BRX2	Protein pelota homolog	PELO	0.167202	2.62478	0.00850933
P39687	Acidic leucine-rich nuclear phosphoprotein 32 family member A	ANP32A	0.057236	2.43765	0.0111304
Q9UN70	Protocadherin gamma-C3	PCDHGC3	-0.2417	1.67718	0.0398522
Q86UU0	B-cell CLL/lymphoma 9-like protein	BCL9L	-0.169781	1.91628	0.0275438
Q9UL25	Ras-related protein Rab-21	RAB21	0.170442	2.3326	0.0129474
Q9Y6W5	Wiskott-Aldrich syndrome protein family member 2	WASF2	-0.114353	2.37441	0.0122585
Q6EMK4	Vasorin	VASN	0.181162	2.95436	0.00543526
Q13137-4	Isoform 4 of Calcium-binding and coiled-coil domain-containing protein 2	CALCOCO2	0.132702	1.83898	0.030372
Q9BZE1	39S ribosomal protein L37, mitochondrial	MRPL37	-1.66051	5.16179	0
Q8IV08	Phospholipase D3	PLD3	-0.113926	1.965	0.0252084
Q8TAF3	WD repeat-containing protein 48	WDR48	0.138882	1.84607	0.0299961
Q9H993	UPF0364 protein C6orf211	ARMT1	0.13584	1.64965	0.0420519
Q12882	Dihydropyrimidine dehydrogenase [NADP(+)]	DPYD	-0.319918	2.28848	0.0134279
P62750	60S ribosomal protein L23a	RPL23A	0.0369591	2.29753	0.0134562
Q9NP58	ATP-binding cassette sub-family B member 6, mitochondrial	ABCB6	-0.142127	1.56672	0.049166
Q7Z5J4	Retinoic acid-induced protein 1	RAI1	-0.120604	1.60493	0.0456494
Q9NVN8	Guanine nucleotide-binding protein-like 3-like protein	GNL3L	0.327092	4.065	0.000729412
F5GXE4	Arginyl-tRNA--protein transferase 1	ATE1	0.171227	2.04205	0.0214475
Q5VUA4	Zinc finger protein 318	ZNF318	-0.151693	1.96915	0.0250327
O14828	Secretory carrier-associated membrane protein 3	SCAMP3	0.184728	2.94137	0.00572573
Q9UBT7	Alpha-catulin	CTNNAL1	-0.497005	2.84924	0.00631025
Q2TAL8	Glutamine-rich protein 1	QRICH1	-0.080281	1.61035	0.0449541
P50336	Protoporphyrinogen oxidase	PPOX	-0.152866	2.20445	0.0156
Q02241	Kinesin-like protein KIF23	KIF23	-0.391785	2.49208	0.0106389
P53582	Methionine aminopeptidase 1	METAP1	0.0850274	2.30608	0.0132824
Q6P587	Acylpyruvase FAHD1, mitochondrial	FAHD1	-0.14711	1.75737	0.0360399
P52292	Importin subunit alpha-1	KPNA2	-0.196614	2.26198	0.0141683
Q01581	Hydroxymethylglutaryl-CoA synthase, cytoplasmic	HMGCS1	-0.205789	2.62557	0.00852805
Q9H501	ESF1 homolog	ESF1	0.183687	1.70309	0.0381258
Q9Y4X5	E3 ubiquitin-protein ligase ARIH1	ARIH1	0.160999	2.5589	0.00928163
Q9BXB4	Oxysterol-binding protein-related protein 11	OSBPL11	-0.125433	1.72672	0.0373281
Q9Y6X8	Zinc fingers and homeoboxes protein 2	ZHX2	-0.318637	2.36373	0.0125705
Q96EI5-2	Isoform 2 of Transcription elongation factor A protein-like 4	TCEAL4	-0.144144	1.96496	0.0251945
Q9NW15	Anoctamin-10	ANO10	0.329622	3.07204	0.00407871
P08174-7	Isoform 7 of Complement decay-accelerating factor	CD55	0.331707	2.53953	0.010022
Q9P0J1-2	Isoform 2 of [Pyruvate dehydrogenase [acetyl-transferring]]-phosphatase 1, mitochondrial	PDP1	-0.254921	2.49392	0.0106591
Q9UH62	Armadillo repeat-containing X-linked protein 3	ARMCX3	0.145888	3.01011	0.00453156
P46782	40S ribosomal protein S5	RPS5	0.134655	1.82335	0.0318636
Q5VSL9	Striatin-interacting protein 1	STRIP1	0.0879316	2.10894	0.018523
Q9HCD6-2	Isoform 2 of Protein TANC2	TANC2	0.057048	2.23085	0.014874
P35249	Replication factor C subunit 4	RFC4	-0.188829	2.514	0.0101815
Q08174-2	Isoform 2 of Protocadherin-1	PCDH1	1.10625	5.47311	0
P56159-2	Isoform 2 of GDNF family receptor alpha-1	GFRA1	0.434223	3.18297	0.00302204
Q9HB90	Ras-related GTP-binding protein C	RRAGC	-0.110017	2.33651	0.0129992
A0A087WYF7	MICOS complex subunit MIC27	APOOL	-0.140547	1.69733	0.0386422
Q9HC52	Chromobox protein homolog 8	CBX8	-0.142352	1.64545	0.0424381
Q86Y82	Syntaxin-12	STX12	0.119835	1.75755	0.0360726
Q96I15	Selenocysteine lyase	SCLY	0.125799	3.37106	0.00283249
Q9H1K0	Rabenosyn-5	RBSN	0.160081	2.65747	0.0079229
Q96J02	E3 ubiquitin-protein ligase Itchy homolog	ITCH	0.134998	2.44824	0.0111234
Q92870-4	Isoform 4 of Amyloid beta A4 precursor protein-binding family B member 2	APBB2	0.169059	1.87979	0.0288662
P51784	Ubiquitin carboxyl-terminal hydrolase 11	USP11	0.236627	2.77564	0.00737275
O95208-2	Isoform 2 of Epsin-2	EPN2	0.108499	1.75167	0.0362392
Q8TDB6	E3 ubiquitin-protein ligase DTX3L	DTX3L	0.125354	2.873	0.00632717
Q9ULC5-3	Isoform 2 of Long-chain-fatty-acid--CoA ligase 5	ACSL5	0.109163	1.68573	0.0392459
P02792	Ferritin light chain	FTL	-0.510671	3.70769	0.00090625
O94985	Calsyntenin-1	CLSTN1	-0.113728	2.28459	0.0137112
Q9Y4C2	Protein FAM115A	TCAF1	-0.14212	1.61039	0.0449717
Q6PJG2	ELM2 and SANT domain-containing protein 1	ELMSAN1	-0.125856	2.82665	0.00628108
P34913	Bifunctional epoxide hydrolase 2	EPHX2	0.156961	3.8104	0.00103571
P62753	40S ribosomal protein S6	RPS6	0.0880737	2.79948	0.00668956
Q96RY7	Intraflagellar transport protein 140 homolog	IFT140	0.0301019	2.20067	0.015588
Q99653	Calcineurin B homologous protein 1	CHP1	0.161074	1.59882	0.0460738
Q7L1W4	Volume-regulated anion channel subunit LRRC8D	LRRC8D	0.340031	3.01675	0.00455426
P22694	cAMP-dependent protein kinase catalytic subunit beta	PRKACB	0.248183	2.75108	0.00787516
P40692	DNA mismatch repair protein Mlh1	MLH1	0.102119	1.571	0.0490095
Q5LJA5	Ubiquitin carboxyl-terminal hydrolase	UCHL5	0.213296	1.91078	0.0276377
Q9NVU7	Protein SDA1 homolog	SDAD1	0.167928	1.84047	0.0304756
O75487	Glypican-4	GPC4	-0.167508	2.17512	0.0163212
P49840	Glycogen synthase kinase-3 alpha	GSK3A	0.162722	2.06876	0.0198423
Q99674-5	Isoform 5 of Cell growth regulator with EF hand domain protein 1	CGREF1	-1.0136	5.49428	0
Q9H6X2	Anthrax toxin receptor 1	ANTXR1	-0.251818	3.09142	0.00353591
O43818	U3 small nucleolar RNA-interacting protein 2	RRP9	0.110366	1.7553	0.0360163
Q8N1G0	Zinc finger protein 687	ZNF687	-0.131266	2.15647	0.0165654
Q3YEC7	Rab-like protein 6	RABL6	-0.145612	1.60778	0.0452124
Q96IV0	Peptide-N(4)-(N-acetyl-beta-glucosaminyl)asparagine amidase	NGLY1	0.2005	4.50134	0
Q9NPI1-2	Isoform 2 of Bromodomain-containing protein 7	BRD7	-0.155655	1.92763	0.0272239
P48047	ATP synthase subunit O, mitochondrial	ATP5O	-0.24465	2.27166	0.0141854
P11137	Microtubule-associated protein 2	MAP2	-0.245742	2.1928	0.0156176
Q02539	Histone H1.1	HIST1H1A	-0.108348	2.0964	0.0188646
Q08345-5	Isoform 4 of Epithelial discoidin domain-containing receptor 1	DDR1	-0.539127	4.34694	0
O95361	Tripartite motif-containing protein 16	TRIM16	0.366556	2.25954	0.0141735
O60493	Sorting nexin-3	SNX3	-0.214917	2.10227	0.0184787
Q6UY14-3	Isoform 3 of ADAMTS-like protein 4	ADAMTSL4	0.298993	3.21277	0.00296017
Q86YT6	E3 ubiquitin-protein ligase MIB1	MIB1	0.327132	3.52893	0.00144892
P25490	Transcriptional repressor protein YY1	YY1	-0.117168	3.05437	0.0043993
P04179	Superoxide dismutase [Mn], mitochondrial	SOD2	-0.252093	2.46599	0.0107569
O95235	Kinesin-like protein KIF20A	KIF20A	-0.625995	4.27096	0
Q9ULG6-5	Isoform 5 of Cell cycle progression protein 1	CCPG1	0.751482	4.31178	0
Q9UNW1	Multiple inositol polyphosphate phosphatase 1	MINPP1	-0.597006	2.81957	0.00647721
G3V3D1	Epididymal secretory protein E1 (Fragment)	NPC2	-0.131681	2.13482	0.0173031
Q9P2E5	Chondroitin sulfate glucuronyltransferase	CHPF2	-0.186751	1.72173	0.0372881
O95816	BAG family molecular chaperone regulator 2	BAG2	0.203677	2.70827	0.00804286
P29536	Leiomodin-1	LMOD1	0.379068	2.23844	0.0148339
Q8TC12	Retinol dehydrogenase 11	RDH11	0.250123	2.75814	0.00739899
O75886	Signal transducing adapter molecule 2	STAM2	0.131733	2.4148	0.0115744
Q9NVZ3	Adaptin ear-binding coat-associated protein 2	NECAP2	0.157376	1.6025	0.0456831
O00264	Membrane-associated progesterone receptor component 1	PGRMC1	0.15108	2.04494	0.0211936
Q15118-2	Isoform 2 of [Pyruvate dehydrogenase (acetyl-transferring)] kinase isozyme 1, mitochondrial	PDK1	-0.197522	3.2725	0.00275056
Q92520	Protein FAM3C	FAM3C	-0.463827	3.52445	0.00141818
Q68CQ4	Digestive organ expansion factor homolog	DIEXF	0.188576	2.56487	0.00909836
Q96IF1	LIM domain-containing protein ajuba	AJUBA	0.24409	3.16035	0.00335968
O14975	Very long-chain acyl-CoA synthetase	SLC27A2	0.144092	1.90763	0.0277637
Q9BXW7	Cat eye syndrome critical region protein 5	CECR5	-0.212947	2.49516	0.0106997
P62081	40S ribosomal protein S7	RPS7	0.139631	3.60395	0.00123288
Q9H4I2	Zinc fingers and homeoboxes protein 3	ZHX3	-0.124044	1.66496	0.0407829
Q12955-4	Isoform 2 of Ankyrin-3	ANK3	0.0410027	2.65783	0.0079319
Q96CC6	Inactive rhomboid protein 1	RHBDF1	-0.259898	3.56435	0.00151456
J3KQE5	GTP-binding nuclear protein Ran (Fragment)	RAN	0.112229	3.52882	0.00144444
Q8WUI4-5	Isoform 5 of Histone deacetylase 7	HDAC7	-0.175454	1.63107	0.0436655
Q8WXX5	DnaJ homolog subfamily C member 9	DNAJC9	-0.12684	2.05715	0.0204522
Q14667	UPF0378 protein KIAA0100	KIAA0100	0.103533	1.93042	0.0272099
Q9BPX3	Condensin complex subunit 3	NCAPG	-0.361341	1.92612	0.027232
Q9NNX1-2	Isoform 2 of Tuftelin	TUFT1	0.339486	1.64796	0.0421084
D3YTA9	Calcineurin subunit B type 1	PPP3R1	0.181508	2.12124	0.0176694
Q96QD9	UAP56-interacting factor	FYTTD1	0.160847	1.60505	0.0456312
J3QLS3	28S ribosomal protein S7, mitochondrial	MRPS7	-0.621362	2.95092	0.00541835
P11117	Lysosomal acid phosphatase	ACP2	0.101426	2.7361	0.00772093
Q96MU7	YTH domain-containing protein 1	YTHDC1	-0.11273	1.71666	0.0375467
O60353	Frizzled-6	FZD6	-0.178184	2.29094	0.0134897
Q9BT09	Protein canopy homolog 3	CNPY3	0.0928922	1.64265	0.0425793
P16949	Stathmin	STMN1	-0.4265	1.8636	0.0296307
P40937	Replication factor C subunit 5	RFC5	-0.181469	1.79208	0.0336709
Q92542	Nicastrin	NCSTN	-0.237203	1.85217	0.0300138
Q13895	Bystin	BYSL	0.173583	3.12987	0.00370656
P49454	Centromere protein F	CENPF	-0.196538	2.0122	0.0230063
Q12791-2	Isoform 2 of Calcium-activated potassium channel subunit alpha-1	KCNMA1	-0.153273	2.42166	0.0114769
Q15645	Pachytene checkpoint protein 2 homolog	TRIP13	-0.23605	2.07561	0.0198164
Q92889	DNA repair endonuclease XPF	ERCC4	0.145241	1.64478	0.0425296
J3KNQ4	Alpha-parvin	PARVA	0.217473	1.84173	0.0304734
O60518	Ran-binding protein 6	RANBP6	0.0777608	1.67571	0.039922
E9PSF4	40S ribosomal protein S3	RPS3	0.284894	1.80114	0.033312
A0A087WT20	DDB1- and CUL4-associated factor 13	DCAF13	0.219352	2.47439	0.010383
Q9BYG3	MKI67 FHA domain-interacting nucleolar phosphoprotein	NIFK	0.155434	2.12753	0.0174003
O43567	E3 ubiquitin-protein ligase RNF13	RNF13	-0.565428	3.75563	0.000962656
Q9BR39	Junctophilin-2	JPH2	0.180827	2.3897	0.0119324
Q9Y487	V-type proton ATPase 116 kDa subunit a isoform 2	ATP6V0A2	0.179413	2.15038	0.0168279
H7BY36	RNA-binding protein EWS (Fragment)	EWSR1	0.256175	2.68531	0.00789252
Q99538	Legumain	LGMN	-0.0603739	2.68044	0.00784669
Q8IWA4	Mitofusin-1	MFN1	0.0999955	1.69434	0.0390598
Q8NE86	Calcium uniporter protein, mitochondrial	MCU	-0.207044	2.2249	0.0151433
P13073	Cytochrome c oxidase subunit 4 isoform 1, mitochondrial	COX4I1	-0.279681	1.96815	0.0250509
P18887	DNA repair protein XRCC1	XRCC1	-0.087186	1.69194	0.039155
Q9H553	Alpha-1,3/1,6-mannosyltransferase ALG2	ALG2	0.401709	4.2017	0
Q8WVX9	Fatty acyl-CoA reductase 1	FAR1	1.03617	4.94367	0
Q8NEF9	Serum response factor-binding protein 1	SRFBP1	0.157697	1.86541	0.0295492
P49006	MARCKS-related protein	MARCKSL1	-0.0837877	1.78366	0.0345195
Q9P275-2	Isoform 2 of Ubiquitin carboxyl-terminal hydrolase 36	USP36	0.196114	1.66815	0.040659
Q99758	ATP-binding cassette sub-family A member 3	ABCA3	-0.351577	3.18903	0.00304646
P84022	Mothers against decapentaplegic homolog 3	SMAD3	-0.344166	4.89616	0
Q92552-2	Isoform 2 of 28S ribosomal protein S27, mitochondrial	MRPS27	-0.219467	2.37979	0.0120667
Q9GZR2	RNA exonuclease 4	REXO4	-0.120498	2.17408	0.0163499
Q6UN15	Pre-mRNA 3'-end-processing factor FIP1	FIP1L1	-0.228367	2.05454	0.020776
Q13643	Four and a half LIM domains protein 3	FHL3	0.242928	2.55049	0.00934416
Q9NYY8	FAST kinase domain-containing protein 2	FASTKD2	0.179403	1.94774	0.0261478
A6NKD9	Coiled-coil domain-containing protein 85C	CCDC85C	-0.192957	1.99775	0.0239067
Q9H3N1	Thioredoxin-related transmembrane protein 1	TMX1	0.0963023	1.62994	0.0437391
Q6N069	N-alpha-acetyltransferase 16, NatA auxiliary subunit	NAA16	0.070145	1.58672	0.047216
O00442	RNA 3'-terminal phosphate cyclase	RTCA	0.159549	1.82726	0.0316281
Q8TD30	Alanine aminotransferase 2	GPT2	0.765242	5.24202	0
C9JJQ8	Tubulin alpha-4A chain (Fragment)	TUBA4A	-0.308996	1.94892	0.026162
Q15311	RalA-binding protein 1	RALBP1	0.189724	4.53212	0
P29372	DNA-3-methyladenine glycosylase	MPG	-0.243017	2.34985	0.0128914
Q9NW08	DNA-directed RNA polymerase III subunit RPC2	POLR3B	0.146334	2.09286	0.0189777
Q06330	Recombining binding protein suppressor of hairless	RBPJ	-0.101495	1.68596	0.0392403
J3QTA6	MICOS complex subunit MIC25	CHCHD6	-0.253992	1.91428	0.0275644
Q9Y2B0	Protein canopy homolog 2	CNPY2	0.205443	2.02009	0.0223547
Q9Y6M5	Zinc transporter 1	SLC30A1	0.260962	2.62718	0.00857522
P78504	Protein jagged-1	JAG1	0.587837	3.47386	0.00202899
Q9UBX3-2	Isoform 2 of Mitochondrial dicarboxylate carrier	SLC25A10	-0.268569	2.31886	0.0130213
Q9P2W9	Syntaxin-18	STX18	0.195923	2.45391	0.0109081
F8W950	Aminoacyl tRNA synthase complex-interacting multifunctional protein 2	AIMP2	0.166671	1.57278	0.0487888
Q04724	Transducin-like enhancer protein 1	TLE1	-0.153795	2.23035	0.0148526
Q96HY6	DDRGK domain-containing protein 1	DDRGK1	0.223301	2.14855	0.0168656
Q96AX9-14	Isoform 14 of E3 ubiquitin-protein ligase MIB2	MIB2	-0.205274	2.55996	0.00930061
Q96KC8	DnaJ homolog subfamily C member 1	DNAJC1	0.174065	2.51018	0.0101616
Q92995	Ubiquitin carboxyl-terminal hydrolase 13	USP13	-0.155147	1.91294	0.0276031
Q96RF0-2	Isoform 2 of Sorting nexin-18	SNX18	0.314587	2.33552	0.0129784
Q9ULC3	Ras-related protein Rab-23	RAB23	0.303059	2.51509	0.0101914
P06241	Tyrosine-protein kinase Fyn	FYN	0.187982	2.19667	0.0155765
P27105	Erythrocyte band 7 integral membrane protein	STOM	-0.344357	3.41878	0.0027541
G5E9Z2	Cisplatin resistance related protein CRR9p, isoform CRA_c	CLPTM1L	-0.333662	2.22364	0.0151794
E5RFJ3	Cell cycle and apoptosis regulator protein 2 (Fragment)	CCAR2	-0.215111	3.68363	0.000882129
Q99755	Phosphatidylinositol 4-phosphate 5-kinase type-1 alpha	PIP5K1A	0.227913	2.9762	0.00526282
O15014	Zinc finger protein 609	ZNF609	-0.20498	2.33752	0.0128546
A0A087WXR7	Ribonuclease H2 subunit B	RNASEH2B	0.0751444	1.74825	0.0361325
Q6P6C2	RNA demethylase ALKBH5	ALKBH5	-0.247837	5.19792	0
Q9Y5W7	Sorting nexin-14	SNX14	0.0891664	1.6554	0.0414316
Q9BRS8	La-related protein 6	LARP6	0.439655	2.25687	0.0141316
Q9Y287	Integral membrane protein 2B	ITM2B	-0.399238	2.96651	0.00550395
P25398	40S ribosomal protein S12	RPS12	0.114112	1.94717	0.0262138
Q9Y3B7	39S ribosomal protein L11, mitochondrial	MRPL11	-1.22598	5.1278	0
Q96P11-2	Isoform 2 of Probable 28S rRNA (cytosine-C(5))-methyltransferase	NSUN5	0.330872	3.01767	0.00456187
Q9P1Z2	Calcium-binding and coiled-coil domain-containing protein 1	CALCOCO1	0.278421	2.65192	0.00790498
P21291	Cysteine and glycine-rich protein 1	CSRP1	0.301913	2.93168	0.00581098
Q8NCC3	Group XV phospholipase A2	PLA2G15	-0.0710939	1.75875	0.0360491
Q9NP72	Ras-related protein Rab-18	RAB18	0.372675	3.7532	0.00095082
C9JIJ9	RNA-binding motif, single-stranded-interacting protein 3	RBMS3	0.141508	2.6511	0.00803616
O15530	3-phosphoinositide-dependent protein kinase 1	PDPK1	0.352528	2.50038	0.0104353
Q9Y3X0	Coiled-coil domain-containing protein 9	CCDC9	0.118005	1.62147	0.0442166
O00217	NADH dehydrogenase [ubiquinone] iron-sulfur protein 8, mitochondrial	NDUFS8	-0.284343	2.26759	0.0141321
Q15404	Ras suppressor protein 1	RSU1	0.270398	2.26395	0.0141511
Q96A26	Protein FAM162A	FAM162A	-0.368768	2.91672	0.00583333
Q96DV4	39S ribosomal protein L38, mitochondrial	MRPL38	-1.06043	4.80046	0
Q02978	Mitochondrial 2-oxoglutarate/malate carrier protein	SLC25A11	-0.209141	1.98131	0.024505
Q9Y243	RAC-gamma serine/threonine-protein kinase	AKT3	0.134728	2.07181	0.0199634
Q15119	[Pyruvate dehydrogenase (acetyl-transferring)] kinase isozyme 2, mitochondrial	PDK2	-0.432613	3.54605	0.00148571
Q7Z7M0	Multiple epidermal growth factor-like domains protein 8	MEGF8	-0.197786	2.33277	0.0129577
A0A087WY43	Cyclin-dependent kinase 1	CDK1	-0.580479	3.16774	0.00319522
P60033	CD81 antigen	CD81	-0.3282	2.19285	0.0156284
P24593	Insulin-like growth factor-binding protein 5	IGFBP5	0.875138	4.08076	0.000756098
Q6IQ22	Ras-related protein Rab-12	RAB12	0.156578	2.27864	0.0140121
Q68CQ7	Glycosyltransferase 8 domain-containing protein 1	GLT8D1	-0.228585	2.29557	0.0135085
Q9NPG3	Ubinuclein-1	UBN1	-0.21524	2.8414	0.00637586
Q9UBX1	Cathepsin F	CTSF	-0.41428	3.19855	0.00309016
O94964-2	Isoform 2 of Protein SOGA1	SOGA1	-0.238194	2.39589	0.011983
Q92665	28S ribosomal protein S31, mitochondrial	MRPS31	-0.743462	3.51778	0.00140541
Q2TAA5	GDP-Man:Man(3)GlcNAc(2)-PP-Dol alpha-1,2-mannosyltransferase	ALG11	0.317302	3.3234	0.00272195
Q96C86	m7GpppX diphosphatase	DCPS	0.079833	1.59467	0.0463465
Q7Z4I7-2	Isoform 2 of LIM and senescent cell antigen-like-containing domain protein 2	LIMS2	0.443771	2.43653	0.0111866
Q96K17	Transcription factor BTF3 homolog 4	BTF3L4	0.208755	1.68078	0.0395463
Q969S3	Zinc finger protein 622	ZNF622	0.259875	3.45453	0.00196629
P55263	Adenosine kinase	ADK	0.115157	2.09954	0.0184884
Q8IV38	Ankyrin repeat and MYND domain-containing protein 2	ANKMY2	-0.142201	1.97472	0.0248049
Q7L7V1	Putative pre-mRNA-splicing factor ATP-dependent RNA helicase DHX32	DHX32	0.348589	3.08735	0.00350365
O75674	TOM1-like protein 1	TOM1L1	0.138265	1.59764	0.0460264
Q9NVX2	Notchless protein homolog 1	NLE1	0.148713	3.75395	0.000958678
P82675	28S ribosomal protein S5, mitochondrial	MRPS5	-0.787292	3.49587	0.00174118
P61587	Rho-related GTP-binding protein RhoE	RND3	0.738069	4.30376	0
Q13393	Phospholipase D1	PLD1	-0.159198	1.91526	0.0275366
Q9H3M7	Thioredoxin-interacting protein	TXNIP	-1.21998	3.76814	0.000983051
Q86WA8	Lon protease homolog 2, peroxisomal	LONP2	0.127785	1.98208	0.0245187
Q96JK4	HHIP-like protein 1	HHIPL1	0.11977	2.32332	0.0129406
O95881	Thioredoxin domain-containing protein 12	TXNDC12	0.116345	1.75357	0.0360072
Q9H1I8	Activating signal cointegrator 1 complex subunit 2	ASCC2	0.104831	1.96503	0.0252223
Q86YQ8	Copine-8	CPNE8	0.149667	3.8058	0.00102203
Q12981	Vesicle transport protein SEC20	BNIP1	0.166593	2.82251	0.00637954
Q9NSV4	Protein diaphanous homolog 3	DIAPH3	-0.215307	2.03213	0.0218074
P61812-2	Isoform B of Transforming growth factor beta-2	TGFB2	0.628658	5.09257	0
E7ESZ7	NADH dehydrogenase [ubiquinone] 1 alpha subcomplex subunit 10, mitochondrial	NDUFA10	-0.340237	2.56562	0.00911704
Q15003	Condensin complex subunit 2	NCAPH	-0.343432	1.81622	0.0320953
Q9NRL2	Bromodomain adjacent to zinc finger domain protein 1A	BAZ1A	0.224735	2.62603	0.00855629
P12109	Collagen alpha-1(VI) chain	COL6A1	-0.584184	3.29653	0.00286651
Q10469	Alpha-1,6-mannosyl-glycoprotein 2-beta-N-acetylglucosaminyltransferase	MGAT2	0.287655	3.53568	0.0014625
O76071	Probable cytosolic iron-sulfur protein assembly protein CIAO1	CIAO1	0.146825	2.07802	0.0196225
O95239	Chromosome-associated kinesin KIF4A	KIF4A	-0.63299	3.02919	0.00464736
Q969R2	Oxysterol-binding protein 2	OSBP2	0.124726	2.55931	0.00929111
Q9H7B2	Ribosome production factor 2 homolog	RPF2	0.190313	1.66654	0.0407102
Q9H0C8	Integrin-linked kinase-associated serine/threonine phosphatase 2C	ILKAP	0.103878	2.5727	0.00901751
Q9UQ13	Leucine-rich repeat protein SHOC-2	SHOC2	0.210566	2.31706	0.0132587
Q9UEU0	Vesicle transport through interaction with t-SNAREs homolog 1B	VTI1B	-0.172893	3.55464	0.00150968
O95870	Abhydrolase domain-containing protein 16A	ABHD16A	0.180316	2.26801	0.0141427
Q6Y288	Beta-1,3-glucosyltransferase	B3GALTL	0.199349	2.98789	0.00516505
Q8WXA3	RUN and FYVE domain-containing protein 2	RUFY2	0.0768708	3.46413	0.0019943
P27540	Aryl hydrocarbon receptor nuclear translocator	ARNT	-0.0981861	1.677	0.0399386
O75110	Probable phospholipid-transporting ATPase IIA	ATP9A	0.0846784	1.70636	0.0379854
P83731	60S ribosomal protein L24	RPL24	0.0911006	1.72914	0.0371895
Q8IWA5	Choline transporter-like protein 2	SLC44A2	-0.180477	2.48678	0.0105588
Q6P1N9	Putative deoxyribonuclease TATDN1	TATDN1	0.134757	1.78472	0.0344408
O96028	Histone-lysine N-methyltransferase NSD2	WHSC1	-0.33228	2.28497	0.0137217
Q96GQ5	RUS1 family protein C16orf58	C16orf58	0.170449	2.52708	0.0100512
O43861	Probable phospholipid-transporting ATPase IIB	ATP9B	0.140141	2.22473	0.0151324
P86790	Vacuolar fusion protein CCZ1 homolog B	CCZ1B	0.189775	1.72082	0.037261
F8VWL3	FYVE, RhoGEF and PH domain-containing protein 4	FGD4	0.0725045	2.77434	0.00752246
Q9BZ95	Histone-lysine N-methyltransferase NSD3	WHSC1L1	-0.194661	2.49713	0.010617
Q96BY9	Store-operated calcium entry-associated regulatory factor	SARAF	-0.257889	2.47325	0.0104539
Q9UHA4	Ragulator complex protein LAMTOR3	LAMTOR3	-0.0908658	1.57043	0.0491149
Q9Y673	Dolichyl-phosphate beta-glucosyltransferase	ALG5	0.226107	1.90471	0.0277771
Q9UNQ2	Probable dimethyladenosine transferase	DIMT1	0.268908	2.70169	0.00797639
O75911	Short-chain dehydrogenase/reductase 3	DHRS3	0.193935	2.96734	0.00551266
H7BZJ3	Protein disulfide-isomerase A3 (Fragment)	PDIA3	0.152707	2.46581	0.0107274
Q96QG7	Myotubularin-related protein 9	MTMR9	-0.213475	2.47557	0.0104022
Q6VMQ6-4	Isoform 3 of Activating transcription factor 7-interacting protein 1	ATF7IP	-0.22835	1.97575	0.0247171
Q8WUF8	Protein FAM172A	FAM172A	0.0798727	1.90495	0.027806
Q6PCB8	Embigin	EMB	0.0897583	2.87167	0.00630922
Q12986	Transcriptional repressor NF-X1	NFX1	0.147102	2.37283	0.0123072
Q9P2L0	WD repeat-containing protein 35	WDR35	0.111365	1.94735	0.026228
O95297	Myelin protein zero-like protein 1	MPZL1	0.225541	2.11701	0.0180928
Q8NDX5-7	Isoform 7 of Polyhomeotic-like protein 3	PHC3	-0.11359	1.63133	0.0437003
Q9NV88	Integrator complex subunit 9	INTS9	0.0694555	1.75813	0.0360563
Q658P3-2	Isoform 2 of Metalloreductase STEAP3	STEAP3	-1.11501	3.87472	0.00109953
Q5TAX3	Terminal uridylyltransferase 4	ZCCHC11	-0.126167	2.09792	0.0185081
O94929-2	Isoform 2 of Actin-binding LIM protein 3	ABLIM3	0.444239	2.40392	0.0119692
Q9NZJ5	Eukaryotic translation initiation factor 2-alpha kinase 3	EIF2AK3	0.142261	3.37814	0.00285422
Q6RFH5	WD repeat-containing protein 74	WDR74	0.245223	2.48448	0.0104799
Q9NUQ2	1-acyl-sn-glycerol-3-phosphate acyltransferase epsilon	AGPAT5	-0.145814	1.75609	0.0360489
Q9BY76	Angiopoietin-related protein 4	ANGPTL4	2.03188	4.56006	0
Q5NDL2	EGF domain-specific O-linked N-acetylglucosamine transferase	EOGT	0.363797	3.10694	0.00362949
P33897	ATP-binding cassette sub-family D member 1	ABCD1	0.119114	1.56109	0.0495687
E9PJM7	Switch-associated protein 70 (Fragment)	SWAP70	0.262593	2.67114	0.0077566
Q9Y2R4	Probable ATP-dependent RNA helicase DDX52	DDX52	0.166381	3.21047	0.00314823
Q9Y2X9	Zinc finger protein 281	ZNF281	0.200607	3.54613	0.00149045
Q9NYK5	39S ribosomal protein L39, mitochondrial	MRPL39	-0.900806	4.81117	0
Q9C040-2	Isoform 2 of Tripartite motif-containing protein 2	TRIM2	0.18555	2.71902	0.00788902
P29084	Transcription initiation factor IIE subunit beta	GTF2E2	-0.16022	2.20402	0.0155891
P13995	Bifunctional methylenetetrahydrofolate dehydrogenase/cyclohydrolase, mitochondrial	MTHFD2	1.14243	4.91181	0
A6ND36	Protein FAM83G	FAM83G	0.147587	2.19306	0.0156391
P17050	Alpha-N-acetylgalactosaminidase	NAGA	0.147295	1.78539	0.0344888
Q9UEE9	Craniofacial development protein 1	CFDP1	-0.24234	1.75848	0.0360727
Q8WU76	Sec1 family domain-containing protein 2	SCFD2	0.189151	2.58465	0.00906499
P33316	Deoxyuridine 5'-triphosphate nucleotidohydrolase, mitochondrial	DUT	-0.149074	1.89484	0.0281358
Q8N128-2	Isoform 2 of Protein FAM177A1	FAM177A1	0.437869	3.1049	0.00360902
Q9UQR1	Zinc finger protein 148	ZNF148	-0.201265	2.15675	0.0165764
Q9Y6W3	Calpain-7	CAPN7	0.160675	1.81097	0.0325128
P25445	Tumor necrosis factor receptor superfamily member 6	FAS	0.240609	1.82977	0.0313839
Q9NZ43	Vesicle transport protein USE1	USE1	0.250029	2.90557	0.00623719
M0QZ12	GRAM domain-containing protein 1A	GRAMD1A	0.150911	1.75001	0.0362135
Q58WW2-3	Isoform 3 of DDB1- and CUL4-associated factor 6	DCAF6	-0.0968717	2.02892	0.0219942
Q15283	Ras GTPase-activating protein 2	RASA2	0.128619	3.56818	0.00152941
O15160	DNA-directed RNA polymerases I and III subunit RPAC1	POLR1C	0.0734403	1.7089	0.0377826
O75815	Breast cancer anti-estrogen resistance protein 3	BCAR3	0.130799	1.77429	0.0351308
O14641	Segment polarity protein dishevelled homolog DVL-2	DVL2	-0.110029	2.09985	0.0185
Q6DKI1	60S ribosomal protein L7-like 1	RPL7L1	0.105622	1.75859	0.0360891
Q9NZR1	Tropomodulin-2	TMOD2	0.111994	3.26205	0.00271397
Q969S9	Ribosome-releasing factor 2, mitochondrial	GFM2	-0.161117	1.73525	0.0367855
Q9NR28	Diablo homolog, mitochondrial	DIABLO	-0.210356	1.70208	0.0382171
Q92796-2	Isoform 2 of Disks large homolog 3	DLG3	-0.102072	1.87049	0.0293923
P10606	Cytochrome c oxidase subunit 5B, mitochondrial	COX5B	-0.424748	2.5338	0.0099227
J3KQ48	Peptidyl-tRNA hydrolase 2, mitochondrial	PTRH2	0.223937	2.06608	0.0200436
P52732	Kinesin-like protein KIF11	KIF11	-0.642891	2.71837	0.00787952
Q6P4E1-4	Isoform 4 of Protein CASC4	CASC4	-1.02029	6.07204	0
Q8NBL1	Protein O-glucosyltransferase 1	POGLUT1	0.251721	2.84612	0.00629282
Q2L6I5	HLA class I histocompatibility antigen, alpha chain E	HLA-E	-0.0728937	1.99051	0.0241468
Q96GX9	Methylthioribulose-1-phosphate dehydratase	APIP	0.0926125	2.03904	0.0214069
P00403	Cytochrome c oxidase subunit 2	MT-CO2	-0.416003	3.34475	0.00279
O43402	ER membrane protein complex subunit 8	EMC8	0.217338	2.05963	0.0204487
O94876	Transmembrane and coiled-coil domains protein 1	TMCC1	0.211523	3.01278	0.00454667
Q5VWQ0	Round spermatid basic protein 1	RSBN1	-0.250778	2.6597	0.007959
Q9HAZ2	PR domain zinc finger protein 16	PRDM16	-0.146896	1.56371	0.0493198
P57081	tRNA (guanine-N(7)-)-methyltransferase non-catalytic subunit WDR4	WDR4	0.103576	1.67273	0.0402875
Q14766-4	Isoform 4 of Latent-transforming growth factor beta-binding protein 1	LTBP1	0.510412	4.21441	0
Q9BRK3	Matrix-remodeling-associated protein 8	MXRA8	-0.113572	2.20222	0.0156315
O60281	Zinc finger protein 292	ZNF292	-0.158934	2.24674	0.0143848
Q03518	Antigen peptide transporter 1	TAP1	0.140891	2.41935	0.011437
O14786	Neuropilin-1	NRP1	0.341	1.80951	0.0326556
Q9Y2H2	Phosphatidylinositide phosphatase SAC2	INPP5F	-0.149677	2.0699	0.0198785
O14763	Tumor necrosis factor receptor superfamily member 10B	TNFRSF10B	0.292546	1.83399	0.0310078
O14578-4	Isoform 4 of Citron Rho-interacting kinase	CIT	-0.488016	3.38063	0.00286154
Q8IWB1	Inositol 1,4,5-trisphosphate receptor-interacting protein	ITPRIP	0.317209	2.71673	0.00787004
Q9HC98-2	Isoform 2 of Serine/threonine-protein kinase Nek6	NEK6	-0.181316	2.46596	0.010747
C9JLC1	Aspartate--tRNA ligase, cytoplasmic (Fragment)	DARS	-0.149793	1.83459	0.0309762
Q13480-2	Isoform 2 of GRB2-associated-binding protein 1	GAB1	-0.270264	1.6895	0.0390548
P31350-2	Isoform 2 of Ribonucleoside-diphosphate reductase subunit M2	RRM2	-0.449515	3.39415	0.00295238
P62913	60S ribosomal protein L11	RPL11	0.0699906	1.62114	0.0442908
Q9BVA0	Katanin p80 WD40 repeat-containing subunit B1	KATNB1	0.0970885	1.67303	0.0402695
Q9UI09	NADH dehydrogenase [ubiquinone] 1 alpha subcomplex subunit 12	NDUFA12	-0.317287	2.59537	0.00905845
O94992	Protein HEXIM1	HEXIM1	-0.190047	3.07085	0.00405694
O43741	5'-AMP-activated protein kinase subunit beta-2	PRKAB2	0.312583	3.55317	0.00150482
Q9ULP9	TBC1 domain family member 24	TBC1D24	0.18236	1.59098	0.0465206
O95376	E3 ubiquitin-protein ligase ARIH2	ARIH2	0.143754	2.75307	0.00773967
O75391	Sperm-associated antigen 7	SPAG7	-0.231362	2.57471	0.00906418
Q8IZ81	ELMO domain-containing protein 2	ELMOD2	0.238146	3.19927	0.00309651
Q96IG2	F-box/LRR-repeat protein 20	FBXL20	0.161712	2.73649	0.00773039
Q6UVY6	DBH-like monooxygenase protein 1	MOXD1	-0.0895433	1.91458	0.0275789
Q7Z449	Cytochrome P450 2U1	CYP2U1	0.177369	2.09505	0.0188965
P15151-2	Isoform Beta of Poliovirus receptor	PVR	0.53284	3.30849	0.00266348
P35250	Replication factor C subunit 2	RFC2	-0.143402	2.43599	0.0111668
O14523	C2 domain-containing protein 2-like	C2CD2L	0.163574	2.49506	0.0106895
Q9NUM4	Transmembrane protein 106B	TMEM106B	-0.277476	1.84147	0.0305054
Q9Y3C1	Nucleolar protein 16	NOP16	0.245617	2.17485	0.0163102
Q15382	GTP-binding protein Rheb	RHEB	0.258707	4.39494	0
P57723	Poly(rC)-binding protein 4	PCBP4	-0.253095	4.20041	0
Q8WWI5	Choline transporter-like protein 1	SLC44A1	-0.38661	3.74712	0.000943089
A0A087WTQ6	Protein sidekick-1	SDK1	-0.140904	1.5984	0.0460202
O43324	Eukaryotic translation elongation factor 1 epsilon-1	EEF1E1	0.0985659	1.83986	0.030446
Q9NW68	BSD domain-containing protein 1	BSDC1	0.404003	2.83596	0.00634106
Q9Y478	5'-AMP-activated protein kinase subunit beta-1	PRKAB1	0.281496	2.2835	0.0136904
Q9BRQ8	Apoptosis-inducing factor 2	AIFM2	0.241091	3.15736	0.00333988
Q14145	Kelch-like ECH-associated protein 1	KEAP1	-0.0998355	2.11282	0.0183063
P51798	H(+)/Cl(-) exchange transporter 7	CLCN7	-0.0580119	1.87194	0.029334
Q66PJ3	ADP-ribosylation factor-like protein 6-interacting protein 4	ARL6IP4	-0.231576	1.96894	0.025005
Q9NRX1	RNA-binding protein PNO1	PNO1	0.222241	3.81928	0.00104036
F8W727	60S ribosomal protein L32	RPL32	0.0882734	2.43701	0.0111107
P35520-2	Isoform 2 of Cystathionine beta-synthase	CBS	0.325432	2.10769	0.0184997
O00506	Serine/threonine-protein kinase 25	STK25	-0.173227	2.70017	0.00796698
Q96RE7	Nucleus accumbens-associated protein 1	NACC1	-0.14285	3.84853	0.00108411
Q53H82	Beta-lactamase-like protein 2	LACTB2	0.136445	2.88129	0.00636338
O95478	Ribosome biogenesis protein NSA2 homolog	NSA2	0.11575	1.953	0.0258103
Q92828	Coronin-2A	CORO2A	0.0555674	2.11172	0.0183399
Q9Y320	Thioredoxin-related transmembrane protein 2	TMX2	-0.319301	2.88404	0.00637249
Q00765	Receptor expression-enhancing protein 5	REEP5	0.292977	2.22818	0.0150093
A0A087X211	Protein CIP2A	KIAA1524	-0.31594	2.30247	0.0132514
Q06136	3-ketodihydrosphingosine reductase	KDSR	0.268593	2.3963	0.0119932
Q495G5	MMAA protein	MMAA	-0.145575	1.90323	0.0277837
P15291	Beta-1,4-galactosyltransferase 1	B4GALT1	0.280209	3.25731	0.00266667
P47985	Cytochrome b-c1 complex subunit Rieske, mitochondrial	UQCRFS1	-0.344001	2.75584	0.00763317
Q9NWS0	PIH1 domain-containing protein 1	PIH1D1	0.0804116	1.63729	0.043207
Q8WXW3	Progesterone-induced-blocking factor 1	PIBF1	0.0765	2.25765	0.0141525
P37275-2	Isoform 2 of Zinc finger E-box-binding homeobox 1	ZEB1	0.189655	1.70331	0.0381585
E7EQ34	Golgi SNAP receptor complex member 2	GOSR2	0.175886	1.7281	0.0372352
A0A087X2D5	39S ribosomal protein L45, mitochondrial	MRPL45	-0.926285	4.62713	0
O43301	Heat shock 70 kDa protein 12A	HSPA12A	0.195681	3.38575	0.00289119
O14656	Torsin-1A	TOR1A	0.182814	2.6022	0.00867166
Q9BYD3	39S ribosomal protein L4, mitochondrial	MRPL4	-0.645314	3.84812	0.00107907
C9JJ19	28S ribosomal protein S34, mitochondrial	MRPS34	-0.189606	2.00662	0.0234593
P17931	Galectin-3	LGALS3	0.22666	2.15624	0.016626
Q96RT7	Gamma-tubulin complex component 6	TUBGCP6	-0.0916184	1.65171	0.0417769
P60866	40S ribosomal protein S20	RPS20	0.101583	1.99381	0.0240317
P15848	Arylsulfatase B	ARSB	0.11596	1.69815	0.0386059
Q9H173	Nucleotide exchange factor SIL1	SIL1	-0.487098	5.7719	0
Q9P015	39S ribosomal protein L15, mitochondrial	MRPL15	-0.763824	4.30763	0
O95343	Homeobox protein SIX3	SIX3	-0.429665	3.40178	0.00299196
Q15120-2	Isoform 2 of [Pyruvate dehydrogenase (acetyl-transferring)] kinase isozyme 3, mitochondrial	PDK3	-0.350776	2.88764	0.00640922
Q9P2K3-3	Isoform 3 of REST corepressor 3	RCOR3	-0.124414	1.82819	0.0315253
O60503	Adenylate cyclase type 9	ADCY9	-0.0707472	1.68764	0.0391701
Q9Y333	U6 snRNA-associated Sm-like protein LSm2	LSM2	0.0339594	1.61195	0.0447563
O60563	Cyclin-T1	CCNT1	-0.123466	1.56807	0.0490382
Q15771	Ras-related protein Rab-30	RAB30	0.14828	2.90168	0.00634402
Q8TB61	Adenosine 3'-phospho 5'-phosphosulfate transporter 1	SLC35B2	-0.118226	1.68841	0.0390816
B3KTM8	Mortality factor 4-like protein 1	MORF4L1	-0.0872446	2.07898	0.0196346
O75095	Multiple epidermal growth factor-like domains protein 6	MEGF6	-0.201038	1.74324	0.0366622
P48507	Glutamate--cysteine ligase regulatory subunit	GCLM	0.22142	1.99103	0.0240904
Q8NHQ8	Ras association domain-containing protein 8	RASSF8	-0.199925	2.92645	0.00576702
O96000	NADH dehydrogenase [ubiquinone] 1 beta subcomplex subunit 10	NDUFB10	-0.178008	1.7693	0.035348
Q9Y5T5-2	Isoform 2 of Ubiquitin carboxyl-terminal hydrolase 16	USP16	0.0992389	1.84243	0.0304355
Q6ZN30	Zinc finger protein basonuclin-2	BNC2	-0.195962	3.34277	0.00277612
Q16831	Uridine phosphorylase 1	UPP1	0.365247	4.06689	0.000733728
Q9UJA5	tRNA (adenine(58)-N(1))-methyltransferase non-catalytic subunit TRM6	TRMT6	0.139175	1.96227	0.0255437
Q8TAE8	Growth arrest and DNA damage-inducible proteins-interacting protein 1	GADD45GIP1	-1.21886	4.04953	0.000712644
Q9H6R0	Putative ATP-dependent RNA helicase DHX33	DHX33	0.235086	1.90488	0.0277916
P24385	G1/S-specific cyclin-D1	CCND1	0.208485	2.15374	0.0167138
Q15629	Translocating chain-associated membrane protein 1	TRAM1	0.125127	2.6499	0.00816704
Q9NV96	Cell cycle control protein 50A	TMEM30A	0.129317	1.96072	0.0256798
Q5VWQ8	Disabled homolog 2-interacting protein	DAB2IP	-0.253043	2.20395	0.0155782
Q969J3	Loss of heterozygosity 12 chromosomal region 1 protein	LOH12CR1	0.0820208	2.19543	0.0155442
A0A087WYD6	Antigen peptide transporter 2	TAP2	0.265285	1.98681	0.0242293
P52848	Bifunctional heparan sulfate N-deacetylase/N-sulfotransferase 1	NDST1	0.210866	2.47458	0.0103926
O75380	NADH dehydrogenase [ubiquinone] iron-sulfur protein 6, mitochondrial	NDUFS6	-0.259129	1.85753	0.0298393
Q8NBN3	Transmembrane protein 87A	TMEM87A	0.208415	2.48576	0.0105192
Q5T376	FERM domain containing 4A, isoform CRA_c (Fragment)	FRMD4A	-0.189178	1.70366	0.0381912
J3KQY1	39S ribosomal protein L22, mitochondrial	MRPL22	-1.08828	4.96625	0
Q99650	Oncostatin-M-specific receptor subunit beta	OSMR	0.847565	2.85924	0.00638095
Q15434	RNA-binding motif, single-stranded-interacting protein 2	RBMS2	0.140484	2.00153	0.0236187
O94829	Importin-13	IPO13	0.111137	1.61032	0.0449189
Q92503-2	Isoform 2 of SEC14-like protein 1	SEC14L1	0.179791	2.41111	0.0117556
Q9ULW0	Targeting protein for Xklp2	TPX2	-0.772589	2.87539	0.00635429
O00400	Acetyl-coenzyme A transporter 1	SLC33A1	0.20718	5.12448	0
Q8NDZ4	Deleted in autism protein 1	C3orf58	-0.136103	1.67506	0.0399801
Q8N129	Protein canopy homolog 4	CNPY4	0.113571	2.16565	0.016521
Q8IYS2-2	Isoform 2 of Uncharacterized protein KIAA2013	KIAA2013	-0.182307	1.80181	0.0331326
P07203	Glutathione peroxidase 1	GPX1	-0.0981809	1.58093	0.0477602
G5EA09	Syndecan binding protein (Syntenin), isoform CRA_a	SDCBP	-0.344364	3.39864	0.002976
Q13610	Periodic tryptophan protein 1 homolog	PWP1	-0.131724	1.65219	0.04175
Q8N5K1	CDGSH iron-sulfur domain-containing protein 2	CISD2	0.170618	1.72535	0.0373263
F8VUJ3	Polypeptide N-acetylgalactosaminyltransferase	POC1B-GALNT4	0.29313	2.70725	0.00802375
O60237	Protein phosphatase 1 regulatory subunit 12B	PPP1R12B	0.207936	1.68999	0.0391207
E7ETU7	39S ribosomal protein L3, mitochondrial	MRPL3	-0.998031	4.44337	0
P49406	39S ribosomal protein L19, mitochondrial	MRPL19	-1.21767	4.80483	0
A0A087WWT4	Tetraspanin-10	TSPAN10	-1.14202	4.20473	0
P20337	Ras-related protein Rab-3B	RAB3B	0.171658	1.8242	0.0318057
Q13362-2	Isoform Gamma-1 of Serine/threonine-protein phosphatase 2A 56 kDa regulatory subunit gamma isoform	PPP2R5C	-0.3123	1.66013	0.0412396
Q8N2S1	Latent-transforming growth factor beta-binding protein 4	LTBP4	0.139923	1.89457	0.0281069
Q16875-4	Isoform 4 of 6-phosphofructo-2-kinase/fructose-2,6-bisphosphatase 3	PFKFB3	-0.108277	1.56651	0.0491757
Q15043	Zinc transporter ZIP14	SLC39A14	0.843191	4.48125	0
Q9UKA4	A-kinase anchor protein 11	AKAP11	0.1613	1.59497	0.0463406
Q9NP80	Calcium-independent phospholipase A2-gamma	PNPLA8	0.246563	1.71175	0.0376966
Q8TBM8	DnaJ homolog subfamily B member 14	DNAJB14	0.302164	1.80928	0.0326247
Q9UJ83	2-hydroxyacyl-CoA lyase 1	HACL1	0.167836	2.21624	0.0154682
Q9ULS5	Transmembrane and coiled-coil domains protein 3	TMCC3	0.115575	1.64355	0.042494
Q8WWH5	Probable tRNA pseudouridine synthase 1	TRUB1	0.19286	3.09667	0.00354244
Q9P2D0	Inhibitor of Bruton tyrosine kinase	IBTK	0.350193	3.27985	0.00277551
Q9BYD6	39S ribosomal protein L1, mitochondrial	MRPL1	-0.382192	2.15621	0.016604
P53677	AP-3 complex subunit mu-2	AP3M2	0.102935	1.64891	0.0420721
B7ZKJ3	EPH receptor A5	EPHA5	-0.094632	1.61528	0.0446467
O15438-4	Isoform 4 of Canalicular multispecific organic anion transporter 2	ABCC3	0.267308	3.18549	0.00304032
Q8TEA8	D-tyrosyl-tRNA(Tyr) deacylase 1	DTD1	0.122932	1.77942	0.0346556
Q6NUQ1	RAD50-interacting protein 1	RINT1	0.159687	2.30107	0.0132205
G3V5T9	Cyclin-dependent kinase 2	CDK2	-0.189215	1.81402	0.0323007
P82909	28S ribosomal protein S36, mitochondrial	MRPS36	-0.157881	1.67288	0.0403041
P48651	Phosphatidylserine synthase 1	PTDSS1	0.15101	2.26524	0.0141004
Q9BZI7	Regulator of nonsense transcripts 3B	UPF3B	0.113329	1.89325	0.0281827
Q99519	Sialidase-1	NEU1	-0.203463	2.25667	0.0141107
Q9ULL4-2	Isoform 2 of Plexin-B3	PLXNB3	-0.567551	4.19266	0
P48382	DNA-binding protein RFX5	RFX5	-0.105756	2.4121	0.0116138
Q9HAS0	Protein Njmu-R1	C17orf75	0.197364	3.90668	0.00117766
Q9BW92	Threonine--tRNA ligase, mitochondrial	TARS2	-0.0735881	2.2683	0.0141534
O00592	Podocalyxin	PODXL	0.187599	1.77995	0.0346771
Q9BYD1	39S ribosomal protein L13, mitochondrial	MRPL13	-0.944685	4.96332	0
Q9ULD9	Zinc finger protein 608	ZNF608	-0.512912	3.29517	0.00285981
Q9UIF9	Bromodomain adjacent to zinc finger domain protein 2A	BAZ2A	-0.156312	3.1191	0.00367816
Q32P41	tRNA (guanine(37)-N1)-methyltransferase	TRMT5	0.117073	2.58086	0.00913034
Q7KYR7	Butyrophilin subfamily 2 member A1	BTN2A1	0.237418	2.97086	0.00553016
Q9UGL1-2	Isoform 2 of Lysine-specific demethylase 5B	KDM5B	0.22623	2.44096	0.0111701
P51153	Ras-related protein Rab-13	RAB13	-0.106909	2.19098	0.0157147
O14782	Kinesin-like protein KIF3C	KIF3C	-0.106359	1.59618	0.0461596
P18859-2	Isoform 2 of ATP synthase-coupling factor 6, mitochondrial	ATP5J	-0.329291	1.94076	0.0267205
P10599	Thioredoxin	TXN	0.235056	1.88353	0.0285291
Q8N2Y8	Iporin	RUSC2	0.268603	2.17979	0.0162304
P98170	E3 ubiquitin-protein ligase XIAP	XIAP	0.11111	1.76744	0.0354333
Q8NBN7	Retinol dehydrogenase 13	RDH13	-0.190208	2.33842	0.0128753
Q5VUJ6	Leucine-rich repeat and calponin homology domain-containing protein 2	LRCH2	0.138318	1.92945	0.0271807
Q9Y394	Dehydrogenase/reductase SDR family member 7	DHRS7	0.215842	2.47003	0.0105101
Q9NX74	tRNA-dihydrouridine(20) synthase [NAD(P)+]-like	DUS2	0.110459	2.6055	0.00870892
Q01650	Large neutral amino acids transporter small subunit 1	SLC7A5	0.434395	4.31028	0
Q8N0Z6	Tetratricopeptide repeat protein 5	TTC5	0.0872086	2.59878	0.00874043
Q9NPL8	Complex I assembly factor TIMMDC1, mitochondrial	TIMMDC1	0.405327	2.52452	0.0100216
Q7LGC8	Carbohydrate sulfotransferase 3	CHST3	0.203485	2.61691	0.00843526
Q16585	Beta-sarcoglycan	SGCB	-0.236101	1.70054	0.0384806
Q9Y657	Spindlin-1	SPIN1	0.107466	1.80227	0.0330974
A0A087WZ62	Alpha-1,2-mannosyltransferase ALG9	ALG9	0.112484	2.11331	0.0183179
Q93073	Selenocysteine insertion sequence-binding protein 2-like	SECISBP2L	-0.304115	2.41207	0.0116038
P14927	Cytochrome b-c1 complex subunit 7	UQCRB	-0.303397	2.12211	0.017623
O75683	Surfeit locus protein 6	SURF6	0.086725	2.05628	0.0204154
Q9NUW8	Tyrosyl-DNA phosphodiesterase 1	TDP1	-0.0697874	2.14125	0.0172013
Q9P227	Rho GTPase-activating protein 23	ARHGAP23	0.275627	3.77312	0.000987234
Q9BW91	ADP-ribose pyrophosphatase, mitochondrial	NUDT9	0.143076	2.52567	0.0100413
Q9NZQ7	Programmed cell death 1 ligand 1	CD274	0.587787	4.71738	0
Q9H0P0	Cytosolic 5'-nucleotidase 3A	NT5C3A	0.158706	2.02957	0.021958
P61254	60S ribosomal protein L26	RPL26	0.0668761	1.99224	0.0240475
P14854	Cytochrome c oxidase subunit 6B1	COX6B1	-0.391277	2.72219	0.0079081
O94762	ATP-dependent DNA helicase Q5	RECQL5	0.0767131	2.43358	0.0112028
Q96Q11	CCA tRNA nucleotidyltransferase 1, mitochondrial	TRNT1	0.156307	3.19002	0.00305882
Q8NBZ7-2	Isoform 2 of UDP-glucuronic acid decarboxylase 1	UXS1	0.693598	3.87571	0.00110476
Q5T653	39S ribosomal protein L2, mitochondrial	MRPL2	-0.936897	4.49257	0
V9GYF0	Rho guanine nucleotide exchange factor 2 (Fragment)	ARHGEF2	0.550279	3.28475	0.00278815
Q9Y508	E3 ubiquitin-protein ligase RNF114	RNF114	0.22741	2.89849	0.0063164
B8ZZD4	Tax1-binding protein 1	TAX1BP1	0.474979	3.45347	0.00196078
P52799	Ephrin-B2	EFNB2	0.35516	3.75716	0.000970711
Q9UBU6	Protein FAM8A1	FAM8A1	-0.130418	1.80127	0.0333277
Q96GG9	DCN1-like protein 1	DCUN1D1	0.146613	1.61246	0.0446402
P50747	Biotin--protein ligase	HLCS	0.148172	1.90305	0.0277692
Q9UBP6	tRNA (guanine-N(7)-)-methyltransferase	METTL1	0.111302	2.5389	0.010002
Q6PCB5	Round spermatid basic protein 1-like protein	RSBN1L	-0.182104	2.7974	0.00666316
Q9Y2Y6	Transmembrane protein 98	TMEM98	0.401491	3.54196	0.00147634
W0Z7M9	MKL/myocardin-like protein 1	mkl1	-0.211712	2.09481	0.0188848
Q9H9J2	39S ribosomal protein L44, mitochondrial	MRPL44	-0.908543	4.29814	0
Q8NEZ3	WD repeat-containing protein 19	WDR19	0.0883193	1.59	0.0466277
Q9Y6M9	NADH dehydrogenase [ubiquinone] 1 beta subcomplex subunit 9	NDUFB9	-0.261776	2.43624	0.0111767
Q9NXH8	Torsin-4A	TOR4A	-0.493052	4.73007	0
P78345	Ribonuclease P protein subunit p38	RPP38	0.0921678	1.60301	0.0457187
Q8IYM9	E3 ubiquitin-protein ligase TRIM22	TRIM22	0.224257	3.0714	0.00406417
Q9Y3D9	28S ribosomal protein S23, mitochondrial	MRPS23	-0.756666	3.79898	0.00101754
P11279	Lysosome-associated membrane glycoprotein 1	LAMP1	-0.271239	2.97271	0.00555662
Q6UWP7	Lysocardiolipin acyltransferase 1	LCLAT1	0.177051	1.72984	0.0371366
Q9UJY4	ADP-ribosylation factor-binding protein GGA2	GGA2	-0.0743755	2.14438	0.0170471
P62899	60S ribosomal protein L31	RPL31	0.0687896	2.70376	0.00800474
Q96CB8	Integrator complex subunit 12	INTS12	-0.161744	1.92441	0.027289
Q96SW2	Protein cereblon	CRBN	0.13784	1.62932	0.0437043
P16383	GC-rich sequence DNA-binding factor 2	GCFC2	0.156515	2.63072	0.00861333
A0A087WTW0	E3 ubiquitin-protein ligase UHRF1	UHRF1	-0.394719	2.7126	0.00794265
Q9NPH3	Interleukin-1 receptor accessory protein	IL1RAP	0.278848	2.24793	0.0143267
Q7Z4W1	L-xylulose reductase	DCXR	-0.110357	2.58945	0.00916102
Q9H4A6	Golgi phosphoprotein 3	GOLPH3	0.279398	2.23849	0.0148447
A0A088AWN2	WD repeat-containing protein 20	WDR20	0.109009	1.85576	0.029894
Q9UK22	F-box only protein 2	FBXO2	0.306558	3.45759	0.0019774
J3KNA0	Mitochondrial inner membrane protein OXA1L	OXA1L	-0.367886	2.47186	0.0104442
Q8IU85	Calcium/calmodulin-dependent protein kinase type 1D	CAMK1D	0.212651	1.6305	0.0437373
P47813	Eukaryotic translation initiation factor 1A, X-chromosomal	EIF1AX	0.163686	3.84722	0.00107407
Q8NHH9	Atlastin-2	ATL2	0.261839	2.62906	0.00860377
P13796	Plastin-2	LCP1	0.254681	1.56748	0.0491014
Q02127	Dihydroorotate dehydrogenase (quinone), mitochondrial	DHODH	-0.0695191	1.9612	0.02564
A8MVW0	Protein FAM171A2	FAM171A2	-0.164199	1.92724	0.0272756
A6NFQ2	Protein FAM115C	TCAF2	0.146068	2.0539	0.0207388
B1AHD1	NHP2-like protein 1	NHP2L1	0.130982	1.64321	0.0425267
O95182	NADH dehydrogenase [ubiquinone] 1 alpha subcomplex subunit 7	NDUFA7	-0.383511	2.85999	0.0063899
Q14011	Cold-inducible RNA-binding protein	CIRBP	0.074313	1.68006	0.0396033
P13473	Lysosome-associated membrane glycoprotein 2	LAMP2	-0.175099	1.73526	0.0368018
P60983	Glia maturation factor beta	GMFB	0.169725	1.72694	0.0373608
P20674	Cytochrome c oxidase subunit 5A, mitochondrial	COX5A	-0.1857	1.9438	0.0264727
P54277	PMS1 protein homolog 1	PMS1	0.160004	2.66864	0.00774771
A6NMQ1	DNA polymerase	POLA1	-0.284322	2.36862	0.012523
P82673	28S ribosomal protein S35, mitochondrial	MRPS35	-0.859132	3.29042	0.00283991
Q5VZY2	Phosphatidate phosphatase PPAPDC1A	PPAPDC1A	-0.867343	4.58472	0
Q5T3F8	CSC1-like protein 2	TMEM63B	-0.106977	1.84794	0.030002
Q99661	Kinesin-like protein KIF2C	KIF2C	-0.539647	3.33489	0.00274877
A6NIH7	Protein unc-119 homolog B	UNC119B	0.147557	2.1048	0.0184417
Q14703	Membrane-bound transcription factor site-1 protease	MBTPS1	0.0928491	2.99955	0.00489474
A0A087WZ52	Protein FLJ22184	PRR36	-0.284193	1.82517	0.031821
Q5T4B2	Probable inactive glycosyltransferase 25 family member 3	CERCAM	-0.115166	1.74907	0.0361649
Q9UGJ0	5'-AMP-activated protein kinase subunit gamma-2	PRKAG2	0.189175	2.62056	0.00849069
Q9NXA8	NAD-dependent protein deacylase sirtuin-5, mitochondrial	SIRT5	0.15943	1.59355	0.046287
Q8NCH0	Carbohydrate sulfotransferase 14	CHST14	-0.48272	3.34693	0.00280402
O94885	SAM and SH3 domain-containing protein 1	SASH1	-0.364552	2.58856	0.00914165
Q9HCN8	Stromal cell-derived factor 2-like protein 1	SDF2L1	0.0722432	1.67035	0.0405248
P43007	Neutral amino acid transporter A	SLC1A4	0.878338	4.86691	0
O95502	Neuronal pentraxin receptor	NPTXR	-0.097169	1.75628	0.0360163
Q6ULP2	Aftiphilin	AFTPH	-0.122629	1.81658	0.0321413
Q9BRJ7	Protein syndesmos	NUDT16L1	-0.0785638	1.70154	0.038345
Q96FZ7	Charged multivesicular body protein 6	CHMP6	0.0756198	1.90449	0.0277626
Q9NVH6-8	Isoform 8 of Trimethyllysine dioxygenase, mitochondrial	TMLHE	-0.171045	2.11482	0.0182741
Q9HD33	39S ribosomal protein L47, mitochondrial	MRPL47	-1.11009	4.08823	0.000765432
Q9BV23	Monoacylglycerol lipase ABHD6	ABHD6	0.200376	2.85647	0.00635425
P26367	Paired box protein Pax-6	PAX6	0.18663	2.10303	0.0184301
O15063	Uncharacterized protein KIAA0355	KIAA0355	0.178469	2.90884	0.00578171
K7EM18	Eukaryotic translation initiation factor 1	EIF1	0.437138	3.8918	0.00113725
P11498	Pyruvate carboxylase, mitochondrial	PC	-0.231175	1.78196	0.034634
Q15772	Striated muscle preferentially expressed protein kinase	SPEG	0.0976948	2.19578	0.0155549
Q9UBM7	7-dehydrocholesterol reductase	DHCR7	0.343308	2.06995	0.0198906
Q9NP92	28S ribosomal protein S30, mitochondrial	MRPS30	-1.21084	4.95631	0
Q9NQY0	Bridging integrator 3	BIN3	0.0618676	1.7207	0.0372448
Q96S44	TP53-regulating kinase	TP53RK	0.0618427	1.78535	0.0344728
Q8N697	Solute carrier family 15 member 4	SLC15A4	-0.197094	2.44915	0.0109257
Q86YV9	Hermansky-Pudlak syndrome 6 protein	HPS6	0.0425124	1.6562	0.0413268
Q07352	Zinc finger protein 36, C3H1 type-like 1	ZFP36L1	0.642461	4.08229	0.000760736
Q13873	Bone morphogenetic protein receptor type-2	BMPR2	-0.19327	2.59931	0.00863472
Q659C4	La-related protein 1B	LARP1B	0.164161	2.62732	0.00858472
P38435	Vitamin K-dependent gamma-carboxylase	GGCX	-0.637354	5.78327	0
Q8NEW0	Zinc transporter 7	SLC30A7	0.221626	1.76717	0.035417
Q8IZL2	Mastermind-like protein 2	MAML2	-0.365403	2.73389	0.00769268
Q9NXD2	Myotubularin-related protein 10	MTMR10	-0.236482	3.05075	0.0043687
U3KQK2	Tropomyosin beta chain (Fragment)	TPM2	0.196523	2.07919	0.0196587
Q6DKK2	Tetratricopeptide repeat protein 19, mitochondrial	TTC19	-0.213175	1.96007	0.0257612
Q13595	Transformer-2 protein homolog alpha	TRA2A	0.0758448	1.61458	0.0445939
Q9H930	Nuclear body protein SP140-like protein	SP140L	0.120213	1.82282	0.0318483
Q13232	Nucleoside diphosphate kinase 3	NME3	-0.238156	2.52991	0.0100909
Q8WUY8	N-acetyltransferase 14	NAT14	0.179812	2.1125	0.0183631
Q8N9N7	Leucine-rich repeat-containing protein 57	LRRC57	0.157221	2.41437	0.0115644
Q8NEZ5	F-box only protein 22	FBXO22	0.21111	2.67983	0.00782851
Q9BQ24-2	Isoform 2 of Zinc finger FYVE domain-containing protein 21	ZFYVE21	0.156926	3.18936	0.00305263
Q92673	Sortilin-related receptor	SORL1	-0.399636	3.5283	0.00143558
P41223	Protein BUD31 homolog	BUD31	0.313518	2.75337	0.00774937
Q9P0J0	NADH dehydrogenase [ubiquinone] 1 alpha subcomplex subunit 13	NDUFA13	-0.332158	2.76857	0.00747449
Q9H0H5	Rac GTPase-activating protein 1	RACGAP1	-0.517638	2.15289	0.0168449
Q9UPY8-2	Isoform 2 of Microtubule-associated protein RP/EB family member 3	MAPRE3	0.229845	1.63862	0.0431182
O95503	Chromobox protein homolog 6	CBX6	-0.0484078	2.38455	0.0120301
H0YMV8	40S ribosomal protein S27	RPS27L	0.0815833	1.6069	0.0453589
Q9Y221	60S ribosome subunit biogenesis protein NIP7 homolog	NIP7	0.147295	1.72945	0.0371677
Q5T7V8	RAB6-interacting golgin	GORAB	0.233164	1.7992	0.0333877
Q9UJX5-3	Isoform 3 of Anaphase-promoting complex subunit 4	ANAPC4	0.0468374	1.569	0.0490405
Q8NEJ9	Neuroguidin	NGDN	0.115269	1.89218	0.0281249
Q9NWV4	UPF0587 protein C1orf123	C1orf123	0.271382	1.7121	0.0377128
Q9UHQ4-2	Isoform 2 of B-cell receptor-associated protein 29	BCAP29	0.295754	2.15181	0.0168227
Q8IWU2	Serine/threonine-protein kinase LMTK2	LMTK2	0.161621	1.98968	0.0241332
P82912	28S ribosomal protein S11, mitochondrial	MRPS11	-1.27189	4.76909	0
Q9UBH6	Xenotropic and polytropic retrovirus receptor 1	XPR1	0.129325	3.22143	0.00277637
D6RDA2	Protein DEK (Fragment)	DEK	0.454535	2.17447	0.016372
Q5HYI8	Rab-like protein 3	RABL3	0.185899	3.0268	0.00462373
P15529	Membrane cofactor protein	CD46	0.256499	2.05057	0.0210877
Q96CU9	FAD-dependent oxidoreductase domain-containing protein 1	FOXRED1	-0.247745	2.23632	0.0148584
Q9Y6K5	2'-5'-oligoadenylate synthase 3	OAS3	-0.121439	3.01964	0.00456951
Q9Y3A2	Probable U3 small nucleolar RNA-associated protein 11	UTP11L	0.152486	2.19897	0.0155664
Q9BXS4	Transmembrane protein 59	TMEM59	-0.328171	1.96538	0.0251971
P17706	Tyrosine-protein phosphatase non-receptor type 2	PTPN2	0.140915	3.20613	0.00312215
O14734	Acyl-coenzyme A thioesterase 8	ACOT8	0.210581	2.49951	0.0105441
P51911	Calponin-1	CNN1	-0.102843	1.81886	0.0320478
Q92781	11-cis retinol dehydrogenase	RDH5	0.207888	2.12233	0.0176343
P98095-2	Isoform 2 of Fibulin-2	FBLN2	0.209143	2.42716	0.0112778
B1ANG9	Guanylate kinase	GUK1	-0.101318	4.66131	0
Q9BTZ2	Dehydrogenase/reductase SDR family member 4	DHRS4	0.158322	2.47427	0.0103734
Q96D53	AarF domain-containing protein kinase 4	ADCK4	-0.655202	3.22905	0.00279406
Q9NRZ5	1-acyl-sn-glycerol-3-phosphate acyltransferase delta	AGPAT4	0.199107	2.02461	0.0221058
Q9NRN7	L-aminoadipate-semialdehyde dehydrogenase-phosphopantetheinyl transferase	AASDHPPT	0.129351	1.65427	0.0415622
Q9NZC3	Glycerophosphodiester phosphodiesterase 1	GDE1	0.104684	1.78164	0.0346179
A0A087WUF6	Fibroblast growth factor 2	FGF2	0.29813	3.68525	0.000885496
D6RAN1	PDZ and LIM domain protein 7 (Fragment)	PDLIM7	0.346967	2.04442	0.0211811
Q9H3K2	Growth hormone-inducible transmembrane protein	GHITM	0.562925	4.10555	0.000794872
P61326-2	Isoform 2 of Protein mago nashi homolog	MAGOH	0.12134	1.87694	0.0290257
Q00978	Interferon regulatory factor 9	IRF9	0.162942	2.42156	0.0114669
Q9NQE9	Histidine triad nucleotide-binding protein 3	HINT3	0.123538	2.53952	0.010012
Q9NRA1	Platelet-derived growth factor C	PDGFC	0.505711	4.1444	0.000826667
P23352	Anosmin-1	KAL1	0.43898	2.68078	0.00785581
O14640-2	Isoform 2 of Segment polarity protein dishevelled homolog DVL-1	DVL1	-0.152521	1.87173	0.0293193
Q9HBI1	Beta-parvin	PARVB	0.295208	2.57397	0.00903612
Q5J8M3	ER membrane protein complex subunit 4	EMC4	0.18501	2.03234	0.0218201
Q96K37	Solute carrier family 35 member E1	SLC35E1	-0.237427	1.86057	0.0297968
Q9BQP7	Mitochondrial genome maintenance exonuclease 1	MGME1	-0.243795	2.17968	0.0162194
P15529-2	Isoform B of Membrane cofactor protein	CD46	0.182013	2.18333	0.0160544
Q9Y3C6	Peptidyl-prolyl cis-trans isomerase-like 1	PPIL1	0.226032	2.74283	0.00778765
Q71RG4	Transmembrane and ubiquitin-like domain-containing protein 2	TMUB2	0.306559	3.05733	0.00442254
Q12893	Transmembrane protein 115	TMEM115	0.245487	2.75739	0.00753652
P52943	Cysteine-rich protein 2	CRIP2	0.380119	2.78568	0.00729016
Q5MIZ7	Serine/threonine-protein phosphatase 4 regulatory subunit 3B	SMEK2	-0.163717	1.89919	0.0279897
Q9P0U3	Sentrin-specific protease 1	SENP1	0.0937237	3.3909	0.00292147
Q9BV86	N-terminal Xaa-Pro-Lys N-methyltransferase 1	NTMT1	0.198056	1.78355	0.034561
Q8N543	Prolyl 3-hydroxylase OGFOD1	OGFOD1	0.33332	3.60272	0.00122867
Q5HYK3	2-methoxy-6-polyprenyl-1,4-benzoquinol methylase, mitochondrial	COQ5	-0.580738	3.26175	0.00269604
Q9NQS3-3	Isoform 3 of Nectin-3	PVRL3	-0.206707	2.06256	0.0203432
Q9HB40	Retinoid-inducible serine carboxypeptidase	SCPEP1	-0.287985	3.90002	0.00116583
Q155Q3	Dixin	DIXDC1	-0.111665	2.21539	0.0154463
Q93096	Protein tyrosine phosphatase type IVA 1	PTP4A1	0.238885	3.29381	0.00284651
Q96LW7-2	Isoform 2 of Bcl10-interacting CARD protein	C9orf89	-0.206543	1.85251	0.0299517
O14602	Eukaryotic translation initiation factor 1A, Y-chromosomal	EIF1AY	0.102217	2.90135	0.00633479
Q15058	Kinesin-like protein KIF14	KIF14	-0.348167	2.04734	0.0211283
Q9Y385	Ubiquitin-conjugating enzyme E2 J1	UBE2J1	0.232598	2.34291	0.0129169
O43663	Protein regulator of cytokinesis 1	PRC1	-0.512703	3.55297	0.0015
Q9BVG8-6	Isoform 5 of Kinesin-like protein KIFC3	KIFC3	-0.230187	1.93687	0.0267297
P18827	Syndecan-1	SDC1	0.312521	1.65424	0.0415453
P46527	Cyclin-dependent kinase inhibitor 1B	CDKN1B	-0.503021	3.52684	0.00142683
Q8TD43	Transient receptor potential cation channel subfamily M member 4	TRPM4	0.140548	2.43954	0.0111502
Q9H2F3	3 beta-hydroxysteroid dehydrogenase type 7	HSD3B7	0.169488	3.90343	0.00117172
Q86X02	Cerebellar degeneration-related protein 2-like	CDR2L	0.145624	1.60338	0.0456942
A7KAX9	Rho GTPase-activating protein 32	ARHGAP32	-0.110685	1.5626	0.0494402
O75973	C1q-related factor	C1QL1	-0.704595	4.30699	0
P09455	Retinol-binding protein 1	RBP1	0.383119	1.59491	0.0463226
P51511	Matrix metalloproteinase-15	MMP15	-0.318533	2.73707	0.00774939
J3QLM1	StAR-related lipid transfer protein 3	STARD3	-0.148174	2.29128	0.0135104
O00478	Butyrophilin subfamily 3 member A3	BTN3A3	0.1551	1.67522	0.0399967
P54253	Ataxin-1	ATXN1	0.152294	1.9518	0.0259619
Q96A35	39S ribosomal protein L24, mitochondrial	MRPL24	-1.3341	4.4732	0
O95159	Zinc finger protein-like 1	ZFPL1	0.41823	2.38291	0.0120201
O60678	Protein arginine N-methyltransferase 3	PRMT3	0.165622	2.1094	0.0185347
Q9BX10	GTP-binding protein 2	GTPBP2	0.801326	5.33327	0
P30825	High affinity cationic amino acid transporter 1	SLC7A1	0.533551	3.75881	0.00097479
O43299	AP-5 complex subunit zeta-1	AP5Z1	0.116386	2.11971	0.0178307
Q9H0J9	Poly [ADP-ribose] polymerase 12	PARP12	0.314464	3.5811	0.00120401
Q9UJJ9	N-acetylglucosamine-1-phosphotransferase subunit gamma	GNPTG	-0.476543	3.52707	0.00143119
O15379-2	Isoform 2 of Histone deacetylase 3	HDAC3	-0.0854206	1.98687	0.024243
M0R2A0	ER membrane protein complex subunit 10	EMC10	0.251091	2.5046	0.0103272
Q6ZWT7	Lysophospholipid acyltransferase 2	MBOAT2	0.230497	3.34143	0.00276238
P48436	Transcription factor SOX-9	SOX9	-0.354835	3.99561	0.000666667
P53794	Sodium/myo-inositol cotransporter	SLC5A3	-0.753916	3.02653	0.00461591
P48060	Glioma pathogenesis-related protein 1	GLIPR1	0.314198	2.99152	0.00518182
Q15014	Mortality factor 4-like protein 2	MORF4L2	-0.10011	2.09063	0.0191471
C9JEH3	Angio-associated migratory cell protein	AAMP	0.0583144	1.77153	0.0353235
Q9BX70	BTB/POZ domain-containing protein 2	BTBD2	-0.308876	2.53308	0.00991287
Q9BT22	Chitobiosyldiphosphodolichol beta-mannosyltransferase	ALG1	0.162373	1.83247	0.0311044
Q99969	Retinoic acid receptor responder protein 2	RARRES2	-0.419029	3.41683	0.00274659
O95168	NADH dehydrogenase [ubiquinone] 1 beta subcomplex subunit 4	NDUFB4	-0.289013	3.11195	0.00365714
O43184	Disintegrin and metalloproteinase domain-containing protein 12	ADAM12	0.155803	2.0698	0.0198664
O15427	Monocarboxylate transporter 4	SLC16A3	-0.154006	1.59449	0.0463107
J3KNP4	Semaphorin-4B	SEMA4B	-0.167059	1.71006	0.0378151
Q9BY12	S phase cyclin A-associated protein in the endoplasmic reticulum	SCAPER	-0.111814	2.75903	0.00741772
Q96KB5	Lymphokine-activated killer T-cell-originated protein kinase	PBK	-0.53723	2.6017	0.00866239
A0A087X0W9	OTU domain containing 6B, isoform CRA_b	OTUD6B	0.187926	2.66688	0.00772998
Q7Z7A4	PX domain-containing protein kinase-like protein	PXK	0.312295	2.47122	0.0105488
Q9UPR3	Protein SMG5	SMG5	-0.0750046	2.9549	0.00544375
Q8WZ64	Arf-GAP with Rho-GAP domain, ANK repeat and PH domain-containing protein 2	ARAP2	0.162775	4.19391	0
Q9BYD2	39S ribosomal protein L9, mitochondrial	MRPL9	-1.02208	5.43199	0
Q3SXM5	Inactive hydroxysteroid dehydrogenase-like protein 1	HSDL1	-0.284698	2.78656	0.00729961
Q9BT40	Inositol polyphosphate 5-phosphatase K	INPP5K	0.225212	1.83997	0.0304608
P36959	GMP reductase 1	GMPR	-0.0847005	1.70365	0.0381748
Q96GC5	39S ribosomal protein L48, mitochondrial	MRPL48	-1.14463	4.55211	0
Q9UK23	N-acetylglucosamine-1-phosphodiester alpha-N-acetylglucosaminidase	NAGPA	-0.0604684	1.65306	0.0415955
Q13084	39S ribosomal protein L28, mitochondrial	MRPL28	-1.5105	5.98705	0
Q5JTD0-2	Isoform 2 of Tight junction-associated protein 1	TJAP1	0.107333	3.46546	0.00200573
Q9Y6A1	Protein O-mannosyl-transferase 1	POMT1	-0.303898	3.39293	0.00294459
Q8WUA8	Tsukushin	TSKU	0.338687	5.14372	0
Q86VR2	Protein FAM134C	FAM134C	0.22715	2.14099	0.0171901
Q6NUK4	Receptor expression-enhancing protein 3	REEP3	-0.218747	2.76408	0.00746497
P32929	Cystathionine gamma-lyase	CTH	0.970067	3.72057	0.000924303
Q6NXT6	Transmembrane anterior posterior transformation protein 1 homolog	TAPT1	0.347348	2.19472	0.015597
F6SYF8	Dickkopf-related protein 3	DKK3	-0.293379	2.68526	0.00788331
Q9NQ55-3	Isoform 3 of Suppressor of SWI4 1 homolog	PPAN	0.122447	1.82214	0.0318791
Q9NY12	H/ACA ribonucleoprotein complex subunit 1	GAR1	0.187048	1.88421	0.0285241
Q8N5A5	Zinc finger CCCH-type with G patch domain-containing protein	ZGPAT	-0.109814	1.58853	0.0468054
Q70Z53	Protein FRA10AC1	FRA10AC1	0.122309	3.28984	0.00283333
Q9UKB1	F-box/WD repeat-containing protein 11	FBXW11	-0.0766225	2.90722	0.00608235
Q96AG3	Solute carrier family 25 member 46	SLC25A46	-0.258689	2.94017	0.00571692
Q9H082	Ras-related protein Rab-33B	RAB33B	0.460459	3.37487	0.00284694
Q9P0I2	ER membrane protein complex subunit 3	EMC3	0.144955	2.57335	0.0090268
P67812-3	Isoform 3 of Signal peptidase complex catalytic subunit SEC11A	SEC11A	0.129058	1.69848	0.0386223
Q8N9N5	Protein BANP	BANP	0.0891104	2.99444	0.00485481
Q8WVC6	Dephospho-CoA kinase domain-containing protein	DCAKD	0.196924	1.91801	0.0276021
Q9H9L3	Interferon-stimulated 20 kDa exonuclease-like 2	ISG20L2	0.096571	1.94135	0.0267055
P36941	Tumor necrosis factor receptor superfamily member 3	LTBR	0.190699	3.19272	0.00307755
Q96EA4	Protein Spindly	SPDL1	-0.154774	2.73861	0.00777805
Q96B23-2	Isoform 2 of Uncharacterized protein C18orf25	C18orf25	0.111565	1.76596	0.0355566
P61018-2	Isoform 2 of Ras-related protein Rab-4B	RAB4B	0.129567	1.77983	0.0346611
P14373	Zinc finger protein RFP	TRIM27	0.328104	3.037	0.00468729
Q5JS37	NHL repeat-containing protein 3	NHLRC3	0.0880802	3.04396	0.00433103
Q9UK73	Protein fem-1 homolog B	FEM1B	0.144674	2.8131	0.006752
O43414	ERI1 exoribonuclease 3	ERI3	0.274331	3.10449	0.00360225
Q13795	ADP-ribosylation factor-related protein 1	ARFRP1	0.307252	1.99764	0.0238931
Q9BXR0	Queuine tRNA-ribosyltransferase	QTRT1	0.141476	2.74502	0.0078263
Q8TB40	Abhydrolase domain-containing protein 4	ABHD4	0.578681	4.01603	0.000688889
Q495W5	Alpha-(1,3)-fucosyltransferase 11	FUT11	0.133638	2.23827	0.0148232
Q96BF6	Nucleus accumbens-associated protein 2	NACC2	-0.342795	3.5804	0.00155482
Q9Y6M4-2	Isoform 2 of Casein kinase I isoform gamma-3	CSNK1G3	0.242244	4.23559	0
A0A087WYX5	Golgi SNAP receptor complex member 1	GOSR1	0.188479	3.28774	0.00281379
P14921	Protein C-ets-1	ETS1	0.157146	1.72389	0.0372775
Q9P2Y5	UV radiation resistance-associated gene protein	UVRAG	0.119981	1.58264	0.0476193
P53384	Cytosolic Fe-S cluster assembly factor NUBP1	NUBP1	0.153333	1.69064	0.0391179
Q9BYN8	28S ribosomal protein S26, mitochondrial	MRPS26	-0.354725	2.03205	0.0218576
O60704	Protein-tyrosine sulfotransferase 2	TPST2	-0.187148	2.55477	0.00936317
Q07890	Son of sevenless homolog 2	SOS2	0.164762	1.77946	0.0346716
O75503	Ceroid-lipofuscinosis neuronal protein 5	CLN5	-0.499199	4.09476	0.000779874
P38571	Lysosomal acid lipase/cholesteryl ester hydrolase	LIPA	-0.648075	3.43638	0.00219391
O75051	Plexin-A2	PLXNA2	0.345278	1.83635	0.0308549
Q5JPI3	Uncharacterized protein C3orf38	C3orf38	0.189942	2.22653	0.0150875
Q8WVF5	BTB/POZ domain-containing protein KCTD4	KCTD4	-0.199409	3.16402	0.00336634
Q12800	Alpha-globin transcription factor CP2	TFCP2	0.138273	1.57358	0.0487422
Q9H497	Torsin-3A	TOR3A	0.130691	2.40429	0.0119897
Q9HCG1	Zinc finger protein 160	ZNF160	0.105096	1.56809	0.0490568
Q5VU97	VWFA and cache domain-containing protein 1	CACHD1	0.373007	5.24685	0
P19634	Sodium/hydrogen exchanger 1	SLC9A1	0.389009	2.74441	0.0078166
Q8NEZ2	Vacuolar protein sorting-associated protein 37A	VPS37A	0.176337	1.69132	0.0391384
Q969P0	Immunoglobulin superfamily member 8	IGSF8	-0.543447	4.3473	0
Q96GA7	Serine dehydratase-like	SDSL	0.248185	2.07938	0.0196829
Q96BD5-3	Isoform 3 of PHD finger protein 21A	PHF21A	-0.229158	1.76762	0.0354658
O14777	Kinetochore protein NDC80 homolog	NDC80	-0.526453	2.7927	0.00688627
Q96CP2	FLYWCH family member 2	FLYWCH2	-0.421781	1.98235	0.0245324
Q3MHD2-2	Isoform 2 of Protein LSM12 homolog	LSM12	0.0581562	2.694	0.0079576
Q8WYQ5	Microprocessor complex subunit DGCR8	DGCR8	-0.107788	1.75638	0.0360326
Q13405	39S ribosomal protein L49, mitochondrial	MRPL49	-0.574087	4.24634	0
Q9BQQ3	Golgi reassembly-stacking protein 1	GORASP1	0.238136	3.05455	0.00440702
Q9H2W6	39S ribosomal protein L46, mitochondrial	MRPL46	-0.508148	3.20065	0.0031157
Q6IAN0	Dehydrogenase/reductase SDR family member 7B	DHRS7B	0.240599	2.04794	0.0210766
Q13641	Trophoblast glycoprotein	TPBG	0.163887	2.27387	0.0142175
Q9NWR8	Calcium uniporter regulatory subunit MCUb, mitochondrial	CCDC109B	-0.160413	1.88008	0.0288808
O95985	DNA topoisomerase 3-beta-1	TOP3B	0.0843677	1.72067	0.0372286
Q9H5Q4	Dimethyladenosine transferase 2, mitochondrial	TFB2M	0.196834	1.92552	0.0272175
Q5SNT2	Transmembrane protein 201	TMEM201	0.154527	1.74639	0.0362522
Q8N5N7	39S ribosomal protein L50, mitochondrial	MRPL50	-0.650106	4.2555	0
O95477	ATP-binding cassette sub-family A member 1	ABCA1	-0.310243	2.65909	0.00794091
P25116	Proteinase-activated receptor 1	F2R	-0.261411	1.55935	0.0496159
Q9NQ34	Transmembrane protein 9B	TMEM9B	0.069848	2.06759	0.0199055
P27701	CD82 antigen	CD82	-0.579358	3.07785	0.00392058
Q5T280	Putative methyltransferase C9orf114	C9orf114	0.129582	1.85867	0.0298153
O95983	Methyl-CpG-binding domain protein 3	MBD3	-0.158618	2.38644	0.0119765
Q8N5D0	WD and tetratricopeptide repeats protein 1	WDTC1	-0.177746	1.9449	0.026487
P19388	DNA-directed RNA polymerases I, II, and III subunit RPABC1	POLR2E	0.0589907	2.03558	0.0215466
P31431	Syndecan-4	SDC4	0.798528	3.18129	0.003016
Q6P4Q7	Metal transporter CNNM4	CNNM4	0.125893	1.74057	0.036683
Q1ED39	Lysine-rich nucleolar protein 1	KNOP1	0.103181	1.8988	0.0280165
Q9UHL9-3	Isoform 3 of General transcription factor II-I repeat domain-containing protein 1	GTF2IRD1	0.141802	2.25982	0.014184
P56559-2	Isoform 2 of ADP-ribosylation factor-like protein 4C	ARL4C	-0.381321	2.7436	0.00780693
Q15054	DNA polymerase delta subunit 3	POLD3	-0.206047	1.83837	0.0304175
Q96LR5	Ubiquitin-conjugating enzyme E2 E2	UBE2E2	-0.141241	2.63237	0.00864214
Q5SQN1	Synaptosomal-associated protein 47	SNAP47	-0.0593976	1.60798	0.0451878
O43909	Exostosin-like 3	EXTL3	0.150758	2.33697	0.01302
Q8N5L8	Ribonuclease P protein subunit p25-like protein	RPP25L	0.11916	2.35569	0.0128351
Q9C0B7	Transport and Golgi organization protein 6 homolog	TANGO6	0.130916	2.68255	0.00787413
Q9UNI6	Dual specificity protein phosphatase 12	DUSP12	0.185513	2.24298	0.0146015
Q8NFX7	Syntaxin-binding protein 6	STXBP6	-0.247917	3.23712	0.00281799
Q99584	Protein S100-A13	S100A13	0.139592	2.0994	0.0184769
Q9H4A5	Golgi phosphoprotein 3-like	GOLPH3L	0.237613	2.11571	0.0182973
Q92551	Inositol hexakisphosphate kinase 1	IP6K1	0.120451	1.63882	0.0430104
Q9Y5Q0	Fatty acid desaturase 3	FADS3	0.179796	2.17705	0.0162595
Q13445	Transmembrane emp24 domain-containing protein 1	TMED1	0.12117	2.08185	0.0195616
P18850	Cyclic AMP-dependent transcription factor ATF-6 alpha	ATF6	0.588905	3.43162	0.00277686
A0A087WX23	Retrotransposon-derived protein PEG10	PEG10	-0.260685	1.66575	0.040711
Q86XR8	Centrosomal protein of 57 kDa	CEP57	0.103362	1.65465	0.0415352
Q8TAD4	Zinc transporter 5	SLC30A5	0.108911	1.58281	0.0476375
P15104	Glutamine synthetase	GLUL	-0.400747	2.37015	0.0125333
P62745	Rho-related GTP-binding protein RhoB	RHOB	0.450504	2.50288	0.0105058
Q6UB99	Ankyrin repeat domain-containing protein 11	ANKRD11	0.201794	3.26692	0.00273214
Q96RD7	Pannexin-1	PANX1	0.104599	1.63543	0.043393
O43920	NADH dehydrogenase [ubiquinone] iron-sulfur protein 5	NDUFS5	-0.341317	2.4547	0.0109179
Q9H3F6	BTB/POZ domain-containing adapter for CUL3-mediated RhoA degradation protein 3	KCTD10	0.223818	2.21087	0.0156115
Q9Y276	Mitochondrial chaperone BCS1	BCS1L	-0.12201	1.84396	0.0301564
P47974	Zinc finger protein 36, C3H1 type-like 2	ZFP36L2	-0.357222	2.92349	0.00573233
Q6UX15-2	Isoform 2 of Layilin	LAYN	-0.50399	3.30459	0.00290736
Q5TCQ9	Membrane-associated guanylate kinase, WW and PDZ domain-containing protein 3	MAGI3	-0.111687	1.73959	0.0367218
E9PN30	Selenoprotein S (Fragment)	VIMP	0.252231	1.79754	0.033718
Q9H9Y2	Ribosome production factor 1	RPF1	0.259652	2.54027	0.0100522
Q13129	Zinc finger protein Rlf	RLF	-0.153001	2.35722	0.0126906
Q7Z5Q1-9	Isoform 8 of Cytoplasmic polyadenylation element-binding protein 2	CPEB2	0.263542	2.37102	0.0123627
I3L0E3	28S ribosomal protein S17, mitochondrial	hCG_1984214	-0.343023	3.52464	0.00142249
Q9H5H4	Zinc finger protein 768	ZNF768	0.157046	1.7852	0.0344568
O14949	Cytochrome b-c1 complex subunit 8	UQCRQ	-0.312657	1.79495	0.0336865
Q9NVU0	DNA-directed RNA polymerase III subunit RPC5	POLR3E	0.0915449	2.34487	0.0128601
Q9NQZ5	StAR-related lipid transfer protein 7, mitochondrial	STARD7	-0.129356	2.02187	0.022206
A4D1E9	GTP-binding protein 10	GTPBP10	-0.264299	2.10065	0.018444
Q9NV31	U3 small nucleolar ribonucleoprotein protein IMP3	IMP3	0.0933686	1.6818	0.0395342
Q6SPF0	Atherin	SAMD1	-0.332765	2.81386	0.00677005
P07225	Vitamin K-dependent protein S	PROS1	-0.471303	4.35471	0
Q96J42	Thioredoxin domain-containing protein 15	TXNDC15	0.161252	2.4042	0.0119795
P49643	DNA primase large subunit	PRIM2	-0.243029	2.30804	0.0133031
Q15797	Mothers against decapentaplegic homolog 1	SMAD1	-0.378488	1.74312	0.0366459
Q9H000	Probable E3 ubiquitin-protein ligase makorin-2	MKRN2	0.19631	2.84896	0.00630152
P01137	Transforming growth factor beta-1	TGFB1	-0.239148	1.96414	0.0253473
Q8NFJ5	Retinoic acid-induced protein 3	GPRC5A	-0.409978	2.13213	0.0172955
P42677	40S ribosomal protein S27	RPS27	0.138406	1.69351	0.0391183
Q15768	Ephrin-B3	EFNB3	-0.63524	5.56573	0
Q96FJ2	Dynein light chain 2, cytoplasmic	DYNLL2	0.155202	1.94741	0.0262423
P49366	Deoxyhypusine synthase	DHPS	-0.214003	1.76332	0.0355943
Q96HY7	Probable 2-oxoglutarate dehydrogenase E1 component DHKTD1, mitochondrial	DHTKD1	-0.214619	2.57961	0.00912083
Q15528	Mediator of RNA polymerase II transcription subunit 22	MED22	0.0791686	1.72686	0.0373444
Q9Y3L5	Ras-related protein Rap-2c	RAP2C	0.181912	1.60002	0.0459938
Q9NUW8-2	Isoform 2 of Tyrosyl-DNA phosphodiesterase 1	TDP1	-0.399568	1.88905	0.0283475
O00115	Deoxyribonuclease-2-alpha	DNASE2	-0.256437	3.2881	0.00282679
Q2MV58	Tectonic-1	TCTN1	-0.158331	2.03393	0.0218328
Q15464	SH2 domain-containing adapter protein B	SHB	-0.17948	2.02944	0.0219325
Q86U70	LIM domain-binding protein 1	LDB1	-0.232525	2.74287	0.00779728
Q9UKU9	Angiopoietin-related protein 2	ANGPTL2	-0.722582	2.63796	0.00857912
P43250-2	Isoform GRK6B of G protein-coupled receptor kinase 6	GRK6	0.105119	2.77999	0.00726194
Q9Y676	28S ribosomal protein S18b, mitochondrial	MRPS18B	-0.252206	2.46607	0.0107667
Q96BQ5	Coiled-coil domain-containing protein 127	CCDC127	-0.42333	2.80554	0.00671618
P34741	Syndecan-2	SDC2	0.45264	4.25926	0
Q5H9U9	Probable ATP-dependent RNA helicase DDX60-like	DDX60L	0.0665212	3.38336	0.00287629
Q7Z401-2	Isoform 2 of C-myc promoter-binding protein	DENND4A	0.149678	2.61964	0.00845365
Q14332	Frizzled-2	FZD2	-0.538738	3.63756	0.000831541
P15260	Interferon gamma receptor 1	IFNGR1	0.148309	2.1572	0.0165874
Q53HC0	Coiled-coil domain-containing protein 92	CCDC92	-0.283173	2.03826	0.0213944
P48029	Sodium- and chloride-dependent creatine transporter 1	SLC6A8	-0.725964	6.36223	0
Q8NBR6	Protein FAM63B	FAM63B	0.0970867	2.38559	0.0119564
Q9H1X3	DnaJ homolog subfamily C member 25	DNAJC25	0.245029	1.61065	0.044947
Q5SW96	Low density lipoprotein receptor adapter protein 1	LDLRAP1	0.281957	2.19216	0.0156703
Q9P0W2	SWI/SNF-related matrix-associated actin-dependent regulator of chromatin subfamily E member 1-related	HMG20B	-0.262948	2.48561	0.0105094
Q9P0H9	Protein RER1	RER1	0.19659	2.03812	0.0213818
P55040	GTP-binding protein GEM	GEM	-0.603105	3.32575	0.00272861
Q14181	DNA polymerase alpha subunit B	POLA2	-0.306066	3.04125	0.00469535
Q969T9	WW domain-binding protein 2	WBP2	-0.13468	1.85011	0.0300374
P51689	Arylsulfatase D	ARSD	0.131293	2.76096	0.00742712
Q3T906	N-acetylglucosamine-1-phosphotransferase subunits alpha/beta	GNPTAB	-0.225468	2.63499	0.00856951
P36897	TGF-beta receptor type-1	TGFBR1	0.378858	3.60812	0.00124567
Q7Z6M1	Rab9 effector protein with kelch motifs	RABEPK	0.176134	2.10604	0.0184881
O14657	Torsin-1B	TOR1B	0.136269	2.87256	0.00631818
B5MDU6	UPF0554 protein C2orf43	LDAH	0.190526	1.88036	0.0288008
Q9BZL1	Ubiquitin-like protein 5	UBL5	0.186603	1.71386	0.0375427
P51828	Adenylate cyclase type 7	ADCY7	0.281216	2.3715	0.012297
O15155	BET1 homolog	BET1	0.158005	2.59013	0.00917073
Q9Y399	28S ribosomal protein S2, mitochondrial	MRPS2	-0.76528	3.59331	0.00122034
O95167	NADH dehydrogenase [ubiquinone] 1 alpha subcomplex subunit 3	NDUFA3	-0.348281	2.79929	0.00668074
Q9Y6A5	Transforming acidic coiled-coil-containing protein 3	TACC3	-0.576128	3.2226	0.00278224
O95801	Tetratricopeptide repeat protein 4	TTC4	0.202967	2.37041	0.0125437
Q9HBH0	Rho-related GTP-binding protein RhoF	RHOF	0.345017	2.60329	0.00868094
O95716	Ras-related protein Rab-3D	RAB3D	0.282791	1.84302	0.0303449
P62851	40S ribosomal protein S25	RPS25	0.123744	2.27104	0.014164
O75362	Zinc finger protein 217	ZNF217	-0.372957	1.80366	0.0329255
O14966	Ras-related protein Rab-7L1	RAB29	0.19856	3.11096	0.00365019
Q8WWC4	Uncharacterized protein C2orf47, mitochondrial	C2orf47	-0.133744	2.26497	0.0141617
Q9HCL2	Glycerol-3-phosphate acyltransferase 1, mitochondrial	GPAM	0.311465	2.04624	0.0211422
Q15742	NGFI-A-binding protein 2	NAB2	-0.262738	1.77256	0.0353398
O43181	NADH dehydrogenase [ubiquinone] iron-sulfur protein 4, mitochondrial	NDUFS4	-0.346449	2.15832	0.0166094
J3KNF6	RGM domain family member B	RGMB	0.189131	3.56569	0.00151948
Q9C0H2-4	Isoform 4 of Protein tweety homolog 3	TTYH3	-0.945901	4.22949	0
P24666-2	Isoform 2 of Low molecular weight phosphotyrosine protein phosphatase	ACP1	0.227571	2.25512	0.0141708
Q9Y5F6	Protocadherin gamma-C5	PCDHGC5	-0.442671	3.6525	0.00084058
P62068	Ubiquitin carboxyl-terminal hydrolase 46	USP46	0.139474	2.35261	0.0129019
Q01628	Interferon-induced transmembrane protein 3	IFITM3	-0.835394	4.85568	0
O00458	Interferon-related developmental regulator 1	IFRD1	1.26049	4.74768	0
P78330	Phosphoserine phosphatase	PSPH	0.758203	3.46465	0.002
Q8N9B5	Junction-mediating and -regulatory protein	JMY	0.329969	3.71194	0.000916996
P04156	Major prion protein	PRNP	0.445358	2.28879	0.0134382
Q8N983-4	Isoform 4 of 39S ribosomal protein L43, mitochondrial	MRPL43	-0.916072	4.60407	0
A0A087WXD1	Sodium/hydrogen exchanger 7	SLC9A7	0.110511	1.64234	0.0426426
Q96G21	U3 small nucleolar ribonucleoprotein protein IMP4	IMP4	0.130699	1.83947	0.0304163
Q8N5J2-3	Isoform 3 of Protein FAM63A	FAM63A	-0.178886	2.2907	0.013469
Q96JM7	Lethal(3)malignant brain tumor-like protein 3	L3MBTL3	-0.119887	2.25683	0.0141211
Q6AI08	HEAT repeat-containing protein 6	HEATR6	0.134153	1.88389	0.0285581
Q6PL18	ATPase family AAA domain-containing protein 2	ATAD2	-0.245254	2.09424	0.01893
O75319	RNA/RNP complex-1-interacting phosphatase	DUSP11	0.136958	2.02127	0.0222335
Q96K49	Transmembrane protein 87B	TMEM87B	0.586659	3.48825	0.00173607
P26022	Pentraxin-related protein PTX3	PTX3	1.26007	3.75929	0.000978903
Q8N4Q0	Zinc-binding alcohol dehydrogenase domain-containing protein 2	ZADH2	-0.158386	2.09905	0.0185427
Q8NFG4	Folliculin	FLCN	-0.147162	2.02395	0.0221856
Q9NX20	39S ribosomal protein L16, mitochondrial	MRPL16	-1.6281	4.46782	0
Q7Z4L5	Tetratricopeptide repeat protein 21B	TTC21B	0.140356	2.7762	0.00738224
O43678	NADH dehydrogenase [ubiquinone] 1 alpha subcomplex subunit 2	NDUFA2	-0.21721	2.29203	0.0135415
P01024	Complement C3	C3	0.142504	1.69435	0.0390764
O00411	DNA-directed RNA polymerase, mitochondrial	POLRMT	0.578591	3.3875	0.00291384
O95169	NADH dehydrogenase [ubiquinone] 1 beta subcomplex subunit 8, mitochondrial	NDUFB8	-0.254813	2.63409	0.00855034
Q9P2R6	Arginine-glutamic acid dipeptide repeats protein	RERE	-0.146645	1.92208	0.027397
Q9NRX2	39S ribosomal protein L17, mitochondrial	MRPL17	-1.09696	5.16244	0
Q86XX4-2	Isoform 2 of Extracellular matrix protein FRAS1	FRAS1	0.235175	2.92724	0.00577576
Q8IUF8	Bifunctional lysine-specific demethylase and histidyl-hydroxylase MINA	MINA	0.405686	3.50094	0.00175148
Q8IUS5	Epoxide hydrolase 4	EPHX4	0.131198	1.5946	0.0463286
Q9BRB3-2	Isoform 2 of Phosphatidylinositol N-acetylglucosaminyltransferase subunit Q	PIGQ	-0.102518	2.58478	0.0090745
Q7RTS9	Dymeclin	DYM	0.501276	4.2031	0
Q96JA1	Leucine-rich repeats and immunoglobulin-like domains protein 1	LRIG1	-0.500998	4.28733	0
Q9H871	Protein RMD5 homolog A	RMND5A	0.0918156	1.65155	0.041743
P17568	NADH dehydrogenase [ubiquinone] 1 beta subcomplex subunit 7	NDUFB7	-0.269574	1.7392	0.0366892
Q9NRS6	Sorting nexin-15	SNX15	0.270805	2.53542	0.00995229
P82664	28S ribosomal protein S10, mitochondrial	MRPS10	-0.699521	3.06607	0.00423404
Q13111	Chromatin assembly factor 1 subunit A	CHAF1A	-0.542515	3.82523	0.00105455
O14907	Tax1-binding protein 3	TAX1BP3	0.224542	2.98728	0.0051567
Q15011	Homocysteine-responsive endoplasmic reticulum-resident ubiquitin-like domain member 1 protein	HERPUD1	0.639395	2.89892	0.00632558
Q8N5W9	Filamin-interacting protein FAM101B	FAM101B	-0.109221	2.00248	0.0235223
Q9BVV7	Mitochondrial import inner membrane translocase subunit Tim21	TIMM21	-0.290359	2.30858	0.0133344
P40189	Interleukin-6 receptor subunit beta	IL6ST	0.258413	2.65932	0.00794994
Q9P1Z0	Zinc finger and BTB domain-containing protein 4	ZBTB4	-0.170134	1.9782	0.0246154
Q9H2L5	Ras association domain-containing protein 4	RASSF4	-0.311483	2.58171	0.009159
P62314	Small nuclear ribonucleoprotein Sm D1	SNRPD1	-0.0842516	1.65579	0.0413605
Q15776	Zinc finger protein with KRAB and SCAN domains 8	ZKSCAN8	0.199245	1.59427	0.0462928
Q9Y6H1	Coiled-coil-helix-coiled-coil-helix domain-containing protein 2, mitochondrial	CHCHD2	0.726557	3.73177	0.000931727
Q9NRX5	Serine incorporator 1	SERINC1	0.164775	1.98591	0.0241886
P07305	Histone H1.0	H1F0	0.153761	1.94514	0.0265014
Q9Y6V7	Probable ATP-dependent RNA helicase DDX49	DDX49	0.370768	3.93117	0.000645833
O75616	GTPase Era, mitochondrial	ERAL1	0.234973	3.34685	0.00279699
Q13952	Nuclear transcription factor Y subunit gamma	NFYC	0.0965778	1.88985	0.0282986
Q14197	Peptidyl-tRNA hydrolase ICT1, mitochondrial	ICT1	-1.45865	4.61701	0
J3KQN4	60S ribosomal protein L36a	RPL36A	0.0933538	2.25761	0.014142
Q9UKY4	Protein O-mannosyl-transferase 2	POMT2	-0.11224	2.14825	0.0168545
P82914	28S ribosomal protein S15, mitochondrial	MRPS15	-1.21433	3.91559	0.00119588
Q9NWK9	Box C/D snoRNA protein 1	ZNHIT6	0.214043	2.58807	0.009132
Q9NVI1	Fanconi anemia group I protein	FANCI	-0.722957	3.66907	0.000862454
Q9NQX7	Integral membrane protein 2C	ITM2C	-0.167644	1.8997	0.0279192
O96007	Molybdopterin synthase catalytic subunit	MOCS2	0.120983	1.91736	0.0275729
O95139	NADH dehydrogenase [ubiquinone] 1 beta subcomplex subunit 6	NDUFB6	-0.194022	2.29138	0.0135207
Q9NW07	Zinc finger protein 358	ZNF358	-0.131331	1.65368	0.0415285
Q5T3I0-3	Isoform 3 of G patch domain-containing protein 4	GPATCH4	0.491255	3.11882	0.00367113
Q01658	Protein Dr1	DR1	-0.0621659	1.72258	0.037245
O15554	Intermediate conductance calcium-activated potassium channel protein 4	KCNN4	-0.167431	2.12909	0.0174227
Q8IYB1	Protein MB21D2	MB21D2	0.112223	1.8578	0.0298541
O15260	Surfeit locus protein 4	SURF4	0.153045	2.95868	0.00547799
Q9BRT2	Ubiquinol-cytochrome-c reductase complex assembly factor 2	UQCC2	-0.249806	3.10258	0.00358879
Q00888	Pregnancy-specific beta-1-glycoprotein 4	PSG4	0.440726	3.03606	0.00467925
Q96EL3	39S ribosomal protein L53, mitochondrial	MRPL53	-0.53705	3.13677	0.00329457
G3XAA4	PHD finger protein 15, isoform CRA_d	JADE2	-0.15174	1.85241	0.0300434
O75964	ATP synthase subunit g, mitochondrial	ATP5L	-0.192604	2.48876	0.0105787
O14561	Acyl carrier protein, mitochondrial	NDUFAB1	-0.10136	1.81078	0.032482
P00374	Dihydrofolate reductase	DHFR	-0.638911	2.93105	0.00579331
Q32NB8	CDP-diacylglycerol--glycerol-3-phosphate 3-phosphatidyltransferase, mitochondrial	PGS1	0.20051	2.17082	0.0164397
P09914	Interferon-induced protein with tetratricopeptide repeats 1	IFIT1	-0.355276	1.61392	0.0446013
Q9Y2Z9	Ubiquinone biosynthesis monooxygenase COQ6	COQ6	-0.306593	3.63804	0.000834532
Q9NWM8	Peptidyl-prolyl cis-trans isomerase FKBP14	FKBP14	0.26849	2.50591	0.0102425
Q9UL42	Paraneoplastic antigen Ma2	PNMA2	-0.320684	2.43704	0.0111206
E9PPM1	Tumor protein p53-inducible protein 11	TP53I11	0.223815	1.9849	0.0242961
Q8TB52	F-box only protein 30	FBXO30	0.249206	1.88634	0.0284277
Q8IWE4	DCN1-like protein 3	DCUN1D3	0.206948	3.80749	0.00103111
P56556	NADH dehydrogenase [ubiquinone] 1 alpha subcomplex subunit 6	NDUFA6	-0.316449	2.81348	0.00676101
P48960	CD97 antigen	CD97	0.12587	1.61032	0.0449365
Q96BK5	PIN2/TERF1-interacting telomerase inhibitor 1	PINX1	0.254453	2.85178	0.006319
P82932	28S ribosomal protein S6, mitochondrial	MRPS6	-0.51336	2.7529	0.00773
Q9NZ63	Uncharacterized protein C9orf78	C9orf78	-0.164528	1.6028	0.0457009
Q96BZ9-3	Isoform 3 of TBC1 domain family member 20	TBC1D20	0.233991	3.52073	0.00140964
Q13257	Mitotic spindle assembly checkpoint protein MAD2A	MAD2L1	-0.263733	2.89829	0.00630725
Q9ULX3	RNA-binding protein NOB1	NOB1	0.176487	1.68771	0.0391866
O43715	TP53-regulated inhibitor of apoptosis 1	TRIAP1	-0.462092	2.79776	0.00667194
Q96PZ2	Protein FAM111A	FAM111A	-0.351023	3.34078	0.00275556
Q05D32	CTD small phosphatase-like protein 2	CTDSPL2	-0.165347	2.05481	0.0207142
Q9Y597	BTB/POZ domain-containing protein KCTD3	KCTD3	-0.186705	1.69425	0.0390433
O95298	NADH dehydrogenase [ubiquinone] 1 subunit C2	NDUFC2	-0.44025	2.37664	0.0119967
Q9BW61	DET1- and DDB1-associated protein 1	DDA1	0.0969613	1.82866	0.0315405
Q9H0R3	Transmembrane protein 222	TMEM222	0.078247	1.98611	0.0242021
Q9C0F1	Centrosomal protein of 44 kDa	CEP44	0.141451	1.77624	0.0348798
Q14249	Endonuclease G, mitochondrial	ENDOG	-0.627153	4.16795	0.000849315
Q99622	Protein C10	C12orf57	0.153712	1.83285	0.0310823
O43570	Carbonic anhydrase 12	CA12	-0.230233	1.8834	0.0285147
Q9UKG9	Peroxisomal carnitine O-octanoyltransferase	CROT	0.165944	1.72098	0.0372934
Q9Y2K6	Ubiquitin carboxyl-terminal hydrolase 20	USP20	0.167255	2.54235	0.00961128
Q86VW0	SEC14 domain and spectrin repeat-containing protein 1	SESTD1	-0.145094	2.19686	0.0155873
Q02086	Transcription factor Sp2	SP2	-0.222283	1.73393	0.0369656
Q9HAD4	WD repeat-containing protein 41	WDR41	0.263793	2.91555	0.00582467
O43819	Protein SCO2 homolog, mitochondrial	SCO2	-0.145574	1.93507	0.0268663
P32019	Type II inositol 1,4,5-trisphosphate 5-phosphatase	INPP5B	0.44615	2.90572	0.00607342
O14832	Phytanoyl-CoA dioxygenase, peroxisomal	PHYH	0.164904	2.47396	0.0104635
Q9NPH0	Lysophosphatidic acid phosphatase type 6	ACP6	-0.198441	1.58181	0.0477021
Q8N8R3	Mitochondrial basic amino acids transporter	SLC25A29	-0.245108	2.43464	0.0112423
Q9Y5F7	Protocadherin gamma-C4	PCDHGC4	0.133004	1.63168	0.0436683
P24386	Rab proteins geranylgeranyltransferase component A 1	CHM	0.170254	1.81917	0.0320785
P40261	Nicotinamide N-methyltransferase	NNMT	0.710936	2.50352	0.0105261
H7BZ14	Peptidyl-prolyl cis-trans isomerase (Fragment)	PPIL3	0.187784	2.4075	0.0117455
Q8NCE2	Myotubularin-related protein 14	MTMR14	-0.248672	3.75382	0.000954733
B4DUA7	Intersex-like (Drosophila)	IXL	0.0684754	2.45336	0.010965
O43657	Tetraspanin-6	TSPAN6	-0.687724	4.01766	0.000692737
Q8NFP4-2	Isoform 2 of MAM domain-containing glycosylphosphatidylinositol anchor protein 1	MDGA1	-0.206276	2.62696	0.00856575
Q9P2X3	Protein IMPACT	IMPACT	0.202637	2.05999	0.0204611
J9JIE6	Transmembrane and coiled-coil domain-containing protein 1	TMCO1	0.225542	2.73776	0.00775892
Q8NE62	Choline dehydrogenase, mitochondrial	CHDH	-0.322949	2.47029	0.0105294
Q9UKI2	Cdc42 effector protein 3	CDC42EP3	0.198505	2.73307	0.00768331
H0Y2S1	Putative GTP-binding protein 6	GTPBP6	-0.157802	1.99184	0.0240339
F8VX10	KAT8 regulatory NSL complex subunit 2	KANSL2	0.202275	2.07952	0.019695
Q9H0U6	39S ribosomal protein L18, mitochondrial	MRPL18	-1.25211	3.79147	0.001
Q9H4D0	Calsyntenin-2	CLSTN2	0.22575	3.27233	0.00274439
Q13112	Chromatin assembly factor 1 subunit B	CHAF1B	-0.488135	3.10449	0.00359551
Q13394	Protein mab-21-like 1	MAB21L1	-0.325642	3.28224	0.00278182
Q9Y3C4-3	Isoform 3 of EKC/KEOPS complex subunit TPRKB	TPRKB	0.170522	4.28149	0
A0A087WVL5	BCL2/adenovirus E1B 19 kDa protein-interacting protein 3-like	BNIP3L	-0.798449	5.30444	0
Q9C0H5-2	Isoform 2 of Rho GTPase-activating protein 39	ARHGAP39	0.120516	2.37712	0.0120066
P04183	Thymidine kinase, cytosolic	TK1	-0.709424	3.51109	0.00139286
Q86YS6	Ras-related protein Rab-43	RAB43	0.356268	3.83079	0.00105936
Q96L58	Beta-1,3-galactosyltransferase 6	B3GALT6	0.078778	1.59164	0.0465327
Q9Y4G2	Pleckstrin homology domain-containing family M member 1	PLEKHM1	-0.160001	2.73499	0.00770208
P19438	Tumor necrosis factor receptor superfamily member 1A	TNFRSF1A	0.215421	2.58861	0.00915132
O75420	PERQ amino acid-rich with GYF domain-containing protein 1	GIGYF1	-0.193689	3.21519	0.00296639
Q9NZI7	Upstream-binding protein 1	UBP1	0.138805	1.56539	0.0493499
Q68D85	Natural cytotoxicity triggering receptor 3 ligand 1	NCR3LG1	0.367472	2.47023	0.0105197
Q9UII2	ATPase inhibitor, mitochondrial	ATPIF1	-0.4311	2.09557	0.0189199
Q16394	Exostosin-1	EXT1	0.280222	2.60896	0.00864865
Q8NC96	Adaptin ear-binding coat-associated protein 1	NECAP1	0.25259	2.86163	0.00639888
Q9BVS4	Serine/threonine-protein kinase RIO2	RIOK2	0.227158	1.64873	0.0420551
Q86YB8	ERO1-like protein beta	ERO1LB	0.126243	1.8141	0.032316
Q969U7	Proteasome assembly chaperone 2	PSMG2	0.0926244	1.57827	0.0479604
Q9NX47	E3 ubiquitin-protein ligase MARCH5	MARCH5	-0.132809	2.48593	0.0105291
Q7Z7F7-2	Isoform 2 of 39S ribosomal protein L55, mitochondrial	MRPL55	-0.86571	4.31379	0
P08910	Abhydrolase domain-containing protein 2	ABHD2	-0.881132	3.6118	0.000808362
Q9BRT6	Protein LLP homolog	LLPH	0.280494	3.26565	0.00272606
Q6P1L8	39S ribosomal protein L14, mitochondrial	MRPL14	-1.12947	3.70284	0.000902724
Q8IYH5	ZZ-type zinc finger-containing protein 3	ZZZ3	-0.131497	2.04192	0.0214826
O94923	D-glucuronyl C5-epimerase	GLCE	-0.118063	1.58302	0.0475669
O75581	Low-density lipoprotein receptor-related protein 6	LRP6	-0.152242	1.88364	0.0285436
Q86V85	Integral membrane protein GPR180	GPR180	0.284047	3.91249	0.00118974
Q9Y3D6	Mitochondrial fission 1 protein	FIS1	-0.22924	2.60625	0.00872766
Q8NI60	Chaperone activity of bc1 complex-like, mitochondrial	ADCK3	-0.191436	2.04292	0.0213452
Q15025	TNFAIP3-interacting protein 1	TNIP1	-0.252784	2.82859	0.0062981
Q12983	BCL2/adenovirus E1B 19 kDa protein-interacting protein 3	BNIP3	-1.21919	4.24936	0
D3DU01	Transmembrane protein 49, isoform CRA_b	TMEM49	0.199447	2.87433	0.00634522
Q8N9N2	Activating signal cointegrator 1 complex subunit 1	ASCC1	0.177878	1.7346	0.0368321
O75164	Lysine-specific demethylase 4A	KDM4A	0.221484	1.92427	0.0272745
Q7Z7G8	Vacuolar protein sorting-associated protein 13B	VPS13B	0.191099	2.35784	0.0127216
Q6IC98	GRAM domain-containing protein 4	GRAMD4	-0.190179	2.62807	0.00859424
Q5T9L3-2	Isoform 2 of Protein wntless homolog	WLS	-0.160092	2.49376	0.010649
P31629	Transcription factor HIVEP2	HIVEP2	-0.346251	2.49205	0.0106288
Q9UHC7	E3 ubiquitin-protein ligase makorin-1	MKRN1	-0.0728878	1.85276	0.0299664
Q53EZ4	Centrosomal protein of 55 kDa	CEP55	-0.796166	3.39235	0.00293684
Q9Y3Q3	Transmembrane emp24 domain-containing protein 3	TMED3	0.234618	2.91769	0.00585075
L0R6Q1	Alternative protein SLC35A4	SLC35A4	-0.240768	1.92649	0.0272465
Q9BWL3	Uncharacterized protein C1orf43	C1orf43	-0.0843553	2.35763	0.0127113
Q14191	Werner syndrome ATP-dependent helicase	WRN	0.255107	3.68067	0.000878788
Q9BW19	Kinesin-like protein KIFC1	KIFC1	-0.509479	4.12921	0.000821192
Q9H7U1	Serine-rich coiled-coil domain-containing protein 2	CCSER2	-0.555096	2.02152	0.0222464
Q96S38	Ribosomal protein S6 kinase delta-1	RPS6KC1	0.164743	2.85379	0.00632778
Q9H4P4	E3 ubiquitin-protein ligase NRDP1	RNF41	0.264206	2.54123	0.00993367
Q96N46	Tetratricopeptide repeat protein 14	TTC14	0.0811027	1.85946	0.0298301
P01033	Metalloproteinase inhibitor 1	TIMP1	-0.165643	2.00231	0.0235797
P09132	Signal recognition particle 19 kDa protein	SRP19	0.239825	2.20219	0.0156206
Q9NUN5	Probable lysosomal cobalamin transporter	LMBRD1	-0.271881	2.27631	0.0141466
Q9UPW0	Forkhead box protein J3	FOXJ3	0.0314384	2.58132	0.00914943
Q9NRG7	Epimerase family protein SDR39U1	SDR39U1	-0.385183	3.48474	0.00204082
P12074	Cytochrome c oxidase subunit 6A1, mitochondrial	COX6A1	-0.169593	2.47059	0.0105391
O14730	Serine/threonine-protein kinase RIO3	RIOK3	0.212521	2.33226	0.0129371
Q9UFW8	CGG triplet repeat-binding protein 1	CGGBP1	-0.122268	1.89093	0.0281596
Q96AD5	Patatin-like phospholipase domain-containing protein 2	PNPLA2	0.116681	2.03694	0.0214865
Q4AC94	C2 domain-containing protein 3	C2CD3	0.139829	2.17634	0.0163322
Q9BQF6	Sentrin-specific protease 7	SENP7	-0.186921	2.02236	0.0222189
Q569H4	Protein Largen	PRR16	-0.29885	3.23695	0.00281197
A0A075B6T4	Kelch repeat and BTB domain-containing protein 4	KBTBD4	-0.0793881	1.96914	0.0250188
Q9HCN4-5	Isoform 5 of GPN-loop GTPase 1	GPN1	0.143841	1.80063	0.0333565
Q9NQ50	39S ribosomal protein L40, mitochondrial	MRPL40	-0.570249	4.27689	0
Q12770	Sterol regulatory element-binding protein cleavage-activating protein	SCAP	-0.128246	1.86355	0.0296698
Q9BRQ0	Pygopus homolog 2	PYGO2	-0.168033	4.12133	0.000810458
P63218	Guanine nucleotide-binding protein G(I)/G(S)/G(O) subunit gamma-5	GNG5	0.220446	1.85375	0.0298814
Q02338	D-beta-hydroxybutyrate dehydrogenase, mitochondrial	BDH1	-0.40411	2.43185	0.011193
Q2NKX8	DNA excision repair protein ERCC-6-like	ERCC6L	-0.268873	3.25792	0.00267249
Q7Z4G4	tRNA (guanine(10)-N2)-methyltransferase homolog	TRMT11	0.157711	1.65834	0.0411722
Q8IV36	Protein HID1	HID1	0.202923	2.53454	0.0099424
Q8NC42	E3 ubiquitin-protein ligase RNF149	RNF149	0.368395	2.40313	0.0119386
Q6PKC3	Thioredoxin domain-containing protein 11	TXNDC11	0.140575	2.15607	0.016582
B8ZZN6	Small ubiquitin-related modifier 1	SUMO1	-0.128767	2.26627	0.0141109
Q9UQL6-3	Isoform 3 of Histone deacetylase 5	HDAC5	-0.203212	1.75965	0.0359508
O75446	Histone deacetylase complex subunit SAP30	SAP30	-0.372644	4.03747	0.000700565
O14807	Ras-related protein M-Ras	MRAS	0.31873	3.28544	0.00279452
Q16763	Ubiquitin-conjugating enzyme E2 S	UBE2S	-0.331149	4.20827	0
O14503	Class E basic helix-loop-helix protein 40	BHLHE40	0.179855	1.99976	0.0237856
P08962	CD63 antigen	CD63	-0.5667	3.46596	0.00201149
O00635	Tripartite motif-containing protein 38	TRIM38	0.277673	3.48719	0.00204678
P14384	Carboxypeptidase M	CPM	0.0950678	1.79118	0.0336395
Q14592	Zinc finger protein 460	ZNF460	0.347306	2.95076	0.00540994
Q8TEP8-3	Isoform 3 of Centrosomal protein of 192 kDa	CEP192	-0.0611228	1.56397	0.049357
Q7Z4N8	Prolyl 4-hydroxylase subunit alpha-3	P4HA3	-0.217297	2.3615	0.012641
Q9H1E5	Thioredoxin-related transmembrane protein 4	TMX4	0.141467	2.22167	0.0152126
B5MD23	Tetraspanin	TSPAN9	-0.552377	3.78962	0.000995708
Q96IW7	Vesicle-trafficking protein SEC22a	SEC22A	0.14788	1.5666	0.0491474
Q8NDD1	Uncharacterized protein C1orf131	C1orf131	0.151261	2.31876	0.0130111
Q15560	Transcription elongation factor A protein 2	TCEA2	-0.169429	2.73191	0.00781531
Q13402	Unconventional myosin-VIIa	MYO7A	-0.103118	2.06257	0.0203555
P54764	Ephrin type-A receptor 4	EPHA4	0.278422	2.96917	0.00552139
Q8WWK9	Cytoskeleton-associated protein 2	CKAP2	-0.660533	3.03298	0.00467123
Q9P0M9	39S ribosomal protein L27, mitochondrial	MRPL27	-1.15962	4.36086	0
B1ALY0	Protein PALM2-AKAP2 (Fragment)	PALM2-AKAP2	0.473164	4.35874	0
Q7Z7H8-2	Isoform 2 of 39S ribosomal protein L10, mitochondrial	MRPL10	-0.387429	3.05197	0.00437631
Q9HC62	Sentrin-specific protease 2	SENP2	-0.170637	1.84999	0.0300226
Q6P1A2	Lysophospholipid acyltransferase 5	LPCAT3	0.213946	1.92123	0.0274022
O75356	Ectonucleoside triphosphate diphosphohydrolase 5	ENTPD5	0.167934	1.59308	0.0463963
Q5HYJ3	Protein FAM76B	FAM76B	0.0852403	1.67063	0.0404903
Q5JS54-2	Isoform 2 of Proteasome assembly chaperone 4	PSMG4	0.152191	2.73003	0.00780583
F5GXJ1	NADH dehydrogenase [ubiquinone] iron-sulfur protein 7, mitochondrial	NDUFS7	-0.286493	2.91918	0.00586826
Q9NWT6	Hypoxia-inducible factor 1-alpha inhibitor	HIF1AN	0.253764	3.19127	0.00307128
Q86SK9	Stearoyl-CoA desaturase 5	SCD5	-0.190792	1.92383	0.0273114
Q9BQ75	Protein CMSS1	CMSS1	0.310932	2.57879	0.00911134
Q5VZF2	Muscleblind-like protein 2	MBNL2	0.179866	3.23777	0.00282403
Q86XK2-5	Isoform 5 of F-box only protein 11	FBXO11	0.149428	1.89308	0.0281538
Q9Y227	Ectonucleoside triphosphate diphosphohydrolase 4	ENTPD4	-0.798898	5.6549	0
F8WEC0	Methylmalonic aciduria and homocystinuria type D protein, mitochondrial	MMADHC	0.493036	2.1303	0.017354
Q96CX6	Leucine-rich repeat-containing protein 58	LRRC58	-0.87813	5.04571	0
Q05823	2-5A-dependent ribonuclease	RNASEL	0.105618	1.7878	0.03416
Q8N394	Transmembrane and TPR repeat-containing protein 2	TMTC2	0.196183	2.40217	0.0119284
Q68DK7	Male-specific lethal 1 homolog	MSL1	-0.144027	1.6283	0.0436349
Q9NV64	Transmembrane protein 39A	TMEM39A	0.151498	2.05453	0.0207636
P43005	Excitatory amino acid transporter 3	SLC1A1	-0.258592	1.74978	0.0361811
Q9NVA1	Ubiquinol-cytochrome-c reductase complex assembly factor 1	UQCC1	-0.376108	2.12546	0.0174727
Q969P6	DNA topoisomerase I, mitochondrial	TOP1MT	0.52152	2.78712	0.0073186
P61244	Protein max	MAX	0.123655	1.64742	0.0423428
Q99487	Platelet-activating factor acetylhydrolase 2, cytoplasmic	PAFAH2	0.263124	3.10646	0.00362264
P20594	Atrial natriuretic peptide receptor 2	NPR2	0.0542316	1.70178	0.0382537
Q9NVS2-2	Isoform 2 of 28S ribosomal protein S18a, mitochondrial	MRPS18A	-1.60167	4.791	0
Q15398	Disks large-associated protein 5	DLGAP5	-0.44992	3.06859	0.00424156
Q9ULW3	Activator of basal transcription 1	ABT1	0.133633	2.53997	0.0100421
Q7LFL8	CXXC-type zinc finger protein 5	CXXC5	-0.343522	2.03462	0.0217099
Q9NP77	RNA polymerase II subunit A C-terminal domain phosphatase SSU72	SSU72	0.173547	1.72256	0.0372288
O14495	Lipid phosphate phosphohydrolase 3	PPAP2B	-0.352227	2.54378	0.00953131
Q9Y653	G-protein coupled receptor 56	GPR56	0.931585	4.17766	0.000855172
Q49MG5	Microtubule-associated protein 9	MAP9	0.318163	2.37328	0.0123174
Q9BZF3-5	Isoform 5 of Oxysterol-binding protein-related protein 6	OSBPL6	0.109395	2.21656	0.0154901
Q96QF0	Rab-3A-interacting protein	RAB3IP	0.177453	1.88613	0.0283988
Q96F44	E3 ubiquitin-protein ligase TRIM11	TRIM11	0.113978	2.41242	0.0116339
P61960	Ubiquitin-fold modifier 1	UFM1	0.407232	2.18405	0.0160762
E9PI62	Mitochondrial GTPase 1		-0.720406	3.3867	0.0028987
Q96F24	Nuclear receptor-binding factor 2	NRBF2	0.375638	2.26179	0.0141577
Q8TCC3-2	Isoform 2 of 39S ribosomal protein L30, mitochondrial	MRPL30	-1.47276	3.88237	0.00111538
Q7L945	Zinc finger protein 627	ZNF627	0.253816	2.33716	0.0130305
Q96CF2	Charged multivesicular body protein 4c	CHMP4C	0.0810406	2.43472	0.0112522
O95197	Reticulon-3	RTN3	0.242306	1.69081	0.0390888
Q9Y3C8	Ubiquitin-fold modifier-conjugating enzyme 1	UFC1	0.360762	2.26048	0.0142051
Q9UK39	Nocturnin	CCRN4L	0.26557	2.63472	0.00855991
Q9BWH2	FUN14 domain-containing protein 2	FUNDC2	-0.210513	2.59343	0.00904883
Q92830	Histone acetyltransferase KAT2A	KAT2A	0.111997	4.03641	0.000696629
Q96EK9	Protein KTI12 homolog	KTI12	0.133734	1.89661	0.0280515
Q9UJP4	Kelch-like protein 21	KLHL21	-0.314657	1.82359	0.0318789
[truncated: 670 more rows]
