# Supplementary material for: A Comprehensive Proteomic and Phosphoproteomic Analysis of Retinal Pigment Epithelium Reveals Multiple Pathway Alterations in Response to the Inflammatory Stimuli
Source: Int J Mol Sci. 2020 Apr 25;21(9):3037. doi: 10.3390/ijms21093037 (PMC7246457; doi:10.3390/ijms21093037)
Supplement: Supplementary file 1 [file ijms-21-03037-s001.zip › Supplementary Table 3.xlsx]

## Sheet: 1.5-fold change_conVS24h
Supplementary Table S3. A subset of proteins and pathways which showed more than a 1.5-fold change in abundance after LPS challenge for 24h (adjusted p value < 0.05)
Accession	Protein Name	Gene name	FoldChange	.-log10P.value	Q.value
P02751	Fibronectin	FN1	1.70686	4.2559	0.00220444
P35555	Fibrillin-1	FBN1	1.61213	3.36819	0.00293009
E9PGF5	Tensin-1	TNS1	1.59659	4.68927	0.00170543
P46013	Antigen KI-67	MKI67	-2.26589	3.6457	0.00173876
Q9NZN4	EH domain-containing protein 2	EHD2	-1.59698	4.49901	0.00243373
O95347	Structural maintenance of chromosomes protein 2	SMC2	-1.55094	3.38411	0.00285537
P11388-4	Isoform 4 of DNA topoisomerase 2-alpha	TOP2A	-1.99255	4.36616	0.00208247
P09493-6	Isoform 6 of Tropomyosin alpha-1 chain	TPM1	1.61133	3.08046	0.00390112
Q9NTJ3	Structural maintenance of chromosomes protein 4	SMC4	-1.52263	3.03478	0.00393235
P35556	Fibrillin-2	FBN2	1.51574	3.81737	0.00151795
P50895	Basal cell adhesion molecule	BCAM	-1.59953	4.39508	0.00213757
Q16822	Phosphoenolpyruvate carboxykinase [GTP], mitochondrial	PCK2	1.77359	5.30064	0.002
Q86VI3	Ras GTPase-activating-like protein IQGAP3	IQGAP3	-1.6459	3.50966	0.00182815
P05121	Plasminogen activator inhibitor 1	SERPINE1	1.65245	4.03154	0.00175887
Q08AF3	Schlafen family member 5	SLFN5	1.60273	4.71754	0.00180328
Q13501	Sequestosome-1	SQSTM1	1.7166	5.03827	0.00293333
Q2TB90	Putative hexokinase HKDC1	HKDC1	1.58585	3.61758	0.002079
Q9BRK5	45 kDa calcium-binding protein	SDF4	-2.30964	5.53778	0.00252632
Q9NQW6	Actin-binding protein anillin	ANLN	-2.0046	3.76223	0.00143689
Q6UXK5	Leucine-rich repeat neuronal protein 1	LRRN1	-1.88069	5.64945	0
P23921	Ribonucleoside-diphosphate reductase large subunit	RRM1	-1.51618	3.05114	0.00388337
Q96EY7	Pentatricopeptide repeat domain-containing protein 3, mitochondrial	PTCD3	-1.62744	4.53729	0.0020129
Q9Y617	Phosphoserine aminotransferase	PSAT1	2.55109	4.25901	0.00222422
H0YM31	Phosphoenolpyruvate carboxykinase [GTP], mitochondrial	PCK2	1.74618	3.22638	0.00377895
O95084-2	Isoform 2 of Serine protease 23	PRSS23	-2.01287	3.46502	0.00201361
Q99541	Perilipin-2	PLIN2	1.53118	3.49283	0.00209187
P23467-3	Isoform 3 of Receptor-type tyrosine-protein phosphatase beta	PTPRB	-1.86728	5.35	0.00204255
Q16832	Discoidin domain-containing receptor 2	DDR2	1.90093	5.52792	0.0024
P82933	28S ribosomal protein S9, mitochondrial	MRPS9	-1.58684	4.02387	0.00171626
C9JMV9	Protein ABHD14A-ACY1	ABHD14A-ACY1	-2.67053	4.7743	0.00196429
P08243	Asparagine synthetase [glutamine-hydrolyzing]	ASNS	2.65779	4.18316	0.00207531
D6RBM0	Heterogeneous nuclear ribonucleoprotein H (Fragment)	HNRNPH1	-1.51062	3.16507	0.00378325
P55287	Cadherin-11	CDH11	-1.53472	4.51421	0.00191411
Q9BZE1	39S ribosomal protein L37, mitochondrial	MRPL37	-3.48632	5.84201	0
Q08174-2	Isoform 2 of Protocadherin-1	PCDH1	2.22217	5.87549	0
Q99674-5	Isoform 5 of Cell growth regulator with EF hand domain protein 1	CGREF1	-1.95035	4.67079	0.00166667
O95235	Kinesin-like protein KIF20A	KIF20A	-1.60972	3.90029	0.00147619
Q9ULG6-5	Isoform 5 of Cell cycle progression protein 1	CCPG1	1.66983	4.46012	0.00233526
Q9UNW1	Multiple inositol polyphosphate phosphatase 1	MINPP1	-1.5202	3.28066	0.00333705
J3QLS3	28S ribosomal protein S7, mitochondrial	MRPS7	-1.57814	4.40447	0.00216043
O43567	E3 ubiquitin-protein ligase RNF13	RNF13	-1.50991	5.70474	0
Q8WVX9	Fatty acyl-CoA reductase 1	FAR1	2.15067	4.82713	0.00205607
Q8TD30	Alanine aminotransferase 2	GPT2	1.81026	5.08555	0.00318841
Q9H910-2	Isoform 2 of Hematological and neurological expressed 1-like protein	HN1L	-1.5366	1.36813	0.0423896
P78504	Protein jagged-1	JAG1	1.53689	4.86349	0.00211538
Q9Y3B7	39S ribosomal protein L11, mitochondrial	MRPL11	-2.37115	4.9828	0.00268293
Q96DV4	39S ribosomal protein L38, mitochondrial	MRPL38	-2.10103	5.67779	0
A0A087WY43	Cyclin-dependent kinase 1	CDK16	-1.78619	3.41122	0.00244089
P24593	Insulin-like growth factor-binding protein 5	IGFBP5	1.95049	5.00711	0.00278481
Q92665	28S ribosomal protein S31, mitochondrial	MRPS31	-1.74215	4.53294	0.00197468
Q7Z4I7-2	Isoform 2 of LIM and senescent cell antigen-like-containing domain protein 2	LIMS2	1.51252	4.53571	0.002
P82675	28S ribosomal protein S5, mitochondrial	MRPS5	-1.77863	4.28382	0.00231776
P61587	Rho-related GTP-binding protein RhoE	RND3	1.6594	4.08503	0.00190038
Q9H3M7	Thioredoxin-interacting protein	TXNIP	-2.32261	4.96234	0.00252874
P61812-2	Isoform B of Transforming growth factor beta-2	TGFB2	1.70525	4.18951	0.00209283
O95239	Chromosome-associated kinesin KIF4A	KIF4A	-1.70809	3.09451	0.00374914
Q658P3-2	Isoform 2 of Metalloreductase STEAP3	STEAP3	-2.3791	5.88496	0
Q9BY76	Angiopoietin-related protein 4	ANGPTL4	3.9492	4.65713	0.00161765
Q9NYK5	39S ribosomal protein L39, mitochondrial	MRPL39	-1.8772	4.89129	0.0022
P13995	Bifunctional methylenetetrahydrofolate dehydrogenase/cyclohydrolase, mitochondrial	MTHFD2	2.17713	5.06741	0.00314286
P52732	Kinesin-like protein KIF11	KIF11	-1.7879	3.20053	0.00383526
Q6P4E1-4	Isoform 4 of Protein CASC4	CASC4	-2.00144	6.07329	0
Q14766-4	Isoform 4 of Latent-transforming growth factor beta-binding protein 1	LTBP1	1.55194	4.40519	0.00217204
A0A087X2D5	39S ribosomal protein L45, mitochondrial	MRPL45	-1.93335	5.06126	0.00309859
Q9BYD3	39S ribosomal protein L4, mitochondrial	MRPL4	-1.57885	3.94629	0.00154037
Q9P015	39S ribosomal protein L15, mitochondrial	MRPL15	-1.73254	4.29199	0.00233962
Q8TAE8	Growth arrest and DNA damage-inducible proteins-interacting protein 1	GADD45GIP1	-2.36866	6.08852	0
J3KQY1	39S ribosomal protein L22, mitochondrial	MRPL22	-2.15528	5.1694	0.00162712
Q99650	Oncostatin-M-specific receptor subunit beta	OSMR	1.79573	3.69115	0.00183296
Q9ULW0	Targeting protein for Xklp2	TPX2	-1.88685	3.19952	0.00383033
E7ETU7	39S ribosomal protein L3, mitochondrial	MRPL3	-2.03089	4.907	0.0022449
P49406	39S ribosomal protein L19, mitochondrial	MRPL19	-2.44773	5.12602	0.0015
A0A087WWT4	Tetraspanin-10	TSPAN10	-2.33059	4.83087	0.00207547
Q15043	Zinc transporter ZIP14	SLC39A14	1.86317	4.50029	0.00244848
Q9BYD1	39S ribosomal protein L13, mitochondrial	MRPL13	-1.98752	4.9349	0.00244444
Q9NZQ7	Programmed cell death 1 ligand 1	CD274	1.52782	4.59655	0.0014966
Q8NBZ7-2	Isoform 2 of UDP-glucuronic acid decarboxylase 1	UXS1	1.63798	4.73498	0.00183333
Q5T653	39S ribosomal protein L2, mitochondrial	MRPL2	-1.94261	4.97006	0.00261905
Q9H9J2	39S ribosomal protein L44, mitochondrial	MRPL44	-1.93129	4.60052	0.00151724
Q9Y3D9	28S ribosomal protein S23, mitochondrial	MRPS23	-1.77827	4.74291	0.00188034
P82673	28S ribosomal protein S35, mitochondrial	MRPS35	-1.94165	4.48444	0.00239053
Q5VZY2	Phosphatidate phosphatase PPAPDC1A	PPAPDC1A	-1.7395	4.75365	0.00189655
Q99661	Kinesin-like protein KIF2C	KIF2C	-1.54304	3.6628	0.00176522
P43007	Neutral amino acid transporter A	SLC1A4	1.74485	4.71838	0.00181818
Q9HD33	39S ribosomal protein L47, mitochondrial	MRPL47	-2.21244	5.79477	0
Q9NP92	28S ribosomal protein S30, mitochondrial	MRPS30	-2.31756	5.3762	0.00208696
Q07352	Zinc finger protein 36, C3H1 type-like 1	ZFP36L1	1.60506	5.75322	0
P38435	Vitamin K-dependent gamma-carboxylase	GGCX	-1.53679	5.27234	0.00188235
Q9H0H5	Rac GTPase-activating protein 1	RACGAP1	-1.71026	2.4105	0.00776844
P82912	28S ribosomal protein S11, mitochondrial	MRPS11	-2.51613	5.09331	0.00328358
Q96D53	AarF domain-containing protein kinase 4	ADCK4	-1.66162	3.84141	0.00156614
Q9H3K2	Growth hormone-inducible transmembrane protein	GHITM	1.50025	3.96018	0.0015746
Q5HYK3	2-methoxy-6-polyprenyl-1,4-benzoquinol methylase, mitochondrial	COQ5	-1.55761	3.97448	0.00162092
O43663	Protein regulator of cytokinesis 1	PRC1	-1.53808	3.06339	0.00392576
O75973	C1q-related factor	C1QL1	-1.67012	4.31982	0.00197073
Q96A35	39S ribosomal protein L24, mitochondrial	MRPL24	-2.61558	6.29818	0
Q9BX10	GTP-binding protein 2	GTPBP2	1.7277	5.84544	0
P53794	Sodium/myo-inositol cotransporter	SLC5A3	-1.79156	5.24637	0.00184615
Q96KB5	Lymphokine-activated killer T-cell-originated protein kinase	PBK	-1.74107	3.52932	0.0018797
Q9BYD2	39S ribosomal protein L9, mitochondrial	MRPL9	-2.09881	5.02888	0.00289474
Q96GC5	39S ribosomal protein L48, mitochondrial	MRPL48	-2.28783	5.53293	0.00246154
Q13084	39S ribosomal protein L28, mitochondrial	MRPL28	-3.0303	5.7812	0
P32929	Cystathionine gamma-lyase	CTH	1.9844	4.0561	0.00183704
Q8TB40	Abhydrolase domain-containing protein 4	ABHD4	1.60445	4.78453	0.00201835
P38571	Lysosomal acid lipase/cholesteryl ester hydrolase	LIPA	-1.65483	4.58739	0.00148649
O14777	Kinetochore protein NDC80 homolog	NDC80	-1.61265	3.13566	0.00375772
Q8N5N7	39S ribosomal protein L50, mitochondrial	MRPL50	-1.58371	4.04912	0.00182353
P27701	CD82 antigen	CD82	-1.54245	3.24977	0.00348178
P31431	Syndecan-4	SDC4	1.53671	4.92792	0.0023913
P18850	Cyclic AMP-dependent transcription factor ATF-6 alpha	ATF6	1.58185	3.39653	0.00256735
Q15768	Ephrin-B3	EFNB3	-1.53367	4.27583	0.00228571
Q9UKU9	Angiopoietin-related protein 2	ANGPTL2	-1.60433	4.30428	0.00239614
P48029	Sodium- and chloride-dependent creatine transporter 1	SLC6A8	-1.64005	4.27405	0.00227523
P55040	GTP-binding protein GEM	GEM	-1.55477	4.49501	0.00241916
Q9Y399	28S ribosomal protein S2, mitochondrial	MRPS2	-1.77328	4.76366	0.00192982
Q9Y6A5	Transforming acidic coiled-coil-containing protein 3	TACC3	-1.56155	3.06778	0.00381538
Q9C0H2-4	Isoform 4 of Protein tweety homolog 3	TTYH3	-1.88746	3.80547	0.00149873
Q01628	Interferon-induced transmembrane protein 3	IFITM3	-1.82565	4.91414	0.00231579
O00458	Interferon-related developmental regulator 1	IFRD1	2.41635	4.58309	0.00147651
P78330	Phosphoserine phosphatase	PSPH	1.65371	3.83293	0.00154569
Q8N983-4	Isoform 4 of 39S ribosomal protein L43, mitochondrial	MRPL43	-1.9578	4.34933	0.00203015
Q96K49	Transmembrane protein 87B	TMEM87B	1.6031	3.86549	0.00168182
P26022	Pentraxin-related protein PTX3	PTX3	2.52851	3.92359	0.00149398
Q9NX20	39S ribosomal protein L16, mitochondrial	MRPL16	-3.42842	5.9123	0
O00411	DNA-directed RNA polymerase, mitochondrial	POLRMT	1.5271	4.03431	0.00177143
Q9NRX2	39S ribosomal protein L17, mitochondrial	MRPL17	-2.24817	5.12112	0.00147692
P82664	28S ribosomal protein S10, mitochondrial	MRPS10	-1.66757	4.40744	0.00218378
Q13111	Chromatin assembly factor 1 subunit A	CHAF1A	-1.52774	3.73057	0.00137355
Q15011	Homocysteine-responsive endoplasmic reticulum-resident ubiquitin-like domain member 1 protein	HERPUD1	1.75459	4.48874	0.00240476
Q9Y6H1	Coiled-coil-helix-coiled-coil-helix domain-containing protein 2, mitochondrial	CHCHD2	1.89458	5.16535	0.0016
Q14197	Peptidyl-tRNA hydrolase ICT1, mitochondrial	ICT1	-2.90864	6.17096	0
P82914	28S ribosomal protein S15, mitochondrial	MRPS15	-2.42739	4.96601	0.00258824
Q9NVI1	Fanconi anemia group I protein	FANCI	-1.76197	4.70872	0.00176
P00374	Dihydrofolate reductase	DHFR	-2.01279	3.5193	0.00184843
P82932	28S ribosomal protein S6, mitochondrial	MRPS6	-1.55567	3.5086	0.0019927
Q14249	Endonuclease G, mitochondrial	ENDOG	-1.5239	4.26769	0.00226484
P40261	Nicotinamide N-methyltransferase	NNMT	1.66364	3.67221	0.00178855
O43657	Tetraspanin-6	TSPAN6	-1.63986	4.62032	0.00156028
Q9H0U6	39S ribosomal protein L18, mitochondrial	MRPL18	-2.55343	4.92951	0.00241758
Q13112	Chromatin assembly factor 1 subunit B	CHAF1B	-1.54492	4.67082	0.00167939
A0A087WVL5	BCL2/adenovirus E1B 19 kDa protein-interacting protein 3-like	BNIP3L	-1.65787	4.30233	0.00237321
P04183	Thymidine kinase, cytosolic	TK1	-1.88175	3.57251	0.00197628
Q7Z7F7-2	Isoform 2 of 39S ribosomal protein L55, mitochondrial	MRPL55	-1.90738	4.64582	0.00160584
P08910	Abhydrolase domain-containing protein 2	ABHD2	-2.30663	3.0278	0.00403782
Q6P1L8	39S ribosomal protein L14, mitochondrial	MRPL14	-2.55194	5.43871	0.00228571
Q12983	BCL2/adenovirus E1B 19 kDa protein-interacting protein 3	BNIP3	-2.43578	4.42416	0.00224444
Q53EZ4	Centrosomal protein of 55 kDa	CEP55	-2.01361	3.75025	0.00140952
Q9BW19	Kinesin-like protein KIFC1	KIFC1	-1.5187	3.68553	0.00180846
Q9NQ50	39S ribosomal protein L40, mitochondrial	MRPL40	-1.56051	4.03469	0.00177778
P08962	CD63 antigen	CD63	-1.5441	4.0886	0.00190769
Q8WWK9	Cytoskeleton-associated protein 2	CKAP2	-1.75889	3.47096	0.0020274
Q9P0M9	39S ribosomal protein L27, mitochondrial	MRPL27	-2.32838	5.20738	0.00171429
Q9Y227	Ectonucleoside triphosphate diphosphohydrolase 4	ENTPD4	-1.74414	5.14364	0.00152381
Q96CX6	Leucine-rich repeat-containing protein 58	LRRC58	-1.93011	4.96314	0.00255814
Q9NVS2-2	Isoform 2 of 28S ribosomal protein S18a, mitochondrial	MRPS18A	-3.15199	5.77156	0
Q15398	Disks large-associated protein 5	DLGAP5	-1.52127	3.66688	0.00177681
Q9Y653	G-protein coupled receptor 56	GPR56	1.8678	3.99534	0.00165886
E9PI62	Mitochondrial GTPase 1		-1.65299	3.45906	0.00198325
Q8TCC3-2	Isoform 2 of 39S ribosomal protein L30, mitochondrial	MRPL30	-2.9415	6.04275	0
Q15800	Methylsterol monooxygenase 1	MSMO1	-1.52956	3.01564	0.00420269
Q9Y2Q9	28S ribosomal protein S28, mitochondrial	MRPS28	-1.51652	4.08326	0.00187879
Q9BZD4	Kinetochore protein Nuf2	NUF2	-1.72082	3.18363	0.00386415
O60783	28S ribosomal protein S14, mitochondrial	MRPS14	-2.1896	4.84056	0.00209524
Q96E29	Transcription termination factor 3, mitochondrial	MTERF3	1.71119	4.10965	0.00196047
J3KQ42	Tetraspanin	TSPAN4	-2.14897	5.40731	0.00218182
Q9BYC8	39S ribosomal protein L32, mitochondrial	MRPL32	-2.19297	5.70754	0
Q96BP2	Coiled-coil-helix-coiled-coil-helix domain-containing protein 1	CHCHD1	-2.76519	5.88732	0
P32243	Homeobox protein OTX2	OTX2	-1.51519	2.60004	0.00576011
Q99801	Homeobox protein Nkx-3.1	NKX3-1	-1.56998	2.1754	0.0109318
Q9H6Y7	E3 ubiquitin-protein ligase RNF167	RNF167	-1.79491	4.27729	0.0022963
Q9BYC9	39S ribosomal protein L20, mitochondrial	MRPL20	-2.18873	4.48011	0.00236257
A6NCE7	Microtubule-associated proteins 1A/1B light chain 3 beta 2	MAP1LC3B2	1.61386	4.25839	0.00221429
Q86XI2-2	Isoform 2 of Condensin-2 complex subunit G2	NCAPG2	-1.51416	3.72033	0.00136092
Q99807	Ubiquinone biosynthesis protein COQ7 homolog	COQ7	-1.82919	4.12234	0.001984
Q9BQ51	Programmed cell death 1 ligand 2	PDCD1LG2	1.7463	4.40278	0.00214894
Q2V2M9-4	Isoform 4 of FH1/FH2 domain-containing protein 3	FHOD3	1.52301	4.16227	0.00203279
P82921	28S ribosomal protein S21, mitochondrial	MRPS21	-2.95205	5.6775	0
Q13322	Growth factor receptor-bound protein 10	GRB10	1.52395	3.86127	0.00165826
Q9NRZ9	Lymphoid-specific helicase	HELLS	-1.88852	4.45057	0.00230857
Q9UI42	Carboxypeptidase A4	CPA4	-2.46097	4.65748	0.00162963
Q8WTS1	1-acylglycerol-3-phosphate O-acyltransferase ABHD5	ABHD5	2.05053	3.98082	0.00163158
O95633	Follistatin-related protein 3	FSTL3	1.81814	3.54422	0.0019084
Q8IXM3	39S ribosomal protein L41, mitochondrial	MRPL41	-2.44568	5.85791	0
Q13145	BMP and activin membrane-bound inhibitor homolog	BAMBI	-1.85984	3.54574	0.00191939
Q9HB63	Netrin-4	NTN4	1.56086	4.73548	0.00184874
Q9BZQ8	Protein Niban	FAM129A	1.83262	6.36954	0
Q8TE58	A disintegrin and metalloproteinase with thrombospondin motifs 15	ADAMTS15	2.03495	5.70984	0
Q13751	Laminin subunit beta-3	LAMB3	-1.51286	3.85886	0.00164444
P30559	Oxytocin receptor	OXTR	-1.59451	3.08419	0.00391874
Q6P161	39S ribosomal protein L54, mitochondrial	MRPL54	-2.04511	4.0281	0.00173427
Q96CB9	5-methylcytosine rRNA methyltransferase NSUN4	NSUN4	-1.58139	4.01653	0.00168136
Q7Z2W9	39S ribosomal protein L21, mitochondrial	MRPL21	-2.33635	5.86809	0
Q53HL2	Borealin	CDCA8	-1.57779	4.02234	0.00171034
O95644	Nuclear factor of activated T-cells, cytoplasmic 1	NFATC1	-1.86076	4.69136	0.00171875
Q9UPY5	Cystine/glutamate transporter	SLC7A11	4.35277	6.86301	0
Q86TS9	39S ribosomal protein L52, mitochondrial	MRPL52	-2.4212	6.75721	0
Q8N441	Fibroblast growth factor receptor-like 1	FGFRL1	-1.64403	4.26553	0.00224434
S4R2Z7	39S ribosomal protein L42, mitochondrial	MRPL42	-2.04588	5.15758	0.00154839
P01009	Alpha-1-antitrypsin	SERPINA1	-1.62202	5.16135	0.00157377
O15235	28S ribosomal protein S12, mitochondrial	MRPS12	-3.74306	6.47607	0
P61024	Cyclin-dependent kinases regulatory subunit 1	CKS1B	-2.04489	3.31711	0.00326331
O75394	39S ribosomal protein L33, mitochondrial	MRPL33	-1.86293	4.87829	0.00215686
O75330-3	Isoform 3 of Hyaluronan mediated motility receptor	HMMR	-2.04443	3.39224	0.00288679
Q99467	CD180 antigen	CD180	-3.00047	5.2761	0.00195918
O76061	Stanniocalcin-2	STC2	1.534	3.72772	0.00137037
Q14680	Maternal embryonic leucine zipper kinase	MELK	-1.6521	3.05166	0.00388757
Q9Y291	28S ribosomal protein S33, mitochondrial	MRPS33	-3.2572	4.92107	0.00236559
Q8NBT2	Kinetochore protein Spc24	SPC24	-1.52694	2.69851	0.00515147
Q9H6K4	Optic atrophy 3 protein	OPA3	-2.15244	4.98279	0.0026506
Q4U2R6	39S ribosomal protein L51, mitochondrial	MRPL51	-2.25387	5.05753	0.00305556
P55001	Microfibrillar-associated protein 2	MFAP2	1.68581	3.34942	0.00289055
Q9H2J7	Sodium-dependent neutral amino acid transporter B(0)AT2	SLC6A15	1.98093	3.93672	0.00151682
P18146	Early growth response protein 1	EGR1	-2.57693	4.62742	0.00158273
Q9BXW9-1	Isoform 1 of Fanconi anemia group D2 protein	FANCD2	-1.72311	2.40663	0.00779412
P00414	Cytochrome c oxidase subunit 3	MT-CO3	-1.54524	2.7579	0.00505854
P53350	Serine/threonine-protein kinase PLK1	PLK1	-1.81072	3.84324	0.00158713
Q9Y3D5	28S ribosomal protein S18c, mitochondrial	MRPS18C	-2.72412	4.60011	0.00150685
P58004	Sestrin-2	SESN2	1.59725	3.31247	0.00325395
Q5U3C3	Transmembrane protein 164	TMEM164	-1.50945	2.78006	0.00500818
Q8TAA5	GrpE protein homolog 2, mitochondrial	GRPEL2	2.22249	3.09573	0.00375771
Q96GD4-5	Isoform 5 of Aurora kinase B	AURKB	-2.02943	3.13073	0.00373113
Q9BQC6	Ribosomal protein 63, mitochondrial	MRPL57	-2.83838	5.09476	0.00145455
Q9HBM1	Kinetochore protein Spc25	SPC25	-1.81862	2.73376	0.00530189
H0YMA4	HCG2039386, isoform CRA_b	KIAA0101	-1.87798	5.23728	0.00181132
P33552	Cyclin-dependent kinases regulatory subunit 2	CKS2	-1.83752	4.69941	0.00173228
A8MYK1	39S ribosomal protein L23, mitochondrial	MRPL23	-2.91827	5.02303	0.00285714
Q53GA4	Pleckstrin homology-like domain family A member 2	PHLDA2	1.70675	4.02686	0.00172822
Q96Q89-2	Isoform 2 of Kinesin-like protein KIF20B	KIF20B	-1.82737	3.19289	0.00380102
Q9H2X8	Interferon alpha-inducible protein 27-like protein 2	IFI27L2	-1.64827	4.23056	0.00215652
Q6SJ93	Protein FAM111B	FAM111B	-4.24697	3.28358	0.00335105
O60477	BMP/retinoic acid-inducible neural-specific protein 1	BRINP1	-2.36476	3.91841	0.00148949
Q9Y5T4	DnaJ homolog subfamily C member 15	DNAJC15	1.52457	3.3804	0.00297531
P11362-21	Isoform 21 of Fibroblast growth factor receptor 1	FGFR1	1.54777	2.837	0.00495765
Q9UBS3	DnaJ homolog subfamily B member 9	DNAJB9	1.60371	3.07714	0.00388367
Q8IVL0	Neuron navigator 3	NAV3	-1.58247	2.9565	0.00436505
B4DZM6	Membrane-associated tyrosine- and threonine-specific cdc2-inhibitory kinase	PKMYT1	-1.51726	2.70494	0.00519453
Q8NE91	TM4SF1 protein	TM4SF1	-2.01257	4.54948	0.00203922
Q9NZE8	39S ribosomal protein L35, mitochondrial	MRPL35	-2.83976	5.43523	0.00223256
Q9NWT8	Aurora kinase A-interacting protein	AURKAIP1	-2.41319	6.38708	0
Q8NEM2	SHC SH2 domain-binding protein 1	SHCBP1	-1.52222	2.0035	0.0141613
Q6IBW4-4	Isoform 4 of Condensin-2 complex subunit H2	NCAPH2	-1.52746	3.89622	0.00147181
Q16665-3	Isoform 3 of Hypoxia-inducible factor 1-alpha	HIF1A	2.12906	3.29347	0.00320339
A0A087WY96	Sodium- and chloride-dependent taurine transporter	SLC6A6	-1.75247	4.01755	0.00169283
Q8NCD3	Holliday junction recognition protein	HJURP	-1.6275	2.88782	0.00479193
P13498	Cytochrome b-245 light chain	CYBA	-1.66871	1.81578	0.0191616
I3L0N4	Protein FAM57A	FAM57A	-1.58632	3.41883	0.00245659
Q9NPD8	Ubiquitin-conjugating enzyme E2 T	UBE2T	-1.78351	2.55596	0.00606443
P00395	Cytochrome c oxidase subunit 1	MT-CO1	-1.51549	3.63778	0.00191525
Q96IK0	Transmembrane protein 101	TMEM101	-1.58419	3.19287	0.00379618
G3V3F7	X-linked retinitis pigmentosa GTPase regulator-interacting protein 1	RPGRIP1	1.65211	1.87506	0.0178614
Q9BRX5-3	Isoform 3 of DNA replication complex GINS protein PSF3	GINS3	-1.54505	3.7381	0.00138642
P04818	Thymidylate synthase	TYMS	-1.58271	2.61514	0.00564053
Q9P283-4	Isoform 4 of Semaphorin-5B	SEMA5B	-1.72374	2.07762	0.012399
Q7Z388	Probable C-mannosyltransferase DPY19L4	DPY19L4	-1.60265	3.38936	0.00286875
Q9NPB0	SAYSvFN domain-containing protein 1	SAYSD1	-1.68796	4.29033	0.00232864
Q9NVM1	Protein eva-1 homolog B	EVA1B	-1.94559	2.52639	0.00607029
Q13591	Semaphorin-5A	SEMA5A	-1.78645	3.77335	0.00145455
Q9NVP2	Histone chaperone ASF1B	ASF1B	-2.34042	4.86845	0.00213592
Q12834	Cell division cycle protein 20 homolog	CDC20	-2.89083	4.0283	0.00174035
Q99618	Cell division cycle-associated protein 3	CDCA3	-1.85751	2.29686	0.00892952
Q8IX90	Spindle and kinetochore-associated protein 3	SKA3	-1.52734	3.85822	0.00163085

## Sheet: 1.5-fold change_Pathways
Supplementary Table S3. A subset of proteins and pathways which showed more than a 1.5-fold change in abundance after LPS challenge for 24h (adjusted p value < 0.05)
GOID	GOTerm	Ontology Source	Term PValue	Term PValue Corrected with Bonferroni step down	% Associated Genes	Nr. Genes	Associated Genes Found
GO:0036003	positive regulation of transcription from RNA polymerase II promoter in response to stress	GO_BiologicalProcess-EBI-UniProt-GOA_27.02.2019_00h00	0.0165974	0.813274	7.31707	3	ATF6, HIF1A, SESN2
GO:0036297	interstrand cross-link repair	GO_BiologicalProcess-EBI-UniProt-GOA_27.02.2019_00h00	0.0123342	0.752386	5.88235	4	FANCD2, FANCI, JAG1, UBE2T
GO:0046915	transition metal ion transmembrane transporter activity	GO_BiologicalProcess-EBI-UniProt-GOA_27.02.2019_00h00	0.0309884	0.898664	5.76923	3	HELLS, SLC39A14, SQSTM1
GO:0048009	insulin-like growth factor receptor signaling pathway	GO_BiologicalProcess-EBI-UniProt-GOA_27.02.2019_00h00	0.0225341	0.833763	6.52174	3	GRB10, IGFBP5, NKX3-1
GO:0050873	brown fat cell differentiation	GO_BiologicalProcess-EBI-UniProt-GOA_27.02.2019_00h00	0.0280095	0.896304	6	3	BNIP3, CDH11, LAMB3
GO:0036475	neuron death in response to oxidative stress	GO_BiologicalProcess-EBI-UniProt-GOA_27.02.2019_00h00	0.014504	0.797721	7.69231	3	ENDOG, HIF1A, SLC7A11
GO:1901031	regulation of response to reactive oxygen species	GO_BiologicalProcess-EBI-UniProt-GOA_27.02.2019_00h00	0.0463495	0.695243	4.91803	3	DHFR, ENDOG, SESN2
GO:0006984	ER-nucleus signaling pathway	GO_BiologicalProcess-EBI-UniProt-GOA_27.02.2019_00h00	0.0391316	0.7435	5.26316	3	ASNS, ATF6, HERPUD1
GO:0007019	microtubule depolymerization	GO_BiologicalProcess-EBI-UniProt-GOA_27.02.2019_00h00	0.034127	0.853176	5.55556	3	CKAP2, KIF2C, NAV3
GO:0042255	ribosome assembly	GO_BiologicalProcess-EBI-UniProt-GOA_27.02.2019_00h00	9.49821e-05	0.0125376	8.64198	7	MRPL11, MRPL20, MRPL40, MRPS11, MRPS2, MTERF3, NSUN4
GO:0010761	fibroblast migration	GO_BiologicalProcess-EBI-UniProt-GOA_27.02.2019_00h00	0.0357558	0.786628	5.45455	3	DDR2, SDC4, TNS1
GO:0014912	negative regulation of smooth muscle cell migration	GO_BiologicalProcess-EBI-UniProt-GOA_27.02.2019_00h00	0.00996313	0.657566	8.82353	3	IGFBP5, SERPINE1, TPM1
GO:0032570	response to progesterone	GO_BiologicalProcess-EBI-UniProt-GOA_27.02.2019_00h00	0.000835949	0.0894465	8.92857	5	ABHD2, OXTR, TGFB2, TXNIP, TYMS
GO:0002833	positive regulation of response to biotic stimulus	GO_BiologicalProcess-EBI-UniProt-GOA_27.02.2019_00h00	0.0444873	0.711797	5	3	CD180, CD274, CYBA
GO:0042769	DNA damage response, detection of DNA damage	GO_BiologicalProcess-EBI-UniProt-GOA_27.02.2019_00h00	0.00418833	0.343443	8	4	MRPS11, MRPS28, MRPS35, MRPS9
GO:0030866	cortical actin cytoskeleton organization	GO_BiologicalProcess-EBI-UniProt-GOA_27.02.2019_00h00	0.0482497	0.675496	4.83871	3	ANLN, EHD2, RACGAP1
GO:0016709	oxidoreductase activity, acting on paired donors, with incorporation or reduction of molecular oxygen, NAD(P)H as one donor, and incorporation of one atom of oxygen	GO_BiologicalProcess-EBI-UniProt-GOA_27.02.2019_00h00	0.0240928	0.819154	4.03226	5	CDH11, COQ7, DHFR, HIF1A, MSMO1
GO:2000177	regulation of neural precursor cell proliferation	GO_BiologicalProcess-EBI-UniProt-GOA_27.02.2019_00h00	0.0157043	0.785215	4.5045	5	ADGRG1, HIF1A, LIMS2, PTX3, SHCBP1
GO:0071542	dopaminergic neuron differentiation	GO_BiologicalProcess-EBI-UniProt-GOA_27.02.2019_00h00	0.0238425	0.85833	6.38298	3	HIF1A, OTX2, PTX3
GO:1904036	negative regulation of epithelial cell apoptotic process	GO_BiologicalProcess-EBI-UniProt-GOA_27.02.2019_00h00	0.0357558	0.786628	5.45455	3	ANGPTL4, SEMA5A, SERPINE1
GO:2000352	negative regulation of endothelial cell apoptotic process	GO_BiologicalProcess-EBI-UniProt-GOA_27.02.2019_00h00	0.0116619	0.723036	8.33333	3	ANGPTL4, SEMA5A, SERPINE1
GO:0006730	one-carbon metabolic process	GO_BiologicalProcess-EBI-UniProt-GOA_27.02.2019_00h00	0.00770294	0.570017	9.67742	3	DHFR, MTHFD2, TYMS
GO:0042558	pteridine-containing compound metabolic process	GO_BiologicalProcess-EBI-UniProt-GOA_27.02.2019_00h00	0.0225341	0.833763	6.52174	3	DHFR, MTHFD2, TYMS
GO:0006760	folic acid-containing compound metabolic process	GO_BiologicalProcess-EBI-UniProt-GOA_27.02.2019_00h00	0.014504	0.797721	7.69231	3	DHFR, MTHFD2, TYMS
GO:0046653	tetrahydrofolate metabolic process	GO_BiologicalProcess-EBI-UniProt-GOA_27.02.2019_00h00	0.0028785	0.259065	13.6364	3	DHFR, MTHFD2, TYMS
GO:1904888	cranial skeletal system development	GO_BiologicalProcess-EBI-UniProt-GOA_27.02.2019_00h00	0.0203641	0.855291	5.06329	4	CEP55, HIF1A, SQSTM1, TGFB2
GO:0000422	autophagy of mitochondrion	GO_BiologicalProcess-EBI-UniProt-GOA_27.02.2019_00h00	0.0430649	0.732102	4	4	BNIP3, HIF1A, MAP1LC3B2, SQSTM1
GO:0061726	mitochondrion disassembly	GO_BiologicalProcess-EBI-UniProt-GOA_27.02.2019_00h00	0.0430649	0.732102	4	4	BNIP3, HIF1A, MAP1LC3B2, SQSTM1
GO:0043457	regulation of cellular respiration	GO_BiologicalProcess-EBI-UniProt-GOA_27.02.2019_00h00	0.0125698	0.754187	8.10811	3	BNIP3, DNAJC15, HIF1A
GO:0042698	ovulation cycle	GO_BiologicalProcess-EBI-UniProt-GOA_27.02.2019_00h00	0.00554723	0.427137	5.81395	5	CDH11, EGR1, OXTR, PTX3, TGFB2
GO:0022602	ovulation cycle process	GO_BiologicalProcess-EBI-UniProt-GOA_27.02.2019_00h00	0.0426634	0.767942	5.08475	3	CDH11, PTX3, TGFB2
GO:0060840	artery development	GO_BiologicalProcess-EBI-UniProt-GOA_27.02.2019_00h00	0.00278081	0.255835	5.66038	6	CDH11, HERPUD1, JAG1, LTBP1, NKX3-1, TGFB2
GO:0035904	aorta development	GO_BiologicalProcess-EBI-UniProt-GOA_27.02.2019_00h00	0.000292177	0.0356456	8.69565	6	CDH11, HERPUD1, JAG1, LTBP1, NKX3-1, TGFB2
GO:0044550	secondary metabolite biosynthetic process	GO_BiologicalProcess-EBI-UniProt-GOA_27.02.2019_00h00	0.0309884	0.898664	5.76923	3	AURKB, CTH, SLC7A11
GO:0051781	positive regulation of cell division	GO_BiologicalProcess-EBI-UniProt-GOA_27.02.2019_00h00	0.0186536	0.839414	4.31034	5	AURKB, KIF20B, NKX3-1, RACGAP1, TGFB2
GO:0009069	serine family amino acid metabolic process	GO_BiologicalProcess-EBI-UniProt-GOA_27.02.2019_00h00	0.0179224	0.824431	5.26316	4	CTH, PSAT1, PSPH, SLC7A11
GO:0042181	ketone biosynthetic process	GO_BiologicalProcess-EBI-UniProt-GOA_27.02.2019_00h00	0.00449864	0.364389	7.84314	4	COQ5, COQ7, COQ8B, EGR1
GO:1901661	quinone metabolic process	GO_BiologicalProcess-EBI-UniProt-GOA_27.02.2019_00h00	0.0116619	0.723036	8.33333	3	COQ5, COQ7, COQ8B
GO:0006743	ubiquinone metabolic process	GO_BiologicalProcess-EBI-UniProt-GOA_27.02.2019_00h00	0.00158551	0.160137	16.6667	3	COQ5, COQ7, COQ8B
GO:1901663	quinone biosynthetic process	GO_BiologicalProcess-EBI-UniProt-GOA_27.02.2019_00h00	0.00133415	0.138751	17.6471	3	COQ5, COQ7, COQ8B
GO:0006744	ubiquinone biosynthetic process	GO_BiologicalProcess-EBI-UniProt-GOA_27.02.2019_00h00	0.00133415	0.138751	17.6471	3	COQ5, COQ7, COQ8B
GO:0044550	secondary metabolite biosynthetic process	GO_BiologicalProcess-EBI-UniProt-GOA_27.02.2019_00h00	0.0309884	0.898664	5.76923	3	AURKB, CTH, SLC7A11
GO:0008652	cellular amino acid biosynthetic process	GO_BiologicalProcess-EBI-UniProt-GOA_27.02.2019_00h00	0.0212599	0.850395	4.16667	5	ASNS, CTH, GPT2, PSAT1, PSPH
GO:0009069	serine family amino acid metabolic process	GO_BiologicalProcess-EBI-UniProt-GOA_27.02.2019_00h00	0.0179224	0.824431	5.26316	4	CTH, PSAT1, PSPH, SLC7A11
GO:1901607	alpha-amino acid biosynthetic process	GO_BiologicalProcess-EBI-UniProt-GOA_27.02.2019_00h00	0.0332381	0.864191	4.34783	4	ASNS, CTH, PSAT1, PSPH
GO:0009070	serine family amino acid biosynthetic process	GO_BiologicalProcess-EBI-UniProt-GOA_27.02.2019_00h00	0.00996313	0.657566	8.82353	3	CTH, PSAT1, PSPH
GO:0050886	endocrine process	GO_BiologicalProcess-EBI-UniProt-GOA_27.02.2019_00h00	0.00491533	0.388311	5.04202	6	CDH11, CPA4, CYBA, FGFR1, NKX3-1, OXTR
GO:0045777	positive regulation of blood pressure	GO_BiologicalProcess-EBI-UniProt-GOA_27.02.2019_00h00	0.034127	0.853176	5.55556	3	CYBA, OXTR, TPM1
GO:0060986	endocrine hormone secretion	GO_BiologicalProcess-EBI-UniProt-GOA_27.02.2019_00h00	0.0426634	0.767942	5.08475	3	CDH11, FGFR1, NKX3-1
GO:0003044	regulation of systemic arterial blood pressure mediated by a chemical signal	GO_BiologicalProcess-EBI-UniProt-GOA_27.02.2019_00h00	0.0179224	0.824431	5.26316	4	CPA4, CYBA, OXTR, TPM1
GO:0045005	DNA-dependent DNA replication maintenance of fidelity	GO_BiologicalProcess-EBI-UniProt-GOA_27.02.2019_00h00	0.0391316	0.7435	5.26316	3	ANGPTL2, ANGPTL4, FANCD2
GO:0090329	regulation of DNA-dependent DNA replication	GO_BiologicalProcess-EBI-UniProt-GOA_27.02.2019_00h00	0.0221001	0.839803	4.93827	4	ANGPTL2, ANGPTL4, FANCD2, FGFR1
GO:0031297	replication fork processing	GO_BiologicalProcess-EBI-UniProt-GOA_27.02.2019_00h00	0.0200385	0.861656	6.81818	3	ANGPTL2, ANGPTL4, FANCD2
GO:2000104	negative regulation of DNA-dependent DNA replication	GO_BiologicalProcess-EBI-UniProt-GOA_27.02.2019_00h00	0.0200385	0.861656	6.81818	3	ANGPTL2, ANGPTL4, FANCD2
GO:0048478	replication fork protection	GO_BiologicalProcess-EBI-UniProt-GOA_27.02.2019_00h00	0.00186462	0.182733	15.7895	3	ANGPTL2, ANGPTL4, FANCD2
GO:0071604	transforming growth factor beta production	GO_BiologicalProcess-EBI-UniProt-GOA_27.02.2019_00h00	0.0294789	0.913847	5.88235	3	HIF1A, LTBP1, TGFB2
GO:1904888	cranial skeletal system development	GO_BiologicalProcess-EBI-UniProt-GOA_27.02.2019_00h00	0.0203641	0.855291	5.06329	4	CEP55, HIF1A, SQSTM1, TGFB2
GO:0071634	regulation of transforming growth factor beta production	GO_BiologicalProcess-EBI-UniProt-GOA_27.02.2019_00h00	0.0251912	0.83131	6.25	3	HIF1A, LTBP1, TGFB2
GO:0000422	autophagy of mitochondrion	GO_BiologicalProcess-EBI-UniProt-GOA_27.02.2019_00h00	0.0430649	0.732102	4	4	BNIP3, HIF1A, MAP1LC3B2, SQSTM1
GO:0061726	mitochondrion disassembly	GO_BiologicalProcess-EBI-UniProt-GOA_27.02.2019_00h00	0.0430649	0.732102	4	4	BNIP3, HIF1A, MAP1LC3B2, SQSTM1
GO:0003151	outflow tract morphogenesis	GO_BiologicalProcess-EBI-UniProt-GOA_27.02.2019_00h00	0.0430649	0.732102	4	4	HERPUD1, HIF1A, JAG1, TGFB2
GO:0003208	cardiac ventricle morphogenesis	GO_BiologicalProcess-EBI-UniProt-GOA_27.02.2019_00h00	0.00803726	0.578683	5.31915	5	HERPUD1, HIF1A, JAG1, TGFB2, TPM1
GO:0071692	protein localization to extracellular region	GO_BiologicalProcess-EBI-UniProt-GOA_27.02.2019_00h00	0.000583379	0.0653384	23.0769	3	FBN1, FBN2, LTBP1
GO:0071694	maintenance of protein location in extracellular region	GO_BiologicalProcess-EBI-UniProt-GOA_27.02.2019_00h00	0.000453144	0.0525647	25	3	FBN1, FBN2, LTBP1
GO:1900115	extracellular regulation of signal transduction	GO_BiologicalProcess-EBI-UniProt-GOA_27.02.2019_00h00	0.00133415	0.138751	17.6471	3	FBN1, FBN2, LTBP1
GO:1900116	extracellular negative regulation of signal transduction	GO_BiologicalProcess-EBI-UniProt-GOA_27.02.2019_00h00	0.00133415	0.138751	17.6471	3	FBN1, FBN2, LTBP1
GO:1903845	negative regulation of cellular response to transforming growth factor beta stimulus	GO_BiologicalProcess-EBI-UniProt-GOA_27.02.2019_00h00	0.0343863	0.825272	4.30108	4	BAMBI, FBN1, FBN2, LTBP1
GO:0035581	sequestering of extracellular ligand from receptor	GO_BiologicalProcess-EBI-UniProt-GOA_27.02.2019_00h00	0.000910219	0.0964832	20	3	FBN1, FBN2, LTBP1
GO:0048048	embryonic eye morphogenesis	GO_BiologicalProcess-EBI-UniProt-GOA_27.02.2019_00h00	0.0165974	0.813274	7.31707	3	FBN1, FBN2, MFAP2
GO:0030512	negative regulation of transforming growth factor beta receptor signaling pathway	GO_BiologicalProcess-EBI-UniProt-GOA_27.02.2019_00h00	0.0321127	0.899156	4.3956	4	BAMBI, FBN1, FBN2, LTBP1
GO:0035583	sequestering of TGFbeta in extracellular matrix	GO_BiologicalProcess-EBI-UniProt-GOA_27.02.2019_00h00	8.90842e-06	0.00122936	75	3	FBN1, FBN2, LTBP1
GO:0070192	chromosome organization involved in meiotic cell cycle	GO_BiologicalProcess-EBI-UniProt-GOA_27.02.2019_00h00	0.0212212	0.870068	5	4	FANCD2, NCAPH2, SMC2, SMC4
GO:0045132	meiotic chromosome segregation	GO_BiologicalProcess-EBI-UniProt-GOA_27.02.2019_00h00	0.000200228	0.0250285	6.61157	8	ANGPTL2, FANCD2, NCAPH2, NUF2, PLK1, SMC2, SMC4, TOP2A
GO:0010032	meiotic chromosome condensation	GO_BiologicalProcess-EBI-UniProt-GOA_27.02.2019_00h00	0.000343186	0.0411823	27.2727	3	NCAPH2, SMC2, SMC4
GO:0006323	DNA packaging	GO_BiologicalProcess-EBI-UniProt-GOA_27.02.2019_00h00	0.00165269	0.165269	4.04858	10	ASF1B, CHAF1A, CHAF1B, HELLS, HJURP, NCAPG2, NCAPH2, SMC2, SMC4, TOP2A
GO:0007076	mitotic chromosome condensation	GO_BiologicalProcess-EBI-UniProt-GOA_27.02.2019_00h00	0.0032784	0.288499	13.0435	3	NCAPH2, SMC2, SMC4
GO:0034723	DNA replication-dependent nucleosome organization	GO_BiologicalProcess-EBI-UniProt-GOA_27.02.2019_00h00	0.0107931	0.690757	8.57143	3	ASF1B, CHAF1A, CHAF1B
GO:0045070	positive regulation of viral genome replication	GO_BiologicalProcess-EBI-UniProt-GOA_27.02.2019_00h00	0.0188512	0.829454	6.97674	3	CHAF1A, CHAF1B, TOP2A
GO:0030261	chromosome condensation	GO_BiologicalProcess-EBI-UniProt-GOA_27.02.2019_00h00	0.000706991	0.077769	9.25926	5	NCAPG2, NCAPH2, SMC2, SMC4, TOP2A
GO:0006335	DNA replication-dependent nucleosome assembly	GO_BiologicalProcess-EBI-UniProt-GOA_27.02.2019_00h00	0.0107931	0.690757	8.57143	3	ASF1B, CHAF1A, CHAF1B
GO:0072348	sulfur compound transport	GO_BiologicalProcess-EBI-UniProt-GOA_27.02.2019_00h00	0.00848507	0.58547	6.55738	4	RACGAP1, SLC1A4, SLC6A6, SLC7A11
GO:0005326	neurotransmitter transporter activity	GO_BiologicalProcess-EBI-UniProt-GOA_27.02.2019_00h00	0.0111389	0.701753	6.06061	4	SLC6A15, SLC6A6, SLC6A8, SLC7A11
GO:0072337	modified amino acid transport	GO_BiologicalProcess-EBI-UniProt-GOA_27.02.2019_00h00	0.0177042	0.832098	7.14286	3	SLC1A4, SLC6A8, SLC7A11
GO:0072349	modified amino acid transmembrane transporter activity	GO_BiologicalProcess-EBI-UniProt-GOA_27.02.2019_00h00	0.00841843	0.58929	9.375	3	SLC1A4, SLC6A8, SLC7A11
GO:1901682	sulfur compound transmembrane transporter activity	GO_BiologicalProcess-EBI-UniProt-GOA_27.02.2019_00h00	0.0309884	0.898664	5.76923	3	SLC1A4, SLC6A6, SLC7A11
GO:0015804	neutral amino acid transport	GO_BiologicalProcess-EBI-UniProt-GOA_27.02.2019_00h00	0.0105704	0.687079	6.15385	4	CDH11, SLC1A4, SLC6A15, SLC7A11
GO:0015171	amino acid transmembrane transporter activity	GO_BiologicalProcess-EBI-UniProt-GOA_27.02.2019_00h00	0.0135825	0.7742	4.6729	5	SLC1A4, SLC6A15, SLC6A6, SLC6A8, SLC7A11
GO:0005343	organic acid:sodium symporter activity	GO_BiologicalProcess-EBI-UniProt-GOA_27.02.2019_00h00	0.0135171	0.783991	7.89474	3	SLC6A15, SLC6A6, SLC6A8
GO:0005328	neurotransmitter:sodium symporter activity	GO_BiologicalProcess-EBI-UniProt-GOA_27.02.2019_00h00	0.0116619	0.723036	8.33333	3	SLC6A15, SLC6A6, SLC6A8
GO:0050886	endocrine process	GO_BiologicalProcess-EBI-UniProt-GOA_27.02.2019_00h00	0.00491533	0.388311	5.04202	6	CDH11, CPA4, CYBA, FGFR1, NKX3-1, OXTR
GO:0051781	positive regulation of cell division	GO_BiologicalProcess-EBI-UniProt-GOA_27.02.2019_00h00	0.0186536	0.839414	4.31034	5	AURKB, KIF20B, NKX3-1, RACGAP1, TGFB2
GO:0035272	exocrine system development	GO_BiologicalProcess-EBI-UniProt-GOA_27.02.2019_00h00	0.00897861	0.610546	6.45161	4	FGFR1, NKX3-1, NTN4, TGFB2
GO:0072132	mesenchyme morphogenesis	GO_BiologicalProcess-EBI-UniProt-GOA_27.02.2019_00h00	0.0426634	0.767942	5.08475	3	FGFR1, HERPUD1, TGFB2
GO:0060986	endocrine hormone secretion	GO_BiologicalProcess-EBI-UniProt-GOA_27.02.2019_00h00	0.0426634	0.767942	5.08475	3	CDH11, FGFR1, NKX3-1
GO:0007431	salivary gland development	GO_BiologicalProcess-EBI-UniProt-GOA_27.02.2019_00h00	0.0038928	0.326995	8.16327	4	FGFR1, NKX3-1, NTN4, TGFB2
GO:0007435	salivary gland morphogenesis	GO_BiologicalProcess-EBI-UniProt-GOA_27.02.2019_00h00	0.00285173	0.259507	8.88889	4	FGFR1, NKX3-1, NTN4, TGFB2
GO:0060840	artery development	GO_BiologicalProcess-EBI-UniProt-GOA_27.02.2019_00h00	0.00278081	0.255835	5.66038	6	CDH11, HERPUD1, JAG1, LTBP1, NKX3-1, TGFB2
GO:0035904	aorta development	GO_BiologicalProcess-EBI-UniProt-GOA_27.02.2019_00h00	0.000292177	0.0356456	8.69565	6	CDH11, HERPUD1, JAG1, LTBP1, NKX3-1, TGFB2
GO:0032350	regulation of hormone metabolic process	GO_BiologicalProcess-EBI-UniProt-GOA_27.02.2019_00h00	0.0357558	0.786628	5.45455	3	EGR1, HIF1A, STC2
GO:0034340	response to type I interferon	GO_BiologicalProcess-EBI-UniProt-GOA_27.02.2019_00h00	0.0157043	0.785215	4.5045	5	CHAF1A, CHAF1B, EGR1, HIF1A, IFITM3
GO:0046885	regulation of hormone biosynthetic process	GO_BiologicalProcess-EBI-UniProt-GOA_27.02.2019_00h00	0.0107931	0.690757	8.57143	3	EGR1, HIF1A, STC2
GO:0006323	DNA packaging	GO_BiologicalProcess-EBI-UniProt-GOA_27.02.2019_00h00	0.00165269	0.165269	4.04858	10	ASF1B, CHAF1A, CHAF1B, HELLS, HJURP, NCAPG2, NCAPH2, SMC2, SMC4, TOP2A
GO:0034723	DNA replication-dependent nucleosome organization	GO_BiologicalProcess-EBI-UniProt-GOA_27.02.2019_00h00	0.0107931	0.690757	8.57143	3	ASF1B, CHAF1A, CHAF1B
GO:0045070	positive regulation of viral genome replication	GO_BiologicalProcess-EBI-UniProt-GOA_27.02.2019_00h00	0.0188512	0.829454	6.97674	3	CHAF1A, CHAF1B, TOP2A
GO:0017148	negative regulation of translation	GO_BiologicalProcess-EBI-UniProt-GOA_27.02.2019_00h00	0.00233737	0.224388	4.54545	8	CHAF1A, CHAF1B, DHFR, IGFBP5, MRPL13, SESN2, TYMS, ZFP36L1
GO:0006335	DNA replication-dependent nucleosome assembly	GO_BiologicalProcess-EBI-UniProt-GOA_27.02.2019_00h00	0.0107931	0.690757	8.57143	3	ASF1B, CHAF1A, CHAF1B
GO:1900151	regulation of nuclear-transcribed mRNA catabolic process, deadenylation-dependent decay	GO_BiologicalProcess-EBI-UniProt-GOA_27.02.2019_00h00	0.0125698	0.754187	8.10811	3	CHAF1A, CHAF1B, ZFP36L1
GO:1900153	positive regulation of nuclear-transcribed mRNA catabolic process, deadenylation-dependent decay	GO_BiologicalProcess-EBI-UniProt-GOA_27.02.2019_00h00	0.0107931	0.690757	8.57143	3	CHAF1A, CHAF1B, ZFP36L1
GO:0007492	endoderm development	GO_BiologicalProcess-EBI-UniProt-GOA_27.02.2019_00h00	0.0299301	0.897904	4.49438	4	FN1, HIF1A, LAMB3, ZFP36L1
GO:0048864	stem cell development	GO_BiologicalProcess-EBI-UniProt-GOA_27.02.2019_00h00	0.0168437	0.808498	4.42478	5	FN1, HIF1A, JAG1, SEMA5A, SEMA5B
GO:0003151	outflow tract morphogenesis	GO_BiologicalProcess-EBI-UniProt-GOA_27.02.2019_00h00	0.0430649	0.732102	4	4	HERPUD1, HIF1A, JAG1, TGFB2
GO:0001706	endoderm formation	GO_BiologicalProcess-EBI-UniProt-GOA_27.02.2019_00h00	0.0391316	0.7435	5.26316	3	FN1, HIF1A, LAMB3
GO:0014031	mesenchymal cell development	GO_BiologicalProcess-EBI-UniProt-GOA_27.02.2019_00h00	0.00416142	0.345398	5.21739	6	FN1, HERPUD1, HIF1A, JAG1, SEMA5A, SEMA5B
GO:0014033	neural crest cell differentiation	GO_BiologicalProcess-EBI-UniProt-GOA_27.02.2019_00h00	0.0219466	0.855917	4.13223	5	FN1, HIF1A, JAG1, SEMA5A, SEMA5B
GO:0035987	endodermal cell differentiation	GO_BiologicalProcess-EBI-UniProt-GOA_27.02.2019_00h00	0.0294789	0.913847	5.88235	3	FN1, HIF1A, LAMB3
GO:0014032	neural crest cell development	GO_BiologicalProcess-EBI-UniProt-GOA_27.02.2019_00h00	0.0146176	0.789348	4.58716	5	FN1, HIF1A, JAG1, SEMA5A, SEMA5B
GO:0001755	neural crest cell migration	GO_BiologicalProcess-EBI-UniProt-GOA_27.02.2019_00h00	0.0203641	0.855291	5.06329	4	FN1, HIF1A, SEMA5A, SEMA5B
GO:0030517	negative regulation of axon extension	GO_BiologicalProcess-EBI-UniProt-GOA_27.02.2019_00h00	0.0251912	0.83131	6.25	3	IFRD1, SEMA5A, SEMA5B
GO:0050771	negative regulation of axonogenesis	GO_BiologicalProcess-EBI-UniProt-GOA_27.02.2019_00h00	0.0355574	0.81782	4.25532	4	EFNB3, IFRD1, SEMA5A, SEMA5B
GO:0022411	cellular component disassembly	GO_BiologicalProcess-EBI-UniProt-GOA_27.02.2019_00h00	1.43597e-46	2.26884e-44	11.0429	72	AURKAIP1, BNIP3, CHCHD1, CKAP2, DDR2, ENDOG, GADD45GIP1, HIF1A, KIF2C, MAP1LC3B2, MRPL11, MRPL13, MRPL14, MRPL15, MRPL16, MRPL17, MRPL18, MRPL19, MRPL2, MRPL20, MRPL21, MRPL24, MRPL27, MRPL28, MRPL30, MRPL32, MRPL33, MRPL35, MRPL37, MRPL38, MRPL39, MRPL4, MRPL40, MRPL41, MRPL43, MRPL44, MRPL45, MRPL47, MRPL48, MRPL50, MRPL51, MRPL52, MRPL54, MRPL55, MRPL57, MRPL58, MRPL9, MRPS10, MRPS11, MRPS12, …
GO:0032984	protein-containing complex disassembly	GO_BiologicalProcess-EBI-UniProt-GOA_27.02.2019_00h00	3.42746e-54	5.44966e-52	17.1053	65	AURKAIP1, BNIP3, CHCHD1, CKAP2, GADD45GIP1, KIF2C, MRPL11, MRPL13, MRPL14, MRPL15, MRPL16, MRPL17, MRPL18, MRPL19, MRPL2, MRPL20, MRPL21, MRPL24, MRPL27, MRPL28, MRPL30, MRPL32, MRPL33, MRPL35, MRPL37, MRPL38, MRPL39, MRPL4, MRPL40, MRPL41, MRPL43, MRPL44, MRPL45, MRPL47, MRPL48, MRPL50, MRPL51, MRPL52, MRPL54, MRPL55, MRPL57, MRPL58, MRPL9, MRPS10, MRPS11, MRPS12, MRPS14, MRPS15, MRPS18A, MRPS18…
GO:0043603	cellular amide metabolic process	GO_BiologicalProcess-EBI-UniProt-GOA_27.02.2019_00h00	1.03382e-30	1.58175e-28	5.74128	79	ASNS, AURKAIP1, CHAF1A, CHAF1B, CHCHD1, CPA4, DHFR, FAM129A, FAR1, GADD45GIP1, GTPBP2, IFRD1, IGFBP5, MRPL11, MRPL13, MRPL14, MRPL15, MRPL16, MRPL17, MRPL18, MRPL19, MRPL2, MRPL20, MRPL21, MRPL24, MRPL27, MRPL28, MRPL30, MRPL32, MRPL33, MRPL35, MRPL37, MRPL38, MRPL39, MRPL4, MRPL40, MRPL41, MRPL43, MRPL44, MRPL45, MRPL47, MRPL48, MRPL50, MRPL51, MRPL52, MRPL54, MRPL55, MRPL57, MRPL58, MRPL9, MRPS…
GO:0006518	peptide metabolic process	GO_BiologicalProcess-EBI-UniProt-GOA_27.02.2019_00h00	4.28598e-36	6.64327e-34	7.21063	76	AURKAIP1, CHAF1A, CHAF1B, CHCHD1, CPA4, DHFR, FAM129A, GADD45GIP1, GTPBP2, IFRD1, IGFBP5, MRPL11, MRPL13, MRPL14, MRPL15, MRPL16, MRPL17, MRPL18, MRPL19, MRPL2, MRPL20, MRPL21, MRPL24, MRPL27, MRPL28, MRPL30, MRPL32, MRPL33, MRPL35, MRPL37, MRPL38, MRPL39, MRPL4, MRPL40, MRPL41, MRPL43, MRPL44, MRPL45, MRPL47, MRPL48, MRPL50, MRPL51, MRPL52, MRPL54, MRPL55, MRPL57, MRPL58, MRPL9, MRPS10, MRPS11, …
GO:0043604	amide biosynthetic process	GO_BiologicalProcess-EBI-UniProt-GOA_27.02.2019_00h00	5.06349e-35	7.79777e-33	7.32932	73	ASNS, AURKAIP1, CHAF1A, CHAF1B, CHCHD1, DHFR, FAM129A, GADD45GIP1, GTPBP2, IGFBP5, MRPL11, MRPL13, MRPL14, MRPL15, MRPL16, MRPL17, MRPL18, MRPL19, MRPL2, MRPL20, MRPL21, MRPL24, MRPL27, MRPL28, MRPL30, MRPL32, MRPL33, MRPL35, MRPL37, MRPL38, MRPL39, MRPL4, MRPL40, MRPL41, MRPL43, MRPL44, MRPL45, MRPL47, MRPL48, MRPL50, MRPL51, MRPL52, MRPL54, MRPL55, MRPL57, MRPL58, MRPL9, MRPS10, MRPS11, MRPS12,…
GO:0043624	cellular protein complex disassembly	GO_BiologicalProcess-EBI-UniProt-GOA_27.02.2019_00h00	5.37926e-65	8.60681e-63	25.2964	64	AURKAIP1, CHCHD1, CKAP2, GADD45GIP1, KIF2C, MRPL11, MRPL13, MRPL14, MRPL15, MRPL16, MRPL17, MRPL18, MRPL19, MRPL2, MRPL20, MRPL21, MRPL24, MRPL27, MRPL28, MRPL30, MRPL32, MRPL33, MRPL35, MRPL37, MRPL38, MRPL39, MRPL4, MRPL40, MRPL41, MRPL43, MRPL44, MRPL45, MRPL47, MRPL48, MRPL50, MRPL51, MRPL52, MRPL54, MRPL55, MRPL57, MRPL58, MRPL9, MRPS10, MRPS11, MRPS12, MRPS14, MRPS15, MRPS18A, MRPS18C, MRPS…
GO:0140053	mitochondrial gene expression	GO_BiologicalProcess-EBI-UniProt-GOA_27.02.2019_00h00	5.43686e-73	8.80771e-71	35.0282	62	AURKAIP1, CHCHD1, GADD45GIP1, MRPL11, MRPL13, MRPL14, MRPL15, MRPL16, MRPL17, MRPL18, MRPL19, MRPL2, MRPL20, MRPL21, MRPL24, MRPL27, MRPL28, MRPL30, MRPL32, MRPL33, MRPL35, MRPL37, MRPL38, MRPL39, MRPL4, MRPL40, MRPL41, MRPL43, MRPL44, MRPL45, MRPL47, MRPL48, MRPL50, MRPL51, MRPL52, MRPL54, MRPL55, MRPL57, MRPL58, MRPL9, MRPS10, MRPS11, MRPS12, MRPS14, MRPS15, MRPS18A, MRPS18C, MRPS2, MRPS21, MRP…
GO:0043043	peptide biosynthetic process	GO_BiologicalProcess-EBI-UniProt-GOA_27.02.2019_00h00	7.97338e-40	1.24385e-37	8.81273	72	AURKAIP1, CHAF1A, CHAF1B, CHCHD1, DHFR, FAM129A, GADD45GIP1, GTPBP2, IGFBP5, MRPL11, MRPL13, MRPL14, MRPL15, MRPL16, MRPL17, MRPL18, MRPL19, MRPL2, MRPL20, MRPL21, MRPL24, MRPL27, MRPL28, MRPL30, MRPL32, MRPL33, MRPL35, MRPL37, MRPL38, MRPL39, MRPL4, MRPL40, MRPL41, MRPL43, MRPL44, MRPL45, MRPL47, MRPL48, MRPL50, MRPL51, MRPL52, MRPL54, MRPL55, MRPL57, MRPL58, MRPL9, MRPS10, MRPS11, MRPS12, MRPS1…
GO:0006412	translation	GO_BiologicalProcess-EBI-UniProt-GOA_27.02.2019_00h00	5.99999e-40	9.41999e-38	9.03308	71	AURKAIP1, CHAF1A, CHAF1B, CHCHD1, DHFR, FAM129A, GADD45GIP1, GTPBP2, IGFBP5, MRPL11, MRPL13, MRPL14, MRPL15, MRPL16, MRPL17, MRPL18, MRPL19, MRPL2, MRPL20, MRPL21, MRPL24, MRPL27, MRPL28, MRPL30, MRPL32, MRPL33, MRPL35, MRPL37, MRPL38, MRPL39, MRPL4, MRPL40, MRPL41, MRPL43, MRPL44, MRPL45, MRPL47, MRPL48, MRPL50, MRPL51, MRPL52, MRPL54, MRPL55, MRPL57, MRPL58, MRPL9, MRPS10, MRPS11, MRPS12, MRPS1…
GO:0006414	translational elongation	GO_BiologicalProcess-EBI-UniProt-GOA_27.02.2019_00h00	1.61725e-72	2.60377e-70	37.2671	60	AURKAIP1, CHCHD1, GADD45GIP1, GTPBP2, MRPL11, MRPL13, MRPL14, MRPL15, MRPL16, MRPL17, MRPL18, MRPL19, MRPL2, MRPL20, MRPL21, MRPL24, MRPL27, MRPL28, MRPL30, MRPL32, MRPL33, MRPL35, MRPL37, MRPL38, MRPL39, MRPL4, MRPL40, MRPL41, MRPL43, MRPL44, MRPL45, MRPL47, MRPL48, MRPL50, MRPL51, MRPL52, MRPL54, MRPL55, MRPL57, MRPL58, MRPL9, MRPS10, MRPS11, MRPS12, MRPS14, MRPS15, MRPS18A, MRPS18C, MRPS2, MRP…
GO:0006415	translational termination	GO_BiologicalProcess-EBI-UniProt-GOA_27.02.2019_00h00	7.26126e-84	1.19085e-81	52.1739	60	AURKAIP1, CHCHD1, GADD45GIP1, MRPL11, MRPL13, MRPL14, MRPL15, MRPL16, MRPL17, MRPL18, MRPL19, MRPL2, MRPL20, MRPL21, MRPL24, MRPL27, MRPL28, MRPL30, MRPL32, MRPL33, MRPL35, MRPL37, MRPL38, MRPL39, MRPL4, MRPL40, MRPL41, MRPL43, MRPL44, MRPL45, MRPL47, MRPL48, MRPL50, MRPL51, MRPL52, MRPL54, MRPL55, MRPL57, MRPL58, MRPL9, MRPS10, MRPS11, MRPS12, MRPS14, MRPS15, MRPS18A, MRPS18C, MRPS2, MRPS21, MRP…
GO:0032543	mitochondrial translation	GO_BiologicalProcess-EBI-UniProt-GOA_27.02.2019_00h00	4.5425e-77	7.40428e-75	41.2162	61	AURKAIP1, CHCHD1, GADD45GIP1, MRPL11, MRPL13, MRPL14, MRPL15, MRPL16, MRPL17, MRPL18, MRPL19, MRPL2, MRPL20, MRPL21, MRPL24, MRPL27, MRPL28, MRPL30, MRPL32, MRPL33, MRPL35, MRPL37, MRPL38, MRPL39, MRPL4, MRPL40, MRPL41, MRPL43, MRPL44, MRPL45, MRPL47, MRPL48, MRPL50, MRPL51, MRPL52, MRPL54, MRPL55, MRPL57, MRPL58, MRPL9, MRPS10, MRPS11, MRPS12, MRPS14, MRPS15, MRPS18A, MRPS18C, MRPS2, MRPS21, MRP…
GO:0070125	mitochondrial translational elongation	GO_BiologicalProcess-EBI-UniProt-GOA_27.02.2019_00h00	1.63356e-88	2.71171e-86	61.4583	59	AURKAIP1, CHCHD1, GADD45GIP1, MRPL11, MRPL13, MRPL14, MRPL15, MRPL16, MRPL17, MRPL18, MRPL19, MRPL2, MRPL20, MRPL21, MRPL24, MRPL27, MRPL28, MRPL30, MRPL32, MRPL33, MRPL35, MRPL37, MRPL38, MRPL39, MRPL4, MRPL40, MRPL41, MRPL43, MRPL44, MRPL45, MRPL47, MRPL48, MRPL50, MRPL51, MRPL52, MRPL54, MRPL55, MRPL57, MRPL58, MRPL9, MRPS10, MRPS11, MRPS12, MRPS14, MRPS15, MRPS18A, MRPS18C, MRPS2, MRPS21, MRP…
GO:0070126	mitochondrial translational termination	GO_BiologicalProcess-EBI-UniProt-GOA_27.02.2019_00h00	4.12909e-88	6.813e-86	60.8247	59	AURKAIP1, CHCHD1, GADD45GIP1, MRPL11, MRPL13, MRPL14, MRPL15, MRPL16, MRPL17, MRPL18, MRPL19, MRPL2, MRPL20, MRPL21, MRPL24, MRPL27, MRPL28, MRPL30, MRPL32, MRPL33, MRPL35, MRPL37, MRPL38, MRPL39, MRPL4, MRPL40, MRPL41, MRPL43, MRPL44, MRPL45, MRPL47, MRPL48, MRPL50, MRPL51, MRPL52, MRPL54, MRPL55, MRPL57, MRPL58, MRPL9, MRPS10, MRPS11, MRPS12, MRPS14, MRPS15, MRPS18A, MRPS18C, MRPS2, MRPS21, MRP…
GO:0000910	cytokinesis	GO_BiologicalProcess-EBI-UniProt-GOA_27.02.2019_00h00	3.28597e-07	4.69894e-05	6.63717	15	ABHD4, ANGPTL2, ANLN, AURKB, CEP55, CKAP2, FANCD2, FN1, HIF1A, KIF20A, KIF20B, KIF4A, PLK1, PRC1, RACGAP1
GO:0051302	regulation of cell division	GO_BiologicalProcess-EBI-UniProt-GOA_27.02.2019_00h00	0.000172225	0.0218725	4.97738	11	AURKB, FANCD2, HIF1A, KIF20A, KIF20B, NKX3-1, PLK1, PRC1, RACGAP1, TGFB2, TXNIP
GO:0008608	attachment of spindle microtubules to kinetochore	GO_BiologicalProcess-EBI-UniProt-GOA_27.02.2019_00h00	0.000216136	0.0268009	11.9048	5	AURKB, KIF2C, NDC80, NUF2, RACGAP1
GO:0032506	cytokinetic process	GO_BiologicalProcess-EBI-UniProt-GOA_27.02.2019_00h00	8.36984e-06	0.00116341	12.5	7	ABHD4, ANLN, AURKB, CEP55, KIF20A, KIF20B, RACGAP1
GO:0051781	positive regulation of cell division	GO_BiologicalProcess-EBI-UniProt-GOA_27.02.2019_00h00	0.0186536	0.839414	4.31034	5	AURKB, KIF20B, NKX3-1, RACGAP1, TGFB2
GO:0007051	spindle organization	GO_BiologicalProcess-EBI-UniProt-GOA_27.02.2019_00h00	4.39167e-06	0.000619226	6.19048	13	AURKB, CDC20, KIF11, KIF4A, KIFC1, NDC80, NUF2, PLK1, PRC1, RACGAP1, SPC25, TACC3, TPX2
GO:0035272	exocrine system development	GO_BiologicalProcess-EBI-UniProt-GOA_27.02.2019_00h00	0.00897861	0.610546	6.45161	4	FGFR1, NKX3-1, NTN4, TGFB2
GO:0061640	cytoskeleton-dependent cytokinesis	GO_BiologicalProcess-EBI-UniProt-GOA_27.02.2019_00h00	2.25476e-08	3.29195e-06	9.77444	13	ABHD4, ANGPTL2, ANLN, AURKB, CEP55, CKAP2, FANCD2, FN1, KIF20A, KIF20B, KIF4A, PLK1, RACGAP1
GO:0051231	spindle elongation	GO_BiologicalProcess-EBI-UniProt-GOA_27.02.2019_00h00	2.63647e-05	0.00353287	28.5714	4	AURKB, KIF4A, PRC1, RACGAP1
GO:0000281	mitotic cytokinesis	GO_BiologicalProcess-EBI-UniProt-GOA_27.02.2019_00h00	4.871e-06	0.00068194	9.375	9	ANLN, CEP55, CKAP2, FANCD2, KIF20A, KIF20B, KIF4A, PLK1, RACGAP1
GO:0032465	regulation of cytokinesis	GO_BiologicalProcess-EBI-UniProt-GOA_27.02.2019_00h00	0.000168369	0.0215513	6.77966	8	AURKB, FANCD2, HIF1A, KIF20A, KIF20B, PLK1, PRC1, RACGAP1
GO:1902850	microtubule cytoskeleton organization involved in mitosis	GO_BiologicalProcess-EBI-UniProt-GOA_27.02.2019_00h00	2.66959e-08	3.87091e-06	8.75	14	AURKB, CDC20, HIF1A, KIF11, KIF4A, KIFC1, NDC80, NUF2, PLK1, PRC1, RACGAP1, SPC25, TACC3, TPX2
GO:0051255	spindle midzone assembly	GO_BiologicalProcess-EBI-UniProt-GOA_27.02.2019_00h00	0.000735291	0.0794115	21.4286	3	AURKB, KIF4A, RACGAP1
GO:0051225	spindle assembly	GO_BiologicalProcess-EBI-UniProt-GOA_27.02.2019_00h00	0.000362206	0.0431026	6.06061	8	AURKB, CDC20, KIF11, KIF4A, KIFC1, PLK1, RACGAP1, TPX2
GO:0007052	mitotic spindle organization	GO_BiologicalProcess-EBI-UniProt-GOA_27.02.2019_00h00	1.55746e-08	2.30504e-06	10.0775	13	AURKB, CDC20, KIF11, KIF4A, KIFC1, NDC80, NUF2, PLK1, PRC1, RACGAP1, SPC25, TACC3, TPX2
GO:0032467	positive regulation of cytokinesis	GO_BiologicalProcess-EBI-UniProt-GOA_27.02.2019_00h00	0.034127	0.853176	5.55556	3	AURKB, KIF20B, RACGAP1
GO:1902410	mitotic cytokinetic process	GO_BiologicalProcess-EBI-UniProt-GOA_27.02.2019_00h00	0.0091717	0.614504	9.09091	3	CEP55, KIF20A, KIF20B
GO:0000022	mitotic spindle elongation	GO_BiologicalProcess-EBI-UniProt-GOA_27.02.2019_00h00	1.90282e-05	0.00260686	30.7692	4	AURKB, KIF4A, PRC1, RACGAP1
GO:0007431	salivary gland development	GO_BiologicalProcess-EBI-UniProt-GOA_27.02.2019_00h00	0.0038928	0.326995	8.16327	4	FGFR1, NKX3-1, NTN4, TGFB2
GO:0034502	protein localization to chromosome	GO_BiologicalProcess-EBI-UniProt-GOA_27.02.2019_00h00	0.0240928	0.819154	4.03226	5	AURKB, FANCD2, HIF1A, NDC80, PLK1
GO:0007435	salivary gland morphogenesis	GO_BiologicalProcess-EBI-UniProt-GOA_27.02.2019_00h00	0.00285173	0.259507	8.88889	4	FGFR1, NKX3-1, NTN4, TGFB2
GO:0051256	mitotic spindle midzone assembly	GO_BiologicalProcess-EBI-UniProt-GOA_27.02.2019_00h00	0.000343186	0.0411823	27.2727	3	AURKB, KIF4A, RACGAP1
GO:0090307	mitotic spindle assembly	GO_BiologicalProcess-EBI-UniProt-GOA_27.02.2019_00h00	3.34261e-06	0.000474651	11.5942	8	AURKB, CDC20, KIF11, KIF4A, KIFC1, PLK1, RACGAP1, TPX2
GO:1903046	meiotic cell cycle process	GO_BiologicalProcess-EBI-UniProt-GOA_27.02.2019_00h00	0.00133487	0.137492	4.16667	10	ANGPTL2, CDC20, CKS2, FANCD2, NCAPH2, NUF2, PLK1, SMC2, SMC4, TOP2A
GO:0051304	chromosome separation	GO_BiologicalProcess-EBI-UniProt-GOA_27.02.2019_00h00	0.000189101	0.0238268	6.66667	8	AURKB, CDC20, DLGAP5, NCAPH2, NDC80, PLK1, TACC3, TOP2A
GO:0051983	regulation of chromosome segregation	GO_BiologicalProcess-EBI-UniProt-GOA_27.02.2019_00h00	7.53731e-05	0.0100246	6.66667	9	AURKB, CDC20, DLGAP5, KIF2C, MKI67, NDC80, PLK1, RACGAP1, TACC3
GO:0098813	nuclear chromosome segregation	GO_BiologicalProcess-EBI-UniProt-GOA_27.02.2019_00h00	2.13407e-08	3.13708e-06	5.95238	20	ANGPTL2, AURKB, CDC20, CDCA8, DLGAP5, FANCD2, GEM, KIF2C, KIF4A, KIFC1, NCAPH2, NDC80, NUF2, PLK1, PRC1, RACGAP1, SMC2, SMC4, TACC3, TOP2A
GO:0008608	attachment of spindle microtubules to kinetochore	GO_BiologicalProcess-EBI-UniProt-GOA_27.02.2019_00h00	0.000216136	0.0268009	11.9048	5	AURKB, KIF2C, NDC80, NUF2, RACGAP1
GO:0048285	organelle fission	GO_BiologicalProcess-EBI-UniProt-GOA_27.02.2019_00h00	5.28659e-09	7.92989e-07	4.7138	28	ANGPTL2, ANLN, AURKAIP1, AURKB, BNIP3, CDC20, CDCA8, CKS2, DLGAP5, FANCD2, KIF11, KIF20B, KIF2C, KIF4A, KIFC1, MKI67, NCAPH2, NDC80, NUF2, PBK, PLK1, PRC1, RACGAP1, SMC2, SMC4, TACC3, TOP2A, TPX2
GO:0070192	chromosome organization involved in meiotic cell cycle	GO_BiologicalProcess-EBI-UniProt-GOA_27.02.2019_00h00	0.0212212	0.870068	5	4	FANCD2, NCAPH2, SMC2, SMC4
GO:0007051	spindle organization	GO_BiologicalProcess-EBI-UniProt-GOA_27.02.2019_00h00	4.39167e-06	0.000619226	6.19048	13	AURKB, CDC20, KIF11, KIF4A, KIFC1, NDC80, NUF2, PLK1, PRC1, RACGAP1, SPC25, TACC3, TPX2
GO:0000819	sister chromatid segregation	GO_BiologicalProcess-EBI-UniProt-GOA_27.02.2019_00h00	2.75893e-08	3.97286e-06	6.93878	17	AURKB, CDC20, CDCA8, DLGAP5, KIF2C, KIF4A, KIFC1, NCAPH2, NDC80, NUF2, PLK1, PRC1, RACGAP1, SMC2, SMC4, TACC3, TOP2A
GO:0051383	kinetochore organization	GO_BiologicalProcess-EBI-UniProt-GOA_27.02.2019_00h00	0.000466628	0.0536622	14.2857	4	NDC80, NUF2, SMC2, SMC4
GO:0140013	meiotic nuclear division	GO_BiologicalProcess-EBI-UniProt-GOA_27.02.2019_00h00	0.000714078	0.0778345	4.52489	10	ANGPTL2, CDC20, CKS2, FANCD2, NCAPH2, NUF2, PLK1, SMC2, SMC4, TOP2A
GO:0000280	nuclear division	GO_BiologicalProcess-EBI-UniProt-GOA_27.02.2019_00h00	3.26524e-09	4.93052e-07	4.97238	27	ANGPTL2, ANLN, AURKAIP1, AURKB, CDC20, CDCA8, CKS2, DLGAP5, FANCD2, KIF11, KIF20B, KIF2C, KIF4A, KIFC1, MKI67, NCAPH2, NDC80, NUF2, PBK, PLK1, PRC1, RACGAP1, SMC2, SMC4, TACC3, TOP2A, TPX2
GO:0007143	female meiotic nuclear division	GO_BiologicalProcess-EBI-UniProt-GOA_27.02.2019_00h00	0.0165974	0.813274	7.31707	3	NCAPH2, PLK1, TOP2A
GO:0045132	meiotic chromosome segregation	GO_BiologicalProcess-EBI-UniProt-GOA_27.02.2019_00h00	0.000200228	0.0250285	6.61157	8	ANGPTL2, FANCD2, NCAPH2, NUF2, PLK1, SMC2, SMC4, TOP2A
GO:0140014	mitotic nuclear division	GO_BiologicalProcess-EBI-UniProt-GOA_27.02.2019_00h00	8.5114e-10	1.29373e-07	6.1828	23	ANLN, AURKAIP1, AURKB, CDC20, CDCA8, DLGAP5, KIF11, KIF20B, KIF2C, KIF4A, KIFC1, MKI67, NCAPH2, NDC80, NUF2, PBK, PLK1, PRC1, RACGAP1, SMC2, SMC4, TACC3, TPX2
GO:1902850	microtubule cytoskeleton organization involved in mitosis	GO_BiologicalProcess-EBI-UniProt-GOA_27.02.2019_00h00	2.66959e-08	3.87091e-06	8.75	14	AURKB, CDC20, HIF1A, KIF11, KIF4A, KIFC1, NDC80, NUF2, PLK1, PRC1, RACGAP1, SPC25, TACC3, TPX2
GO:0051225	spindle assembly	GO_BiologicalProcess-EBI-UniProt-GOA_27.02.2019_00h00	0.000362206	0.0431026	6.06061	8	AURKB, CDC20, KIF11, KIF4A, KIFC1, PLK1, RACGAP1, TPX2
GO:0000070	mitotic sister chromatid segregation	GO_BiologicalProcess-EBI-UniProt-GOA_27.02.2019_00h00	8.33925e-09	1.24255e-06	8.08081	16	AURKB, CDC20, CDCA8, DLGAP5, KIF2C, KIF4A, KIFC1, NCAPH2, NDC80, NUF2, PLK1, PRC1, RACGAP1, SMC2, SMC4, TACC3
GO:0007052	mitotic spindle organization	GO_BiologicalProcess-EBI-UniProt-GOA_27.02.2019_00h00	1.55746e-08	2.30504e-06	10.0775	13	AURKB, CDC20, KIF11, KIF4A, KIFC1, NDC80, NUF2, PLK1, PRC1, RACGAP1, SPC25, TACC3, TPX2
GO:0007088	regulation of mitotic nuclear division	GO_BiologicalProcess-EBI-UniProt-GOA_27.02.2019_00h00	0.000128214	0.016796	4.78088	12	ANLN, AURKAIP1, AURKB, CDC20, DLGAP5, KIF11, KIF20B, MKI67, NDC80, PBK, PLK1, TACC3
GO:0051783	regulation of nuclear division	GO_BiologicalProcess-EBI-UniProt-GOA_27.02.2019_00h00	0.00039857	0.0470313	4.22535	12	ANLN, AURKAIP1, AURKB, CDC20, DLGAP5, KIF11, KIF20B, MKI67, NDC80, PBK, PLK1, TACC3
GO:0010032	meiotic chromosome condensation	GO_BiologicalProcess-EBI-UniProt-GOA_27.02.2019_00h00	0.000343186	0.0411823	27.2727	3	NCAPH2, SMC2, SMC4
GO:0006323	DNA packaging	GO_BiologicalProcess-EBI-UniProt-GOA_27.02.2019_00h00	0.00165269	0.165269	4.04858	10	ASF1B, CHAF1A, CHAF1B, HELLS, HJURP, NCAPG2, NCAPH2, SMC2, SMC4, TOP2A
GO:0007076	mitotic chromosome condensation	GO_BiologicalProcess-EBI-UniProt-GOA_27.02.2019_00h00	0.0032784	0.288499	13.0435	3	NCAPH2, SMC2, SMC4
GO:0007080	mitotic metaphase plate congression	GO_BiologicalProcess-EBI-UniProt-GOA_27.02.2019_00h00	0.000542192	0.0612677	9.80392	5	CDCA8, KIF2C, KIFC1, NDC80, NUF2
GO:0051315	attachment of mitotic spindle microtubules to kinetochore	GO_BiologicalProcess-EBI-UniProt-GOA_27.02.2019_00h00	0.00133415	0.138751	17.6471	3	KIF2C, NDC80, NUF2
GO:0090307	mitotic spindle assembly	GO_BiologicalProcess-EBI-UniProt-GOA_27.02.2019_00h00	3.34261e-06	0.000474651	11.5942	8	AURKB, CDC20, KIF11, KIF4A, KIFC1, PLK1, RACGAP1, TPX2
GO:0030261	chromosome condensation	GO_BiologicalProcess-EBI-UniProt-GOA_27.02.2019_00h00	0.000706991	0.077769	9.25926	5	NCAPG2, NCAPH2, SMC2, SMC4, TOP2A
GO:0071604	transforming growth factor beta production	GO_BiologicalProcess-EBI-UniProt-GOA_27.02.2019_00h00	0.0294789	0.913847	5.88235	3	HIF1A, LTBP1, TGFB2
GO:1904888	cranial skeletal system development	GO_BiologicalProcess-EBI-UniProt-GOA_27.02.2019_00h00	0.0203641	0.855291	5.06329	4	CEP55, HIF1A, SQSTM1, TGFB2
GO:0022602	ovulation cycle process	GO_BiologicalProcess-EBI-UniProt-GOA_27.02.2019_00h00	0.0426634	0.767942	5.08475	3	CDH11, PTX3, TGFB2
GO:0035272	exocrine system development	GO_BiologicalProcess-EBI-UniProt-GOA_27.02.2019_00h00	0.00897861	0.610546	6.45161	4	FGFR1, NKX3-1, NTN4, TGFB2
GO:0048864	stem cell development	GO_BiologicalProcess-EBI-UniProt-GOA_27.02.2019_00h00	0.0168437	0.808498	4.42478	5	FN1, HIF1A, JAG1, SEMA5A, SEMA5B
GO:0071634	regulation of transforming growth factor beta production	GO_BiologicalProcess-EBI-UniProt-GOA_27.02.2019_00h00	0.0251912	0.83131	6.25	3	HIF1A, LTBP1, TGFB2
GO:0003170	heart valve development	GO_BiologicalProcess-EBI-UniProt-GOA_27.02.2019_00h00	0.00258377	0.24029	6.94444	5	FGFRL1, HERPUD1, JAG1, NFATC1, TGFB2
GO:0003179	heart valve morphogenesis	GO_BiologicalProcess-EBI-UniProt-GOA_27.02.2019_00h00	0.00142794	0.14565	7.93651	5	FGFRL1, HERPUD1, JAG1, NFATC1, TGFB2
GO:0002065	columnar/cuboidal epithelial cell differentiation	GO_BiologicalProcess-EBI-UniProt-GOA_27.02.2019_00h00	0.0132497	0.781733	4.08163	6	FGFR1, HERPUD1, HIF1A, JAG1, SERPINE1, TYMS
GO:0003151	outflow tract morphogenesis	GO_BiologicalProcess-EBI-UniProt-GOA_27.02.2019_00h00	0.0430649	0.732102	4	4	HERPUD1, HIF1A, JAG1, TGFB2
GO:0045823	positive regulation of heart contraction	GO_BiologicalProcess-EBI-UniProt-GOA_27.02.2019_00h00	0.034127	0.853176	5.55556	3	HERPUD1, TGFB2, TPM1
GO:0051150	regulation of smooth muscle cell differentiation	GO_BiologicalProcess-EBI-UniProt-GOA_27.02.2019_00h00	0.0155307	0.807598	7.5	3	CTH, HERPUD1, NFATC1
GO:0072132	mesenchyme morphogenesis	GO_BiologicalProcess-EBI-UniProt-GOA_27.02.2019_00h00	0.0426634	0.767942	5.08475	3	FGFR1, HERPUD1, TGFB2
GO:0060986	endocrine hormone secretion	GO_BiologicalProcess-EBI-UniProt-GOA_27.02.2019_00h00	0.0426634	0.767942	5.08475	3	CDH11, FGFR1, NKX3-1
GO:0001706	endoderm formation	GO_BiologicalProcess-EBI-UniProt-GOA_27.02.2019_00h00	0.0391316	0.7435	5.26316	3	FN1, HIF1A, LAMB3
GO:0003197	endocardial cushion development	GO_BiologicalProcess-EBI-UniProt-GOA_27.02.2019_00h00	0.0294789	0.913847	5.88235	3	HERPUD1, JAG1, TGFB2
GO:0007431	salivary gland development	GO_BiologicalProcess-EBI-UniProt-GOA_27.02.2019_00h00	0.0038928	0.326995	8.16327	4	FGFR1, NKX3-1, NTN4, TGFB2
GO:0014031	mesenchymal cell development	GO_BiologicalProcess-EBI-UniProt-GOA_27.02.2019_00h00	0.00416142	0.345398	5.21739	6	FN1, HERPUD1, HIF1A, JAG1, SEMA5A, SEMA5B
GO:0060411	cardiac septum morphogenesis	GO_BiologicalProcess-EBI-UniProt-GOA_27.02.2019_00h00	0.0379682	0.759364	4.16667	4	FGFRL1, HERPUD1, JAG1, TGFB2
GO:0003231	cardiac ventricle development	GO_BiologicalProcess-EBI-UniProt-GOA_27.02.2019_00h00	0.00648147	0.492592	4.21687	7	FGFRL1, HERPUD1, HIF1A, JAG1, LTBP1, TGFB2, TPM1
GO:1905314	semi-lunar valve development	GO_BiologicalProcess-EBI-UniProt-GOA_27.02.2019_00h00	0.00241089	0.229034	9.30233	4	HERPUD1, JAG1, NFATC1, TGFB2
GO:0003281	ventricular septum development	GO_BiologicalProcess-EBI-UniProt-GOA_27.02.2019_00h00	0.0321127	0.899156	4.3956	4	FGFRL1, HERPUD1, LTBP1, TGFB2
GO:0003208	cardiac ventricle morphogenesis	GO_BiologicalProcess-EBI-UniProt-GOA_27.02.2019_00h00	0.00803726	0.578683	5.31915	5	HERPUD1, HIF1A, JAG1, TGFB2, TPM1
GO:0007435	salivary gland morphogenesis	GO_BiologicalProcess-EBI-UniProt-GOA_27.02.2019_00h00	0.00285173	0.259507	8.88889	4	FGFR1, NKX3-1, NTN4, TGFB2
GO:0010718	positive regulation of epithelial to mesenchymal transition	GO_BiologicalProcess-EBI-UniProt-GOA_27.02.2019_00h00	0.0374241	0.785906	5.35714	3	BAMBI, JAG1, TGFB2
GO:0014033	neural crest cell differentiation	GO_BiologicalProcess-EBI-UniProt-GOA_27.02.2019_00h00	0.0219466	0.855917	4.13223	5	FN1, HIF1A, JAG1, SEMA5A, SEMA5B
GO:0035886	vascular smooth muscle cell differentiation	GO_BiologicalProcess-EBI-UniProt-GOA_27.02.2019_00h00	0.0107931	0.690757	8.57143	3	CTH, HERPUD1, NFATC1
GO:0035987	endodermal cell differentiation	GO_BiologicalProcess-EBI-UniProt-GOA_27.02.2019_00h00	0.0294789	0.913847	5.88235	3	FN1, HIF1A, LAMB3
GO:0060563	neuroepithelial cell differentiation	GO_BiologicalProcess-EBI-UniProt-GOA_27.02.2019_00h00	0.0149637	0.793077	5.55556	4	FGFR1, HERPUD1, JAG1, SERPINE1
GO:0060976	coronary vasculature development	GO_BiologicalProcess-EBI-UniProt-GOA_27.02.2019_00h00	0.0374241	0.785906	5.35714	3	HERPUD1, HIF1A, LTBP1
GO:0060840	artery development	GO_BiologicalProcess-EBI-UniProt-GOA_27.02.2019_00h00	0.00278081	0.255835	5.66038	6	CDH11, HERPUD1, JAG1, LTBP1, NKX3-1, TGFB2
GO:0003180	aortic valve morphogenesis	GO_BiologicalProcess-EBI-UniProt-GOA_27.02.2019_00h00	0.00996313	0.657566	8.82353	3	HERPUD1, JAG1, NFATC1
GO:0003184	pulmonary valve morphogenesis	GO_BiologicalProcess-EBI-UniProt-GOA_27.02.2019_00h00	0.000146618	0.0189137	19.0476	4	HERPUD1, JAG1, NFATC1, TGFB2
GO:0014032	neural crest cell development	GO_BiologicalProcess-EBI-UniProt-GOA_27.02.2019_00h00	0.0146176	0.789348	4.58716	5	FN1, HIF1A, JAG1, SEMA5A, SEMA5B
GO:0035315	hair cell differentiation	GO_BiologicalProcess-EBI-UniProt-GOA_27.02.2019_00h00	0.0463495	0.695243	4.91803	3	FGFR1, HERPUD1, JAG1
GO:0060317	cardiac epithelial to mesenchymal transition	GO_BiologicalProcess-EBI-UniProt-GOA_27.02.2019_00h00	0.0091717	0.614504	9.09091	3	HERPUD1, JAG1, TGFB2
GO:0060412	ventricular septum morphogenesis	GO_BiologicalProcess-EBI-UniProt-GOA_27.02.2019_00h00	0.0325378	0.878522	5.66038	3	FGFRL1, HERPUD1, TGFB2
GO:1905063	regulation of vascular smooth muscle cell differentiation	GO_BiologicalProcess-EBI-UniProt-GOA_27.02.2019_00h00	0.00217251	0.210733	15	3	CTH, HERPUD1, NFATC1
GO:0003176	aortic valve development	GO_BiologicalProcess-EBI-UniProt-GOA_27.02.2019_00h00	0.0135171	0.783991	7.89474	3	HERPUD1, JAG1, NFATC1
GO:0003177	pulmonary valve development	GO_BiologicalProcess-EBI-UniProt-GOA_27.02.2019_00h00	0.000297353	0.0359798	16	4	HERPUD1, JAG1, NFATC1, TGFB2
GO:0042490	mechanoreceptor differentiation	GO_BiologicalProcess-EBI-UniProt-GOA_27.02.2019_00h00	0.0239239	0.837335	4.81928	4	FGFR1, HERPUD1, JAG1, SDC4
GO:0060113	inner ear receptor cell differentiation	GO_BiologicalProcess-EBI-UniProt-GOA_27.02.2019_00h00	0.0179224	0.824431	5.26316	4	FGFR1, HERPUD1, JAG1, SDC4
GO:0001755	neural crest cell migration	GO_BiologicalProcess-EBI-UniProt-GOA_27.02.2019_00h00	0.0203641	0.855291	5.06329	4	FN1, HIF1A, SEMA5A, SEMA5B
GO:0003215	cardiac right ventricle morphogenesis	GO_BiologicalProcess-EBI-UniProt-GOA_27.02.2019_00h00	0.00371069	0.315408	12.5	3	HERPUD1, JAG1, TGFB2
GO:0035904	aorta development	GO_BiologicalProcess-EBI-UniProt-GOA_27.02.2019_00h00	0.000292177	0.0356456	8.69565	6	CDH11, HERPUD1, JAG1, LTBP1, NKX3-1, TGFB2
GO:0042491	inner ear auditory receptor cell differentiation	GO_BiologicalProcess-EBI-UniProt-GOA_27.02.2019_00h00	0.0238425	0.85833	6.38298	3	FGFR1, HERPUD1, JAG1
GO:0035909	aorta morphogenesis	GO_BiologicalProcess-EBI-UniProt-GOA_27.02.2019_00h00	0.0155307	0.807598	7.5	3	HERPUD1, JAG1, TGFB2
GO:0030517	negative regulation of axon extension	GO_BiologicalProcess-EBI-UniProt-GOA_27.02.2019_00h00	0.0251912	0.83131	6.25	3	IFRD1, SEMA5A, SEMA5B
GO:1903046	meiotic cell cycle process	GO_BiologicalProcess-EBI-UniProt-GOA_27.02.2019_00h00	0.00133487	0.137492	4.16667	10	ANGPTL2, CDC20, CKS2, FANCD2, NCAPH2, NUF2, PLK1, SMC2, SMC4, TOP2A
GO:0051302	regulation of cell division	GO_BiologicalProcess-EBI-UniProt-GOA_27.02.2019_00h00	0.000172225	0.0218725	4.97738	11	AURKB, FANCD2, HIF1A, KIF20A, KIF20B, NKX3-1, PLK1, PRC1, RACGAP1, TGFB2, TXNIP
GO:0051304	chromosome separation	GO_BiologicalProcess-EBI-UniProt-GOA_27.02.2019_00h00	0.000189101	0.0238268	6.66667	8	AURKB, CDC20, DLGAP5, NCAPH2, NDC80, PLK1, TACC3, TOP2A
GO:0051983	regulation of chromosome segregation	GO_BiologicalProcess-EBI-UniProt-GOA_27.02.2019_00h00	7.53731e-05	0.0100246	6.66667	9	AURKB, CDC20, DLGAP5, KIF2C, MKI67, NDC80, PLK1, RACGAP1, TACC3
GO:0098813	nuclear chromosome segregation	GO_BiologicalProcess-EBI-UniProt-GOA_27.02.2019_00h00	2.13407e-08	3.13708e-06	5.95238	20	ANGPTL2, AURKB, CDC20, CDCA8, DLGAP5, FANCD2, GEM, KIF2C, KIF4A, KIFC1, NCAPH2, NDC80, NUF2, PLK1, PRC1, RACGAP1, SMC2, SMC4, TACC3, TOP2A
GO:0008608	attachment of spindle microtubules to kinetochore	GO_BiologicalProcess-EBI-UniProt-GOA_27.02.2019_00h00	0.000216136	0.0268009	11.9048	5	AURKB, KIF2C, NDC80, NUF2, RACGAP1
GO:0048285	organelle fission	GO_BiologicalProcess-EBI-UniProt-GOA_27.02.2019_00h00	5.28659e-09	7.92989e-07	4.7138	28	ANGPTL2, ANLN, AURKAIP1, AURKB, BNIP3, CDC20, CDCA8, CKS2, DLGAP5, FANCD2, KIF11, KIF20B, KIF2C, KIF4A, KIFC1, MKI67, NCAPH2, NDC80, NUF2, PBK, PLK1, PRC1, RACGAP1, SMC2, SMC4, TACC3, TOP2A, TPX2
GO:0050000	chromosome localization	GO_BiologicalProcess-EBI-UniProt-GOA_27.02.2019_00h00	2.44489e-05	0.0033006	8.88889	8	ANGPTL2, CDCA8, DLGAP5, GEM, KIF2C, KIFC1, NDC80, NUF2
GO:0051985	negative regulation of chromosome segregation	GO_BiologicalProcess-EBI-UniProt-GOA_27.02.2019_00h00	0.0156721	0.799276	5.47945	4	AURKB, CDC20, NDC80, PLK1
GO:0007051	spindle organization	GO_BiologicalProcess-EBI-UniProt-GOA_27.02.2019_00h00	4.39167e-06	0.000619226	6.19048	13	AURKB, CDC20, KIF11, KIF4A, KIFC1, NDC80, NUF2, PLK1, PRC1, RACGAP1, SPC25, TACC3, TPX2
GO:0000819	sister chromatid segregation	GO_BiologicalProcess-EBI-UniProt-GOA_27.02.2019_00h00	2.75893e-08	3.97286e-06	6.93878	17	AURKB, CDC20, CDCA8, DLGAP5, KIF2C, KIF4A, KIFC1, NCAPH2, NDC80, NUF2, PLK1, PRC1, RACGAP1, SMC2, SMC4, TACC3, TOP2A
GO:0051303	establishment of chromosome localization	GO_BiologicalProcess-EBI-UniProt-GOA_27.02.2019_00h00	2.07357e-05	0.00282005	9.09091	8	ANGPTL2, CDCA8, DLGAP5, GEM, KIF2C, KIFC1, NDC80, NUF2
GO:0051383	kinetochore organization	GO_BiologicalProcess-EBI-UniProt-GOA_27.02.2019_00h00	0.000466628	0.0536622	14.2857	4	NDC80, NUF2, SMC2, SMC4
GO:0140013	meiotic nuclear division	GO_BiologicalProcess-EBI-UniProt-GOA_27.02.2019_00h00	0.000714078	0.0778345	4.52489	10	ANGPTL2, CDC20, CKS2, FANCD2, NCAPH2, NUF2, PLK1, SMC2, SMC4, TOP2A
GO:0051231	spindle elongation	GO_BiologicalProcess-EBI-UniProt-GOA_27.02.2019_00h00	2.63647e-05	0.00353287	28.5714	4	AURKB, KIF4A, PRC1, RACGAP1
GO:0000280	nuclear division	GO_BiologicalProcess-EBI-UniProt-GOA_27.02.2019_00h00	3.26524e-09	4.93052e-07	4.97238	27	ANGPTL2, ANLN, AURKAIP1, AURKB, CDC20, CDCA8, CKS2, DLGAP5, FANCD2, KIF11, KIF20B, KIF2C, KIF4A, KIFC1, MKI67, NCAPH2, NDC80, NUF2, PBK, PLK1, PRC1, RACGAP1, SMC2, SMC4, TACC3, TOP2A, TPX2
GO:0007143	female meiotic nuclear division	GO_BiologicalProcess-EBI-UniProt-GOA_27.02.2019_00h00	0.0165974	0.813274	7.31707	3	NCAPH2, PLK1, TOP2A
GO:0032465	regulation of cytokinesis	GO_BiologicalProcess-EBI-UniProt-GOA_27.02.2019_00h00	0.000168369	0.0215513	6.77966	8	AURKB, FANCD2, HIF1A, KIF20A, KIF20B, PLK1, PRC1, RACGAP1
GO:0045132	meiotic chromosome segregation	GO_BiologicalProcess-EBI-UniProt-GOA_27.02.2019_00h00	0.000200228	0.0250285	6.61157	8	ANGPTL2, FANCD2, NCAPH2, NUF2, PLK1, SMC2, SMC4, TOP2A
GO:0051310	metaphase plate congression	GO_BiologicalProcess-EBI-UniProt-GOA_27.02.2019_00h00	0.000228826	0.0281456	9.09091	6	CDCA8, GEM, KIF2C, KIFC1, NDC80, NUF2
GO:0140014	mitotic nuclear division	GO_BiologicalProcess-EBI-UniProt-GOA_27.02.2019_00h00	8.5114e-10	1.29373e-07	6.1828	23	ANLN, AURKAIP1, AURKB, CDC20, CDCA8, DLGAP5, KIF11, KIF20B, KIF2C, KIF4A, KIFC1, MKI67, NCAPH2, NDC80, NUF2, PBK, PLK1, PRC1, RACGAP1, SMC2, SMC4, TACC3, TPX2
GO:1902850	microtubule cytoskeleton organization involved in mitosis	GO_BiologicalProcess-EBI-UniProt-GOA_27.02.2019_00h00	2.66959e-08	3.87091e-06	8.75	14	AURKB, CDC20, HIF1A, KIF11, KIF4A, KIFC1, NDC80, NUF2, PLK1, PRC1, RACGAP1, SPC25, TACC3, TPX2
GO:1905818	regulation of chromosome separation	GO_BiologicalProcess-EBI-UniProt-GOA_27.02.2019_00h00	0.000952132	0.0999739	6.97674	6	AURKB, CDC20, DLGAP5, NDC80, PLK1, TACC3
GO:0051255	spindle midzone assembly	GO_BiologicalProcess-EBI-UniProt-GOA_27.02.2019_00h00	0.000735291	0.0794115	21.4286	3	AURKB, KIF4A, RACGAP1
GO:0031577	spindle checkpoint	GO_BiologicalProcess-EBI-UniProt-GOA_27.02.2019_00h00	0.0038928	0.326995	8.16327	4	AURKB, CDC20, NDC80, PLK1
GO:0051225	spindle assembly	GO_BiologicalProcess-EBI-UniProt-GOA_27.02.2019_00h00	0.000362206	0.0431026	6.06061	8	AURKB, CDC20, KIF11, KIF4A, KIFC1, PLK1, RACGAP1, TPX2
GO:0000070	mitotic sister chromatid segregation	GO_BiologicalProcess-EBI-UniProt-GOA_27.02.2019_00h00	8.33925e-09	1.24255e-06	8.08081	16	AURKB, CDC20, CDCA8, DLGAP5, KIF2C, KIF4A, KIFC1, NCAPH2, NDC80, NUF2, PLK1, PRC1, RACGAP1, SMC2, SMC4, TACC3
GO:0007052	mitotic spindle organization	GO_BiologicalProcess-EBI-UniProt-GOA_27.02.2019_00h00	1.55746e-08	2.30504e-06	10.0775	13	AURKB, CDC20, KIF11, KIF4A, KIFC1, NDC80, NUF2, PLK1, PRC1, RACGAP1, SPC25, TACC3, TPX2
GO:0007088	regulation of mitotic nuclear division	GO_BiologicalProcess-EBI-UniProt-GOA_27.02.2019_00h00	0.000128214	0.016796	4.78088	12	ANLN, AURKAIP1, AURKB, CDC20, DLGAP5, KIF11, KIF20B, MKI67, NDC80, PBK, PLK1, TACC3
GO:0032467	positive regulation of cytokinesis	GO_BiologicalProcess-EBI-UniProt-GOA_27.02.2019_00h00	0.034127	0.853176	5.55556	3	AURKB, KIF20B, RACGAP1
GO:0033045	regulation of sister chromatid segregation	GO_BiologicalProcess-EBI-UniProt-GOA_27.02.2019_00h00	0.00365485	0.314317	5.35714	6	AURKB, CDC20, DLGAP5, NDC80, PLK1, TACC3
GO:0051783	regulation of nuclear division	GO_BiologicalProcess-EBI-UniProt-GOA_27.02.2019_00h00	0.00039857	0.0470313	4.22535	12	ANLN, AURKAIP1, AURKB, CDC20, DLGAP5, KIF11, KIF20B, MKI67, NDC80, PBK, PLK1, TACC3
GO:1905819	negative regulation of chromosome separation	GO_BiologicalProcess-EBI-UniProt-GOA_27.02.2019_00h00	0.00800962	0.584702	6.66667	4	AURKB, CDC20, NDC80, PLK1
GO:0000022	mitotic spindle elongation	GO_BiologicalProcess-EBI-UniProt-GOA_27.02.2019_00h00	1.90282e-05	0.00260686	30.7692	4	AURKB, KIF4A, PRC1, RACGAP1
GO:0007080	mitotic metaphase plate congression	GO_BiologicalProcess-EBI-UniProt-GOA_27.02.2019_00h00	0.000542192	0.0612677	9.80392	5	CDCA8, KIF2C, KIFC1, NDC80, NUF2
GO:0033046	negative regulation of sister chromatid segregation	GO_BiologicalProcess-EBI-UniProt-GOA_27.02.2019_00h00	0.0142759	0.799453	5.6338	4	AURKB, CDC20, NDC80, PLK1
GO:0034502	protein localization to chromosome	GO_BiologicalProcess-EBI-UniProt-GOA_27.02.2019_00h00	0.0240928	0.819154	4.03226	5	AURKB, FANCD2, HIF1A, NDC80, PLK1
GO:0044784	metaphase/anaphase transition of cell cycle	GO_BiologicalProcess-EBI-UniProt-GOA_27.02.2019_00h00	0.000529578	0.0603719	7.79221	6	AURKB, CDC20, DLGAP5, NDC80, PLK1, TACC3
GO:0045839	negative regulation of mitotic nuclear division	GO_BiologicalProcess-EBI-UniProt-GOA_27.02.2019_00h00	0.00346065	0.301076	6.49351	5	AURKAIP1, AURKB, CDC20, NDC80, PLK1
GO:0051306	mitotic sister chromatid separation	GO_BiologicalProcess-EBI-UniProt-GOA_27.02.2019_00h00	0.000128962	0.016765	8.23529	7	AURKB, CDC20, DLGAP5, NCAPH2, NDC80, PLK1, TACC3
GO:0051784	negative regulation of nuclear division	GO_BiologicalProcess-EBI-UniProt-GOA_27.02.2019_00h00	0.00839511	0.596053	5.26316	5	AURKAIP1, AURKB, CDC20, NDC80, PLK1
GO:0071174	mitotic spindle checkpoint	GO_BiologicalProcess-EBI-UniProt-GOA_27.02.2019_00h00	0.0038928	0.326995	8.16327	4	AURKB, CDC20, NDC80, PLK1
GO:0090224	regulation of spindle organization	GO_BiologicalProcess-EBI-UniProt-GOA_27.02.2019_00h00	0.0325378	0.878522	5.66038	3	PLK1, TACC3, TPX2
GO:0071173	spindle assembly checkpoint	GO_BiologicalProcess-EBI-UniProt-GOA_27.02.2019_00h00	0.0038928	0.326995	8.16327	4	AURKB, CDC20, NDC80, PLK1
GO:0033047	regulation of mitotic sister chromatid segregation	GO_BiologicalProcess-EBI-UniProt-GOA_27.02.2019_00h00	0.00168415	0.166731	6.25	6	AURKB, CDC20, DLGAP5, NDC80, PLK1, TACC3
GO:0051256	mitotic spindle midzone assembly	GO_BiologicalProcess-EBI-UniProt-GOA_27.02.2019_00h00	0.000343186	0.0411823	27.2727	3	AURKB, KIF4A, RACGAP1
GO:0051315	attachment of mitotic spindle microtubules to kinetochore	GO_BiologicalProcess-EBI-UniProt-GOA_27.02.2019_00h00	0.00133415	0.138751	17.6471	3	KIF2C, NDC80, NUF2
GO:0090307	mitotic spindle assembly	GO_BiologicalProcess-EBI-UniProt-GOA_27.02.2019_00h00	3.34261e-06	0.000474651	11.5942	8	AURKB, CDC20, KIF11, KIF4A, KIFC1, PLK1, RACGAP1, TPX2
GO:0010965	regulation of mitotic sister chromatid separation	GO_BiologicalProcess-EBI-UniProt-GOA_27.02.2019_00h00	0.000649621	0.0721079	7.5	6	AURKB, CDC20, DLGAP5, NDC80, PLK1, TACC3
GO:0033048	negative regulation of mitotic sister chromatid segregation	GO_BiologicalProcess-EBI-UniProt-GOA_27.02.2019_00h00	0.0111389	0.701753	6.06061	4	AURKB, CDC20, NDC80, PLK1
GO:0060236	regulation of mitotic spindle organization	GO_BiologicalProcess-EBI-UniProt-GOA_27.02.2019_00h00	0.0251912	0.83131	6.25	3	PLK1, TACC3, TPX2
GO:1902099	regulation of metaphase/anaphase transition of cell cycle	GO_BiologicalProcess-EBI-UniProt-GOA_27.02.2019_00h00	0.00291245	0.259208	6.75676	5	AURKB, CDC20, DLGAP5, NDC80, PLK1
GO:0007091	metaphase/anaphase transition of mitotic cell cycle	GO_BiologicalProcess-EBI-UniProt-GOA_27.02.2019_00h00	0.000427537	0.0500218	8.10811	6	AURKB, CDC20, DLGAP5, NDC80, PLK1, TACC3
GO:1902100	negative regulation of metaphase/anaphase transition of cell cycle	GO_BiologicalProcess-EBI-UniProt-GOA_27.02.2019_00h00	0.00552157	0.430682	7.40741	4	AURKB, CDC20, NDC80, PLK1
GO:2000816	negative regulation of mitotic sister chromatid separation	GO_BiologicalProcess-EBI-UniProt-GOA_27.02.2019_00h00	0.00711196	0.533397	6.89655	4	AURKB, CDC20, NDC80, PLK1
GO:0030071	regulation of mitotic metaphase/anaphase transition	GO_BiologicalProcess-EBI-UniProt-GOA_27.02.2019_00h00	0.00242993	0.228414	7.04225	5	AURKB, CDC20, DLGAP5, NDC80, PLK1
GO:0007094	mitotic spindle assembly checkpoint	GO_BiologicalProcess-EBI-UniProt-GOA_27.02.2019_00h00	0.0038928	0.326995	8.16327	4	AURKB, CDC20, NDC80, PLK1
GO:0045841	negative regulation of mitotic metaphase/anaphase transition	GO_BiologicalProcess-EBI-UniProt-GOA_27.02.2019_00h00	0.00482406	0.385925	7.69231	4	AURKB, CDC20, NDC80, PLK1
