# Supplementary material for: A Comprehensive Proteomic and Phosphoproteomic Analysis of Retinal Pigment Epithelium Reveals Multiple Pathway Alterations in Response to the Inflammatory Stimuli
Source: Int J Mol Sci. 2020 Apr 25;21(9):3037. doi: 10.3390/ijms21093037 (PMC7246457; doi:10.3390/ijms21093037)
Supplement: Supplementary file 1 [file ijms-21-03037-s001.zip › Supplementary Table 4.xlsx]

## Sheet: Supplementary Table S4
Supplementary Table S4. List of the identified phosphopeptides
No.	Confidence	Annotated Sequence	Modifications	Modifications in Master Proteins	Qvality PEP	Qvality q-value	# Protein Groups	# Proteins	# PSMs	Master Protein Accessions	Positions in Master Proteins	# Missed Cleavages	Theo. MH+ [Da]	# Razor Quan Results	Abundance of phopshopeptide (CON1)	Abundance of phopshopeptide (CON2)	Abundance of phopshopeptide (CON3)	Abundance of phopshopeptide (LPS_45min_1)	Abundance of phopshopeptide (LPS_45min_2)	Abundance of phopshopeptide (LPS_45min_3)	Abundance of phopshopeptide (LPS_24hr_1)	Abundance of phopshopeptide (LPS_24hr_2)	Abundance of phopshopeptide (LPS_24hr_3)	Abundance of phopshopeptide (pooled sample)	Percolator q-Value (by Search Engine): Sequest HT	Percolator PEP (by Search Engine): Sequest HT	XCorr (by Search Engine): Sequest HT
1	High	[R].MGSPAPLLPGDLLGGGSDSI.[-]	1xTMT6plex [N-Term]; 1xPhospho [S3(100)]	Q9UPQ9 1xPhospho [S1816(100)]	9.7226e-08	0	1	3	9	Q9UPQ9	Q9UPQ9 [1814-1833]	0	2163.06	0	61.8	63.9	70.4	72	79.8	56	37.2	28.8	48.4	42.6	0	6.142e-08	4.87
2	High	[R].MGQAGSTISNSHAQPFDFPDDNQNSK.[K]	1xDeamidated [Q/N]; 2xPhospho [S6(99.5); S/T]; 1xOxidation [M1]; 1xTMT6plex [K26]; 1xTMT6plex [N-Term]	P17302 2xPhospho [S325(99.5); T/S]	1.4005e-05	0	1	1	55	P17302	P17302 [320-345]	0	3428.45	0	50.2	41.2	52	35.8	41.6	28.5	7.6	3	3.3	13.9	0	1.979e-06	3.98
3	High	[R].MGQAGSTISNSHAQPFDFPDDNQNSK.[K]	1xOxidation [M1]; 1xTMT6plex [K26]; 1xTMT6plex [N-Term]; 2xPhospho [S9(99.2); S/T]	P17302 2xPhospho [S328(99.2); S/T]	1.38348e-09	0	1	1	38	P17302	P17302 [320-345]	0	3427.47	0	197	198.9	207.7	118.3	138.4	93.5	21.4	23.4	25.1	63.1	0	9.353e-11	5.61
4	High	[R].MGQAGSTISNSHAQPFDFPDDNQNSK.[K]	1xDeamidated [Q/N]; 1xTMT6plex [K26]; 1xTMT6plex [N-Term]; 2xPhospho [S9(99.8); S/T]	P17302 2xPhospho [S328(99.8); S/T]	3.50289e-08	0	1	1	74	P17302	P17302 [320-345]	0	3412.46	0	123.3	129.5	151.3	88.9	97.1	65.9	17	15	11.8	38.5	0	3.061e-09	5.21
5	High	[R].MGQAGSTISNSHAQPFDFPDDNQNSK.[K]	1xTMT6plex [K26]; 1xTMT6plex [N-Term]; 2xPhospho [S/T]		8.82568e-13	0	1	1	17	P17302	P17302 [320-345]	0	3411.48	0	256.2	252.4	272	168.3	179.6	125.1	19.2	17	9.6	79.6	0	3.29e-14	7.61
6	High	[R].MGQAGSTISNSHAQPFDFPDDNQNSK.[K]	1xOxidation [M1]; 1xTMT6plex [K26]; 1xTMT6plex [N-Term]; 1xPhospho [S9(98.7)]	P17302 1xPhospho [S328(98.7)]	3.57894e-09	0	1	1	40	P17302	P17302 [320-345]	0	3347.5	0	19.8	16.2	22.8	21.2	18.1	17	2.2	6.8	3	7.5	0	3.779e-10	4.69
7	High	[R].MGQAGSTISNSHAQPFDFPDDNQNSK.[K]	1xDeamidated [Q/N]; 1xPhospho [S6(100)]; 1xTMT6plex [K26]; 1xTMT6plex [N-Term]	P17302 1xPhospho [S325(100)]	4.001e-06	0	1	1	90	P17302	P17302 [320-345]	0	3332.49	0	13.5	16.8	15.3	12.8	20.3	13.9	2.8	3.7	3.9	6.7	0	5.124e-07	3.5
8	High	[R].MGQAGSTISNSHAQPFDFPDDNQNSK.[K]	1xTMT6plex [K26]; 1xTMT6plex [N-Term]; 1xPhospho [S9(99.5)]	P17302 1xPhospho [S328(99.5)]	3.95248e-11	0	1	1	60	P17302	P17302 [320-345]	0	3331.51	0	80.5	75	73.8	72.6	77.9	59.6	12.3	13.7	16.4	34.2	0	9.764e-12	5.58
9	High	[R].MGSPAPLLPGDLLGGGSDSI.[-]	1xOxidation [M1]; 1xTMT6plex [N-Term]; 1xPhospho [S3(100)]	Q9UPQ9 1xPhospho [S1816(100)]	2.9979e-06	0	1	3	5	Q9UPQ9	Q9UPQ9 [1814-1833]	0	2179.06	0	37.8	35.4	39.6	37.2	33.6	31.3	19.4	21.4	22.8	22	0	3.741e-07	4.54
10	High	[R].MHLPSPTDSNFYR.[A]	1xTMT6plex [N-Term]; 1xPhospho [S5(100)]	P00533 1xPhospho [S991(100)]	9.80998e-05	0	1	3	3	P00533	P00533 [987-999]	0	1873.85	0	33.9	43.5	43.2	41.6	40.5	35.7	28.3	28.3	33.4	22.9	0	1.626e-05	3.51
11	High	[K].MIGFPSSAGSVSPR.[S]	1xTMT6plex [N-Term]; 1xPhospho [S12(100)]	P13646 1xPhospho [S427(100)]	2.71766e-07	0	1	2	40	P13646	P13646 [416-429]	0	1701.82	0	380.7	356.1	343.7	345.3	361.4	343.2	313.9	315.2	311.6	250.1	0	1.083e-07	4.19
12	High	[K].MLAESDESGDEESVSQTDK.[T]	1xOxidation [M1]; 1xTMT6plex [K19]; 1xTMT6plex [N-Term]; 2xPhospho [S5(100); S8(100)]	P22059 2xPhospho [S190(100); S193(100)]	1.7813e-07	0	1	1	46	P22059	P22059 [186-204]	0	2691.1	0	22.3	24.2	17.4	19.7	22.7	21.3	17.6	26.2	22.7	15.3	0	1.766e-08	4.24
13	High	[K].MLAESDESGDEESVSQTDK.[T]	1xTMT6plex [K19]; 1xTMT6plex [N-Term]; 2xPhospho [S5(100); S8(100)]	P22059 2xPhospho [S190(100); S193(100)]	9.66471e-11	0	1	1	26	P22059	P22059 [186-204]	0	2675.11	0	87.3	77.9	79	74.7	71.5	74.5	78	76.3	81.3	65.2	0	5.258e-12	6.73
14	High	[K].MLAESDESGDEESVSQTDK.[T]	1xTMT6plex [K19]; 1xTMT6plex [N-Term]; 1xPhospho [S5(100)]	P22059 1xPhospho [S190(100)]	9.32378e-09	0	1	1	6	P22059	P22059 [186-204]	0	2595.14	0	28.9	26.6	23	24.8	25.9	23	26.4	24.5	25	17.4	0	7.297e-10	4.8
15	High	[K].MHSTGTGSSCDLTK.[Q]	1xCarbamidomethyl [C10]; 1xTMT6plex [K14]; 1xTMT6plex [N-Term]; 1xPhospho [T4(99.5)]	Q2M1Z3 1xPhospho [T383(99.5)]	2.15337e-06	0	1	1	5	Q2M1Z3	Q2M1Z3 [380-393]	0	2019.93	0	17.3	26.5	21.2	19.4	19.2	18.6	11	10.6	18.1	13.8	0	2.61e-07	3.5
16	High	[R].MGLLSPSGIGGVSPR.[H]	1xTMT6plex [N-Term]; 1xPhospho [S5(100)]	Q5PRF9 1xPhospho [S592(100)]	3.3979e-05	0	1	3	4	Q5PRF9	Q5PRF9 [588-602]	0	1736.9	0	13.8	17.6	13.3	12.3	16.3	12.3	9.6	9.8	10.5	6.2	0	5.169e-06	2.9
17	High	[K].METEADAPSPAPSLGER.[L]	1xTMT6plex [N-Term]; 2xPhospho [S9(100); S13(100)]	Q12873-3 2xPhospho [S1660(100); S1664(100)]	1.67254e-08	0	1	3	3	Q12873-3	Q12873-3 [1652-1668]	0	2146.9	0	19.2	23.6	16.8	18.4	17.8	20.2	12.5	12.6	18.8	12.1	0	1.377e-09	4.92
18	High	[R].METVSNASSSSNPSSPGR.[I]	1xPhospho [S/T]; 1xOxidation [M1]; 1xTMT6plex [N-Term]		7.46275e-05	0	1	3	7	Q9NTI5	Q9NTI5 [1152-1169]	0	2119.92	0	17.7	13.7	13.9	22.6	14.8	7.6	16	15.3	16.2	15	0	1.206e-05	2.9
19	High	[K].MESEGGADDSAEEGDLLDDDDNEDRGDDQLELIK.[D]	1xTMT6plex [K34]; 1xTMT6plex [N-Term]; 1xPhospho [S10(100)]	P07910-2 1xPhospho [S247(100)]	1.60678e-14	0	1	8	14	P07910-2	P07910-2 [238-271]	1	4248.82	0	25.6	20.2	25.4	22.5	23.2	22.9	35.7	29.8	24.3	17.7	0	4.344e-16	6.25
20	High	[K].MIGFPSSAGSVSPR.[S]	1xOxidation [M1]; 1xTMT6plex [N-Term]; 1xPhospho [S12(100)]	P13646 1xPhospho [S427(100)]	1.41201e-07	0	1	2	109	P13646	P13646 [416-429]	0	1717.82	0	1130.6	1199.9	1113.5	1171.9	1203.9	1107.8	1031.7	1035.5	1140.9	866.4	0	1.137e-07	4.45
21	High	[R].MEVDRSPGLPMSDLK.[T]	1xTMT6plex [K15]; 1xTMT6plex [N-Term]; 1xPhospho [S6(100)]	Q6WCQ1 1xPhospho [S619(100)]	6.3257e-07	0	1	5	6	Q6WCQ1	Q6WCQ1 [614-628]	1	2213.11	0	310.8	267.1	288.8	317.6	334.6	279.4	263.6	223	264	212.4	0	6.947e-08	4.5
22	High	[R].MGGAGGEGSDDDTSLT.[-]	1xOxidation [M1]; 1xTMT6plex [N-Term]; 1xPhospho [S9(100)]	A0A087WXR2 1xPhospho [S352(100)]	8.23289e-05	0	1	4	13	A0A087WXR2	A0A087WXR2 [344-359]	0	1794.69	0	11.5	10	13.3	14.4	13.1	9.9	11.8	6.7	12.2	6.2	0	1.339e-05	3.06
23	High	[R].MGGAGGEGSDDDTSLT.[-]	1xTMT6plex [N-Term]; 1xPhospho [S9(100)]	A0A087WXR2 1xPhospho [S352(100)]	1.126e-05	0	1	4	4	A0A087WXR2	A0A087WXR2 [344-359]	0	1778.7	0	12.6	12	10	10.8	11.4	12.6	9.4	11.8	14.9	9.1	0	1.564e-06	3.45
24	High	[R].MFTNPDNGSPAMTHR.[N]	1xDeamidated [N]; 1xTMT6plex [N-Term]; 1xPhospho [S9(100)]	Q9Y6R1 1xPhospho [S245(100)]	2.5508e-07	0	1	5	13	Q9Y6R1	Q9Y6R1 [237-251]	0	1985.84	0	105.4	110.2	126.1	115.8	114.3	111.3	108.1	112.5	126.7	90.9	0	2.62e-08	4.9
25	High	[R].MEVDRSPGLPMSDLK.[T]	1xOxidation [M]; 1xTMT6plex [K15]; 1xTMT6plex [N-Term]; 1xPhospho [S6(100)]	Q6WCQ1 1xPhospho [S619(100)]	0.000174071	0	1	5	23	Q6WCQ1	Q6WCQ1 [614-628]	1	2229.11	0	408.3	390.5	389.5	412.2	454.1	352.4	353.7	318.6	370.3	304	0	3.023e-05	3.66
26	High	[K].MQNHGYENPTYK.[Y]	1xTMT6plex [K12]; 1xTMT6plex [N-Term]; 1xPhospho [Y11(99.7)]	Q06481 1xPhospho [Y755(99.7)]	1.29618e-05	0	1	6	2	Q06481	Q06481 [745-756]	0	2019.94	0	14.1	14.8	13.2	10.9	14.4	9.4	11.4	7.2	12.7	5.8	0	1.815e-06	3.12
27	High	[K].MSGSASSENREGTLSDSTGSEK.[D]	1xTMT6plex [K22]; 1xTMT6plex [N-Term]; 1xPhospho [S6(100)]	O43493 1xPhospho [S351(100)]	1.61214e-05	0	1	8	8	O43493	O43493 [346-367]	1	2755.25	0	100.6	98.2	112.6	100.8	102.9	103.7	82.2	79.4	86.1	79.9	0	2.3e-06	3.44
28	High	[K].MSGGSTMSSGGGNTNNSNSK.[K]	1xDeamidated [N]; 1xTMT6plex [K20]; 1xTMT6plex [N-Term]; 1xPhospho [S2(100)]	Q86U70 1xPhospho [S302(100)]	3.37904e-06	0	1	3	28	Q86U70	Q86U70 [301-320]	0	2414.04	0	35.7	30.3	38.5	37.4	33.5	32.8	24.4	25.6	29.2	22.5	0	4.266e-07	3.86
29	High	[K].MSDTGSPGMQR.[R]	1xOxidation [M]; 1xTMT6plex [N-Term]; 1xPhospho [S6(100)]	O60333-4 1xPhospho [S1454(100)]	0.000117692	0	1	5	4	O60333-4	O60333-4 [1449-1459]	0	1491.62	0	17.7	18.5	14.5	16.4	15.5	14.5	9.5	12.2	13.6	14.1	0	1.982e-05	2.95
30	High	[K].MSDTGSPGMQR.[R]	1xTMT6plex [N-Term]; 1xPhospho [S6(100)]	O60333-4 1xPhospho [S1454(100)]	1.74187e-05	0	1	5	3	O60333-4	O60333-4 [1449-1459]	0	1475.62	0	43.5	40.2	39.8	34.9	41.5	41.5	31.3	33.1	37.6	29.3	0	2.507e-06	3.61
31	High	[R].MQEAMTQEVSDVFSDTTTPIK.[L]	1xDeamidated [Q]; 1xTMT6plex [K21]; 1xTMT6plex [N-Term]; 1xPhospho [T18(100)]	P18206 1xPhospho [T604(100)]	6.48539e-05	0	1	3	14	P18206	P18206 [587-607]	0	2897.36	0	24.2	19.7	17.3	18.1	17.1	16.1	15.1	15.7	15.6	11	0	3.73e-05	3.24
32	High	[K].MNIASPGTVHK.[R]	1xTMT6plex [K11]; 1xTMT6plex [N-Term]; 1xPhospho [S5(100)]	Q9NRH2 1xPhospho [S518(100)]	2.85375e-06	0	1	2	4	Q9NRH2	Q9NRH2 [514-524]	0	1692.89	0	96.7	85	86.6	82.5	89.1	81.7	57.2	58	74.3	61.8	0	3.544e-07	4.19
33	High	[R].MNGVMFPGNSPSYTER.[S]	1xDeamidated [N2]; 1xOxidation [M]; 1xTMT6plex [N-Term]; 1xPhospho [S10(100)]	Q9NY27 1xPhospho [S159(100)]	7.05534e-05	0	1	3	11	Q9NY27	Q9NY27 [150-165]	0	2112.9	0	11.2	9.4	11.6	9.8	11.6	8.5	10.2	9.6	9.4	9.6	7.751e-06	4.925e-05	2.94
34	High	[K].MNDSNSAGAGGPVK.[I]	1xOxidation [M1]; 1xTMT6plex [K14]; 1xTMT6plex [N-Term]; 1xPhospho [S6(100)]	Q92930 1xPhospho [S182(100)]	3.82923e-05	0	1	1	2	Q92930	Q92930 [177-190]	0	1858.88	0	11.5	13	12.7	13	10.7	9.6	9.2	8.1	10.8	11.5	0	5.868e-06	3.36
35	High	[K].MNDSNSAGAGGPVK.[I]	1xDeamidated [N5]; 1xTMT6plex [K14]; 1xTMT6plex [N-Term]; 1xPhospho [S6(100)]	Q92930 1xPhospho [S182(100)]	9.40604e-05	0	1	1	1	Q92930	Q92930 [177-190]	0	1843.87	0	24.7	20.7	26.2	26.3	24.4	15.2	24.5	28.5	22.5	24.7	0	1.544e-05	3.09
36	High	[R-].MITNSLNHDSPPSTPPR.[R]	1xTMT6plex [N-Term]; 1xPhospho [S10(100)]	Q8N9M1 1xPhospho [S151(100)]	1.42143e-06	0	1	5	1	Q8N9M1	Q8N9M1 [142-158]	0	2173.03	0	18.4	20.2	18	17.1	18.6	20.9	18.2	15.8	18.8	9.7	0	1.673e-07	3.73
37	High	[R].MLSSSDAITQEFMDLR.[T]	1xTMT6plex [N-Term]; 1xPhospho [S3(99.7)]	E9PLY5 1xPhospho [S1334(99.7)]; H3BQK9 1xPhospho [S1408(99.7)]	1.111e-06	0	2	9	2	E9PLY5; H3BQK9	E9PLY5 [1332-1347]; H3BQK9 [1406-1421]	0	2152.99	0	24.9	35.3	23.4	29	45.8	36.4	23.8	23.1	29.3	21	0	1.276e-07	5
38	High	[R].MLQALSPK.[Q]	1xOxidation [M1]; 1xTMT6plex [K8]; 1xTMT6plex [N-Term]; 1xPhospho [S6(100)]	P49585 1xPhospho [S315(100)]	0.000153514	0	1	6	84	P49585	P49585 [310-317]	0	1441.79	0	538.8	501.7	546.9	642.6	556.5	374	548.3	471.3	505.9	452.7	0	3.956e-05	3.54
39	High	[K].MPDEPEEPVVAVSSPAVPPPTK.[V]	1xTMT6plex [K22]; 1xTMT6plex [N-Term]; 1xPhospho [S/T]		2.00922e-09	0	1	4	18	O60885	O60885 [457-478]	0	2811.43	0	17.2	18	15.5	11.4	15.9	15.9	8.5	8.9	11.5	7.4	0	5.736e-08	4.88
40	High	[R].MQEAMTQEVSDVFSDTTTPIK.[L]	1xTMT6plex [K21]; 1xTMT6plex [N-Term]; 1xPhospho [T18(100)]	P18206 1xPhospho [T604(100)]	6.16105e-12	0	1	3	48	P18206	P18206 [587-607]	0	2896.38	0	310.1	265.5	250.3	256.3	224.8	240.3	245.8	281	279.2	213.3	0	1.071e-12	5.26
41	High	[K].MQAGQISVQSSEPSSPEPGK.[V]	1xTMT6plex [K20]; 1xTMT6plex [N-Term]; 1xPhospho [S15(100)]	P37275-2 1xPhospho [S647(100)]	4.73743e-06	0	1	5	3	P37275-2	P37275-2 [633-652]	0	2582.26	0	25.5	26.4	30.9	28.6	27.2	20.8	26	28	28.2	22.5	0	6.133e-07	3.32
42	High	[K].MPCESSPPESADTPTSTR.[R]	1xCarbamidomethyl [C3]; 1xTMT6plex [N-Term]; 1xPhospho [S6(99.5)]	P46013 1xPhospho [S1376(99.5)]	2.0643e-06	0	1	3	2	P46013	P46013 [1371-1388]	0	2258.95	0	15.3	13.2	15	15.4	15.4	14.8	7.8	6.3	9.2	9.5	0	2.506e-07	3.48
43	High	[R].MPQDGSDDEDEEWPTLEK.[A]	1xDeamidated [Q3]; 1xTMT6plex [K18]; 1xTMT6plex [N-Term]; 1xPhospho [S6(100)]	Q13895 1xPhospho [S98(100)]	2.77567e-07	0	1	2	8	Q13895	Q13895 [93-110]	0	2660.14	0	10.7	10.6	11.5	9.3	7.7	6.9	12.9	14.2	10.5	10.2	0	2.866e-08	4.27
44	High	[R].MPQDGSDDEDEEWPTLEK.[A]	1xTMT6plex [K18]; 1xTMT6plex [N-Term]; 1xPhospho [S6(100)]	Q13895 1xPhospho [S98(100)]	1.08171e-10	0	1	2	16	Q13895	Q13895 [93-110]	0	2659.15	0	137.9	138.1	140.6	146.4	140.4	124.3	156.6	154.7	149.1	123.7	0	5.923e-12	6.18
45	High	[R].MPQDGSDDEDEEWPTLEK.[A]	1xOxidation [M1]; 1xTMT6plex [K18]; 1xTMT6plex [N-Term]; 1xPhospho [S6(100)]	Q13895 1xPhospho [S98(100)]	3.19537e-07	0	1	2	37	Q13895	Q13895 [93-110]	0	2675.15	0	86.7	89.6	88.2	79.9	89.2	87.6	112.2	103.7	105.9	77	0	3.341e-08	4.55
46	High	[R-].MEPGEELEEEGSPGGR.[E]	1xTMT6plex [N-Term]; 1xPhospho [S12(100)]	Q9H3H3-3 1xPhospho [S54(100)]	1.48334e-07	0	1	3	1	Q9H3H3-3	Q9H3H3-3 [43-58]	0	2011.85	0	21.4	19.3	16.2	15.7	21.9	13.5	10.7	9.3	11.4	10.2	0	1.452e-08	3.84
47	High	[K].IYEFPETDDEEENK.[L]	1xTMT6plex [K14]; 1xTMT6plex [N-Term]; 1xPhospho [T7(100)]	E7EPK1 1xPhospho [T228(100)]	0.000121883	0	1	6	4	E7EPK1	E7EPK1 [222-235]	0	2296.03	0	9.1	10.7	13.9	10.8	14.2	10.9	8.2	11.5	9.5	6.7	0	2.058e-05	3.26
48	High	[R].LYADSDSGDDSDK.[R]	1xTMT6plex [K13]; 1xTMT6plex [N-Term]; 2xPhospho [S5(100); S7(100)]	O43896 2xPhospho [S674(100); S676(100)]	9.85678e-07	0	1	1	6	O43896	O43896 [670-682]	0	2005.81	0	76.2	63.5	75.4	87.3	65.1	59.5	68.5	67.6	70.6	56.3	0	1.433e-06	4.19
49	High	[K].IYHLPDAESDEDEDFK.[E]	1xTMT6plex [K16]; 1xTMT6plex [N-Term]; 1xPhospho [S9(100)]	Q15019-2 1xPhospho [S253(100)]	2.37825e-08	0	1	5	11	Q15019-2	Q15019-2 [245-260]	0	2461.12	0	85.1	69.7	80.6	89.2	84.1	70	67.7	63.6	69.7	71.9	0	3.602e-09	5.02
50	High	[K].IYHLPDAESDEDEDFKEQTR.[L]	1xTMT6plex [K16]; 1xTMT6plex [N-Term]; 1xPhospho [S9(100)]	Q15019-2 1xPhospho [S253(100)]	1.35409e-08	0	1	5	117	Q15019-2	Q15019-2 [245-264]	1	2975.37	0	560.2	485.7	537.9	602.6	544.4	452.5	523.8	542.4	530.6	464.8	0	7.006e-09	4.83
51	High	[K].MADHLEGLSSDDEETSTDITNFNLEK.[D]	1xOxidation [M1]; 1xTMT6plex [K26]; 1xTMT6plex [N-Term]; 2xPhospho [S9(100); S10(100)]	Q9Y5B6 2xPhospho [S557(100); S558(100)]	9.94075e-11	0	1	2	2	Q9Y5B6	Q9Y5B6 [549-574]	0	3545.53	0	18.7	13.2	16.4	16.9	15.6	14.7	20.5	17.7	19	17.2	0	5.413e-12	5.53
52	High	[R].IYNISGNGSPLADSK.[E]	1xDeamidated [N7]; 1xTMT6plex [K15]; 1xTMT6plex [N-Term]; 1xPhospho [S9(100)]	Q53HL2 1xPhospho [S219(100)]	1.15893e-06	0	1	1	7	Q53HL2	Q53HL2 [211-225]	0	2075.05	0	67.3	69.1	69.5	59.5	63.5	55.3	17	15.9	19.9	23.8	0	1.34e-07	3.97
53	High	[K].LYLQTPTSSER.[G]	1xTMT6plex [N-Term]; 1xPhospho [T5(100)]	H0Y8Y2 1xPhospho [T824(100)]; Q01484 1xPhospho [T3814(100)]	0.000132557	0	2	8	1	H0Y8Y2; Q01484	H0Y8Y2 [820-830]; Q01484 [3810-3820]	0	1603.79	0	15.3	10.6	15.7	11.8	15	11.3	10.4	13.5	13	9.9	0	2.244e-05	3.16
54	High	[R].IVTVAAISQDSNPATPNVSTNMEEF.[-]	1xTMT6plex [N-Term]; 1xPhospho [S11(100)]	Q02446 1xPhospho [S770(100)]	1.82128e-10	0	1	1	5	Q02446	Q02446 [760-784]	0	2944.38	0	14.4	13.6	15	7.1	10.3	11.3	10.3	8.4	11.6	7.3	0	1.039e-11	5.76
55	High	[K].LVSESSDVLPK.[-]	1xTMT6plex [K11]; 1xTMT6plex [N-Term]; 1xPhospho [S3(100)]	P05787-2 1xPhospho [S503(100)]	0.000165771	0	1	2	41	P05787-2	P05787-2 [501-511]	0	1711.93	0	264.3	275	285.5	260.1	292.4	230	103.5	102	138.4	138.2	3.491e-05	0.0002538	3.56
56	High	[R].LVTEPVEDEQPSTLSPK.[K]	1xTMT6plex [K17]; 1xTMT6plex [N-Term]; 1xPhospho [S15(100)]	Q12791-7 1xPhospho [S768(100)]	2.02197e-07	0	1	3	5	Q12791-7	Q12791-7 [754-770]	0	2407.24	0	34.7	32.6	33.1	34.7	35.5	18.3	20.1	18.4	25.7	25.3	0	2.038e-08	4.57
57	High	[K].LVSFHDDSDEDLLHI.[-]	1xTMT6plex [N-Term]; 1xPhospho [S8(100)]	P11717 1xPhospho [S2484(100)]	3.81305e-09	0	1	1	45	P11717	P11717 [2477-2491]	0	2063.95	0	196.2	205.8	216.7	196.6	208.6	195.9	152.7	173	203.4	145.7	0	2.787e-10	5.39
58	High	[K].LVSESSDVLPK.[-]	1xTMT6plex [K11]; 1xTMT6plex [N-Term]; 2xPhospho [S3(99.6); S6(100)]	P05787-2 2xPhospho [S503(99.6); S506(100)]	0.000189269	0	1	2	9	P05787-2	P05787-2 [501-511]	0	1791.89	0	79	83.6	96.2	81.7	89.4	66.1	33.5	32	43.1	42.5	0	3.305e-05	3.91
59	High	[R].LVSPGSANETSSILVESVTR.[S]	1xTMT6plex [N-Term]; 1xPhospho [S3(100)]	O75369-8 1xPhospho [S2509(100)]	8.52343e-14	0	1	8	29	O75369-8	O75369-8 [2507-2526]	0	2355.2	0	61.6	53.6	52	68	59	58.3	65.2	71.2	64.1	45.5	0	2.64e-15	7.8
60	High	[K].MAEESSSSSSSSSPTAATSQQQQLK.[N]	1xTMT6plex [K25]; 1xTMT6plex [N-Term]; 1xPhospho [S6(99.3)]	K4DI93 1xPhospho [S126(99.3)]	1.58262e-11	0	1	3	25	K4DI93	K4DI93 [121-145]	0	3082.43	0	26.9	28.1	29.6	28.4	37.5	29.1	26.1	23.1	27.2	16.1	0	1.096e-12	5.48
61	High	[K].MEEESGAPGVPSGNGAPGPK.[G]	1xDeamidated [N14]; 1xTMT6plex [K20]; 1xTMT6plex [N-Term]; 1xPhospho [S12(100)]	A0A087X0X3 1xPhospho [S29(100)]	1.68435e-08	0	1	8	11	A0A087X0X3	A0A087X0X3 [18-37]	0	2407.13	0	49.9	53.7	55.4	60.8	55.9	43.1	49.5	41.5	51.4	37.9	0	1.383e-09	3.78
62	High	[K].MDTCSSNLNNSIYK.[K]	1xCarbamidomethyl [C4]; 1xDeamidated [N]; 1xTMT6plex [K14]; 1xTMT6plex [N-Term]; 1xPhospho [S11(100)]	P25116 1xPhospho [S418(100)]	2.01922e-05	0	1	1	6	P25116	P25116 [408-421]	0	2185.99	0	10.1	15.5	14.5	8.9	9.3	10.5	11.5	11	26.7	8.8	0	2.943e-06	3.01
63	High	[K].MDTCSSNLNNSIYK.[K]	1xCarbamidomethyl [C4]; 1xTMT6plex [K14]; 1xTMT6plex [N-Term]; 1xPhospho [S11(100)]	P25116 1xPhospho [S418(100)]	3.91739e-06	0	1	1	3	P25116	P25116 [408-421]	0	2185.01	0	12.7	14	15.4	11.3	10.8	10.1	8.5	6.2	30.8	13.2	0	5.005e-07	3.61
64	High	[K].MEEESGAPGVPSGNGAPGPK.[G]	1xDeamidated [N14]; 1xOxidation [M1]; 1xTMT6plex [K20]; 1xTMT6plex [N-Term]; 1xPhospho [S12(100)]	A0A087X0X3 1xPhospho [S29(100)]	4.02234e-05	0	1	8	7	A0A087X0X3	A0A087X0X3 [18-37]	0	2423.12	0	12.6	13.6	12.8	9.9	12.3	12.2	10.6	14.2	12.9	12.2	0	6.173e-06	2.81
65	High	[R].MEISAELPQTPQR.[L]	1xDeamidated [Q]; 1xTMT6plex [N-Term]; 1xPhospho [T10(100)]	Q8IWV7 1xPhospho [T21(100)]	2.39059e-05	0	1	5	2	Q8IWV7	Q8IWV7 [12-24]	0	1809.87	0	11.1	14.4	11.2	15	9.4	16.6	8.2	8.9	9.2	9.4	0	3.52e-06	3.33
66	High	[R].MEIQVPPSPTDVAK.[S]	1xOxidation [M1]; 1xTMT6plex [K14]; 1xTMT6plex [N-Term]; 1xPhospho [S8(100)]	Q5T5U3 1xPhospho [S252(100)]	2.18168e-05	0	1	5	8	Q5T5U3	Q5T5U3 [245-258]	0	2066.06	0	13.5	20.8	17.7	17.7	14.7	13.1	11.4	8.3	16.9	12.6	0	3.193e-06	3.21
67	High	[K].MEESDEEAVQAK.[V]	1xTMT6plex [K12]; 1xTMT6plex [N-Term]; 1xPhospho [S4(100)]	Q9Y2K7 1xPhospho [S692(100)]	9.94842e-05	0	1	5	2	Q9Y2K7	Q9Y2K7 [689-700]	0	1903.88	0	85.4	83.8	78.8	67.1	76.1	81	38	38.1	41.2	37.1	0	1.648e-05	3.68
68	High	[R].MEIQVPPSPTDVAK.[S]	1xTMT6plex [K14]; 1xTMT6plex [N-Term]; 1xPhospho [S8(100)]	Q5T5U3 1xPhospho [S252(100)]	8.31961e-06	0	1	5	56	Q5T5U3	Q5T5U3 [245-258]	0	2050.07	0	10.3	10.2	11.2	11.2	13.3	10.5	9.3	12	11.6	9	0	1.196e-06	3.33
69	High	[R].MAPALSGANLTSPR.[V]	1xOxidation [M1]; 1xTMT6plex [N-Term]; 1xPhospho [S12(99.7)]	Q9UQ35 1xPhospho [S2382(99.7)]	2.39505e-08	0	1	1	9	Q9UQ35	Q9UQ35 [2371-2384]	0	1710.84	0	43.1	56.1	49.7	51.7	53.3	48.9	43	47.9	45.5	35.2	0	2.024e-09	4.42
70	High	[R].MAPALSGANLTSPR.[V]	1xTMT6plex [N-Term]; 1xPhospho [S12(99.6)]	Q9UQ35 1xPhospho [S2382(99.6)]	1.49488e-09	0	1	1	8	Q9UQ35	Q9UQ35 [2371-2384]	0	1694.85	0	82.9	83.8	84.1	99.7	92.3	71.1	65	63.1	71	63.3	0	1.01e-10	5.11
71	High	[K].MALPPQEDATASPPRQK.[D]	1xTMT6plex [K17]; 1xTMT6plex [N-Term]; 1xPhospho [S12(99.6)]	Q9UQ35 1xPhospho [S1179(99.6)]	1.93576e-05	0	1	2	17	Q9UQ35	Q9UQ35 [1168-1184]	1	2375.22	0	238.7	244.6	251.9	202	223.2	269.4	314	313.9	298.7	214.6	0	3.67e-06	4.62
72	High	[R].MATFPGPGSSPAR.[A]	1xTMT6plex [N-Term]; 1xPhospho [S10(100)]	O43187 1xPhospho [S144(100)]	4.05956e-07	0	1	1	3	O43187	O43187 [135-147]	0	1584.74	0	22.3	22.4	19	17.8	22.1	25.5	15.3	21.4	22.5	18.1	0	4.326e-08	4.11
73	High	[K].MALPPQEDATASPPR.[Q]	1xDeamidated [Q6]; 1xOxidation [M1]; 1xTMT6plex [N-Term]; 1xPhospho [S12(100)]	Q9UQ35 1xPhospho [S1179(100)]	4.17703e-08	0	1	2	30	Q9UQ35	Q9UQ35 [1168-1182]	0	1906.88	0	119.2	119.9	126.4	121.9	121.1	116.8	108.9	109.1	129.7	83.9	0	1.297e-08	4.57
74	High	[K].MALPPQEDATASPPR.[Q]	1xDeamidated [Q6]; 1xTMT6plex [N-Term]; 1xPhospho [S12(100)]	Q9UQ35 1xPhospho [S1179(100)]	7.81621e-08	0	1	2	34	Q9UQ35	Q9UQ35 [1168-1182]	0	1890.89	0	190.4	184.9	188.6	161.4	171.2	166.2	167.5	166.3	166.1	130.5	0	7.28e-09	4.58
75	High	[K].MALPPQEDATASPPR.[Q]	1xTMT6plex [N-Term]; 1xPhospho [S12(100)]	Q9UQ35 1xPhospho [S1179(100)]	1.48334e-07	0	1	2	111	Q9UQ35	Q9UQ35 [1168-1182]	0	1889.9	0	1015.1	1001.3	1022.6	1015.4	1029.9	941.7	950.4	938.2	973.9	761.6	0	2.469e-08	4.68
76	High	[K].MALPPQEDATASPPR.[Q]	1xOxidation [M1]; 1xTMT6plex [N-Term]; 1xPhospho [S12(100)]	Q9UQ35 1xPhospho [S1179(100)]	2.48086e-08	0	1	2	354	Q9UQ35	Q9UQ35 [1168-1182]	0	1905.9	0	1393	1438.4	1485.1	1469.3	1501.4	1413.3	1249	1265.4	1362	1054	0	3.228e-08	4.77
77	High	[R].MDSNIQGIENPGFEASPPAQGIPEAK.[V]	1xTMT6plex [K26]; 1xTMT6plex [N-Term]; 1xPhospho [S3(100)]	Q9H7M9 1xPhospho [S235(100)]	1.44159e-06	0	1	2	6	Q9H7M9	Q9H7M9 [233-258]	0	3235.57	0	12.2	13.5	13.9	13.3	11.4	13.5	15.2	15.4	21.3	14.3	0	1.692e-07	3.91
78	High	[R].MDSFDEDLARPSGLLAQER.[K]	1xTMT6plex [N-Term]; 1xPhospho [S3(100)]	Q9Y2W1 1xPhospho [S575(100)]	1.2691e-05	0	1	1	4	Q9Y2W1	Q9Y2W1 [573-591]	0	2459.15	0	34.2	38.4	33.5	41.7	35.9	43.2	59	70.3	67.2	40.5	0	1.778e-06	3.78
79	High	[K].MDSDEDEKEGEEEK.[V]	2xTMT6plex [K8; K14]; 1xTMT6plex [N-Term]; 1xPhospho [S3(100)]	Q96ST2 1xPhospho [S377(100)]	0.00015897	0	1	3	4	Q96ST2	Q96ST2 [375-388]	1	2437.09	0	68.7	62.4	64.7	82.2	60.8	38.7	81	71.3	74.7	62.5	0	2.751e-05	3.66
80	High	[R].MDFAFPGSTNSLHR.[M]	1xOxidation [M1]; 1xTMT6plex [N-Term]; 1xPhospho [S11(100)]	P16144-2 1xPhospho [S1387(100)]; P16144 1xPhospho [S1457(100)]	4.62934e-05	0	2	5	20	P16144-2; P16144	P16144-2 [1377-1390]; P16144 [1447-1460]	0	1904.86	0	66.9	65.5	75	78.6	72.3	65.1	57.6	50.5	75	48.4	0	7.183e-06	3.97
81	High	[R].MDFAFPGSTNSLHR.[M]	1xTMT6plex [N-Term]; 1xPhospho [S11(100)]	P16144-2 1xPhospho [S1387(100)]; P16144 1xPhospho [S1457(100)]	2.6422e-07	0	2	5	14	P16144-2; P16144	P16144-2 [1377-1390]; P16144 [1447-1460]	0	1888.86	0	92.7	103.4	106.2	86.1	104.6	83.6	50.8	59.6	100.6	70.1	0	2.718e-08	4.86
82	High	[R].MDFAFPGSTNSLHR.[M]	1xDeamidated [N10]; 1xTMT6plex [N-Term]; 1xPhospho [S11(100)]	P16144-2 1xPhospho [S1387(100)]; P16144 1xPhospho [S1457(100)]	1.2602e-05	0	2	5	19	P16144-2; P16144	P16144-2 [1377-1390]; P16144 [1447-1460]	0	1889.85	0	65.6	81.5	72.8	60	78.6	82	53.9	52	72.3	54.4	0	1.759e-06	3.96
83	High	[R].NFSNSPGPYVFCITEK.[G]	1xCarbamidomethyl [C12]; 1xDeamidated [N]; 1xTMT6plex [K16]; 1xTMT6plex [N-Term]; 1xPhospho [S5(100)]	Q8NAP3 1xPhospho [S130(100)]	1.28709e-05	0	1	5	10	Q8NAP3	Q8NAP3 [126-141]	0	2399.14	0	11.7	12.7	15.5	17.2	13.3	7.9	10.5	10.4	13.5	6.9	0	1.8e-06	3.35
84	High	[R].NFSNSPGPYVFCITEK.[G]	1xCarbamidomethyl [C12]; 1xTMT6plex [K16]; 1xTMT6plex [N-Term]; 1xPhospho [S5(100)]	Q8NAP3 1xPhospho [S130(100)]	3.28663e-07	0	1	5	9	Q8NAP3	Q8NAP3 [126-141]	0	2398.16	0	61.1	56.7	56.5	59.6	67.3	44.6	41.5	37.6	45	52.8	0	3.427e-08	4.54
85	High	[K].NGGLEHVPSSSSIHNGDMEK.[I]	2xDeamidated [N1; N15]; 1xTMT6plex [K20]; 1xTMT6plex [N-Term]; 1xPhospho [S]		1.92219e-05	0	1	4	45	A0A087WVL5	A0A087WVL5 [54-73]	0	2635.21	0	83.1	81.9	78.6	88.8	85.4	93.6	58	57.2	56.4	52.2	0	3.023e-06	3.61
86	High	[R].NGLVNSEVHNEDGR.[N]	1xDeamidated [N1]; 1xTMT6plex [N-Term]; 1xPhospho [S6(100)]	Q9NUM4 1xPhospho [S33(100)]	1.27806e-05	0	1	3	2	Q9NUM4	Q9NUM4 [28-41]	0	1849.83	0	10.4	12.8	13	8.4	16.9	11.4	11.4	8.7	11.4	8	0	1.787e-06	3.19
87	High	[R].NGILASPQSAPGNLDNSK.[S]	2xDeamidated [N1; N13]; 1xTMT6plex [K18]; 1xTMT6plex [N-Term]; 1xPhospho [S9(100)]	Q9Y6M7-13 1xPhospho [S267(100)]	4.67339e-07	0	1	9	13	Q9Y6M7-13	Q9Y6M7-13 [259-276]	0	2323.16	0	9.2	10	10.4	18.2	10.3	17.8	21.2	30.7	37.9	20.5	0	5.029e-08	3.92
88	High	[R].NGILASPQSAPGNLDNSK.[S]	1xDeamidated [N1]; 1xTMT6plex [K18]; 1xTMT6plex [N-Term]; 1xPhospho [S9(100)]	Q9Y6M7-13 1xPhospho [S267(100)]	1.99513e-09	0	1	9	20	Q9Y6M7-13	Q9Y6M7-13 [259-276]	0	2322.17	0	37	47.4	37.9	58	45.9	77.6	81.9	146.9	176.4	87.1	0	1.381e-10	5.38
89	High	[R].NGILAIEGTGSDVDDDMSGDEK.[Q]	1xDeamidated [N1]; 1xOxidation [M17]; 1xTMT6plex [K22]; 1xTMT6plex [N-Term]; 1xPhospho [S18(100)]	Q93008 1xPhospho [S1600(100)]	4.64559e-10	0	1	2	33	Q93008	Q93008 [1583-1604]	0	2793.24	0	15.8	15.4	16.8	16	19.6	13.9	16.6	14.8	15.8	13.7	0	2.858e-11	4.84
90	High	[R].NGILAIEGTGSDVDDDMSGDEK.[Q]	1xDeamidated [N1]; 1xTMT6plex [K22]; 1xTMT6plex [N-Term]; 1xPhospho [S18(100)]	Q93008 1xPhospho [S1600(100)]	1.38496e-12	0	1	2	20	Q93008	Q93008 [1583-1604]	0	2777.25	0	83.4	71.2	71.4	74.7	70	53.5	84.2	85	80	66.8	0	5.37e-14	6.31
91	High	[K].NGHDGDTHQEDDGEKSD.[-]	1xDeamidated [N1]; 1xTMT6plex [K15]; 1xTMT6plex [N-Term]; 1xPhospho [S16(100)]	Q08117-2 1xPhospho [S263(100)]	1.75828e-10	0	1	3	3	Q08117-2	Q08117-2 [248-264]	1	2394.97	0	41.9	39.5	47.7	33.5	41.5	39.5	28.6	36.3	33.7	30.8	0	1.006e-11	5.83
92	High	[R].NFDFEGSLSPVIAPK.[K]	1xDeamidated [N1]; 1xTMT6plex [K15]; 1xTMT6plex [N-Term]; 1xPhospho [S]		4.5415e-06	0	1	2	1	Q9H1A4	Q9H1A4 [680-694]	0	2160.1	0	58.4	65.9	65.9	79.8	58.8	57.6	65.3	60.9	63.7	47.6	0	5.849e-07	4.01
93	High	[R].NFDFEGSLSPVIAPK.[K]	1xTMT6plex [K15]; 1xTMT6plex [N-Term]; 1xPhospho [S9(99.7)]	Q9H1A4 1xPhospho [S688(99.7)]	4.29477e-07	0	1	2	22	Q9H1A4	Q9H1A4 [680-694]	0	2159.12	0	196.7	182.1	194.5	217.4	212.4	159.2	202.2	181.5	202.5	170.3	0	4.574e-08	4.37
94	High	[R].NEMGIPQQTTSPENAGPQNTK.[S]	1xTMT6plex [K21]; 1xTMT6plex [N-Term]; 1xPhospho [T/S]		1.67128e-06	0	1	3	8	Q15398	Q15398 [652-672]	0	2780.33	0	12.9	16.7	17	11.5	9.8	8.7	6.8	6.6	5.5	7.8	0	1.992e-07	3.34
95	High	[K].NEGSESAPEGQAQQR.[R]	2xDeamidated [Q11; Q13]; 1xTMT6plex [N-Term]; 1xPhospho [S4(100)]	H0Y449 1xPhospho [S224(100)]	1.27806e-05	0	1	3	2	H0Y449	H0Y449 [221-235]	0	1898.8	0	42.3	39.6	38.5	39.9	39.2	36.8	45.2	46.1	44.3	34.7	0	1.785e-06	3.66
96	High	[K].NEGSESAPEGQAQQR.[R]	1xDeamidated [Q/N]; 1xTMT6plex [N-Term]; 1xPhospho [S4(100)]	H0Y449 1xPhospho [S224(100)]	3.7819e-06	0	1	3	21	H0Y449	H0Y449 [221-235]	0	1897.81	0	180.2	173.8	187.4	178.3	179.2	152.7	167.5	175.1	176.7	137.1	0	4.824e-07	4.67
97	High	[K].NEGSESAPEGQAQQR.[R]	1xTMT6plex [N-Term]; 1xPhospho [S4(99.8)]	H0Y449 1xPhospho [S224(99.8)]	3.30842e-06	0	1	3	8	H0Y449	H0Y449 [221-235]	0	1896.83	0	259.7	236.5	250.4	239.6	236.2	186.5	223.7	227.9	230.2	210.8	0	5.78e-06	4.49
98	High	[K].NEVNGTSEDIKSEGDTQSN.[-]	1xDeamidated [N4]; 1xTMT6plex [K11]; 1xTMT6plex [N-Term]; 2xPhospho [S12(100); S18(100)]	O95232 2xPhospho [S425(100); S431(100)]	3.45266e-07	0	1	1	6	O95232	O95232 [414-432]	1	2643.11	0	23.4	22.8	29.7	28.2	31.1	14	29.8	22.9	26.3	23.7	0	3.612e-08	4.62
99	High	[K].NESSPAPPDSDADKLK.[E]	2xTMT6plex [K14; K16]; 1xTMT6plex [N-Term]; 1xPhospho [S4(99.6)]	Q8ND04-2 1xPhospho [S668(99.6)]	3.12297e-05	0	1	3	10	Q8ND04-2	Q8ND04-2 [665-680]	1	2438.24	0	88.8	73	77.1	80.5	71.6	53.4	78.1	85.9	82.6	68.4	0	4.686e-06	3.54
100	High	[K].NESSPAPPDSDADK.[L]	1xTMT6plex [K14]; 1xTMT6plex [N-Term]; 1xPhospho [S]		3.80241e-05	0	1	3	4	Q8ND04-2	Q8ND04-2 [665-678]	0	1967.9	0	10.9	12.1	9.5	11.7	15.5	7.1	9.5	6	12.8	10.9	0	9.658e-06	2.97
101	High	[K].NESSNASEEEACEK.[K]	1xCarbamidomethyl [C12]; 1xTMT6plex [K14]; 1xTMT6plex [N-Term]; 1xPhospho [S7(100)]	Q9H6Z4-2 1xPhospho [S239(100)]; Q9H6Z4 1xPhospho [S244(100)]	1.99101e-05	0	2	5	1	Q9H6Z4-2; Q9H6Z4	Q9H6Z4-2 [233-246]; Q9H6Z4 [238-251]	0	2121.9	0	20.7	15.1	19.2	22.7	17.7	14	17.6	21.8	27.9	14.5	0	2.899e-06	3.65
102	High	[K].NENTEGSPQEDGVELEGLK.[Q]	1xTMT6plex [K19]; 1xTMT6plex [N-Term]; 1xPhospho [S7(100)]	P11388-4 1xPhospho [S1328(100)]	5.42193e-09	0	1	4	3	P11388-4	P11388-4 [1322-1340]	0	2583.22	0	26.7	25.3	29.9	28.4	21.1	16.6	10.6	10	10	12.6	0	4.068e-10	5.13
103	High	[R].NIEEHASADVEK.[M]	1xTMT6plex [K12]; 1xTMT6plex [N-Term]; 1xPhospho [S7(100)]	P61006 1xPhospho [S111(100)]	4.62934e-05	0	1	2	3	P61006	P61006 [105-116]	0	1879.92	0	11.7	12.4	13.6	16.9	13.5	10.9	39.1	57.2	37.6	23.8	0	7.184e-06	3.22
104	High	[K].NLEDDTLSECK.[Q]	1xCarbamidomethyl [C10]; 1xTMT6plex [K11]; 1xTMT6plex [N-Term]; 1xPhospho [S8(100)]	Q14966 1xPhospho [S650(100)]	0.000228446	0	1	7	1	Q14966	Q14966 [643-653]	0	1861.87	0	15.6	21.2	24.6	25.4	22.4	19.7	9.4	16.1	21.4	11.6	0	4.051e-05	3
105	High	[R].NLESIDPQFTIR.[R]	1xTMT6plex [N-Term]; 1xPhospho [T10(100)]	Q9Y2L9-3 1xPhospho [T603(100)]	9.14598e-05	0	1	3	4	Q9Y2L9-3	Q9Y2L9-3 [594-605]	0	1741.87	0	6.5	36.9	8.1	12	26.4	31.5	10.1	12	28.3	10.3	1.36e-05	0.0001057	3.33
106	High	[K].NLEQILNGGESPKQK.[G]	1xDeamidated [N7]; 2xTMT6plex [K13; K15]; 1xTMT6plex [N-Term]; 1xPhospho [S11(100)]	Q13033 1xPhospho [S229(100)]	0.00017529	0	1	3	6	Q13033	Q13033 [219-233]	1	2423.32	0	69.4	57.3	55.6	73.2	59	32.9	69.2	49.4	55.5	47.8	0	3.266e-05	3.54
107	High	[K].NLEQILNGGESPK.[Q-]	1xDeamidated [N7]; 1xTMT6plex [K13]; 1xTMT6plex [N-Term]; 1xPhospho [S11(100)]	Q13033 1xPhospho [S229(100)]	1.83146e-06	0	1	4	10	Q13033	Q13033 [219-231]	0	1938	0	9.7	10.4	12.6	12	10.9	8.4	13.8	10.9	10.1	4.4	0	2.19e-07	3.51
108	High	[K].NGVAAEVSPAK.[E]	1xDeamidated [N1]; 1xTMT6plex [K11]; 1xTMT6plex [N-Term]; 1xPhospho [S8(100)]	Q9BW71 1xPhospho [S125(100)]	0.000105219	0	1	1	3	Q9BW71	Q9BW71 [118-128]	0	1581.83	0	28.1	29.3	29.8	30.4	36.2	21.8	17.5	19.8	19.3	19.9	0	1.753e-05	3.09
109	High	[K].NGTGQSSDSEDLPVLDNSSK.[C]	1xDeamidated [N1]; 1xTMT6plex [K20]; 1xTMT6plex [N-Term]; 1xPhospho [S7(99.7)]	P29374 1xPhospho [S1109(99.7)]	1.3536e-07	0	1	1	5	P29374	P29374 [1103-1122]	0	2589.2	0	21.8	15.1	22.1	19.4	18.6	17.6	14.2	12.1	14.9	13.6	0	1.318e-08	4.15
110	High	[K].NGSVVSLQSPGSR.[S]	1xDeamidated [N1]; 1xTMT6plex [N-Term]; 1xPhospho [S9(100)]	Q2KHR2 1xPhospho [S424(100)]	0.000182783	0	1	3	2	Q2KHR2	Q2KHR2 [416-428]	0	1597.78	0	35.5	37	39.8	45	45.7	38.3	36.3	34.8	40.9	26.8	0	3.186e-05	3.01
111	High	[K].NGSTAVAESVASPQK.[T]	2xDeamidated [N1; Q14]; 1xTMT6plex [K15]; 1xTMT6plex [N-Term]; 1xPhospho [S12(100)]	Q12888-2 1xPhospho [S1033(100)]	3.81169e-08	0	1	5	3	Q12888-2	Q12888-2 [1022-1036]	0	1985.98	0	37.2	34.2	40.7	42.8	41.1	32.3	35.4	32.2	32.2	35.6	0	3.345e-09	4.29
112	High	[K].NGSTAVAESVASPQK.[T]	1xDeamidated [N1]; 1xTMT6plex [K15]; 1xTMT6plex [N-Term]; 1xPhospho [S12(100)]	Q12888-2 1xPhospho [S1033(100)]	2.41455e-11	0	1	5	13	Q12888-2	Q12888-2 [1022-1036]	0	1985	0	219.5	208.9	219.2	218.2	201.3	166.7	198	188.3	190.6	147.7	0	1.176e-12	5.81
113	High	[R].NGSPPPGAPSSR.[F]	1xDeamidated [N1]; 1xTMT6plex [N-Term]; 1xPhospho [S3(100)]	Q9Y3Q8 1xPhospho [S62(100)]	0.000128001	0	1	1	8	Q9Y3Q8	Q9Y3Q8 [60-71]	0	1433.66	0	34.8	35	40.9	44.2	40.9	30.7	32.1	22.9	31.8	29.4	0	2.171e-05	2.69
114	High	[K].NGSNPETTTSGGCHSPEDTPK.[D]	1xCarbamidomethyl [C13]; 1xDeamidated [N]; 1xTMT6plex [K21]; 1xTMT6plex [N-Term]; 1xPhospho [S15(100)]	Q08379 1xPhospho [S66(100)]	9.57716e-06	0	1	1	3	Q08379	Q08379 [52-72]	0	2712.19	0	7.9	12.5	14.9	13	12.2	9	13.7	13.1	13	9.8	0	1.307e-06	3.34
115	High	[K].NGVAAEVSPAKEENPR.[R]	1xDeamidated [N1]; 1xTMT6plex [K11]; 1xTMT6plex [N-Term]; 1xPhospho [S8(100)]	Q9BW71 1xPhospho [S125(100)]	6.13116e-05	0	1	1	2	Q9BW71	Q9BW71 [118-133]	1	2207.11	0	108.1	99.8	95.8	110.9	109.8	75.4	64.7	59.7	64.1	67	0	9.725e-06	3.62
116	High	[K].NLATSADTPPSTVPGTGK.[S]	1xTMT6plex [K18]; 1xTMT6plex [N-Term]; 1xPhospho [T8(100)]	Q96Q15 1xPhospho [T3573(100)]	6.19349e-07	0	1	5	12	Q96Q15	Q96Q15 [3566-3583]	0	2252.16	0	29.3	32.3	32.7	33.8	36.6	30	23.5	26.9	30.9	28.9	0	6.816e-08	3.96
117	High	[R].NLALDEAGQRSTM.[-]	1xOxidation [M13]; 1xTMT6plex [N-Term]; 1xPhospho [S/T]		2.51124e-05	0	1	2	38	Q53TN4	Q53TN4 [274-286]	1	1730.8	0	175.1	174.5	190	157.6	185.5	172.1	136.5	156.4	171.3	129.3	0	8.479e-06	3.78
118	High	[R].NLALDEAGQRSTM.[-]	1xDeamidated [N/Q]; 1xTMT6plex [N-Term]; 1xPhospho [S11(99.7)]	Q53TN4 1xPhospho [S284(99.7)]	5.40309e-05	0	1	2	10	Q53TN4	Q53TN4 [274-286]	1	1715.79	0	50.2	50.9	53.4	45.4	48.1	45.5	53.1	41.5	43.2	37.3	0	8.518e-06	3.58
119	High	[R].NLALDEAGQRSTM.[-]	1xTMT6plex [N-Term]; 1xPhospho [T12(99.7)]	Q53TN4 1xPhospho [T285(99.7)]	1.32383e-05	0	1	2	14	Q53TN4	Q53TN4 [274-286]	1	1714.8	0	147.4	140.8	156.2	139.4	139.8	131.4	125.8	132.2	152.7	110.8	0	2.433e-06	3.93
120	High	[K].NKSPAAVTEPETNK.[F]	2xTMT6plex [K2; K14]; 1xTMT6plex [N-Term]; 1xPhospho [S3(100)]	O75449 1xPhospho [S170(100)]	7.86409e-06	0	1	3	1	O75449	O75449 [168-181]	1	2253.21	0	24.1	24.1	27.2	29.8	25.4	18.2	28.2	17.9	25.4	21.2	0	1.062e-06	4.31
121	High	[K].NKPGPNIESGNEDDDASFK.[I]	1xDeamidated [N]; 2xTMT6plex [K2; K19]; 1xTMT6plex [N-Term]; 1xPhospho [S9(100)]	A0A087WUT6 1xPhospho [S214(100)]	2.70053e-09	0	1	2	22	A0A087WUT6	A0A087WUT6 [206-224]	0	2802.34	0	280.6	238.3	264	311.2	256.1	161.1	256.6	267.3	275.6	250	0	5.08e-10	4.83
122	High	[K].NKPGPNIESGNEDDDASFK.[I]	2xTMT6plex [K2; K19]; 1xTMT6plex [N-Term]; 1xPhospho [S9(100)]	A0A087WUT6 1xPhospho [S214(100)]	3.58276e-12	0	1	2	24	A0A087WUT6	A0A087WUT6 [206-224]	0	2801.36	0	1197.7	945.4	1076.6	1209.8	1033.8	694.9	1065.4	1075.2	1128	971.9	0	2.752e-13	7.25
123	High	[K].NKPGPNIESGNEDDDASFK.[I]	2xDeamidated [N6; N]; 2xTMT6plex [K2; K19]; 1xTMT6plex [N-Term]; 1xPhospho [S9(100)]	A0A087WUT6 1xPhospho [S214(100)]	0.00019327	0	1	2	3	A0A087WUT6	A0A087WUT6 [206-224]	0	2803.33	0	11.7	12.8	10.9	15.9	10.1	9.4	10.2	13.1	12.8	10.6	0	3.386e-05	2.53
124	High	[K].NEERKSQENLGNPSK.[N]	2xTMT6plex [K5; K15]; 1xTMT6plex [N-Term]; 1xPhospho [S6(100)]	Q9H0X4 1xPhospho [S21(100)]	7.53889e-06	0	1	12	5	Q9H0X4	Q9H0X4 [16-30]	2	2497.3	0	73.2	66.8	70.4	67.4	65.6	49.7	68	65.5	55.5	58.6	0	1.013e-06	4.83
125	High	[R].NAETPAETPTTAEACSPSPAVQTFSEAK.[K]	1xCarbamidomethyl [C15]; 1xPhospho [S16(99.5)]; 1xTMT6plex [K28]; 1xTMT6plex [N-Term]	Q9NUA8 1xPhospho [S214(99.5)]	1.22742e-09	0	1	4	10	Q9NUA8	Q9NUA8 [199-226]	0	3430.61	0	17.8	19.4	18.1	22.3	25.4	15.8	22.8	22.8	22.5	20.6	0	8.193e-11	5.32
126	High	[K].NAEEESESEAEEGD.[-]	1xTMT6plex [N-Term]; 2xPhospho [S6(100); S8(100)]	Q7L1Q6-3 2xPhospho [S443(100); S445(100)]	5.41538e-06	0	1	5	27	Q7L1Q6-3	Q7L1Q6-3 [438-451]	0	1913.64	0	50.2	52.2	52.5	46.7	44.6	35	51	37.2	44.7	39.5	0	7.081e-07	4.1
127	High	[R].NAEAVLQSPGLSGK.[V]	1xTMT6plex [K14]; 1xTMT6plex [N-Term]; 1xPhospho [S8(100)]	Q13045 1xPhospho [S856(100)]	9.50999e-06	0	1	3	7	Q13045	Q13045 [849-862]	0	1909.02	0	150.4	149.7	147.8	148.2	148.4	108.2	119.4	114.1	129.2	99.3	0	1.303e-06	3.58
128	High	[R].NAEAVLQSPGLSGK.[V]	1xDeamidated [N/Q]; 1xTMT6plex [K14]; 1xTMT6plex [N-Term]; 1xPhospho [S8(100)]	Q13045 1xPhospho [S856(100)]	6.71707e-05	0	1	3	4	Q13045	Q13045 [849-862]	0	1910	0	54.2	57.2	61	62.8	66.5	48.6	54.8	51.8	55.5	43.2	0	1.076e-05	3.07
129	High	[-R].MSRPEAVQEATEVTLK.[T]	1xOxidation [M1]; 1xTMT6plex [K16]; 1xTMT6plex [N-Term]; 1xPhospho [S2(100)]	Q8IVF2 1xPhospho [S102(100)]	2.21487e-06	0	1	2	8	Q8IVF2	Q8IVF2 [101-116]	0	2343.2	0	52.6	73.7	74.8	61.5	73.1	75.8	36.3	40.4	86.5	53.4	0	2.69e-07	3.92
130	High	[-R].MSRPEAVQEATEVTLK.[T]	1xTMT6plex [K16]; 1xTMT6plex [N-Term]; 1xPhospho [S2(100)]	Q8IVF2 1xPhospho [S102(100)]	3.22254e-11	0	1	2	5	Q8IVF2	Q8IVF2 [101-116]	0	2327.21	0	138.7	185.1	166.3	157.3	183.5	174.4	92.2	98.4	233.3	128	0	1.607e-12	6.78
131	High	[K].MSQPGSPSPK.[T]	1xOxidation [M1]; 1xTMT6plex [K10]; 1xTMT6plex [N-Term]; 2xPhospho [S2(100); S6(100)]	Q14839-2 2xPhospho [S1559(100); S1563(100)]	0.000103031	0	1	3	37	Q14839-2	Q14839-2 [1558-1567]	0	1649.74	0	339.4	338.1	330.3	360.7	360.1	296.1	330	316.3	335.7	282.9	0	1.716e-05	4.12
132	High	[K].MSQPGSPSPK.[T]	1xTMT6plex [K10]; 1xTMT6plex [N-Term]; 2xPhospho [S2(100); S6(99.7)]	Q14839-2 2xPhospho [S1559(100); S1563(99.7)]	5.40309e-05	0	1	3	8	Q14839-2	Q14839-2 [1558-1567]	0	1633.75	0	327.2	303.3	343.2	344.6	332.9	223.5	343.7	309	317.6	267.1	0	8.506e-06	4.15
133	High	[K].MSQPGSPSPK.[T]	1xOxidation [M1]; 1xTMT6plex [K10]; 1xTMT6plex [N-Term]; 1xPhospho [S2(100)]	Q14839-2 1xPhospho [S1559(100)]	0.000201525	0	1	3	49	Q14839-2	Q14839-2 [1558-1567]	0	1569.77	0	1415.8	1349.9	1490.6	1471.8	1469.7	1192.6	1327.2	1252.3	1205.3	1077.4	1.36e-05	0.0001043	3.74
134	High	[R].MSPVDFHTPSSPK.[S]	1xTMT6plex [K13]; 1xTMT6plex [N-Term]; 1xPhospho [S2(100)]	H0YBA3 1xPhospho [S508(100)]	5.21661e-05	0	1	7	5	H0YBA3	H0YBA3 [507-519]	0	1967.97	0	43.8	43.8	48.7	44.5	45	36.3	49.9	64.9	63.5	40	0	8.192e-06	3.99
135	High	[K].MSPSGGAPQTTPTLR.[S]	1xTMT6plex [N-Term]; 1xPhospho [S2(100)]	Q9BY89 1xPhospho [S1154(100)]	8.37837e-06	0	1	1	3	Q9BY89	Q9BY89 [1153-1167]	0	1809.88	0	10.6	12.4	9.5	9.3	11.2	9.7	12.6	9.4	12.6	5.8	0	1.137e-06	3.86
136	High	[K].MSPNETLFLESTNK.[I]	1xOxidation [M1]; 1xTMT6plex [K14]; 1xTMT6plex [N-Term]; 1xPhospho [S11(99.8)]	Q9HB90 1xPhospho [S95(99.8)]	3.81032e-07	0	1	3	34	Q9HB90	Q9HB90 [85-98]	0	2165.06	0	208.3	194.5	184.2	173.7	184.8	169.3	132.1	128	153.5	132.4	0	1.911e-07	4.25
137	High	[K].MSPNETLFLESTNK.[I]	1xDeamidated [N]; 1xTMT6plex [K14]; 1xTMT6plex [N-Term]; 1xPhospho [S11(99.7)]	Q9HB90 1xPhospho [S95(99.7)]	1.19121e-05	0	1	3	15	Q9HB90	Q9HB90 [85-98]	0	2150.05	0	27.2	18.6	20.1	20	24.2	17.7	14.9	13.7	14.5	15.3	0	1.665e-06	3.79
138	High	[K].MSPNETLFLESTNK.[I]	1xTMT6plex [K14]; 1xTMT6plex [N-Term]; 1xPhospho [S11(99.7)]	Q9HB90 1xPhospho [S95(99.7)]	1.41301e-09	0	1	3	14	Q9HB90	Q9HB90 [85-98]	0	2149.07	0	94.9	90.8	84.2	81.9	82.8	71.3	47.7	46.5	64	59.2	0	9.564e-11	5.52
139	High	[K].MSPNETLFLESTNK.[I]	1xDeamidated [N]; 1xOxidation [M1]; 1xTMT6plex [K14]; 1xTMT6plex [N-Term]; 1xPhospho [S11(99.7)]	Q9HB90 1xPhospho [S95(99.7)]	1.29618e-05	0	1	3	7	Q9HB90	Q9HB90 [85-98]	0	2166.04	0	16.3	19	12.4	14.2	15.1	14.1	12.6	12.3	11.1	9.3	0	1.813e-06	3.44
140	High	[K].MVIQGPSSPQGEAMVTDVLEDQK.[E]	1xOxidation [M]; 1xTMT6plex [K23]; 1xTMT6plex [N-Term]; 1xPhospho [S8(99.7)]	Q12888-2 1xPhospho [S1119(99.7)]	2.62834e-12	0	1	4	128	Q12888-2	Q12888-2 [1112-1134]	0	3013.47	0	41.8	36.5	42.9	40.6	40.5	30.3	38.5	33.6	42.2	29	0	1.073e-13	5.97
141	High	[K].MVIQGPSSPQGEAMVTDVLEDQK.[E]	1xTMT6plex [K23]; 1xTMT6plex [N-Term]; 1xPhospho [S8(99.7)]	Q12888-2 1xPhospho [S1119(99.7)]	2.74272e-13	0	1	4	12	Q12888-2	Q12888-2 [1112-1134]	0	2997.47	0	20.1	19.5	24.5	20.5	17	16	20.7	21.7	22.9	19.1	0	9.293e-15	6.15
142	High	[R].MVEPENAVTITPLRPEDDYSPR.[E]	1xOxidation [M1]; 1xTMT6plex [N-Term]; 1xPhospho [S20(100)]	Q14160 1xPhospho [S835(100)]	1.77903e-05	0	1	4	8	Q14160	Q14160 [816-837]	0	2854.35	0	34.2	29.8	26.2	27.9	34.2	28.6	24.5	21.4	23.9	27.6	0	2.551e-06	3.63
143	High	[R].MVEPENAVTITPLRPEDDYSPR.[E]	1xTMT6plex [N-Term]; 1xPhospho [S20(100)]	Q14160 1xPhospho [S835(100)]	1.49382e-07	0	1	4	16	Q14160	Q14160 [816-837]	0	2838.36	0	104.2	98.4	103.4	101.7	115.9	90.9	81.6	84	79.8	68.6	0	1.46e-08	4.35
144	High	[K].MTGSAPPPSPTPNK.[E]	1xOxidation [M1]; 1xTMT6plex [K14]; 1xTMT6plex [N-Term]; 1xPhospho [S9(100)]	Q9UBW7 1xPhospho [S838(100)]	0.000168102	0	1	1	3	Q9UBW7	Q9UBW7 [830-843]	0	1935.97	0	10.4	10.6	13.7	12.2	13.9	15	11.3	8.3	11.2	6.5	0	2.898e-05	3.04
145	High	[K].MTGSAPPPSPTPNK.[E]	1xTMT6plex [K14]; 1xTMT6plex [N-Term]; 1xPhospho [S9(100)]	Q9UBW7 1xPhospho [S838(100)]	3.94826e-08	0	1	1	10	Q9UBW7	Q9UBW7 [830-843]	0	1919.97	0	45.7	37.2	38	45.8	46.2	40.4	38.2	36.9	34.2	24.4	0	3.466e-09	4.5
146	High	[K].MTGLVDEAIDTKSLLDASEEAIK.[K]	1xOxidation [M1]; 2xTMT6plex [K12; K23]; 1xTMT6plex [N-Term]; 1xPhospho [S13(99.6)]	P18206 1xPhospho [S721(99.6)]	4.39116e-10	0	1	3	10	P18206	P18206 [709-731]	1	3232.69	0	68.2	55.1	57.7	58.5	46	46.7	63.8	68.4	72	58.5	0	2.702e-11	4.93
147	High	[R].NDSVIVADQTPTPTR.[F]	1xDeamidated [Q/N]; 1xTMT6plex [N-Term]; 1xPhospho [T12(100)]	P15336 1xPhospho [T71(100)]	1.87055e-06	0	1	8	8	P15336	P15336 [60-74]	0	1923.93	0	12.4	11.9	14.6	12.6	11.1	12.5	12.7	12.9	15.3	11.9	0	2.243e-07	3.51
148	High	[R].NDSVIVADQTPTPTR.[F]	1xTMT6plex [N-Term]; 1xPhospho [T12(99.8)]	P15336 1xPhospho [T71(99.8)]	2.42901e-08	0	1	8	5	P15336	P15336 [60-74]	0	1922.94	0	41.2	33.4	44.2	41.1	40.9	44.8	37.7	41.4	47.6	41.2	0	1.864e-08	4.79
149	High	[R].NDSLVTPSPQQAR.[V]	1xDeamidated [Q/N]; 1xTMT6plex [N-Term]; 1xPhospho [S3(100)]	Q9GZY8-2 1xPhospho [S146(100)]	0.000202934	0	1	3	4	Q9GZY8-2	Q9GZY8-2 [144-156]	0	1722.83	0	37.9	39.4	39.7	43.8	47.7	41.4	24	31.9	48.2	30.2	1.36e-05	9.432e-05	2.98
150	High	[R].NDSLVTPSPQQAR.[V]	1xTMT6plex [N-Term]; 1xPhospho [S3(100)]	Q9GZY8-2 1xPhospho [S146(100)]	2.24628e-06	0	1	3	3	Q9GZY8-2	Q9GZY8-2 [144-156]	0	1721.84	0	36.6	50.1	49.7	45.2	47.6	45.8	30.5	31.5	51.7	34.4	0	3.238e-07	4.13
151	High	[K].NDMDEPPPLDYGSGEDDGK.[S]	1xTMT6plex [K19]; 1xTMT6plex [N-Term]; 1xPhospho [S13(100)]	Q12873-3 1xPhospho [S656(100)]	4.57737e-08	0	1	4	4	Q12873-3	Q12873-3 [644-662]	0	2589.11	0	31.4	19.7	24.8	21.5	23.6	19.2	27.3	28.6	20.8	22.1	0	4.077e-09	4.6
152	High	[K].NDVDDEEVHGSSDDSK.[Q]	1xTMT6plex [K16]; 1xTMT6plex [N-Term]; 1xPhospho [S11(100)]	Q03188 1xPhospho [S709(100)]	1.48387e-08	0	1	2	3	Q03188	Q03188 [699-714]	0	2285.98	0	34.2	32.3	32.3	33.6	33.2	24.4	31.8	30.5	35.5	35.6	0	1.209e-09	4.44
153	High	[K].NEEPSEEEIDAPKPK.[K]	2xTMT6plex [K13; K15]; 1xTMT6plex [N-Term]; 1xPhospho [S5(100)]	Q9NR30 1xPhospho [S121(100)]	4.26464e-07	0	1	2	8	Q9NR30	Q9NR30 [117-131]	0	2479.26	0	252.2	229.7	252.2	264.6	249.5	162.9	361.1	331.1	331.6	266.3	0	4.565e-08	5.18
154	High	[R].NEEENIYSVPHDSTQGK.[I]	1xDeamidated [Q/N]; 1xTMT6plex [K17]; 1xTMT6plex [N-Term]; 1xPhospho [Y/S/T]		0.000111282	0	1	1	6	Q9NRY4	Q9NRY4 [1099-1115]	0	2486.15	0	13.5	10.2	12.6	16.5	11.3	12.9	10.3	9.8	12.2	7.1	0	1.856e-05	2.56
155	High	[R].NEEENIYSVPHDSTQGK.[I]	1xTMT6plex [K17]; 1xTMT6plex [N-Term]; 1xPhospho [Y7(99.7)]	Q9NRY4 1xPhospho [Y1105(99.7)]	2.09666e-10	0	1	1	15	Q9NRY4	Q9NRY4 [1099-1115]	0	2485.16	0	84.8	78.3	84.8	87.3	74.1	63.4	62.2	55.6	82	62.4	0	1.214e-11	4.92
156	High	[R].NCPAVTLTSPAK.[T]	1xCarbamidomethyl [C2]; 1xTMT6plex [K12]; 1xTMT6plex [N-Term]; 1xPhospho [S9(100)]	Q9UGU0 1xPhospho [S1335(100)]	5.45363e-06	0	1	2	4	Q9UGU0	Q9UGU0 [1327-1338]	0	1796.94	0	27.1	26.9	24.5	27.9	21.9	12.3	13.9	8	15.7	10.9	0	7.128e-07	3.7
157	High	[R].NAVALSASPQLK.[E]	1xTMT6plex [K12]; 1xTMT6plex [N-Term]; 1xPhospho [S8(100)]	Q92547 1xPhospho [S888(100)]	8.5267e-05	0	1	1	1	Q92547	Q92547 [881-892]	0	1736.97	0	15.6	13.9	14.9	10.9	10	13.5	7.2	6.5	6.5	5.6	0	1.395e-05	3.01
158	High	[R].NCPSPVLIDCPHPNCNK.[K]	3xCarbamidomethyl [C2; C10; C15]; 1xTMT6plex [K17]; 1xTMT6plex [N-Term]; 1xPhospho [S4(100)]	O15014 1xPhospho [S491(100)]	8.67847e-06	0	1	1	1	O15014	O15014 [488-504]	0	2560.19	0	18.7	16.7	22.9	20.3	16.8	13.6	18.1	15.8	17.6	13.8	0	1.176e-06	3.34
159	High	[R].NASASFQELEDK.[K]	1xTMT6plex [K12]; 1xTMT6plex [N-Term]; 2xPhospho [S3(100); S5(100)]	Q99543 2xPhospho [S47(100); S49(100)]	0.00020867	0	1	5	6	Q99543	Q99543 [45-56]	0	1956.88	0	41.2	33.5	41.2	41	35.6	29.6	11.2	19.3	21.3	19.3	7.751e-06	5.076e-05	3.53
160	High	[R].NAPAAVDEGSISPR.[T]	1xTMT6plex [N-Term]; 1xPhospho [S12(100)]	P28715 1xPhospho [S384(100)]	1.05015e-06	0	1	3	11	P28715	P28715 [373-386]	0	1692.82	0	144.6	122.9	151	147	144.1	110.8	114	102.6	120.8	109.1	0	1.538e-07	4.44
161	High	[K].NALPPVLTTVNGQSPPEHSAPAK.[V]	1xDeamidated [N/Q]; 1xTMT6plex [K23]; 1xTMT6plex [N-Term]; 1xPhospho [S14(100)]	Q6PKG0 1xPhospho [S143(100)]	2.43247e-12	0	1	2	58	Q6PKG0	Q6PKG0 [130-152]	0	2864.5	0	92	86.1	84.2	75.4	81.5	70.3	53.6	60.7	64.8	60.9	0	9.886e-14	6.01
162	High	[R].NAGNEQDLGIQYK.[A]	1xTMT6plex [K13]; 1xTMT6plex [N-Term]; 1xPhospho [Y12(100)]	P35221-2 1xPhospho [Y177(100)]	1.92474e-07	0	1	5	4	P35221-2	P35221-2 [166-178]	0	1987.99	0	23	22	30.6	40.5	32.8	24.2	18.6	20.9	22.4	17.5	0	1.927e-08	3.67
163	High	[R].NASASFQELEDK.[K]	1xTMT6plex [K12]; 1xTMT6plex [N-Term]; 1xPhospho [S3(100)]	Q99543 1xPhospho [S47(100)]	2.03348e-05	0	1	5	7	Q99543	Q99543 [45-56]	0	1876.91	0	94.6	78.1	84.4	97	85.3	66.4	81.5	79.2	90.1	69.1	0	1.847e-05	3.53
164	High	[R].NCPSPVLIDCPHPNCNK.[K]	3xCarbamidomethyl [C2; C10; C15]; 1xDeamidated [N]; 1xTMT6plex [K17]; 1xTMT6plex [N-Term]; 1xPhospho [S4(100)]	O15014 1xPhospho [S491(100)]	4.05773e-06	0	1	1	5	O15014	O15014 [488-504]	0	2561.18	0	19	15.3	15.8	21.3	19.4	13.1	17.6	16.3	18.7	13.8	0	5.166e-07	3.5
165	High	[K].NDKSEEEQSSSSVK.[K]	1xDeamidated [Q/N]; 2xTMT6plex [K3; K14]; 1xTMT6plex [N-Term]; 1xPhospho [S4(100)]	B4DY08 1xPhospho [S220(100)]; P07910-2 1xPhospho [S220(100)]	2.47895e-06	0	2	10	19	B4DY08; P07910-2	B4DY08 [217-230]; P07910-2 [217-230]	1	2322.13	0	483.2	398.1	492	583.4	502.1	277.8	535.2	465.6	496.3	438.9	0	3.049e-07	5.19
166	High	[K].NDKSEEEQSSSSVK.[K]	2xTMT6plex [K3; K14]; 1xTMT6plex [N-Term]; 1xPhospho [S4(100)]	B4DY08 1xPhospho [S220(100)]; P07910-2 1xPhospho [S220(100)]	3.01508e-05	0	2	10	15	B4DY08; P07910-2	B4DY08 [217-230]; P07910-2 [217-230]	1	2321.15	0	822.8	694.5	790	975.1	848.9	454	910.6	800.2	799.8	711.4	0	2.439e-05	5
167	High	[R].LQSVQATGPSSPGR.[L]	1xTMT6plex [N-Term]; 1xPhospho [S11(99.8)]	P23508-2 1xPhospho [S484(99.8)]	6.33027e-09	0	1	4	4	P23508-2	P23508-2 [474-487]	0	1693.85	0	28.6	31	30.5	21.7	22.9	23.4	11.3	20.8	16.8	11.7	0	4.831e-10	4.69
168	High	[K].IQSSLSVNSDISK.[K]	1xDeamidated [Q/N]; 1xTMT6plex [K13]; 1xTMT6plex [N-Term]; 1xPhospho [S9(99.5)]	Q9P1T7 1xPhospho [S143(99.5)]	0.000162335	0	1	6	7	Q9P1T7	Q9P1T7 [135-147]	0	1917	0	27.1	27	30.8	30.4	27.3	21.7	28.7	24.2	23.2	19.8	0	2.805e-05	2.84
169	High	[K].IQSSLSVNSDISK.[K]	1xTMT6plex [K13]; 1xTMT6plex [N-Term]; 1xPhospho [S9(100)]	Q9P1T7 1xPhospho [S143(100)]	7.97558e-06	0	1	6	8	Q9P1T7	Q9P1T7 [135-147]	0	1916.01	0	113.6	98.6	94.6	107.2	103.5	83.9	98.9	103.6	106.9	78.4	0	1.078e-06	4.11
170	High	[K].IQSSLSSASPSK.[A]	1xTMT6plex [K12]; 1xTMT6plex [N-Term]; 1xPhospho [S9(100)]	Q5W0B1 1xPhospho [S719(100)]	3.02037e-07	0	1	1	3	Q5W0B1	Q5W0B1 [711-722]	0	1729.91	0	60.6	60.5	58.7	64.9	56.2	45.7	32.2	35.4	45.1	43.1	0	3.142e-08	4.63
171	High	[K].LQSPLPGESAAK.[K]	1xTMT6plex [K12]; 1xTMT6plex [N-Term]; 1xPhospho [S3(100)]	Q2KHR2 1xPhospho [S225(100)]	0.000120189	0	1	3	4	Q2KHR2	Q2KHR2 [223-234]	0	1735.94	0	111.6	119.8	120.3	146.6	120.8	103.3	85.8	83.3	135.7	82.6	0	2.024e-05	3.75
172	High	[R].LQSIGTENTEENR.[R]	1xTMT6plex [N-Term]; 1xPhospho [S3(100)]	P04075-2 1xPhospho [S100(100)]	3.03636e-05	0	1	8	5	P04075-2	P04075-2 [98-110]	0	1799.84	0	133.9	124.3	139	147.7	134.8	116.4	128.7	124.5	141.9	101.1	0	4.563e-06	4.16
173	High	[R].LQWDGSSDLSPSDSGSSK.[T]	1xTMT6plex [K18]; 1xTMT6plex [N-Term]; 1xPhospho [S10(100)]	Q14CW9-2 1xPhospho [S288(100)]	4.06248e-09	0	1	5	2	Q14CW9-2	Q14CW9-2 [279-296]	0	2391.11	0	19	20.3	19	16.1	23.4	16.6	15.7	18	17.2	12.5	0	2.974e-10	4.73
174	High	[R].LQSAGSAMPTSSSFK.[H]	1xTMT6plex [K15]; 1xTMT6plex [N-Term]; 1xPhospho [S13(99.6)]	Q5SW79 1xPhospho [S1280(99.6)]	1.31455e-05	0	1	5	4	Q5SW79	Q5SW79 [1268-1282]	0	2037.01	0	12.9	15.4	9.6	10.5	11.8	12.5	12.3	15.4	30.4	17.6	0	1.842e-06	3.4
175	High	[R].LQQGAGLESPQGQPEPGAASPQR.[Q]	1xTMT6plex [N-Term]; 1xPhospho [S20(100)]	Q9H6F5 1xPhospho [S91(100)]	2.36829e-16	0	1	1	16	Q9H6F5	Q9H6F5 [72-94]	0	2612.27	0	69.5	87.5	77.5	78.3	88.6	75.6	87.7	78.7	82.1	65.5	0	2.068e-17	8.29
176	High	[R].IQQFDDGGSDEEDIWEEK.[H]	1xDeamidated [Q]; 1xTMT6plex [K18]; 1xTMT6plex [N-Term]; 1xPhospho [S9(100)]	Q5H9R7-5 1xPhospho [S617(100)]	1.38196e-06	0	1	10	7	Q5H9R7-5	Q5H9R7-5 [609-626]	0	2679.18	0	12.4	11.5	14	12.1	11.7	8.3	12.5	13.3	10.6	9.4	0	1.618e-07	3.71
177	High	[R].IQQFDDGGSDEEDIWEEK.[H]	1xTMT6plex [K18]; 1xTMT6plex [N-Term]; 1xPhospho [S9(100)]	Q5H9R7-5 1xPhospho [S617(100)]	6.55941e-10	0	1	10	21	Q5H9R7-5	Q5H9R7-5 [609-626]	0	2678.19	0	191.2	186.7	173.2	178.2	157.3	139.4	125.9	127.1	142.5	124.9	0	4.172e-11	5.64
178	High	[R].LQQGAGLESPQGQPEPGAASPQR.[Q]	1xDeamidated [Q]; 1xTMT6plex [N-Term]; 1xPhospho [S20(100)]	Q9H6F5 1xPhospho [S91(100)]	4.49767e-18	0	1	1	62	Q9H6F5	Q9H6F5 [72-94]	0	2613.25	0	223.4	221.2	229.6	224.7	237.1	210.4	241.7	246.1	232.6	185.7	0	6.336e-20	9.31
179	High	[K].LQPSSSPENSLDPFPPR.[I]	1xTMT6plex [N-Term]; 1xPhospho [S6(99.6)]	Q8WWM7-3 1xPhospho [S559(99.6)]	5.57481e-08	0	1	9	23	Q8WWM7-3	Q8WWM7-3 [554-570]	0	2177.05	0	41	48.5	42.6	39.3	46.2	53.9	39.3	41.6	42	34.8	0	5.064e-09	5.05
180	High	[K].IQPSFQSPVK.[I]	1xTMT6plex [K10]; 1xTMT6plex [N-Term]; 1xPhospho [S7(100)]	Q5TGL8 1xPhospho [S150(100)]	0.000184062	0	1	2	1	Q5TGL8	Q5TGL8 [144-153]	0	1668.91	0	38.6	25.6	36.1	22.2	26.7	21.6	19.4	15.5	15	19.2	0	3.196e-05	3.33
181	High	[KR].LQPQEISPPPTANLDR.[S]	1xTMT6plex [N-Term]; 1xPhospho [S7(100)]	E7ESA6 1xPhospho [S954(100)]	1.11927e-07	0	1	11	5	E7ESA6	E7ESA6 [948-963]	0	2085.06	0	75.8	67.6	65.1	65.2	68.7	67.8	65.9	52.1	63.5	55.8	0	1.073e-08	4.81
182	High	[K].IQPLEPDSPTGLSENPTPATEK.[L]	1xTMT6plex [K22]; 1xTMT6plex [N-Term]; 1xPhospho [S8(99.7)]	Q9ULJ3 1xPhospho [S1003(99.7)]	8.80672e-07	0	1	2	10	Q9ULJ3	Q9ULJ3 [996-1017]	0	2859.44	0	22	25.3	20.7	27.6	23.9	19.1	30.6	27.4	19.8	23.1	0	9.935e-08	3.79
183	High	[R].LQQGAGLESPQGQPEPGAASPQR.[Q]	2xDeamidated [Q]; 1xTMT6plex [N-Term]; 1xPhospho [S20(100)]	Q9H6F5 1xPhospho [S91(100)]	4.27834e-16	0	1	1	23	Q9H6F5	Q9H6F5 [72-94]	0	2614.23	0	110.1	104.9	119.2	116.6	118.2	104.6	110.1	117.4	126.6	92.8	0	9.516e-18	8.49
184	High	[K].LQQTVPADASPDSK.[C]	1xTMT6plex [K14]; 1xTMT6plex [N-Term]; 1xPhospho [S10(100)]	Q9NS56 1xPhospho [S98(100)]	7.54854e-09	0	1	2	6	Q9NS56	Q9NS56 [89-102]	0	1995.02	0	51.8	40.7	44.9	50	33	33.9	38.6	40.6	37.7	26.2	0	5.832e-10	5.33
185	High	[R].LQQGAGLESPQGQPEPGAASPQR.[Q]	3xDeamidated [Q11; Q]; 1xTMT6plex [N-Term]; 1xPhospho [S20(100)]	Q9H6F5 1xPhospho [S91(100)]	2.74565e-16	0	1	1	15	Q9H6F5	Q9H6F5 [72-94]	0	2615.22	0	13.1	8.1	13.2	10.3	12.8	7.3	9	9.1	10.9	8.3	0	5.38e-18	8.1
186	High	[R].LQQQAALSPTTAPAVSSVSK.[Q]	1xDeamidated [Q]; 1xTMT6plex [K20]; 1xTMT6plex [N-Term]; 1xPhospho [S8(100)]	Q8WXI9 1xPhospho [S486(100)]	9.32709e-10	0	1	1	5	Q8WXI9	Q8WXI9 [479-498]	0	2523.35	0	17	18.5	21.6	18	18	15.8	5.2	11.2	11.8	10.6	0	6.122e-11	4.77
187	High	[R].LQQQAALSPTTAPAVSSVSK.[Q]	1xTMT6plex [K20]; 1xTMT6plex [N-Term]; 1xPhospho [S8(100)]	Q8WXI9 1xPhospho [S486(100)]	1.41146e-06	0	1	1	8	Q8WXI9	Q8WXI9 [479-498]	0	2522.36	0	13	16.4	19.9	16	16.2	15.3	13.9	8	10.6	8.3	0	1.657e-07	3.56
188	High	[R].LQQGAGLESPQGQPEPGAASPQR.[Q]	1xTMT6plex [N-Term]; 2xPhospho [S9(100); S20(100)]	Q9H6F5 2xPhospho [S80(100); S91(100)]	9.01087e-12	0	1	1	5	Q9H6F5	Q9H6F5 [72-94]	0	2692.23	0	12.4	12.5	9.6	8.3	12.5	12.8	8.4	11.7	9.5	9.7	0	4.056e-13	6.12
189	High	[K].LSEGSQPAEEEEDQETPSR.[N]	1xTMT6plex [N-Term]; 1xPhospho [S5(100)]	Q9UKV3-5 1xPhospho [S243(100)]; E7EQT4 1xPhospho [S203(100)]	5.81949e-10	0	2	4	4	Q9UKV3-5; E7EQT4	Q9UKV3-5 [239-257]; E7EQT4 [199-217]	0	2427.04	0	23.2	23.7	27.7	23.2	24.1	23.2	18.4	19.4	18.9	15.8	0	3.643e-11	5.15
190	High	[R].LSEGPAAMAGPGSPPR.[R]	1xOxidation [M8]; 1xTMT6plex [N-Term]; 1xPhospho [S13(100)]	Q8N2Y8 1xPhospho [S536(100)]	1.5239e-05	0	1	1	3	Q8N2Y8	Q8N2Y8 [524-539]	0	1819.86	0	8.9	9.6	8.2	12.7	10.2	9.5	9.1	9.8	12.8	9.3	0	2.162e-06	3.62
191	High	[R].LSEGPAAMAGPGSPPR.[R]	1xTMT6plex [N-Term]; 1xPhospho [S13(100)]	Q8N2Y8 1xPhospho [S536(100)]	3.19766e-09	0	1	1	3	Q8N2Y8	Q8N2Y8 [524-539]	0	1803.87	0	28.8	28.5	24.3	23.6	27	24.5	13	14.8	27	15.9	0	2.303e-10	4.84
192	High	[K].LSEEAECPNPSTPSK.[A]	1xCarbamidomethyl [C7]; 1xDeamidated [N9]; 1xTMT6plex [K15]; 1xTMT6plex [N-Term]; 1xPhospho [T12(100)]	O94804 1xPhospho [T952(100)]	0.000161206	0	1	1	3	O94804	O94804 [941-955]	0	2185.01	0	16.8	13.8	16.1	11	16.3	12.6	9.2	7.4	11.9	9.1	0	2.768e-05	3.02
193	High	[R].ISEDETERNGDDGTHDK.[G]	1xDeamidated [N9]; 1xTMT6plex [K17]; 1xTMT6plex [N-Term]; 1xPhospho [S2(100)]	Q9UKV3-5 1xPhospho [S885(100)]; E7EQT4 1xPhospho [S858(100)]	0.000110506	0	2	8	4	Q9UKV3-5; E7EQT4	Q9UKV3-5 [884-900]; E7EQT4 [857-873]	1	2457.08	0	68.1	70.2	75.1	76.8	74.9	50.3	64.2	62.4	59.4	54.7	0	1.843e-05	4.16
194	High	[K].LSEAVWQPEEHYSSSPEK.[I]	1xTMT6plex [K18]; 1xTMT6plex [N-Term]; 1xPhospho [S15(99.5)]	F5H269 1xPhospho [S918(99.5)]	3.97472e-07	0	1	2	4	F5H269	F5H269 [904-921]	0	2641.26	0	14.7	11.7	11.4	18.3	16.2	15.1	16.7	12.5	14.6	10.8	0	4.206e-08	4.29
195	High	[R].LSDVDANTAIK.[H]	1xTMT6plex [K11]; 1xTMT6plex [N-Term]; 1xPhospho [S2(100)]	Q12888-2 1xPhospho [S213(100)]	0.000113644	0	1	5	1	Q12888-2	Q12888-2 [212-222]	0	1684.89	0	12.5	10.9	10.4	13.5	10.6	11	10.7	11.4	10.6	6.1	0	1.904e-05	3.35
196	High	[R].LSGGHSLHETSTVLVETVTK.[S]	1xTMT6plex [K20]; 1xTMT6plex [N-Term]; 1xPhospho [S2(99.5)]	Q14315 1xPhospho [S2598(99.5)]	1.81861e-06	0	1	2	17	Q14315	Q14315 [2597-2616]	0	2633.4	0	16.1	11	11.5	9.9	9.3	16.4	7.6	9.4	5.9	9	0	2.173e-07	3.8
197	High	[R].LSGEMPPASPSFPR.[N]	1xTMT6plex [N-Term]; 1xPhospho [S9(100)]	Q96JM7 1xPhospho [S608(100)]	2.49749e-07	0	1	2	14	Q96JM7	Q96JM7 [600-613]	0	1781.85	0	10.3	11.6	10.4	12.6	13.8	15.8	12.4	10.8	10.3	9.7	0	2.561e-08	4.22
198	High	[K].LSGEHSESSTPRPR.[S]	1xTMT6plex [N-Term]; 1xPhospho [S6(100)]	Q7Z3K3 1xPhospho [S1364(100)]	2.95599e-06	0	1	6	1	Q7Z3K3	Q7Z3K3 [1359-1372]	0	1848.88	0	25.7	23.4	23.3	20.4	25.3	20.1	16.8	13.2	16.5	13	0	3.695e-07	4.28
199	High	[K].LSGDQITLPTTVDYSSVPK.[Q]	1xDeamidated [Q5]; 1xTMT6plex [K19]; 1xTMT6plex [N-Term]; 1xPhospho [S2(100)]	O00559-2 1xPhospho [S36(100)]	4.60589e-06	0	1	5	7	O00559-2	O00559-2 [35-53]	0	2560.32	0	57.6	53	51	52.3	60.1	54.6	56.5	60.5	55.6	45.1	0	5.95e-07	4.12
200	High	[K].LSGDQITLPTTVDYSSVPK.[Q]	1xTMT6plex [K19]; 1xTMT6plex [N-Term]; 1xPhospho [S2(100)]	O00559-2 1xPhospho [S36(100)]	3.40562e-08	0	1	5	23	O00559-2	O00559-2 [35-53]	0	2559.34	0	358.3	341.2	390.2	347.3	372.5	311	410.8	402.3	371	314.9	0	4.035e-09	5.46
201	High	[R].ISESGQFSDGLEDR.[G]	1xTMT6plex [N-Term]; 1xPhospho [S4(100)]	Q8TC26 1xPhospho [S57(100)]	0.000226861	0	1	1	1	Q8TC26	Q8TC26 [54-67]	0	1848.82	0	25.5	18	16.6	18.1	21.1	18.7	10.3	10.6	8.3	12.2	0	4.013e-05	3.05
202	High	[R].LSEPGTDLVEPSPK.[H]	1xTMT6plex [K14]; 1xTMT6plex [N-Term]; 1xPhospho [S12(100)]	Q8NEN9 1xPhospho [S967(100)]	2.83018e-05	0	1	1	4	Q8NEN9	Q8NEN9 [956-969]	0	2007.05	0	37.6	48.1	44.9	50.3	47.4	35	40.3	29.8	34.9	37.8	0	4.231e-06	3.36
203	High	[R].ISFVEEDVHPK.[W]	1xTMT6plex [K11]; 1xTMT6plex [N-Term]; 1xPhospho [S2(100)]	Q8WYP5-2 1xPhospho [S1267(100)]	0.000248346	0	1	3	2	Q8WYP5-2	Q8WYP5-2 [1266-1276]	0	1837.95	0	24.7	30.5	29.3	34.8	40.8	32.2	22.9	21	30.3	20.9	0	4.448e-05	3.58
204	High	[R].ISAPNVDFNLEGPK.[V]	2xDeamidated [N5; N9]; 1xTMT6plex [K14]; 1xTMT6plex [N-Term]; 1xPhospho [S2(100)]	Q09666 1xPhospho [S5448(100)]	2.34319e-06	0	1	1	11	Q09666	Q09666 [5447-5460]	0	2041.03	0	65.4	57.1	57.2	83	77.1	43.1	31.1	34.9	50.7	39.5	0	2.874e-07	4.42
205	High	[R].ISAPNVDFNLEGPK.[V]	1xDeamidated [N]; 1xTMT6plex [K14]; 1xTMT6plex [N-Term]; 1xPhospho [S2(100)]	Q09666 1xPhospho [S5448(100)]	2.3122e-08	0	1	1	55	Q09666	Q09666 [5447-5460]	0	2040.05	0	812.5	767.2	702.2	1083.3	1037.6	700.2	380.9	432.3	686.2	535.5	0	1.956e-09	5.64
206	High	[R].ISAPNVDFNLEGPK.[V]	1xTMT6plex [K14]; 1xTMT6plex [N-Term]; 1xPhospho [S2(100)]	Q09666 1xPhospho [S5448(100)]	1.46364e-09	0	1	1	48	Q09666	Q09666 [5447-5460]	0	2039.06	0	1143.1	1056.9	1023	1515.5	1489.2	981.9	560.8	602.9	994.2	786.2	0	1.313e-09	5.59
207	High	[K].ISAESPTGLPSHK.[G]	1xTMT6plex [K13]; 1xTMT6plex [N-Term]; 1xPhospho [S5(100)]	Q96C24 1xPhospho [S488(100)]	2.95215e-05	0	1	1	3	Q96C24	Q96C24 [484-496]	0	1861.98	0	13.7	19.5	17.3	19.5	12.7	16.7	18.8	11	13.7	12	0	4.429e-06	3.46
208	High	[K].LSAEENPDDSEVPSSSGINSTK.[S]	1xDeamidated [N]; 1xTMT6plex [K22]; 1xTMT6plex [N-Term]; 1xPhospho [S2(100)]	Q9Y5Q9 1xPhospho [S43(100)]	5.46024e-09	0	1	2	8	Q9Y5Q9	Q9Y5Q9 [42-63]	0	2802.3	0	25.1	22.1	25	24.3	30.3	22.7	26.3	28.5	23.2	22.2	0	4.1e-10	4.58
209	High	[K].LSAEENPDDSEVPSSSGINSTK.[S]	1xTMT6plex [K22]; 1xTMT6plex [N-Term]; 1xPhospho [S2(100)]	Q9Y5Q9 1xPhospho [S43(100)]	3.92475e-11	0	1	2	13	Q9Y5Q9	Q9Y5Q9 [42-63]	0	2801.31	0	83.5	74.2	67.5	64.1	73.8	54.5	67.3	68.2	65	59.3	0	1.993e-12	6.33
210	High	[R].LRSPPEALVQGR.[Y]	1xTMT6plex [N-Term]; 1xPhospho [S3(100)]	Q9UHB6-4 1xPhospho [S132(100)]; Q9UHB6 1xPhospho [S132(100)]	3.80241e-05	0	2	3	5	Q9UHB6-4; Q9UHB6	Q9UHB6-4 [130-141]; Q9UHB6 [130-141]	1	1631.88	0	61.3	59.9	58.2	59.6	62.5	59.5	51.5	59.9	57.7	37	0	6.167e-06	3.64
211	High	[K].LRGTADVTHDLQEMK.[E]	1xTMT6plex [K15]; 1xTMT6plex [N-Term]; 1xPhospho [T4(100)]	P11166 1xPhospho [T234(100)]	5.6142e-08	0	1	2	13	P11166	P11166 [231-245]	1	2252.15	0	68.8	64.6	62.8	63.7	67.1	52.3	69.5	67.1	64.2	56.6	0	5.082e-09	5.37
212	High	[K].LRGEDDYNMDENEAESETDK.[Q]	1xOxidation [M9]; 1xTMT6plex [K20]; 1xTMT6plex [N-Term]; 1xPhospho [Y7(100)]	Q8NBJ4 1xPhospho [Y351(100)]	6.19032e-06	0	1	2	4	Q8NBJ4	Q8NBJ4 [345-364]	1	2914.23	0	15.2	12.4	16.7	17.9	15.1	15.9	7.6	7.4	8.1	8.1	0	8.213e-07	3.4
213	High	[K].LRGEDDYNMDENEAESETDK.[Q]	1xTMT6plex [K20]; 1xTMT6plex [N-Term]; 1xPhospho [S16(99.6)]	Q8NBJ4 1xPhospho [S360(99.6)]	2.98345e-12	0	1	2	8	Q8NBJ4	Q8NBJ4 [345-364]	1	2898.24	0	81.2	70.3	82.5	84.2	73.3	56.8	42.5	42.7	46.5	51.4	0	1.227e-13	6.67
214	High	[R].ISDSESEDPPR.[HN]	1xTMT6plex [N-Term]; 2xPhospho [S2(100); S4(100)]	Q96ST2 2xPhospho [S248(100); S250(100)]; 2xPhospho [S520(100); S522(100)]	0.000190594	0	1	3	8	Q96ST2	Q96ST2 [247-257]; [273-283]	0	1620.64	0	142.6	126.1	127.9	123	120.8	93.8	125.8	128.3	121	103.7	0	3.327e-05	3.86
215	High	[R].LSASETSLHR.[I]	1xTMT6plex [N-Term]; 1xPhospho [S2(100)]	Q15075 1xPhospho [S354(100)]	3.83724e-07	0	1	1	5	Q15075	Q15075 [353-362]	0	1409.7	0	25.9	34.4	29.3	34.6	31	31.7	33.3	32.8	39.7	26.9	0	4.058e-08	4.48
216	High	[R].LSDPLLPSPEDETGSLVHLEDPER.[E]	1xTMT6plex [N-Term]; 1xPhospho [S8(100)]	Q8WYL5 1xPhospho [S521(100)]	1.88376e-06	0	1	4	2	Q8WYL5	Q8WYL5 [514-537]	0	2954.42	0	16.4	14.9	16.1	14.9	16.9	15.1	15.7	18.4	19.1	10.8	0	2.27e-07	3.38
217	High	[R].LSASLPDTVGQLK.[R]	1xTMT6plex [K13]; 1xTMT6plex [N-Term]; 1xPhospho [S2(100)]	Q9HAC8 1xPhospho [S164(100)]	5.0013e-05	0	1	1	6	Q9HAC8	Q9HAC8 [163-175]	0	1867.03	0	106.6	118.5	104.4	121.7	116.1	99.1	66.8	78.2	96.3	63.3	0	1.152e-05	3.43
218	High	[R].ISDAHLADTMIGK.[A]	1xTMT6plex [K13]; 1xTMT6plex [N-Term]; 1xPhospho [S2(100)]	Q9Y657 1xPhospho [S124(100)]	1.45065e-05	0	1	1	2	Q9Y657	Q9Y657 [123-135]	0	1909.99	0	42.2	31.5	41	35.5	34.8	41.8	14.2	15.9	22.4	21	0	2.06e-06	3.58
219	High	[R].ISDAELEAELEK.[L]	1xTMT6plex [K12]; 1xTMT6plex [N-Term]; 1xPhospho [S2(100)]	Q8WUX9 1xPhospho [S417(100)]	2.81605e-08	0	1	1	7	Q8WUX9	Q8WUX9 [416-427]	0	1884.96	0	210.4	185.9	175.1	253.3	202.2	167.2	159.8	177.6	187.9	162.3	0	1.265e-08	4.73
220	High	[R].LSASTASELSPK.[S]	1xTMT6plex [K12]; 1xTMT6plex [N-Term]; 1xPhospho [S10(100)]	Q3KQU3 1xPhospho [S460(100)]	1.76811e-06	0	1	4	4	Q3KQU3	Q3KQU3 [451-462]	0	1728.92	0	205.7	178	173.9	190.5	169.4	99.3	63.9	67	77.1	100.1	0	2.746e-07	5.13
221	High	[K].ISGSGSNSDMMENSK.[E]	1xTMT6plex [K15]; 1xTMT6plex [N-Term]; 1xPhospho [S6(99.6)]	P46100 1xPhospho [S52(99.6)]	1.126e-05	0	1	7	3	P46100	P46100 [47-61]	0	2081.93	0	39	32.8	32.2	33.4	34.6	28.3	26.8	32.5	35.4	26.2	0	1.561e-06	3.78
222	High	[R].IQEAGTEVVK.[A]	1xTMT6plex [K10]; 1xTMT6plex [N-Term]; 1xPhospho [T6(100)]	P40926 1xPhospho [T235(100)]	6.81204e-05	0	1	3	2	P40926	P40926 [230-239]	0	1611.88	0	16.2	17	18.7	19.2	20.2	9.9	22.3	23.1	19.4	12.6	0	1.09e-05	3.2
223	High	[R].LPSGSGAASPTGSAVDIR.[A]	1xTMT6plex [N-Term]; 1xPhospho [S9(100)]	Q09666 1xPhospho [S216(100)]	7.39603e-11	0	1	1	135	Q09666	Q09666 [208-225]	0	1951.97	0	676.1	652	700	731.1	765.2	726.8	561.1	592.3	645.5	531.6	0	4.42e-12	6.27
224	High	[K].LPSDEDESGTEESDNTPLLK.[D]	1xTMT6plex [K20]; 1xTMT6plex [N-Term]; 2xPhospho [S3(100); S8(100)]	Q9ULH0 2xPhospho [S1521(100); S1526(100)]	8.70797e-05	0	1	4	4	Q9ULH0	Q9ULH0 [1519-1538]	0	2794.24	0	12.4	12.8	11.9	16.3	13.7	14	18.7	14.2	16.5	12.2	0	1.431e-05	3.35
225	High	[K].LPSDEDESGTEESDNTPLLK.[D]	1xDeamidated [N15]; 1xTMT6plex [K20]; 1xTMT6plex [N-Term]; 1xPhospho [S8(100)]	Q9ULH0 1xPhospho [S1526(100)]	4.001e-06	0	1	4	3	Q9ULH0	Q9ULH0 [1519-1538]	0	2715.25	0	32.4	18.4	23.6	28.4	22.6	21.4	20.6	26.6	25.8	16.7	0	5.105e-07	3.95
226	High	[K].LPSDEDESGTEESDNTPLLK.[D]	1xPhospho [S8(100)]; 1xTMT6plex [K20]; 1xTMT6plex [N-Term]	Q9ULH0 1xPhospho [S1526(100)]	1.68375e-07	0	1	4	32	Q9ULH0	Q9ULH0 [1519-1538]	0	2714.27	0	11.1	15.7	9.5	9.8	14.9	15.3	11.2	12.4	13.9	10.8	0	1.666e-08	4.42
227	High	[R].LPSGSGAASPTGSAVDIR.[A]	1xTMT6plex [N-Term]; 2xPhospho [S5(100); S9(100)]	Q09666 2xPhospho [S212(100); S216(100)]	2.09666e-10	0	1	1	25	Q09666	Q09666 [208-225]	0	2031.94	0	406.2	411.9	405.9	406.9	450.6	368.3	329.7	341.5	349.7	308	0	1.049e-10	6.39
228	High	[R].LPSLGNKEPPGQEK.[V]	2xTMT6plex [K7; K14]; 1xTMT6plex [N-Term]; 1xPhospho [S3(100)]	Q9UPY5 1xPhospho [S26(100)]	0.000234897	0	1	1	3	Q9UPY5	Q9UPY5 [24-37]	1	2261.25	0	27.6	21.1	23.8	17.5	30.3	25.2	109.6	127.3	133.1	74.9	0	4.169e-05	3.56
229	High	[R].IPVPSSPVPIATIDLVQQQTEDVMPR.[I]	1xTMT6plex [N-Term]; 1xPhospho [S/T]		1.61468e-08	0	1	3	2	Q6ZSS7	Q6ZSS7 [639-664]	0	3139.63	0	21.1	23	23.2	27.1	23.8	22.4	23.6	20.3	19.9	18.6	0	1.323e-09	4.7
230	High	[R].LPSTSGSEGVPFR.[T]	1xTMT6plex [N-Term]; 1xPhospho [S7(100)]	P29317 1xPhospho [S901(100)]	5.6518e-07	0	1	1	31	P29317	P29317 [895-907]	0	1642.8	0	347.2	355.1	363	349.3	387.6	372.7	353	343.7	371	266	0	6.155e-08	5
231	High	[R].LPSSSSEMGSQDGSPLR.[E]	1xTMT6plex [N-Term]; 1xPhospho [S3(99.7)]	Q9UJ14 1xPhospho [S72(99.7)]	1.20983e-08	0	1	3	20	Q9UJ14	Q9UJ14 [70-86]	0	2043.93	0	12.7	11.8	11.9	9	12	11.8	11.2	9.2	10.4	9.5	0	9.685e-10	5.09
232	High	[R].LPSSPVYEDAASFK.[A]	1xTMT6plex [K14]; 1xTMT6plex [N-Term]; 1xPhospho [S4(100)]	Q14247-2 1xPhospho [S381(100)]	3.30842e-06	0	1	5	111	Q14247-2	Q14247-2 [378-391]	0	2049.03	0	1054	995.4	1013.4	1150.9	1106.6	1121.1	1038.1	890.2	934.8	810.2	0	6.99e-06	4.6
233	High	[R].LPSPTSPFSSLSQDQAATSK.[A]	1xDeamidated [Q]; 1xTMT6plex [K20]; 1xTMT6plex [N-Term]; 1xPhospho [S3(100)]	Q8WWI1 1xPhospho [S988(100)]; E9PMS6 1xPhospho [S553(100)]	1.3536e-07	0	2	12	25	Q8WWI1; E9PMS6	Q8WWI1 [986-1005]; E9PMS6 [551-570]	0	2588.29	0	54.5	53.3	61.7	75.8	69.5	56.6	67.8	56.1	53.9	51.8	0	1.316e-08	4.87
234	High	[R].LPSPTSPFSSLSQDQAATSK.[A]	1xTMT6plex [K20]; 1xTMT6plex [N-Term]; 1xPhospho [S3(100)]	Q8WWI1 1xPhospho [S988(100)]; E9PMS6 1xPhospho [S553(100)]	5.90201e-10	0	2	12	39	Q8WWI1; E9PMS6	Q8WWI1 [986-1005]; E9PMS6 [551-570]	0	2587.31	0	228.1	187.7	212.5	230.2	223.4	186.2	185.6	180	166	148.1	0	3.725e-11	5.92
235	High	[R].LPSTSGSEGVPFR.[T]	1xTMT6plex [N-Term]; 2xPhospho [S3(99.7); S7(100)]	P29317 2xPhospho [S897(99.7); S901(100)]	2.85015e-05	0	1	1	19	P29317	P29317 [895-907]	0	1722.77	0	106.1	97.1	107.8	100.6	114.4	94.6	88.6	91	100.3	75.2	0	4.266e-06	4.5
236	High	[K].LQLSDEESVFEEALMSPDTR.[Y]	1xTMT6plex [N-Term]; 1xPhospho [S4(100)]	Q86SQ0 1xPhospho [S489(100)]	1.50759e-13	0	1	6	4	Q86SQ0	Q86SQ0 [486-505]	0	2605.19	0	94.1	101.9	109.4	106.8	109.6	108.1	119.9	115.9	119.4	84.7	0	4.867e-15	7.57
237	High	[K].LQLERPVSPETQADLQR.[N]	1xDeamidated [Q]; 1xTMT6plex [N-Term]; 1xPhospho [S8(100)]	Q9P206-2 1xPhospho [S988(100)]	1.53589e-06	0	1	3	2	Q9P206-2	Q9P206-2 [981-997]	0	2290.16	0	62.1	63.8	61.4	62	62.1	66.3	36.9	46.4	50	39.7	0	1.811e-07	3.99
238	High	[K].LQLERPVSPETQADLQR.[N]	1xTMT6plex [N-Term]; 1xPhospho [S8(100)]	Q9P206-2 1xPhospho [S988(100)]	1.63499e-05	0	1	3	5	Q9P206-2	Q9P206-2 [981-997]	0	2289.18	0	56.5	68.5	68.7	75.9	67.5	80.7	50.1	55.1	58.3	46.1	0	2.345e-06	3.41
239	High	[K].LQLSDEESVFEEALMSPDTR.[Y]	1xOxidation [M15]; 1xTMT6plex [N-Term]; 1xPhospho [S4(100)]	Q86SQ0 1xPhospho [S489(100)]	2.7398e-10	0	1	6	1	Q86SQ0	Q86SQ0 [486-505]	0	2621.19	0	18.8	27.4	21.4	19.1	25.1	28	20.4	21.3	21.9	17.9	0	1.626e-11	5.49
240	High	[K].LQMESPDLPKPLSR.[M]	1xOxidation [M3]; 1xTMT6plex [K10]; 1xTMT6plex [N-Term]; 1xPhospho [S5(100)]	Q07002-2 1xPhospho [S117(100)]	2.95215e-05	0	1	5	4	Q07002-2	Q07002-2 [113-126]	0	2165.14	0	20.1	16.6	13.3	13.8	14.9	17.2	14.8	10.8	15	13	0	4.439e-06	3.31
241	High	[K].LQMESPDLPKPLSR.[M]	1xTMT6plex [K10]; 1xTMT6plex [N-Term]; 1xPhospho [S5(100)]	Q07002-2 1xPhospho [S117(100)]	7.86409e-06	0	1	5	6	Q07002-2	Q07002-2 [113-126]	0	2149.15	0	131	113.8	114.9	107.8	117.6	117.3	85.6	92.1	102.2	82.4	0	1.174e-06	3.77
242	High	[K].IQIVTAVDASGSPK.[Q]	1xTMT6plex [K14]; 1xTMT6plex [N-Term]; 1xPhospho [S12(100)]	P49116-2 1xPhospho [S65(100)]	2.93649e-07	0	1	4	9	P49116-2	P49116-2 [54-67]	0	1924.06	0	22.4	23.7	32.7	29.3	29.3	24.6	23	22.5	19.2	18	0	3.03e-08	4.23
243	High	[R].IQEQESSGEEDSDLSPEER.[E]	1xTMT6plex [N-Term]; 2xPhospho [S6(100); S7(100)]	P41236 2xPhospho [S121(100); S122(100)]	1.66316e-12	0	1	3	14	P41236	P41236 [116-134]	0	2553.01	0	46.3	43.9	43.7	33.5	41.8	43	41.6	45	42.3	38.8	0	6.509e-14	7.39
244	High	[R].LQELESCSGLGSTSDDTDVR.[E]	1xCarbamidomethyl [C7]; 1xTMT6plex [N-Term]; 1xPhospho [S/T]		1.16756e-07	0	1	11	8	Q14C86-6	Q14C86-6 [735-754]	0	2478.09	0	23.2	20.4	21.2	18.5	23.9	18.4	19	21.2	21.3	18.9	0	1.126e-08	3.88
245	High	[K].LQHGSTETASPSIK.[S]	1xTMT6plex [K14]; 1xTMT6plex [N-Term]; 1xPhospho [S5(100)]	Q8NEY1 1xPhospho [S1260(100)]	4.38443e-06	0	1	6	6	Q8NEY1	Q8NEY1 [1256-1269]	0	1994.04	0	94.5	98	95	91.8	84.4	89.2	71.4	71.5	79.3	64.4	0	5.656e-07	3.83
246	High	[K].LQGSGVSLASK.[K]	1xTMT6plex [K11]; 1xTMT6plex [N-Term]; 2xPhospho [S7(100); S10(100)]	Q09666 2xPhospho [S5854(100); S5857(100)]	3.05779e-05	0	1	1	15	Q09666	Q09666 [5848-5858]	0	1664.84	0	276.1	269.6	265.3	296	268.6	207.6	160.4	181.9	284	182.3	0	4.582e-06	4.35
247	High	[K].LQGSGVSLASK.[K]	1xDeamidated [Q2]; 1xTMT6plex [K11]; 1xTMT6plex [N-Term]; 1xPhospho [S4(100)]	Q09666 1xPhospho [S5851(100)]	1.96504e-06	0	1	1	11	Q09666	Q09666 [5848-5858]	0	1585.86	0	285.5	230.2	269.9	263.4	233.8	191.1	254.4	224.3	155.8	165.1	0	2.367e-07	3.86
248	High	[K].LQGSGVSLASK.[K]	1xTMT6plex [K11]; 1xTMT6plex [N-Term]; 1xPhospho [S7(100)]	Q09666 1xPhospho [S5854(100)]	3.7819e-06	0	1	1	31	Q09666	Q09666 [5848-5858]	0	1584.88	0	1190.4	1087.3	1159.8	1139.5	1054.9	961.5	945.5	982.3	1026.5	799.3	0	3.584e-06	4.22
249	High	[R].LQGGPPESPEDESAK.[L]	1xTMT6plex [K15]; 1xTMT6plex [N-Term]; 1xPhospho [S8(100)]	Q96LR2 1xPhospho [S213(100)]	7.08255e-08	0	1	1	3	Q96LR2	Q96LR2 [206-220]	0	2079	0	20.2	28.8	26.1	27.1	25.2	21.9	17.7	24.5	31.3	17.7	0	6.555e-09	4.47
250	High	[K].ISGTTALQEALK.[E]	1xTMT6plex [K12]; 1xTMT6plex [N-Term]; 1xPhospho [S2(100)]	P30622 1xPhospho [S348(100)]; Q9UDT6 1xPhospho [S352(100)]	3.1672e-05	0	2	7	12	P30622; Q9UDT6	P30622 [347-358]; Q9UDT6 [351-362]	0	1769.98	0	79.7	81.3	76.4	127.2	113.1	101.5	76.1	77	118.9	78.3	0	7.791e-06	3.37
251	High	[K].LTPVSLSNSPIK.[G]	1xTMT6plex [K12]; 1xTMT6plex [N-Term]; 1xPhospho [S9(100)]	P46100 1xPhospho [S598(100)]	7.59214e-06	0	1	5	5	P46100	P46100 [590-601]	0	1794.02	0	19.8	17.9	23.1	18.4	18.7	14.3	11.1	11.4	11	15	0	1.016e-06	3.66
252	High	[R].ITPLSLQTQGSSHETLNIVEEK.[K]	1xDeamidated [N/Q]; 1xPhospho [S12(99.7)]; 1xTMT6plex [K22]; 1xTMT6plex [N-Term]	O43491 1xPhospho [S683(99.7)]	1.85743e-06	0	1	3	121	O43491	O43491 [672-693]	0	2963.54	0	14.2	14.4	16.3	9	12.2	11.1	7.7	7.8	13.3	8.7	0	2.227e-07	3.42
253	High	[R].ITPLSLQTQGSSHETLNIVEEK.[K]	1xTMT6plex [K22]; 1xTMT6plex [N-Term]; 1xPhospho [S/T]		1.84645e-09	0	1	3	206	O43491	O43491 [672-693]	0	2962.55	0	499.2	473.2	506.2	458.4	501.9	415.4	305.6	331.5	403.9	312.6	0	4.765e-10	5.07
254	High	[K].LTPLPEDNSMNVDQDGDPSDR.[M]	1xDeamidated [N/Q]; 1xOxidation [M10]; 1xTMT6plex [N-Term]; 1xPhospho [S9(100)]	P78527 1xPhospho [S3205(100)]	7.56822e-05	0	1	2	8	P78527	P78527 [3197-3217]	0	2641.12	0	11.1	9.8	13	10.1	10.5	12.2	15.8	10.3	13.1	9.6	0	1.222e-05	3.57
255	High	[K].LTPLPEDNSMNVDQDGDPSDR.[M]	1xDeamidated [N/Q]; 1xTMT6plex [N-Term]; 1xPhospho [S9(100)]	P78527 1xPhospho [S3205(100)]	8.89307e-05	0	1	2	13	P78527	P78527 [3197-3217]	0	2625.12	0	34.5	29.2	41.4	32.6	29.9	32.8	24.4	25.3	31.8	24.4	0	1.46e-05	2.78
256	High	[K].LTPEEEEILNK.[K]	1xTMT6plex [K11]; 1xTMT6plex [N-Term]; 1xPhospho [T2(100)]	P62241 1xPhospho [T130(100)]	5.08294e-06	0	1	2	4	P62241	P62241 [129-139]	0	1852.97	0	100.7	82	88.4	86.8	89.5	68.9	93.7	90.9	96.1	75.8	0	6.635e-07	4.29
257	High	[R].LTPVSPESSSTEEK.[S]	1xTMT6plex [K14]; 1xTMT6plex [N-Term]; 1xPhospho [S5(100)]	Q13501 1xPhospho [S272(100)]	2.93525e-06	0	1	3	23	Q13501	Q13501 [268-281]	0	2029.01	0	176.5	172.2	185.4	171.5	181.4	139.6	389.9	368	364.5	237	0	3.654e-07	4.44
258	High	[R].LTQAEISEQPTMATVVPQVPTSPK.[S]	1xTMT6plex [K24]; 1xTMT6plex [N-Term]; 1xPhospho [S22(99.7)]	C9K0J5 1xPhospho [S1206(99.7)]	8.04804e-11	0	1	2	17	C9K0J5	C9K0J5 [1185-1208]	0	3090.62	0	15.7	11.3	16.4	15.2	15.9	13	8.9	10.1	11.9	11.8	0	4.3e-12	4.97
259	High	[K].LTSSCPDLPSQTDK.[K]	1xCarbamidomethyl [C5]; 1xTMT6plex [K14]; 1xTMT6plex [N-Term]; 1xPhospho [S4(99.7)]	P56962 1xPhospho [S289(99.7)]	4.62934e-05	0	1	1	6	P56962	P56962 [286-299]	0	2087.01	0	7.1	12	14.7	14.1	20.1	13.5	17.5	13.2	15.3	10.9	0	7.19e-06	3.53
260	High	[K].LTSPVTSISPIQASEK.[T]	1xTMT6plex [K16]; 1xTMT6plex [N-Term]; 1xPhospho [S9(100)]	Q7Z589-7 1xPhospho [S1151(100)]	4.59692e-05	0	1	6	8	Q7Z589-7	Q7Z589-7 [1143-1158]	0	2196.19	0	14.8	10	11.8	13.4	12.9	10.1	10.2	7.7	10.3	7	0	7.126e-06	3.3
261	High	[R].ITSPLMEPSSIEK.[I]	1xOxidation [M6]; 1xTMT6plex [K13]; 1xTMT6plex [N-Term]; 1xPhospho [S3(99.5)]	P28066 1xPhospho [S56(99.5)]	4.82867e-05	0	1	1	4	P28066	P28066 [54-66]	0	1986.03	0	8.6	14.6	8.8	13	12	9.8	9.8	10.2	7.6	10.9	0	7.515e-06	3.33
262	High	[R].ITSPLMEPSSIEK.[I]	1xTMT6plex [K13]; 1xTMT6plex [N-Term]; 1xPhospho [S3(99.7)]	P28066 1xPhospho [S56(99.7)]	3.7819e-06	0	1	1	10	P28066	P28066 [54-66]	0	1970.03	0	23.8	21.5	18.6	19.1	20.6	21.1	19.1	23.5	18.1	13.5	0	4.809e-07	4.17
263	High	[R].LTSIGSDEDEETETYQEK.[V]	1xTMT6plex [K18]; 1xTMT6plex [N-Term]; 1xPhospho [S6(100)]	Q9UHW9-2 1xPhospho [S981(100)]; Q9UHW9 1xPhospho [S1032(100)]	1.89783e-07	0	2	7	1	Q9UHW9-2; Q9UHW9	Q9UHW9-2 [976-993]; Q9UHW9 [1027-1044]	0	2612.19	0	19.7	20.1	22	17.2	18	17.7	13.6	22	18.7	12	0	1.891e-08	4.65
264	High	[K].LTSDEEGEPSGK.[R]	1xTMT6plex [K12]; 1xTMT6plex [N-Term]; 1xPhospho [T/S]		2.87026e-05	0	1	2	14	Q8WVC0	Q8WVC0 [628-639]	0	1786.85	0	411.9	399.9	468.9	441.9	462	403.8	390.8	426.9	454.8	360.5	0	4.285e-06	4.31
265	High	[K].LTRPAASPAVGEK.[L]	1xTMT6plex [K13]; 1xTMT6plex [N-Term]; 1xPhospho [S7(100)]	Q8N2M8 1xPhospho [S547(100)]	0.000157864	0	1	4	3	Q8N2M8	Q8N2M8 [541-553]	0	1835.02	0	204.5	213.2	199.8	199	210.9	151.2	132.3	135	166.7	128.7	0	2.71e-05	3.41
266	High	[K].LTQTSSTEQLNVLETETEVLNK.[E]	1xTMT6plex [K22]; 1xTMT6plex [N-Term]; 1xPhospho [S6(99.4)]	Q5JSH3 1xPhospho [S162(99.4)]	2.22367e-17	0	1	4	36	Q5JSH3	Q5JSH3 [157-178]	0	3015.55	0	108.4	95	85.8	85.9	87	101.7	89.7	94.6	108.9	75.9	0	3.546e-19	8.43
267	High	[K].LTPAEEENNSFQRLSP.[-]	1xTMT6plex [N-Term]; 1xPhospho [S15(100)]	Q5HYI7 1xPhospho [S311(100)]	5.23253e-08	0	1	2	3	Q5HYI7	Q5HYI7 [297-312]	1	2141.01	0	31.5	29.8	19.5	26.1	30.3	26.9	17.9	22.3	26.5	19.3	0	4.708e-09	5.22
268	High	[K].ITKPGSIDSNNQLFAPGGR.[L]	1xTMT6plex [K3]; 1xTMT6plex [N-Term]; 1xPhospho [S6(100)]	Q04637-9 1xPhospho [S1084(100)]	0.000105958	0	1	11	1	Q04637-9	Q04637-9 [1079-1097]	0	2510.32	0	15.6	21.1	15.4	10.5	14.2	15.4	7.9	8.6	17.5	12.8	0	1.756e-05	2.96
269	High	[R].ITHSPTVSQVTER.[S]	1xTMT6plex [N-Term]; 1xPhospho [S4(100)]	P16157-14 1xPhospho [S1686(100)]	9.05281e-06	0	1	17	1	P16157-14	P16157-14 [1683-1695]	0	1763.89	0	17.2	17.9	21.1	20.3	20.2	22.5	19.6	19.7	16.8	15.6	0	1.236e-06	3.74
270	High	[R].LTGSQLSITQVASIK.[Q]	1xTMT6plex [K15]; 1xTMT6plex [N-Term]; 1xPhospho [S4(99.3)]	Q9UJF2-2 1xPhospho [S877(99.3)]	9.50999e-06	0	1	3	4	Q9UJF2-2	Q9UJF2-2 [874-888]	0	2084.18	0	40.5	62.5	51.5	44.6	58	36.7	15.3	21.2	24.5	24.5	0	1.305e-06	4.37
271	High	[K].LTFDTTFSPNTGK.[K]	1xDeamidated [N10]; 1xTMT6plex [K13]; 1xTMT6plex [N-Term]; 1xPhospho [S8(100)]	P45880-1 1xPhospho [S130(100)]	5.41538e-06	0	1	5	18	P45880-1	P45880-1 [123-135]	0	1967.98	0	105.2	111.2	113.6	110.4	117.8	92.5	77.2	75.7	75.4	79.2	0	7.097e-07	4.07
272	High	[K].LTFDTTFSPNTGK.[K]	1xTMT6plex [K13]; 1xTMT6plex [N-Term]; 1xPhospho [S8(100)]	P45880-1 1xPhospho [S130(100)]	1.11026e-05	0	1	5	40	P45880-1	P45880-1 [123-135]	0	1966.99	0	365.7	395.8	401.7	355.6	398.2	323.6	243.7	234.3	259.6	256.2	0	1.847e-06	4.28
273	High	[K].LTFDSSFSPNTGKK.[N]	2xTMT6plex [K13; K14]; 1xTMT6plex [N-Term]; 1xPhospho [S8(100)]	P21796 1xPhospho [S104(100)]	5.51815e-05	0	1	2	2	P21796	P21796 [97-110]	1	2296.22	0	49.5	46.6	41	38.8	50.9	36	31.6	33.5	35.3	32.8	0	8.688e-06	3.97
274	High	[K].LTFDSSFSPNTGK.[K]	1xDeamidated [N10]; 1xTMT6plex [K13]; 1xTMT6plex [N-Term]; 1xPhospho [S8(100)]	P21796 1xPhospho [S104(100)]	1.17456e-05	0	1	2	23	P21796	P21796 [97-109]	0	1939.95	0	263.8	292.3	291.6	279.2	280	222.1	204.6	176.9	188.4	174.4	0	1.636e-06	3.88
275	High	[K].LTFDSSFSPNTGK.[K]	1xTMT6plex [K13]; 1xTMT6plex [N-Term]; 1xPhospho [S8(100)]	P21796 1xPhospho [S104(100)]	1.44048e-05	0	1	2	51	P21796	P21796 [97-109]	0	1938.96	0	1026.8	1094.8	1115.3	1049.3	1118.9	881.7	706.7	687.7	684.5	668.4	1.36e-05	6.587e-05	4.37
276	High	[K].LTLEDQATFIK.[K]	1xTMT6plex [K11]; 1xTMT6plex [N-Term]; 1xPhospho [T8(100)]	Q14118 1xPhospho [T790(100)]	1.58961e-05	0	1	1	52	Q14118	Q14118 [783-793]	0	1816.99	0	880.9	1036.2	1073.3	623	898.9	1018.8	895.3	1080.9	2771.8	1019.3	0	3.13e-05	4.13
277	High	[K].LTLEDQATFIK.[K]	1xDeamidated [Q6]; 1xTMT6plex [K11]; 1xTMT6plex [N-Term]; 1xPhospho [T8(100)]	Q14118 1xPhospho [T790(100)]	4.56473e-05	0	1	1	18	Q14118	Q14118 [783-793]	0	1817.97	0	70.8	87.2	91.9	56	74.4	83.6	70.7	95.9	206.6	85.1	0	7.101e-06	3.57
278	High	[R].LTSVSSSVDFDQR.[D]	1xTMT6plex [N-Term]; 1xPhospho [S5(100)]	Q5T3F8 1xPhospho [S113(100)]	4.69485e-05	0	1	5	9	Q5T3F8	Q5T3F8 [109-121]	0	1749.83	0	13.8	10.7	17.6	12.1	10.9	11.8	10.5	15.3	12.4	7.7	0	7.326e-06	3.42
279	High	[K].LVHDSLEDLQMTR.[Y]	1xOxidation [M11]; 1xTMT6plex [N-Term]; 1xPhospho [S5(100)]	Q9H7F0 1xPhospho [S817(100)]	1.06505e-06	0	1	3	16	Q9H7F0	Q9H7F0 [813-825]	0	1881.9	0	123.4	113.2	118	122.8	128.8	122.9	112.9	105.2	115.7	90.2	0	1.225e-07	4.3
280	High	[K].LVHDSLEDLQMTR.[Y]	1xDeamidated [Q10]; 1xTMT6plex [N-Term]; 1xPhospho [S5(100)]	Q9H7F0 1xPhospho [S817(100)]	3.45266e-07	0	1	3	6	Q9H7F0	Q9H7F0 [813-825]	0	1866.89	0	21.6	20.6	22.2	27.8	24.7	16.3	25.7	20.5	21.1	15.4	0	3.61e-08	4.19
281	High	[K].LVHDSLEDLQMTR.[Y]	1xTMT6plex [N-Term]; 1xPhospho [S5(100)]	Q9H7F0 1xPhospho [S817(100)]	8.15346e-08	0	1	3	16	Q9H7F0	Q9H7F0 [813-825]	0	1865.9	0	174.8	171.1	179.7	169.7	164.1	171.8	141.6	132.3	147.2	110	0	1.294e-08	5.03
282	High	[R].LVGATATSSPPPK.[A]	1xTMT6plex [K13]; 1xTMT6plex [N-Term]; 1xPhospho [S9(100)]	Q96QD9 1xPhospho [S16(100)]	2.52897e-05	0	1	3	30	Q96QD9	Q96QD9 [8-20]	0	1763.97	0	381.1	380	375.3	360.7	380.8	403.5	334.7	354.3	392.5	284.9	0	3.75e-06	3.81
283	High	[K].LVINSGNGAVEDR.[K]	2xDeamidated [N4; N7]; 1xTMT6plex [N-Term]; 1xPhospho [S5(100)]	P16070 1xPhospho [S686(100)]	1.34259e-05	0	1	19	19	P16070	P16070 [682-694]	0	1654.79	0	87	88.7	85.5	90.9	80.5	84.4	75.2	78.8	74.6	58.4	0	7.571e-06	3.42
284	High	[K].LVINSGNGAVEDR.[K]	1xDeamidated [N]; 1xTMT6plex [N-Term]; 1xPhospho [S5(100)]	P16070 1xPhospho [S686(100)]	3.42844e-07	0	1	19	22	P16070	P16070 [682-694]	0	1653.8	0	189.6	197.5	189.3	156.8	167.8	172.6	178.4	176.4	201.5	146.5	0	3.585e-08	4.38
285	High	[K].LVINGNPITIFQERDPSK.[I]	1xDeamidated [N]; 1xTMT6plex [K18]; 1xTMT6plex [N-Term]; 1xPhospho [S17(100)]	P04406 1xPhospho [S83(100)]	1.36264e-06	0	1	2	7	P04406	P04406 [67-84]	1	2580.38	0	72.1	62.2	77.1	63	65.4	57	52.7	61.4	60.4	55	0	1.591e-07	4.62
286	High	[R].LTWHSCPEDEAQ.[-]	1xCarbamidomethyl [C6]; 1xTMT6plex [N-Term]; 1xPhospho [S5(100)]	Q13185 1xPhospho [S176(100)]	0.00015459	0	1	1	10	Q13185	Q13185 [172-183]	0	1781.74	0	115.7	118.3	114.3	105.4	125.3	117.3	127.3	139.8	136	91.3	0	3.374e-05	3.57
287	High	[R].LTVSSLQESGLK.[V]	1xTMT6plex [K12]; 1xTMT6plex [N-Term]; 1xPhospho [S4(99.8)]	P21333 1xPhospho [S2338(99.8)]	0.000144158	0	1	5	17	P21333	P21333 [2335-2346]	0	1799.99	0	73.7	77.9	80.3	78.6	85.5	77.6	81.2	83.5	83.6	70.7	0	2.469e-05	3.5
288	High	[K].LTVSDGESGEEK.[K]	1xTMT6plex [K12]; 1xTMT6plex [N-Term]; 2xPhospho [S4(100); S8(100)]	P46100 2xPhospho [S1348(100); S1352(100)]	3.85624e-05	0	1	7	37	P46100	P46100 [1345-1356]	0	1868.83	0	602.9	549.5	581.4	645.9	613.1	459.8	534.9	497.7	508.8	451.8	0	1.49e-05	4.36
289	High	[K].ITVNGDSSAEAEELANEI.[-]	1xDeamidated [N4]; 1xTMT6plex [N-Term]; 1xPhospho [S/T]		1.29761e-07	0	1	1	14	Q9BXJ9	Q9BXJ9 [849-866]	0	2171.98	0	13.3	13	11.8	12.2	14.5	12.8	11.9	11.2	15.5	8.6	0	1.257e-08	5.02
290	High	[K].LVEQANSPK.[H]	1xTMT6plex [K9]; 1xTMT6plex [N-Term]; 1xPhospho [S7(100)]	O95391 1xPhospho [S215(100)]	0.000107453	0	1	1	10	O95391	O95391 [209-217]	0	1523.82	0	327.9	301.2	296.7	353.7	301.7	229.2	287.1	288.9	292.8	250.6	1.36e-05	9.098e-05	3.6
291	High	[R].LVEPHSPSPSSK.[F]	1xTMT6plex [K12]; 1xTMT6plex [N-Term]; 2xPhospho [S6(100); S8(100)]	O15014 2xPhospho [S576(100); S578(100)]	2.42714e-06	0	1	1	5	O15014	O15014 [571-582]	0	1882.91	0	66.8	67.7	63.6	67.1	68.2	47.4	53.4	54.9	72.1	50.5	0	2.978e-07	4.34
292	High	[R].LVEPHSPSPSSK.[F]	1xTMT6plex [K12]; 1xTMT6plex [N-Term]; 1xPhospho [S6(100)]	O15014 1xPhospho [S576(100)]	6.60105e-08	0	1	1	6	O15014	O15014 [571-582]	0	1802.95	0	102.9	118.8	113.4	118.2	117.6	103.7	61.8	66	79.5	69	0	6.052e-09	4.72
293	High	[K].IVEPEVVGESDSEVEGDAWR.[M]	1xTMT6plex [N-Term]; 2xPhospho [S10(100); S12(100)]	P55081 2xPhospho [S116(100); S118(100)]	2.58975e-10	0	1	1	3	P55081	P55081 [107-126]	0	2591.12	0	186.7	174.9	183.6	174.3	182.2	190.4	187.8	205.5	186.6	155	0	1.526e-11	6.12
294	High	[K].ITESDLSQLTASIR.[A]	1xTMT6plex [N-Term]; 1xPhospho [S4(100)]	Q14315 1xPhospho [S1972(100)]	4.87272e-06	0	1	2	8	Q14315	Q14315 [1969-1982]	0	1842.94	0	24.3	22.3	27.9	25.7	28.8	27.5	21.9	22.3	22.2	17.2	0	6.321e-07	4.31
295	High	[R].LSPLPPGSPGSAAR.[G]	1xTMT6plex [N-Term]; 1xPhospho [S8(100)]	Q6ZN18 1xPhospho [S24(100)]	1.25136e-05	0	1	2	7	Q6ZN18	Q6ZN18 [17-30]	0	1615.84	0	51.6	44.2	49.6	32.5	34.6	28.4	42.2	41.5	32.9	26.8	0	1.75e-06	3.23
296	High	[R].LSPGTDSSSNLGGVK.[L]	1xTMT6plex [K15]; 1xTMT6plex [N-Term]; 1xPhospho [S2(100)]	I3L4J3 1xPhospho [S249(100)]	1.93903e-08	0	1	2	8	I3L4J3	I3L4J3 [248-262]	0	1957	0	176.2	183.6	168.1	183.2	181.2	156.8	181.6	187.3	164.5	139.6	0	2.52e-09	4.99
297	High	[R].LSPGESAYQK.[L]	1xTMT6plex [K10]; 1xTMT6plex [N-Term]; 1xPhospho [S2(100)]	Q6NYC8 1xPhospho [S224(100)]	1.93576e-05	0	1	2	7	Q6NYC8	Q6NYC8 [223-232]	0	1617.83	0	185.8	170.7	185.9	197.2	176.4	172.7	150	148.3	172.8	127.7	0	2.815e-06	4.53
298	High	[R].LSPEVQSVAESK.[G]	1xTMT6plex [K12]; 1xTMT6plex [N-Term]; 1xPhospho [S2(100)]	Q5T5U3 1xPhospho [S1604(100)]	7.12611e-06	0	1	2	5	Q5T5U3	Q5T5U3 [1603-1614]	0	1811.96	0	137.9	134.5	140.2	150.1	141.2	108.1	103.6	99.4	89.5	94.6	0	1.387e-06	4.01
299	High	[K].LSPEQEGQLMPR.[Y]	1xOxidation [M10]; 1xTMT6plex [N-Term]; 1xPhospho [S2(100)]	Q8N201 1xPhospho [S307(100)]	8.37837e-06	0	1	1	31	Q8N201	Q8N201 [306-317]	0	1709.81	0	207.4	220.4	214.5	213.3	217.8	177.6	196.4	192.6	198.4	165.9	0	1.136e-06	4.09
300	High	[K].LSPEQEGQLMPR.[Y]	1xDeamidated [Q]; 1xTMT6plex [N-Term]; 1xPhospho [S2(100)]	Q8N201 1xPhospho [S307(100)]	1.68375e-07	0	1	1	9	Q8N201	Q8N201 [306-317]	0	1694.8	0	34.1	38.3	36.2	45.2	33.4	33.1	36.7	27.4	30.7	20.7	0	1.663e-08	4.34
301	High	[K].LSPEQEGQLMPR.[Y]	1xTMT6plex [N-Term]; 1xPhospho [S2(100)]	Q8N201 1xPhospho [S307(100)]	6.7871e-07	0	1	1	9	Q8N201	Q8N201 [306-317]	0	1693.82	0	222.8	199.9	224.7	229.9	219.1	178.3	199.2	181.9	197.3	173.3	0	7.747e-08	4.6
302	High	[R].LSPENNQVLTK.[K]	1xDeamidated [N/Q]; 1xTMT6plex [K11]; 1xTMT6plex [N-Term]; 1xPhospho [S2(100)]	Q16514 1xPhospho [S51(100)]	6.64176e-06	0	1	2	13	Q16514	Q16514 [50-60]	0	1781.95	0	348.1	357.5	385	401	382.4	319.2	346.6	316.8	310.1	282.1	0	8.817e-07	4.55
303	High	[R].LSPENNQVLTK.[K]	1xTMT6plex [K11]; 1xTMT6plex [N-Term]; 1xPhospho [S2(100)]	Q16514 1xPhospho [S51(100)]	8.67847e-06	0	1	2	5	Q16514	Q16514 [50-60]	0	1780.96	0	272.2	263.3	264.2	255.6	259.3	188.5	237.1	213.2	207.6	166.8	0	1.18e-06	4.34
304	High	[R].LSPEVAPPAHR.[R]	1xTMT6plex [N-Term]; 1xPhospho [S2(100)]	Q8TAD8 1xPhospho [S35(100)]	5.11884e-06	0	1	1	7	Q8TAD8	Q8TAD8 [34-44]	0	1482.77	0	38.1	49.5	41.5	45.8	52.3	35.3	35.7	35.7	35.8	35.3	0	6.643e-07	4.03
305	High	[K].LSPQDPSEDVSSVDPLK.[L]	1xDeamidated [Q4]; 1xTMT6plex [K17]; 1xTMT6plex [N-Term]; 1xPhospho [S2(100)]	Q53T59 1xPhospho [S249(100)]	3.10109e-05	0	1	3	3	Q53T59	Q53T59 [248-264]	0	2352.16	0	27.9	23.7	25	28.5	24.5	25.2	23.6	28.2	31.2	22.9	0	4.657e-06	3.71
306	High	[R].LSQSIPFTPVPPR.[G]	1xTMT6plex [N-Term]; 1xPhospho [S4(100)]	Q96QT4 1xPhospho [S1569(100)]	1.5239e-05	0	1	2	7	Q96QT4	Q96QT4 [1566-1578]	0	1747.93	0	43.1	49.3	50.1	49.7	57.5	50.4	30.3	35.7	70.1	34.1	0	1.21e-05	3.52
307	High	[K].LSPQDPSEDVSSVDPLK.[L]	1xTMT6plex [K17]; 1xTMT6plex [N-Term]; 1xPhospho [S2(100)]	Q53T59 1xPhospho [S249(100)]	2.32854e-08	0	1	3	10	Q53T59	Q53T59 [248-264]	0	2351.18	0	131.4	129.8	126.8	129.3	114.8	118	134.7	145.4	167.3	117	0	1.964e-09	4.89
308	High	[K].LSQNIAVQTDFK.[T]	1xTMT6plex [K12]; 1xTMT6plex [N-Term]; 1xPhospho [S2(100)]	Q8ND24 1xPhospho [S200(100)]	3.97472e-07	0	1	1	2	Q8ND24	Q8ND24 [199-210]	0	1902.01	0	103.2	94.8	78.6	87	85.1	75.2	62.7	68	98.5	58.4	0	4.217e-08	4.62
309	High	[K].LSPVGWVSSSQGK.[R]	1xTMT6plex [K13]; 1xTMT6plex [N-Term]; 1xPhospho [S2(100)]	Q00587 1xPhospho [S19(100)]	2.21577e-07	0	1	5	20	Q00587	Q00587 [18-30]	0	1869.99	0	111.1	110.5	110.6	127	125.7	103.7	103.6	109	159.4	96.9	0	2.24e-08	4.83
310	High	[K].LSPTSLVHPVMSTLPELSCK.[E]	1xCarbamidomethyl [C19]; 1xOxidation [M11]; 1xTMT6plex [K20]; 1xTMT6plex [N-Term]; 1xPhospho [S2(100)]	Q9UGP4 1xPhospho [S384(100)]	3.17159e-06	0	1	2	5	Q9UGP4	Q9UGP4 [383-402]	0	2750.43	0	10.7	10.1	12	13.9	12.1	10	11.3	11.6	9	10.3	0	3.982e-07	3.46
311	High	[K].LSPTSLVHPVMSTLPELSCK.[E]	1xCarbamidomethyl [C19]; 1xTMT6plex [K20]; 1xTMT6plex [N-Term]; 1xPhospho [S2(100)]	Q9UGP4 1xPhospho [S384(100)]	8.9413e-10	0	1	2	7	Q9UGP4	Q9UGP4 [383-402]	0	2734.43	0	259.5	247.4	251.4	226.6	236.7	226.7	235	220.6	252.3	189.2	0	5.798e-11	6.05
312	High	[R].LSPTFPESIEHPLAR.[R]	1xTMT6plex [N-Term]; 1xPhospho [S2(100)]	Q5U5Q3 1xPhospho [S545(100)]	3.0428e-08	0	1	2	6	Q5U5Q3	Q5U5Q3 [544-558]	0	2003.02	0	41.1	46.6	41.5	44.8	43.9	42.6	43.1	36.8	38.1	32	0	2.622e-09	4.4
313	High	[K].LSPQMQVHQDK.[T]	1xTMT6plex [K11]; 1xTMT6plex [N-Term]; 1xPhospho [S2(100)]	Q12830 1xPhospho [S2370(100)]	1.02755e-05	0	1	7	5	Q12830	Q12830 [2369-2379]	0	1848.94	0	92.8	97.9	97.2	98.2	89.8	78.3	75.5	78.8	83.8	76.4	0	1.414e-06	3.75
314	High	[K].LSQNACILESVSEK.[T]	1xCarbamidomethyl [C6]; 1xTMT6plex [K14]; 1xTMT6plex [N-Term]; 1xPhospho [S2(100)]	Q9H2G2 1xPhospho [S354(100)]	1.1032e-06	0	1	2	2	Q9H2G2	Q9H2G2 [353-366]	0	2116.08	0	36.4	48.2	43.6	47.6	47.6	49.2	25.8	25.1	28.8	27.3	0	1.266e-07	4.09
315	High	[K].LSPATPTSEGPK.[V]	1xTMT6plex [K12]; 1xTMT6plex [N-Term]; 1xPhospho [S2(100)]	Q8N1G0 1xPhospho [S374(100)]	8.76924e-05	0	1	3	4	Q8N1G0	Q8N1G0 [373-384]	0	1722.91	0	133.9	120.5	125.1	138.3	118	73.5	62.8	70	60.4	66.3	0	1.436e-05	3.55
316	High	[R].LSLPGLLSQVSPR.[L]	1xTMT6plex [N-Term]; 1xPhospho [S11(100)]	Q96Q42 1xPhospho [S492(100)]	3.42968e-08	0	1	2	4	Q96Q42	Q96Q42 [482-494]	0	1675.93	0	43	28.6	32.3	33.7	36.3	27.8	20.2	15.8	21.8	20.8	0	2.993e-09	4.94
317	High	[K].ISIPDVGLHLK.[G]	1xTMT6plex [K11]; 1xTMT6plex [N-Term]; 1xPhospho [S2(100)]	Q09666 1xPhospho [S1452(100)]	4.17551e-07	0	1	1	2	Q09666	Q09666 [1451-1461]	0	1730	0	22.6	31	26.3	38.2	29.2	36.7	30.7	44.2	55.3	31.6	0	4.46e-08	4.68
318	High	[K].LSLGQYDNDAGGQLPFSK.[C]	1xDeamidated [Q/N]; 1xTMT6plex [K18]; 1xTMT6plex [N-Term]; 1xPhospho [S2(100)]	Q68CZ2 1xPhospho [S776(100)]; E9PCX8 1xPhospho [S879(100)]	5.19142e-06	0	2	3	17	Q68CZ2; E9PCX8	Q68CZ2 [775-792]; E9PCX8 [878-895]	0	2449.21	0	38	42.5	39.4	37.7	37.9	45.9	27.7	30.1	38.5	23.1	0	6.747e-07	3.77
319	High	[K].LSLGQYDNDAGGQLPFSK.[C]	1xTMT6plex [K18]; 1xTMT6plex [N-Term]; 1xPhospho [S2(100)]	Q68CZ2 1xPhospho [S776(100)]; E9PCX8 1xPhospho [S879(100)]	1.73431e-11	0	2	3	14	Q68CZ2; E9PCX8	Q68CZ2 [775-792]; E9PCX8 [878-895]	0	2448.22	0	104.5	122.7	98.2	95.1	105	95.7	69.3	92.9	167	81.9	0	8.214e-13	6.12
320	High	[K].ISLPGQMAGTPITPLK.[D]	1xOxidation [M7]; 1xTMT6plex [K16]; 1xTMT6plex [N-Term]; 1xPhospho [T10(100)]	Q9H8Y8-3 1xPhospho [T234(100)]	1.41201e-07	0	1	3	6	Q9H8Y8-3	Q9H8Y8-3 [225-240]	0	2178.2	0	6.6	10.2	15.8	9.8	11.4	14.2	15.2	12	17.9	9.7	0	1.373e-08	3.84
321	High	[R].ISLEQPPNGSDTPNPEK.[Y]	1xDeamidated [Q/N]; 1xTMT6plex [K17]; 1xTMT6plex [N-Term]; 1xPhospho [S10(100)]	Q9UHI6 1xPhospho [S703(100)]	3.0632e-07	0	1	2	44	Q9UHI6	Q9UHI6 [694-710]	0	2362.16	0	98.7	95.1	112.5	90.9	103	90.6	81.8	94.6	81.8	71.9	0	3.956e-08	3.97
322	High	[K].LSLEGDHSTPPSAYGSVK.[A]	1xTMT6plex [K18]; 1xTMT6plex [N-Term]; 1xPhospho [S2(100)]	P07355-2 1xPhospho [S30(100)]	4.42219e-10	0	1	18	153	P07355-2	P07355-2 [29-46]	0	2383.19	0	1349.9	1334.8	1321.1	1192.9	1303.3	1281.6	802.5	926.1	1257.5	926.4	0	3.148e-10	5.59
323	High	[K].ISLEDIQAFEK.[T]	1xTMT6plex [K11]; 1xTMT6plex [N-Term]; 1xPhospho [S2(100)]	Q8WXX5 1xPhospho [S109(100)]	5.83707e-05	0	1	1	4	Q8WXX5	Q8WXX5 [108-118]	0	1830.97	0	34.4	33.5	32.3	23.4	26.4	20	27.6	50.3	39.9	27	0	9.257e-06	3.66
324	High	[K].LSLPTDLKPDLDVK.[D]	2xTMT6plex [K8; K14]; 1xTMT6plex [N-Term]; 1xPhospho [S2(100)]	Q5T5C0 1xPhospho [S759(100)]	5.93432e-06	0	1	4	2	Q5T5C0	Q5T5C0 [758-771]	0	2321.33	0	77.2	69.1	78.8	84.1	83.8	67.5	90.8	100.6	128.1	90.2	0	7.833e-07	4.16
325	High	[K].LSNPDIFSSTGK.[V]	1xTMT6plex [K12]; 1xTMT6plex [N-Term]; 1xPhospho [S2(100)]	Q6P0Q8 1xPhospho [S74(100)]	3.67109e-05	0	1	2	8	Q6P0Q8	Q6P0Q8 [73-84]	0	1803.93	0	103.7	110.5	111.8	95.3	107.7	106.1	88.3	104.2	126.2	88.6	0	5.581e-06	3.79
326	High	[K].ISNLSPEEEQGLWK.[Q]	1xDeamidated [N/Q]; 1xTMT6plex [K14]; 1xTMT6plex [N-Term]; 1xPhospho [S5(99.7)]	Q5HYJ3 1xPhospho [S193(99.7)]	5.47953e-05	0	1	4	7	Q5HYJ3	Q5HYJ3 [189-202]	0	2169.09	0	14	13.1	18.9	13.5	14.1	12	14.2	13.4	16.9	13.7	0	8.62e-06	3.67
327	High	[K].ISNLSPEEEQGLWK.[Q]	1xTMT6plex [K14]; 1xTMT6plex [N-Term]; 1xPhospho [S5(100)]	Q5HYJ3 1xPhospho [S193(100)]	1.83146e-06	0	1	4	11	Q5HYJ3	Q5HYJ3 [189-202]	0	2168.1	0	78.7	75.2	76.3	87.9	88.5	74.6	64.4	59.9	79.8	53.6	0	2.195e-07	4.57
328	High	[R].ISMSEVDLNVAAPK.[V]	1xDeamidated [N9]; 1xOxidation [M3]; 1xTMT6plex [K14]; 1xTMT6plex [N-Term]; 1xPhospho [S2(100)]	Q09666 1xPhospho [S570(100)]	3.86575e-08	0	1	1	13	Q09666	Q09666 [569-582]	0	2029.03	0	111.9	119.7	106.5	133.3	155.8	101.9	56.2	82.8	114	86.5	0	3.401e-09	4.96
329	High	[R].ISMSEVDLNVAAPK.[V]	1xOxidation [M3]; 1xTMT6plex [K14]; 1xTMT6plex [N-Term]; 1xPhospho [S2(100)]	Q09666 1xPhospho [S570(100)]	6.69943e-10	0	1	1	103	Q09666	Q09666 [569-582]	0	2028.05	0	937.9	1002.8	883.4	1084	1337.9	828	337.1	409.5	512.2	544.1	0	3.238e-09	5.7
330	High	[R].ISMSEVDLNVAAPK.[V]	1xDeamidated [N9]; 1xTMT6plex [K14]; 1xTMT6plex [N-Term]; 1xPhospho [S2(100)]	Q09666 1xPhospho [S570(100)]	3.19652e-08	0	1	1	11	Q09666	Q09666 [569-582]	0	2013.04	0	48.3	56.6	54.3	74.3	77.9	51.1	19.7	17.8	29.5	31.2	0	2.771e-09	4.75
331	High	[R].ISMSEVDLNVAAPK.[V]	1xTMT6plex [K14]; 1xTMT6plex [N-Term]; 1xPhospho [S2(100)]	Q09666 1xPhospho [S570(100)]	2.2018e-09	0	1	1	30	Q09666	Q09666 [569-582]	0	2012.05	0	339.6	383	328.6	449.2	534.5	312.1	99.3	118.6	164	194.5	0	1.622e-09	5.33
332	High	[R].LSLQGHPTDLQTSNVK.[N]	1xTMT6plex [K16]; 1xTMT6plex [N-Term]; 1xPhospho [S2(100)]	Q9P270 1xPhospho [S391(100)]	8.81e-08	0	1	2	3	Q9P270	Q9P270 [390-405]	0	2276.21	0	27.3	29.5	26.4	25.3	27.7	30.9	21.5	19.5	31.5	19.4	0	8.281e-09	4.55
333	High	[K].ISMQDVDLSLGSPK.[L]	1xDeamidated [Q4]; 1xOxidation [M3]; 1xTMT6plex [K14]; 1xTMT6plex [N-Term]; 1xPhospho [S12(100)]	Q09666 1xPhospho [S511(100)]	0.000174071	0	1	1	8	Q09666	Q09666 [500-513]	0	2045.03	0	22.4	18.4	15.9	17.6	20.6	14.9	12.1	7.1	11.7	14.3	0.000264	0.001909	2.89
334	High	[K].ISMQDVDLSLGSPK.[L]	1xDeamidated [Q4]; 1xTMT6plex [K14]; 1xTMT6plex [N-Term]; 1xPhospho [S12(100)]	Q09666 1xPhospho [S511(100)]	9.45262e-08	0	1	1	10	Q09666	Q09666 [500-513]	0	2029.03	0	17.4	16.4	15	12.9	19.9	10.3	9.2	5.1	6.2	9.5	0	8.931e-09	4.27
335	High	[K].ISMQDVDLSLGSPK.[L]	1xTMT6plex [K14]; 1xTMT6plex [N-Term]; 1xPhospho [S12(100)]	Q09666 1xPhospho [S511(100)]	1.13555e-08	0	1	1	34	Q09666	Q09666 [500-513]	0	2028.05	0	338.6	293.7	291	370	381.9	226.3	126	115.2	191.3	193.8	0	1.215e-09	5.05
336	High	[R].LSMPQSAAVSTTPPHNR.[R]	1xDeamidated [Q/N]; 1xTMT6plex [N-Term]; 1xPhospho [T12(99.3)]	Q86X10 1xPhospho [T379(99.3)]	9.44329e-06	0	1	5	3	Q86X10	Q86X10 [368-384]	0	2104.01	0	14.7	10.9	9.8	10.9	9.7	11.3	9.1	11	8.5	8.2	0	1.287e-06	3.36
337	High	[K].ISMPDLDLHLKSPK.[A]	2xTMT6plex [K11; K14]; 1xTMT6plex [N-Term]; 1xPhospho [S12(100)]	Q09666 1xPhospho [S2397(100)]	1.32383e-05	0	1	1	2	Q09666	Q09666 [2386-2399]	1	2361.32	0	32.1	30.9	21.2	32.6	42	17.5	12.9	16.2	24.6	17	0	1.855e-06	4.35
338	High	[K].LSMEDSKSPPPK.[A]	1xOxidation [M3]; 2xTMT6plex [K7; K12]; 1xTMT6plex [N-Term]; 1xPhospho [S]		6.04566e-05	0	1	1	31	Q9NQG5	Q9NQG5 [127-138]	1	2099.11	0	358.9	335.5	391.9	402.2	385.9	305.4	345.3	322.8	324	283.7	0	9.593e-06	4.07
339	High	[K].LSMEDSKSPPPK.[A]	2xTMT6plex [K7; K12]; 1xTMT6plex [N-Term]; 1xPhospho [S8(100)]	Q9NQG5 1xPhospho [S134(100)]	0.000148244	0	1	1	25	Q9NQG5	Q9NQG5 [127-138]	1	2083.11	0	897.1	805.9	905.6	947.7	923.8	666.6	897.3	822.3	829.2	678.8	0	2.535e-05	4.24
340	High	[K].ISMQDVDLSLGSPK.[L]	1xOxidation [M3]; 1xTMT6plex [K14]; 1xTMT6plex [N-Term]; 1xPhospho [S12(100)]	Q09666 1xPhospho [S511(100)]	3.00239e-10	0	1	1	73	Q09666	Q09666 [500-513]	0	2044.04	0	233.5	239.4	240.4	253.8	274.3	184.7	119.3	119.2	164.1	144.8	0	1.79e-11	5.47
341	High	[K].ITAHSSPPLTK.[T]	1xTMT6plex [K11]; 1xTMT6plex [N-Term]; 1xPhospho [S6(100)]	Q15652 1xPhospho [S943(100)]	1.66987e-05	0	1	3	22	Q15652	Q15652 [938-948]	0	1689.93	0	229.8	218.6	227.9	212.3	229.7	177.3	160.5	147.3	174	146.7	0	2.396e-06	3.85
342	High	[R].LTAGVPDTPTR.[L]	1xTMT6plex [N-Term]; 1xPhospho [T8(99.8)]	P16144-2 1xPhospho [T1460(99.8)]; P16144 1xPhospho [T1530(99.8)]	0.0001289	0	2	5	5	P16144-2; P16144	P16144-2 [1453-1463]; P16144 [1523-1533]	0	1436.73	0	57.1	64	67.6	60.9	48.9	45.2	48.2	49.6	37.4	34.6	7.042e-05	0.0006214	3.01
343	High	[R].ITAAQHSVTGSAVSK.[T]	1xTMT6plex [K15]; 1xTMT6plex [N-Term]; 1xPhospho [S7(100)]	Q13492 1xPhospho [S16(100)]	2.13913e-07	0	1	6	5	Q13492	Q13492 [10-24]	0	1995.07	0	18.4	29.4	28.3	31.7	28.4	23.6	37.4	42.5	234.3	56	0	2.159e-08	4.15
344	High	[K].ISYIPDEEVSSPSPPQR.[A]	1xTMT6plex [N-Term]; 1xPhospho [S11(100)]	F8W930 1xPhospho [S168(100)]	1.88519e-08	0	1	7	28	F8W930	F8W930 [158-174]	0	2210.06	0	45.7	48.1	46.2	41.7	47	46.5	40.4	42.1	43.1	31.5	0	3.766e-09	5.26
345	High	[R].LSVPYVPQVTDEDRLSR.[R]	1xTMT6plex [N-Term]; 1xPhospho [S16(100)]	Q14156 1xPhospho [S694(100)]	1.39173e-06	0	1	3	13	Q14156	Q14156 [679-695]	1	2283.16	0	102.4	119.7	118.7	102.9	122	118.2	73.8	74.5	148.2	85.4	0	1.63e-07	5.22
346	High	[K].LSVPTSDEEDEVPAPKPR.[G]	1xTMT6plex [K16]; 1xTMT6plex [N-Term]; 2xPhospho [T5(100); S6(100)]	Q8NE71 2xPhospho [T108(100); S109(100)]; Q5STZ8 2xPhospho [T109(100); S110(100)]	4.48171e-08	0	2	4	17	Q8NE71; Q5STZ8	Q8NE71 [104-121]; Q5STZ8 [105-122]	0	2584.23	0	241.5	227.8	249.6	218.5	225.1	204.2	202.7	216.9	230.7	175.2	0	3.976e-09	5.2
347	High	[K].LSVPTSDEEDEVPAPKPR.[G]	1xTMT6plex [K16]; 1xTMT6plex [N-Term]; 1xPhospho [T/S]		2.21893e-11	0	2	4	17	Q8NE71; Q5STZ8	Q8NE71 [104-121]; Q5STZ8 [105-122]	0	2504.27	0	42.9	41.2	46.7	44.8	38.2	35.6	53.9	37.9	42.6	46.5	0	1.075e-12	6.19
348	High	[K].LTANETQSASSTLQK.[H]	1xTMT6plex [K15]; 1xTMT6plex [N-Term]; 1xPhospho [S8(99.7)]	E7ESS2 1xPhospho [S876(99.7)]	0.000180251	0	1	2	6	E7ESS2	E7ESS2 [869-883]	0	2117.09	0	39.5	56.2	48.4	41.7	50.8	44.5	34.6	42.3	75.1	39.9	0	3.128e-05	2.88
349	High	[K].LTDSEDEFPEITEEMEK.[E]	1xTMT6plex [K17]; 1xTMT6plex [N-Term]; 1xPhospho [S4(100)]	Q9P0U3 1xPhospho [S416(100)]	8.67847e-06	0	1	2	3	Q9P0U3	Q9P0U3 [413-429]	0	2580.17	0	10.9	9.4	11.5	6.7	11.4	7.8	13	12.1	19.8	8.3	0	1.18e-06	3.47
350	High	[K].LTANETQSASSTLQK.[H]	1xDeamidated [N/Q]; 1xTMT6plex [K15]; 1xTMT6plex [N-Term]; 1xPhospho [S8(99.7)]	E7ESS2 1xPhospho [S876(99.7)]	4.47801e-06	0	1	2	3	E7ESS2	E7ESS2 [869-883]	0	2118.07	0	8	13.5	12.1	9.3	13.4	9.3	6.6	8.9	14.2	7.5	0	5.776e-07	3.05
351	High	[K].LSSEDEEEDEAEDDQSEASGK.[K]	1xTMT6plex [K21]; 1xTMT6plex [N-Term]; 2xPhospho [S2(100); S3(100)]	Q8NEJ9 2xPhospho [S142(100); S143(100)]	8.40426e-14	0	1	3	4	Q8NEJ9	Q8NEJ9 [141-161]	0	2917.14	0	30.6	24.5	24.1	25.1	27.3	15.6	37.1	36.1	32.7	26.5	0	2.605e-15	7.26
352	High	[K].LSVIAEDSESGK.[Q]	1xTMT6plex [K12]; 1xTMT6plex [N-Term]; 1xPhospho [S2(100)]	Q08334 1xPhospho [S296(100)]	4.14622e-07	0	1	1	11	Q08334	Q08334 [295-306]	0	1772.91	0	274.1	279.7	278.7	254.1	272.8	231.2	207.8	230.3	319.3	220.6	0	4.408e-08	4.49
353	High	[R].LSSSSPGATVSPSSSDAEYDKLPDADLAR.[K]	1xTMT6plex [K21]; 1xTMT6plex [N-Term]; 2xPhospho [S11(99.3); S/T/Y]	Q8NI08 2xPhospho [S179(99.3); S/T/Y]	1.66139e-09	0	1	5	2	Q8NI08	Q8NI08 [169-197]	1	3541.64	0	10.6	9.4	8.6	9.9	8.5	8.5	10.5	10.9	14.1	11.6	0	1.132e-10	5.31
354	High	[K].LSSQISAGEEK.[W]	1xTMT6plex [K11]; 1xTMT6plex [N-Term]; 1xPhospho [S6(100)]	Q86UE4 1xPhospho [S298(100)]	0.000130716	0	1	3	10	Q86UE4	Q86UE4 [293-303]	0	1686.87	0	158.7	179	160	205.8	187.1	166.6	142.4	180.4	182.9	142.7	0	2.205e-05	3.47
355	High	[K].LSSPAAFLPACNSPSK.[E]	1xCarbamidomethyl [C11]; 1xDeamidated [N12]; 1xTMT6plex [K16]; 1xTMT6plex [N-Term]; 1xPhospho [S13(100)]	Q86YS7-3 1xPhospho [S260(100)]	2.32675e-06	0	1	6	17	Q86YS7-3	Q86YS7-3 [248-263]	0	2186.1	0	16.7	14	13	16.9	15	9.6	17.1	12	16.1	10.1	0	2.852e-07	4.02
356	High	[K].LSSPAAFLPACNSPSK.[E]	1xCarbamidomethyl [C11]; 1xTMT6plex [K16]; 1xTMT6plex [N-Term]; 1xPhospho [S13(100)]	Q86YS7-3 1xPhospho [S260(100)]	3.7863e-09	0	1	6	19	Q86YS7-3	Q86YS7-3 [248-263]	0	2185.11	0	126.2	110.4	110	98.8	128.4	95.9	124.8	117.7	120	82.5	0	2.768e-10	5.25
357	High	[R].LSSMAMISGLSGR.[K]	1xTMT6plex [N-Term]; 1xPhospho [S3(99.8)]	Q15746 1xPhospho [S1760(99.8)]	6.73592e-06	0	1	9	6	Q15746	Q15746 [1758-1770]	0	1618.79	0	15.3	19.3	13.2	10.9	18.2	21.7	15	26	60.5	20.1	0	8.972e-07	3.5
358	High	[K].ISSLLEEQFQQGK.[L]	1xTMT6plex [K13]; 1xTMT6plex [N-Term]; 1xPhospho [S3(99.8)]	P62241 1xPhospho [S160(99.8)]	2.49646e-06	0	1	2	12	P62241	P62241 [158-170]	0	2045.07	0	16.7	22.8	16.6	17.6	18.3	13.2	21.1	15.3	17	16.3	0	3.061e-07	4.26
359	High	[R].LSSETGGMGSS.[-]	1xOxidation [M8]; 1xTMT6plex [N-Term]; 1xPhospho [S11(99.6)]	Q15366-2 1xPhospho [S366(99.6)]	0.000225286	0	1	11	10	Q15366-2	Q15366-2 [356-366]	0	1337.55	0	50	47.3	53	47.2	48.7	42	49.4	42.5	49.4	38.2	1.36e-05	6.428e-05	2.88
360	High	[R].LSSETGGMGSS.[-]	1xTMT6plex [N-Term]; 1xPhospho [S/T]		5.22809e-06	0	1	11	5	Q15366-2	Q15366-2 [356-366]	0	1321.55	0	45	41.9	41.5	43.4	45.4	41	30.4	40.8	40	33.7	0	7.863e-06	3.3
361	High	[K].LSSERPSSDGEGVVENGITTCNGK.[E]	1xCarbamidomethyl [C21]; 2xDeamidated [N16; N22]; 1xTMT6plex [K24]; 1xTMT6plex [N-Term]; 1xPhospho [S8(99.8)]	Q8N556-2 1xPhospho [S283(99.8)]	9.73992e-13	0	1	2	273	Q8N556-2	Q8N556-2 [276-299]	0	3033.41	0	710.8	642.2	727.1	664.5	690.2	587.2	888.3	908.7	922.6	654.1	0	6.89e-13	6.35
362	High	[K].LSSERPSSDGEGVVENGITTCNGK.[E]	1xCarbamidomethyl [C21]; 1xDeamidated [N]; 1xTMT6plex [K24]; 1xTMT6plex [N-Term]; 1xPhospho [S/T]		1.5815e-09	0	1	2	73	Q8N556-2	Q8N556-2 [276-299]	0	3032.43	0	77.7	67.6	67.2	73	75.6	67.6	109.6	99.3	109	73.2	0	1.073e-10	5.59
363	High	[R].LSSSSSNDSGNK.[V]	1xTMT6plex [K12]; 1xTMT6plex [N-Term]; 1xPhospho [S2(99.7)]	Q09666 1xPhospho [S5863(99.7)]	1.68166e-05	0	1	1	22	Q09666	Q09666 [5862-5873]	0	1720.82	0	363.1	335.3	347.6	399.9	355.1	360.9	294.8	330.8	338.7	267.3	0	2.401e-06	4.29
364	High	[R].LSSTDDGYIDLQFK.[K]	1xTMT6plex [K14]; 1xTMT6plex [N-Term]; 1xPhospho [S3(99.8)]	Q96A57-2 1xPhospho [S87(99.8)]	1.00608e-05	0	1	4	62	Q96A57-2	Q96A57-2 [85-98]	0	2140.06	0	520.8	564.7	678.1	452.2	553	577.1	504.7	522.6	613.4	454.1	0	1.5e-05	4.79
365	High	[K].LSVHDMKPLDSPGR.[R]	1xOxidation [M6]; 1xTMT6plex [K7]; 1xTMT6plex [N-Term]; 1xPhospho [S11(100)]	Q15643 1xPhospho [S1891(100)]	0.000121034	0	1	3	4	Q15643	Q15643 [1881-1894]	0	2106.08	0	30.9	43.8	34	35.7	42.4	42.3	38.8	33.4	41.8	32.8	0	2.042e-05	3.09
366	High	[K].LSVHDMKPLDSPGR.[R]	1xTMT6plex [K7]; 1xTMT6plex [N-Term]; 1xPhospho [S11(100)]	Q15643 1xPhospho [S1891(100)]	1.14273e-06	0	1	3	16	Q15643	Q15643 [1881-1894]	0	2090.09	0	171.5	179.1	191.3	154.5	166.7	140.4	159.1	147.3	192.5	123	0	1.32e-07	4.15
367	High	[R].LSTTPAHSPVLK.[H]	1xTMT6plex [K12]; 1xTMT6plex [N-Term]; 1xPhospho [S8(100)]	Q8IY63 1xPhospho [S906(100)]	3.26217e-06	0	1	2	4	Q8IY63	Q8IY63 [899-910]	0	1789	0	107.9	114.1	88.9	95	101.6	69.8	57.2	54.4	103.1	61.6	0	4.095e-07	4.06
368	High	[R].LSSSSSNDSGNK.[V]	1xTMT6plex [K12]; 1xTMT6plex [N-Term]; 2xPhospho [S6(100); S9(100)]	Q09666 2xPhospho [S5867(100); S5870(100)]	3.10109e-05	0	1	1	12	Q09666	Q09666 [5862-5873]	0	1800.78	0	186.7	180.9	182.7	230.1	187.8	139.6	125.7	122.8	136.1	135.8	0	4.652e-06	3.93
369	High	[R].LSTGTTVEDVQK.[I]	1xDeamidated [Q11]; 1xTMT6plex [K12]; 1xTMT6plex [N-Term]; 1xPhospho [S2(100)]	Q86SQ0 1xPhospho [S468(100)]	3.5693e-05	0	1	6	4	Q86SQ0	Q86SQ0 [467-478]	0	1816.93	0	100.2	109.6	102.6	116.9	135.4	121.5	63.8	61.7	117.2	80.8	0	5.44e-06	3.82
370	High	[R].LSTGTTVEDVQK.[I]	1xTMT6plex [K12]; 1xTMT6plex [N-Term]; 1xPhospho [S2(99.8)]	Q86SQ0 1xPhospho [S468(99.8)]	6.26168e-05	0	1	6	8	Q86SQ0	Q86SQ0 [467-478]	0	1815.95	0	68.7	87.7	83.4	88.4	108.1	90.4	58.3	54	78.7	66.5	0	1.001e-05	3.69
371	High	[K].LSSWDQAETPGHTPSLR.[W]	1xTMT6plex [N-Term]; 2xPhospho [T9(100); T13(100)]	O75533 2xPhospho [T223(100); T227(100)]	2.23381e-10	0	1	1	6	O75533	O75533 [215-231]	0	2271	0	17	28.8	21.6	21.5	20.9	16.9	13.1	12.2	34.6	12.7	0	1.3e-11	6
372	High	[K].LSSWDQAETPGHTPSLR.[W]	1xTMT6plex [N-Term]; 1xPhospho [T13(99.8)]	O75533 1xPhospho [T227(99.8)]	3.78899e-11	0	1	1	3	O75533	O75533 [215-231]	0	2191.04	0	11	11.6	13.5	12.7	18.7	17.6	13.2	8.1	15.3	9.2	0	1.256e-11	5.73
373	High	[R].LSSTDDGYIDLQFK.[K]	1xDeamidated [Q12]; 1xTMT6plex [K14]; 1xTMT6plex [N-Term]; 1xPhospho [S3(99.4)]	Q96A57-2 1xPhospho [S87(99.4)]	3.18955e-05	0	1	4	26	Q96A57-2	Q96A57-2 [85-98]	0	2141.05	0	153.1	161.9	203.1	138.2	160.6	158.1	141.8	138.3	160.9	119.9	0	6.926e-06	4.58
374	High	[R].LSTSTTIENIEITIK.[S]	1xDeamidated [N9]; 1xTMT6plex [K15]; 1xTMT6plex [N-Term]; 1xPhospho [S2(100)]	Q9UEY8 1xPhospho [S650(100)]	1.9937e-07	0	1	3	7	Q9UEY8	Q9UEY8 [649-663]	0	2202.19	0	43.2	44	42.2	52.2	50.1	47.4	33.4	33.9	37.9	30.5	0	1.994e-08	4.21
375	High	[R].NLGSINTELQDVQR.[I]	1xTMT6plex [N-Term]; 1xPhospho [S4(100)]	O75396 1xPhospho [S137(100)]	1.93834e-07	0	1	2	6	O75396	O75396 [134-147]	0	1895.94	0	60.6	62.9	70.5	82.2	77.4	81.3	160.1	224.7	210.9	101.6	0	1.938e-08	4.68
376	High	[R].NLGSINTELQDVQR.[I]	2xDeamidated [Q/N]; 1xTMT6plex [N-Term]; 1xPhospho [S4(100)]	O75396 1xPhospho [S137(100)]	1.58961e-05	0	1	2	11	O75396	O75396 [134-147]	0	1897.91	0	17.2	17.3	19.5	24.7	23.8	24.3	45.2	58.7	48.6	34.3	0	2.261e-06	3.59
377	High	[K].QLPELSPETAK.[I]	1xTMT6plex [K11]; 1xTMT6plex [N-Term]; 1xPhospho [S6(100)]	O94875-10 1xPhospho [S136(100)]	0.000140183	0	1	1	4	O94875-10	O94875-10 [131-141]	0	1750.94	0	27.7	25.5	32.3	24.4	31.6	21.7	49.5	45.1	50.1	27.4	0	2.39e-05	3.61
378	High	[R].QLPALDGSLMGPESPPAQEEEAPVSPHK.[K]	1xTMT6plex [K28]; 1xTMT6plex [N-Term]; 1xPhospho [S14(100)]	Q8N9T8 1xPhospho [S628(100)]	2.67415e-21	0	1	1	8	Q8N9T8	Q8N9T8 [615-642]	0	3449.71	0	10.8	12.5	12.3	11.3	13.8	12.3	17.1	10.7	14	12.6	0	2.078e-23	8.82
379	High	[K].QLMEQDASSSPSAQVIGLK.[N]	1xOxidation [M3]; 1xTMT6plex [K19]; 1xTMT6plex [N-Term]; 1xPhospho [S]		2.83492e-07	0	1	8	61	Q9H4L5	Q9H4L5 [363-381]	0	2543.28	0	21.8	28.6	22.1	24.7	24.6	22.4	18.3	20.5	23.6	20.2	0	1.646e-07	3.43
380	High	[K].QLMEQDASSSPSAQVIGLK.[N]	1xDeamidated [Q]; 1xTMT6plex [K19]; 1xTMT6plex [N-Term]; 1xPhospho [S9(99.7)]	Q9H4L5 1xPhospho [S371(99.7)]	1.11182e-08	0	1	8	21	Q9H4L5	Q9H4L5 [363-381]	0	2528.27	0	36.8	36.8	36.9	33	35.6	39.6	28.1	35.3	30.6	24.8	0	8.851e-10	4.26
381	High	[K].QLMEQDASSSPSAQVIGLK.[N]	1xTMT6plex [K19]; 1xTMT6plex [N-Term]; 1xPhospho [S]		5.08904e-09	0	1	8	22	Q9H4L5	Q9H4L5 [363-381]	0	2527.29	0	73.6	72.4	65.7	63.7	74.4	57.2	70.7	69	70.4	48.1	0	8.329e-10	4.73
382	High	[K].QLLVEAIDVPAGTATLGR.[R]	1xTMT6plex [N-Term]; 1xPhospho [T]		5.82156e-11	0	2	4	23	P16144-2; P16144	P16144-2 [959-976]; P16144 [959-976]	0	2133.15	0	8.9	12	12.5	9.7	12.1	9.6	7.4	11.5	11.6	9.2	0	3.034e-12	5.34
383	High	[R].QLLTLSSELSQAR.[D]	1xTMT6plex [N-Term]; 1xPhospho [S6(99.8)]	E7EQR4 1xPhospho [S535(99.8)]	7.12611e-06	0	1	2	11	E7EQR4	E7EQR4 [530-542]	0	1754.93	0	15.9	13.2	16.4	15.3	16.8	16.7	15.1	10.8	17.7	13.7	0	9.518e-07	3.56
384	High	[R].QLHLEGASLELSDDDTESK.[T]	1xTMT6plex [K19]; 1xTMT6plex [N-Term]; 1xPhospho [S8(100)]	P35580-4 1xPhospho [S1983(100)]	3.51287e-16	0	1	5	109	P35580-4	P35580-4 [1976-1994]	0	2625.27	0	1175.3	971.9	1091.3	1149.5	1092.3	818.5	788.5	787.9	860.9	748.7	0	6.984e-18	8.23
385	High	[R].QLHLEGASLELSDDDTESK.[T]	1xDeamidated [Q1]; 1xTMT6plex [K19]; 1xTMT6plex [N-Term]; 1xPhospho [S12(100)]	P35580-4 1xPhospho [S1987(100)]	1.84273e-05	0	1	5	6	P35580-4	P35580-4 [1976-1994]	0	2626.25	0	29.7	20.7	25	29	17.8	15.3	17.8	19.7	18.5	20.9	0	2.667e-06	3.75
386	High	[K].QLEMENSPLLSPR.[S]	1xDeamidated [Q/N]; 1xTMT6plex [N-Term]; 1xPhospho [S7(100)]	Q9HCM4 1xPhospho [S517(100)]	1.79318e-06	0	1	3	6	Q9HCM4	Q9HCM4 [511-523]	0	1823.88	0	8.3	11.3	10	6.1	15.7	10.7	8.1	11.2	11.2	9.4	0	2.142e-07	3.29
387	High	[R].QLHLEGASLELSDDDTESK.[T]	1xTMT6plex [K19]; 1xTMT6plex [N-Term]; 2xPhospho [S8(100); S12(100)]	P35580-4 2xPhospho [S1983(100); S1987(100)]	4.06826e-13	0	1	5	21	P35580-4	P35580-4 [1976-1994]	0	2705.24	0	138.9	125.5	119.4	105	113	118.3	115.1	142.8	141.5	111.8	0	1.422e-14	7.25
388	High	[R].QLLLQQQQQQQVSGLKSPK.[R]	2xTMT6plex [K16; K19]; 1xTMT6plex [N-Term]; 1xPhospho [S17(100)]	A0A087X299 1xPhospho [S83(100)]	1.37227e-06	0	1	11	1	A0A087X299	A0A087X299 [67-85]	1	2946.67	0	15.4	15.8	16.6	13.9	18.3	8.8	13.5	12.2	12.9	11.9	0	1.611e-07	4.03
389	High	[K].QLSADSAEAHSLNVNR.[F]	1xTMT6plex [N-Term]; 1xPhospho [S3(100)]	H0Y4E8 1xPhospho [S908(100)]	3.17159e-06	0	1	4	2	H0Y4E8	H0Y4E8 [906-921]	0	2020.97	0	12.2	9.1	12.3	9	11.8	9.1	9.7	12.3	12.2	11	0	3.961e-07	3.73
390	High	[R].QISDGEREELNLTANR.[L]	1xTMT6plex [N-Term]; 1xPhospho [S3(100)]	O95816 1xPhospho [S73(100)]	9.6448e-06	0	1	2	2	O95816	O95816 [71-86]	1	2154.04	0	46.8	53.2	48.4	39.7	61.9	53.3	47.4	57.1	46	38.2	0	1.318e-06	4.05
391	High	[K].QMNMSPPPGNAGPVIMSIEEK.[M]	1xDeamidated [N/Q]; 1xTMT6plex [K21]; 1xTMT6plex [N-Term]; 1xPhospho [S5(100)]	Q86U42 1xPhospho [S150(100)]	1.56049e-11	0	1	5	38	Q86U42	Q86U42 [146-166]	0	2766.33	0	162.4	176.7	182.1	170.2	193.9	156.1	173.1	176.9	167.2	142.1	0	7.324e-13	6.23
392	High	[K].QMNMSPPPGNAGPVIMSIEEK.[M]	1xTMT6plex [K21]; 1xTMT6plex [N-Term]; 1xPhospho [S5(100)]	Q86U42 1xPhospho [S150(100)]	4.18595e-14	0	1	5	12	Q86U42	Q86U42 [146-166]	0	2765.35	0	266.7	266.9	271.9	285.7	288.6	245.2	291.5	287.4	284.9	226.2	0	1.228e-15	7.61
393	High	[R].QMLATTSPALMNGSGQSPSVLK.[G]	1xDeamidated [N/Q]; 1xOxidation [M]; 1xTMT6plex [K22]; 1xTMT6plex [N-Term]; 1xPhospho [S17(99.6)]	Q9BZ29-4 1xPhospho [S443(99.6)]	1.02099e-06	0	1	6	75	Q9BZ29-4	Q9BZ29-4 [427-448]	0	2773.39	0	15.6	6.1	17.3	16.9	17.8	14	17.3	18.2	13.1	15.5	0	6.143e-07	3.2
394	High	[R].QMLATTSPALMNGSGQSPSVLK.[G]	1xDeamidated [Q/N]; 1xTMT6plex [K22]; 1xTMT6plex [N-Term]; 1xPhospho [S17(100)]	Q9BZ29-4 1xPhospho [S443(100)]	7.29003e-10	0	1	6	13	Q9BZ29-4	Q9BZ29-4 [427-448]	0	2757.4	0	24.2	28.5	27.7	21.1	27.3	25.5	23.7	22.5	24.5	23.2	0	4.674e-11	4.88
395	High	[K].QMNMSPPPGNAGPVIMSIEEK.[M]	2xDeamidated [N10; N/Q]; 1xTMT6plex [K21]; 1xTMT6plex [N-Term]; 1xPhospho [S5(100)]	Q86U42 1xPhospho [S150(100)]	1.34359e-06	0	1	5	20	Q86U42	Q86U42 [146-166]	0	2767.32	0	30.2	31.8	33.1	33.8	30.7	27.4	34.5	30.7	28	25.3	0	1.571e-07	4.38
396	High	[R].QLVYVEQAGSSPK.[L]	1xTMT6plex [K13]; 1xTMT6plex [N-Term]; 1xPhospho [S11(100)]	Q9C0H5-2 1xPhospho [S407(100)]	4.60804e-07	0	1	2	4	Q9C0H5-2	Q9C0H5-2 [397-409]	0	1944.02	0	15.2	19.2	15.8	19.2	24.2	14.7	10.3	9.2	12.2	13.2	0	4.955e-08	4.18
397	High	[K].QMNMSPPPGNAGPVIMSIEEK.[M]	1xOxidation [M]; 1xTMT6plex [K21]; 1xTMT6plex [N-Term]; 1xPhospho [S5(100)]	Q86U42 1xPhospho [S150(100)]	4.68174e-12	0	1	5	64	Q86U42	Q86U42 [146-166]	0	2781.34	0	271.7	279.2	298.4	284.3	294.1	269.1	309.5	285.6	271.9	250	0	2.002e-13	6.65
398	High	[K].QMNMSPPPGNAGPVIMSIEEK.[M]	2xDeamidated [N10; N/Q]; 1xOxidation [M]; 1xTMT6plex [K21]; 1xTMT6plex [N-Term]; 1xPhospho [S5(100)]	Q86U42 1xPhospho [S150(100)]	9.58308e-07	0	1	5	71	Q86U42	Q86U42 [146-166]	0	2783.31	0	20	24.7	22.4	25.7	25.6	19.6	25.1	24.5	25.1	19.4	0	1.093e-07	3.96
399	High	[K].QNHLQADNFYQTV.[-]	1xTMT6plex [N-Term]; 1xPhospho [Y10(100)]	Q9NZV1 1xPhospho [Y1033(100)]	1.82981e-05	0	1	1	5	Q9NZV1	Q9NZV1 [1024-1036]	0	1886.86	0	10.2	12.7	12.5	8.4	12.4	10.7	11.3	9.9	12.5	6.6	0	2.643e-06	3.18
400	High	[R].QNGSNDSDRYSDNEEGKK.[K]	1xDeamidated [N2]; 2xTMT6plex [K17; K18]; 1xTMT6plex [N-Term]; 1xPhospho [S11(100)]	P42166 1xPhospho [S184(100)]	0.000260739	0	1	1	2	P42166	P42166 [174-191]	2	2811.3	0	28.4	26.8	32.7	38.7	26.8	22.2	32.8	34	38.5	29.6	0	4.684e-05	3.78
401	High	[R].QNGSNDSDRYSDNEEDSK.[I]	2xDeamidated [N/Q]; 1xTMT6plex [K18]; 1xTMT6plex [N-Term]; 2xPhospho [S7(100); S11(100)]	P42167 2xPhospho [S180(100); S184(100)]	8.73977e-06	0	1	5	24	P42167	P42167 [174-191]	1	2680.03	0	162.1	127.8	157.5	167.2	161.5	101	165.1	142.3	146.4	129.8	0	4.407e-06	3.88
402	High	[R].QNGSNDSDRYSDNEEDSK.[I]	1xDeamidated [Q/N]; 1xTMT6plex [K18]; 1xTMT6plex [N-Term]; 2xPhospho [S7(100); S11(100)]	P42167 2xPhospho [S180(100); S184(100)]	7.3296e-06	0	1	5	28	P42167	P42167 [174-191]	1	2679.05	0	369.1	320.8	377.6	416.2	373.1	277.8	390.9	389.1	390.6	343.3	0	9.857e-07	3.92
403	High	[R].QNGSNDSDRYSDNEEDSK.[I]	2xDeamidated [N/Q]; 1xTMT6plex [K18]; 1xTMT6plex [N-Term]; 1xPhospho [S11(100)]	P42167 1xPhospho [S184(100)]	1.66021e-07	0	1	5	27	P42167	P42167 [174-191]	1	2600.07	0	269.1	243.9	271.2	305.3	274.7	193	266.7	251.7	274.7	223.8	0	1.636e-08	4.58
404	High	[R].QNGSNDSDRYSDNEEDSK.[I]	1xDeamidated [Q/N]; 1xTMT6plex [K18]; 1xTMT6plex [N-Term]; 1xPhospho [S11(100)]	P42167 1xPhospho [S184(100)]	1.56867e-06	0	1	5	31	P42167	P42167 [174-191]	1	2599.08	0	651.1	579.1	663.2	717.9	671.3	484.7	688.3	665.5	660.3	577.6	0	2.301e-07	4.48
405	High	[K].QMNMSPPPGNAGPVIMSIEEK.[M]	1xDeamidated [N/Q]; 1xOxidation [M]; 1xTMT6plex [K21]; 1xTMT6plex [N-Term]; 1xPhospho [S5(100)]	Q86U42 1xPhospho [S150(100)]	1.22699e-08	0	1	5	186	Q86U42	Q86U42 [146-166]	0	2782.33	0	213.9	219	227	213.4	242.1	207	218.2	220.9	210.3	177.4	0	9.815e-10	4.81
406	High	[K].QMNMSPPPGNAGPVIMSIEEK.[M]	2xOxidation [M4; M]; 1xTMT6plex [K21]; 1xTMT6plex [N-Term]; 1xPhospho [S5(100)]	Q86U42 1xPhospho [S150(100)]	1.64791e-06	0	1	5	34	Q86U42	Q86U42 [146-166]	0	2797.34	0	22.2	25.6	28.5	27.1	28	21.3	27.6	27.6	22.3	18.9	0	4.283e-07	3.96
407	High	[K].QLVAGNSPK.[K]	1xTMT6plex [K9]; 1xTMT6plex [N-Term]; 1xPhospho [S7(100)]	Q96EU6 1xPhospho [S73(100)]	0.000121034	0	1	2	4	Q96EU6	Q96EU6 [67-75]	0	1451.8	0	100.1	89.8	95.2	83.8	81.3	48.7	51.9	56.7	58.8	62.2	0	2.037e-05	3.35
408	High	[K].QLSPEDSSSPVK.[S]	1xTMT6plex [K12]; 1xTMT6plex [N-Term]; 1xPhospho [S3(100)]	Q96AY2-2 1xPhospho [S111(100)]	0.000248346	0	1	2	4	Q96AY2-2	Q96AY2-2 [109-120]	0	1811.92	0	94.7	92.8	80.4	88.7	81.2	71	48.6	54.9	56.9	55.7	3.491e-05	0.0002966	3.53
409	High	[R].QLSMSSADSADAK.[R]	1xOxidation [M4]; 1xTMT6plex [K13]; 1xTMT6plex [N-Term]; 1xPhospho [S3(100)]	Q5JSZ5 1xPhospho [S416(100)]	0.000106703	0	1	2	1	Q5JSZ5	Q5JSZ5 [414-426]	0	1864.88	0	12.3	12.9	11.5	12.2	14	9.7	6.4	9.4	10.6	11.4	0	1.773e-05	3.21
410	High	[R].QLSMSSADSADAK.[R]	1xTMT6plex [K13]; 1xTMT6plex [N-Term]; 1xPhospho [S3(100)]	Q5JSZ5 1xPhospho [S416(100)]	0.000260739	0	1	2	1	Q5JSZ5	Q5JSZ5 [414-426]	0	1848.88	0	18.1	19.9	14.8	20.3	18.9	18.8	7.9	14.4	28.7	13.7	0	4.662e-05	3.32
411	High	[R].QLSLGQGSYTVVQPGDSLEQG.[-]	1xTMT6plex [N-Term]; 1xPhospho [S3(100)]	Q9BZ67 1xPhospho [S446(100)]	5.61819e-10	0	1	3	9	Q9BZ67	Q9BZ67 [444-464]	0	2472.19	0	8.6	10.6	11.2	9.5	9	13.1	8.5	13	17.8	11.3	0	3.519e-11	6.78
412	High	[K].QISGQYSGSPQLLK.[N]	1xTMT6plex [K14]; 1xTMT6plex [N-Term]; 1xPhospho [S9(100)]	Q96N67 1xPhospho [S30(100)]	8.32442e-07	0	1	7	12	Q96N67	Q96N67 [22-35]	0	2044.09	0	31.8	41.4	32.2	23.8	32.2	26.2	11	7.9	11.8	14.7	0	9.352e-08	4.13
413	High	[K].QLSEVFETEDSK.[S]	1xTMT6plex [K12]; 1xTMT6plex [N-Term]; 1xPhospho [S3(100)]	Q99618 1xPhospho [S94(100)]	7.5153e-05	0	1	3	2	Q99618	Q99618 [92-103]	0	1949.95	0	56	53.1	43	33.7	46.1	39.2	18.3	27.4	28.3	38.2	0	1.211e-05	3.93
414	High	[R].QLSEEQPSGNGVK.[K]	2xDeamidated [Q1; N10]; 1xTMT6plex [K13]; 1xTMT6plex [N-Term]; 1xPhospho [S3(100)]	Q9H4Z3 1xPhospho [S116(100)]	4.13703e-05	0	1	1	1	Q9H4Z3	Q9H4Z3 [114-126]	0	1912.93	0	23.3	20.9	21.8	23.9	26.7	23.1	20.7	20.7	20.2	16.2	0	6.391e-06	3.6
415	High	[R].QLSEEQPSGNGVK.[K]	1xDeamidated [N/Q]; 1xTMT6plex [K13]; 1xTMT6plex [N-Term]; 1xPhospho [S3(100)]	Q9H4Z3 1xPhospho [S116(100)]	4.001e-06	0	1	1	15	Q9H4Z3	Q9H4Z3 [114-126]	0	1911.95	0	376.2	345.3	341.8	389.5	375.8	334.8	334.2	313.8	341.3	281.7	0	5.119e-07	4.67
416	High	[R].QLSEEQPSGNGVK.[K]	1xTMT6plex [K13]; 1xTMT6plex [N-Term]; 1xPhospho [S3(100)]	Q9H4Z3 1xPhospho [S116(100)]	0.000171659	0	1	1	2	Q9H4Z3	Q9H4Z3 [114-126]	0	1910.96	0	29.1	28.6	28.4	26.8	28.2	23.3	27.5	33.3	29.8	18.1	0	2.963e-05	3.49
417	High	[R].QLSHDHESVGPPSLDAQPNSK.[T]	1xTMT6plex [K21]; 1xTMT6plex [N-Term]; 1xPhospho [S3(100)]	Q5T5U3 1xPhospho [S856(100)]	9.65784e-09	0	1	4	5	Q5T5U3	Q5T5U3 [854-874]	0	2781.36	0	33.8	26.8	31.2	27	28.7	25.8	25.2	22.5	34.9	21.9	0	7.577e-10	5.87
418	High	[K].QLTSNTVQQHPSTPK.[R]	1xTMT6plex [K15]; 1xTMT6plex [N-Term]; 1xPhospho [T13(100)]	O94916-5 1xPhospho [T153(100)]	2.31043e-06	0	1	5	2	O94916-5	O94916-5 [141-155]	0	2204.15	0	28.9	30.2	27.1	33.6	33.6	28.2	26.3	21.3	31.1	25.5	0	2.815e-07	4.05
419	High	[K].QLTQPETHFGR.[E]	1xDeamidated [Q]; 1xTMT6plex [N-Term]; 1xPhospho [T3(100)]	Q9UJU6 1xPhospho [T291(100)]; Q9UJU6-3 1xPhospho [T300(100)]	1.5239e-05	0	2	8	7	Q9UJU6; Q9UJU6-3	Q9UJU6 [289-299]; Q9UJU6-3 [298-308]	0	1623.77	0	142.4	174.8	158	127.8	146.8	141.6	111.6	102.8	169.7	115.3	0	2.168e-06	4.01
420	High	[K].QLTQPETHFGR.[E]	1xTMT6plex [N-Term]; 1xPhospho [T3(100)]	Q9UJU6 1xPhospho [T291(100)]; Q9UJU6-3 1xPhospho [T300(100)]	2.60113e-05	0	2	8	3	Q9UJU6; Q9UJU6-3	Q9UJU6 [289-299]; Q9UJU6-3 [298-308]	0	1622.79	0	55.9	98.9	65.9	44.3	62.9	56	39.6	39.8	96.8	45.5	0	3.859e-06	4.39
421	High	[K].QITQEEDDSDEEVAPENFFSLPEK.[A]	1xTMT6plex [K24]; 1xTMT6plex [N-Term]; 1xPhospho [S9(100)]	Q92733 1xPhospho [S267(100)]	9.5969e-11	0	1	1	4	Q92733	Q92733 [259-282]	0	3334.53	0	171.5	177.1	166.4	160.1	182	154	167.6	161.3	166.2	122	0	1.125e-11	6.42
422	High	[K].QLTNHSPPAPR.[H]	1xTMT6plex [N-Term]; 1xPhospho [S6(100)]	Q86UR5-6 1xPhospho [S448(100)]	1.84273e-05	0	1	9	3	Q86UR5-6	Q86UR5-6 [443-453]	0	1526.77	0	79.3	61.4	86.2	108.2	74.8	82.1	101.2	139.3	135.9	108.6	0	2.669e-06	4.24
423	High	[R].QLSSSSSYSGDISR.[H]	1xTMT6plex [N-Term]; 2xPhospho [S6(99.6); S7(100)]	P33527 2xPhospho [S918(99.6); S919(100)]	6.87968e-06	0	1	10	40	P33527	P33527 [913-926]	0	1862.78	0	203.7	214	229	202.6	223.4	194.3	192.1	181.7	206.1	153.8	0	9.139e-07	3.92
424	High	[R].QLSSSSSYSGDISR.[H]	1xPhospho [S3(99.7)]; 1xTMT6plex [N-Term]	P33527 1xPhospho [S915(99.7)]	3.67852e-07	0	1	10	28	P33527	P33527 [913-926]	0	1782.81	0	86	88.1	100.5	97.1	100.4	91.8	88.7	81.1	86.8	76.6	0	3.865e-08	3.94
425	High	[K].QGGSQPSSFSPGQSQVTPQDQEK.[A]	1xDeamidated [Q]; 1xTMT6plex [K23]; 1xTMT6plex [N-Term]; 1xPhospho [S10(99.5)]	Q9H0L4 1xPhospho [S563(99.5)]	4.32669e-08	0	1	1	8	Q9H0L4	Q9H0L4 [554-576]	0	2943.38	0	10.7	11.3	13.1	11.6	14.7	6.4	10.6	8.7	8.9	6.9	0	3.838e-09	4.21
426	High	[K].QGGSQPSSFSPGQSQVTPQDQEK.[A]	1xTMT6plex [K23]; 1xTMT6plex [N-Term]; 1xPhospho [S/T]		6.28809e-10	0	1	1	11	Q9H0L4	Q9H0L4 [554-576]	0	2942.39	0	63	67.5	61.3	68.1	69.5	53.9	48.8	55.7	52	47.5	0	3.98e-11	4.4
427	High	[K].QGGSPDEPDSK.[A]	1xTMT6plex [K11]; 1xTMT6plex [N-Term]; 1xPhospho [S4(100)]	Q9ULX6 1xPhospho [S283(100)]	0.000239853	0	1	3	5	Q9ULX6	Q9ULX6 [280-290]	0	1654.77	0	81.8	73.6	88.8	84.9	80.3	58.2	86.3	80.7	80.2	61.8	0	4.271e-05	3.15
428	High	[R].QGGASQSDKTPEELFHPLGADSQV.[-]	2xDeamidated [Q6; Q23]; 1xTMT6plex [K9]; 1xTMT6plex [N-Term]; 1xPhospho [S5(100)]	P11166 1xPhospho [S473(100)]	3.64537e-05	0	1	1	11	P11166	P11166 [469-492]	1	3038.44	0	74.2	63.4	75.5	58.5	46.7	54.9	117.5	144.1	116.9	90	0	5.564e-06	3.83
429	High	[R].QGGASQSDKTPEELFHPLGADSQV.[-]	1xDeamidated [Q]; 1xTMT6plex [K9]; 1xTMT6plex [N-Term]; 1xPhospho [S5(100)]	P11166 1xPhospho [S473(100)]	5.12317e-08	0	1	1	93	P11166	P11166 [469-492]	1	3037.46	0	875.2	763.2	840.9	697.2	624.9	650.9	1325	1842.1	1391.3	1028.9	0	1.634e-08	5.8
430	High	[R].QGGASQSDKTPEELFHPLGADSQV.[-]	1xTMT6plex [K9]; 1xTMT6plex [N-Term]; 1xPhospho [S5(100)]	P11166 1xPhospho [S473(100)]	4.32977e-10	0	1	1	97	P11166	P11166 [469-492]	1	3036.47	0	1535.9	1318.8	1449.3	1280.5	1104.1	1048	2220.3	2960.9	2231.1	1663	0	2.482e-10	6.93
431	High	[R].QGGVQPQAGDGAQTPKEEK.[A]	2xTMT6plex [K16; K19]; 1xTMT6plex [N-Term]; 1xPhospho [T14(100)]	Q9BRZ2 1xPhospho [T418(100)]	2.09151e-05	0	1	1	1	Q9BRZ2	Q9BRZ2 [405-423]	1	2692.39	0	9.3	6.6	11.6	11.2	8.6	8.2	12.9	12.9	12.8	9.1	0	3.045e-06	3.43
432	High	[R].QGSITSPQANEQSVTPQR.[R]	1xDeamidated [Q/N]; 1xTMT6plex [N-Term]; 1xPhospho [T15(100)]	Q9UQ35 1xPhospho [T866(100)]	6.83505e-07	0	1	4	18	Q9UQ35	Q9UQ35 [852-869]	0	2238.06	0	12.6	12.1	9	9.1	11.3	9.1	12.5	8.5	9	7.1	0	7.56e-08	4.23
433	High	[R].QGSITSPQANEQSVTPQR.[R]	1xTMT6plex [N-Term]; 1xPhospho [T15(100)]	Q9UQ35 1xPhospho [T866(100)]	2.00851e-08	0	1	4	11	Q9UQ35	Q9UQ35 [852-869]	0	2237.08	0	13.2	10.5	14.6	8.3	14.4	11.9	15.1	18.2	11.4	8.1	0	1.671e-09	4.63
434	High	[R].QGSFSEDVISHK.[G]	1xDeamidated [Q1]; 1xTMT6plex [K12]; 1xTMT6plex [N-Term]; 1xPhospho [S3(100)]	H3BQK9 1xPhospho [S3959(100)]	3.60422e-09	0	1	9	12	H3BQK9	H3BQK9 [3957-3968]	0	1872.91	0	176.6	169	161.8	194.9	180.8	161.3	196.7	196.7	190.6	146.8	0	2.617e-10	5.13
435	High	[R].QGSFSEDVISHK.[G]	1xTMT6plex [K12]; 1xTMT6plex [N-Term]; 1xPhospho [S3(100)]	H3BQK9 1xPhospho [S3959(100)]	6.83756e-08	0	1	9	14	H3BQK9	H3BQK9 [3957-3968]	0	1871.93	0	381.7	341.1	353.7	449.5	342.8	304.8	439.4	429.5	432.7	340.1	0	3.262e-08	5.53
436	High	[K].QGSEDNLQGTDPPPVGEEEVLL.[-]	1xTMT6plex [N-Term]; 1xPhospho [S3(100)]	Q96RR4-3 1xPhospho [S522(100)]	3.73469e-10	0	1	2	2	Q96RR4-3	Q96RR4-3 [520-541]	0	2632.22	0	25.3	22.4	26.1	20.9	15.8	20.5	22.6	25.5	20.8	17.3	0	2.257e-11	6
437	High	[K].QGQSQAASSSSVTSPIK.[M]	1xTMT6plex [K17]; 1xTMT6plex [N-Term]; 1xPhospho [S14(99.6)]	O60583 1xPhospho [S480(99.6)]	2.44704e-09	0	1	2	4	O60583	O60583 [467-483]	0	2201.12	0	12.8	13.9	15.9	13	9.8	13.5	10.4	13.4	11.1	10.7	0	1.721e-10	4.62
438	High	[K].QGPPCSDSEEEVER.[K]	1xCarbamidomethyl [C5]; 1xTMT6plex [N-Term]; 2xPhospho [S6(100); S8(100)]	O43159 2xPhospho [S104(100); S106(100)]	2.13826e-06	0	1	2	4	O43159	O43159 [99-112]	0	2007.76	0	30.4	33.9	28.7	28.4	24.8	25.1	28.8	31.1	29.2	26.5	0	2.59e-07	4.12
439	High	[K].QGPSPVSPNALDR.[T]	1xTMT6plex [N-Term]; 1xPhospho [S7(100)]	Q5VWQ8 1xPhospho [S995(100)]	2.77451e-06	0	1	6	2	Q5VWQ8	Q5VWQ8 [989-1001]	0	1646.81	0	15.1	15.9	16.2	15	14.4	16.7	14.6	10.6	10.6	9.1	0	3.45e-07	3.7
440	High	[K].QGEDNSTAQDTEELEK.[E]	1xTMT6plex [K16]; 1xTMT6plex [N-Term]; 1xPhospho [S6(100)]	Q86UE4 1xPhospho [S457(100)]	2.13612e-05	0	1	2	6	Q86UE4	Q86UE4 [452-467]	0	2332.06	0	29.6	26.1	28.3	28.3	28.9	25.4	26.8	24.6	24.3	18.5	0	3.36e-05	3.02
441	High	[K].QFSPTMSPTLSSITQGVPLDTSK.[L]	1xTMT6plex [K23]; 1xTMT6plex [N-Term]; 1xPhospho [S3(98.8)]	Q53ET0 1xPhospho [S456(98.8)]	4.84083e-07	0	1	3	3	Q53ET0	Q53ET0 [454-476]	0	2960.51	0	74.7	64.7	66	74.1	69.1	64.4	42.9	49.9	56.5	41.8	0	5.235e-08	4.21
442	High	[K].QFTQSPETEASADSFPDTK.[V]	1xTMT6plex [K19]; 1xTMT6plex [N-Term]; 1xPhospho [S5(100)]	O15061 1xPhospho [S653(100)]	7.12611e-06	0	1	4	3	O15061	O15061 [649-667]	0	2624.22	0	32.5	34.6	35	34.6	37.7	31.6	41.2	40.9	40.8	29.5	0	9.534e-07	3.52
443	High	[K].QGDSADETTAHK.[T]	1xDeamidated [Q1]; 1xPhospho [S4(100)]; 1xTMT6plex [K12]; 1xTMT6plex [N-Term]	Q96MX0 1xPhospho [S163(100)]	0.000145169	0	1	4	2	Q96MX0	Q96MX0 [160-171]	0	1798.83	0	12.2	12.8	15.4	11	13.1	14.6	19.9	18.4	16.9	10.1	0	2.483e-05	3.26
444	High	[K].QGDSADETTAHK.[T]	1xTMT6plex [K12]; 1xTMT6plex [N-Term]; 1xPhospho [S4(100)]	Q96MX0 1xPhospho [S163(100)]	2.10837e-06	0	1	4	3	Q96MX0	Q96MX0 [160-171]	0	1797.84	0	16.6	24.7	19.7	17.4	22.5	13.6	30	26.9	31.6	16.7	0	2.555e-07	3.84
445	High	[R].QGDETPSTNNGSDDEK.[T]	1xDeamidated [N]; 1xTMT6plex [K16]; 1xTMT6plex [N-Term]; 1xPhospho [S12(100)]	Q9Y3P9 1xPhospho [S42(100)]	5.97624e-06	0	1	5	4	Q9Y3P9	Q9Y3P9 [31-46]	0	2232.95	0	30.1	24.4	28.1	30.2	24.6	18.4	21.2	28.6	22.4	17	0	8.195e-07	3.86
446	High	[R].QFSTASDHEQPGVSG.[-]	1xTMT6plex [N-Term]; 1xPhospho [S6(99.6)]	Q66K14 1xPhospho [S1241(99.6)]	2.56479e-05	0	1	3	26	Q66K14	Q66K14 [1236-1250]	0	1855.81	0	57.8	73.3	72.7	66	74.5	108.5	74.4	77.6	77.5	49.7	0	3.816e-06	3.95
447	High	[K].QGSPDQVSPVSEMTSTSLYQDK.[Q]	1xTMT6plex [K22]; 1xTMT6plex [N-Term]; 1xPhospho [S3(100)]	P46821 1xPhospho [S1438(100)]	2.48439e-12	0	1	1	18	P46821	P46821 [1436-1457]	0	2922.38	0	148.3	122.2	122.6	144.4	116.8	111.3	163.4	168.6	162.9	107.1	0	1.009e-13	7.43
448	High	[K].QGSPDQVSPVSEMTSTSLYQDK.[Q]	1xDeamidated [Q]; 1xTMT6plex [K22]; 1xTMT6plex [N-Term]; 1xPhospho [S3(100)]	P46821 1xPhospho [S1438(100)]	7.50091e-11	0	1	1	23	P46821	P46821 [1436-1457]	0	2923.37	0	62.5	54.4	63	68.2	44.8	50.3	67.5	71.2	59.4	43.1	0	1.104e-11	5.64
449	High	[R].QIASDSPHASPK.[H]	1xTMT6plex [K12]; 1xTMT6plex [N-Term]; 2xPhospho [S6(100); S10(100)]	Q9HCD6-2 2xPhospho [S400(100); S404(100)]	8.5267e-05	0	1	5	4	Q9HCD6-2	Q9HCD6-2 [395-406]	0	1855.88	0	62.5	65.7	65.9	64.5	66	61.1	57.7	54	58.3	51.8	0	1.398e-05	3.71
450	High	[R].QIASDSPHASPK.[H]	1xTMT6plex [K12]; 1xTMT6plex [N-Term]; 1xPhospho [S6(100)]	Q9HCD6-2 1xPhospho [S400(100)]	2.1839e-06	0	1	5	4	Q9HCD6-2	Q9HCD6-2 [395-406]	0	1775.91	0	135	135.9	132.9	133.4	121.3	106.6	114.2	107.5	108.4	86.8	0	2.662e-07	4.26
451	High	[R].QLEEPGAGTPSPVR.[L]	1xTMT6plex [N-Term]; 1xPhospho [S11(100)]	Q96P11-2 1xPhospho [S327(100)]	1.12718e-07	0	1	7	3	Q96P11-2	Q96P11-2 [317-330]	0	1746.86	0	59.3	58.4	62.4	60.4	71.5	54.1	54.4	52.5	58.6	48	0	1.08e-08	5.06
452	High	[R].QGSSLNLFEDVQITEPEAEPESK.[S]	1xTMT6plex [K23]; 1xTMT6plex [N-Term]; 1xPhospho [S3(99.7)]	Q6WKZ4 1xPhospho [S500(99.7)]	1.99868e-14	0	1	4	17	Q6WKZ4	Q6WKZ4 [498-520]	0	3085.5	0	44.3	51.5	48.7	48.2	48.1	29.6	24.7	26.8	56.7	37.5	0	5.509e-16	6.96
453	High	[R].QGSPTPALPEKR.[R]	1xDeamidated [Q1]; 1xTMT6plex [K11]; 1xTMT6plex [N-Term]; 1xPhospho [S3(100)]	Q9HBL0 1xPhospho [S1381(100)]	4.37628e-05	0	1	5	7	Q9HBL0	Q9HBL0 [1379-1390]	1	1819.97	0	182.4	174.1	178.3	210.1	188.7	185.3	256.2	245.5	309.2	193.1	0	6.769e-06	3.98
454	High	[K].QHLENDPGSNEDTDIPK.[G]	1xTMT6plex [K17]; 1xTMT6plex [N-Term]; 1xPhospho [S9(100)]	O43396 1xPhospho [S113(100)]	3.01908e-06	0	1	3	2	O43396	O43396 [105-121]	0	2447.15	0	12.6	10.6	13.3	11.1	11.3	9.9	12.5	12	13.2	9	0	9.933e-07	3.1
455	High	[R].QGSPTPALPEKR.[R]	1xTMT6plex [K11]; 1xTMT6plex [N-Term]; 1xPhospho [S3(100)]	Q9HBL0 1xPhospho [S1381(100)]	3.45116e-06	0	1	5	8	Q9HBL0	Q9HBL0 [1379-1390]	1	1818.99	0	564	513.1	602.1	676.4	603.4	555.3	835.9	871.9	1147.1	697.8	0	4.353e-07	5.03
456	High	[R].QGSPSQSLVACECEASK.[A]	2xCarbamidomethyl [C11; C13]; 1xTMT6plex [K17]; 1xTMT6plex [N-Term]; 1xPhospho [S3(99.7)]	Q4AC94 1xPhospho [S2146(99.7)]	9.19341e-09	0	1	1	3	Q4AC94	Q4AC94 [2144-2160]	0	2376.1	0	16.1	13.4	17.9	15	17.8	10.8	13.8	12.5	21.5	13	0	7.215e-10	4.66
457	High	[K].QGSPDQVSPVSEMTSTSLYQDK.[Q]	1xDeamidated [Q]; 1xOxidation [M13]; 1xTMT6plex [K22]; 1xTMT6plex [N-Term]; 2xPhospho [S3(100); S8(100)]	P46821 2xPhospho [S1438(100); S1443(100)]	2.73686e-07	0	1	1	33	P46821	P46821 [1436-1457]	0	3019.33	0	12.9	10.9	10.3	14.7	13.6	8.6	16.9	19	19.8	9.9	0	2.827e-08	4.12
458	High	[K].QGSPDQVSPVSEMTSTSLYQDK.[Q]	1xOxidation [M13]; 1xTMT6plex [K22]; 1xTMT6plex [N-Term]; 2xPhospho [S3(100); S8(100)]	P46821 2xPhospho [S1438(100); S1443(100)]	2.15808e-12	0	1	1	41	P46821	P46821 [1436-1457]	0	3018.35	0	118.1	93.8	99.6	115.3	112	93.4	132.7	137.6	132.6	106.6	0	8.636e-14	7.27
459	High	[K].QGSPDQVSPVSEMTSTSLYQDK.[Q]	1xDeamidated [Q]; 1xTMT6plex [K22]; 1xTMT6plex [N-Term]; 2xPhospho [S3(100); S8(100)]	P46821 2xPhospho [S1438(100); S1443(100)]	2.90163e-13	0	1	1	16	P46821	P46821 [1436-1457]	0	3003.33	0	72.6	59.2	54.4	69.1	54.8	48	89.4	76.5	77.6	63.3	0	9.884e-15	7.01
460	High	[K].QGSPDQVSPVSEMTSTSLYQDK.[Q]	1xTMT6plex [K22]; 1xTMT6plex [N-Term]; 2xPhospho [S3(100); S8(100)]	P46821 2xPhospho [S1438(100); S1443(100)]	6.42917e-13	0	1	1	23	P46821	P46821 [1436-1457]	0	3002.35	0	393.3	291.6	327.9	381.6	307.4	229.5	401.2	422.5	399.3	324.5	0	2.335e-14	7.65
461	High	[K].QGSPDQVSPVSEMTSTSLYQDK.[Q]	1xOxidation [M13]; 1xTMT6plex [K22]; 1xTMT6plex [N-Term]; 1xPhospho [S8(100)]	P46821 1xPhospho [S1443(100)]	4.81033e-09	0	1	1	14	P46821	P46821 [1436-1457]	0	2938.38	0	13.9	10.1	10.2	11.8	9.4	7.3	15.7	13.8	14.3	10.8	0	3.593e-10	5.1
462	High	[R].QGSPTPALPEK.[R]	1xTMT6plex [K11]; 1xTMT6plex [N-Term]; 1xPhospho [S3(100)]	Q9HBL0 1xPhospho [S1381(100)]	2.54682e-05	0	1	5	21	Q9HBL0	Q9HBL0 [1379-1389]	0	1662.89	0	294.1	256.6	305.4	364.9	321	274.2	440.5	449.7	505.8	336.7	0.0001998	0.001317	3.72
463	High	[K].QKSDAEEDGGTVSQEEEDRKPK.[A]	3xTMT6plex [K2; K20; K22]; 1xTMT6plex [N-Term]; 2xPhospho [S3(100); T/S]	P27824-2 2xPhospho [S589(100); T/S]	3.65271e-07	0	1	3	15	P27824-2	P27824-2 [587-608]	2	3538.71	0	278.9	234.3	259.2	284.5	255.5	149.3	390.7	389.9	361.2	304.4	0	3.848e-08	5.65
464	High	[K].QKSDAEEDGGTVSQEEEDRKPK.[A]	3xTMT6plex [K2; K20; K22]; 1xTMT6plex [N-Term]; 1xPhospho [S3(100)]	P27824-2 1xPhospho [S589(100)]	1.23474e-06	0	1	3	9	P27824-2	P27824-2 [587-608]	2	3458.75	0	193.4	156.6	191.3	214.4	210.8	113	262	220.5	222.8	190.5	0	2.372e-07	4.37
465	High	[K].QKSDAEEDGGTVSQEEEDR.[K]	1xTMT6plex [K2]; 1xTMT6plex [N-Term]; 2xPhospho [S3(100); S13(100)]	P27824-2 2xPhospho [S589(100); S599(100)]	1.48334e-07	0	1	3	12	P27824-2	P27824-2 [587-605]	1	2727.14	0	201.5	190.5	186.8	192.4	199.3	160.1	262.1	247	222.7	191.9	0	3.871e-08	5.4
466	High	[K].QKSDAEEDGGTVSQEEEDR.[K]	1xDeamidated [Q]; 1xTMT6plex [K2]; 1xTMT6plex [N-Term]; 1xPhospho [S3(100)]	P27824-2 1xPhospho [S589(100)]	6.29033e-11	0	1	3	4	P27824-2	P27824-2 [587-605]	1	2648.16	0	92.5	84.6	94.4	107.9	104.5	79.1	114	94.9	99.1	92.9	0	3.3e-12	5.75
467	High	[K].QKSDAEEDGGTVSQEEEDR.[K]	1xTMT6plex [K2]; 1xTMT6plex [N-Term]; 1xPhospho [S3(100)]	P27824-2 1xPhospho [S589(100)]	1.86081e-11	0	1	3	20	P27824-2	P27824-2 [587-605]	1	2647.18	0	456.1	406.6	431.3	482.7	464.2	321.3	523	462.2	422.8	405.6	0	8.839e-13	6.98
468	High	[K].QKFNDSEGDDTEETEDYR.[Q]	1xDeamidated [Q/N]; 1xTMT6plex [K2]; 1xTMT6plex [N-Term]; 1xPhospho [S6(100)]	Q9NYF8 1xPhospho [S397(100)]	1.64856e-07	0	1	7	20	Q9NYF8	Q9NYF8 [392-409]	1	2717.15	0	157.2	138.2	142.7	151	156.4	99.6	131.9	130.7	124.1	99.4	0	1.628e-08	4.18
469	High	[K].QKFNDSEGDDTEETEDYR.[Q]	1xTMT6plex [K2]; 1xTMT6plex [N-Term]; 1xPhospho [S6(100)]	Q9NYF8 1xPhospho [S397(100)]	4.51337e-08	0	1	7	11	Q9NYF8	Q9NYF8 [392-409]	1	2716.17	0	250.8	233.7	263.3	236.5	268	200.7	215	228.8	246.9	207.2	0	5.947e-09	4.88
470	High	[K].QKSDAEEDGGTVSQEEEDR.[K]	1xDeamidated [Q]; 1xTMT6plex [K2]; 1xTMT6plex [N-Term]; 2xPhospho [S3(100); S13(100)]	P27824-2 2xPhospho [S589(100); S599(100)]	0.000139206	0	1	3	2	P27824-2	P27824-2 [587-605]	1	2728.13	0	11.2	8.8	11.7	10	13.9	6.3	13.8	10.3	16.6	8.4	0	2.362e-05	3.44
471	High	[K].QNPEQSADEDAEK.[N]	1xTMT6plex [K13]; 1xTMT6plex [N-Term]; 1xPhospho [S6(100)]	Q99613 1xPhospho [S166(100)]	1.18286e-05	0	1	4	9	Q99613	Q99613 [161-173]	0	1998.91	0	198.4	198.1	221	221.6	220.9	153.7	210.4	203.1	196.9	169.1	0	1.649e-06	4.53
472	High	[K].QNPEQSADEDAEK.[N]	1xDeamidated [Q/N]; 1xTMT6plex [K13]; 1xTMT6plex [N-Term]; 1xPhospho [S6(100)]	Q99613 1xPhospho [S166(100)]	1.69353e-05	0	1	4	7	Q99613	Q99613 [161-173]	0	1999.89	0	51.5	50.5	68.9	55	59.8	36.6	58	62.5	54.1	41.7	0	2.42e-06	3.84
473	High	[R].QNPQSPPQDSSVTSK.[R]	1xTMT6plex [K15]; 1xTMT6plex [N-Term]; 1xPhospho [S5(100)]	Q9UBN7 1xPhospho [S22(100)]	3.21794e-07	0	1	8	5	Q9UBN7	Q9UBN7 [18-32]	0	2138.05	0	55.7	39.2	41.7	40.9	39.5	40.3	27.4	31.3	34.7	27.7	0	3.352e-08	4.39
474	High	[K].QSNASSDVEVEEK.[E]	1xTMT6plex [K13]; 1xTMT6plex [N-Term]; 1xPhospho [S6(99.8)]	O75475 1xPhospho [S106(99.8)]	8.74494e-07	0	1	3	20	O75475	O75475 [101-113]	0	1959.93	0	240.1	228.5	242.8	240.2	259.8	171.8	232.9	215.9	228.1	191	0	9.895e-08	4.42
475	High	[K].QSLGELIGTLNAAK.[V]	1xDeamidated [N/Q]; 1xTMT6plex [K14]; 1xTMT6plex [N-Term]; 1xPhospho [S2(100)]	P60174 1xPhospho [S58(100)]	6.83756e-08	0	1	2	31	P60174	P60174 [57-70]	0	1954.07	0	366.4	316.6	326	365.3	307.1	279.9	264.5	310.8	274.9	234.1	0	1.644e-07	4.28
476	High	[K].QSLGELIGTLNAAK.[V]	1xTMT6plex [K14]; 1xTMT6plex [N-Term]; 1xPhospho [S2(100)]	P60174 1xPhospho [S58(100)]	3.48079e-10	0	1	2	53	P60174	P60174 [57-70]	0	1953.08	0	719	668.6	633.9	675.1	587.8	620	532.6	576.3	594.9	497.3	0	2.103e-11	5.33
477	High	[R].QSHSSSSPHPK.[V]	1xTMT6plex [K11]; 1xTMT6plex [N-Term]; 1xPhospho [S]		6.62343e-05	0	1	4	10	Q9UQ35	Q9UQ35 [833-843]	0	1716.85	0	50.4	46.1	47.5	49.3	49.6	44.7	36	35.2	47.7	34.6	0	1.063e-05	3.64
478	High	[R].QSHSGSISPYPK.[V]	1xDeamidated [Q1]; 1xTMT6plex [K12]; 1xTMT6plex [N-Term]; 2xPhospho [S8(99.8); S/Y]	Q9UQ35 2xPhospho [S994(99.8); S/Y]	0.000202934	0	1	3	1	Q9UQ35	Q9UQ35 [987-998]	0	1906.88	0	14.1	13.9	12.3	15.4	15.4	12.9	13.8	12.8	20.1	14.8	0	3.558e-05	3.12
479	High	[R].QSHSGSISPYPK.[V]	1xTMT6plex [K12]; 1xTMT6plex [N-Term]; 2xPhospho [S6(100); S8(100)]	Q9UQ35 2xPhospho [S992(100); S994(100)]	8.50211e-07	0	1	3	12	Q9UQ35	Q9UQ35 [987-998]	0	1905.89	0	210.8	208.4	207.9	260.1	224.2	170.6	193.5	200.2	224.3	177	0	2.665e-07	4.74
480	High	[R].QSHSGSISPYPK.[V]	1xDeamidated [Q1]; 1xTMT6plex [K12]; 1xTMT6plex [N-Term]; 1xPhospho [S8(100)]	Q9UQ35 1xPhospho [S994(100)]	1.26158e-07	0	1	3	5	Q9UQ35	Q9UQ35 [987-998]	0	1826.91	0	49.6	47.7	47.1	56.3	53.4	40.1	28.3	25.4	47.9	33	0	1.222e-08	4.89
481	High	[R].QSHSGSISPYPK.[V]	1xTMT6plex [K12]; 1xTMT6plex [N-Term]; 1xPhospho [S8(100)]	Q9UQ35 1xPhospho [S994(100)]	5.81535e-08	0	1	3	21	Q9UQ35	Q9UQ35 [987-998]	0	1825.92	0	281.7	287.1	293.9	317.9	297.6	243.3	202.3	207.9	257.2	195.3	0	5.27e-09	5.29
482	High	[R].QSHSESPSLQSK.[S]	1xTMT6plex [K12]; 1xTMT6plex [N-Term]; 2xPhospho [S4(100); S6(100)]	Q9UQ35 2xPhospho [S1081(100); S1083(100)]	1.92219e-05	0	1	2	2	Q9UQ35	Q9UQ35 [1078-1089]	0	1932.89	0	64.2	59.1	68.5	63	63.8	47.8	64.2	54.3	50.1	46.3	0	2.786e-06	4.33
483	High	[R].QSHSESPSLQSK.[S]	2xDeamidated [Q1; Q10]; 1xTMT6plex [K12]; 1xTMT6plex [N-Term]; 1xPhospho [S6(100)]	Q9UQ35 1xPhospho [S1083(100)]	1.64791e-06	0	1	2	3	Q9UQ35	Q9UQ35 [1078-1089]	0	1854.89	0	70.7	56.3	69.7	68.9	67.7	56.8	68.9	65.1	63.9	52.2	0	1.959e-07	4.4
484	High	[R].QSHSESPSLQSK.[S]	1xDeamidated [Q]; 1xTMT6plex [K12]; 1xTMT6plex [N-Term]; 1xPhospho [S6(100)]	Q9UQ35 1xPhospho [S1083(100)]	4.29477e-07	0	1	2	17	Q9UQ35	Q9UQ35 [1078-1089]	0	1853.9	0	576	562.4	575.7	558.7	598.3	469.7	537.3	552.6	510.7	439	0	9.507e-08	5.56
485	High	[R].QSHSESPSLQSK.[S]	1xTMT6plex [K12]; 1xTMT6plex [N-Term]; 1xPhospho [S6(100)]	Q9UQ35 1xPhospho [S1083(100)]	1.70824e-08	0	1	2	29	Q9UQ35	Q9UQ35 [1078-1089]	0	1852.92	0	884.6	831.8	849.2	900	855.9	680.5	792.9	768.7	753.5	637.5	0	4.783e-08	5.71
486	High	[R].QSGDGQESTEPVENK.[V]	1xTMT6plex [K15]; 1xTMT6plex [N-Term]; 1xPhospho [S2(100)]	O15234 1xPhospho [S148(100)]	5.5357e-08	0	1	2	1	O15234	O15234 [147-161]	0	2143	0	36.3	28	35.2	35.2	36.6	24.6	38.5	44.4	32.5	32.1	0	4.997e-09	4.84
487	High	[K].QSNASSDVEVEEK.[E]	1xDeamidated [N/Q]; 1xTMT6plex [K13]; 1xTMT6plex [N-Term]; 1xPhospho [S6(99.8)]	O75475 1xPhospho [S106(99.8)]	5.07207e-05	0	1	3	36	O75475	O75475 [101-113]	0	1960.92	0	327.1	346.7	352.6	341.6	347.4	253.1	328	299.7	304.8	242.1	0	1.18e-05	3.71
488	High	[K].QSNASSDVEVEEKETSVSK.[E]	2xTMT6plex [K13; K19]; 1xTMT6plex [N-Term]; 1xPhospho [S6(99.7)]	O75475 1xPhospho [S106(99.7)]	7.92705e-08	0	1	3	17	O75475	O75475 [101-119]	1	2820.41	0	288.8	275.1	285.2	275.9	296	252.4	296.6	320.9	304	242.5	0	7.4e-09	5.09
489	High	[K].QSNASSDVEVEEKETSVSK.[E]	1xDeamidated [N/Q]; 2xTMT6plex [K13; K19]; 1xTMT6plex [N-Term]; 1xPhospho [S6(99.8)]	O75475 1xPhospho [S106(99.8)]	9.58666e-08	0	1	3	25	O75475	O75475 [101-119]	1	2821.4	0	123.1	117.7	145.7	127	133.8	100.2	128	135.8	136.7	111.2	0	9.103e-09	4.41
490	High	[R].QSQESLPGAVSPLSGR.[R]	1xTMT6plex [N-Term]; 1xPhospho [S11(100)]	Q69YU3 1xPhospho [S392(100)]	2.34319e-06	0	1	1	2	Q69YU3	Q69YU3 [382-397]	0	1921.96	0	11.5	12.5	12.3	10.6	10.1	8.4	11.4	8.2	7	9.9	0	2.858e-07	3.59
491	High	[K].QSPGSTSPKPPHTLSR.[K]	1xTMT6plex [K9]; 1xTMT6plex [N-Term]; 1xPhospho [T/S]		8.15044e-07	0	1	2	3	O43159	O43159 [170-185]	0	2215.16	0	36.8	37.8	28.7	27.9	30.4	29.6	35.5	25.5	29.2	24.9	0	9.147e-08	3.9
492	High	[K].QSPECENFLDVGLGR.[E]	1xCarbamidomethyl [C5]; 1xTMT6plex [N-Term]; 1xPhospho [S2(100)]	Q12802-2 1xPhospho [S1411(100)]	4.94596e-08	0	1	8	1	Q12802-2	Q12802-2 [1410-1424]	0	2029.93	0	13.6	15.9	16.9	20.3	21.6	16.9	11.5	11.7	12.4	11.4	0	4.455e-09	4.76
493	High	[R].QSPASPPPLGGGAPVR.[T]	1xDeamidated [Q1]; 1xTMT6plex [N-Term]; 1xPhospho [S5(100)]	Q14160 1xPhospho [S1448(100)]	3.77577e-05	0	1	4	7	Q14160	Q14160 [1444-1459]	0	1797.91	0	16.1	16.9	14.7	16.8	16.2	15.1	13.7	13.6	11.4	9.4	0	5.777e-06	2.94
494	High	[R].QSPASPPPLGGGAPVR.[T]	1xTMT6plex [N-Term]; 1xPhospho [S5(100)]	Q14160 1xPhospho [S1448(100)]	5.97624e-06	0	1	4	13	Q14160	Q14160 [1444-1459]	0	1796.93	0	131.2	122.8	117	113.5	131.6	112.4	91.5	80.4	116.5	79.9	0	7.38e-06	3.57
495	High	[K].QSPGHQSPLASPK.[V]	1xTMT6plex [K13]; 1xTMT6plex [N-Term]; 1xPhospho [S2(100)]	Q8N1G0 1xPhospho [S266(100)]	1.07944e-05	0	1	3	3	Q8N1G0	Q8N1G0 [265-277]	0	1871.98	0	62	59.7	68.6	63	70.6	56.4	55.6	64.3	55.5	48.8	0	1.494e-06	3.75
496	High	[K].QSFDDNDSEELEDKDSK.[S]	2xTMT6plex [K14; K17]; 1xTMT6plex [N-Term]; 1xPhospho [S8(100)]	A0A087WUT6 1xPhospho [S113(100)]	1.69564e-07	0	1	2	13	A0A087WUT6	A0A087WUT6 [106-122]	1	2768.28	0	319.2	230.4	292.1	313.7	266.8	157.5	259	274.5	258.6	259.7	0	1.684e-08	4.65
497	High	[R].QRGSETGSETHESDLAPSDK.[E]	1xTMT6plex [K20]; 1xTMT6plex [N-Term]; 1xPhospho [S4(100)]	P48634 1xPhospho [S1106(100)]	6.19576e-08	0	1	1	5	P48634	P48634 [1103-1122]	1	2669.25	0	18.6	15.1	16.1	15.7	17.1	11.9	17.8	18.9	15.4	11.5	0	5.665e-09	4.68
498	High	[K].QQVEQSSASQTGIK.[Q]	1xTMT6plex [K14]; 1xTMT6plex [N-Term]; 1xPhospho [S9(100)]	Q9H4A3-7 1xPhospho [S599(100)]	1.4021e-07	0	1	7	1	Q9H4A3-7	Q9H4A3-7 [591-604]	0	2029.04	0	20.4	14.6	16.5	19.2	18.2	27.5	14.3	13.5	17.6	9.6	0	1.372e-08	4.07
499	High	[R].QQTQSALEQR.[EMG]	1xTMT6plex [N-Term]; 1xPhospho [T3(100)]	Q86YS7-3 1xPhospho [T339(100)]	4.3152e-05	0	1	6	5	Q86YS7-3	Q86YS7-3 [337-346]	0	1497.73	0	12.2	17.4	16	16.3	15.1	13.9	10.8	11.8	19.3	13.8	0	6.69e-06	3.74
500	High	[R].QRSPIALPVK.[Q]	1xDeamidated [Q1]; 1xTMT6plex [K10]; 1xTMT6plex [N-Term]; 1xPhospho [S3(100)]	Q8TF01 1xPhospho [S211(100)]	2.39059e-05	0	1	2	6	Q8TF01	Q8TF01 [209-218]	1	1647.96	0	218.4	227.4	221.5	216.4	220.4	204.1	195.6	195.1	194.6	159.7	0	2.019e-05	4.52
501	High	[R].QSFCAQEAPTASQGLLK.[L]	1xCarbamidomethyl [C4]; 1xDeamidated [Q]; 1xTMT6plex [K17]; 1xTMT6plex [N-Term]; 1xPhospho [S2(100)]	Q66K14 1xPhospho [S442(100)]	2.16946e-07	0	1	2	6	Q66K14	Q66K14 [441-457]	0	2375.17	0	35.9	45.1	46.5	41.8	40.2	42.9	50	46.2	53.9	39.4	0	2.189e-08	4.29
502	High	[R].QSFCAQEAPTASQGLLK.[L]	1xCarbamidomethyl [C4]; 1xTMT6plex [K17]; 1xTMT6plex [N-Term]; 1xPhospho [S2(100)]	Q66K14 1xPhospho [S442(100)]	4.23777e-09	0	1	2	5	Q66K14	Q66K14 [441-457]	0	2374.19	0	55.3	53.3	59.4	74.7	60.7	59.2	67.9	81.9	83.7	57.1	0	3.119e-10	5.13
503	High	[K].QSETVDQNSDSDEMLAILK.[E]	1xTMT6plex [K19]; 1xTMT6plex [N-Term]; 2xPhospho [S9(100); S11(100)]	P46100 2xPhospho [S729(100); S731(100)]	1.27049e-07	0	1	8	3	P46100	P46100 [721-739]	0	2741.24	0	208.5	209	201.8	200.5	233.8	182.7	192.5	196.3	187.9	161.4	0	1.469e-08	5.28
504	High	[K].QSETVDQNSDSDEMLAILK.[E]	1xTMT6plex [K19]; 1xTMT6plex [N-Term]; 1xPhospho [S9(100)]	P46100 1xPhospho [S729(100)]	3.97616e-08	0	1	8	23	P46100	P46100 [721-739]	0	2661.27	0	41.5	37	42.5	41.7	48.1	41.5	38.4	33.5	39.9	28.4	0	3.497e-09	4.56
505	High	[R].QRSPIALPVK.[Q]	1xTMT6plex [K10]; 1xTMT6plex [N-Term]; 1xPhospho [S3(100)]	Q8TF01 1xPhospho [S211(100)]	7.07613e-06	0	1	2	10	Q8TF01	Q8TF01 [209-218]	1	1646.98	0	388.2	354.6	382.3	377.4	399.4	336.5	326.5	310.3	339	271.7	0	9.477e-07	4.6
506	High	[K].QSEADLAETRPDLK.[N]	1xTMT6plex [K14]; 1xTMT6plex [N-Term]; 1xPhospho [S2(100)]	Q6UX15 1xPhospho [S299(100)]	1.64856e-07	0	1	3	5	Q6UX15	Q6UX15 [298-311]	0	2111.08	0	106.5	108.3	111.1	117.1	108.7	83.4	66.4	85.5	85.5	78.9	0	1.626e-08	4.22
507	High	[R].QSSAPASPAASAAGLAGQAAK.[S]	1xTMT6plex [K21]; 1xTMT6plex [N-Term]; 1xPhospho [S3(99.6)]	Q13555-5 1xPhospho [S321(99.6)]	7.819e-09	0	1	3	8	Q13555-5	Q13555-5 [319-339]	0	2350.22	0	18.5	20.2	16.6	11.8	20	13.7	12.4	12.3	15.4	10.4	0	6.069e-10	3.98
508	High	[R].QSSAPASPAASAAGLAGQAAK.[S]	1xDeamidated [Q]; 1xTMT6plex [K21]; 1xTMT6plex [N-Term]; 1xPhospho [S3(99.6)]	Q13555-5 1xPhospho [S321(99.6)]	6.50298e-06	0	1	3	6	Q13555-5	Q13555-5 [319-339]	0	2351.2	0	22.6	24.5	26.2	14.8	22.3	20.5	11.3	16.8	20.8	13.7	0	8.649e-07	3.39
509	High	[K].QVAEQGGDLSPAANR.[S]	2xDeamidated [Q1; N/Q]; 1xTMT6plex [N-Term]; 1xPhospho [S10(100)]	O94804 1xPhospho [S438(100)]	0.000156765	0	1	1	4	O94804	O94804 [429-443]	0	1823.84	0	9.8	9.4	11.8	10.5	10.9	9.3	11.3	7.5	10.2	9.3	0	2.687e-05	2.51
510	High	[K].QVAEQGGDLSPAANR.[S]	1xDeamidated [N/Q]; 1xTMT6plex [N-Term]; 1xPhospho [S10(100)]	O94804 1xPhospho [S438(100)]	1.45337e-09	0	1	1	12	O94804	O94804 [429-443]	0	1822.85	0	36	40.9	40.9	42.7	36.1	44.2	31.9	30.8	34.1	28.3	0	1.373e-10	5.48
511	High	[K].QVAEQGGDLSPAANR.[S]	1xTMT6plex [N-Term]; 1xPhospho [S10(100)]	O94804 1xPhospho [S438(100)]	3.40925e-11	0	1	1	7	O94804	O94804 [429-443]	0	1821.87	0	31.9	34.4	29	24.5	29.7	27.9	23.9	19.8	26.7	20.2	0	1.71e-12	6.12
512	High	[R].QTTFLGSPGPR.[H]	1xDeamidated [Q1]; 1xTMT6plex [N-Term]; 1xPhospho [S7(100)]	Q9H0X9 1xPhospho [S747(100)]	0.000244913	0	1	5	3	Q9H0X9	Q9H0X9 [741-751]	0	1470.72	0	20.6	24.8	18.2	16.2	19.6	12.3	18.2	14.8	16.7	10.5	3.491e-05	0.0002544	2.8
513	High	[R].QTTFLGSPGPR.[H]	1xTMT6plex [N-Term]; 1xPhospho [S7(100)]	Q9H0X9 1xPhospho [S747(100)]	9.01864e-05	0	1	5	5	Q9H0X9	Q9H0X9 [741-751]	0	1469.74	0	66	64.1	65.8	56.5	56.9	61	53.6	53.3	53.1	47.6	0	1.484e-05	3.61
514	High	[R].QTSPDPCPQLPLVPR.[G]	1xCarbamidomethyl [C7]; 1xTMT6plex [N-Term]; 1xPhospho [S3(99.4)]	Q5D1E8 1xPhospho [S99(99.4)]	0.000161206	0	1	1	4	Q5D1E8	Q5D1E8 [97-111]	0	2014	0	18.4	21.6	15	12.8	14.4	14.2	16.3	17.5	19.9	13	0	2.776e-05	3.27
515	High	[R].QTQSASSTLQK.[H]	1xPhospho [S4(100)]; 1xTMT6plex [K11]; 1xTMT6plex [N-Term]	G5E948 1xPhospho [S838(100)]	0.000220629	0	1	12	1	G5E948	G5E948 [835-845]	0	1716.89	0	27.2	26.8	29.6	25.6	27.2	24.5	22.9	22.3	31.5	19.8	0	3.905e-05	3.44
516	High	[K].QVHPDTGISSK.[A]	1xTMT6plex [K11]; 1xTMT6plex [N-Term]; 1xPhospho [S9(99.7)]	Q99880 1xPhospho [S56(99.7)]	2.65659e-05	0	1	17	7	Q99880	Q99880 [48-58]	0	1706.89	0	19	18	21.9	20.9	22.9	24.2	17.9	19.5	16.1	11.2	0	3.937e-06	3.85
517	High	[K].QSVFSAPSLSAGASAAEPLDR.[S]	1xTMT6plex [N-Term]; 1xPhospho [S2(100)]	Q14573 1xPhospho [S934(100)]	8.04232e-09	0	1	1	13	Q14573	Q14573 [933-953]	0	2370.15	0	11.5	8.7	11.7	11.7	8.1	9.2	11.4	12.7	15.3	7.6	0	6.248e-10	4.97
518	High	[K].QSSVTQVTEQSPK.[V]	1xTMT6plex [K13]; 1xTMT6plex [N-Term]; 1xPhospho [S11(100)]	Q14966 1xPhospho [S128(100)]	1.80424e-05	0	1	6	3	Q14966	Q14966 [118-130]	0	1957	0	26	26.9	26.1	28.5	25.1	20.6	16.3	17.3	16.8	16.7	0	2.595e-06	3.57
519	High	[R].QSSTPSAPELGQQPDVNISEWK.[D]	1xTMT6plex [K22]; 1xTMT6plex [N-Term]; 1xPhospho [S3(99.5)]	Q93100 1xPhospho [S701(99.5)]	1.28038e-09	0	1	5	12	Q93100	Q93100 [699-720]	0	2936.44	0	22.5	22.3	21.8	16.4	23	18	16.7	22.8	22.3	16.3	0	8.56e-11	5.17
520	High	[R].QSSSSDTDLSLTPK.[T]	1xTMT6plex [K14]; 1xTMT6plex [N-Term]; 1xPhospho [S3(99.3)]	Q86YS7-3 1xPhospho [S305(99.3)]	8.03648e-07	0	1	3	17	Q86YS7-3	Q86YS7-3 [303-316]	0	2003.99	0	120.8	131.4	137.1	123.2	142.8	108.7	116.8	117.9	141.4	98.8	0	5.652e-07	3.99
521	High	[K].QSSLAEPVSPSKK.[H]	2xTMT6plex [K12; K13]; 1xTMT6plex [N-Term]; 1xPhospho [S9(100)]	O43572 1xPhospho [S187(100)]	8.06146e-05	0	1	2	3	O43572	O43572 [179-191]	1	2125.19	0	56.3	48.6	59.1	65.6	59.6	50.6	47.4	48.4	48.8	45.6	0	1.313e-05	3.64
522	High	[K].QSSLAEPVSPSK.[K]	1xTMT6plex [K12]; 1xTMT6plex [N-Term]; 1xPhospho [S9(100)]	O43572 1xPhospho [S187(100)]	1.00608e-05	0	1	2	6	O43572	O43572 [179-190]	0	1767.93	0	41.6	43.1	37.2	49.1	42.3	30.7	33	32.7	41.3	30.6	0	4.237e-06	3.37
523	High	[K].QTDAQSASSPK.[K]	1xTMT6plex [K11]; 1xTMT6plex [N-Term]; 1xPhospho [S9(100)]	Q9Y3R0-2 1xPhospho [S762(100)]	1.20809e-05	0	1	7	2	Q9Y3R0-2	Q9Y3R0-2 [754-764]	0	1657.82	0	69.6	57.1	52	75.7	62.6	52.7	45.7	52.2	45	46.1	0	1.688e-06	3.77
524	High	[R].QQSVESLAEEVK.[D]	1xTMT6plex [K12]; 1xTMT6plex [N-Term]; 1xPhospho [S3(100)]	Q8WXH0-2 1xPhospho [S2781(100)]	6.08826e-05	0	1	3	4	Q8WXH0-2	Q8WXH0-2 [2779-2790]	0	1884.97	0	37.9	42.1	38.3	47.8	38.6	30.5	48.4	40.6	44.8	36	0	1.921e-05	3.48
525	High	[R].QQSTPQAANSPPNLGAK.[I]	1xTMT6plex [K17]; 1xTMT6plex [N-Term]; 1xPhospho [S10(100)]	F5H070 1xPhospho [S325(100)]	5.38389e-09	0	1	3	1	F5H070	F5H070 [316-332]	0	2247.15	0	22	22.6	15.9	23.4	18.2	16.3	16.1	14.3	13.7	12.7	0	4.054e-10	4.93
526	High	[R].QPSDASETTGLVQR.[C]	1xTMT6plex [N-Term]; 1xPhospho [S3(100)]	O15085-2 1xPhospho [S35(100)]	5.76956e-06	0	1	2	2	O15085-2	O15085-2 [33-46]	0	1797.86	0	28.1	25.3	32.4	44.9	45.8	37.4	31	35.9	39	32.1	0	8.364e-07	4.35
527	High	[K].QPPVSPGTALVGSQK.[E]	1xTMT6plex [K15]; 1xTMT6plex [N-Term]; 1xPhospho [S5(100)]	P17096 1xPhospho [S36(100)]	1.66987e-05	0	1	2	6	P17096	P17096 [32-46]	0	2004.09	0	67.4	81.6	89.4	73	78.8	62.4	44.4	53.6	52.5	46.8	0	3.581e-06	3.58
528	High	[R].QPSDASETTGLVQR.[C]	1xDeamidated [Q]; 1xTMT6plex [N-Term]; 1xPhospho [S3(100)]	O15085-2 1xPhospho [S35(100)]	4.46951e-05	0	1	2	5	O15085-2	O15085-2 [33-46]	0	1798.84	0	56	58.9	64	95.1	106.3	106.7	55	63.5	64.5	59.9	0	1.016e-05	3.65
529	High	[K].QPLTSPSALVDSK.[Q]	1xTMT6plex [K13]; 1xTMT6plex [N-Term]; 1xPhospho [S5(99.7)]	Q14865 1xPhospho [S566(99.7)]	1.39068e-05	0	1	2	14	Q14865	Q14865 [562-574]	0	1881.01	0	103.8	118	107.2	121.8	104.9	115.7	71.9	71.1	93.1	66.9	0	1.962e-06	3.97
530	High	[R].QPLSEASNQQPLSGGEEK.[S]	1xTMT6plex [K18]; 1xTMT6plex [N-Term]; 1xPhospho [S13(100)]	Q9NQW6 1xPhospho [S54(100)]	6.20458e-12	0	1	3	2	Q9NQW6	Q9NQW6 [42-59]	0	2437.2	0	27.1	24.8	21.7	19	20.1	13.6	9.6	11.7	8.3	9.7	0	2.714e-13	5.87
531	High	[K].QPLLLSEDEEDTKR.[V]	1xDeamidated [Q1]; 1xTMT6plex [K13]; 1xTMT6plex [N-Term]; 1xPhospho [S6(100)]	Q99613 1xPhospho [S39(100)]	8.09326e-07	0	1	4	6	Q99613	Q99613 [34-47]	1	2212.12	0	359.1	333.6	364.3	354.9	354.4	285.5	329	335.1	361.4	296.1	0	9.119e-08	4.5
532	High	[K].QPLLLSEDEEDTKR.[V]	1xTMT6plex [K13]; 1xTMT6plex [N-Term]; 1xPhospho [S6(100)]	Q99613 1xPhospho [S39(100)]	1.50379e-06	0	1	4	43	Q99613	Q99613 [34-47]	1	2211.13	0	1985.4	1758.8	1918.9	1816.1	1781.5	1408.3	1665.2	1722.3	1824.8	1422.8	0	1.778e-07	4.62
533	High	[K].QPLLLSEDEEDTK.[R]	1xDeamidated [Q1]; 1xTMT6plex [K13]; 1xTMT6plex [N-Term]; 1xPhospho [S6(100)]	Q99613 1xPhospho [S39(100)]	1.82981e-05	0	1	4	4	Q99613	Q99613 [34-46]	0	2056.01	0	147.9	119.2	141.6	126.3	117.8	100.2	127.7	126.9	121.2	101	0	3.384e-06	4.8
534	High	[K].QPLLLSEDEEDTK.[R]	1xTMT6plex [K13]; 1xTMT6plex [N-Term]; 1xPhospho [S6(100)]	Q99613 1xPhospho [S39(100)]	6.55234e-07	0	1	4	26	Q99613	Q99613 [34-46]	0	2055.03	0	500.4	440.3	473	435.6	462.2	350	428	416.9	462	372.3	0	1.143e-06	5.4
535	High	[K].QPLEQNQTISPLSTYEESK.[V]	1xTMT6plex [K19]; 1xTMT6plex [N-Term]; 1xPhospho [S10(100)]	Q9UQR1 1xPhospho [S412(100)]	2.02486e-11	0	1	1	5	Q9UQR1	Q9UQR1 [403-421]	0	2730.36	0	33.1	34.3	35.1	38.9	35.9	28.6	22.9	22.1	26.4	20.6	0	9.709e-13	6.18
536	High	[K].QPGVDSLSPVASLPK.[Q]	1xTMT6plex [K15]; 1xTMT6plex [N-Term]; 1xPhospho [S8(100)]	Q9UBW7 1xPhospho [S305(100)]	6.957e-05	0	1	3	8	Q9UBW7	Q9UBW7 [298-312]	0	2033.11	0	17.8	17.5	16.1	17.4	23.1	17.4	15.4	14.6	16.3	15.6	0	1.122e-05	3.01
537	High	[R].QPVSEPPADQVASDMPHSPTLR.[V]	1xTMT6plex [N-Term]; 1xPhospho [S/T]		5.78894e-15	0	1	5	9	Q6W2J9	Q6W2J9 [1110-1131]	0	2668.26	0	11.3	9.9	17.1	12.3	14.4	12.3	10.1	9.4	11.6	7.2	0	1.449e-16	6.88
538	High	[K].QPTPPSEAAASK.[K]	1xDeamidated [Q1]; 1xTMT6plex [K12]; 1xTMT6plex [N-Term]; 1xPhospho [T3(100)]	Q86UP2 1xPhospho [T153(100)]	3.12858e-07	0	1	4	4	Q86UP2	Q86UP2 [151-162]	0	1722.87	0	226.6	209.9	241.7	224.9	238.8	193	224.5	205.8	210.1	173.5	0	3.245e-08	5.18
539	High	[K].QPTPPSEAAASK.[K]	1xTMT6plex [K12]; 1xTMT6plex [N-Term]; 1xPhospho [T3(100)]	Q86UP2 1xPhospho [T153(100)]	2.83695e-09	0	1	4	16	Q86UP2	Q86UP2 [151-162]	0	1721.89	1	574.4	592.3	577.5	519.9	591.1	492.4	508.3	461.7	501.1	392.8	0	2.027e-10	5.74
540	High	[R].QPSWDPSPVSSTVPAPSPLSAAAVSPSK.[L]	1xTMT6plex [K28]; 1xTMT6plex [N-Term]; 1xPhospho [S3(100)]	Q9NQC3 1xPhospho [S107(100)]	1.31836e-12	0	1	4	40	Q9NQC3	Q9NQC3 [105-132]	0	3285.68	0	114.7	128.2	118.9	124.8	149	148.2	157.8	163.3	170.4	124.7	0	5.09e-14	7.36
541	High	[R].QPSVETLDSPTGSHVEWCK.[Q]	1xCarbamidomethyl [C18]; 1xTMT6plex [K19]; 1xTMT6plex [N-Term]; 1xPhospho [S3(100)]	F8WA39 1xPhospho [S43(100)]	1.4031e-09	0	1	5	11	F8WA39	F8WA39 [41-59]	0	2695.28	0	43.2	37	41.4	39.4	38.5	42.1	35	39.3	43.4	28.3	0	9.464e-11	5.47
542	High	[K].QPSSDSEFSASLAGSGK.[S]	1xTMT6plex [K17]; 1xTMT6plex [N-Term]; 1xPhospho [S4(99.5)]	Q9BYP7 1xPhospho [S1471(99.5)]	1.55767e-06	0	1	5	7	Q9BYP7	Q9BYP7 [1468-1484]	0	2193.05	0	38.4	32	45.4	38.4	35.8	49.9	31.8	38.3	39.1	27.6	0	1.848e-07	3.95
543	High	[R].QPSWDPSPVSSTVPAPSPLSAAAVSPSK.[L]	1xDeamidated [Q1]; 1xTMT6plex [K28]; 1xTMT6plex [N-Term]; 1xPhospho [S3(100)]	Q9NQC3 1xPhospho [S107(100)]	2.38163e-12	0	1	4	59	Q9NQC3	Q9NQC3 [105-132]	0	3286.66	0	22.4	25.5	29.6	28.1	34.4	34.5	41.1	40	44.1	28.9	0	9.594e-14	6.14
544	High	[R].QQAAYYAQTSPQGMPQHPPAPQGQ.[-]	1xTMT6plex [N-Term]; 1xPhospho [S10(100)]	Q96AE4 1xPhospho [S630(100)]	1.54955e-11	0	1	1	13	Q96AE4	Q96AE4 [621-644]	0	2890.32	0	63.3	56.2	65.5	70.6	26.3	68.9	49.5	52.1	63.4	39.4	0	7.291e-13	5.86
545	High	[K].QPGQVIGATTPSTGSPTNK.[I]	1xDeamidated [N/Q]; 1xTMT6plex [K19]; 1xTMT6plex [N-Term]; 1xPhospho [S15(100)]	Q9ULM3 1xPhospho [S519(100)]	9.46272e-11	0	1	1	3	Q9ULM3	Q9ULM3 [505-523]	0	2380.22	0	14.2	15.2	14.7	13.9	15.4	10.9	10.2	8.3	9.9	10.3	0	5.156e-12	5.17
546	High	[R].QNTQSDIGGSGK.[S]	1xTMT6plex [K12]; 1xTMT6plex [N-Term]; 1xPhospho [S10(100)]	O43166 1xPhospho [S1197(100)]	1.05757e-06	0	1	4	4	O43166	O43166 [1188-1199]	0	1729.85	0	173.2	156.3	163	172.4	160	143.1	129.3	131.8	153.5	122.2	0	1.209e-07	4.4
547	High	[R].QNSSSSDSGGSIVR.[D]	1xDeamidated [N/Q]; 1xTMT6plex [N-Term]; 1xPhospho [S3(99.6)]	Q12929 1xPhospho [S659(99.6)]	1.09474e-05	0	1	2	13	Q12929	Q12929 [657-670]	0	1690.75	0	14.5	17.3	13.7	12.7	8.9	9.1	11.8	13.2	19.6	9.7	0	1.514e-06	3.3
548	High	[R].QNSSSSDSGGSIVR.[D]	1xTMT6plex [N-Term]; 1xPhospho [S3(99.7)]	Q12929 1xPhospho [S659(99.7)]	1.47236e-06	0	1	2	5	Q12929	Q12929 [657-670]	0	1689.76	0	40.3	38.1	51.4	38.3	36.3	29.5	33.3	32.9	40.8	31.3	0	1.732e-07	4.22
549	High	[R].QNTQSDIGGSGK.[S]	1xDeamidated [Q4]; 1xTMT6plex [K12]; 1xTMT6plex [N-Term]; 1xPhospho [S10(100)]	O43166 1xPhospho [S1197(100)]	2.32675e-06	0	1	4	1	O43166	O43166 [1188-1199]	0	1730.84	0	12.2	11	19.3	15.3	14.2	10.4	14.4	8.9	11.8	13.6	0	2.843e-07	4.06
550	High	[R].QNSLHGSFHSADVLK.[M]	1xTMT6plex [K15]; 1xTMT6plex [N-Term]; 1xPhospho [S3(100)]	Q9NSY1 1xPhospho [S1107(100)]	1.24258e-05	0	1	2	7	Q9NSY1	Q9NSY1 [1105-1119]	0	2178.11	0	148.9	144.5	144.2	180.8	156.2	147.1	143.8	150	209	138.5	0	1.735e-06	4.4
551	High	[R].QNSDPTSENPPLPTR.[I]	1xTMT6plex [N-Term]; 1xPhospho [S3(100)]	Q9UKE5 1xPhospho [S640(100)]	1.04948e-05	0	1	8	5	Q9UKE5	Q9UKE5 [638-652]	0	1961.92	0	37.3	34.3	40.1	30.5	33.3	31.9	39	36.6	45.3	36.8	0	1.452e-06	3.86
552	High	[R].QNVDHSQEAAK.[A]	1xTMT6plex [K11]; 1xTMT6plex [N-Term]; 1xPhospho [S6(100)]	O00391 1xPhospho [S426(100)]	5.91963e-05	0	1	2	1	O00391	O00391 [421-431]	0	1764.87	0	82.1	77.9	77.9	60.3	71.6	66.5	27.2	36.2	28.6	37.2	0	9.41e-06	3.77
553	High	[K].QPEDDSSQAFISTQNGSPR.[L]	1xTMT6plex [N-Term]; 1xPhospho [S/T]		2.97298e-05	0	1	4	1	Q5TCQ9	Q5TCQ9 [841-859]	0	2373.06	0	9.5	10.8	12.2	9.8	12.4	4.8	13.9	9.4	10.7	8.7	0	4.473e-06	2.74
554	High	[R].QPDISCILGTGGKSPR.[L]	1xCarbamidomethyl [C6]; 1xTMT6plex [K13]; 1xTMT6plex [N-Term]; 1xPhospho [S14(100)]	P57740 1xPhospho [S86(100)]	3.70585e-08	0	1	3	18	P57740	P57740 [73-88]	1	2224.16	0	231	241.7	231.2	234.2	254.3	195.7	158.8	143.5	167.8	154.3	0	3.246e-09	5.42
555	High	[R].QPASAQSTPSTTPHSSPK.[Q]	1xTMT6plex [K18]; 1xTMT6plex [N-Term]; 1xPhospho [S16(100)]	Q96A73 1xPhospho [S183(100)]	2.08121e-09	0	1	3	6	Q96A73	Q96A73 [168-185]	0	2347.17	0	39.8	34.4	37.2	40.2	26.3	26.8	35.2	35.7	38.2	27.8	0	1.795e-10	5.36
556	High	[R].QPAQELSPTPGGTAHQALK.[A]	1xTMT6plex [K19]; 1xTMT6plex [N-Term]; 1xPhospho [S7(100)]	Q9UPN4-2 1xPhospho [S381(100)]	2.17256e-11	0	1	4	4	Q9UPN4-2	Q9UPN4-2 [375-393]	0	2469.29	0	35.2	35.2	39.7	37	37.9	38.7	26.1	23.1	31.4	21.4	0	1.053e-12	5.54
557	High	[K].QPAPKPEPSFSEYASVQVPR.[K]	1xTMT6plex [K5]; 1xTMT6plex [N-Term]; 1xPhospho [Y13(99.7)]	P78324 1xPhospho [Y496(99.7)]	7.98305e-08	0	1	3	4	P78324	P78324 [484-503]	0	2752.41	0	43.9	36.9	36	48.4	46.2	55.9	11.1	13	11.1	14.7	0	7.426e-09	4.53
558	High	[K].QETVADFTPK.[K]	1xTMT6plex [K10]; 1xTMT6plex [N-Term]; 1xPhospho [T8(100)]	O75400 1xPhospho [T373(100)]	4.25497e-05	0	1	4	14	O75400	O75400 [366-375]	0	1673.86	0	531.4	474	485.6	575.7	501.8	350	450.8	425.3	446.1	393.3	0	6.556e-06	4.01
559	High	[R].QQAAYYAQTSPQGMPQHPPAPQGQ.[-]	1xDeamidated [Q]; 1xTMT6plex [N-Term]; 1xPhospho [S10(100)]	Q96AE4 1xPhospho [S630(100)]	9.1419e-13	0	1	1	25	Q96AE4	Q96AE4 [621-644]	0	2891.3	0	19.5	16.9	15.1	16.1	16	15.5	14.7	11.6	12.7	11.9	0	3.434e-14	6.02
560	High	[K].QQPPEPEWIGDGESTSPSDK.[V]	1xDeamidated [Q]; 1xTMT6plex [K20]; 1xTMT6plex [N-Term]; 1xPhospho [S16(100)]	Q8NE71 1xPhospho [S22(100)]; Q5STZ8 1xPhospho [S22(100)]	2.75719e-08	0	2	3	5	Q8NE71; Q5STZ8	Q8NE71 [7-26]; Q5STZ8 [7-26]	0	2723.25	0	38.8	27.1	36.6	29	34.9	33.4	18.7	18.2	19.9	21.8	0	2.359e-09	4.52
561	High	[K].QQPPEPEWIGDGESTSPSDK.[V]	1xTMT6plex [K20]; 1xTMT6plex [N-Term]; 1xPhospho [S16(100)]	Q8NE71 1xPhospho [S22(100)]; Q5STZ8 1xPhospho [S22(100)]	1.29761e-07	0	2	3	11	Q8NE71; Q5STZ8	Q8NE71 [7-26]; Q5STZ8 [7-26]	0	2722.26	0	98.8	85.5	91.2	76.4	108.4	70.7	50.6	52.9	52	52.3	0	4.697e-08	4
562	High	[K].QQLSPSPGQEAGILPETEK.[A]	1xTMT6plex [K19]; 1xTMT6plex [N-Term]; 2xPhospho [S4(100); S6(100)]	Q17RY0 2xPhospho [S97(100); S99(100)]	7.38814e-08	0	1	4	4	Q17RY0	Q17RY0 [94-112]	0	2627.28	0	16.1	12.1	13.4	13.6	16.4	10.9	15	15.4	14.8	9.4	0	6.839e-09	4.74
563	High	[K].QQLSPSPGQEAGILPETEK.[A]	2xDeamidated [Q2; Q]; 1xTMT6plex [K19]; 1xTMT6plex [N-Term]; 1xPhospho [S6(99.7)]	Q17RY0 1xPhospho [S99(99.7)]	1.05092e-08	0	1	4	14	Q17RY0	Q17RY0 [94-112]	0	2549.28	0	20.7	22.2	30.3	27.6	21.9	24.7	21.9	22	19.1	21.5	0	8.34e-10	4.9
564	High	[K].QQLSPSPGQEAGILPETEK.[A]	1xDeamidated [Q]; 1xTMT6plex [K19]; 1xTMT6plex [N-Term]; 1xPhospho [S6(99.7)]	Q17RY0 1xPhospho [S99(99.7)]	6.6081e-11	0	1	4	23	Q17RY0	Q17RY0 [94-112]	0	2548.29	0	108.5	101.4	110.1	97.9	103.9	86.2	91	87.3	94.5	95.7	0	3.485e-12	6.27
565	High	[K].QQLSPSPGQEAGILPETEK.[A]	1xTMT6plex [K19]; 1xTMT6plex [N-Term]; 1xPhospho [S6(99.7)]	Q17RY0 1xPhospho [S99(99.7)]	7.39603e-11	0	1	4	15	Q17RY0	Q17RY0 [94-112]	0	2547.31	0	250.1	226.2	246.1	256.4	246	212.3	213.4	220.5	209.8	195.3	0	3.942e-12	6.83
566	High	[R].QQPPLGPSSSLLSLPGLK.[S]	1xTMT6plex [K18]; 1xTMT6plex [N-Term]; 2xPhospho [S10(100); S13(100)]	Q4KMP7 2xPhospho [S658(100); S661(100)]	2.27988e-08	0	1	2	1	Q4KMP7	Q4KMP7 [649-666]	0	2437.29	0	69.2	94.5	68.4	56.5	76.6	58.8	26.8	39.1	79	48.1	0	1.918e-09	5.06
567	High	[K].QQPQPSQTESPQEAQIIQAK.[K]	1xTMT6plex [K20]; 1xTMT6plex [N-Term]; 1xPhospho [S10(100)]	O96020 1xPhospho [S21(100)]	4.57737e-08	0	1	5	2	O96020	O96020 [12-31]	0	2774.41	0	38.2	40.3	33	36.5	35.3	29.9	14.3	19	17.3	20.5	0	4.095e-09	4.6
568	High	[K].QQSEEAFPQEQQK.[A]	1xTMT6plex [K13]; 1xTMT6plex [N-Term]; 1xPhospho [S3(100)]	O94923 1xPhospho [S73(100)]	2.22821e-05	0	1	2	1	O94923	O94923 [71-83]	0	2115.02	0	39.3	27.9	29.3	30.4	32.7	30.7	18.3	20.7	27.5	22.8	0	3.271e-06	4.13
569	High	[K].QQQEPTGEPSPK.[R]	1xDeamidated [Q]; 1xTMT6plex [K12]; 1xTMT6plex [N-Term]; 1xPhospho [S10(100)]	P52926 1xPhospho [S44(100)]	3.18955e-05	0	1	9	8	P52926	P52926 [35-46]	0	1864.91	0	92.8	89.1	88.5	97	91.7	74.8	72.3	69.2	68.9	71.1	0	4.814e-06	3.63
570	High	[K].QQQEPTGEPSPK.[R]	1xTMT6plex [K12]; 1xTMT6plex [N-Term]; 1xPhospho [S10(100)]	P52926 1xPhospho [S44(100)]	3.04041e-06	0	1	9	1	P52926	P52926 [35-46]	0	1863.93	0	38.5	28.1	31.2	31.3	31.7	20.8	21.7	21.5	22.9	23.1	0	3.79e-07	3.89
571	High	[R].QQDPSPGSNLGGGDDLK.[L]	1xDeamidated [Q/N]; 1xTMT6plex [K17]; 1xTMT6plex [N-Term]; 1xPhospho [S5(100)]	Q13951-2 1xPhospho [S173(100)]	7.64577e-06	0	1	2	5	Q13951-2	Q13951-2 [169-185]	0	2224.05	0	26.9	23.2	24.8	25.6	28.2	25.8	27.3	24.3	26.8	21.2	0	1.028e-06	3.53
572	High	[R].QQDPSPGSNLGGGDDLK.[L]	1xTMT6plex [K17]; 1xTMT6plex [N-Term]; 1xPhospho [S5(100)]	Q13951-2 1xPhospho [S173(100)]	2.21487e-06	0	1	2	9	Q13951-2	Q13951-2 [169-185]	0	2223.07	0	88.5	79.3	88.9	83.3	73.5	76.7	69.3	68.5	76.4	61.9	0	2.704e-07	4.12
573	High	[R].QQDLHLESPQR.[Q]	1xTMT6plex [N-Term]; 1xPhospho [S8(100)]	Q9H6F5 1xPhospho [S102(100)]	3.28521e-06	0	1	1	2	Q9H6F5	Q9H6F5 [95-105]	0	1659.81	0	38.8	38.8	42.7	36.3	38.2	32.7	37	33.6	37.4	29.8	0	4.133e-07	4.29
574	High	[K].QQIQSIQQSIER.[L]	1xTMT6plex [N-Term]; 1xPhospho [S9(100)]	B1AHD1 1xPhospho [S126(100)]	7.94916e-05	0	1	2	1	B1AHD1	B1AHD1 [118-129]	0	1766.9	0	22.5	18.6	18.2	22.4	23.6	22.7	21.8	19.5	24.9	25.1	0	1.289e-05	3.46
575	High	[K].QQLPQTPPSCLK.[T]	1xCarbamidomethyl [C10]; 1xTMT6plex [K12]; 1xTMT6plex [N-Term]; 1xPhospho [T6(100)]	Q8IY81 1xPhospho [T573(100)]	1.24258e-05	0	1	1	3	Q8IY81	Q8IY81 [568-579]	0	1935.02	0	30.4	31.9	33	22.9	30.1	35.4	31.9	26.3	22.1	22.1	0	1.738e-06	3.36
576	High	[K].QQIAEDPELTHSSSNK.[I]	1xTMT6plex [K16]; 1xTMT6plex [N-Term]; 1xPhospho [S12(100)]	Q9ULC3 1xPhospho [S186(100)]	1.68555e-10	0	1	1	15	Q9ULC3	Q9ULC3 [175-190]	0	2322.14	0	48.2	49.8	46.9	57.4	53.1	47	43.3	47.8	59.3	45.9	0	9.566e-12	5.44
577	High	[R].QQEELPIYSSDFEDVPNK.[S]	1xTMT6plex [K18]; 1xTMT6plex [N-Term]; 1xPhospho [S/Y]		8.31961e-06	0	1	7	5	Q9BYW2	Q9BYW2 [1198-1215]	0	2676.28	0	21	20.2	16.6	23.9	23.2	23.8	13.6	13	24.2	16.4	0	1.126e-06	3.33
578	High	[R].QQFTVSSGESPPLSAGNIYQK.[R]	1xTMT6plex [K21]; 1xTMT6plex [N-Term]; 1xPhospho [S10(100)]	Q562E7 1xPhospho [S1272(100)]	6.97721e-06	0	1	8	7	Q562E7	Q562E7 [1263-1283]	0	2776.4	0	12.3	13.9	15	12.8	14.9	9.6	13.6	12.9	12	8.8	0	9.329e-07	2.58
579	High	[R].QQEPETPESGQPPGDPSAAFQGK.[D]	1xTMT6plex [K23]; 1xTMT6plex [N-Term]; 1xPhospho [T6(99.6)]	Q9UMN6 1xPhospho [T1550(99.6)]	1.55767e-06	0	1	1	3	Q9UMN6	Q9UMN6 [1545-1567]	0	2920.38	0	9	9.4	11.2	11.6	12.1	9.4	9.1	7.7	13.2	8.5	0	1.841e-07	3.34
580	High	[R].NLGSINTELQDVQR.[I]	1xDeamidated [Q/N]; 1xTMT6plex [N-Term]; 1xPhospho [S4(100)]	O75396 1xPhospho [S137(100)]	9.25161e-07	0	1	2	22	O75396	O75396 [134-147]	0	1896.93	0	99.5	108	115.7	118.2	112.6	126.8	221.7	255.4	237.8	144.9	0	1.051e-07	4.76
581	High	[K].QETESLHGSSGK.[L]	1xTMT6plex [K12]; 1xTMT6plex [N-Term]; 1xPhospho [S/T]		0.000201525	0	1	1	4	Q9NV70	Q9NV70 [455-466]	0	1797.88	0	48	46.7	45.6	49.7	63.2	37.7	27.7	35.2	39.5	35.2	3.174e-05	0.0002067	3.36
582	High	[R].NSPFQIPPPSPDSK.[K]	1xTMT6plex [K14]; 1xTMT6plex [N-Term]; 1xPhospho [S10(100)]	Q86W92-2 1xPhospho [S573(100)]	2.49749e-07	0	1	5	15	Q86W92-2	Q86W92-2 [564-577]	0	2049.05	0	56.9	52.1	63.1	46.2	47.7	32.6	42.4	43	49	37.2	0	2.547e-08	4.65
583	High	[K].NSPEDLGLSLTGDSCK.[L]	1xCarbamidomethyl [C15]; 1xTMT6plex [K16]; 1xTMT6plex [N-Term]; 1xPhospho [S2(100)]	Q12888-2 1xPhospho [S505(100)]	2.08343e-12	0	1	5	12	Q12888-2	Q12888-2 [504-519]	0	2231.07	0	266.8	260.9	250.2	311.5	286.7	190.7	325.7	276.6	272.4	218.2	0	8.731e-13	6.21
584	High	[K].NSPATLFEVPDTW.[-]	1xTMT6plex [N-Term]; 1xPhospho [S2(100)]	O95453 1xPhospho [S628(100)]	2.5829e-05	0	1	4	1	O95453	O95453 [627-639]	0	1785.83	0	35.7	28.6	31.6	31.2	23.7	17.7	9.1	16.8	19.7	21.8	0	3.818e-06	3.77
585	High	[R].NSNSPPSPSSMNQR.[R]	1xTMT6plex [N-Term]; 1xPhospho [S7(100)]	Q7Z5L9 1xPhospho [S460(100)]	2.60113e-05	0	1	3	1	Q7Z5L9	Q7Z5L9 [454-467]	0	1811.79	0	8.5	17.8	12.1	13.1	11.2	11.2	8	9.8	14.1	7.8	0	3.857e-06	3.3
586	High	[R].NSNSDGGEGGEGTK.[K]	1xTMT6plex [K14]; 1xTMT6plex [N-Term]; 1xPhospho [S4(100)]	Q8N6T3-2 1xPhospho [S386(100)]	1.53589e-06	0	1	6	2	Q8N6T3-2	Q8N6T3-2 [383-396]	0	1846.82	0	11.3	9.7	12	9.7	10.2	7.6	14.7	19.9	18.1	12.9	0	1.821e-07	4.04
587	High	[R].NSNFSVQHPSSTSPTEK.[C]	1xDeamidated [N/Q]; 1xTMT6plex [K17]; 1xTMT6plex [N-Term]; 1xPhospho [S13(99)]	Q03468 1xPhospho [S1348(99)]	1.81861e-06	0	1	2	10	Q03468	Q03468 [1336-1352]	0	2386.13	0	30.1	31.8	42.1	38.5	36.5	30.1	23.7	24.8	25.7	26.2	0	2.181e-07	4.04
588	High	[K].NSLVAVPSTVSAK.[I]	1xTMT6plex [K13]; 1xTMT6plex [N-Term]; 1xPhospho [S2(100)]	Q13362-4 1xPhospho [S39(100)]	4.46951e-05	0	1	3	1	Q13362-4	Q13362-4 [38-50]	0	1811.01	0	17.9	16.9	16.7	16.2	18.6	14.7	12.7	20.4	29.3	12	0	6.916e-06	2.96
589	High	[R].NSLTGEEGQLAR.[V]	1xTMT6plex [N-Term]; 1xPhospho [S2(99.7)]	Q9BX95 1xPhospho [S112(99.7)]	8.06146e-05	0	1	1	4	Q9BX95	Q9BX95 [111-122]	0	1583.76	0	64.7	62.7	64.3	60.7	51.6	50.7	68.8	57	66.4	49.2	0	1.316e-05	3.63
590	High	[R].NSPGSQVASNPR.[Q]	1xTMT6plex [N-Term]; 1xPhospho [S2(100)]	Q9H0D6 1xPhospho [S448(100)]	7.49015e-07	0	1	2	4	Q9H0D6	Q9H0D6 [447-458]	0	1522.72	0	65.3	71.8	65.2	70.3	60.2	56.3	56.3	52.7	51.6	46.4	0	8.341e-08	4.72
591	High	[R].NSPLDCGSASPNK.[V]	1xCarbamidomethyl [C6]; 1xTMT6plex [K13]; 1xTMT6plex [N-Term]; 1xPhospho [S2(100)]	O75179 1xPhospho [S2059(100)]	1.15814e-05	0	1	6	2	O75179	O75179 [2058-2070]	0	1884.89	0	37.9	41.1	40.3	45.2	38.7	40	35.8	37.5	34.8	33.4	0	1.606e-06	3.93
592	High	[R].NSSLGSPSNLCGSPPGSIR.[K]	1xCarbamidomethyl [C11]; 1xTMT6plex [N-Term]; 1xPhospho [S13(100)]	Q9C0B0 1xPhospho [S385(100)]	1.71969e-07	0	1	1	2	Q9C0B0	Q9C0B0 [373-391]	0	2196.03	0	15.8	12.9	14.7	15.6	15.2	8.6	9.4	14.8	11.4	12.1	0	1.706e-08	4.16
593	High	[R].NSRDGDPLPSSLSCK.[V]	1xCarbamidomethyl [C14]; 1xTMT6plex [K15]; 1xTMT6plex [N-Term]; 1xPhospho [S2(100)]	P53602 1xPhospho [S96(100)]	6.17436e-05	0	1	2	3	P53602	P53602 [95-109]	1	2171.06	0	45.8	37.4	41.9	42.6	30.6	27.2	37.4	32.3	38.1	33	0	9.814e-06	3.57
594	High	[K].NSQEDSEDSEDKDVK.[T]	1xDeamidated [N/Q]; 2xTMT6plex [K12; K15]; 1xTMT6plex [N-Term]; 2xPhospho [S6(100); S9(100)]	Q9H1E3 2xPhospho [S58(100); S61(100)]	1.44048e-05	0	1	1	40	Q9H1E3	Q9H1E3 [53-67]	1	2573.11	0	856.8	638.7	774.1	1136.6	865.7	445.2	1007.8	927.7	914.7	895.1	0	2.04e-06	4.77
595	High	[K].NSLRVEGDNIYVR.[H]	1xTMT6plex [N-Term]; 1xPhospho [S2(100)]	H0Y5B0 1xPhospho [S105(100)]; O43491 1xPhospho [S614(100)]	0.000161206	0	2	5	2	H0Y5B0; O43491	H0Y5B0 [104-116]; O43491 [613-625]	1	1843.93	0	10.2	12.1	17.8	10.5	13.9	11.3	11.7	12.2	21.1	10.9	0	2.775e-05	3.41
596	High	[K].NSQEDSEDSEDKDVK.[T]	2xTMT6plex [K12; K15]; 1xTMT6plex [N-Term]; 2xPhospho [S6(100); S9(100)]	Q9H1E3 2xPhospho [S58(100); S61(100)]	1.65956e-06	0	1	1	47	Q9H1E3	Q9H1E3 [53-67]	1	2572.13	0	2729	1992.9	2390.2	3681.3	2637.7	1309.2	3226.5	2922.6	2872.8	2771	0	1.83e-05	5.42
597	High	[K].NSQEDSEDSEDKDVK.[T]	2xTMT6plex [K12; K15]; 1xTMT6plex [N-Term]; 1xPhospho [S6(100)]	Q9H1E3 1xPhospho [S58(100)]	8.31961e-06	0	1	1	29	Q9H1E3	Q9H1E3 [53-67]	1	2492.16	0	1172.2	878.3	1012.5	1556.1	1152.2	676.6	1525.8	1338.4	1136.1	1184.9	0	6.462e-06	5.28
598	High	[R].NSPQSSPTSTPK.[L]	1xTMT6plex [K12]; 1xTMT6plex [N-Term]; 2xPhospho [S2(100); S5(100)]	Q9Y6Y0 2xPhospho [S322(100); S325(100)]	0.000134424	0	1	1	5	Q9Y6Y0	Q9Y6Y0 [321-332]	0	1848.85	0	90.5	78.8	97.5	95.5	87.6	73.8	60.9	66.8	67.5	59.7	0	2.286e-05	3.84
599	High	[K].NSPPQAPSTR.[D]	1xTMT6plex [N-Term]; 1xPhospho [S2(100)]	Q8N1F8 1xPhospho [S772(100)]	0.000226861	0	1	2	5	Q8N1F8	Q8N1F8 [771-780]	0	1363.66	0	16.2	19.9	17.6	20.9	23.4	11.9	17.4	14.1	17.7	11.3	0	4.035e-05	2.94
600	High	[K].NSQEDSEDSEDKDVK.[T]	1xDeamidated [Q/N]; 2xTMT6plex [K12; K15]; 1xTMT6plex [N-Term]; 1xPhospho [S6(100)]	Q9H1E3 1xPhospho [S58(100)]	1.97705e-05	0	1	1	27	Q9H1E3	Q9H1E3 [53-67]	1	2493.15	0	638.6	482.7	560.3	808	606.1	323.4	654.8	570.8	563.2	567	0	7.479e-06	4.07
601	High	[K].NSDLLTSPDVGLLK.[L]	1xTMT6plex [K14]; 1xTMT6plex [N-Term]; 1xPhospho [S7(99.7)]	P05412 1xPhospho [S63(99.7)]	2.06229e-05	0	1	1	23	P05412	P05412 [57-70]	0	2010.09	0	157.7	169.4	221	194.5	212.3	195	208	236.1	304.1	200.5	0	6.354e-06	3.91
602	High	[K].NSDGGSDPETQK.[E]	1xTMT6plex [K12]; 1xTMT6plex [N-Term]; 1xPhospho [S6(100)]	O75554 1xPhospho [S262(100)]	8.26126e-06	0	1	2	4	O75554	O75554 [257-268]	0	1772.81	0	71	67.1	65.8	79	67.2	44.4	70.9	62.7	59.4	52.2	0	1.114e-06	4.3
603	High	[R].NSASATTPLSGNSSR.[R]	2xDeamidated [N1; N12]; 1xTMT6plex [N-Term]; 1xPhospho [S10(100)]	Q9Y608 1xPhospho [S320(100)]	1.2691e-05	0	1	5	18	Q9Y608	Q9Y608 [311-325]	0	1760.79	0	44	51.3	50.3	46.3	41.5	38.8	41.8	33.9	38.5	32	0	1.777e-06	3.41
604	High	[R].NSASATTPLSGNSSR.[R]	1xDeamidated [N]; 1xTMT6plex [N-Term]; 1xPhospho [S14(99.6)]	Q9Y608 1xPhospho [S324(99.6)]	2.51514e-07	0	1	5	29	Q9Y608	Q9Y608 [311-325]	0	1759.81	0	182.4	165.5	171.8	171.3	177.6	163.4	137.4	140.9	174.9	138.1	0	1.808e-07	4.19
605	High	[R].NSASATTPLSGNSSR.[R]	1xTMT6plex [N-Term]; 1xPhospho [S10(100)]	Q9Y608 1xPhospho [S320(100)]	1.38299e-08	0	1	5	7	Q9Y608	Q9Y608 [311-325]	0	1758.82	0	14	13.4	13.2	9.3	16.2	11.1	14.3	12.6	12.6	8.5	0	1.123e-09	4.89
606	High	[R].NSADDEELTNDSLTLSQSK.[S]	1xTMT6plex [K19]; 1xTMT6plex [N-Term]; 2xPhospho [T9(100); S12(100)]	O94880 2xPhospho [T287(100); S290(100)]	8.08865e-06	0	1	1	8	O94880	O94880 [279-297]	0	2685.19	0	15.1	18.6	17.2	16.7	15.8	12.1	13.9	15.3	16.6	14.7	0	1.095e-06	3.56
607	High	[R].NRSAEEGELAESK.[S]	1xTMT6plex [K13]; 1xTMT6plex [N-Term]; 1xPhospho [S3(100)]	Q9C0C2 1xPhospho [S1666(100)]	1.34359e-06	0	1	1	3	Q9C0C2	Q9C0C2 [1664-1676]	1	1957.96	0	57.7	55.7	62.8	71.8	68.5	42.7	37.3	38	51.5	46.8	0	1.576e-07	4.08
608	High	[K].NRPTSISWDGLDSGK.[L]	1xTMT6plex [K15]; 1xTMT6plex [N-Term]; 1xPhospho [S5(100)]	P30086 1xPhospho [S52(100)]	1.41146e-06	0	1	1	21	P30086	P30086 [48-62]	0	2171.09	0	329	286.5	288.7	316.7	275.4	253	326.8	316.8	334.5	268	0	1.66e-07	4.65
609	High	[R].NRSAEEGELAESK.[S]	1xDeamidated [N1]; 1xTMT6plex [K13]; 1xTMT6plex [N-Term]; 1xPhospho [S3(100)]	Q9C0C2 1xPhospho [S1666(100)]	1.68166e-05	0	1	1	4	Q9C0C2	Q9C0C2 [1664-1676]	1	1958.95	0	46.7	41.2	35.1	47	42.7	36.5	34.9	28.5	34.9	26.3	0	2.68e-06	3.93
610	High	[K].NSDNNLLSLDGLDNEVK.[D]	1xTMT6plex [K17]; 1xTMT6plex [N-Term]; 1xPhospho [S2(100)]	Q9Y2L5 1xPhospho [S273(100)]	0.000178998	0	1	5	4	Q9Y2L5	Q9Y2L5 [272-288]	0	2398.19	0	20	18.1	24.7	37	21.7	18.9	28.1	23.2	24.3	15.2	0	3.114e-05	2.69
611	High	[K].NSLKEANHDGDFGITLAELR.[A]	1xTMT6plex [K4]; 1xTMT6plex [N-Term]; 1xPhospho [S2(100)]	P20020 1xPhospho [S17(100)]	2.51514e-07	0	1	7	3	P20020	P20020 [16-35]	1	2738.39	0	17.3	12.5	17.3	9.8	11.9	12.8	20.5	22.1	18.4	14.5	0	2.574e-08	4.33
612	High	[R].NSLESISSIDRELSPEGPGK.[E]	1xTMT6plex [K20]; 1xTMT6plex [N-Term]; 1xPhospho [S]		4.4466e-06	0	1	4	9	Q14160	Q14160 [1219-1238]	1	2653.35	0	26.3	26	23	27.3	23	19	19.4	19.8	20.8	18.2	0	5.733e-07	3.54
613	High	[R].NSLESISSIDR.[E]	1xTMT6plex [N-Term]; 1xPhospho [S2(100)]	Q14160 1xPhospho [S1220(100)]	0.000189269	0	1	4	7	Q14160	Q14160 [1219-1229]	0	1529.74	0	121.1	120.7	125.2	139.8	140.5	108.5	146.3	124	114.8	109	0	3.312e-05	3.54
614	High	[K].NSLEEFRPEASAR.[A]	1xTMT6plex [N-Term]; 1xPhospho [S2(100)]	Q9ULS5 1xPhospho [S226(100)]	3.93842e-05	0	1	2	1	Q9ULS5	Q9ULS5 [225-237]	0	1814.86	0	19.8	22.6	24.6	23.1	22.5	19	15.7	15.3	20.2	18.4	0	6.058e-06	3.15
615	High	[K].NSLADIFEER.[E]	1xTMT6plex [N-Term]; 1xPhospho [S2(100)]	O94854 1xPhospho [S220(100)]	0.000251826	0	1	2	1	O94854	O94854 [219-228]	0	1502.71	0	16.8	15.6	16	18.8	19.3	6.4	6.6	11.6	16.1	13.3	0	4.522e-05	3.54
616	High	[R].NSGSDGSPSPLLAR.[R]	1xTMT6plex [N-Term]; 1xPhospho [S4(99.6)]	H7C1V4 1xPhospho [S208(99.6)]	8.8015e-06	0	1	4	2	H7C1V4	H7C1V4 [205-218]	0	1666.8	0	44.4	35.9	31.5	43.5	35.3	34.9	31.1	32.6	41.5	30.3	0	1.193e-06	3.82
617	High	[K].NSLDASRPAGLSPTLTPGER.[Q]	1xTMT6plex [N-Term]; 1xPhospho [S12(100)]	G5E9M7 1xPhospho [S155(100)]	4.05071e-05	0	1	12	1	G5E9M7	G5E9M7 [144-163]	0	2348.18	0	18.6	21.4	28.6	23	27.1	20.3	24.7	21.3	32.4	23.6	0	6.236e-06	3.27
618	High	[K].NSSPAPPQPAPGK.[V]	1xTMT6plex [K13]; 1xTMT6plex [N-Term]; 1xPhospho [S3(99.8)]	Q9NYV4-2 1xPhospho [S1083(99.8)]; Q9NYV4 1xPhospho [S1083(99.8)]	0.000139206	0	2	4	12	Q9NYV4-2; Q9NYV4	Q9NYV4-2 [1081-1093]; Q9NYV4 [1081-1093]	0	1785.93	0	89	85.9	89.9	87.8	100.3	65.4	83.1	75.5	87.1	68.6	1.36e-05	7.931e-05	3.17
619	High	[K].NSSPAPPQPAPGK.[V]	1xDeamidated [Q/N]; 1xTMT6plex [K13]; 1xTMT6plex [N-Term]; 1xPhospho [S3(99.7)]	Q9NYV4-2 1xPhospho [S1083(99.7)]; Q9NYV4 1xPhospho [S1083(99.7)]	2.01922e-05	0	2	4	27	Q9NYV4-2; Q9NYV4	Q9NYV4-2 [1081-1093]; Q9NYV4 [1081-1093]	0	1786.91	0	137.8	116.1	132.9	146.8	154.4	105.9	121.4	118	121.6	112.2	0	4.412e-05	3.52
620	High	[R].NSSPGEASLLEK.[E]	1xTMT6plex [K12]; 1xTMT6plex [N-Term]; 1xPhospho [S2(99.8)]	Q76FK4 1xPhospho [S1098(99.8)]	1.46089e-05	0	1	3	6	Q76FK4	Q76FK4 [1097-1108]	0	1769.91	0	73.3	81	67.6	86.8	83.1	66.7	87.7	77.3	93.8	64.9	0	2.063e-06	4.04
621	High	[K].NTQIELQSSPDVQNSLLEDK.[T]	1xDeamidated [Q/N]; 1xPhospho [S/T]; 1xTMT6plex [K20]; 1xTMT6plex [N-Term]		1.24258e-05	0	1	4	20	Q9UK61	Q9UK61 [1544-1563]	0	2797.39	0	13	8.8	9	5.4	12.6	8.3	11	10.3	11.2	12.1	0	1.742e-06	3.02
622	High	[K].NTQIELQSSPDVQNSLLEDK.[T]	1xTMT6plex [K20]; 1xTMT6plex [N-Term]; 1xPhospho [S9(99.7)]	Q9UK61 1xPhospho [S1552(99.7)]	1.21794e-07	0	1	4	9	Q9UK61	Q9UK61 [1544-1563]	0	2796.41	0	30.6	30.2	37.9	32.6	33.5	24.2	28.7	29	26.6	24.9	0	3.004e-08	3.98
623	High	[K].NTPASASLEGLAQTAGR.[R]	1xTMT6plex [N-Term]; 1xPhospho [S7(100)]	Q96Q45-3 1xPhospho [S73(100)]	9.25161e-07	0	1	6	2	Q96Q45-3	Q96Q45-3 [67-83]	0	1952.96	0	30.1	23.9	27.3	31.1	33	18.8	20.1	23.6	22.3	19.1	0	1.054e-07	3.87
624	High	[K].NTHENIQLSQSK.[K]	1xTMT6plex [K12]; 1xTMT6plex [N-Term]; 1xPhospho [T2(100)]	Q6ZWT7 1xPhospho [T474(100)]	2.79729e-09	0	1	1	7	Q6ZWT7	Q6ZWT7 [473-484]	0	1936.99	0	132.2	128.9	148.1	165.7	156.1	151	175.1	170.5	158.6	131.5	0	1.999e-10	5.34
625	High	[R].NTDVAQSPEAPK.[Q]	1xDeamidated [Q/N]; 1xTMT6plex [K12]; 1xTMT6plex [N-Term]; 1xPhospho [S7(100)]	Q9P2E9 1xPhospho [S615(100)]	1.77903e-05	0	1	5	6	Q9P2E9	Q9P2E9 [609-620]	0	1795.89	0	60.8	64.6	78.4	59.2	64	55	51.5	53.6	53.8	47.4	0	2.562e-06	3.76
626	High	[R].NTDVAQSPEAPK.[Q]	1xTMT6plex [K12]; 1xTMT6plex [N-Term]; 1xPhospho [S7(100)]	Q9P2E9 1xPhospho [S615(100)]	1.5674e-05	0	1	5	9	Q9P2E9	Q9P2E9 [609-620]	0	1794.9	0	138	107.3	122.9	106.9	107.1	85.3	90.5	90.2	84.6	76.4	0	2.232e-06	3.45
627	High	[K].NVAEALGHSPK.[D]	1xTMT6plex [K11]; 1xTMT6plex [N-Term]; 1xPhospho [S9(100)]	Q8IU81 1xPhospho [S436(100)]	1.19962e-05	0	1	1	3	Q8IU81	Q8IU81 [428-438]	0	1660.88	0	55.8	55.5	45.5	62	55.2	40	43.9	34.4	45	30.7	0	1.67e-06	3.5
628	High	[R].NVLSAGGSGEVK.[A]	1xTMT6plex [K12]; 1xTMT6plex [N-Term]; 1xPhospho [S8(100)]	Q96PY6-3 1xPhospho [S418(100)]	8.8015e-06	0	1	5	6	Q96PY6-3	Q96PY6-3 [411-422]	0	1655.88	0	41.9	47.8	45	44.3	37.4	30.6	44.4	59.8	78.2	46.6	0	1.197e-06	3.54
629	High	[R].NVIPDTPPSTPLVPSR.[A]	1xTMT6plex [N-Term]; 1xPhospho [T6(100)]	Q9UKA4 1xPhospho [T1100(100)]	6.23953e-08	0	1	1	7	Q9UKA4	Q9UKA4 [1095-1110]	0	1999.05	0	14.6	7.9	9.7	11.7	11.6	7.5	10.1	8.4	13	7.7	0	5.706e-09	4.61
630	High	[R].NVESGEEELASK.[L]	1xTMT6plex [K12]; 1xTMT6plex [N-Term]; 1xPhospho [S4(100)]	Q96HS1 1xPhospho [S80(100)]	0.000115247	0	1	2	5	Q96HS1	Q96HS1 [77-88]	0	1829.89	0	9.2	10.2	7.2	10.6	8.1	10.4	16.1	10.9	14.6	7.4	1.36e-05	0.0001271	3
631	High	[K].NVDLASPEEHQK.[H]	1xTMT6plex [K12]; 1xTMT6plex [N-Term]; 1xPhospho [S6(100)]	Q8N3R9 1xPhospho [S25(100)]	0.000107453	0	1	2	1	Q8N3R9	Q8N3R9 [20-31]	0	1904.95	0	21	16.3	19.6	23.5	23.4	12.2	16.1	10.6	17.8	9.4	0	1.797e-05	3.09
632	High	[K].NVAEALGHSPKDPGGGGGPVR.[A]	1xTMT6plex [K11]; 1xTMT6plex [N-Term]; 1xPhospho [S9(100)]	Q8IU81 1xPhospho [S436(100)]	1.35208e-05	0	1	1	3	Q8IU81	Q8IU81 [428-448]	1	2510.29	0	15.9	18.4	17	18.9	16.1	13.7	8.8	10.9	13.5	11	0	1.906e-06	3.41
633	High	[R].NSSTPGLQVPVSPTVPIQNQK.[Y]	1xDeamidated [Q/N]; 1xTMT6plex [K21]; 1xTMT6plex [N-Term]; 1xPhospho [S12(99.6)]	Q03164-3 1xPhospho [S3039(99.6)]	7.12996e-07	0	1	3	24	Q03164-3	Q03164-3 [3028-3048]	0	2730.45	0	13.9	12.9	12.9	14.9	16.5	14.4	15.6	18.3	13.9	8.2	0	7.948e-08	4.04
634	High	[R].NSSTPGLQVPVSPTVPIQNQK.[Y]	1xTMT6plex [K21]; 1xTMT6plex [N-Term]; 1xPhospho [S12(99.7)]	Q03164-3 1xPhospho [S3039(99.7)]	6.64769e-08	0	1	3	11	Q03164-3	Q03164-3 [3028-3048]	0	2729.46	0	28.7	23.2	20	30.3	30.4	18.3	23.2	18.9	27	20.3	0	6.109e-09	3.82
635	High	[K].NSSTDQGSDEEGSLQK.[E]	1xTMT6plex [K16]; 1xTMT6plex [N-Term]; 2xPhospho [S2(100); S8(100)]	Q12789 2xPhospho [S1062(100); S1068(100)]	2.79528e-07	0	1	2	3	Q12789	Q12789 [1061-1076]	0	2299.97	0	74.9	70.6	74.1	84.6	77.9	69.8	67.9	60.4	59.2	66.3	0	2.884e-08	5.18
636	High	[K].NSSTDQGSDEEGSLQK.[E]	1xDeamidated [Q/N]; 1xTMT6plex [K16]; 1xTMT6plex [N-Term]; 1xPhospho [S8(100)]	Q12789 1xPhospho [S1068(100)]	2.53382e-08	0	1	2	7	Q12789	Q12789 [1061-1076]	0	2220.99	0	33.6	30.7	36.8	41	34.2	23.1	45.6	42	45.5	41	0	2.154e-09	4.74
637	High	[K].NSSTDQGSDEEGSLQK.[E]	1xTMT6plex [K16]; 1xTMT6plex [N-Term]; 1xPhospho [S8(100)]	Q12789 1xPhospho [S1068(100)]	5.53368e-07	0	1	2	5	Q12789	Q12789 [1061-1076]	0	2220.01	0	99.7	81.9	90.4	88.8	84.4	60.4	113.1	112.4	95.4	86.1	0	6.027e-08	4.98
638	High	[R].NSSSPVSPASVPGQR.[R]	1xDeamidated [N/Q]; 1xTMT6plex [N-Term]; 1xPhospho [S4(99.6)]	Q9H1B7 1xPhospho [S659(99.6)]	7.3073e-05	0	1	1	24	Q9H1B7	Q9H1B7 [656-670]	0	1779.85	0	77.1	82.7	75.3	86.2	79.1	69.9	73.9	67.5	75.4	56.9	0	1.182e-05	3.2
639	High	[R].NSSSPVSLDAALPESSNVYRDPSAK.[R]	1xTMT6plex [K25]; 1xTMT6plex [N-Term]; 1xPhospho [S4(100)]	Q70EL1 1xPhospho [S671(100)]	4.86271e-05	0	1	6	1	Q70EL1	Q70EL1 [668-692]	1	3129.55	0	14.1	8.7	9.2	14.6	14.5	11.3	7.7	12.8	13.9	9	0	7.594e-06	2.81
640	High	[K].NSSQSGGKPGSSPITK.[H]	2xTMT6plex [K8; K16]; 1xTMT6plex [N-Term]; 1xPhospho [S/T]		1.82981e-05	0	1	1	4	Q15648	Q15648 [1145-1160]	0	2299.23	0	43.7	53.5	43.8	53.9	50	36.9	37	28.9	33.9	33.4	0	2.63e-06	3.27
641	High	[R].NSSPPPSPNK.[N]	1xDeamidated [N1]; 1xTMT6plex [K10]; 1xTMT6plex [N-Term]; 2xPhospho [S3(99.6); S7(100)]	P20020 2xPhospho [S1216(99.6); S1220(100)]	0.00017529	0	1	5	6	P20020	P20020 [1214-1223]	0	1643.75	0	135.6	121.4	120.1	143.1	137.5	83.7	121	116.3	115.8	109.8	0	3.05e-05	3.71
642	High	[R].NSSPGEASLLEK.[E]	1xDeamidated [N1]; 1xTMT6plex [K12]; 1xTMT6plex [N-Term]; 1xPhospho [S]		9.44329e-06	0	1	3	8	Q76FK4	Q76FK4 [1097-1108]	0	1770.89	0	90.1	86.4	94.1	86.8	90.1	69.1	90.5	90.4	91.3	79.1	0	1.368e-06	4.02
643	High	[R].NSSSPVSPASVPGQR.[R]	1xTMT6plex [N-Term]; 1xPhospho [S7(100)]	Q9H1B7 1xPhospho [S662(100)]	1.97892e-06	0	1	1	14	Q9H1B7	Q9H1B7 [656-670]	0	1778.86	0	27.6	31.1	29.3	32.7	36.5	28.5	27	24.5	27.6	25.8	0	2.393e-07	3.69
644	High	[K].NSTDLDSAPEDPTSPK.[R]	1xTMT6plex [K16]; 1xTMT6plex [N-Term]; 1xPhospho [S14(100)]	I3L2J0 1xPhospho [S2315(100)]	1.02821e-06	0	1	5	2	I3L2J0	I3L2J0 [2302-2317]	0	2212.04	0	27.2	17.8	29.4	25	16.9	8.7	19.2	14.5	11.4	14	0	1.174e-07	3.87
645	High	[R].NSTELAPPLPVR.[R]	1xTMT6plex [N-Term]; 1xPhospho [S2(99.8)]	Q9H7D0 1xPhospho [S1834(99.8)]	7.56822e-05	0	1	1	11	Q9H7D0	Q9H7D0 [1833-1844]	0	1602.85	0	29.1	28.6	29.4	39.7	34.8	28.7	27.7	20.9	30.6	22.4	0	1.228e-05	3.18
646	High	[K].NSYNNSQAPSPGLGSK.[A]	1xDeamidated [Q/N]; 1xTMT6plex [K16]; 1xTMT6plex [N-Term]; 1xPhospho [S10(100)]	Q9UHB7 1xPhospho [S1043(99.7)]	5.44117e-05	0	1	1	9	Q9UHB7	Q9UHB7 [1034-1049]	0	2160.04	0	9.4	11.5	11.1	14.7	13.4	8.8	8.7	7.4	9.5	8.2	0	2.201e-05	2.81
647	High	[R].NSWDSPAFSNDVIR.[K]	1xDeamidated [N]; 1xTMT6plex [N-Term]; 1xPhospho [S2(100)]	A0A087WWK8 1xPhospho [S498(100)]	8.86894e-07	0	1	3	7	A0A087WWK8	A0A087WWK8 [497-510]	0	1917.86	0	8.7	12.5	12.5	8	8.2	13.6	8.3	14.7	11.7	7.3	0	1.006e-07	4.06
648	High	[R].NSWDSPAFSNDVIR.[K]	1xTMT6plex [N-Term]; 1xPhospho [S2(100)]	A0A087WWK8 1xPhospho [S498(100)]	1.42198e-07	0	1	3	5	A0A087WWK8	A0A087WWK8 [497-510]	0	1916.87	0	59.8	58.2	54.6	58	57.8	54.6	50.6	59.4	60.8	46.9	0	1.385e-08	4.95
649	High	[R].NSTLSDSGMIDNLPDSPDEVAK.[E]	1xOxidation [M9]; 1xTMT6plex [K22]; 1xTMT6plex [N-Term]; 1xPhospho [S16(100)]	Q9P0V3 1xPhospho [S131(100)]	1.19419e-11	0	1	3	4	Q9P0V3	Q9P0V3 [116-137]	0	2859.34	0	18.3	16.1	19	24	26.5	16.5	29.9	23.4	23.4	16.6	0	5.491e-13	5.46
650	High	[R].NSTLSDSGMIDNLPDSPDEVAK.[E]	1xTMT6plex [K22]; 1xTMT6plex [N-Term]; 1xPhospho [S16(100)]	Q9P0V3 1xPhospho [S131(100)]	2.1741e-13	0	1	3	4	Q9P0V3	Q9P0V3 [116-137]	0	2843.34	0	13.6	14.1	11.4	14.3	13.1	9.4	12.1	14.5	16.2	13	0	7.253e-15	6.04
651	High	[K].NSTGSGHSAQELPTIR.[T]	1xTMT6plex [N-Term]; 1xPhospho [S2(98.8)]	O94763 1xPhospho [S372(98.8)]	6.06097e-06	0	1	5	2	O94763	O94763 [371-386]	0	1963.94	0	7.4	11	12.4	14.2	12.6	13.7	10.5	11.2	16.2	12	0	8.002e-07	3.93
652	High	[K].NVLSSLAVYAEDSEPESDGEAGIEAVGSAAEEK.[G]	1xTMT6plex [K33]; 1xTMT6plex [N-Term]; 2xPhospho [S13(100); S17(100)]	Q9UHR5 2xPhospho [S18(100); S22(100)]	1.0011e-10	0	1	6	1	Q9UHR5	Q9UHR5 [6-38]	0	3941.79	0	11.4	12.8	15.1	14.3	12.6	10.4	10.2	10.2	11	13.7	0	5.462e-12	4.73
653	High	[K].NQTYSFSPSK.[S]	1xTMT6plex [K10]; 1xTMT6plex [N-Term]; 1xPhospho [S7(100)]	Q86YS7-3 1xPhospho [S295(100)]	6.90834e-05	0	1	3	6	Q86YS7-3	Q86YS7-3 [289-298]	0	1696.83	0	166	163.1	164.4	159.8	158.7	113.3	117.3	116	118.7	122	0	1.111e-05	4.41
654	High	[K].NISSSPSVESLPGGR.[E]	1xTMT6plex [N-Term]; 1xPhospho [S7(100)]	Q92609-2 1xPhospho [S563(100)]	2.1512e-05	0	1	3	4	Q92609-2	Q92609-2 [557-571]	0	1795.88	0	15	15.6	13.5	18.5	14.5	13.5	9.9	13.3	12.5	12	0	3.139e-06	3.37
655	High	[K].NLSSDEATNPISR.[V]	1xTMT6plex [N-Term]; 1xPhospho [S3(100)]	Q7Z417 1xPhospho [S112(100)]	4.34563e-05	0	1	1	4	Q7Z417	Q7Z417 [110-122]	0	1712.81	0	11.4	8.9	10.4	9.9	14.3	7.2	6.9	10.5	12.4	9.6	0	6.727e-06	3.52
656	High	[R].NISSDDSEDGLDDSNPLLPQSGDPLIQVK.[E]	1xTMT6plex [K29]; 1xTMT6plex [N-Term]; 2xPhospho [S4(99.5); S7(100)]	Q9ULG1 2xPhospho [S48(99.5); S51(100)]	2.7562e-07	0	1	2	1	Q9ULG1	Q9ULG1 [45-73]	0	3686.71	0	12.3	12.7	12.4	11.1	9.4	11.2	13.7	16.7	13.9	9.6	0	2.838e-08	4.14
657	High	[K].NLSPTAVINITSEK.[L]	1xDeamidated [N1]; 1xTMT6plex [K14]; 1xTMT6plex [N-Term]; 1xPhospho [S3(100)]	G5E9Y1 1xPhospho [S123(100)]; Q92870-4 1xPhospho [S123(100)]	1.38092e-05	0	2	6	5	G5E9Y1; Q92870-4	G5E9Y1 [121-134]; Q92870-4 [121-134]	0	2026.09	0	10.9	9.6	16.1	11.8	14	11.6	11.1	18.2	18.9	16	0	1.946e-06	3.59
658	High	[K].NLSPTAVINITSEK.[L]	1xTMT6plex [K14]; 1xTMT6plex [N-Term]; 1xPhospho [S3(100)]	G5E9Y1 1xPhospho [S123(100)]; Q92870-4 1xPhospho [S123(100)]	1.08778e-06	0	2	6	7	G5E9Y1; Q92870-4	G5E9Y1 [121-134]; Q92870-4 [121-134]	0	2025.1	0	133.8	116.2	149.7	155.8	137.4	135.1	134	164.9	163.7	141.9	0	1.246e-07	4.66
659	High	[K].NLSPGAVESDVR.[G]	1xTMT6plex [N-Term]; 1xPhospho [S3(100)]	P53621-2 1xPhospho [S173(100)]	7.10503e-05	0	1	2	3	P53621-2	P53621-2 [171-182]	0	1552.76	0	93.9	86.8	86.7	75.8	73.6	62.5	64	54.3	61.2	59	7.751e-06	5.631e-05	3.6
660	High	[R].NLSGSTLYPVSNIPR.[S]	1xTMT6plex [N-Term]; 1xPhospho [S3(100)]	Q2KHR2 1xPhospho [S1081(100)]	4.50103e-05	0	1	3	2	Q2KHR2	Q2KHR2 [1079-1093]	0	1926.99	0	14.9	12	14	15	12.5	17.3	12.5	14.7	16	14	0	6.991e-06	3.42
661	High	[R].NLSDTESDSMTADAGLPK.[R]	1xTMT6plex [K18]; 1xTMT6plex [N-Term]; 1xPhospho [S3(100)]	Q9H6X5 1xPhospho [S114(100)]	1.08056e-07	0	1	4	2	Q9H6X5	Q9H6X5 [112-129]	0	2390.12	0	22.5	18.6	17.3	15.7	15.8	15.7	16.2	18.9	25.2	19.9	0	1.036e-08	4.69
662	High	[R].NLTANDPSQEYVASEGEEDPEVEFLK.[S]	1xTMT6plex [K26]; 1xTMT6plex [N-Term]; 1xPhospho [S14(100)]	Q86X95 1xPhospho [S202(100)]	1.37475e-11	0	1	1	10	Q86X95	Q86X95 [189-214]	0	3448.61	0	37.3	34.1	38	39.1	42.8	30.2	29.2	26.7	33.7	25.6	0	6.638e-13	4.97
663	High	[R].NMAPSQQSPVR.[T]	1xOxidation [M2]; 1xTMT6plex [N-Term]; 1xPhospho [S8(100)]	F8WAL6 1xPhospho [S227(100)]	0.000109734	0	1	9	2	F8WAL6	F8WAL6 [220-230]	0	1539.72	0	14.9	17.8	12.5	14.6	17.4	19.4	14.4	13.6	15.3	13.6	0	1.831e-05	3.42
664	High	[R].NMAPGAVCSPGESK.[E]	1xCarbamidomethyl [C8]; 1xTMT6plex [K14]; 1xTMT6plex [N-Term]; 1xPhospho [S9(100)]	Q9C0C2 1xPhospho [S1297(100)]	1.15002e-05	0	1	1	2	Q9C0C2	Q9C0C2 [1289-1302]	0	1942.92	0	16.6	11.8	13.4	19.2	20.2	13.4	12.6	15.4	10.8	11.5	0	1.597e-06	3.49
665	High	[R].NLTSSSLNDISDKPEK.[D]	1xDeamidated [N]; 2xTMT6plex [K13; K16]; 1xTMT6plex [N-Term]; 1xPhospho [S/T]		0.000185351	0	1	5	23	Q9Y6R1	Q9Y6R1 [252-267]	0	2516.31	0	150.2	135.2	153.2	179.9	168.3	106.4	137.7	122.6	177.4	130.1	0	3.221e-05	2.79
666	High	[R].NLTSSSLNDISDKPEK.[D]	2xTMT6plex [K13; K16]; 1xTMT6plex [N-Term]; 1xPhospho [S6(99.8)]	Q9Y6R1 1xPhospho [S257(99.8)]	2.47895e-06	0	1	5	48	Q9Y6R1	Q9Y6R1 [252-267]	0	2515.33	0	790.7	705.5	816.2	1031.1	843.5	584.3	737.4	777.3	984.4	721.2	0	2.397e-06	4.18
667	High	[R].NLLQQSWEDMK.[R]	1xTMT6plex [K11]; 1xTMT6plex [N-Term]; 1xPhospho [S6(100)]	Q8TDM6 1xPhospho [S264(100)]	7.3073e-05	0	1	4	4	Q8TDM6	Q8TDM6 [259-269]	0	1929.95	0	74.1	60.7	70.6	78.9	71.1	42	68.2	68.8	73.5	56.7	0	1.18e-05	3.79
668	High	[R].NIPSPGQLDPDTR.[I]	1xTMT6plex [N-Term]; 1xPhospho [S4(100)]	Q9P2D1 1xPhospho [S2559(100)]	4.50103e-05	0	1	1	6	Q9P2D1	Q9P2D1 [2556-2568]	0	1718.83	0	14	11.8	12.6	15.7	13.6	12	11.7	10.8	10.4	11.5	0	6.964e-06	3.8
669	High	[R].NLPAPTSSLQPSPETLISDK.[K]	1xDeamidated [Q10]; 1xTMT6plex [K20]; 1xTMT6plex [N-Term]; 1xPhospho [S12(100)]	Q9ULJ8-3 1xPhospho [S1153(100)]	1.31551e-06	0	1	4	1	Q9ULJ8-3	Q9ULJ8-3 [1142-1161]	0	2634.37	0	12.4	15.1	10.9	11.6	11.7	9.7	14.4	5.8	6.6	8.4	0	1.531e-07	3.56
670	High	[K].NINTFVETPVQK.[L]	1xTMT6plex [K12]; 1xTMT6plex [N-Term]; 1xPhospho [T8(100)]	P46013 1xPhospho [T2406(100)]	2.67534e-05	0	1	3	2	P46013	P46013 [2399-2410]	0	1928.03	0	14.4	21.2	18.2	13.5	14.8	11.9	6.5	6.3	5.6	9.5	0	3.989e-06	3.03
671	High	[R].NINPSTANSPK.[C]	1xPhospho [S9(100)]; 1xTMT6plex [K11]; 1xTMT6plex [N-Term]	P46937-9 1xPhospho [S344(100)]	2.24394e-05	0	1	6	2	P46937-9	P46937-9 [336-346]	0	1680.87	0	30	26.2	26.1	27.1	24.3	19.2	14.6	15.5	22.9	16.3	0	3.294e-06	4.1
672	High	[K].NLNNSNLFSPVNR.[D]	1xDeamidated [N]; 1xTMT6plex [N-Term]; 1xPhospho [S9(100)]	P52948 1xPhospho [S612(100)]	4.67508e-08	0	1	7	26	P52948	P52948 [604-616]	0	1798.87	0	201.1	228.9	228.8	227.4	239.2	197.3	195.4	197.1	212.2	157.8	0	4.191e-09	4.92
673	High	[K].NLNNSNLFSPVNR.[D]	1xTMT6plex [N-Term]; 1xPhospho [S9(100)]	P52948 1xPhospho [S612(100)]	1.80656e-07	0	1	7	5	P52948	P52948 [604-616]	0	1797.88	0	101.8	102.4	97.6	114.8	109.8	82.4	96.8	96.6	105.2	88.4	0	1.8e-08	4.13
674	High	[R].NLNLVSSTASIK.[D]	1xTMT6plex [K12]; 1xTMT6plex [N-Term]; 1xPhospho [S/T]		0.000138237	0	1	1	8	Q9NRY4	Q9NRY4 [764-775]	0	1784.99	0	17.9	12.5	13.7	16.4	15.2	24	11.1	17	26.9	14.1	0	2.344e-05	2.27
675	High	[R].NLPAPTSSLQPSPETLISDK.[K]	1xTMT6plex [K20]; 1xTMT6plex [N-Term]; 1xPhospho [S12(100)]	Q9ULJ8-3 1xPhospho [S1153(100)]	7.55122e-10	0	1	4	8	Q9ULJ8-3	Q9ULJ8-3 [1142-1161]	0	2633.38	0	30.1	28.8	29.4	34	31.2	22.3	19	25.4	26.2	20.8	0	4.863e-11	5.87
676	High	[K].NQDEESQEAPELLK.[R]	1xTMT6plex [K14]; 1xTMT6plex [N-Term]; 1xPhospho [S6(100)]	Q8NE71 1xPhospho [S595(100)]	6.90834e-05	0	1	3	1	Q8NE71	Q8NE71 [590-603]	0	2168.05	0	9.3	10	12.2	10.7	11.1	11.5	8.9	11.2	9.4	11.4	0	1.111e-05	3.29
677	High	[R].NQASDSENEELPKPR.[V]	1xTMT6plex [K13]; 1xTMT6plex [N-Term]; 2xPhospho [S4(100); S6(100)]	Q96ST2 2xPhospho [S287(100); S289(100)]	0.000128001	0	1	2	4	Q96ST2	Q96ST2 [284-298]	0	2332.06	0	93.3	70.4	92.7	95.6	87.1	71.2	89.2	79.5	73.2	75.6	0	2.157e-05	3.13
678	High	[R].NPYLLSEEEDDDVDGDVNVEK.[N]	1xTMT6plex [K21]; 1xTMT6plex [N-Term]; 1xPhospho [S6(100)]	O60524 1xPhospho [S417(100)]	2.02486e-11	0	1	5	23	O60524	O60524 [412-432]	0	2932.34	0	250.9	231	235.9	229.2	223.3	171.6	219.3	239.7	217.6	177.6	0	9.716e-13	6.66
679	High	[K].NPSDSAVHSPFTK.[R]	1xTMT6plex [K13]; 1xTMT6plex [N-Term]; 1xPhospho [S9(100)]	Q14157-5 1xPhospho [S416(100)]	2.99396e-05	0	1	6	6	Q14157-5	Q14157-5 [408-420]	0	1924.96	0	46.3	54.1	49	38.1	46.7	36	20.5	20.7	28.6	24.9	0	4.487e-06	3.58
680	High	[K].NPPPSPAPEPTVIR.[L]	1xTMT6plex [N-Term]; 1xPhospho [S5(100)]	Q0D2K0 1xPhospho [S427(100)]	1.58961e-05	0	1	2	3	Q0D2K0	Q0D2K0 [423-436]	0	1780.92	0	7.2	11.4	13.1	12.5	10	10	11.3	10.4	11.1	9.1	0	2.268e-06	3.24
681	High	[K].NQAAIQGRPPYAASAEEVAK.[E]	1xTMT6plex [K20]; 1xTMT6plex [N-Term]; 1xPhospho [S14(100)]	Q9NZB2-6 1xPhospho [S1051(100)]	7.27819e-06	0	1	3	2	Q9NZB2-6	Q9NZB2-6 [1038-1057]	0	2609.35	0	14.3	15.7	10.6	14.8	11.4	7.2	6.7	10	9.5	8.2	0	9.755e-07	3.55
682	High	[R].NPPGEDCEPLVGSPK.[R]	1xCarbamidomethyl [C7]; 1xTMT6plex [K15]; 1xTMT6plex [N-Term]; 1xPhospho [S13(100)]	Q9Y6Q6 1xPhospho [S463(100)]	0.000168102	0	1	3	3	Q9Y6Q6	Q9Y6Q6 [451-465]	0	2134.03	0	12.5	13.8	9.4	10.6	12.4	11.1	8.8	6.9	10.7	5	0	2.901e-05	2.88
683	High	[R].NQSLGQSAPSLTAGLK.[E]	1xDeamidated [Q/N]; 1xTMT6plex [K16]; 1xTMT6plex [N-Term]; 1xPhospho [S7(100)]	Q6P0Q8 1xPhospho [S148(100)]	1.93576e-05	0	1	2	4	Q6P0Q8	Q6P0Q8 [142-157]	0	2111.11	0	12.8	19.8	16.7	15.7	15.3	11.2	13.1	11.5	18	9.8	0	6.983e-06	3.05
684	High	[R].NQSLGQSAPSLTAGLK.[E]	1xTMT6plex [K16]; 1xTMT6plex [N-Term]; 1xPhospho [S7(100)]	Q6P0Q8 1xPhospho [S148(100)]	5.30222e-06	0	1	2	6	Q6P0Q8	Q6P0Q8 [142-157]	0	2110.13	0	43.6	41.5	43.3	29.3	39.9	37.2	35.7	37.4	78.9	35.8	0	1.448e-06	3.48
685	High	[K].NQQGFSPK.[A]	1xTMT6plex [K8]; 1xTMT6plex [N-Term]; 1xPhospho [S6(100)]	Q9NS87 1xPhospho [S568(100)]	0.00019327	0	1	5	2	Q9NS87	Q9NS87 [563-570]	0	1443.74	0	32.1	35.7	35.8	28.2	40.2	23.5	15.2	22.7	21.1	21.6	0	3.376e-05	3.49
686	High	[K].NQKPSQVNGAPGSPTEPAGQK.[Q]	2xDeamidated [N/Q]; 2xTMT6plex [K3; K21]; 1xTMT6plex [N-Term]; 1xPhospho [S13(100)]	Q9BQG0-2 1xPhospho [S1267(100)]	4.48171e-08	0	1	3	23	Q9BQG0-2	Q9BQG0-2 [1255-1275]	0	2861.46	0	45.1	28.5	36.6	41.8	38.4	24.4	35	30.9	31	27.9	0	3.989e-09	4.17
687	High	[K].NQKPSQVNGAPGSPTEPAGQK.[Q]	1xDeamidated [N/Q]; 2xTMT6plex [K3; K21]; 1xTMT6plex [N-Term]; 1xPhospho [S13(100)]	Q9BQG0-2 1xPhospho [S1267(100)]	2.72154e-11	0	1	3	20	Q9BQG0-2	Q9BQG0-2 [1255-1275]	0	2860.48	0	73.9	74.3	77	78.6	72.6	54.3	61.2	60.8	70.4	54.8	0	1.339e-12	5.22
688	High	[R].NQGIEGSPGGR.[V]	1xTMT6plex [N-Term]; 1xPhospho [S7(100)]	Q6ZUT6 1xPhospho [S193(100)]	2.49364e-05	0	1	4	3	Q6ZUT6	Q6ZUT6 [187-197]	0	1380.65	0	34.7	30.7	37.5	25.9	30.1	22.4	19.1	19	23.5	25.4	0	3.682e-06	3.41
689	High	[K].NPPENSDSGTGK.[K]	1xTMT6plex [K12]; 1xTMT6plex [N-Term]; 1xPhospho [T10(100)]	P55010 1xPhospho [T153(100)]	5.51815e-05	0	1	2	3	P55010	P55010 [144-155]	0	1740.82	0	62.6	66.1	68.7	58.4	64.9	60.2	66.1	66.7	71.9	50.4	0	8.693e-06	3.73
690	High	[R].NPLPPILGSPTK.[A]	1xTMT6plex [K12]; 1xTMT6plex [N-Term]; 1xPhospho [S9(100)]	O75385 1xPhospho [S623(100)]	1.68435e-08	0	1	1	9	O75385	O75385 [615-626]	0	1772.01	0	73.8	76.4	66.9	91.6	73.7	60.8	51.9	67.5	54.1	56.3	0	3.197e-09	5.13
691	High	[R].NNMTASMFDLSMK.[D]	1xTMT6plex [K13]; 1xTMT6plex [N-Term]; 1xPhospho [S6(100)]	Q6WKZ4 1xPhospho [S156(100)]; Q7L804 1xPhospho [S150(100)]	1.34259e-05	0	2	6	2	Q6WKZ4; Q7L804	Q6WKZ4 [151-163]; Q7L804 [145-157]	0	2027.94	0	38.9	72.5	45.3	41	52.3	35.7	14	21.1	66.9	36.9	0	1.883e-06	3.98
692	High	[K].NNEESPTATVAEQGEDITSK.[K]	1xTMT6plex [K20]; 1xTMT6plex [N-Term]; 1xPhospho [S5(100)]	Q13451 1xPhospho [S13(100)]	5.08537e-07	0	1	2	2	Q13451	Q13451 [9-28]	0	2658.25	0	14.6	16.2	17.3	18.8	17.8	14.5	18.9	19.4	15.6	16.9	0	5.497e-08	4.28
693	High	[K].NPIHNIPSTLDK.[Q]	1xTMT6plex [K12]; 1xTMT6plex [N-Term]; 1xPhospho [T9(100)]	Q6T4R5 1xPhospho [T332(100)]	4.86271e-05	0	1	6	13	Q6T4R5	Q6T4R5 [324-335]	0	1887.01	0	131.3	135	129.3	163.4	148.1	101.6	106.6	100.1	144.1	111.9	0	2.187e-05	3.56
694	High	[R].NPGNQAAYEHFETMK.[N]	1xTMT6plex [K15]; 1xTMT6plex [N-Term]; 1xPhospho [Y8(100)]	P18206 1xPhospho [Y692(100)]	1.12758e-08	0	1	3	2	P18206	P18206 [685-699]	0	2275.06	0	29.4	26.4	27	29	29.9	26.1	32.3	36.8	40.1	28	0	8.954e-10	4.22
695	High	[R].NPEAALSPTFR.[S]	1xTMT6plex [N-Term]; 1xPhospho [S7(100)]	Q86U44 1xPhospho [S43(100)]	2.93525e-06	0	1	4	4	Q86U44	Q86U44 [37-47]	0	1511.75	0	70.5	90.6	90.2	89	81.8	63.3	50	52.1	83	52.7	0	3.667e-07	4.18
696	High	[R].NNSPPTVGAFGHTR.[C]	1xDeamidated [N]; 1xTMT6plex [N-Term]; 1xPhospho [S3(100)]	Q86XL3 1xPhospho [S662(100)]	5.57003e-06	0	1	3	8	Q86XL3	Q86XL3 [660-673]	0	1764.83	0	11.2	13.2	15.3	14.6	13.1	14.2	7.7	13.7	13.5	6.5	0	7.282e-07	3.36
697	High	[R].NNSPPTVGAFGHTR.[C]	1xTMT6plex [N-Term]; 1xPhospho [S3(100)]	Q86XL3 1xPhospho [S662(100)]	6.48539e-05	0	1	3	1	Q86XL3	Q86XL3 [660-673]	0	1763.84	0	14.6	11.8	10.7	15.1	15.4	12	14.8	9.1	18.2	10.9	0	1.037e-05	3.46
698	High	[K].QEAKPQQAAGMLSPK.[T]	1xOxidation [M11]; 2xTMT6plex [K4; K15]; 1xTMT6plex [N-Term]; 1xPhospho [S13(100)]	Q13428-4 1xPhospho [S1293(100)]; E7ETY2 1xPhospho [S1257(100)]	6.10378e-06	0	2	9	6	Q13428-4; E7ETY2	Q13428-4 [1281-1295]; E7ETY2 [1245-1259]	0	2367.27	0	102.8	97.1	100.4	106	111	70.3	80.4	77.4	93.9	82	0	8.077e-07	3.95
699	High	[K].QEAGISEGQGTAGEEEEK.[K]	1xTMT6plex [K18]; 1xTMT6plex [N-Term]; 1xPhospho [T11(100)]	O43583 1xPhospho [T86(100)]	3.52764e-08	0	1	2	2	O43583	O43583 [76-93]	0	2387.1	0	10.6	8.1	9.3	9.5	13	12	9.6	13.9	10	9.6	0	3.078e-09	3.81
700	High	[K].QEAGGLGISIK.[G]	1xTMT6plex [K11]; 1xTMT6plex [N-Term]; 1xPhospho [S9(100)]	Q13425 1xPhospho [S129(100)]	6.17436e-05	0	1	2	3	Q13425	Q13425 [121-131]	0	1610.89	0	13.9	13.8	15	14.8	20.6	17.4	17.8	21.9	31.7	12.5	0	9.854e-06	2.84
701	High	[K].QEAGDSPPPAPGTPK.[A]	1xTMT6plex [K15]; 1xTMT6plex [N-Term]; 2xPhospho [S6(100); T13(100)]	J3KR72 2xPhospho [S710(100); T717(100)]	1.31551e-06	0	1	4	2	J3KR72	J3KR72 [705-719]	0	2066.96	0	25.7	22.7	22.7	30	29.1	20.3	16.6	18.4	19.2	16.8	0	1.531e-07	4.5
702	High	[K].QEAGDSPPPAPGTPK.[A]	1xTMT6plex [K15]; 1xTMT6plex [N-Term]; 1xPhospho [T13(100)]	J3KR72 1xPhospho [T717(100)]	7.76137e-08	0	1	4	8	J3KR72	J3KR72 [705-719]	0	1986.99	0	148.9	146.9	148.6	141.8	146.2	121.8	116.5	130.4	122.2	109	0	4.953e-08	4.86
703	High	[R].QDVPPSPSQVAR.[L]	1xTMT6plex [N-Term]; 1xPhospho [S]		0.000105219	0	1	9	18	Q8TEW0	Q8TEW0 [1330-1341]	0	1589.79	0	218	217.3	211.6	215	245.3	195.2	137.8	134.7	182.7	159.4	0	1.743e-05	3.25
704	High	[R].QDVPPSPPQHQR.[M]	1xDeamidated [Q]; 1xTMT6plex [N-Term]; 1xPhospho [S6(100)]	Q8TEW8 1xPhospho [S1162(100)]	2.03348e-05	0	1	8	12	Q8TEW8	Q8TEW8 [1157-1168]	0	1695.81	0	74.3	81.2	88.9	87.2	97.6	73.9	63.9	74.2	83.1	52.8	0	3.784e-06	3.71
705	High	[R].QDVPPSPPQHQR.[M]	1xTMT6plex [N-Term]; 1xPhospho [S6(100)]	Q8TEW8 1xPhospho [S1162(100)]	1.2691e-05	0	1	8	10	Q8TEW8	Q8TEW8 [1157-1168]	0	1694.82	0	84.2	115	92.4	94	122.3	97.2	77.2	80.4	82.9	70.7	0	3.024e-06	3.67
706	High	[R].QDVDNASLAR.[L]	1xDeamidated [N/Q]; 1xTMT6plex [N-Term]; 1xPhospho [S7(100)]	P08670 1xPhospho [S214(100)]	0.000222171	0	1	4	21	P08670	P08670 [208-217]	0	1398.65	0	472.8	512.4	495.1	488.8	490.2	425.4	437.1	427.2	426	356.8	0.001184	0.01113	3.41
707	High	[R].QEAIPDLEDSPPVSDSEEQQESAR.[A]	1xTMT6plex [N-Term]; 2xPhospho [S10(100); S14(100)]	Q9BTC0 2xPhospho [S805(100); S809(100)]	3.84272e-11	0	1	2	10	Q9BTC0	Q9BTC0 [796-819]	0	3045.28	0	25.3	15.7	26.6	19.7	20.5	20.1	25.5	25.6	26	23.2	0	1.945e-12	5.41
708	High	[R].QDVDLCLVSSCEYK.[H]	2xCarbamidomethyl [C6; C11]; 1xTMT6plex [K14]; 1xTMT6plex [N-Term]; 1xPhospho [S10(99.7)]	P46821 1xPhospho [S2087(99.7)]	7.67516e-05	0	1	1	4	P46821	P46821 [2078-2091]	0	2254.05	0	14.7	13.1	16.2	12.3	13.5	13.5	17.7	15.4	18.4	11.4	0	1.242e-05	2.95
709	High	[R].QDITLEPSPTAR.[A]	1xTMT6plex [N-Term]; 1xPhospho [S8(100)]	Q96DN6 1xPhospho [S975(100)]	3.5748e-06	0	1	1	2	Q96DN6	Q96DN6 [968-979]	0	1636.81	0	10.4	10.8	12.2	14.2	10.8	10.3	15.4	6.5	10.7	8.2	0	4.517e-07	4.04
710	High	[R].QDKPLSPAGSSQEAADTPDTR.[H]	1xTMT6plex [K3]; 1xTMT6plex [N-Term]; 1xPhospho [S6(100)]	P13994 1xPhospho [S362(100)]	7.76137e-08	0	1	1	6	P13994	P13994 [357-377]	0	2709.31	0	20.3	16	24.2	25.9	20.1	14.4	15.3	16.3	19.6	13.7	0	7.237e-09	3.78
711	High	[K].QDGGTAPVASASPK.[L]	1xDeamidated [Q1]; 1xTMT6plex [K14]; 1xTMT6plex [N-Term]; 1xPhospho [S12(100)]	Q96T37 1xPhospho [S781(100)]	2.26215e-06	0	1	5	1	Q96T37	Q96T37 [770-783]	0	1824.91	0	13.6	11.7	16.2	13.8	15	13.7	15.8	10.6	14.6	12.4	0	2.769e-07	3.55
712	High	[R].QDSWEVVEGLR.[G]	1xTMT6plex [N-Term]; 1xPhospho [S3(100)]	Q9H4L5 1xPhospho [S34(100)]	1.19962e-05	0	1	11	6	Q9H4L5	Q9H4L5 [32-42]	0	1626.77	0	43.7	42.4	42.3	40.5	35.9	42.2	59.5	69.7	52.8	45.7	0	2.221e-06	3.95
713	High	[K].QDSNVNEEWK.[S]	1xTMT6plex [K10]; 1xTMT6plex [N-Term]; 1xPhospho [S3(100)]	Q99570 1xPhospho [S853(100)]	0.000194622	0	1	1	2	Q99570	Q99570 [851-860]	0	1786.84	0	8.8	10.6	12.1	49	53.8	36.5	14.4	17.4	15.9	19.6	0	3.4e-05	3.75
714	High	[K].QDQISGLSQSEVK.[T]	1xTMT6plex [K13]; 1xTMT6plex [N-Term]; 1xPhospho [S8(100)]	Q99590 1xPhospho [S533(100)]	3.47033e-05	0	1	3	2	Q99590	Q99590 [526-538]	0	1957	0	21.7	19.8	18.4	20.8	23.8	17.1	17.3	18.4	19.5	14.3	0	5.267e-06	3.58
715	High	[R].QDPVVHLSPNK.[Q]	1xDeamidated [N10]; 1xTMT6plex [K11]; 1xTMT6plex [N-Term]; 1xPhospho [S8(100)]	O43166 1xPhospho [S1270(100)]	5.44117e-05	0	1	4	2	O43166	O43166 [1263-1273]	0	1772.93	0	16.1	12.1	15.7	15.1	16.8	13.4	5.9	11.4	9.3	11.2	0	8.558e-06	3.34
716	High	[R].QDPVVHLSPNK.[Q]	1xTMT6plex [K11]; 1xTMT6plex [N-Term]; 1xPhospho [S8(100)]	O43166 1xPhospho [S1270(100)]	3.19399e-06	0	1	4	5	O43166	O43166 [1263-1273]	0	1771.95	0	110.4	96	89.1	110.5	101.5	69.9	55	60.3	62.3	56.5	0	4.001e-07	4.06
717	High	[R].QDPVTYISETDEEDDFMCK.[K]	1xCarbamidomethyl [C18]; 1xTMT6plex [K19]; 1xTMT6plex [N-Term]; 1xPhospho [S8(99.7)]	P35251 1xPhospho [S108(99.7)]	2.09442e-07	0	1	3	4	P35251	P35251 [101-119]	0	2860.23	0	12.6	14.6	12.4	17.7	15	12.5	17.9	18.4	21.7	13.3	0	2.115e-08	4.03
718	High	[K].QEPLEEDSPSSSSAGLDK.[A]	1xDeamidated [Q1]; 1xTMT6plex [K18]; 1xTMT6plex [N-Term]; 1xPhospho [S8(100)]	P15408 1xPhospho [S230(100)]	2.83492e-07	0	1	4	4	P15408	P15408 [223-240]	0	2415.12	0	31.6	23.2	26.6	31.2	32	27.4	31.1	27.9	30.1	24.9	0	2.93e-08	4.12
719	High	[K].QEPLEEDSPSSSSAGLDK.[A]	1xTMT6plex [K18]; 1xTMT6plex [N-Term]; 1xPhospho [S8(100)]	P15408 1xPhospho [S230(100)]	2.6246e-08	0	1	4	15	P15408	P15408 [223-240]	0	2414.14	0	52.8	59.4	57.3	45.6	55.9	44.1	59.4	51	55.8	46.4	0	2.236e-09	4.12
720	High	[K].QEPGGSHGSETEDTGR.[S]	1xTMT6plex [N-Term]; 1xPhospho [S9(100)]	Q9UKJ3 1xPhospho [S653(100)]	4.44865e-07	0	1	2	1	Q9UKJ3	Q9UKJ3 [645-660]	0	1952.82	0	16.7	16.6	19.9	15	16.8	14.2	14.7	18.8	17	15	0	4.756e-08	4.32
721	High	[K].QEPESEEEEEEKQEK.[E]	2xTMT6plex [K12; K15]; 1xTMT6plex [N-Term]; 1xPhospho [S5(100)]	P49756 1xPhospho [S583(100)]	6.86002e-05	0	1	1	2	P49756	P49756 [579-593]	1	2644.25	0	74.5	64.9	67.4	75.5	72.7	44	71.4	64.5	61.1	53.9	0	1.102e-05	3.5
722	High	[K].QEPESEEEEEEK.[Q]	1xDeamidated [Q1]; 1xTMT6plex [K12]; 1xTMT6plex [N-Term]; 1xPhospho [S5(100)]	P49756 1xPhospho [S583(100)]	0.000137273	0	1	1	3	P49756	P49756 [579-590]	0	2030.87	0	50.4	43.5	50.5	50.4	46.8	33.9	44.7	43.9	44.3	31.8	0	2.336e-05	3.72
723	High	[K].QEPCAQHNGSEPASPKR.[E]	1xCarbamidomethyl [C4]; 1xDeamidated [N8]; 1xTMT6plex [K16]; 1xTMT6plex [N-Term]; 1xPhospho [S14(100)]	Q8N6T7 1xPhospho [S330(100)]	0.000108969	0	1	3	1	Q8N6T7	Q8N6T7 [317-333]	1	2432.14	0	11.6	14.9	12	11.8	10.9	11.9	9.8	9.4	9.5	9.3	0	1.811e-05	3.73
724	High	[K].QEPCAQHNGSEPASPK.[R]	1xCarbamidomethyl [C4]; 1xDeamidated [N/Q]; 1xTMT6plex [K16]; 1xTMT6plex [N-Term]; 1xPhospho [S14(100)]	Q8N6T7 1xPhospho [S330(100)]	5.66191e-12	0	1	3	11	Q8N6T7	Q8N6T7 [317-332]	0	2276.04	0	135.5	121.2	138.1	145.5	139.4	96.9	143.2	121.5	122.7	109.1	0	2.461e-13	6.29
725	High	[K].QEPCAQHNGSEPASPK.[R]	1xCarbamidomethyl [C4]; 1xTMT6plex [K16]; 1xTMT6plex [N-Term]; 1xPhospho [S14(100)]	Q8N6T7 1xPhospho [S330(100)]	9.71897e-07	0	1	3	1	Q8N6T7	Q8N6T7 [317-332]	0	2275.06	0	12.2	9.2	10.7	12.3	8.6	12.2	9.7	13.5	11.1	9.1	0	1.107e-07	4.13
726	High	[R].QESCLGNSPPFEK.[E]	1xCarbamidomethyl [C4]; 1xTMT6plex [K13]; 1xTMT6plex [N-Term]; 1xPhospho [S8(100)]	Q86W56 1xPhospho [S291(100)]	1.69353e-05	0	1	3	2	Q86W56	Q86W56 [284-296]	0	2030.97	0	35.3	32.4	33.5	37.4	33.3	36.1	30.5	27	29.3	24.7	0	2.432e-06	3.48
727	High	[K].QERLSPEVAPPAHR.[R]	1xDeamidated [Q1]; 1xTMT6plex [N-Term]; 1xPhospho [S5(100)]	Q8TAD8 1xPhospho [S35(100)]	9.3113e-06	0	1	1	4	Q8TAD8	Q8TAD8 [31-44]	1	1896.95	0	26.9	35.6	26.3	35.7	35.5	31.6	28.9	27.9	33.3	21.5	0	1.271e-06	4.23
728	High	[R].QEQPSIESTSPISR.[T]	1xTMT6plex [N-Term]; 1xPhospho [S10(98.8)]	Q5T5P2 1xPhospho [S1650(98.8)]	0.000100888	0	1	2	2	Q5T5P2	Q5T5P2 [1641-1654]	0	1867.9	0	14.8	10.9	10.1	5.9	14.7	10.5	10.3	8.6	9.5	9	0	1.669e-05	3.11
729	High	[K].QERLSPEVAPPAHR.[R]	1xTMT6plex [N-Term]; 1xPhospho [S5(100)]	Q8TAD8 1xPhospho [S35(100)]	1.06435e-05	0	1	1	6	Q8TAD8	Q8TAD8 [31-44]	1	1895.97	0	53.8	64.9	64.8	61.2	60.1	57.7	51	52.4	51.7	50.8	0	1.466e-06	4.05
730	High	[K].QEESESPVERPLK.[E]	1xTMT6plex [K13]; 1xTMT6plex [N-Term]; 1xPhospho [S6(100)]	Q5R363 1xPhospho [S482(100)]	1.71753e-05	0	1	6	6	Q5R363	Q5R363 [477-489]	0	2066.06	0	256.4	248.2	260.5	233.9	239.3	225.6	217.8	226.8	220.5	184.2	0	2.456e-06	4.22
731	High	[R].QEEIDESDDDLDDKPSPIK.[K]	1xDeamidated [Q1]; 2xTMT6plex [K14; K19]; 1xTMT6plex [N-Term]; 1xPhospho [S7(100)]	Q9ULH1-2 1xPhospho [S720(100)]	5.71537e-05	0	1	4	1	Q9ULH1-2	Q9ULH1-2 [714-732]	0	2956.42	0	20.3	19.5	13.4	16.5	22.1	15.3	17.5	16.9	18.2	14.4	0	9.016e-06	2.91
732	High	[R].QEEIDESDDDLDDKPSPIK.[K]	2xTMT6plex [K14; K19]; 1xTMT6plex [N-Term]; 1xPhospho [S7(100)]	Q9ULH1-2 1xPhospho [S720(100)]	1.82063e-09	0	1	4	9	Q9ULH1-2	Q9ULH1-2 [714-732]	0	2955.43	0	354	271.4	318.5	322.8	288	220.2	312.8	309.5	309.2	267.8	0	1.258e-10	6.16
733	High	[R].QEEGADASEEDPTPAGEEDVK.[D]	1xTMT6plex [K21]; 1xTMT6plex [N-Term]; 1xPhospho [S8(100)]	Q86X53 1xPhospho [S254(100)]	1.35409e-08	0	1	3	3	Q86X53	Q86X53 [247-267]	0	2741.21	0	8.2	8	9.9	9.8	11.2	9.1	12.6	11.7	12.6	8.8	0	1.098e-09	4.41
734	High	[K].QEGPATQVDSAVGTLPATSPQSTSVQAK.[G]	1xTMT6plex [K28]; 1xTMT6plex [N-Term]; 1xPhospho [S19(99.4)]	E7ETY2 1xPhospho [S1110(99.4)]	9.95844e-16	0	1	4	6	E7ETY2	E7ETY2 [1092-1119]	0	3293.67	0	16	15.1	18.5	14.2	12.2	14	13	13.2	11.6	15.2	0	2.164e-17	7.45
735	High	[R].QELAVFCSPEPPAK.[T]	1xCarbamidomethyl [C7]; 1xTMT6plex [K14]; 1xTMT6plex [N-Term]; 1xPhospho [S8(100)]	Q9Y490 1xPhospho [S2162(100)]	4.41541e-06	0	1	1	7	Q9Y490	Q9Y490 [2155-2168]	0	2111.06	0	27.5	19.7	23.9	24.3	18.8	24.6	33.1	27.4	28.4	20.1	0	5.69e-07	3.55
736	High	[K].QEKPAEKPAETPVATSPTATDSTSGDSSR.[S]	2xTMT6plex [K3; K7]; 1xTMT6plex [N-Term]; 1xPhospho [S16(100)]	P54727 1xPhospho [S160(100)]	1.26518e-15	0	1	3	28	P54727	P54727 [145-173]	0	3712.85	0	112.8	95.3	99.4	99.9	110.2	86.7	130.1	108.2	104.9	93	0	2.801e-17	7.67
737	High	[K].QDDSPPRPIIGPALPPGFIK.[S]	1xTMT6plex [K20]; 1xTMT6plex [N-Term]; 1xPhospho [S4(100)]	Q8IXQ4 1xPhospho [S105(100)]	2.93525e-06	0	1	2	2	Q8IXQ4	Q8IXQ4 [102-121]	0	2653.45	0	31.3	20.6	27	28.8	27	22.1	22.5	25.2	24.7	18.2	0	1.385e-06	3.44
738	High	[R].QAEDEACGSIK.[L]	1xCarbamidomethyl [C7]; 1xTMT6plex [K11]; 1xTMT6plex [N-Term]; 1xPhospho [S9(100)]	F8W7S1 1xPhospho [S242(100)]	0.000132557	0	1	3	1	F8W7S1	F8W7S1 [234-244]	0	1745.82	0	14.4	20.8	18.9	16.9	19.9	13.7	14.9	12.4	17.1	15.4	0	2.255e-05	3.06
739	High	[R].QADPQPQAWPPPDSPVRVDTVR.[V]	2xDeamidated [Q5; Q]; 1xTMT6plex [N-Term]; 1xPhospho [S14(100)]	Q63ZY3 1xPhospho [S323(100)]; Q63ZY3-2 1xPhospho [S323(100)]	5.37739e-06	0	2	4	6	Q63ZY3; Q63ZY3-2	Q63ZY3 [310-331]; Q63ZY3-2 [310-331]	1	2767.33	0	8.7	9.8	10.8	11.8	10.7	14.9	14.1	12.3	11.9	11.1	0	7.055e-07	3.89
740	High	[R].QADPQPQAWPPPDSPVRVDTVR.[V]	1xDeamidated [Q]; 1xTMT6plex [N-Term]; 1xPhospho [S14(100)]	Q63ZY3 1xPhospho [S323(100)]; Q63ZY3-2 1xPhospho [S323(100)]	2.93964e-10	0	2	4	13	Q63ZY3; Q63ZY3-2	Q63ZY3 [310-331]; Q63ZY3-2 [310-331]	1	2766.34	0	51.1	48	59.5	54.5	63.7	55.9	56.6	54.6	50.4	38.2	0	1.743e-11	5.31
741	High	[R].QADPQPQAWPPPDSPVRVDTVR.[V]	1xTMT6plex [N-Term]; 1xPhospho [S14(100)]	Q63ZY3 1xPhospho [S323(100)]; Q63ZY3-2 1xPhospho [S323(100)]	1.7589e-11	0	2	4	14	Q63ZY3; Q63ZY3-2	Q63ZY3 [310-331]; Q63ZY3-2 [310-331]	1	2765.36	0	97.3	97.6	100.2	100.2	108.5	109.2	122.7	110.8	116.9	90	0	3.368e-12	6.1
742	High	[R].QADPQPQAWPPPDSPVR.[V]	1xDeamidated [Q]; 1xTMT6plex [N-Term]; 1xPhospho [S14(100)]	Q63ZY3 1xPhospho [S323(100)]; Q63ZY3-2 1xPhospho [S323(100)]	4.91126e-08	0	2	4	3	Q63ZY3; Q63ZY3-2	Q63ZY3 [310-326]; Q63ZY3-2 [310-326]	0	2196.03	0	14.6	17.6	11.5	15.4	17.7	14.3	8.6	13.6	13.9	15.8	0	4.418e-09	4.83
743	High	[R].QADPQPQAWPPPDSPVR.[V]	1xTMT6plex [N-Term]; 1xPhospho [S14(100)]	Q63ZY3 1xPhospho [S323(100)]; Q63ZY3-2 1xPhospho [S323(100)]	2.08269e-11	0	2	4	7	Q63ZY3; Q63ZY3-2	Q63ZY3 [310-326]; Q63ZY3-2 [310-326]	0	2195.05	0	86.1	65.5	89.9	99.1	101	80.7	112.2	99.2	103.4	76	0	1.004e-12	6.4
744	High	[K].NYSDGSETSSEFSK.[M]	1xTMT6plex [K14]; 1xTMT6plex [N-Term]; 2xPhospho [S3(100); S6(100)]	Q9H4L5 2xPhospho [S320(100); S323(100)]	5.07207e-05	0	1	8	1	Q9H4L5	Q9H4L5 [318-331]	0	2155.89	0	10.3	9.7	15.6	16.6	13.8	11.4	18.9	14.3	17.4	11	0	7.96e-06	3.46
745	High	[R].NYQQNYQNSESGEK.[N]	2xDeamidated [Q/N]; 1xTMT6plex [K14]; 1xTMT6plex [N-Term]; 1xPhospho [S9(100)]	H0Y449 1xPhospho [S215(100)]	8.29083e-05	0	1	4	9	H0Y449	H0Y449 [207-220]	0	2228.97	0	42	39.5	38	39	39.8	36	42.1	39.3	42.3	33.8	0	1.354e-05	3.33
746	High	[R].QACTAQTPEPLR.[R]	1xCarbamidomethyl [C3]; 1xTMT6plex [N-Term]; 1xPhospho [T7(100)]	Q86VI3 1xPhospho [T1415(100)]	4.11527e-06	0	1	2	2	Q86VI3	Q86VI3 [1409-1420]	0	1680.8	0	36.6	45.6	37.3	33.4	46	38.9	18.9	22.3	34.3	23.4	0	5.25e-07	4.06
747	High	[R].NYQQNYQNSESGEK.[N]	1xDeamidated [N/Q]; 1xTMT6plex [K14]; 1xTMT6plex [N-Term]; 1xPhospho [S9(100)]	H0Y449 1xPhospho [S215(100)]	8.20802e-07	0	1	4	36	H0Y449	H0Y449 [207-220]	0	2227.99	0	134.6	119.1	146.1	155.3	137.7	99.2	152.2	151	154.2	121.1	0	3.135e-07	4.46
748	High	[R].QAHDLSPAAESSSTFSFSGR.[D]	1xDeamidated [Q1]; 1xTMT6plex [N-Term]; 1xPhospho [S6(100)]	O95425-3 1xPhospho [S221(100)]	5.23998e-12	0	1	4	5	O95425-3	O95425-3 [216-235]	0	2392.07	0	12.5	16.2	11.8	12.5	12.3	12.2	10.6	10.2	14.9	9.1	0	2.253e-13	5.94
749	High	[R].QAHDLSPAAESSSTFSFSGR.[D]	1xTMT6plex [N-Term]; 1xPhospho [S6(100)]	O95425-3 1xPhospho [S221(100)]	1.59437e-12	0	1	4	18	O95425-3	O95425-3 [216-235]	0	2391.08	0	81.1	75.7	72.7	85.8	82.3	79.3	65.6	65.3	82.5	63	0	6.242e-14	6.78
750	High	[R].QAGAPGGSSGSGGSPELSALR.[L]	1xTMT6plex [N-Term]; 1xPhospho [S14(100)]	Q9Y2J4-4 1xPhospho [S598(100)]	3.63227e-11	0	1	3	20	Q9Y2J4-4	Q9Y2J4-4 [585-605]	0	2152.02	0	13.5	12	13.2	16.3	9.8	8.9	8.9	12.7	11.2	11.6	0	1.825e-12	5.5
751	High	[R].QAEEECAHRGSPLPK.[K]	1xCarbamidomethyl [C6]; 1xTMT6plex [K15]; 1xTMT6plex [N-Term]; 1xPhospho [S11(100)]	Q9H147 1xPhospho [S161(100)]	2.93146e-05	0	1	4	2	Q9H147	Q9H147 [151-165]	1	2247.1	0	31.4	29.8	38.6	40.1	44.3	29.7	16.8	18.1	28.3	17.2	0	4.381e-06	3.38
752	High	[K].QAENDSSNDDKTK.[K]	2xTMT6plex [K11; K13]; 1xTMT6plex [N-Term]; 1xPhospho [S6(99.6)]	Q9BXP5 1xPhospho [S319(99.6)]	0.000217577	0	1	5	1	Q9BXP5	Q9BXP5 [314-326]	1	2219.08	0	22.7	22.2	19.8	20.2	23	11.1	25.2	17.5	21	18.1	0	3.85e-05	3.65
753	High	[R].QAEMGTQEKSPGTSPLLSR.[K]	1xTMT6plex [K9]; 1xTMT6plex [N-Term]; 2xPhospho [S10(100); T13(99.6)]	Q9BRS8 2xPhospho [S447(100); T450(99.6)]	4.46951e-05	0	1	1	2	Q9BRS8	Q9BRS8 [438-456]	1	2635.26	0	11.6	19.7	13.1	13.4	13.6	6.6	4.4	6.7	5.9	6	0	6.931e-06	3.07
754	High	[R].NYQQNYQNSESGEK.[N]	1xTMT6plex [K14]; 1xTMT6plex [N-Term]; 1xPhospho [S9(100)]	H0Y449 1xPhospho [S215(100)]	5.6142e-08	0	1	4	12	H0Y449	H0Y449 [207-220]	0	2227.01	0	131.5	121.9	132.2	142.7	117.3	88.3	142.4	151.9	166.1	130	0	5.101e-09	5.42
755	High	[R].NVPQEESLEDSDVDADFK.[A]	1xDeamidated [Q/N]; 1xTMT6plex [K18]; 1xTMT6plex [N-Term]; 1xPhospho [S11(100)]	O00505 1xPhospho [S60(100)]	1.28897e-08	0	1	1	4	O00505	O00505 [50-67]	0	2576.17	0	46.1	37.6	31	34.8	36.6	21.3	37.5	31.9	33.8	32.4	0	1.038e-09	4.56
756	High	[R].NVPQEESLEDSDVDADFK.[A]	1xTMT6plex [K18]; 1xTMT6plex [N-Term]; 1xPhospho [S11(100)]	O00505 1xPhospho [S60(100)]	5.1612e-09	0	1	1	26	O00505	O00505 [50-67]	0	2575.19	0	365.6	303.9	349.3	343.9	325.2	227.8	361	371.6	367	322.3	0	6.125e-10	6.02
757	High	[R].NVPHEDICEDSDIDGDYR.[V]	1xCarbamidomethyl [C8]; 1xTMT6plex [N-Term]; 1xPhospho [S11(100)]	O00629 1xPhospho [S60(100)]	6.88833e-09	0	1	1	5	O00629	O00629 [50-67]	0	2458.01	0	14.2	17.9	13.9	12.8	13.5	10	14.1	16.9	17.7	14.8	0	5.293e-10	4.67
758	High	[R].NVPASDEEEGAVLFDNSSK.[V]	1xTMT6plex [K19]; 1xTMT6plex [N-Term]; 1xPhospho [S5(100)]	Q6ZVL6 1xPhospho [S1333(100)]	1.2022e-10	0	1	2	4	Q6ZVL6	Q6ZVL6 [1329-1347]	0	2546.21	0	20.1	21.3	21	21	22.8	12.6	9.8	8.6	11.3	13.3	0	6.633e-12	6.12
759	High	[K].NVSEELDRTPPEVSK.[K]	1xTMT6plex [K15]; 1xTMT6plex [N-Term]; 1xPhospho [T9(100)]	Q15393 1xPhospho [T1200(100)]	6.87968e-06	0	1	2	3	Q15393	Q15393 [1192-1206]	1	2238.14	0	27.2	21.3	28.8	30.7	29.6	16.9	23.2	26.4	21.9	21.8	0	9.192e-07	3.59
760	High	[R].NYILDQTNVYGSAQR.[R]	1xTMT6plex [N-Term]; 1xPhospho [S12(100)]	Q9BUJ2 1xPhospho [S512(100)]	3.72903e-06	0	1	6	7	Q9BUJ2	Q9BUJ2 [501-515]	0	2050.98	0	13.6	14.8	13.5	15	13.5	9.8	14.6	13.3	14.7	13.3	0	4.73e-07	3.48
761	High	[K].NYGSPLISGSTPK.[H]	1xTMT6plex [K13]; 1xTMT6plex [N-Term]; 1xPhospho [S4(100)]	Q15648 1xPhospho [S1433(100)]	1.01319e-05	0	1	1	6	Q15648	Q15648 [1430-1442]	0	1858.97	0	80.4	70.3	72.4	96	66.4	48	22.3	27	36.3	37.8	0	1.398e-06	3.45
762	High	[R].NWTEDMEGGISSPVKK.[T]	2xTMT6plex [K15; K16]; 1xTMT6plex [N-Term]; 1xPhospho [S12(99.7)]	P08651 1xPhospho [S323(99.7)]	3.45266e-07	0	1	6	23	P08651	P08651 [312-327]	1	2545.3	0	333.9	305	336.7	376.9	344.3	221.1	284.4	268.2	270.4	263.8	0	3.618e-08	4.58
763	High	[R].NWTEDMEGGISSPVK.[K]	1xOxidation [M6]; 1xTMT6plex [K15]; 1xTMT6plex [N-Term]; 1xPhospho [S12(100)]	P08651 1xPhospho [S323(100)]	4.82867e-05	0	1	6	8	P08651	P08651 [312-326]	0	2204.03	0	20.3	22.9	21.7	23.7	18.5	16.4	16.3	16.5	20.9	16.4	0	7.559e-06	3.02
764	High	[R].NVSPEFVPCEGEGGFGLHK.[K]	1xCarbamidomethyl [C9]; 1xTMT6plex [K19]; 1xTMT6plex [N-Term]; 1xPhospho [S3(100)]	O94986 1xPhospho [S1461(100)]	8.2838e-13	0	1	2	1	O94986	O94986 [1459-1477]	0	2598.25	0	16	18.9	16.8	16.3	18.3	12	14.2	19	16.5	14.9	0	3.084e-14	6.61
765	High	[R].NWTEDMEGGISSPVK.[K]	1xTMT6plex [K15]; 1xTMT6plex [N-Term]; 1xPhospho [S12(100)]	P08651 1xPhospho [S323(100)]	5.34422e-08	0	1	6	11	P08651	P08651 [312-326]	0	2188.04	0	54.3	60	67.5	68.2	72.7	46.8	45.1	46.2	54	49	0	4.843e-09	4.57
766	High	[R].NVSTGSAENEEK.[S]	1xTMT6plex [K12]; 1xTMT6plex [N-Term]; 1xPhospho [S6(100)]	O60271 1xPhospho [S332(100)]; A0A087X2D8 1xPhospho [S318(100)]	3.54429e-05	0	2	7	4	O60271; A0A087X2D8	O60271 [327-338]; A0A087X2D8 [313-324]	0	1802.86	0	96.7	85.1	98.2	88.5	82.3	64.7	59.9	66.3	62.8	63.5	0	5.386e-06	3.55
767	High	[R].QALDSEEEEEDVAAK.[E]	1xTMT6plex [K15]; 1xTMT6plex [N-Term]; 1xPhospho [S5(100)]	Q8NC44 1xPhospho [S385(100)]	4.14622e-07	0	1	2	11	Q8NC44	Q8NC44 [381-395]	0	2201.03	0	168.3	153.9	167	168	164.4	128.7	204.8	171	178.2	133.1	0	4.426e-08	4.94
768	High	[R].QALDYVELSPLTQASPQR.[A]	1xDeamidated [Q]; 1xTMT6plex [N-Term]; 1xPhospho [S15(100)]	Q9H2D6 1xPhospho [S1955(100)]	0.000100184	0	1	9	11	Q9H2D6	Q9H2D6 [1941-1958]	0	2326.15	0	12.9	13.9	14.2	16.8	13.4	13	11.5	13.9	12.5	14.9	0	1.663e-05	3
769	High	[R].QASVHDSGEEGEA.[-]	1xTMT6plex [N-Term]; 2xPhospho [S3(100); S7(100)]	Q8TE77 2xPhospho [S649(100); S653(100)]	1.64653e-05	0	1	4	3	Q8TE77	Q8TE77 [647-659]	0	1704.64	0	44.6	42.3	46.5	36.6	38.2	43.8	25	36.9	50.4	33.9	0	2.353e-06	3.98
770	High	[R].QASVHDSGEEGEA.[-]	1xDeamidated [Q1]; 1xTMT6plex [N-Term]; 1xPhospho [S3(100)]	Q8TE77 1xPhospho [S649(100)]	0.000122739	0	1	4	2	Q8TE77	Q8TE77 [647-659]	0	1625.65	0	28.3	28.2	24.2	28	27.3	28.9	14.7	18.1	23.1	19.3	0	2.064e-05	3.38
771	High	[R].QASVHDSGEEGEA.[-]	1xTMT6plex [N-Term]; 1xPhospho [S3(100)]	Q8TE77 1xPhospho [S649(100)]	6.59517e-06	0	1	4	4	Q8TE77	Q8TE77 [647-659]	0	1624.67	0	109.5	99.9	92.3	96.2	90.1	94.9	65.2	67	97.7	66.1	0	8.791e-07	4.46
772	High	[R].QASTVEYLPGMLHSNCPK.[G]	1xCarbamidomethyl [C16]; 1xTMT6plex [K18]; 1xTMT6plex [N-Term]; 1xPhospho [S/T/Y]		2.42714e-06	0	1	2	4	Q8ND04-2	Q8ND04-2 [740-757]	0	2570.25	0	12.2	10.4	13.1	16.1	16.2	15.3	12.6	14.8	22.7	9.9	0	2.969e-07	4.07
773	High	[R].QASTDAGTAGALTPQHVR.[A]	2xPhospho [T4(99.6); T13(100)]; 1xTMT6plex [N-Term]	P46937-9 2xPhospho [T110(99.6); T119(100)]	0.000130716	0	1	8	2	P46937-9	P46937-9 [107-124]	0	2169.99	0	9.8	11.4	11.8	14.1	8.5	10.6	8.9	7.5	11.1	6.7	0	2.22e-05	3.05
774	High	[R].QASTDAGTAGALTPQHVR.[A]	1xDeamidated [Q]; 1xTMT6plex [N-Term]; 1xPhospho [S/T]		2.05576e-14	0	1	8	24	P46937-9	P46937-9 [107-124]	0	2091.01	0	25.1	26	19.9	26.2	26.9	23.5	24	20.8	20.7	14.5	0	5.671e-16	7.4
775	High	[R].QASTDAGTAGALTPQHVR.[A]	1xTMT6plex [N-Term]; 1xPhospho [S/T]		8.00295e-15	0	1	8	39	P46937-9	P46937-9 [107-124]	0	2090.02	0	101.1	112.9	102.8	117.8	124.8	117.6	87	92.1	106.4	80.3	0	8.343e-16	8.86
776	High	[R].QATPGVPAQQSPSM.[-]	1xOxidation [M14]; 1xTMT6plex [N-Term]; 1xPhospho [S11(100)]	O60341 1xPhospho [S849(100)]	7.35875e-05	0	1	2	7	O60341	O60341 [839-852]	0	1723.79	0	9.6	13.6	10.5	10.2	10.8	11.9	10.1	10.3	11.2	6.1	0	1.186e-05	3.15
777	High	[K].QDDDLNCEPLSPHNITPEPVSK.[L]	1xCarbamidomethyl [C7]; 1xTMT6plex [K22]; 1xTMT6plex [N-Term]; 1xPhospho [S11(100)]	Q6VMQ6-4 1xPhospho [S121(100)]; Q6VMQ6-5 1xPhospho [S113(100)]	2.14142e-10	0	2	11	14	Q6VMQ6-4; Q6VMQ6-5	Q6VMQ6-4 [111-132]; Q6VMQ6-5 [103-124]	0	3043.45	0	71	68.5	73.4	71.2	74	61.9	65.4	60.2	55.2	48.8	0	1.242e-11	4.5
778	High	[R].QDAVSGTPLLR.[E]	1xDeamidated [Q1]; 1xTMT6plex [N-Term]; 1xPhospho [T7(100)]	Q92508 1xPhospho [T734(100)]	3.62549e-06	0	1	1	6	Q92508	Q92508 [728-738]	0	1466.75	0	109.8	106.5	92.4	85.6	71.2	66.3	49.1	46	61.1	52.3	0	4.602e-07	3.87
779	High	[R].QDAVSGTPLLR.[E]	1xTMT6plex [N-Term]; 1xPhospho [T7(100)]	Q92508 1xPhospho [T734(100)]	9.99025e-06	0	1	1	11	Q92508	Q92508 [728-738]	0	1465.76	0	254.8	251	259.2	207.7	195.6	183.6	152	135.8	165.5	138.8	0	1.371e-06	3.93
780	High	[R].QDAPPWGSGVELTHLGSPSAQR.[E]	1xTMT6plex [N-Term]; 1xPhospho [S/T]		1.73369e-10	0	1	2	1	Q8NDX1	Q8NDX1 [102-123]	0	2599.25	0	14.4	12.8	10.7	14.2	11	8.3	7.8	8.8	10.5	5.9	0	9.864e-12	5.34
781	High	[K].QCEGITSPEGSK.[S]	1xCarbamidomethyl [C2]; 1xTMT6plex [K12]; 1xTMT6plex [N-Term]; 1xPhospho [S7(100)]	Q9Y570 1xPhospho [S243(100)]	0.000231649	0	1	3	13	Q9Y570	Q9Y570 [237-248]	0	1830.87	0	186	167.9	185.8	204.9	179.8	224.2	283.6	339.6	284.7	211.3	1.36e-05	8.679e-05	3.32
782	High	[K].QASFLEAEGGAK.[T]	1xTMT6plex [K12]; 1xTMT6plex [N-Term]; 1xPhospho [S3(100)]	Q8WYP3-2 1xPhospho [S415(100)]	1.04948e-05	0	1	2	4	Q8WYP3-2	Q8WYP3-2 [413-424]	0	1745.89	0	78.7	94	79.1	65.5	75.3	72.9	42.8	40.7	108.6	53.8	0	1.447e-06	3.8
783	High	[R].QAPSIATIGSTCDLNLK.[I]	1xCarbamidomethyl [C12]; 1xTMT6plex [K17]; 1xTMT6plex [N-Term]; 1xPhospho [S10(99.6)]	Q14315 1xPhospho [S2152(99.6)]	2.79629e-08	0	1	2	9	Q14315	Q14315 [2143-2159]	0	2327.21	0	17	17.2	16.5	17.1	20	19.9	10.7	12.2	22.2	15.8	0	2.4e-09	5.14
784	High	[R].QAPPHIELSNSSPDPMAEAER.[T]	1xDeamidated [N10]; 1xTMT6plex [N-Term]; 1xPhospho [S12(99.7)]	Q9Y2D5-7 1xPhospho [S210(99.7)]	4.03398e-09	0	1	6	27	Q9Y2D5-7	Q9Y2D5-7 [199-219]	0	2586.17	0	12.4	14.6	10.2	9.8	10.7	8.9	10.9	10.7	10.7	10.5	0	2.95e-10	4.25
785	High	[R].QAPPHIELSNSSPDPMAEAER.[T]	1xTMT6plex [N-Term]; 1xPhospho [S12(100)]	Q9Y2D5-7 1xPhospho [S210(100)]	6.61045e-12	0	1	6	24	Q9Y2D5-7	Q9Y2D5-7 [199-219]	0	2585.19	0	34.8	32.1	22.6	25.5	28.7	22	28.4	20.6	25.2	25.6	0	3.038e-13	5.39
786	High	[K].QALVGSDSAEDEK.[R]	1xTMT6plex [K13]; 1xTMT6plex [N-Term]; 1xPhospho [S8(100)]	O43159 1xPhospho [S126(100)]	9.2751e-05	0	1	2	2	O43159	O43159 [119-131]	0	1886.91	0	32.9	29.8	26.8	29.6	33.6	26.5	31.2	28.2	32.8	26.6	0	1.525e-05	3.02
787	High	[R].QASFSGSPEISQGEVGMDQSVK.[Q]	1xTMT6plex [K22]; 1xTMT6plex [N-Term]; 1xPhospho [S3(100)]	P31629 1xPhospho [S1085(100)]	3.70585e-08	0	1	1	3	P31629	P31629 [1083-1104]	0	2806.34	0	12.7	18.2	14.7	11.6	13.7	10.5	6.4	9.5	9.6	9.5	0	3.241e-09	4.76
788	High	[R].QASFFPPPVPNPFVQQTQIGSAR.[R]	1xTMT6plex [N-Term]; 1xPhospho [S3(100)]	Q7L5N7 1xPhospho [S34(100)]	9.59008e-09	0	1	1	1	Q7L5N7	Q7L5N7 [32-54]	0	2822.42	0	20.6	25.1	23.7	19.5	24.2	25.2	19.5	25.2	18.4	14	0	7.54e-10	4.53
789	High	[K].QASEQNWANYSAEQNR.[M]	1xDeamidated [Q/N]; 1xTMT6plex [N-Term]; 1xPhospho [S3(100)]	P17302 1xPhospho [S306(100)]	9.12565e-08	0	1	1	17	P17302	P17302 [304-319]	0	2205.94	0	38.9	39	31.9	27.4	35.3	35.1	15.1	14.4	16.3	19.5	0	8.602e-09	4.4
790	High	[K].QASEQNWANYSAEQNR.[M]	1xTMT6plex [N-Term]; 1xPhospho [S3(100)]	P17302 1xPhospho [S306(100)]	6.93699e-09	0	1	1	14	P17302	P17302 [304-319]	0	2204.96	0	116.5	114.6	112.4	91.8	97.7	83	46.6	58	47.6	56.7	0	1.346e-09	5.31
791	High	[K].QASDTGSNDAHNK.[K]	1xTMT6plex [K13]; 1xTMT6plex [N-Term]; 1xPhospho [S3(100)]	P20810-6 1xPhospho [S154(100)]	6.88587e-08	0	1	22	1	P20810-6	P20810-6 [152-164]	0	1882.87	0	77.5	79.1	75.2	58.2	52.9	82.8	60.9	78.5	57.7	60.8	0	6.329e-09	5.2
792	High	[K].QAQTQTSPEHLVLQQK.[Q]	1xTMT6plex [K16]; 1xTMT6plex [N-Term]; 1xPhospho [T/S]		0.000129805	0	1	9	6	F5H2X7	F5H2X7 [374-389]	0	2374.25	0	22.6	25.2	19.6	23.5	24.8	18.9	14.3	18.6	19.3	18	0	2.2e-05	2.84
793	High	[R].QAQQERDELADEIANSSGK.[G]	1xTMT6plex [K19]; 1xTMT6plex [N-Term]; 1xPhospho [S17(100)]	P35579 1xPhospho [S1714(100)]	3.358e-08	0	1	2	5	P35579	P35579 [1698-1716]	1	2627.27	0	12.6	8.9	8.7	10.4	9.1	11	9.7	13.8	15.2	6.4	0	2.918e-09	4.23
794	High	[R].GVSMPNMLEPK.[I]	1xOxidation [M]; 1xTMT6plex [K11]; 1xTMT6plex [N-Term]; 1xPhospho [S3(100)]	Q5T6N4 1xPhospho [S774(100)]	0.000202934	0	1	10	82	Q5T6N4	Q5T6N4 [772-782]	0	1756.88	0	1391.1	1445.3	1392.6	1163.9	1325.2	1287.3	949.4	1013.6	1641.6	972.7	1.36e-05	0.0001172	3.82
795	High	[R].GVSMPNMLEPK.[I]	1xTMT6plex [K11]; 1xTMT6plex [N-Term]; 1xPhospho [S3(100)]	Q5T6N4 1xPhospho [S774(100)]	0.000108969	0	1	10	10	Q5T6N4	Q5T6N4 [772-782]	0	1740.88	0	383.9	381.6	379.3	314.4	334.6	334.8	232.1	253.3	480.5	268.2	1.36e-05	0.0001178	3.93
796	High	[R].GVPTGPSHSDSGR.[S]	1xTMT6plex [N-Term]; 1xPhospho [S9(100)]	Q9BRK4 1xPhospho [S271(100)]	7.92412e-07	0	1	1	2	Q9BRK4	Q9BRK4 [263-275]	0	1562.72	0	8.1	8.2	11.6	11	12	12.6	8.9	8.3	9.3	10.2	0	8.874e-08	4.12
797	High	[K].GVPAGNSDTEGGQPGRK.[R]	1xTMT6plex [K17]; 1xTMT6plex [N-Term]; 1xPhospho [S7(100)]	Q9UKV3-5 1xPhospho [S837(100)]; E7EQT4 1xPhospho [S798(100)]	1.94943e-05	0	2	8	2	Q9UKV3-5; E7EQT4	Q9UKV3-5 [831-847]; E7EQT4 [792-808]	1	2165.08	0	27.7	29.4	35.2	35.6	32	31.8	26.9	30.8	56.5	30.7	0	2.819e-06	3.53
798	High	[K].GVPAGNSDTEGGQPGR.[K]	1xDeamidated [N/Q]; 1xTMT6plex [N-Term]; 1xPhospho [S7(100)]	Q9UKV3-5 1xPhospho [S837(100)]; E7EQT4 1xPhospho [S798(100)]	7.54585e-08	0	2	8	19	Q9UKV3-5; E7EQT4	Q9UKV3-5 [831-846]; E7EQT4 [792-807]	0	1808.8	0	72.7	92	77.8	85.7	90.7	80.6	73.1	68.9	88.9	59.7	0	7.016e-09	4.33
799	High	[K].GVPAGNSDTEGGQPGR.[K]	1xTMT6plex [N-Term]; 1xPhospho [S7(100)]	Q9UKV3-5 1xPhospho [S837(100)]; E7EQT4 1xPhospho [S798(100)]	1.17537e-06	0	2	8	3	Q9UKV3-5; E7EQT4	Q9UKV3-5 [831-846]; E7EQT4 [792-807]	0	1807.82	0	25.5	21.2	27.7	23.5	26.4	22.2	19.8	21.4	22.8	17.7	0	1.36e-07	3.54
800	High	[K].GVTQEVDGLSQTDGTLTYFDK.[V]	1xTMT6plex [K21]; 1xTMT6plex [N-Term]; 1xPhospho [S10(100)]	Q8NB49 1xPhospho [S445(100)]	1.96723e-09	0	1	6	40	Q8NB49	Q8NB49 [436-456]	0	2812.37	0	38.4	31.5	28.2	26.7	36.3	28.2	25.8	24	33.3	21.8	0	1.365e-10	4.65
801	High	[K].GVVDSDDLPLNVSR.[E]	1xTMT6plex [N-Term]; 1xPhospho [S13(100)]	P14625 1xPhospho [S447(100)]	8.20332e-06	0	1	1	2	P14625	P14625 [435-448]	0	1794.88	0	11.8	12.6	10.9	8.7	13.4	9.1	12.8	9.6	12	9.3	0	1.105e-06	3.72
802	High	[K].GWSMSEQSEESVGGR.[V]	1xTMT6plex [N-Term]; 1xPhospho [S3(100)]	Q9UHB6-4 1xPhospho [S618(100)]; Q9UHB6 1xPhospho [S617(100)]	1.66987e-05	0	2	7	4	Q9UHB6-4; Q9UHB6	Q9UHB6-4 [616-630]; Q9UHB6 [615-629]	0	1934.82	0	16	18.9	18.1	19.1	15.4	17	10	18.6	14.1	16.2	0	2.396e-06	3.32
803	High	[K].GVDFESSEDDDDDPFMNTSSLR.[R]	1xTMT6plex [N-Term]; 2xPhospho [S6(100); S7(100)]	B3KTC7 2xPhospho [S691(100); S692(100)]	6.46999e-11	0	1	4	3	B3KTC7	B3KTC7 [686-707]	0	2867.08	0	26	26.3	31.1	26.8	31.9	30.7	21.4	24.3	31.8	19.5	0	3.419e-12	5.85
804	High	[R].GVASDSGGGVSPALAAK.[A]	1xTMT6plex [K17]; 1xTMT6plex [N-Term]; 1xPhospho [S11(100)]	Q9NZ56 1xPhospho [S516(100)]	2.13612e-05	0	1	1	6	Q9NZ56	Q9NZ56 [506-522]	0	1982.04	0	28.9	32.3	29.1	19.8	31.3	21.6	19	26.8	26.1	17.7	0	3.129e-06	3
805	High	[R].GVAPADSPEAPRR.[S]	1xTMT6plex [N-Term]; 1xPhospho [S7(100)]	Q9P2G1 1xPhospho [S737(100)]	2.71324e-05	0	1	1	4	Q9P2G1	Q9P2G1 [731-743]	1	1631.81	0	70.3	74.9	85	72.2	84	71	76.2	75.1	67.8	56.3	0	1.978e-05	3.67
806	High	[R].GVAPADSPEAPR.[R]	1xTMT6plex [N-Term]; 1xPhospho [S7(100)]	Q9P2G1 1xPhospho [S737(100)]	9.50999e-06	0	1	1	8	Q9P2G1	Q9P2G1 [731-742]	0	1475.71	0	86.7	87.6	82.7	83.5	87.4	76.8	92.1	88	77.3	62.8	0	1.302e-06	3.66
807	High	[R].GTVSPALPTGESPEWVQEQGALLGPDG.[-]	1xTMT6plex [N-Term]; 1xPhospho [S4(100)]	Q9NW07 1xPhospho [S545(100)]	1.87129e-07	0	1	1	2	Q9NW07	Q9NW07 [542-568]	0	3001.44	0	46	49.5	44.3	41.1	50.6	43.6	39	36.9	35.7	34.6	0	1.866e-08	5.48
808	High	[R].GTTPPPPSWEPNSQTK.[R]	1xTMT6plex [K16]; 1xTMT6plex [N-Term]; 1xPhospho [T/S]		3.32698e-05	0	1	2	8	O95835	O95835 [260-275]	0	2262.12	0	10.3	11	12.8	16.8	9.1	9.7	7.4	10.3	8.8	7.3	0	5.05e-06	3.22
809	High	[K].GTYFPAILNPPPSPATER.[S]	1xTMT6plex [N-Term]; 1xPhospho [S13(99.7)]	O75581 1xPhospho [S1490(99.7)]	1.50491e-08	0	1	3	3	O75581	O75581 [1478-1495]	0	2237.12	0	11.9	8.3	14.1	17	12.7	15.9	11.3	12.8	12	11	0	1.231e-09	4.6
810	High	[K].GVDLLLEGVQGESSPTRR.[E]	1xTMT6plex [N-Term]; 1xPhospho [S14(99.5)]	Q96S38 1xPhospho [S282(99.5)]	4.80687e-07	0	1	4	6	Q96S38	Q96S38 [269-286]	1	2222.14	0	11.3	11.1	13.3	10.9	9.1	12.7	11.5	11.3	10.2	9.2	0	5.185e-08	4.37
811	High	[R].GVGSPEPGPTAPYLGR.[S]	1xTMT6plex [N-Term]; 1xPhospho [S4(100)]	Q9C0B5 1xPhospho [S621(100)]	1.12675e-06	0	1	2	3	Q9C0B5	Q9C0B5 [618-633]	0	1863.92	0	37.4	40.9	44.3	45.4	42.6	47.9	34.7	33.2	38.1	28.8	0	1.301e-07	4.1
812	High	[R].GVGSGPHPPDTQQPSPSK.[A]	1xTMT6plex [K18]; 1xTMT6plex [N-Term]; 1xPhospho [S15(100)]	Q68CZ2 1xPhospho [S660(100)]; E9PCX8 1xPhospho [S763(100)]	2.19933e-06	0	2	3	7	Q68CZ2; E9PCX8	Q68CZ2 [646-663]; E9PCX8 [749-766]	0	2311.15	0	63.6	76	65.4	65.7	66	54.6	42.9	41.6	50.4	39.9	0	3.413e-06	3.51
813	High	[K].GYGFVDFDSPSAAQK.[A]	1xTMT6plex [K15]; 1xTMT6plex [N-Term]; 1xPhospho [S9(100)]	Q15434 1xPhospho [S106(100)]	4.02234e-05	0	1	2	2	Q15434	Q15434 [98-112]	0	2127.02	0	20.3	10.7	17.4	16.7	13.1	14.2	10	11.1	11.9	10.8	0	6.176e-06	3.11
814	High	[K].HDTVTVSSDLDQFTK.[D]	1xTMT6plex [K15]; 1xTMT6plex [N-Term]; 1xPhospho [T/S]		0.000246624	0	1	2	8	P30414	P30414 [1070-1084]	0	2231.1	0	11.7	9.4	11.1	11.3	7.4	12.8	11.9	11.1	8.5	9.7	0	4.448e-05	2.7
815	High	[R].HDTPDPSPLR.[G]	1xTMT6plex [N-Term]; 1xPhospho [T3(100)]	Q9BRD0 1xPhospho [T159(100)]	2.9979e-06	0	1	2	2	Q9BRD0	Q9BRD0 [157-166]	0	1443.68	0	28.8	26	24.5	27.5	26.1	26	31.7	36.8	24.3	24.3	0	3.741e-07	3.85
816	High	[R].HDSPDPSPPR.[R]	1xTMT6plex [N-Term]; 2xPhospho [S3(100); S7(100)]	Q9BRD0 2xPhospho [S197(100); S201(100)]; 2xPhospho [S416(100); S420(100)]	6.57709e-05	0	1	2	3	Q9BRD0	Q9BRD0 [195-204]; [220-229]	0	1493.6	0	16.4	17.7	14.7	19.2	14.3	14.7	15.1	16.1	17	12.5	0	1.055e-05	3.6
817	High	[R].HDSPDPSPPR.[R]	1xTMT6plex [N-Term]; 1xPhospho [S7(100)]	Q9BRD0 1xPhospho [S201(100)]; 1xPhospho [S420(100)]	6.68868e-06	0	1	2	2	Q9BRD0	Q9BRD0 [195-204]; [220-229]	0	1413.64	0	10.8	13.1	11.6	10.6	12.6	10.5	28.6	23.1	10.9	10.1	0	8.925e-07	3.66
818	High	[K].HEAPSSPISGQPCGDDQNASPSK.[L]	1xCarbamidomethyl [C13]; 1xTMT6plex [K23]; 1xTMT6plex [N-Term]; 1xPhospho [S]		2.66277e-09	0	1	7	21	O75376	O75376 [153-175]	0	2904.32	0	28.3	24.1	19.6	26.1	24	19.2	22	24.8	20.1	20.5	0	1.883e-10	4.61
819	High	[R].HDSPDLAPNVTYSLPR.[T]	1xTMT6plex [N-Term]; 1xPhospho [S3(100)]	Q9BRD0 1xPhospho [S271(100)]	2.21657e-08	0	1	2	5	Q9BRD0	Q9BRD0 [269-284]	0	2091.01	0	9.6	11.1	8.9	12	25	11.2	14.7	25.7	17.4	8.4	0	1.869e-09	4.35
820	High	[K].HDGTSNSPSK.[K]	1xTMT6plex [K10]; 1xTMT6plex [N-Term]; 1xPhospho [S7(100)]	Q2TB10 1xPhospho [S595(100)]	0.000125343	0	1	1	1	Q2TB10	Q2TB10 [589-598]	0	1567.75	0	14.3	11.2	14.1	9.5	11.3	8.4	8.1	10.5	10.1	10.8	0	2.118e-05	2.89
821	High	[K].HCGLSLSSTPPGK.[E]	1xCarbamidomethyl [C2]; 1xTMT6plex [K13]; 1xTMT6plex [N-Term]; 1xPhospho [S/T]		3.86262e-06	0	1	4	1	Q71F23	Q71F23 [90-102]	0	1878.95	0	19.4	16.2	19.6	21.3	20.2	16.2	16	16	17.3	10.2	0	4.933e-07	3.43
822	High	[K].HEAPSSPISGQPCGDDQNASPSK.[L]	1xCarbamidomethyl [C13]; 1xDeamidated [Q/N]; 1xTMT6plex [K23]; 1xTMT6plex [N-Term]; 1xPhospho [S6(99.4)]	O75376 1xPhospho [S158(99.4)]	6.4154e-07	0	1	7	71	O75376	O75376 [153-175]	0	2905.31	0	44.7	44.3	44.7	46.8	54.6	42.6	51.4	45.1	45.1	32.4	0	7.482e-07	3.76
823	High	[R].HFEASCGQLSPAR.[G]	1xCarbamidomethyl [C6]; 1xTMT6plex [N-Term]; 1xPhospho [S10(100)]	Q96N21-2 1xPhospho [S272(100)]	6.37272e-08	0	1	2	1	Q96N21-2	Q96N21-2 [263-275]	0	1768.8	0	17.7	20.4	22	16	24.8	24.9	15	17.9	16.6	13	0	5.828e-09	4.71
824	High	[K].HEVSASTQSTPASSR.[A]	1xTMT6plex [N-Term]; 1xPhospho [T10(100)]	Q01082 1xPhospho [T2320(100)]	3.31223e-09	0	1	2	8	Q01082	Q01082 [2311-2325]	0	1853.86	0	130.1	135.3	127.7	115.2	126.6	120.5	112.8	124.3	141.6	91.7	0	4.572e-10	6.39
825	High	[R].HERPAGPGTPPPDSGPLAK.[D]	1xTMT6plex [K19]; 1xTMT6plex [N-Term]; 1xPhospho [T9(100)]	Q9P2K8 1xPhospho [T667(100)]	1.5239e-05	0	1	3	1	Q9P2K8	Q9P2K8 [659-677]	0	2419.25	0	17.7	9.4	12.2	16	15.7	14.8	12.2	13	13	8.3	0	2.16e-06	3.24
826	High	[K].HEEQSNEDIPIAEQSSK.[D]	1xTMT6plex [K17]; 1xTMT6plex [N-Term]; 1xPhospho [S5(100)]	Q12888-2 1xPhospho [S227(100)]	9.52958e-11	0	1	5	5	Q12888-2	Q12888-2 [223-239]	0	2479.18	0	56.4	49.6	53.6	53.7	47	40.4	42.1	43	43	32.1	0	5.199e-12	6.17
827	High	[K].HEDGTQSDSEDPLAK.[A]	1xDeamidated [Q6]; 1xTMT6plex [K15]; 1xTMT6plex [N-Term]; 1xPhospho [S7(99.7)]	J3KQR7 1xPhospho [S361(99.7)]	4.897e-05	0	1	4	4	J3KQR7	J3KQR7 [355-369]	0	2167.98	0	13.3	7	14.2	12.7	15.4	8	9.5	6.2	11	10.2	0	7.66e-06	2.94
828	High	[K].HEDGTQSDSEDPLAK.[A]	1xTMT6plex [K15]; 1xTMT6plex [N-Term]; 1xPhospho [S7(99.8)]	J3KQR7 1xPhospho [S361(99.8)]	4.20654e-08	0	1	4	19	J3KQR7	J3KQR7 [355-369]	0	2167	0	197.3	200.6	191.4	211	192.6	140.6	137	153.7	167.7	143.1	0	1.507e-08	4.56
829	High	[R].HCAPSPDRSPELSSSR.[D]	1xCarbamidomethyl [C2]; 1xTMT6plex [N-Term]; 2xPhospho [S5(100); S9(100)]	Q96T37 2xPhospho [S670(100); S674(100)]	6.21787e-05	0	1	5	1	Q96T37	Q96T37 [666-681]	1	2171.91	0	14.7	17.7	19.2	16.5	17.9	15.7	19.1	16.8	16.1	13.1	0	9.923e-06	3.53
830	High	[K].GYYSPYSVSGSGSTAGSRTGSR.[T]	1xTMT6plex [N-Term]; 3xPhospho [S13(100); S17(100); S21(100)]	Q15149-4 3xPhospho [S4485(100); S4489(100); S4493(100)]; Q15149 3xPhospho [S4622(100); S4626(100); S4630(100)]; Q15149-3 3xPhospho [S4508(100); S4512(100); S4516(100)]	1.03006e-11	0	3	9	10	Q15149-4; Q15149; Q15149-3	Q15149-4 [4473-4494]; Q15149 [4610-4631]; Q15149-3 [4496-4517]	1	2653.06	0	29.3	43	41	26.3	39.7	34.9	23.1	23.8	32.4	25.6	0	4.676e-13	7.55
831	High	[K].GYYSPYSVSGSGSTAGSRTGSR.[T]	1xTMT6plex [N-Term]; 2xPhospho [S17(99.2); S21(99.2)]	Q15149-4 2xPhospho [S4489(99.2); S4493(99.2)]; Q15149 2xPhospho [S4626(99.2); S4630(99.2)]; Q15149-3 2xPhospho [S4512(99.2); S4516(99.2)]	6.7835e-06	0	3	9	2	Q15149-4; Q15149; Q15149-3	Q15149-4 [4473-4494]; Q15149 [4610-4631]; Q15149-3 [4496-4517]	1	2573.09	0	12	11.2	14	13	9.1	12.5	7	9	10.8	7.3	0	9.061e-07	4.28
832	High	[K].GYYSPYSVSGSGSTAGSR.[T]	1xTMT6plex [N-Term]; 3xPhospho [S4(100); S9(100); S13(99.5)]	Q15149-4 3xPhospho [S4476(100); S4481(100); S4485(99.5)]; Q15149 3xPhospho [S4613(100); S4618(100); S4622(99.5)]; Q15149-3 3xPhospho [S4499(100); S4504(100); S4508(99.5)]	4.32823e-09	0	3	9	40	Q15149-4; Q15149; Q15149-3	Q15149-4 [4473-4490]; Q15149 [4610-4627]; Q15149-3 [4496-4513]	0	2251.85	0	19.6	22	27.2	23.2	26.3	17.7	17.7	16.5	20.1	13.7	0	3.186e-10	5.93
833	High	[K].GYYSPYSVSGSGSTAGSR.[T]	1xTMT6plex [N-Term]; 2xPhospho [S13(100); S17(100)]	Q15149-4 2xPhospho [S4485(100); S4489(100)]; Q15149 2xPhospho [S4622(100); S4626(100)]; Q15149-3 2xPhospho [S4508(100); S4512(100)]	1.8733e-10	0	3	9	86	Q15149-4; Q15149; Q15149-3	Q15149-4 [4473-4490]; Q15149 [4610-4627]; Q15149-3 [4496-4513]	0	2171.89	0	263	286.2	335.4	256.1	321.1	268.6	211.7	218.6	262.3	193	0	1.076e-11	6.28
834	High	[K].GYYSPYSVSGSGSTAGSR.[T]	1xTMT6plex [N-Term]; 1xPhospho [S17(100)]	Q15149-4 1xPhospho [S4489(100)]; Q15149 1xPhospho [S4626(100)]; Q15149-3 1xPhospho [S4512(100)]	5.05693e-11	0	3	9	60	Q15149-4; Q15149; Q15149-3	Q15149-4 [4473-4490]; Q15149 [4610-4627]; Q15149-3 [4496-4513]	0	2091.92	0	278.2	264.6	320.3	287	327	285.4	258.3	251.7	267.3	214.2	0	2.62e-12	5.5
835	High	[R].GYTSDSEVYTDHGRPGK.[I]	1xTMT6plex [K17]; 1xTMT6plex [N-Term]; 1xPhospho [S4(99.6)]	Q92538 1xPhospho [S1318(99.6)]	2.23052e-06	0	1	1	48	Q92538	Q92538 [1315-1331]	0	2407.13	0	261.6	270.3	277.2	263.7	257.9	258.6	253.2	262.6	270.8	202.2	0	2.72e-07	4.15
836	High	[K].HAEATLGSGNLR.[MQ]	1xTMT6plex [N-Term]; 1xPhospho [S8(100)]	Q7L9L4-2 1xPhospho [S43(100)]	5.85136e-06	0	1	5	4	Q7L9L4-2	Q7L9L4-2 [36-47]	0	1534.76	0	26.4	33.1	28.8	36.2	35.8	35.2	30.9	24	40.2	26.4	0	7.698e-07	3.38
837	High	[K].GYTSDDDTWEPEIHLEDCK.[E]	1xCarbamidomethyl [C18]; 1xTMT6plex [K19]; 1xTMT6plex [N-Term]; 1xPhospho [T/S/Y]		1.56928e-07	0	1	2	12	Q99549-2	Q99549-2 [82-100]	0	2848.24	0	8.8	9.5	10.6	16.2	12.8	11.7	15.5	20.7	21	14.5	0	1.539e-08	4.15
838	High	[R].GYQSLSDSPPGSR.[V]	1xTMT6plex [N-Term]; 1xPhospho [S8(100)]	J3KNP4 1xPhospho [S793(100)]	1.04355e-08	0	1	2	6	J3KNP4	J3KNP4 [786-798]	0	1659.76	0	133.6	137.4	133.6	135	128	125.5	99.6	97.1	106.3	85.5	0	8.284e-10	4.83
839	High	[R].HASLDGASPYFK.[V]	1xTMT6plex [K12]; 1xTMT6plex [N-Term]; 1xPhospho [S3(100)]	Q8N350 1xPhospho [S319(100)]	7.6215e-05	0	1	3	4	Q8N350	Q8N350 [317-328]	0	1830.92	0	30.8	37	35	31.4	32.5	28.2	30.4	25.4	28.9	25.5	0	1.233e-05	3.23
840	High	[R].HASAPSHVQPSDSEK.[N]	1xTMT6plex [K15]; 1xTMT6plex [N-Term]; 1xPhospho [S3(100)]	O60343 1xPhospho [S341(100)]	3.28782e-08	0	1	3	2	O60343	O60343 [339-353]	0	2115.03	0	40.7	47.9	43.8	52	61.5	58.5	40.3	38.5	87.6	41.9	0	2.849e-09	4.93
841	High	[R].HAPSPEPAVQGTGVAGVPEESGDAAAIPAK.[K]	1xTMT6plex [K30]; 1xTMT6plex [N-Term]; 1xPhospho [S4(100)]	P13051 1xPhospho [S23(100)]	1.60335e-08	0	1	1	2	P13051	P13051 [20-49]	0	3348.69	0	16.1	13.6	16	12.7	11.9	10.7	5.5	4.3	5.5	8.4	0	1.319e-09	3.89
842	High	[R].HALYPPSPR.[K]	1xTMT6plex [N-Term]; 1xPhospho [S7(100)]	X6RAB3 1xPhospho [S608(100)]	5.36527e-05	0	1	3	3	X6RAB3	X6RAB3 [602-610]	0	1346.68	0	18.9	16.3	25.8	19.9	20.4	16	10.6	10.2	14	14.4	0	1.845e-05	3.39
843	High	[K].HALGGSLEHLPR.[A]	1xTMT6plex [N-Term]; 1xPhospho [S6(100)]	Q96PX6 1xPhospho [S347(100)]	1.07374e-09	0	1	1	8	Q96PX6	Q96PX6 [342-353]	0	1595.83	0	80.8	83	94.6	86.8	81.7	77.8	54.6	55.9	65.3	58.5	0	7.107e-11	6
844	High	[K].HAEPSSSPSK.[V]	1xTMT6plex [K10]; 1xTMT6plex [N-Term]; 1xPhospho [S7(100)]	X6RAB3 1xPhospho [S618(100)]	2.61949e-05	0	1	3	3	X6RAB3	X6RAB3 [612-621]	0	1564.78	0	48.2	52.6	49.8	43.6	55	42.9	21.6	30.4	32.3	28.8	0	8.763e-06	3.6
845	High	[R].HAPHCLSEEEGEQDRPR.[A]	1xCarbamidomethyl [C5]; 1xTMT6plex [N-Term]; 1xPhospho [S7(100)]	O75190-3 1xPhospho [S277(100)]	1.61526e-09	0	1	4	2	O75190-3	O75190-3 [271-287]	0	2356.03	0	15.9	16	24.3	22	18.2	22.3	21.4	22	27.5	12.8	0	1.098e-10	5.72
846	High	[R].GSSFEMTDDDSAIR.[A]	1xTMT6plex [N-Term]; 1xPhospho [S3(99.7)]	Q7L2E3-2 1xPhospho [S254(99.7)]	0.000177753	0	1	4	5	Q7L2E3-2	Q7L2E3-2 [252-265]	0	1839.77	0	32	29.4	28.7	34.4	34	37.2	32.7	35.4	31.5	26.5	1.36e-05	6.676e-05	3.16
847	High	[K].GSSEQAESDNMDVPPEDDSKEGAGEQK.[T]	2xTMT6plex [K20; K27]; 1xTMT6plex [N-Term]; 1xPhospho [S8(100)]	Q12906-7 1xPhospho [S62(100)]	2.77667e-08	0	1	11	6	Q12906-7	Q12906-7 [55-81]	1	3603.62	0	15.8	14.5	12.6	20.5	13.6	9.2	14.7	16.9	9.5	11.5	0	2.386e-09	4.48
848	High	[K].GSSEQAESDNMDVPPEDDSK.[E]	1xDeamidated [N10]; 1xOxidation [M11]; 1xTMT6plex [K20]; 1xTMT6plex [N-Term]; 1xPhospho [S8(100)]	Q12906-7 1xPhospho [S62(100)]	2.89544e-07	0	1	13	13	Q12906-7	Q12906-7 [55-74]	0	2692.12	0	64.9	62	64.9	60.8	63.7	53.2	64	58.1	50.5	50	0	3.004e-08	4.16
849	High	[K].GSSEQAESDNMDVPPEDDSK.[E]	1xOxidation [M11]; 1xTMT6plex [K20]; 1xTMT6plex [N-Term]; 1xPhospho [S8(100)]	Q12906-7 1xPhospho [S62(100)]	1.25318e-08	0	1	13	35	Q12906-7	Q12906-7 [55-74]	0	2691.14	0	278.1	282.7	289.7	302.7	301.9	231.6	269.1	266.1	260.5	239.7	0	2.117e-09	4.6
850	High	[K].GSSEQAESDNMDVPPEDDSK.[E]	1xTMT6plex [K20]; 1xTMT6plex [N-Term]; 1xPhospho [S8(100)]	Q12906-7 1xPhospho [S62(100)]	5.69989e-11	0	1	13	34	Q12906-7	Q12906-7 [55-74]	0	2675.14	0	297.3	294.6	316.1	299.2	305.8	269.6	298.5	290.9	295.4	270.9	0	3.701e-12	5.97
851	High	[R].GSSDGRGSDSESDLPHR.[K]	1xTMT6plex [N-Term]; 2xPhospho [S8(100); S]	Q9UPQ0-10 2xPhospho [S231(100); S]	6.19032e-06	0	1	18	7	Q9UPQ0-10	Q9UPQ0-10 [224-240]	1	2147.86	0	71.9	70.7	67.5	64.9	70	56.3	58.9	52.2	43.7	45	0	8.173e-07	4.42
852	High	[R].GSSDGRGSDSESDLPHR.[K]	1xTMT6plex [N-Term]; 1xPhospho [S8(100)]	Q9UPQ0-10 1xPhospho [S231(100)]	3.26357e-07	0	1	18	5	Q9UPQ0-10	Q9UPQ0-10 [224-240]	1	2067.89	0	58.3	49.2	57.8	50.4	50.8	44.8	26.2	32.2	30.8	24.7	0	6.637e-08	4.26
853	High	[K].GSQPPPAAESQSSLRR.[Q]	1xTMT6plex [N-Term]; 1xPhospho [S]		4.42062e-09	0	1	13	9	O43491	O43491 [46-61]	1	1976.98	0	94.7	126.9	108.4	99.4	101.3	98.6	71.1	71.6	113.6	68.6	0	3.262e-10	5.87
854	High	[R].GSSGENNNPGSPTVSNFR.[Q]	1xTMT6plex [N-Term]; 1xPhospho [S11(99.6)]	Q99576-3 1xPhospho [S42(99.6)]	1.08015e-06	0	1	8	1	Q99576-3	Q99576-3 [32-49]	0	2129.95	0	17.8	14.9	17.5	18.9	18.5	22.6	15.9	17.4	18.7	16.4	0	1.241e-07	3.5
855	High	[K].GSSGNASEVSVACLTER.[I]	1xCarbamidomethyl [C13]; 1xTMT6plex [N-Term]; 1xPhospho [S2(100)]	Q69YQ0 1xPhospho [S384(100)]	4.71649e-13	0	1	4	7	Q69YQ0	Q69YQ0 [383-399]	0	2032.92	0	30.3	34.8	42.1	35	32.9	38.6	48.7	51.6	49	32.4	0	1.669e-14	6.59
856	High	[K].GSSGNASEVSVACLTER.[I]	1xCarbamidomethyl [C13]; 1xDeamidated [N5]; 1xTMT6plex [N-Term]; 1xPhospho [S2(100)]	Q69YQ0 1xPhospho [S384(100)]	7.29003e-10	0	1	4	13	Q69YQ0	Q69YQ0 [383-399]	0	2033.9	0	44.3	43.4	43.7	42.4	37.9	43.8	51.5	47.6	47.8	30.2	0	4.68e-11	5.18
857	High	[R].GSSGSPAHAESYSSGGGGQQK.[F]	1xTMT6plex [K21]; 1xTMT6plex [N-Term]; 1xPhospho [S5(99.5)]	P15408 1xPhospho [S19(99.5)]	7.19577e-13	0	1	1	18	P15408	P15408 [15-35]	0	2474.13	0	98.4	94.6	90.4	127.8	126	99.7	92.2	102.6	103.6	75.9	0	2.645e-14	6.54
858	High	[K].GSTAENAEYLR.[V]	1xTMT6plex [N-Term]; 1xPhospho [Y9(100)]	P00533 1xPhospho [Y1197(100)]	0.000169279	0	1	2	1	P00533	P00533 [1189-1199]	0	1519.7	0	18.3	18.9	13.6	15.2	9.5	36.6	3.7	3.6	4.9	9.3	0	2.925e-05	2.73
859	High	[K].GSSVGTGTNLHR.[D]	1xTMT6plex [N-Term]; 1xPhospho [S2(99.7)]	F8WBA3 1xPhospho [S556(99.7)]; Q15139 1xPhospho [S548(99.7)]	7.59214e-06	0	2	3	2	F8WBA3; Q15139	F8WBA3 [555-566]; Q15139 [547-558]	0	1494.73	0	12.4	13.9	11.7	12.7	21	14.4	15.9	16.4	19.1	8.3	0	1.019e-06	3.04
860	High	[R].GSSVESLPPTSEGK.[R]	1xTMT6plex [K14]; 1xTMT6plex [N-Term]; 1xPhospho [S3(99.7)]	O43318 1xPhospho [S375(99.7)]	3.28663e-07	0	1	5	15	O43318	O43318 [373-386]	0	1912.97	0	235.7	231	222.2	212.2	215.7	247.5	179.3	206.3	221.8	175.2	0	3.442e-08	3.94
861	High	[R].GSSSDEEGGPK.[A]	1xTMT6plex [K11]; 1xTMT6plex [N-Term]; 1xPhospho [S2(100)]	Q02952 1xPhospho [S696(100)]	3.14501e-05	0	1	3	7	Q02952	Q02952 [695-705]	0	1587.73	0	37.9	32	33.2	39.7	35	23.3	42.1	38.8	36.5	31.1	0	4.722e-06	3.35
862	High	[R].GSSQPNLSTSHSEQEYGK.[A]	1xDeamidated [Q/N]; 1xTMT6plex [K18]; 1xTMT6plex [N-Term]; 1xPhospho [S/T/Y]		0.000148244	0	1	6	10	O95208-2	O95208-2 [171-188]	0	2475.14	0	12.5	13.2	11.2	15.2	8.9	7.9	9.1	10.8	11.2	7.3	0	2.531e-05	3.05
863	High	[R].GSSQPNLSTSHSEQEYGK.[A]	1xTMT6plex [K18]; 1xTMT6plex [N-Term]; 1xPhospho [S3(99.7)]	O95208-2 1xPhospho [S173(99.7)]	1.7707e-10	0	1	6	23	O95208-2	O95208-2 [171-188]	0	2474.16	0	163.2	151.7	177.3	165.5	149.5	143.8	136.4	126.5	146.8	113.1	0	1.012e-11	5.96
864	High	[K].GSSPTPPCSPVQPSK.[Q]	1xCarbamidomethyl [C8]; 1xTMT6plex [K15]; 1xTMT6plex [N-Term]; 2xPhospho [S9(100); S/T]	Q9NUL3 2xPhospho [S492(100); S/T]	4.34563e-05	0	1	13	3	Q9NUL3	Q9NUL3 [484-498]	0	2143.99	0	49.6	51.7	49	37.7	53.8	45.4	23.4	25.2	34.1	31	0	6.744e-06	3.49
865	High	[R].GSSLSGTDDGAQEVVK.[D]	1xDeamidated [Q12]; 1xTMT6plex [K16]; 1xTMT6plex [N-Term]; 1xPhospho [S/T]		2.79729e-09	0	1	1	6	Q9Y6D5	Q9Y6D5 [275-290]	0	2089.01	0	64.3	69.2	79.4	83.4	86.2	98.4	79.7	86.1	87.1	60.7	0	1.993e-10	5.62
866	High	[R].GSSLSGTDDGAQEVVK.[D]	1xTMT6plex [K16]; 1xTMT6plex [N-Term]; 1xPhospho [S3(99.7)]	Q9Y6D5 1xPhospho [S277(99.7)]	1.8085e-10	0	1	1	39	Q9Y6D5	Q9Y6D5 [275-290]	0	2088.03	0	222.7	218.9	252.1	265	270.9	290.6	241.7	235.1	253.2	194.5	0	1.038e-11	6.09
867	High	[K].GSSHSPDHPGCLMEN.[-]	1xCarbamidomethyl [C11]; 1xTMT6plex [N-Term]; 1xPhospho [S5(100)]	O95149 1xPhospho [S350(100)]	5.37739e-06	0	1	1	1	O95149	O95149 [346-360]	0	1933.78	0	12	11.5	12.6	9	11.5	10.6	7.6	8.4	7.2	10.6	0	7.051e-07	3.96
868	High	[R].GSSGSVDETLFALPAASEPVIR.[S]	1xTMT6plex [N-Term]; 2xPhospho [S2(99.3); S5(99.3)]	Q9NQC3 2xPhospho [S181(99.3); S184(99.3)]	2.28393e-13	0	1	2	2	Q9NQC3	Q9NQC3 [180-201]	0	2592.22	0	10.2	10.3	13.7	14.9	9.7	10.6	15.6	18.6	12.9	8.6	0	7.675e-15	7.68
869	High	[R].GSSGSPAHAESYSSGGGGQQK.[F]	1xTMT6plex [K21]; 1xTMT6plex [N-Term]; 2xPhospho [S2(99.8); S/Y]	P15408 2xPhospho [S16(99.8); S/Y]	5.42193e-09	0	1	1	6	P15408	P15408 [15-35]	0	2554.1	0	8.2	12.8	16.3	15.9	11.2	8.3	13.3	9.6	12.4	8	0	4.065e-10	4.76
870	High	[K].GSQPPPAAESQSSLR.[R]	1xTMT6plex [N-Term]; 1xPhospho [S]		3.35679e-07	0	1	13	15	O43491	O43491 [46-60]	0	1820.87	0	52.6	60.8	56	48.3	58.6	53.6	47.4	49.4	59.7	46.3	0	3.524e-08	4.92
871	High	[K].GSQEDDPAATQRPPSNGGAK.[E]	1xDeamidated [Q/N]; 1xTMT6plex [K20]; 1xTMT6plex [N-Term]; 1xPhospho [S15(100)]	Q9UGU0 1xPhospho [S640(100)]	4.68007e-11	0	1	2	13	Q9UGU0	Q9UGU0 [626-645]	0	2522.19	0	184.3	176.1	187.7	187.1	198.5	172.1	173	162.2	165.7	136.6	0	3.087e-12	5.84
872	High	[K].GSQEDDPAATQRPPSNGGAK.[E]	1xTMT6plex [K20]; 1xTMT6plex [N-Term]; 1xPhospho [S15(100)]	Q9UGU0 1xPhospho [S640(100)]	1.111e-06	0	1	2	1	Q9UGU0	Q9UGU0 [626-645]	0	2521.21	0	19.9	23.6	17.8	26.6	19.7	20.8	26.3	18.9	26.9	12.8	0	1.276e-07	4.02
873	High	[R].GSPHYFSPFRPY.[-]	1xTMT6plex [N-Term]; 2xPhospho [S2(100); S7(100)]	Q13242 2xPhospho [S211(100); S216(100)]	0.000214567	0	1	1	8	Q13242	Q13242 [210-221]	0	1843.78	0	95	118.7	103.2	104.2	108.2	98.9	53.9	54.7	91.9	61.6	3.491e-05	0.000232	3.77
874	High	[R].GSPHYFSPFRPY.[-]	1xTMT6plex [N-Term]; 1xPhospho [S2(100)]	Q13242 1xPhospho [S211(100)]	1.19121e-05	0	1	1	21	Q13242	Q13242 [210-221]	0	1763.81	0	79.1	83.8	83.6	79.5	87.3	72.4	74.9	82.4	61.1	65.5	0	1.834e-05	3.89
875	High	[K].GSPGGYLGAK.[K]	1xTMT6plex [K10]; 1xTMT6plex [N-Term]; 1xPhospho [S2(100)]	Q5VUC7 1xPhospho [S38(100)]	0.000197354	0	1	2	11	Q5VUC7	Q5VUC7 [37-46]	0	1444.76	0	625.5	597.6	598.3	476.2	516.8	542.7	390.5	440.5	451.7	390.6	1.36e-05	0.0001061	3.65
876	High	[R].GSPEPSALPPQR.[I]	1xTMT6plex [N-Term]; 1xPhospho [S2(100)]	O00562 1xPhospho [S621(100)]	7.94916e-05	0	1	2	15	O00562	O00562 [620-631]	0	1544.77	0	295.4	285.7	302.5	322	315.4	277.2	297.7	296.9	289.3	241.5	0	1.291e-05	3.72
877	High	[R].GSPEEELPLPAFEK.[L]	1xTMT6plex [K14]; 1xTMT6plex [N-Term]; 1xPhospho [S2(100)]	Q5JTD0 1xPhospho [S300(100)]	9.06163e-08	0	1	3	15	Q5JTD0	Q5JTD0 [299-312]	0	2081.06	0	244.2	257.7	247.1	258	274.2	273.8	255.8	238.7	264	199	0	7.823e-08	5.19
878	High	[R].GSPDGSLQTGKPSAPK.[K]	1xDeamidated [Q8]; 2xTMT6plex [K11; K16]; 1xTMT6plex [N-Term]; 1xPhospho [S2(100)]	C9JFV4 1xPhospho [S531(100)]	5.11884e-06	0	1	3	7	C9JFV4	C9JFV4 [530-545]	0	2295.22	0	175.9	157.6	167.6	190.4	179.4	158.5	166.2	162.7	165.4	141.1	0	6.644e-07	3.67
879	High	[R].GSPDGSLQTGKPSAPK.[K]	2xTMT6plex [K11; K16]; 1xTMT6plex [N-Term]; 1xPhospho [S2(100)]	C9JFV4 1xPhospho [S531(100)]	2.02116e-06	0	1	3	18	C9JFV4	C9JFV4 [530-545]	0	2294.24	0	836.5	792.5	890.9	843.6	875.5	741	792	720	716.5	602.3	0	7.478e-07	4.41
880	High	[R].GSPATSPHLGR.[R]	1xTMT6plex [N-Term]; 1xPhospho [S2(100)]	Q13671 1xPhospho [S333(100)]	1.25225e-06	0	1	3	7	Q13671	Q13671 [332-342]	0	1388.69	0	65.8	77.8	80.8	79.8	80.2	69.1	62.1	60.1	60.9	55.5	0	1.457e-07	4.31
881	High	[R].GSMPAYSGNNMDKSDSELNSEVAAR.[K]	1xOxidation [M]; 1xTMT6plex [K13]; 1xTMT6plex [N-Term]; 1xPhospho [S14(99.4)]	Q53TN4 1xPhospho [S260(99.4)]	7.97558e-06	0	1	2	3	Q53TN4	Q53TN4 [247-271]	1	3184.43	0	10.7	11.7	12.5	9.4	11.7	10.5	11.3	10.6	7.4	9	0	1.073e-06	3.37
882	High	[R].GSMPAYSGNNMDKSDSELNSEVAAR.[K]	1xTMT6plex [K13]; 1xTMT6plex [N-Term]; 1xPhospho [S14(100)]	Q53TN4 1xPhospho [S260(100)]	1.20177e-09	0	1	2	7	Q53TN4	Q53TN4 [247-271]	1	3168.44	0	40.5	34.3	38.3	35.8	32.6	25.7	25.2	22.6	30.9	26.7	0	8.022e-11	4.31
883	High	[R].GSMPAYSGNNMDK.[S]	1xTMT6plex [K13]; 1xTMT6plex [N-Term]; 1xPhospho [S2(100)]	Q53TN4 1xPhospho [S248(100)]	5.19767e-09	0	1	2	5	Q53TN4	Q53TN4 [247-259]	0	1909.86	0	64.1	80.1	85.9	76.7	67.6	73.8	89.6	104.3	81	62.9	0	3.904e-10	5.39
884	High	[K].GSPCDTLASSTEK.[R]	1xCarbamidomethyl [C4]; 1xTMT6plex [K13]; 1xTMT6plex [N-Term]; 1xPhospho [S2(100)]	Q15788 1xPhospho [S22(100)]	8.98932e-06	0	1	3	3	Q15788	Q15788 [21-33]	0	1890.89	0	65.4	62.3	88.6	67.5	70.4	70	60.6	64.2	73.5	59.3	0	1.225e-06	3.86
885	High	[K].GSPVSEIGWETPPPESPR.[L]	1xTMT6plex [N-Term]; 2xPhospho [T11(100); S16(100)]	Q13884 2xPhospho [T214(100); S219(100)]	1.39425e-11	0	1	2	21	Q13884	Q13884 [204-221]	0	2311.02	0	17.7	15	17.1	17	17.1	16.8	13.5	17.9	15.2	14.3	0	6.471e-13	6.62
886	High	[K].GSPVSEIGWETPPPESPR.[L]	1xTMT6plex [N-Term]; 1xPhospho [S16(100)]	Q13884 1xPhospho [S219(100)]	3.20221e-13	0	1	2	20	Q13884	Q13884 [204-221]	0	2231.06	0	73	81.1	77.5	86.1	84.9	83.6	97.6	102	101.6	74.6	0	4.663e-14	7.23
887	High	[R].GSPTGGAQLLK.[R]	1xTMT6plex [K11]; 1xTMT6plex [N-Term]; 1xPhospho [S2(100)]	Q14684 1xPhospho [S513(100)]	2.5859e-06	0	1	2	11	Q14684	Q14684 [512-522]	0	1566.87	0	259	252.3	254.2	205.8	226.4	227.9	123.8	135.6	158.6	145	0	3.183e-07	4.27
888	High	[R].GSPTDAEGSPGLSR.[V]	1xTMT6plex [N-Term]; 1xPhospho [S9(100)]	Q8TER5 1xPhospho [S262(100)]; Q8TER5-4 1xPhospho [S262(100)]	1.81933e-07	0	2	6	4	Q8TER5; Q8TER5-4	Q8TER5 [254-267]; Q8TER5-4 [254-267]	0	1639.75	0	141	138.9	131.8	83.9	90.6	93.7	94	89.9	110.4	81.5	0	1.808e-08	4.72
889	High	[K].GSPSVAASSPPAIPK.[V]	1xTMT6plex [K15]; 1xTMT6plex [N-Term]; 1xPhospho [S9(100)]	Q92610 1xPhospho [S368(100)]	5.33967e-06	0	1	2	25	Q92610	Q92610 [360-374]	0	1904.03	0	141.2	126.1	156.8	154.5	165.1	148	168.2	139	158.5	127.6	0	6.998e-07	3.72
890	High	[K].GSPSSPAGSTPAIPK.[V]	1xTMT6plex [K15]; 1xTMT6plex [N-Term]; 1xPhospho [S5(99.5)]	Q9HCE3 1xPhospho [S350(99.5)]	7.05534e-05	0	1	1	8	Q9HCE3	Q9HCE3 [346-360]	0	1891.99	0	44.6	45.1	55	54.9	58.8	50	35.8	43.1	50.9	33.6	0	1.132e-05	3.8
891	High	[R].GSPSSHLLGADHGLR.[K]	1xTMT6plex [N-Term]; 1xPhospho [S2(100)]	F8VU11 1xPhospho [S785(100)]	1.00074e-09	0	1	4	6	F8VU11	F8VU11 [784-798]	0	1812.9	0	29.7	44.3	39.2	37.7	37.7	33.3	33.4	24.6	30.2	24.9	0	6.568e-11	5.35
892	High	[R].GSPSLHAVLER.[D]	1xTMT6plex [N-Term]; 1xPhospho [S2(100)]	Q9Y4D2 1xPhospho [S806(100)]	4.897e-05	0	1	1	1	Q9Y4D2	Q9Y4D2 [805-815]	0	1474.76	0	14.9	18.8	12.6	11.8	15	17.7	14.6	7.2	13.9	8.1	0	7.652e-06	3.4
893	High	[R].GSPSGGSTAEASDTLSIR.[S]	1xTMT6plex [N-Term]; 1xPhospho [S2(100)]	Q9P206-2 1xPhospho [S463(100)]	7.19065e-11	0	1	3	30	Q9P206-2	Q9P206-2 [462-479]	0	2001.93	0	196.9	188.1	211.5	199.5	218.8	195.9	211.3	200.4	190	157	0	3.827e-12	5.84
894	High	[R].GSPQQIDHAK.[Q]	1xDeamidated [Q]; 1xTMT6plex [K10]; 1xTMT6plex [N-Term]; 1xPhospho [S2(100)]	Q92945 1xPhospho [S480(100)]	5.79622e-05	0	1	3	5	Q92945	Q92945 [479-488]	0	1619.82	0	121.9	119.9	121.6	118.6	140.6	121.9	107.8	112.2	106	87.2	0	3.435e-05	3.53
895	High	[R].GSPQQIDHAK.[Q]	1xTMT6plex [K10]; 1xTMT6plex [N-Term]; 1xPhospho [S2(100)]	Q92945 1xPhospho [S480(100)]	4.20501e-07	0	1	3	5	Q92945	Q92945 [479-488]	0	1618.84	0	171.8	159.6	162.4	156.4	166.1	142.6	136.4	129.6	126.3	105	0	1.459e-07	4.64
896	High	[K].GSPQAGVDLSFATR.[T]	1xDeamidated [Q4]; 1xTMT6plex [N-Term]; 1xPhospho [S2(100)]	Q13884 1xPhospho [S389(100)]	1.88519e-08	0	1	1	6	Q13884	Q13884 [388-401]	0	1715.82	0	18.2	16.5	19.5	19	18.8	19.1	15.3	17.9	16.2	13.8	0	1.56e-09	4.19
897	High	[K].GSPQAGVDLSFATR.[T]	1xTMT6plex [N-Term]; 1xPhospho [S2(100)]	Q13884 1xPhospho [S389(100)]	1.55883e-08	0	1	1	7	Q13884	Q13884 [388-401]	0	1714.84	0	16	19.9	14.3	13.4	19.5	16.2	14.8	14.2	16.4	11.1	0	1.271e-09	4.94
898	High	[R].GSPNTASAEATLPR.[W]	1xTMT6plex [N-Term]; 1xPhospho [S2(100)]	Q6PJG6 1xPhospho [S742(100)]	5.6889e-06	0	1	2	5	Q6PJG6	Q6PJG6 [741-754]	0	1680.82	0	55.4	60.3	60	52.4	55.9	55.6	46.8	51.9	56.2	40.8	0	7.451e-07	3.45
899	High	[R].GSTDSLDSLSSR.[T]	1xTMT6plex [N-Term]; 1xPhospho [S5(100)]	Q9ULJ8-3 1xPhospho [S187(100)]	8.5867e-05	0	1	4	2	Q9ULJ8-3	Q9ULJ8-3 [183-194]	0	1533.7	0	38	33.8	37.4	32.5	34.1	33.4	41.2	44.7	20.4	23.7	0	1.407e-05	3.18
900	High	[K].GSTESCNTTTEDEDLK.[AV]	1xCarbamidomethyl [C6]; 1xTMT6plex [K16]; 1xTMT6plex [N-Term]; 1xPhospho [S2(100)]	Q13555-9 1xPhospho [S356(100)]; Q13555-4 1xPhospho [S381(100)]; Q13555-5 1xPhospho [S379(100)]	1.64856e-07	0	3	13	6	Q13555-9; Q13555-4; Q13555-5	Q13555-9 [355-370]; Q13555-4 [380-395]; Q13555-5 [378-393]	0	2325.02	0	61.8	54.9	58.8	57.6	54.1	54.9	58.6	62.6	61.8	42.7	0	1.625e-08	4.43
901	High	[R].GTLSDSEIETNSATSTIFGK.[A]	1xTMT6plex [K20]; 1xTMT6plex [N-Term]; 1xPhospho [S4(99.7)]	Q8WXG6 1xPhospho [S1239(99.7)]	1.53813e-10	0	1	9	14	Q8WXG6	Q8WXG6 [1236-1255]	0	2596.28	0	24.9	25.8	20.6	19.5	17.8	23.2	18.6	17.1	18.3	17.3	0	8.675e-12	5.38
902	High	[R].GTLDEEDEEADSDTDDIDHR.[V]	1xTMT6plex [N-Term]; 1xPhospho [S12(100)]	Q9HCN4-5 1xPhospho [S352(100)]	3.43578e-13	0	1	5	14	Q9HCN4-5	Q9HCN4-5 [341-360]	0	2586.02	0	24.7	25.5	26.5	20.5	23.6	28	22.8	26.9	26.6	21.2	0	1.185e-14	5.82
903	High	[R].GTGQSDDSDIWDDTALIK.[A]	1xDeamidated [Q4]; 1xTMT6plex [K18]; 1xTMT6plex [N-Term]; 2xPhospho [S5(100); S8(100)]	E7EQZ4 2xPhospho [S28(100); S31(100)]	1.37329e-08	0	1	6	1	E7EQZ4	E7EQZ4 [24-41]	0	2556.12	0	66.7	61.6	70.4	66.8	67.1	62.6	57	58.8	56.2	45.6	0	1.109e-09	5.85
904	High	[R].GTGQSDDSDIWDDTALIK.[A]	1xTMT6plex [K18]; 1xTMT6plex [N-Term]; 2xPhospho [S5(100); S8(100)]	E7EQZ4 2xPhospho [S28(100); S31(100)]	2.18557e-08	0	1	6	5	E7EQZ4	E7EQZ4 [24-41]	0	2555.14	0	98.3	90.3	104	96.6	108	81.5	85.2	87	94	76.4	0	3.58e-09	5.41
905	High	[R].GTGQSDDSDIWDDTALIK.[A]	1xDeamidated [Q4]; 1xTMT6plex [K18]; 1xTMT6plex [N-Term]; 1xPhospho [S5(100)]	E7EQZ4 1xPhospho [S28(100)]	6.50875e-08	0	1	6	8	E7EQZ4	E7EQZ4 [24-41]	0	2476.15	0	17.7	15.6	15.9	16.1	14.1	15.5	18.4	21.6	11.8	10.5	0	5.991e-09	4.79
906	High	[K].GTNSSDSEELSAGESITK.[S]	1xTMT6plex [K18]; 1xTMT6plex [N-Term]; 1xPhospho [S5(99.7)]	Q4LE39 1xPhospho [S1153(99.7)]	2.41011e-06	0	1	3	5	Q4LE39	Q4LE39 [1149-1166]	0	2350.11	0	19.8	20.3	15.9	17.4	17.1	19.4	16.5	18.8	15.2	11.7	0	2.95e-07	3.65
907	High	[K].GTPPLTPSDSPQTR.[T]	1xTMT6plex [N-Term]; 1xPhospho [S10(99.6)]	Q6NZY4 1xPhospho [S500(99.6)]	6.32243e-06	0	1	4	7	Q6NZY4	Q6NZY4 [491-504]	0	1762.86	0	78	88.1	89.4	92.9	91.1	85.4	78.1	66.8	77.3	62.7	0	8.365e-07	3.44
908	High	[R].GTSPRPPEGGLGYSQLGDDDLK.[E]	1xTMT6plex [K22]; 1xTMT6plex [N-Term]; 1xPhospho [S3(99.6)]	Q9UQ88 1xPhospho [S740(99.6)]; J3QR44 1xPhospho [S752(99.6)]	4.23279e-06	0	2	23	8	Q9UQ88; J3QR44	Q9UQ88 [738-759]; J3QR44 [750-771]	0	2797.38	0	46.5	45.3	49.7	57.8	54.6	35.7	24.5	25.1	31.8	27.3	0	5.428e-07	3.44
909	High	[R].GTQSTEGSPVSK.[M]	1xTMT6plex [K12]; 1xTMT6plex [N-Term]; 1xPhospho [S8(100)]	A0A087WXK8 1xPhospho [S492(100)]	0.000145169	0	1	3	1	A0A087WXK8	A0A087WXK8 [485-496]	0	1715.86	0	32.1	27.1	31.7	24.2	23.1	19.7	9.3	11.6	7.6	11.9	0	2.48e-05	3.35
910	High	[R].GTPGPDSSGSLGSGEFTGVK.[E]	1xTMT6plex [K20]; 1xTMT6plex [N-Term]; 1xPhospho [T2(100)]	Q9UBC2-2 1xPhospho [T366(100)]	5.81535e-08	0	1	6	16	Q9UBC2-2	Q9UBC2-2 [365-384]	0	2375.15	0	17.3	15.5	16.3	17.7	14.3	15.7	7.9	17.3	8.3	12.6	0	5.295e-09	4.33
911	High	[K].GTPTAENPEYLGLDVPV.[-]	1xTMT6plex [N-Term]; 1xPhospho [T2(100)]	P04626 1xPhospho [T1240(100)]	9.08209e-05	0	1	6	3	P04626	P04626 [1239-1255]	0	2081	0	32	37.5	33.1	34.4	36.5	49.3	21.5	25	24.5	21.3	0	1.497e-05	4.15
912	High	[K].GTPSQSPVVGR.[S]	1xDeamidated [Q5]; 1xTMT6plex [N-Term]; 1xPhospho [S6(100)]	P52594-4 1xPhospho [S181(100)]	0.000239853	0	1	6	9	P52594-4	P52594-4 [176-186]	0	1394.69	0	73.9	73.5	69.9	65.2	62.2	62	44.5	43.3	68.8	47.2	0	4.275e-05	3.8
913	High	[K].GTPSQSPVVGR.[S]	1xTMT6plex [N-Term]; 1xPhospho [T2(100)]	P52594-4 1xPhospho [T177(100)]	0.000105219	0	1	6	12	P52594-4	P52594-4 [176-186]	0	1393.7	0	244	256	236.9	210.9	232.8	225.4	140.7	153.1	199.3	160.2	0	1.752e-05	3.47
914	High	[R].GTPPPVFTPPLPK.[G]	1xTMT6plex [K13]; 1xTMT6plex [N-Term]; 1xPhospho [T2(100)]	Q6NZY4 1xPhospho [T479(100)]	1.70695e-06	0	1	4	6	Q6NZY4	Q6NZY4 [478-490]	0	1886.06	0	20.8	27	20.4	21.7	20.1	16.4	13.9	16.3	20.4	17.9	0	2.03e-07	3.94
915	High	[K].GTPPLTPSDSPQTR.[T]	1xDeamidated [Q12]; 1xTMT6plex [N-Term]; 1xPhospho [S10(100)]	Q6NZY4 1xPhospho [S500(100)]	8.95564e-05	0	1	4	4	Q6NZY4	Q6NZY4 [491-504]	0	1763.84	0	20.1	23.8	23.5	25.3	28	24.9	16.2	18.7	20.1	16.4	0	1.47e-05	3.01
916	High	[R].GTGQSDDSDIWDDTALIK.[A]	1xTMT6plex [K18]; 1xTMT6plex [N-Term]; 1xPhospho [S5(100)]	E7EQZ4 1xPhospho [S28(100)]	2.11223e-11	0	1	6	40	E7EQZ4	E7EQZ4 [24-41]	0	2475.17	0	405.1	347.7	392.2	372.8	357.1	372.1	383.7	413.2	339.7	299.7	0	1.155e-11	6.58
917	High	[R].GSYGDLGGPIITTQVTIPK.[D]	1xDeamidated [Q14]; 1xTMT6plex [K19]; 1xTMT6plex [N-Term]; 1xPhospho [S2(100)]	P61978-2 1xPhospho [S379(100)]	1.39326e-09	0	1	6	6	P61978-2	P61978-2 [378-396]	0	2456.31	0	26.6	36.8	30.4	31.6	33.9	34.7	26.7	25.4	34.2	26.9	0	9.365e-11	4.83
918	High	[R].GSYGDLGGPIITTQVTIPK.[D]	1xTMT6plex [K19]; 1xTMT6plex [N-Term]; 1xPhospho [S2(100)]	P61978-2 1xPhospho [S379(100)]	7.13767e-10	0	1	6	22	P61978-2	P61978-2 [378-396]	0	2455.32	0	247.2	258.5	277.3	269.2	283.7	290.9	236	246.1	268.9	228.2	0	4.565e-11	5.66
919	High	[K].GSVPLSSSPPATHFPDETEITNPVPK.[K]	1xTMT6plex [K26]; 1xTMT6plex [N-Term]; 1xPhospho [S/T]		5.49882e-09	0	1	4	27	P11388-4	P11388-4 [1467-1492]	0	3242.64	0	89.5	89.2	90.1	72.9	84	66.5	26.4	33.5	25.5	39.1	0	8.319e-10	5.31
920	High	[R].GSVLQESPVTK.[S]	1xTMT6plex [K11]; 1xTMT6plex [N-Term]; 1xPhospho [S2(100)]	Q2LD37 1xPhospho [S2363(100)]	2.79528e-07	0	1	7	4	Q2LD37	Q2LD37 [2362-2372]	0	1682.91	0	52.6	68.6	64.6	47.4	56.5	46.2	42.6	43.2	46.9	32.4	0	2.888e-08	4.39
921	High	[K].GSYLTHEASGLDEQGEAR.[E]	1xTMT6plex [N-Term]; 1xPhospho [S9(100)]	Q8NFZ8 1xPhospho [S361(100)]	1.98113e-09	0	1	1	6	Q8NFZ8	Q8NFZ8 [353-370]	0	2229	0	50.2	56.7	55.7	58.4	48.6	60.3	52.2	55.1	52.5	44.7	0	1.369e-10	5.65
922	High	[R].GSVILDSGHLSTASSSDDLK.[G]	1xTMT6plex [K20]; 1xTMT6plex [N-Term]; 1xPhospho [S15(99.2)]	Q92614 1xPhospho [S102(99.2)]	4.90714e-06	0	1	3	3	Q92614	Q92614 [88-107]	0	2527.27	0	11.9	8.8	14.7	11.6	12.1	10	8.4	10.3	7.8	10.2	0	6.388e-07	3.25
923	High	[K].GSVEEPKPEEPK.[R]	2xTMT6plex [K7; K12]; 1xTMT6plex [N-Term]; 1xPhospho [S2(100)]	Q02952 1xPhospho [S660(100)]	2.73239e-05	0	1	3	4	Q02952	Q02952 [659-670]	0	2093.11	0	116	92.4	98.1	122.1	113.6	81.8	118.2	93	88.3	93.7	0	4.063e-06	3.67
924	High	[K].GSVEEIMSQPK.[Q]	1xTMT6plex [K11]; 1xTMT6plex [N-Term]; 1xPhospho [S2(100)]	Q8IWB9 1xPhospho [S751(100)]	4.50964e-06	0	1	4	2	Q8IWB9	Q8IWB9 [750-760]	0	1742.88	0	101.9	117.9	119.3	156	159	133.9	152.4	161.2	138.7	105.5	0	1.337e-06	4.47
925	High	[K].GSTSSTSGSSGSSTK.[N]	1xTMT6plex [K15]; 1xTMT6plex [N-Term]; 1xPhospho [S5(99.4)]	Q9NWH9 1xPhospho [S374(99.4)]	6.28132e-07	0	1	2	11	Q9NWH9	Q9NWH9 [370-384]	0	1855.87	0	101.8	90.7	112.4	101.9	100.4	95.5	86.2	93.1	78.7	72.3	0	6.909e-08	4
926	High	[K].GSTLDLSDLEAEK.[L]	1xTMT6plex [K13]; 1xTMT6plex [N-Term]; 1xPhospho [S2(100)]	O00767 1xPhospho [S198(100)]	7.86409e-06	0	1	1	7	O00767	O00767 [197-209]	0	1915.97	0	9.5	10.6	11.3	13	17.9	11.4	18.2	14	17.2	9.7	0	1.063e-06	3.54
927	High	[K].GSTESCNTTTEDEDLK.[AV]	1xCarbamidomethyl [C6]; 1xDeamidated [N7]; 1xTMT6plex [K16]; 1xTMT6plex [N-Term]; 1xPhospho [S2(100)]	Q13555-9 1xPhospho [S356(100)]; Q13555-4 1xPhospho [S381(100)]; Q13555-5 1xPhospho [S379(100)]	2.19933e-06	0	3	13	10	Q13555-9; Q13555-4; Q13555-5	Q13555-9 [355-370]; Q13555-4 [380-395]; Q13555-5 [378-393]	0	2326	0	43.6	41.9	43.3	50.7	40.8	40.9	49.6	56.3	46.6	40.7	0	2.681e-07	4.21
928	High	[R].GTADVTHDLQEMK.[E]	1xTMT6plex [K13]; 1xTMT6plex [N-Term]; 1xPhospho [T2(100)]	P11166 1xPhospho [T234(100)]	3.69698e-05	0	1	2	5	P11166	P11166 [233-245]	0	1982.97	0	66.7	68.6	70.9	68.3	76.2	65.7	62.3	61.4	62.3	52.6	0	5.648e-06	3.29
929	High	[R].GTEVLLEEPLPLETARESPSFK.[L]	1xTMT6plex [K22]; 1xTMT6plex [N-Term]; 1xPhospho [S18(99.6)]	O14978 1xPhospho [S153(99.6)]	1.13514e-07	0	1	1	7	O14978	O14978 [136-157]	1	2980.57	0	38.1	35.3	34.6	32.9	30.5	29	39	41	40.1	29	0	3.336e-08	4.47
930	High	[K].GTENGVNGTLTSNVADSPR.[N]	2xDeamidated [N7; N]; 1xTMT6plex [N-Term]; 1xPhospho [S17(100)]	Q15629 1xPhospho [S365(100)]	2.04061e-13	0	1	3	75	Q15629	Q15629 [349-367]	0	2200	0	204.1	184.2	200.2	203.7	230.7	173.5	169.5	192.4	207	142.9	0	6.768e-15	6.58
931	High	[K].GTENGVNGTLTSNVADSPR.[N]	1xDeamidated [N]; 1xTMT6plex [N-Term]; 1xPhospho [S17(100)]	Q15629 1xPhospho [S365(100)]	8.76377e-13	0	1	3	16	Q15629	Q15629 [349-367]	0	2199.01	0	12.1	9.5	12.1	11	9.8	11.3	11.5	9.5	9.2	5.9	0	3.261e-14	6.02
932	High	[K].GTDTQTPAVLSPSK.[T]	1xTMT6plex [K14]; 1xTMT6plex [N-Term]; 1xPhospho [S11(100)]	P46087-4 1xPhospho [S765(100)]	9.19668e-10	0	1	4	7	P46087-4	P46087-4 [755-768]	0	1940.01	0	99.5	92.2	90.4	78.9	89.5	57	52.1	47.6	52.1	50.4	0	9.131e-11	5.55
933	High	[R].GTDELHSPSSPR.[VA]	1xTMT6plex [N-Term]; 1xPhospho [S10(99.7)]	Q96A56 1xPhospho [S156(99.7)]	0.000109734	0	1	2	2	Q96A56	Q96A56 [147-158]	0	1591.73	0	16.4	16.3	13.5	15	12.1	9.8	7.4	7	8.1	9.6	0	1.827e-05	3.29
934	High	[R].GTDDSPKDSQEDLQER.[H]	1xTMT6plex [K7]; 1xTMT6plex [N-Term]; 1xPhospho [S9(100)]	Q969E4 1xPhospho [S125(100)]	1.14273e-06	0	1	5	9	Q969E4	Q969E4 [117-132]	1	2358.09	0	145.1	112.1	141.9	173	153.2	110.3	170.1	142	149.6	125.9	0	1.314e-07	4.48
935	High	[K].KAEGAATEEEGTPK.[E]	2xTMT6plex [K1; K14]; 1xTMT6plex [N-Term]; 1xPhospho [T12(100)]	P80723 1xPhospho [T36(100)]	3.42968e-08	0	1	3	6	P80723	P80723 [25-38]	1	2185.14	0	252.2	214.4	230.7	245.5	238.2	152.9	233.1	214.8	231.2	202.4	0	1.712e-07	4.49
936	High	[R].KAEDSDSEPEPEDNVR.[L]	1xTMT6plex [K1]; 1xTMT6plex [N-Term]; 2xPhospho [S5(100); S7(100)]	Q9H0D6 2xPhospho [S499(100); S501(100)]	2.49749e-07	0	1	2	7	Q9H0D6	Q9H0D6 [495-510]	1	2435.04	0	88.6	78.1	80.1	92.5	81.4	63.3	79.8	80.3	71.2	61.4	0	2.561e-08	5.1
937	High	[R].HYQGEEKSD.[-]	1xDeamidated [Q3]; 1xTMT6plex [K7]; 1xTMT6plex [N-Term]; 1xPhospho [S8(100)]	P13984 1xPhospho [S248(100)]	0.000157864	0	1	1	2	P13984	P13984 [241-249]	1	1631.74	0	62	54.8	65.4	74.5	69.6	42.4	60.9	56	55.9	44.1	0	2.722e-05	3.76
938	High	[K].HYGITSPISLAAPK.[E]	1xTMT6plex [K14]; 1xTMT6plex [N-Term]; 1xPhospho [T5(99.7)]	P51003 1xPhospho [T23(99.7)]	0.000162335	0	1	5	5	P51003	P51003 [19-32]	0	1993.09	0	39.6	48.6	44	37.1	38.2	31.9	33.3	33.5	36.5	28.9	0	2.8e-05	2.91
939	High	[R].HYGGLTGLNK.[A]	1xTMT6plex [K10]; 1xTMT6plex [N-Term]; 1xPhospho [Y2(100)]	P18669 1xPhospho [Y92(100)]	9.24599e-06	0	1	3	1	P18669	P18669 [91-100]	0	1597.85	0	28.2	28.4	27.7	30.9	27.5	27.6	20.3	31.4	26.3	23.7	0	1.267e-06	3.8
940	High	[R].HYEDGYPGGSDNYGSLSR.[V]	1xTMT6plex [N-Term]; 1xPhospho [S15(100)]	O60716-3 1xPhospho [S230(100)]	5.42e-08	0	1	26	14	O60716-3	O60716-3 [216-233]	0	2282.96	0	10.5	25.4	21	20.7	23	22.4	14.2	12.4	26.5	17.4	0	5.828e-09	4.78
941	High	[R].HVVSPEQIATSDK.[M]	1xDeamidated [Q7]; 1xTMT6plex [K13]; 1xTMT6plex [N-Term]; 1xPhospho [S4(100)]	Q9H582 1xPhospho [S1000(100)]	5.93432e-06	0	1	3	1	Q9H582	Q9H582 [997-1009]	0	1950	0	16.7	11.1	18.7	11.7	15.7	13.9	13.8	12.1	15.1	11.3	0	7.835e-07	3.69
942	High	[R].HVVSPEQIATSDK.[M]	1xTMT6plex [K13]; 1xTMT6plex [N-Term]; 1xPhospho [S4(100)]	Q9H582 1xPhospho [S1000(100)]	2.60417e-06	0	1	3	5	Q9H582	Q9H582 [997-1009]	0	1949.01	0	96.6	87.5	89	102	95.4	79.8	85.5	74.4	84.1	59.8	0	3.2e-07	4.39
943	High	[K].HVTSNASDSESSYR.[G]	1xTMT6plex [N-Term]; 1xPhospho [S7(100)]	Q12959 1xPhospho [S687(100)]	7.76414e-09	0	1	4	10	Q12959	Q12959 [681-694]	0	1848.8	0	43.1	34.5	38.7	27.2	44.3	38.4	26.1	30	36.5	22.8	0	5.991e-10	4.54
944	High	[R].HVTLPSSPR.[S]	1xTMT6plex [N-Term]; 1xPhospho [S/T]		8.11821e-05	0	1	5	18	Q5T4S7-2	Q5T4S7-2 [2713-2721]	0	1302.68	0	147.9	114.3	128.3	145	112.4	112.2	120.2	132.1	130.3	101	0	1.326e-05	3.5
945	High	[R].HVSPVTPPR.[E]	1xTMT6plex [N-Term]; 1xPhospho [S3(100)]	Q13443 1xPhospho [S758(100)]	1.41039e-05	0	1	1	16	Q13443	Q13443 [756-764]	0	1298.68	0	156.9	150.5	156.3	153.7	146.2	127.5	101	112.5	127.8	108.3	1.36e-05	0.0001022	3.86
946	High	[K].KAEGEPQEESPLK.[S]	2xTMT6plex [K1; K13]; 1xTMT6plex [N-Term]; 1xPhospho [S10(100)]	Q9NYF8 1xPhospho [S177(100)]	2.79629e-08	0	1	9	32	Q9NYF8	Q9NYF8 [168-180]	1	2209.17	0	1776	1634.8	1754.9	1903.4	1783.1	1213.4	1676.3	1504.5	1453.2	1339.2	0	7.394e-09	5.38
947	High	[K].KAEGEPQEESPLK.[S]	1xDeamidated [Q7]; 2xTMT6plex [K1; K13]; 1xTMT6plex [N-Term]; 1xPhospho [S10(100)]	Q9NYF8 1xPhospho [S177(100)]	8.87541e-09	0	1	9	7	Q9NYF8	Q9NYF8 [168-180]	1	2210.16	0	490	439.8	482.1	559.1	499.8	323.2	453.4	425.2	400.4	391.7	0	6.937e-10	5.6
948	High	[K].KAEGEPQEESPLKSK.[S]	3xTMT6plex [K1; K13; K15]; 1xTMT6plex [N-Term]; 1xPhospho [S10(100)]	Q9NYF8 1xPhospho [S177(100)]	5.21661e-05	0	1	9	4	Q9NYF8	Q9NYF8 [168-182]	2	2653.46	0	130	122.3	133	135.7	133.5	105.1	133.3	131.7	140.3	116.7	0	8.22e-06	3.83
949	High	[K].KAEQGSEEEGEGEEEEEEGGESK.[A]	2xTMT6plex [K1; K23]; 1xTMT6plex [N-Term]; 1xPhospho [S6(100)]	Q8NE71 1xPhospho [S228(100)]; Q5STZ8 1xPhospho [S229(100)]	5.38581e-10	0	2	2	8	Q8NE71; Q5STZ8	Q8NE71 [223-245]; Q5STZ8 [224-246]	1	3249.44	0	66	42.4	45.3	46.6	41.6	36	53.1	57.3	45.7	46.7	0	3.369e-11	5.27
950	High	[K].KDDSHSAEDSEDEKEDHK.[N]	3xTMT6plex [K1; K14; K18]; 1xTMT6plex [N-Term]; 2xPhospho [S6(100); S10(100)]	Q9H1E3 2xPhospho [S75(100); S79(100)]	1.58094e-08	0	1	2	10	Q9H1E3	Q9H1E3 [70-87]	2	3177.44	0	145.5	109.3	125.9	179.2	134.4	80.7	135.3	126.9	119.9	112.8	0	1.295e-09	5.99
951	High	[R].KDDDSDDESQSSHTGK.[K]	2xTMT6plex [K1; K16]; 1xTMT6plex [N-Term]; 1xPhospho [S5(100)]	O94874 1xPhospho [S458(100)]	8.34233e-13	0	1	3	26	O94874	O94874 [454-469]	1	2518.15	0	729	653.6	749.6	816	758	499.2	938.3	852.1	825.2	689.6	0	1.189e-11	7.33
952	High	[K].KCSLPAEEDSVLEK.[L]	1xCarbamidomethyl [C2]; 2xTMT6plex [K1; K14]; 1xTMT6plex [N-Term]; 1xPhospho [S3(100)]	E7EVA0 1xPhospho [S653(100)]	1.96583e-07	0	1	3	5	E7EVA0	E7EVA0 [651-664]	1	2372.24	0	153.8	134.9	143.5	158.9	134.1	122.7	109	108.5	107.2	91.5	0	1.964e-08	5
953	High	[R].KASPEPPDSAEGALK.[L]	2xTMT6plex [K1; K15]; 1xTMT6plex [N-Term]; 1xPhospho [S3(100)]	Q9H1B7 1xPhospho [S547(100)]	5.65386e-08	0	1	1	10	Q9H1B7	Q9H1B7 [545-559]	1	2264.21	0	325.1	323	339.5	379.8	351.1	292.6	384.5	374	362.3	294.1	0	3.809e-08	5.35
954	High	[R].KASPEPEGEAAGK.[M]	2xTMT6plex [K1; K13]; 1xTMT6plex [N-Term]; 1xPhospho [S3(100)]	Q8IU81 1xPhospho [S384(100)]	2.44429e-06	0	1	1	9	Q8IU81	Q8IU81 [382-394]	1	2038.08	0	184.1	163.1	176.1	190.2	179.8	134.9	161.9	150.1	147	123.1	0	3.002e-07	4.23
955	High	[K].KASPEAASTPRDPIDVDLPEEAER.[V]	1xTMT6plex [K1]; 1xTMT6plex [N-Term]; 1xPhospho [S3(100)]	H3BVD2 1xPhospho [S47(100)]; P29590-2 1xPhospho [S403(100)]; P29590-4 1xPhospho [S403(100)]; P29590 1xPhospho [S403(100)]	1.19249e-07	0	4	9	7	H3BVD2; P29590-2; P29590-4; P29590	H3BVD2 [45-68]; P29590-2 [401-424]; P29590-4 [401-424]; P29590 [401-424]	2	3131.57	0	9.7	8.3	10.8	13.4	10.2	10.5	11.6	15.4	14.5	7.8	0	1.151e-08	4.85
956	High	[R].KASGSENEGDYNPGR.[K]	1xTMT6plex [K1]; 1xTMT6plex [N-Term]; 2xPhospho [S3(100); S5(100)]	Q02880 2xPhospho [S1550(100); S1552(100)]	2.89421e-06	0	1	2	3	Q02880	Q02880 [1548-1562]	1	2198.95	0	49.6	42.5	46.2	52.3	53.2	37.4	44.9	39.7	37	35.9	0	3.595e-07	4.26
957	High	[R].KASGPPVSELITK.[A]	2xTMT6plex [K1; K13]; 1xTMT6plex [N-Term]; 1xPhospho [S3(100)]	P10412 1xPhospho [S36(100)]; P16403 1xPhospho [S36(100)]	3.65271e-07	0	2	3	3	P10412; P16403	P10412 [34-46]; P16403 [34-46]	1	2094.22	0	71.9	60.6	62.6	54.7	52.5	50.9	51.2	51.5	52.2	43.6	0	3.859e-08	4.95
958	High	[R].KAPPPPISPTQLSDVSSPR.[S]	1xTMT6plex [K1]; 1xTMT6plex [N-Term]; 1xPhospho [S8(100)]	Q9P0K7 1xPhospho [S281(100)]	3.52889e-09	0	1	3	9	Q9P0K7	Q9P0K7 [274-292]	1	2512.36	0	35.6	34.4	31.1	36.1	30.6	34	37.3	43.3	26.3	28.3	0	2.553e-10	4.57
959	High	[K].HVLSGSPEHFQK.[H]	1xTMT6plex [K12]; 1xTMT6plex [N-Term]; 1xPhospho [S6(100)]	Q96PX6 1xPhospho [S313(100)]	1.69498e-06	0	1	1	3	Q96PX6	Q96PX6 [308-319]	0	1903.98	0	58.6	52.2	50.1	56.7	49.8	45.3	34.8	35.4	37	32.1	0	2.017e-07	4.14
960	High	[R].HTDDEMTGYVATR.[W]	1xTMT6plex [N-Term]; 1xPhospho [T/Y]		5.38198e-08	0	1	7	1	Q16539	Q16539 [174-186]	0	1804.78	0	31.1	27.2	27.4	28.8	35.8	31.8	19.1	22.4	18.4	19.8	0	4.873e-09	3.99
961	High	[K].HSVTAATPPPSPTSGESGDLLSNLLQSPSSAK.[L]	1xTMT6plex [K32]; 1xTMT6plex [N-Term]; 2xPhospho [T7(100); S11(100)]	Q96QU8 2xPhospho [T204(100); S208(100)]	3.20107e-12	0	1	2	16	Q96QU8	Q96QU8 [198-229]	0	3751.82	0	29.9	26.5	30.5	28.5	32.2	26.3	27.5	29.8	25	21.7	0	1.323e-13	6.14
962	High	[R].HSSWGDVGVGGSLK.[A]	1xTMT6plex [K14]; 1xTMT6plex [N-Term]; 1xPhospho [S]		1.18367e-06	0	1	1	12	O95210	O95210 [209-222]	0	1923.97	0	56.3	49.9	51.7	76.8	58	51.7	59.1	61.7	59.4	48.3	0	1.367e-07	3.9
963	High	[K].HSSTPNSSEFSR.[K]	1xDeamidated [N6]; 1xTMT6plex [N-Term]; 1xPhospho [S3(100)]	Q8N9Q2 1xPhospho [S145(100)]	1.77903e-05	0	1	1	4	Q8N9Q2	Q8N9Q2 [143-154]	0	1645.71	0	34.7	36.2	34.3	30.1	31.7	29.3	36.7	36.1	34.3	23	0	2.558e-06	3.22
964	High	[K].HSSTPNSSEFSR.[K]	1xTMT6plex [N-Term]; 1xPhospho [S3(99.3)]	Q8N9Q2 1xPhospho [S145(99.3)]	7.00599e-05	0	1	1	4	Q8N9Q2	Q8N9Q2 [143-154]	0	1644.72	0	90.7	95.2	78.8	93.1	98.5	85.7	70.4	93.1	77.9	62.5	0	1.134e-05	3.47
965	High	[R].HSSTFDQTAER.[D]	1xTMT6plex [N-Term]; 1xPhospho [S2(100)]	O75157 1xPhospho [S205(100)]	7.41057e-05	0	1	2	3	O75157	O75157 [204-214]	0	1587.7	0	12.6	14.8	11.2	12.3	14.4	11.7	10.6	11.8	10.6	8.8	0	1.2e-05	3.33
966	High	[R].HSSPSSPTSPK.[F]	1xTMT6plex [K11]; 1xTMT6plex [N-Term]; 1xPhospho [S6(99.6)]	O94921 1xPhospho [S123(99.6)]	6.62343e-05	0	1	5	10	O94921	O94921 [118-128]	0	1649.83	0	109.3	97.8	100	112.5	98.4	82.5	78.5	78.8	86.3	72.8	0	1.06e-05	3.72
967	High	[R].HSSISPVR.[L]	1xTMT6plex [N-Term]; 1xPhospho [S5(100)]	Q9NYV4-2 1xPhospho [S385(100)]; Q9NYV4 1xPhospho [S385(100)]	4.96629e-05	0	2	4	3	Q9NYV4-2; Q9NYV4	Q9NYV4-2 [381-388]; Q9NYV4 [381-388]	0	1191.61	0	25.5	34.9	25	20.4	24	17.2	25.7	22.5	24	18.5	0	1.749e-05	3.54
968	High	[R].HSSISPSTLTLK.[S]	1xTMT6plex [K12]; 1xTMT6plex [N-Term]; 2xPhospho [S3(99.6); S5(100)]	Q14004-2 2xPhospho [S437(99.6); S439(100)]	0.0001289	0	1	2	12	Q14004-2	Q14004-2 [435-446]	0	1888.96	0	160.7	172.3	172.1	152.5	159.7	131.3	146.1	133.6	133.8	124.6	0	2.181e-05	4.11
969	High	[K].KDNEESEQPPVPGTPTLR.[N]	1xTMT6plex [K1]; 1xTMT6plex [N-Term]; 1xPhospho [T14(100)]	O15439 1xPhospho [T646(100)]	2.74077e-11	0	1	4	14	O15439	O15439 [633-650]	1	2532.27	0	195.7	216	203.3	159.1	218.5	152.3	126.9	116.4	162.6	126.2	0	1.345e-12	6.33
970	High	[K].HTGPNSPDTANDGFVR.[L]	1xTMT6plex [N-Term]; 1xPhospho [S6(100)]	G8JLB6 1xPhospho [S104(100)]; P55795 1xPhospho [S104(100)]	1.18497e-09	0	2	17	12	G8JLB6; P55795	G8JLB6 [99-114]; P55795 [99-114]	0	1993.9	0	182.7	169.9	190.3	184.2	193.6	163.3	168.2	157.2	162.1	148.5	0	7.855e-11	6.31
971	High	[R].HVDSLSQRSPK.[A]	1xTMT6plex [K11]; 1xTMT6plex [N-Term]; 1xPhospho [S9(100)]	Q9UHD8 1xPhospho [S85(100)]	7.89359e-05	0	1	7	27	Q9UHD8	Q9UHD8 [77-87]	1	1791.95	0	900.3	828.6	847	797.6	802.4	641.3	569.2	657.2	891	621.7	7.751e-06	5.643e-05	4.03
972	High	[R].HTPPTIGGSLPYR.[R]	1xTMT6plex [N-Term]; 1xPhospho [S9(100)]	F8WAL6 1xPhospho [S368(100)]	2.81385e-06	0	1	10	8	F8WAL6	F8WAL6 [360-372]	0	1704.87	0	149.8	157.3	127.7	182.4	176	170	90.7	105.2	149.8	118.5	0	3.707e-07	4.3
973	High	[K].HTLGDSDNES.[-]	1xTMT6plex [N-Term]; 1xPhospho [S6(100)]	P02794 1xPhospho [S179(100)]	3.47033e-05	0	1	3	15	P02794	P02794 [174-183]	0	1383.56	0	82.7	77.2	73.3	80.2	73.4	62.1	57.1	55	60.3	47.6	0	5.285e-06	3.32
974	High	[K].HTGPNSPDTANDGFVR.[L]	1xDeamidated [N]; 1xTMT6plex [N-Term]; 1xPhospho [S6(100)]	G8JLB6 1xPhospho [S104(100)]; P55795 1xPhospho [S104(100)]	4.74307e-09	0	2	17	27	G8JLB6; P55795	G8JLB6 [99-114]; P55795 [99-114]	0	1994.88	0	180.9	192.4	199.8	209.7	186.2	185.6	178.3	180.3	203.6	166.3	0	5.174e-09	5.45
975	High	[R].HVAYGGYSTPEDR.[R]	1xTMT6plex [N-Term]; 1xPhospho [Y4(100)]	Q9HBL0 1xPhospho [Y1323(100)]	4.29633e-08	0	1	5	3	Q9HBL0	Q9HBL0 [1320-1332]	0	1760.78	0	13.4	12.1	11.8	13.7	15.2	18	5.4	8.1	10.9	9.2	0	1.513e-07	3.99
976	High	[K].KDNEESEQPPVPGTPTLR.[N]	1xDeamidated [N/Q]; 1xTMT6plex [K1]; 1xTMT6plex [N-Term]; 1xPhospho [T14(100)]	O15439 1xPhospho [T646(100)]	1.64856e-07	0	1	4	6	O15439	O15439 [633-650]	1	2533.26	0	28.7	28.4	31.4	33	27.9	21	23.5	23.8	22.7	18.7	0	1.634e-08	4.49
977	High	[K].KDNQESSDAELSSSEYIK.[T]	2xTMT6plex [K1; K18]; 1xTMT6plex [N-Term]; 1xPhospho [S7(99.7)]	Q96JM3 1xPhospho [S627(99.7)]	1.55641e-05	0	1	1	6	Q96JM3	Q96JM3 [621-638]	1	2797.37	0	27.4	25.8	30.6	25.6	24.3	19.3	25.2	22.4	24	21.6	0	2.212e-06	3.19
978	High	[K].KDPANPSPVMPGIATSER.[G]	1xTMT6plex [K1]; 1xTMT6plex [N-Term]; 1xPhospho [S7(100)]	Q70EL1 1xPhospho [S1036(100)]	9.79479e-09	0	1	5	8	Q70EL1	Q70EL1 [1030-1047]	1	2405.23	0	85.6	83.9	83.8	81.9	94	69	72.4	62.3	74.2	76.4	0	7.71e-10	4.64
979	High	[K].KEQSEVSVSPR.[A]	1xTMT6plex [K1]; 1xTMT6plex [N-Term]; 1xPhospho [S9(100)]	Q7L4I2 1xPhospho [S32(100)]	0.000253584	0	1	2	10	Q7L4I2	Q7L4I2 [24-34]	1	1783.94	0	308.5	328.1	332.5	299.2	317	301.2	297.7	275.7	280.6	242.5	0	4.523e-05	3.72
980	High	[K].KEPAITSQNSPEAR.[E]	2xDeamidated [Q8; N9]; 1xTMT6plex [K1]; 1xTMT6plex [N-Term]; 1xPhospho [S10(100)]	P23193 1xPhospho [S100(100)]	3.35046e-05	0	1	3	2	P23193	P23193 [91-104]	1	2068.04	0	13.6	12.7	16.2	13.7	10.3	12.6	14	12.7	10.9	7	0	5.081e-06	3.6
981	High	[K].KEPAITSQNSPEAR.[E]	1xDeamidated [N/Q]; 1xTMT6plex [K1]; 1xTMT6plex [N-Term]; 1xPhospho [S10(100)]	P23193 1xPhospho [S100(100)]	1.43254e-08	0	1	3	23	P23193	P23193 [91-104]	1	2067.05	0	236.2	240.3	250.3	233.4	243.6	252.4	237.3	247	233.5	195.8	0	1.16e-09	5.4
982	High	[K].KEPAITSQNSPEAR.[E]	1xTMT6plex [K1]; 1xTMT6plex [N-Term]; 1xPhospho [S10(100)]	P23193 1xPhospho [S100(100)]	1.28897e-08	0	1	3	22	P23193	P23193 [91-104]	1	2066.07	0	632.1	716.2	635.1	632.4	711.7	669.2	628.7	626.9	648.2	504	0	4.669e-09	5.48
983	High	[K].KEIQNGNLHESDSESVPR.[D]	1xDeamidated [N/Q]; 1xTMT6plex [K1]; 1xTMT6plex [N-Term]; 2xPhospho [S11(100); S13(99.7)]	Q86UP2 2xPhospho [S75(100); S77(99.7)]	1.44159e-06	0	1	4	82	Q86UP2	Q86UP2 [65-82]	1	2658.22	0	138.7	129.4	134.6	115.6	131.4	111.5	113.1	112.8	122	98.5	0	1.992e-07	4.08
984	High	[R].KESAPQVLLPEEEK.[I]	2xTMT6plex [K1; K14]; 1xTMT6plex [N-Term]; 1xPhospho [S3(100)]	Q14155-5 1xPhospho [S645(100)]	2.04982e-06	0	1	3	5	Q14155-5	Q14155-5 [643-656]	1	2364.3	0	38.8	35.9	38.8	44.4	40.5	39.1	34.3	38.3	57.2	37.9	0	2.477e-07	4.29
985	High	[K].KEIQNGNLHESDSESVPR.[D]	3xDeamidated [Q4; N5; N7]; 1xTMT6plex [K1]; 1xTMT6plex [N-Term]; 1xPhospho [S11(100)]	Q86UP2 1xPhospho [S75(100)]	1.23387e-05	0	1	4	4	Q86UP2	Q86UP2 [65-82]	1	2580.22	0	11.3	16.8	13.4	11.2	12.7	9.4	12.5	17.2	17.4	13.1	0	2.517e-06	3.95
986	High	[K].KEIQNGNLHESDSESVPR.[D]	1xDeamidated [Q/N]; 1xTMT6plex [K1]; 1xTMT6plex [N-Term]; 1xPhospho [S11(100)]	Q86UP2 1xPhospho [S75(100)]	2.14294e-12	0	1	4	169	Q86UP2	Q86UP2 [65-82]	1	2578.26	0	2902.6	2864.8	3057.1	2863.5	3094.8	2873.8	3397	3226.1	3214.1	2498.4	0	4.099e-13	6.83
987	High	[K].KEIQNGNLHESDSESVPR.[D]	1xTMT6plex [K1]; 1xTMT6plex [N-Term]; 1xPhospho [S11(100)]	Q86UP2 1xPhospho [S75(100)]	5.15936e-08	0	1	4	4	Q86UP2	Q86UP2 [65-82]	1	2577.27	0	15.3	16.5	12.1	10.9	12.2	15	14.9	17.6	12.2	11.6	0	4.643e-09	4.66
988	High	[K].KELQGDGPPSSPTNDPTVK.[Y]	2xTMT6plex [K1; K19]; 1xTMT6plex [N-Term]; 1xPhospho [S11(99.6)]	Q12873-3 1xPhospho [S772(99.6)]	1.70695e-06	0	1	3	12	Q12873-3	Q12873-3 [762-780]	1	2734.43	0	29.2	26.7	32.8	30.3	30.4	24.1	32.5	27	18.5	22.5	0	2.03e-07	3.72
989	High	[K].KELNSNHDGADETSEK.[E]	1xDeamidated [N]; 2xTMT6plex [K1; K16]; 1xTMT6plex [N-Term]; 1xPhospho [S5(100)]	Q01105-2 1xPhospho [S15(100)]	7.38542e-07	0	1	1	2	Q01105-2	Q01105-2 [11-26]	1	2542.23	0	32.4	24.2	34.7	33.7	32.6	18.6	32	28.4	32.9	25.4	0	8.242e-08	4.98
990	High	[K].KEIQNGNLHESDSESVPR.[D]	2xDeamidated [N7; N/Q]; 1xTMT6plex [K1]; 1xTMT6plex [N-Term]; 1xPhospho [S11(100)]	Q86UP2 1xPhospho [S75(100)]	1.65032e-10	0	1	4	81	Q86UP2	Q86UP2 [65-82]	1	2579.24	0	509.1	520.1	586.8	554.4	591.3	514.8	610.2	593.9	578.9	450.5	0	9.406e-12	5.41
991	High	[R].KESAPQVLLPEEEK.[I]	1xDeamidated [Q6]; 2xTMT6plex [K1; K14]; 1xTMT6plex [N-Term]; 1xPhospho [S3(100)]	Q14155-5 1xPhospho [S645(100)]	9.11675e-06	0	1	3	2	Q14155-5	Q14155-5 [643-656]	1	2365.29	0	15.2	11.9	12.3	12.3	13.5	13.9	11.7	14.1	17.5	13.4	0	1.246e-06	4.11
992	High	[K].KGDVEGSQSQDEGEGSGESER.[G]	1xTMT6plex [K1]; 1xTMT6plex [N-Term]; 1xPhospho [S9(100)]	Q9UQE7 1xPhospho [S1067(100)]	9.01087e-12	0	1	1	12	Q9UQE7	Q9UQE7 [1059-1079]	1	2705.19	0	295.4	254.7	257.1	246.5	259.5	223.3	228.1	246.2	234.6	197	0	4.039e-13	6.07
993	High	[R].KGDRSPEPGQTWTR.[E]	1xTMT6plex [K1]; 1xTMT6plex [N-Term]; 1xPhospho [S5(100)]	Q09666 1xPhospho [S93(100)]	1.58961e-05	0	1	6	4	Q09666	Q09666 [89-102]	2	2153.09	0	105.6	107.8	111.2	117.5	118.3	91.1	88.5	92.5	116.9	87.8	0	2.262e-06	4.55
994	High	[R].KGAGDGSDEEVDGKADGAEAKPAE.[-]	3xTMT6plex [K1; K14; K21]; 1xTMT6plex [N-Term]; 1xPhospho [S7(100)]	P35579 1xPhospho [S1943(100)]	2.18557e-08	0	1	2	60	P35579	P35579 [1937-1960]	2	3299.65	0	2607.8	2051.5	2369	2969.1	2262.3	1363.2	2267.4	2474.5	2386.4	2148.9	0	1.839e-09	6.17
995	High	[R].KGAGDGSDEEVDGK.[A]	2xTMT6plex [K1; K14]; 1xTMT6plex [N-Term]; 1xPhospho [S7(100)]	P35579 1xPhospho [S1943(100)]	4.77488e-08	0	1	2	424	P35579	P35579 [1937-1950]	1	2131.05	0	23297.3	18628.6	21036.2	28205.5	19677.3	15346.3	20302.4	20713.1	22487.6	18879.2	0	4.262e-09	5.54
996	High	[R].KFQEQECPPSPEPTR.[K]	1xCarbamidomethyl [C7]; 1xTMT6plex [K1]; 1xTMT6plex [N-Term]; 1xPhospho [S10(100)]	P62070-4 1xPhospho [S192(100)]	0.000101597	0	1	4	1	P62070-4	P62070-4 [183-197]	1	2368.14	0	15.3	13.2	15.1	11.3	13.8	16.4	9.5	14.3	14.6	8.3	0	1.688e-05	3.51
997	High	[K].KEVDATSPAPSTSSTVK.[T]	2xTMT6plex [K1; K17]; 1xTMT6plex [N-Term]; 1xPhospho [T/S]		5.38198e-08	0	1	6	10	Q16666	Q16666 [100-116]	1	2472.32	0	133.8	127.4	146.2	139.5	135.9	113	107.1	138.8	145	111.1	0	7.516e-09	5.24
998	High	[R].KETPPPLVPPAAR.[E]	1xTMT6plex [K1]; 1xTMT6plex [N-Term]; 1xPhospho [T3(100)]	Q9BQA1 1xPhospho [T5(100)]	5.26502e-06	0	1	2	10	Q9BQA1	Q9BQA1 [3-15]	1	1911.09	0	239	236.1	222	239.7	243.3	196.1	256.7	253.8	253	210.6	0	6.874e-07	4.16
999	High	[K].KETESEAEDNLDDLEK.[H]	2xTMT6plex [K1; K16]; 1xTMT6plex [N-Term]; 2xPhospho [T3(100); S5(100)]	A9Z1X7 2xPhospho [T881(100); S883(100)]	9.06809e-10	0	1	3	25	A9Z1X7	A9Z1X7 [879-894]	1	2712.25	0	748.9	602.1	708.1	787.6	710.1	423.7	682.1	730	773.2	664.3	0	2.097e-10	7.24
1000	High	[K].KETESEAEDNLDDLEK.[H]	2xTMT6plex [K1; K16]; 1xTMT6plex [N-Term]; 1xPhospho [S5(100)]	A9Z1X7 1xPhospho [S883(100)]	2.43074e-10	0	1	3	70	A9Z1X7	A9Z1X7 [879-894]	1	2632.28	0	1413.6	1274.8	1347.6	1564.5	1422.5	895.7	1076.5	1135.5	1175.4	1088.9	0	1.429e-11	6.56
1001	High	[R].HSSISPSTLTLK.[S]	1xTMT6plex [K12]; 1xTMT6plex [N-Term]; 1xPhospho [S5(100)]	Q14004-2 1xPhospho [S439(100)]	0.000128001	0	1	2	4	Q14004-2	Q14004-2 [435-446]	0	1808.99	0	49	50.2	54	48.9	53.1	45.5	64.5	58.5	51.7	44.3	0	2.159e-05	3.1
1002	High	[K].KDSNELSDSAGEEDSADLK.[R]	2xTMT6plex [K1; K19]; 1xTMT6plex [N-Term]; 2xPhospho [S7(100); S9(100)]	Q9Y6X9 2xPhospho [S777(100); S779(100)]	8.51132e-10	0	1	2	9	Q9Y6X9	Q9Y6X9 [771-789]	1	2857.3	0	91.8	74.5	85.3	90.2	83.9	59.7	98.5	86.7	85.7	76.6	0	5.525e-11	5.29
1003	High	[R].KDSLTQAQEQGNLLN.[-]	1xTMT6plex [K1]; 1xTMT6plex [N-Term]; 1xPhospho [S3(100)]	Q5JTD0 1xPhospho [S545(100)]	6.98352e-08	0	1	3	4	Q5JTD0	Q5JTD0 [543-557]	1	2197.13	0	12.4	13.1	12.3	14	10.9	10.2	6.9	8.3	17.1	9.6	0	1.218e-07	4.93
1004	High	[K].KEESEESDDDMGFGLFD.[-]	1xOxidation [M11]; 1xTMT6plex [K1]; 1xTMT6plex [N-Term]; 2xPhospho [S4(100); S7(100)]	P05387 2xPhospho [S102(100); S105(100)]	8.21692e-10	0	1	4	56	P05387	P05387 [99-115]	1	2584.01	0	470.4	441.3	466	495.5	416.9	341.6	448.2	479	433.3	399.8	0	5.31e-11	7.25
1005	High	[K].KEESEESDDDMGFGLFD.[-]	1xTMT6plex [K1]; 1xTMT6plex [N-Term]; 2xPhospho [S4(100); S7(100)]	P05387 2xPhospho [S102(100); S105(100)]	2.00851e-08	0	1	4	62	P05387	P05387 [99-115]	1	2568.02	0	531.2	423.4	495	529	459.8	345.6	494.3	488.6	488.8	427.2	0	2.133e-08	6.04
1006	High	[R].KEESDEEETASK.[A]	2xTMT6plex [K1; K12]; 1xTMT6plex [N-Term]; 1xPhospho [S4(100)]	Q9BY89 1xPhospho [S1701(100)]	5.55704e-05	0	1	2	12	Q9BY89	Q9BY89 [1698-1709]	1	2149.05	0	549.2	499.4	523.1	641.7	522.9	420.2	544.2	547.8	563.5	467.6	0	8.756e-06	4.78
1007	High	[K].KEERPTADSAPSLPLEGITEGPV.[-]	1xTMT6plex [K1]; 1xTMT6plex [N-Term]; 2xPhospho [S9(100); S12(100)]	Q5VZY2 2xPhospho [S257(100); S260(100)]	1.32579e-08	0	1	4	1	Q5VZY2	Q5VZY2 [249-271]	1	3011.48	0	25.6	20	22.9	17.6	16.2	17.7	14.9	14.7	11.6	14.7	0	1.073e-09	5.43
1008	High	[K].KEEPSQNDISPK.[T]	2xTMT6plex [K1; K12]; 1xTMT6plex [N-Term]; 1xPhospho [S10(100)]	Q9NR30 1xPhospho [S89(100)]	3.83553e-06	0	1	2	4	Q9NR30	Q9NR30 [80-91]	1	2139.13	0	101.8	95.9	80.3	80.5	87.5	47.9	43.4	50.8	42.6	58.9	0	4.883e-07	4.46
1009	High	[K].KEEENADSDDEGELQDLLSQDWR.[V]	1xTMT6plex [K1]; 1xTMT6plex [N-Term]; 1xPhospho [S8(100)]	Q96NB3 1xPhospho [S351(100)]	4.07116e-15	0	1	2	3	Q96NB3	Q96NB3 [344-366]	1	3259.47	0	14.7	10.2	12.3	13	14.2	11	12	12	12.4	10.6	0	2.001e-14	7.05
1010	High	[K].KEESEESDDDMGFGLFD.[-]	1xOxidation [M11]; 1xTMT6plex [K1]; 1xTMT6plex [N-Term]; 1xPhospho [S7(100)]	P05387 1xPhospho [S105(100)]	7.18298e-08	0	1	4	73	P05387	P05387 [99-115]	1	2504.05	0	575.3	523.9	567.6	532.1	567.5	445	1051.2	921.1	600.4	629.2	0	6.626e-09	5.77
1011	High	[R].HLGGSGSVVPGSPCLDR.[H]	1xCarbamidomethyl [C14]; 1xTMT6plex [N-Term]; 1xPhospho [S12(100)]	Q9HBL0 1xPhospho [S1314(100)]	1.27185e-10	0	1	5	16	Q9HBL0	Q9HBL0 [1303-1319]	0	2003.96	0	54.6	43.6	53	54	50.9	43.6	46.3	49.5	67.3	44.3	0	7.096e-12	5.39
1012	High	[K].HLFSSTENLAAGSWK.[E]	1xTMT6plex [K15]; 1xTMT6plex [N-Term]; 1xPhospho [S5(99.7)]	Q6WKZ4 1xPhospho [S357(99.7)]	2.48086e-08	0	1	4	45	Q6WKZ4	Q6WKZ4 [353-367]	0	2186.1	0	192.7	201.3	195.6	225.3	214	171.5	132.3	138.5	162.3	131.7	0	2.1e-09	4.96
1013	High	[R].HIELGVTGGGSPENGDGALLAITPPAVK.[R]	1xDeamidated [N14]; 1xTMT6plex [K28]; 1xTMT6plex [N-Term]; 1xPhospho [S11(100)]	Q6ZRS2 1xPhospho [S2840(100)]	7.55391e-11	0	1	3	1	Q6ZRS2	Q6ZRS2 [2830-2857]	0	3209.69	0	9.7	10.6	10.7	10	14.6	9.5	8.3	10.1	9.5	9.2	0	4.021e-12	4.72
1014	High	[K].HLEHAPSPSDVSNAPEVK.[A]	1xTMT6plex [K18]; 1xTMT6plex [N-Term]; 1xPhospho [S7(99.7)]	F5H070 1xPhospho [S445(99.7)]	5.6518e-07	0	1	3	5	F5H070	F5H070 [439-456]	0	2452.23	0	22	15.5	26.3	23.1	19	15	16.1	16.4	16.6	14.6	0	6.173e-08	4.02
1015	High	[K].HIEDTGSTPSIGENDLK.[F]	1xDeamidated [N14]; 1xTMT6plex [K17]; 1xTMT6plex [N-Term]; 1xPhospho [S7(100)]	Q6R327-3 1xPhospho [S1174(100)]	4.76129e-05	0	1	2	3	Q6R327-3	Q6R327-3 [1168-1184]	0	2352.14	0	18.3	23.6	18.2	19.7	18.2	20.5	10.8	9.2	14.9	10.6	0	9.87e-06	3.27
1016	High	[K].HLDVPDIIITPPTPTGMMLPR.[D]	1xOxidation [M]; 1xTMT6plex [N-Term]; 1xPhospho [T13(100)]	Q96GX8 1xPhospho [T44(100)]	4.29786e-09	0	1	3	8	Q96GX8	Q96GX8 [32-52]	0	2639.35	0	26.9	24.6	27.9	29.1	28.9	28.8	21.9	27.1	27.4	20.5	0	3.164e-10	5.32
1017	High	[K].HLDVPDIIITPPTPTGMMLPR.[D]	1xTMT6plex [N-Term]; 1xPhospho [T13(100)]	Q96GX8 1xPhospho [T44(100)]	1.38348e-09	0	1	3	3	Q96GX8	Q96GX8 [32-52]	0	2623.36	0	37.2	45.6	40.9	40.7	42.2	40.5	34.3	29.8	35.6	33.6	0	9.285e-11	4.91
1018	High	[K].HLDSPPAIPPR.[Q]	1xTMT6plex [N-Term]; 1xPhospho [S4(100)]	Q07889 1xPhospho [S1178(100)]	4.6712e-06	0	1	2	17	Q07889	Q07889 [1175-1185]	0	1508.78	0	12.2	15.8	13.8	15	13	19.1	12.1	16.5	9.4	6.4	0	6.059e-07	3.49
1019	High	[K].HIEQLTTASEHCDLAIK.[T]	1xCarbamidomethyl [C12]; 1xTMT6plex [K17]; 1xTMT6plex [N-Term]; 1xPhospho [S9(100)]	P23508-2 1xPhospho [S389(100)]	7.87143e-08	0	1	4	5	P23508-2	P23508-2 [381-397]	0	2504.26	0	11	15.8	16.9	15.1	13.1	14.6	9.5	6.1	16	12.1	0	7.307e-09	4.62
1020	High	[R].HNGSLSPGLEAR.[D]	1xDeamidated [N2]; 1xTMT6plex [N-Term]; 1xPhospho [S6(100)]	Q9C0C2 1xPhospho [S1385(100)]	3.08705e-09	0	1	1	39	Q9C0C2	Q9C0C2 [1380-1391]	0	1547.74	0	403.6	417.1	402.4	453	469.2	429.7	413.2	411	426.4	329.8	0	5.864e-10	5.75
1021	High	[R].HNGSLSPGLEAR.[D]	1xTMT6plex [N-Term]; 1xPhospho [S6(100)]	Q9C0C2 1xPhospho [S1385(100)]	1.56867e-06	0	1	1	2	Q9C0C2	Q9C0C2 [1380-1391]	0	1546.76	0	31.6	35.9	41.5	37.2	36.4	27.6	34.4	33.8	38.4	32.4	0	1.851e-07	3.8
1022	High	[K].HMDPPPAPVQDRSPSPR.[H]	1xOxidation [M2]; 1xTMT6plex [N-Term]; 2xPhospho [S13(100); S15(100)]	P46821 2xPhospho [S2209(100); S2211(100)]	0.000219098	0	1	1	6	P46821	P46821 [2197-2213]	1	2289.01	0	12.2	12.2	11.8	14.4	13.9	13.9	8.8	12.8	14.5	8.1	0	3.862e-05	3.38
1023	High	[K].HMDPPPAPVQDRSPSPR.[H]	1xOxidation [M2]; 1xTMT6plex [N-Term]; 1xPhospho [S]		6.17436e-05	0	1	1	3	P46821	P46821 [2197-2213]	1	2209.04	0	26	29	31.5	25.9	27.9	24.8	24	23.8	26.3	19.2	0	9.84e-06	3.86
1024	High	[K].HLSTPSSVSPEPQDSAK.[L]	1xDeamidated [Q13]; 1xTMT6plex [K17]; 1xTMT6plex [N-Term]; 1xPhospho [T4(98.3)]	Q9NZN5 1xPhospho [T632(98.3)]; Q9NZN5-2 1xPhospho [T613(98.3)]	2.44529e-07	0	2	3	2	Q9NZN5; Q9NZN5-2	Q9NZN5 [629-645]; Q9NZN5-2 [610-626]	0	2306.13	0	22.3	15.6	19.9	24.9	24.8	12.9	18.8	18.1	24.8	15.1	0	2.503e-08	4.32
1025	High	[K].HLSTPSSVSPEPQDSAK.[L]	1xTMT6plex [K17]; 1xTMT6plex [N-Term]; 1xPhospho [S/T]		8.93493e-08	0	2	3	12	Q9NZN5; Q9NZN5-2	Q9NZN5 [629-645]; Q9NZN5-2 [610-626]	0	2305.15	0	159.7	147.5	157.9	170.4	168.8	121.8	142.2	142.2	153.9	134.6	0	1.312e-08	4.77
1026	High	[K].HLSQEDNDLNK.[Q]	1xTMT6plex [K11]; 1xTMT6plex [N-Term]; 1xPhospho [S3(100)]	Q8N4S0 1xPhospho [S131(100)]; 1xPhospho [S282(100)]	5.29042e-05	0	1	3	5	Q8N4S0	Q8N4S0 [129-139]; [152-162]	0	1850.9	0	112.2	102.1	117.8	111.8	116.6	81.7	107	97.1	115.1	96.4	0	8.312e-06	3.89
1027	High	[K].HLSLPAGQVVPK.[I]	1xTMT6plex [K12]; 1xTMT6plex [N-Term]; 1xPhospho [S3(100)]	Q8IXS8 1xPhospho [S430(100)]	0.000149284	0	1	1	1	Q8IXS8	Q8IXS8 [428-439]	0	1784.02	0	17.8	21.5	15.8	14.3	18.5	11.6	9.9	11.4	13.3	13.2	0	2.559e-05	3.43
1028	High	[R].HLTPEPDIVASTK.[K]	1xTMT6plex [K13]; 1xTMT6plex [N-Term]; 1xPhospho [T3(100)]	Q5JSH3 1xPhospho [T219(100)]	1.40156e-06	0	1	4	9	Q5JSH3	Q5JSH3 [217-229]	0	1946.04	0	100.1	98.7	87.4	97.3	90.1	97.2	94.7	104.5	99.5	77.8	0	1.64e-07	4.06
1029	High	[K].HNGSSEILNK.[L]	1xDeamidated [N2]; 1xTMT6plex [K10]; 1xTMT6plex [N-Term]; 1xPhospho [S4(100)]	Q8TDM6 1xPhospho [S295(100)]	1.60084e-05	0	1	3	14	Q8TDM6	Q8TDM6 [292-301]	0	1637.83	0	378.5	355.7	351.3	407.8	320.4	277.8	360.1	340.2	355.4	285.4	0	2.293e-06	4.03
1030	High	[R].HGLQLGAQSPGR.[G]	1xTMT6plex [N-Term]; 1xPhospho [S9(100)]	Q8N1G0 1xPhospho [S1057(100)]	5.19582e-08	0	1	2	6	Q8N1G0	Q8N1G0 [1049-1060]	0	1529.78	0	49.8	54.8	60.5	55.9	64.2	47.6	36.6	38.2	44	31.3	0	4.868e-09	4.93
1031	High	[R].HGLLLPASPVR.[M]	1xTMT6plex [N-Term]; 1xPhospho [S8(100)]	Q96E09 1xPhospho [S76(100)]	2.53186e-06	0	1	1	3	Q96E09	Q96E09 [69-79]	0	1468.82	0	54.2	54.7	62.1	68.6	70.4	49.4	46.5	46.9	58.1	44.5	0	3.107e-07	4.19
1032	High	[K].HGLAHDEMKSPR.[E]	1xOxidation [M8]; 1xTMT6plex [K9]; 1xTMT6plex [N-Term]; 1xPhospho [S10(100)]	Q9Y2W1 1xPhospho [S698(100)]	0.000236537	0	1	1	10	Q9Y2W1	Q9Y2W1 [689-700]	1	1931.96	0	141.8	140	159.4	164	159.4	133.5	127.5	122.8	137.8	115.8	3.491e-05	0.0002249	2.96
1033	High	[K].HGLAHDEMKSPR.[E]	1xTMT6plex [K9]; 1xTMT6plex [N-Term]; 1xPhospho [S10(100)]	Q9Y2W1 1xPhospho [S698(100)]	1.20809e-05	0	1	1	13	Q9Y2W1	Q9Y2W1 [689-700]	1	1915.96	0	161.9	157.4	152.6	187	171.9	139.4	117.4	121	142.6	111.6	0	1.686e-06	4.23
1034	High	[R].HGGSPQPLATTPLSQEPVNPPSEASPTR.[D]	1xTMT6plex [N-Term]; 2xPhospho [S4(100); S25(98.7)]	Q9UQ35 2xPhospho [S377(100); S398(98.7)]	1.39425e-11	0	1	4	28	Q9UQ35	Q9UQ35 [374-401]	0	3241.51	0	36.8	34.7	38.2	39.2	34.9	31.8	37.1	27.4	33.3	26.7	0	6.501e-13	7.11
1035	High	[R].HGLQLGAQSPGR.[G]	1xDeamidated [Q]; 1xTMT6plex [N-Term]; 1xPhospho [S9(100)]	Q8N1G0 1xPhospho [S1057(100)]	2.00698e-06	0	1	2	6	Q8N1G0	Q8N1G0 [1049-1060]	0	1530.76	0	33.4	33	32.7	38.7	29.3	33.7	20.9	34	27.7	19.4	0	2.417e-07	3.62
1036	High	[R].HGGPGPGGPEPELSPITEGSEAR.[A]	1xTMT6plex [N-Term]; 1xPhospho [S14(100)]	Q8WUF5 1xPhospho [S567(100)]	1.43509e-13	0	1	1	3	Q8WUF5	Q8WUF5 [554-576]	0	2537.19	0	7.5	15.3	12.2	12.5	16.1	19.5	13.9	14.6	16.1	7.7	0	4.618e-15	6.41
1037	High	[R].HGESAWNLENR.[F]	1xTMT6plex [N-Term]; 1xPhospho [S4(100)]	P18669 1xPhospho [S14(100)]	2.65976e-06	0	1	1	9	P18669	P18669 [11-21]	0	1621.73	0	126.5	110.6	116.5	110.2	118	103.4	108.4	110.6	140.7	105.5	0	3.283e-07	4.45
1038	High	[R].HGAPAAPSPPPR.[G]	1xTMT6plex [N-Term]; 1xPhospho [S8(100)]	Q4KMP7 1xPhospho [S22(100)]	1.08094e-08	0	1	1	7	Q4KMP7	Q4KMP7 [15-26]	0	1463.74	0	70.2	75.3	71.6	72.9	68.2	58	56.4	54	67.6	50	0	8.592e-10	4.86
1039	High	[R].HGAGSGCLGTMEVK.[S]	1xCarbamidomethyl [C7]; 1xTMT6plex [K14]; 1xTMT6plex [N-Term]; 1xPhospho [S5(100)]	Q9BYG5 1xPhospho [S11(100)]	2.09517e-08	0	1	2	6	Q9BYG5	Q9BYG5 [7-20]	0	1941.93	0	116.5	117.4	116.4	142.4	133.6	124.3	150.6	168.1	166.1	128	0	1.757e-09	4.88
1040	High	[R].HGSFHEDEDPIGSPR.[L]	1xTMT6plex [N-Term]; 1xPhospho [S13(100)]	Q96T58 1xPhospho [S1278(100)]	2.04783e-05	0	1	1	5	Q96T58	Q96T58 [1266-1280]	0	1988.87	0	45.2	40.2	47.1	56.9	45.8	40.4	20.7	24.4	27	30	0	2.974e-06	3.43
1041	High	[R].HIADLAGNSEVILPVPAFNVINGGSHAGNK.[L]	1xDeamidated [N22]; 1xTMT6plex [K30]; 1xTMT6plex [N-Term]; 1xPhospho [S9(100)]	P06733 1xPhospho [S141(100)]	1.21924e-10	0	1	3	1	P06733	P06733 [133-162]	0	3550.85	0	14.7	8.5	12.4	11.6	11	15.6	10.8	13.8	15	10.2	0	6.757e-12	5.07
1042	High	[R].HHNSTAELQK.[A]	1xDeamidated [N/Q]; 1xTMT6plex [K10]; 1xTMT6plex [N-Term]; 1xPhospho [S4(100)]	P33527 1xPhospho [S930(100)]	1.93757e-06	0	1	10	21	P33527	P33527 [927-936]	0	1703.85	0	615.9	606.8	674	662.2	666.2	519.6	683	643.9	749.1	530.9	0	2.34e-07	4.75
1043	High	[R].HHNSTAELQK.[A]	1xTMT6plex [K10]; 1xTMT6plex [N-Term]; 1xPhospho [S4(100)]	P33527 1xPhospho [S930(100)]	5.04728e-06	0	1	10	14	P33527	P33527 [927-936]	0	1702.87	0	442.1	441.7	454.8	438.7	444.7	371	475	449.4	516.4	358.1	0	1.173e-06	5.04
1044	High	[R].HGSDPAFAPGPR.[G]	1xTMT6plex [N-Term]; 1xPhospho [S3(100)]	Q6ZRV2 1xPhospho [S523(100)]	1.33468e-07	0	1	2	1	Q6ZRV2	Q6ZRV2 [521-532]	0	1517.71	0	10.6	13.5	17.5	18	17.9	12.1	15.8	16.4	18.6	14	0	1.301e-08	4.04
1045	High	[K].HGSYEDAVHSGALND.[-]	1xTMT6plex [N-Term]; 1xPhospho [S3(100)]	P17987 1xPhospho [S544(100)]	5.21661e-05	0	1	3	3	P17987	P17987 [542-556]	0	1880.8	0	19	18.4	14.8	14.6	17.4	12.2	15.1	12.6	15.1	12.1	0	8.17e-06	3.56
1046	High	[K].HGSPEFCGILGER.[V]	1xCarbamidomethyl [C7]; 1xTMT6plex [N-Term]; 1xPhospho [S3(100)]	Q15464 1xPhospho [S388(100)]	7.17645e-06	0	1	1	2	Q15464	Q15464 [386-398]	0	1767.81	0	44	47.5	49.7	49.1	40.1	33.3	36.3	37.5	34.5	37.7	0	9.628e-07	3.4
1047	High	[R].HGSGADSDYENTQSGDPLLGLEGK.[R]	2xPhospho [S3(100); S7(100)]; 1xTMT6plex [K24]; 1xTMT6plex [N-Term]	Q9Y2X7-3 2xPhospho [S601(100); S605(100)]	3.20107e-12	0	1	4	21	Q9Y2X7-3	Q9Y2X7-3 [599-622]	0	3065.35	0	115.1	93.2	106.2	118.9	105.6	88.2	76.8	79.6	95.9	69.5	0	1.325e-13	6.64
1048	High	[R].HGSGADSDYENTQSGDPLLGLEGK.[R]	1xDeamidated [N/Q]; 1xTMT6plex [K24]; 1xTMT6plex [N-Term]; 1xPhospho [S7(100)]	Q9Y2X7-3 1xPhospho [S605(100)]	2.72251e-12	0	1	4	66	Q9Y2X7-3	Q9Y2X7-3 [599-622]	0	2986.37	0	17.8	11.9	12.9	13.4	11.7	10.1	14.5	12.4	10.6	9.4	0	1.115e-13	5.35
1049	High	[R].GSMESLALSNATGLSADGGAK.[R]	1xTMT6plex [K21]; 1xTMT6plex [N-Term]; 1xPhospho [S2(100)]	H3BNU0 1xPhospho [S599(100)]	4.42691e-13	0	1	2	18	H3BNU0	H3BNU0 [598-618]	0	2475.22	0	62.5	52.2	62.7	61.3	50.7	55.1	47.1	42.3	55	42.4	0	1.558e-14	6.46
1050	High	[K].HNGVGGSPPK.[S]	1xTMT6plex [K10]; 1xTMT6plex [N-Term]; 1xPhospho [S7(100)]	Q96ST3 1xPhospho [S860(100)]	6.68868e-06	0	1	1	2	Q96ST3	Q96ST3 [854-863]	0	1487.78	0	20.4	26.9	15.7	20.7	23	19.9	25	31	19.4	20.3	0	8.899e-07	3.74
1051	High	[R].HSNLSWQSQTR.[R]	1xTMT6plex [N-Term]; 1xPhospho [S5(100)]	Q9ULH0 1xPhospho [S1349(100)]	9.37706e-06	0	1	5	1	Q9ULH0	Q9ULH0 [1345-1355]	0	1652.77	0	11.5	10.2	14.8	18.1	17	11.4	11.6	14.3	9.3	15.1	0	1.286e-06	3.63
1052	High	[R].HSLSLDDIR.[L]	1xTMT6plex [N-Term]; 1xPhospho [S4(100)]	Q96NE9 1xPhospho [S544(100)]	7.83841e-05	0	1	4	12	Q96NE9	Q96NE9 [541-549]	0	1364.68	0	259.9	240	227.6	215.2	205.2	183.2	196.1	192.5	227.6	169	1.36e-05	9.834e-05	3.99
1053	High	[R].HSLSGSSPGMK.[D]	1xOxidation [M10]; 1xTMT6plex [K11]; 1xTMT6plex [N-Term]; 1xPhospho [S6(99.3)]	Q9UQ35 1xPhospho [S1462(99.3)]	5.44117e-05	0	1	2	61	Q9UQ35	Q9UQ35 [1457-1467]	0	1641.81	0	511.8	510.4	547.2	540.5	515.6	423.8	473.7	458.9	461.4	390.1	1.36e-05	9.501e-05	3.32
1054	High	[R].HSLSGSSPGMK.[D]	1xTMT6plex [K11]; 1xTMT6plex [N-Term]; 1xPhospho [S7(99.3)]	Q9UQ35 1xPhospho [S1463(99.3)]	6.83142e-06	0	1	2	24	Q9UQ35	Q9UQ35 [1457-1467]	0	1625.81	0	276.2	262.8	272.1	274.5	287.2	215.4	249.7	241	246.9	208.1	0	9.12e-07	3.89
1055	High	[R].HSLEEGLDMVNR.[E]	1xDeamidated [N11]; 1xTMT6plex [N-Term]; 1xPhospho [S2(100)]	Q7Z309-2 1xPhospho [S58(100)]	0.000251826	0	1	3	1	Q7Z309-2	Q7Z309-2 [57-68]	0	1709.78	0	16.3	21.6	16.2	16.2	17.4	14.7	13.8	12.9	13.4	10.6	0	4.492e-05	3.05
1056	High	[R].HSLEEGLDMVNR.[E]	1xTMT6plex [N-Term]; 1xPhospho [S2(100)]	Q7Z309-2 1xPhospho [S58(100)]	5.63565e-05	0	1	3	2	Q7Z309-2	Q7Z309-2 [57-68]	0	1708.79	0	28.9	23.5	22.1	24.3	26	16	18.9	17.7	17.6	15.4	0	8.885e-06	3.29
1057	High	[K].HSLDSDEEEDDDDGGSSK.[Y]	1xTMT6plex [K18]; 1xTMT6plex [N-Term]; 1xPhospho [S5(100)]	O95400 1xPhospho [S49(100)]	1.22873e-12	0	1	1	8	O95400	O95400 [45-62]	0	2475.01	0	83.1	71.3	81.2	92.1	85.8	57.3	86.6	81.8	86.9	71.1	0	4.7e-14	6.48
1058	High	[K].HSLDLPHSELK.[K]	1xTMT6plex [K11]; 1xTMT6plex [N-Term]; 1xPhospho [S2(100)]	Q6P0Q8 1xPhospho [S1429(100)]	5.37739e-06	0	1	2	4	Q6P0Q8	Q6P0Q8 [1428-1438]	0	1813.96	0	47.2	53.8	51.9	45.7	51.3	39.7	50.3	49.2	78.8	50.6	0	7.01e-07	4.03
1059	High	[R].HSLASTDEK.[R]	1xTMT6plex [K9]; 1xTMT6plex [N-Term]; 1xPhospho [S2(100)]	Q07954 1xPhospho [S4520(100)]	2.3572e-05	0	1	1	23	Q07954	Q07954 [4519-4527]	0	1525.77	0	730.6	711.3	723.9	712	641	479.1	562	530.3	626.8	512.1	0	3.465e-06	4.54
1060	High	[R].HSGGSPEHLQK.[H]	1xTMT6plex [K11]; 1xTMT6plex [N-Term]; 1xPhospho [S]		0.000220629	0	1	1	1	Q96PX6	Q96PX6 [331-341]	0	1714.87	0	22.3	18.6	22.3	26.4	18.1	22.7	13.2	15.2	14.3	17	0	3.889e-05	3.14
1061	High	[K].HSESPPSTLNAQMLNGMIK.[Q]	1xDeamidated [N/Q]; 1xOxidation [M]; 1xTMT6plex [K19]; 1xTMT6plex [N-Term]; 1xPhospho [S4(100)]	Q9Y2G1 1xPhospho [S261(100)]	3.86435e-07	0	1	2	41	Q9Y2G1	Q9Y2G1 [258-276]	0	2610.27	0	12.1	12.8	11.9	13.7	14.7	9.7	9.8	8.2	10.4	6.8	0	4.076e-08	4.22
1062	High	[K].HSESPPSTLNAQMLNGMIK.[Q]	1xDeamidated [N15]; 1xTMT6plex [K19]; 1xTMT6plex [N-Term]; 1xPhospho [S4(99.6)]	Q9Y2G1 1xPhospho [S261(99.6)]	2.58883e-09	0	1	2	32	Q9Y2G1	Q9Y2G1 [258-276]	0	2594.28	0	58.2	48.6	48.8	55.7	55.4	41.2	51.9	47.1	50.2	37.1	0	1.832e-10	5.16
1063	High	[K].HSEEAEFTPPLK.[C]	1xTMT6plex [K12]; 1xTMT6plex [N-Term]; 2xPhospho [S2(100); T8(100)]	Q3B726 2xPhospho [S316(100); T322(100)]	9.05826e-07	0	1	1	1	Q3B726	Q3B726 [315-326]	0	2002.93	0	23.7	20.2	22.9	21.6	17.9	19.9	16.1	16.9	17.1	14.7	0	1.026e-07	4.77
1064	High	[K].HSEEAEFTPPLK.[C]	1xTMT6plex [K12]; 1xTMT6plex [N-Term]; 1xPhospho [S2(100)]	Q3B726 1xPhospho [S316(100)]	1.18454e-08	0	1	1	16	Q3B726	Q3B726 [315-326]	0	1922.97	0	291.9	278.2	298.9	308.1	294.3	249.7	319.4	267.2	302.9	236.2	0	9.493e-10	5.34
1065	High	[R].HSLASTDEK.[R]	1xTMT6plex [K9]; 1xTMT6plex [N-Term]; 2xPhospho [S2(100); S5(100)]	Q07954 2xPhospho [S4520(100); S4523(100)]	9.94842e-05	0	1	1	19	Q07954	Q07954 [4519-4527]	0	1605.73	0	501.5	461.4	512.2	496.4	432	309.4	310.8	325	394.1	328.1	0	2.95e-05	4.18
1066	High	[R].HSPQQPSNGSLR.[S]	1xDeamidated [N8]; 1xTMT6plex [N-Term]; 1xPhospho [S2(100)]	G3V1L9 1xPhospho [S329(100)]; G5E9E7 1xPhospho [S333(100)]	2.46156e-06	0	2	5	23	G3V1L9; G5E9E7	G3V1L9 [328-339]; G5E9E7 [332-343]	0	1617.76	0	494.2	490	473	556.1	537.7	429.2	515.6	479.3	487.7	387.6	2.007e-05	0.0001422	4.34
1067	High	[R].HSSETFSSTPSATR.[V]	1xTMT6plex [N-Term]; 1xPhospho [S3(99.6)]	P35568 1xPhospho [S1101(99.6)]	7.92412e-07	0	1	1	3	P35568	P35568 [1099-1112]	0	1803.81	0	18	14.2	11.8	21.1	14.9	14.4	6.3	7.6	14.4	9.6	0	8.911e-08	4.38
1068	High	[R].HSQPATPTPLQSR.[T]	1xTMT6plex [N-Term]; 1xPhospho [T6(100)]	Q9NR12 1xPhospho [T251(100)]	2.13989e-08	0	1	2	4	Q9NR12	Q9NR12 [246-258]	0	1728.86	0	31.8	32.9	24.2	21.8	33.1	24.7	16.6	19.2	25.1	16.7	0	1.801e-09	4.79
1069	High	[K].HSQLFTAPVPEGPTSPR.[G]	1xTMT6plex [N-Term]; 1xPhospho [T/S]		7.92412e-07	0	1	8	7	Q7Z5H3-2	Q7Z5H3-2 [361-377]	0	2130.06	0	19.2	16.1	13.9	21.2	15.9	12.6	17.5	18.6	21.5	15.5	0	8.875e-08	3.73
1070	High	[K].HSPQHTTTLSLSTLATPK.[R]	1xPhospho [S2(100)]; 1xTMT6plex [K18]; 1xTMT6plex [N-Term]	P52799 1xPhospho [S260(100)]	4.001e-06	0	1	1	27	P52799	P52799 [259-276]	0	2458.31	0	27.2	32.2	37.9	34.5	35.6	30.9	30.5	37.2	32.8	32	0	5.126e-07	4.14
1071	High	[R].HSPTGPPGFPR.[D]	1xTMT6plex [N-Term]; 1xPhospho [S2(100)]	P98175 1xPhospho [S89(100)]	3.10109e-05	0	1	2	3	P98175	P98175 [88-98]	0	1458.71	0	28.3	33.1	29.5	28	37.3	29.8	30	29.3	22.4	20.6	0	4.668e-06	3.75
1072	High	[K].HSPTEDEESAK.[A]	1xTMT6plex [K11]; 1xTMT6plex [N-Term]; 1xPhospho [S2(100)]	P46821 1xPhospho [S970(100)]	5.6142e-08	0	1	1	19	P46821	P46821 [969-979]	0	1767.82	0	1094.5	898.2	1016.9	1170.6	943.1	744.2	1161.1	1090.6	1110.7	860.4	0	5.08e-09	6.04
1073	High	[K].HSPSPPPPTPTESR.[K]	1xTMT6plex [N-Term]; 2xPhospho [S2(100); S4(100)]	Q92922 2xPhospho [S328(100); S330(100)]	3.97616e-08	0	1	1	6	Q92922	Q92922 [327-340]	0	1875.82	0	17.1	14.1	14.8	25.5	16.3	17.7	9.3	15.3	15.2	16.8	0	3.513e-09	5.11
1074	High	[K].HSPSPPPPTPTESR.[K]	1xTMT6plex [N-Term]; 1xPhospho [S2(100)]	Q92922 1xPhospho [S328(100)]	1.63635e-06	0	1	1	5	Q92922	Q92922 [327-340]	0	1795.86	0	40.4	51.6	40.5	47.7	45.6	37.3	30.4	35.5	40.5	30.8	0	1.942e-07	3.61
1075	High	[R].HSPQQPSNGSLR.[S]	1xDeamidated [N8]; 1xTMT6plex [N-Term]; 2xPhospho [S2(100); S10(100)]	G3V1L9 2xPhospho [S329(100); S337(100)]; G5E9E7 2xPhospho [S333(100); S341(100)]	8.64712e-05	0	2	5	4	G3V1L9; G5E9E7	G3V1L9 [328-339]; G5E9E7 [332-343]	0	1697.72	0	64.4	68.6	69.2	67.3	82.2	85.2	76	80.3	83.2	57.4	7.751e-06	5.076e-05	3.96
1076	High	[R].HSPQQPSNGSLR.[S]	3xDeamidated [Q4; Q5; N8]; 1xTMT6plex [N-Term]; 1xPhospho [S2(100)]	G3V1L9 1xPhospho [S329(100)]; G5E9E7 1xPhospho [S333(100)]	1.75417e-05	0	2	5	4	G3V1L9; G5E9E7	G3V1L9 [328-339]; G5E9E7 [332-343]	0	1619.73	0	9	13	14.3	11.5	10	8.2	10.7	9.2	10.3	6	0	2.516e-06	3.46
1077	High	[R].HSPQQPSNGSLR.[S]	2xDeamidated [Q4; N8]; 1xTMT6plex [N-Term]; 1xPhospho [S2(100)]	G3V1L9 1xPhospho [S329(100)]; G5E9E7 1xPhospho [S333(100)]	3.70287e-06	0	2	5	13	G3V1L9; G5E9E7	G3V1L9 [328-339]; G5E9E7 [332-343]	0	1618.74	0	187.9	200.7	191.9	226.6	229.7	182	194.2	182.3	201.7	154.4	0	4.694e-07	4.52
1078	High	[K].HNGVGGSPPK.[S]	1xDeamidated [N2]; 1xTMT6plex [K10]; 1xTMT6plex [N-Term]; 1xPhospho [S7(100)]	Q96ST3 1xPhospho [S860(100)]	1.05015e-06	0	1	1	10	Q96ST3	Q96ST3 [854-863]	0	1488.76	0	279.2	251.8	269.5	290.1	285.4	195	212.3	196.9	204	199.9	0	1.208e-07	4.44
1079	High	[R].HPSLISSDSNNLK.[L]	1xTMT6plex [K13]; 1xTMT6plex [N-Term]; 1xPhospho [S3(100)]	E9PKP3 1xPhospho [S275(100)]	4.2031e-06	0	1	9	2	E9PKP3	E9PKP3 [273-285]	0	1950.01	0	51.5	51.9	51.8	48.5	54	55.6	45.6	40.1	44.3	31.5	0	5.401e-07	4.43
1080	High	[K].HPSGSNVSFSR.[D]	1xTMT6plex [N-Term]; 1xPhospho [S8(100)]	J3QSG7 1xPhospho [S146(100)]; Q12767-2 1xPhospho [S518(100)]	2.85015e-05	0	2	6	2	J3QSG7; Q12767-2	J3QSG7 [139-149]; Q12767-2 [511-521]	0	1483.69	0	10.3	12.6	10.8	12.8	13.1	12.6	9	10	10.4	9.6	0	4.262e-06	3.2
1081	High	[K].HPNYSPPGSPIEK.[Y]	1xTMT6plex [K13]; 1xTMT6plex [N-Term]; 2xPhospho [S5(100); S9(100)]	Q9UHF7-2 2xPhospho [S1094(100); S1098(100)]	1.28851e-07	0	1	5	12	Q9UHF7-2	Q9UHF7-2 [1090-1102]	0	2040.96	0	38	39.5	42.1	36.4	36.5	37.2	31.6	32.8	36.5	30.1	0	1.249e-08	5.28
1082	High	[K].HPDIYAVPIK.[T]	1xTMT6plex [K10]; 1xTMT6plex [N-Term]; 1xPhospho [Y5(100)]	Q9UDY2-7 1xPhospho [Y1149(100)]	5.79622e-05	0	1	6	1	Q9UDY2-7	Q9UDY2-7 [1145-1154]	0	1690.93	0	16.6	16	15.4	15.7	15.6	12.6	5.9	4.6	6.6	8.7	0	9.195e-06	3.19
1083	High	[K].HNSLEDTDQGK.[N]	1xTMT6plex [K11]; 1xTMT6plex [N-Term]; 1xPhospho [S3(100)]	Q8WVF5 1xPhospho [S20(100)]	4.08825e-07	0	1	1	1	Q8WVF5	Q8WVF5 [18-28]	0	1781.85	0	30.8	27.7	36.2	30.7	30.5	26.7	35	41.9	34	23.4	0	4.344e-08	4.9
1084	High	[R].HNSASVENVSLR.[K]	1xDeamidated [N]; 1xTMT6plex [N-Term]; 1xPhospho [S5(100)]	Q9Y4H2 1xPhospho [S1176(100)]	7.81621e-08	0	1	1	11	Q9Y4H2	Q9Y4H2 [1172-1183]	0	1622.77	0	62	56.1	49.2	66	66.5	56.2	49.6	46.5	46.9	41.7	0	4.468e-08	4.68
1085	High	[R].HNSASVENVSLR.[K]	1xTMT6plex [N-Term]; 1xPhospho [S5(100)]	Q9Y4H2 1xPhospho [S1176(100)]	1.9937e-07	0	1	1	9	Q9Y4H2	Q9Y4H2 [1172-1183]	0	1621.79	0	119.4	112.8	113.5	119.5	122.9	94.3	91.1	84.6	92.3	73.3	0	2.007e-08	4.99
1086	High	[R].HPEPVPEEGSEDELPPQVHK.[V]	1xTMT6plex [K20]; 1xTMT6plex [N-Term]; 1xPhospho [S10(100)]	Q7Z3C6 1xPhospho [S828(100)]	1.09588e-07	0	1	3	13	Q7Z3C6	Q7Z3C6 [819-838]	0	2788.36	0	70.5	69.8	74.9	67.5	63.3	65.2	56.6	59.4	72.3	53.6	0	1.046e-08	4.79
1087	High	[K].HSDSKEDDGQEIA.[-]	1xTMT6plex [K5]; 1xTMT6plex [N-Term]; 1xPhospho [S4(100)]	Q5ZPR3 1xPhospho [S525(100)]	0.000248346	0	1	4	6	Q5ZPR3	Q5ZPR3 [522-534]	1	1968.9	0	46.7	54.1	55.4	69.1	50.4	39.3	76.2	76.3	73.8	54.4	7.751e-06	4.996e-05	3.57
1088	High	[R].HQASDSENEELPKPR.[I]	1xTMT6plex [K13]; 1xTMT6plex [N-Term]; 2xPhospho [S4(100); S6(100)]	Q96ST2 2xPhospho [S235(100); S237(100)]; 2xPhospho [S492(100); S494(100)]	5.77455e-08	0	1	2	4	Q96ST2	Q96ST2 [232-246]; [258-272]	0	2355.08	0	35.2	27.8	36.6	35.6	34.8	28	33.5	26	28.9	21.9	0	5.227e-09	5
1089	High	[K].HQASISELK.[R]	1xTMT6plex [K9]; 1xTMT6plex [N-Term]; 1xPhospho [S4(100)]	H0Y5B0 1xPhospho [S138(100)]; O43491 1xPhospho [S647(100)]	0.000130716	0	2	7	2	H0Y5B0; O43491	H0Y5B0 [135-143]; O43491 [644-652]	0	1550.83	0	31.9	58.6	44.1	23.9	35.8	33.5	14.6	24.8	59.3	26.3	0	2.211e-05	3.7
1090	High	[R].HSAPPSPAAGEPR.[T]	1xTMT6plex [N-Term]; 1xPhospho [S6(100)]	Q6ZSY5 1xPhospho [S18(100)]	3.45116e-06	0	1	1	1	Q6ZSY5	Q6ZSY5 [13-25]	0	1582.76	0	19.1	22.8	23.9	20.8	19.8	21.6	14.1	23.1	20.4	18.7	0	4.364e-07	3.71
1091	High	[K].HSAGSGAEESNSSSTVQK.[Q]	1xTMT6plex [K18]; 1xTMT6plex [N-Term]; 1xPhospho [S5(100)]	Q8IYL3 1xPhospho [S148(100)]	8.94766e-12	0	1	1	4	Q8IYL3	Q8IYL3 [144-161]	0	2301.08	0	29.5	25.5	23.8	28.3	27.9	25.6	21	22.2	27.2	18.6	0	4.032e-13	6.48
1092	High	[R].HRPSPPATPPPK.[T]	1xTMT6plex [K12]; 1xTMT6plex [N-Term]; 2xPhospho [S4(100); T8(100)]	A9Z1X7 2xPhospho [S397(100); T401(100)]	5.97624e-06	0	1	4	21	A9Z1X7	A9Z1X7 [394-405]	0	1899.96	0	328.7	343.6	359.4	342.6	332.6	287.9	319.5	294.2	297.9	239.9	0	1.129e-06	4.93
1093	High	[R].HQQQLLASPGSSTVDNK.[M]	1xTMT6plex [K17]; 1xTMT6plex [N-Term]; 1xPhospho [S8(100)]	F2Z2X4 1xPhospho [S521(100)]	2.60619e-08	0	1	2	3	F2Z2X4	F2Z2X4 [514-530]	0	2348.2	0	20	13.9	15.6	15.7	14.2	10.2	13.8	15	15.5	10.1	0	2.225e-09	4.24
1094	High	[R].GSMEQAPAVALPPTHK.[K]	1xTMT6plex [K16]; 1xTMT6plex [N-Term]; 1xPhospho [S2(100)]	Q8WUF5 1xPhospho [S526(100)]	1.6141e-07	0	1	2	3	Q8WUF5	Q8WUF5 [525-540]	0	2172.13	0	15.3	28	19.8	20	19.8	22.7	23.3	31.5	33.1	23.3	0	1.59e-08	4.01
1095	High	[K].GSLTGSETDNEDVYTFK.[T]	1xTMT6plex [K17]; 1xTMT6plex [N-Term]; 1xPhospho [S6(99.6)]	Q9UQC2 1xPhospho [S285(99.6)]	2.34068e-05	0	1	2	1	Q9UQC2	Q9UQC2 [280-296]	0	2401.12	0	11.5	10	12.7	16.5	8.9	14.9	10.2	11.5	9.8	12.3	0	3.443e-06	3.43
1096	High	[R].GGTSQVGSPTLLSPAVPSK.[Q]	1xTMT6plex [K19]; 1xTMT6plex [N-Term]; 1xPhospho [S8(100)]	Q8IY92 1xPhospho [S1070(100)]	2.41197e-08	0	1	2	2	Q8IY92	Q8IY92 [1063-1081]	0	2321.25	0	22.5	18	19.2	17.9	23.9	24.5	14.8	10.2	16.5	10.5	0	2.051e-09	4.63
1097	High	[K].GGSYTQAASSDSAQGSDVSLTACKV.[-]	1xCarbamidomethyl [C23]; 1xTMT6plex [K24]; 1xTMT6plex [N-Term]; 2xPhospho [S16(100); S19(100)]	P13746-2 2xPhospho [S362(100); S365(100)]	1.09783e-12	0	1	8	19	P13746-2	P13746-2 [347-371]	1	3065.36	0	11.4	12.2	8.5	8.6	9.1	9.6	13.5	11.1	13.4	8.3	0	4.175e-14	5.83
1098	High	[R].GGVQVPAVDISSSLGGR.[A]	1xTMT6plex [N-Term]; 1xPhospho [S13(99.4)]	Q09666 1xPhospho [S283(99.4)]	4.50103e-05	0	1	1	8	Q09666	Q09666 [271-287]	0	1907.98	0	16.6	20.7	11.9	11.7	15.1	14.1	12.6	13.4	13.7	8.9	0	7.318e-06	3.31
1099	High	[K].GGVSYRPAEVAETGA.[-]	1xTMT6plex [N-Term]; 1xPhospho [S4(100)]	Q16790 1xPhospho [S448(100)]	3.88344e-05	0	1	1	27	Q16790	Q16790 [445-459]	0	1772.84	0	677.2	676.2	698.4	437.1	419.7	589.4	539.5	694.1	736.3	470.9	3.491e-05	0.0003379	4.21
1100	High	[K].GHLSEGLVTK.[W]	1xTMT6plex [K10]; 1xTMT6plex [N-Term]; 1xPhospho [S4(100)]	Q16659 1xPhospho [S189(100)]	2.47616e-05	0	1	1	5	Q16659	Q16659 [186-195]	0	1578.87	0	52.9	42.1	45.4	52.7	56.1	47.1	76.9	74.8	78.8	60.6	0	3.656e-06	3.6
1101	High	[R].GHHDDSDEEASPEK.[T]	1xTMT6plex [K14]; 1xTMT6plex [N-Term]; 1xPhospho [S6(100)]	Q5VT06 1xPhospho [S1648(100)]	2.05065e-07	0	1	2	3	Q5VT06	Q5VT06 [1643-1656]	0	2090.91	0	24.6	21.5	30.5	28	30.3	23.8	24.6	29.3	27.9	19.3	0	2.063e-08	4.22
1102	High	[K].GHGSPSTSEVLR.[G]	1xTMT6plex [N-Term]; 1xPhospho [S4(100)]	Q5H8A4 1xPhospho [S639(100)]	3.18955e-05	0	1	4	1	Q5H8A4	Q5H8A4 [636-647]	0	1535.74	0	12.3	11.2	12.1	11.4	11.9	12.2	9.2	10.1	12.8	7.5	0	4.813e-06	3.15
1103	High	[K].GGVTGSPEASISGSKGDLK.[S]	2xTMT6plex [K15; K19]; 1xTMT6plex [N-Term]; 2xPhospho [S6(100); S14(100)]	Q09666 2xPhospho [S5731(100); S5739(100)]	2.54975e-06	0	1	1	2	Q09666	Q09666 [5726-5744]	1	2594.31	0	157.6	128.3	137.1	146	157.6	96.8	44	44.2	69.2	81.2	0	3.144e-07	4.97
1104	High	[K].GGVTGSPEASISGSKGDLK.[S]	2xTMT6plex [K15; K19]; 1xTMT6plex [N-Term]; 1xPhospho [S14(100)]	Q09666 1xPhospho [S5739(100)]	1.0513e-09	0	1	1	39	Q09666	Q09666 [5726-5744]	1	2514.34	0	631.1	652.5	638.9	733.7	760	523.1	327.6	317.1	501.3	429.5	0	6.904e-11	5.57
1105	High	[K].GGVTGSPEASISGSK.[G]	1xTMT6plex [K15]; 1xTMT6plex [N-Term]; 2xPhospho [S6(100); S14(100)]	Q09666 2xPhospho [S5731(100); S5739(100)]	4.80687e-07	0	1	1	15	Q09666	Q09666 [5726-5740]	0	1951.92	0	164.1	164.2	171	145.9	149.1	135	81.6	82.4	125.8	112.9	0	5.158e-08	4.73
1106	High	[K].GGVTGSPEASISGSK.[G]	1xTMT6plex [K15]; 1xTMT6plex [N-Term]; 1xPhospho [S6(100)]	Q09666 1xPhospho [S5731(100)]	3.62969e-09	0	1	1	120	Q09666	Q09666 [5726-5740]	0	1871.95	0	2323.6	2375	2323.9	2273.4	2251.7	2094.2	1203.2	1422.8	1685.2	1433.1	0	2.458e-09	4.6
1107	High	[K].GGSYTQAASSDSAQGSDVSLTACK.[V]	1xCarbamidomethyl [C23]; 1xTMT6plex [K24]; 1xTMT6plex [N-Term]; 1xPhospho [S3(100)]	P13746-2 1xPhospho [S349(100)]	1.73554e-13	0	1	8	11	P13746-2	P13746-2 [347-370]	0	2886.32	0	24	27.7	25.7	21.2	24.4	21.8	26.4	31.9	27.1	19.4	0	5.687e-15	7.03
1108	High	[K].GGSGSGPTIEEVD.[-]	1xTMT6plex [N-Term]; 1xPhospho [S5(100)]	P08107 1xPhospho [S633(100)]	6.62343e-05	0	1	3	6	P08107	P08107 [629-641]	0	1513.66	0	20.3	22.5	27	18.2	20.7	26.9	20.7	24.7	21.9	17.6	0	1.064e-05	3.71
1109	High	[R].GGSGGFGDEC.[-]	1xCarbamidomethyl [C10]; 1xTMT6plex [N-Term]; 1xPhospho [S3(100)]	P50895 1xPhospho [S621(100)]	0.000141166	0	1	1	2	P50895	P50895 [619-628]	0	1251.46	0	70.1	69.8	64.6	71.6	69.2	72.9	58.9	65.7	76.9	61.9	2.007e-05	0.0001443	3.24
1110	High	[R].GGQGDPAVPAQQPADPSTPER.[Q]	1xDeamidated [Q]; 1xTMT6plex [N-Term]; 1xPhospho [T18(99.6)]	O15231-5 1xPhospho [T226(99.6)]; O15231-3 1xPhospho [T448(99.6)]	7.28484e-08	0	2	11	33	O15231-5; O15231-3	O15231-5 [209-229]; O15231-3 [431-451]	0	2385.09	0	12.3	10.9	13.5	16.4	16.2	11.7	14.7	11.2	12.7	12.5	0	6.741e-09	4.17
1111	High	[R].GGQGDPAVPAQQPADPSTPER.[Q]	1xTMT6plex [N-Term]; 1xPhospho [T18(99.5)]	O15231-5 1xPhospho [T226(99.5)]; O15231-3 1xPhospho [T448(99.5)]	3.50414e-09	0	2	11	25	O15231-5; O15231-3	O15231-5 [209-229]; O15231-3 [431-451]	0	2384.11	0	20.1	17.7	20.2	19	17.3	17.4	13	18.3	19.9	15	0	2.546e-10	4.7
1112	High	[R].GGQEPAGAGSPSPPEDR.[N]	1xTMT6plex [N-Term]; 1xPhospho [S12(100)]	Q08174-2 1xPhospho [S1173(100)]	3.06866e-12	0	1	1	5	Q08174-2	Q08174-2 [1162-1178]	0	1917.85	0	35.5	32.1	40.5	32.4	42.2	33.6	54.2	50.6	72.1	38.5	0	1.268e-13	5.95
1113	High	[R].GGPRPVSSSIDPSLLSTK.[Q]	1xTMT6plex [K18]; 1xTMT6plex [N-Term]; 1xPhospho [S7(99.6)]	Q8NEY1 1xPhospho [S695(99.6)]	0.000239853	0	1	8	4	Q8NEY1	Q8NEY1 [689-706]	0	2336.26	0	20.1	21.3	15.3	14.3	18.8	18.4	5.2	9	12.7	12.2	0	4.288e-05	2.72
1114	High	[R].GGSLGLGGGGGMGPR.[E]	1xTMT6plex [N-Term]; 1xPhospho [S3(100)]	Q15768 1xPhospho [S274(100)]	3.62708e-07	0	1	1	13	Q15768	Q15768 [272-286]	0	1538.73	0	120.3	127.7	133.6	109.6	108.3	123.2	48.6	49	49.7	60.5	0	3.81e-08	4.08
1115	High	[R].GGSPLAAPQGGSPTK.[L]	1xTMT6plex [K15]; 1xTMT6plex [N-Term]; 1xPhospho [S12(100)]	Q9UQB3 1xPhospho [S276(100)]	2.77667e-08	0	1	3	7	Q9UQB3	Q9UQB3 [265-279]	0	1862.98	0	50	43.8	41.7	49.5	57.6	45.7	34.5	44.9	47.6	35.7	0	2.376e-09	4.76
1116	High	[K].GGSYSQAASSDSAQGSDVSLTACKV.[-]	1xCarbamidomethyl [C23]; 1xTMT6plex [K24]; 1xTMT6plex [N-Term]; 2xPhospho [S16(100); S19(100)]	P05534 2xPhospho [S356(100); S359(100)]	1.52788e-11	0	1	6	22	P05534	P05534 [341-365]	1	3051.34	0	10	8.7	12	11.9	8.6	10.1	9.2	9.6	9.9	10.2	0	1.091e-11	5.85
1117	High	[K].GGSYSQAASSDSAQGSDVSLTACK.[V]	1xCarbamidomethyl [C23]; 1xTMT6plex [K24]; 1xTMT6plex [N-Term]; 2xPhospho [S16(100); S19(100)]	P05534 2xPhospho [S356(100); S359(100)]	3.13194e-10	0	1	6	15	P05534	P05534 [341-364]	0	2952.27	0	13	11.9	12.2	11.3	11.8	10	10.5	9.6	9.2	9.5	0	1.972e-10	4.73
1118	High	[K].GGSWIQEINVAEK.[N]	1xTMT6plex [K13]; 1xTMT6plex [N-Term]; 1xPhospho [S3(100)]	P78527 1xPhospho [S4026(100)]	6.02371e-08	0	1	2	8	P78527	P78527 [4024-4036]	0	1969.02	0	56.4	51.3	59.1	65.2	58	42.2	52.3	58.7	60.7	38	0	5.474e-09	4.84
1119	High	[R].GGSPPWAANSQPQPPR.[E]	3xDeamidated [N9; Q11; Q13]; 1xTMT6plex [N-Term]; 1xPhospho [S3(100)]	Q15746 1xPhospho [S305(100)]	4.69485e-05	0	1	6	5	Q15746	Q15746 [303-318]	0	1958.88	0	10.8	11.8	10	12	9.1	14	9.2	13.3	14.7	7.1	0	7.293e-06	3.07
1120	High	[R].GGSPPWAANSQPQPPR.[E]	2xDeamidated [Q11; Q/N]; 1xTMT6plex [N-Term]; 1xPhospho [S3(100)]	Q15746 1xPhospho [S305(100)]	1.02174e-08	0	1	6	27	Q15746	Q15746 [303-318]	0	1957.9	0	49.7	56.1	55.2	64.2	55.6	49.7	41.8	50.3	56.3	45.7	0	2.858e-08	4.43
1121	High	[R].GGSPPWAANSQPQPPR.[E]	1xDeamidated [Q/N]; 1xTMT6plex [N-Term]; 1xPhospho [S3(100)]	Q15746 1xPhospho [S305(100)]	5.01966e-10	0	1	6	26	Q15746	Q15746 [303-318]	0	1956.92	0	162.3	164.7	166.2	182.3	190.8	156.3	158.2	156.3	168.9	130	0	3.736e-11	5.54
1122	High	[R].GGSPPWAANSQPQPPR.[E]	1xTMT6plex [N-Term]; 1xPhospho [S3(100)]	Q15746 1xPhospho [S305(100)]	1.73431e-11	0	1	6	12	Q15746	Q15746 [303-318]	0	1955.93	0	42	45.7	50.6	53.1	48.3	41.1	40.6	47.3	46	35.3	0	8.232e-13	6.24
1123	High	[R].GGSPPAPLPAHLSR.[A]	1xTMT6plex [N-Term]; 1xPhospho [S3(100)]	Q9H013 1xPhospho [S802(100)]	2.62366e-07	0	1	3	3	Q9H013	Q9H013 [800-813]	0	1665.87	0	48	47.2	55.3	46	55.5	50	36	40.4	37.5	34.1	0	2.685e-08	3.72
1124	High	[R].GGSPIIQEPEEPSEHR.[E]	1xTMT6plex [N-Term]; 1xPhospho [S3(100)]	H0Y8Y2 1xPhospho [S833(100)]; Q01484 1xPhospho [S3823(100)]	4.29477e-07	0	2	8	2	H0Y8Y2; Q01484	H0Y8Y2 [831-846]; Q01484 [3821-3836]	0	2070.97	0	11.3	12.6	19.1	14.3	11.1	13.2	10.8	12.8	10.7	8.5	0	4.575e-08	4.19
1125	High	[R].GGSPLAAPQGGSPTK.[L]	1xTMT6plex [K15]; 1xTMT6plex [N-Term]; 2xPhospho [S3(100); S12(100)]	Q9UQB3 2xPhospho [S267(100); S276(100)]	6.98601e-09	0	1	3	4	Q9UQB3	Q9UQB3 [265-279]	0	1942.94	0	89.7	74.6	83.7	80.3	82.9	63.2	40.9	58.1	103.2	64.3	0	5.34e-10	5.53
1126	High	[R].GHTASESDEQQWPEEK.[R]	1xTMT6plex [K16]; 1xTMT6plex [N-Term]; 1xPhospho [S5(100)]	Q9NTI5 1xPhospho [S1257(100)]	9.52958e-11	0	1	4	22	Q9NTI5	Q9NTI5 [1253-1268]	0	2396.08	0	83.1	77.9	81.5	92.5	99.4	77.5	62.4	64.5	65.2	53.9	0	5.197e-12	6.53
1127	High	[K].GILAADESVGSMAK.[R]	1xTMT6plex [K14]; 1xTMT6plex [N-Term]; 1xPhospho [S8(100)]	P09972 1xPhospho [S36(100)]	0.000251826	0	1	6	4	P09972	P09972 [29-42]	0	1886.97	0	19.4	20.6	23	22.1	18.3	19.9	16.6	20	18.8	13.9	0	4.522e-05	2.81
1128	High	[K].GILAADESTGSIAKR.[L]	1xTMT6plex [K14]; 1xTMT6plex [N-Term]; 1xPhospho [S11(100)]	P04075-2 1xPhospho [S93(100)]	4.3152e-05	0	1	6	2	P04075-2	P04075-2 [83-97]	1	2027.09	0	62.7	43.9	47.2	44.8	39.8	41	41.4	47.5	52	29	0	6.68e-06	3.56
1129	High	[K].GILAADESTGSIAK.[R]	1xTMT6plex [K14]; 1xTMT6plex [N-Term]; 1xPhospho [S11(100)]	P04075-2 1xPhospho [S93(100)]	2.99918e-07	0	1	6	47	P04075-2	P04075-2 [83-96]	0	1870.99	0	813.3	730.6	719.8	722.5	614.5	664.8	678.7	708	711.6	556.4	0	1.306e-07	4.67
1130	High	[K].GLGTDEDSLIEIICSR.[T]	1xCarbamidomethyl [C14]; 1xTMT6plex [N-Term]; 1xPhospho [S8(100)]	P07355-2 1xPhospho [S145(100)]	1.19121e-05	0	1	15	2	P07355-2	P07355-2 [138-153]	0	2086.99	0	21	22.4	22.6	22.6	24	17.3	19.1	18.6	18.9	18.5	0	4.042e-06	3.54
1131	High	[R].GLGPPSPPAPPR.[G]	1xTMT6plex [N-Term]; 1xPhospho [S6(100)]	Q13425 1xPhospho [S95(100)]	7.69978e-06	0	1	2	22	Q13425	Q13425 [90-101]	0	1451.76	0	429.9	452.5	447.6	395.9	417.2	411.4	384.6	371.6	409.6	327.5	0	5.69e-06	3.89
1132	High	[K].GLGHPPSSPLLK.[K]	1xTMT6plex [K12]; 1xTMT6plex [N-Term]; 1xPhospho [S8(100)]	O95785 1xPhospho [S983(100)]; M0QXA7 1xPhospho [S167(100)]	4.37628e-05	0	2	4	10	O95785; M0QXA7	O95785 [976-987]; M0QXA7 [160-171]	0	1740.98	0	128.4	154.7	151.2	196.8	202.6	158.7	101.1	104.3	152.7	106.3	0	6.794e-06	3.25
1133	High	[K].GLGGSDGEPASGSPK.[G]	1xTMT6plex [K15]; 1xTMT6plex [N-Term]; 1xPhospho [S13(100)]	Q9H6A9 1xPhospho [S1955(100)]	1.24394e-07	0	1	2	2	Q9H6A9	Q9H6A9 [1943-1957]	0	1853.9	0	45.2	44.4	40.2	42.7	37.5	34.8	26.4	26.4	34.6	29.7	0	1.199e-08	4.04
1134	High	[R].GLGAGAGAGEESPATSLPR.[M]	1xTMT6plex [N-Term]; 1xPhospho [S12(100)]	O15173-2 1xPhospho [S114(100)]	9.47282e-14	0	1	2	12	O15173-2	O15173-2 [103-121]	0	2006.97	0	104	91.6	103.9	106.2	117.2	97.1	98.2	102.9	104.7	88.4	0	2.958e-15	6.48
1135	High	[R].GLGPSPAGDGPSGSGK.[H]	1xTMT6plex [K16]; 1xTMT6plex [N-Term]; 1xPhospho [S5(100)]	Q92934 1xPhospho [S25(100)]	7.70408e-07	0	1	3	5	Q92934	Q92934 [21-36]	0	1878.94	0	22.3	27.3	37.7	27.4	28	28.1	28.8	25.4	26.2	20	0	8.619e-08	3.73
1136	High	[K].GLFSDEEDSEDLFSSQSASNLK.[G]	1xTMT6plex [K22]; 1xTMT6plex [N-Term]; 1xPhospho [S4(100)]	A0A096LPC5 1xPhospho [S539(100)]	5.23998e-12	0	1	8	4	A0A096LPC5	A0A096LPC5 [536-557]	0	2943.35	0	18.1	13.7	16.9	14.8	12.1	12.5	10.5	13	15.7	15.7	0	2.255e-13	6.79
1137	High	[R].GILHTDSQSQSLR.[N]	1xTMT6plex [N-Term]; 1xPhospho [S11(99.7)]	Q15678 1xPhospho [S465(99.7)]	9.14598e-05	0	1	1	5	Q15678	Q15678 [455-467]	0	1750.87	0	11.2	16.9	11.8	11.6	12.1	11.5	12	9	13.4	16.8	0	1.73e-05	3.6
1138	High	[R].GILLEDGSESPAK.[R]	1xTMT6plex [K13]; 1xTMT6plex [N-Term]; 1xPhospho [S10(100)]	Q08999 1xPhospho [S1112(100)]	1.82981e-05	0	1	2	7	Q08999	Q08999 [1103-1115]	0	1853.97	0	32.2	33.2	29	33.9	32.5	20.6	22.8	22.1	21.7	19.9	0	2.648e-06	3.61
1139	High	[R].GLNSQSSDDHLNK.[R]	1xTMT6plex [K13]; 1xTMT6plex [N-Term]; 1xPhospho [S7(99.6)]	A8CG34 1xPhospho [S358(99.6)]; Q96HA1 1xPhospho [S381(99.6)]	7.89359e-05	0	2	7	4	A8CG34; Q96HA1	A8CG34 [352-364]; Q96HA1 [375-387]	0	1952.95	0	31.7	28.8	29	36	25.2	26.3	20.7	21.2	24	22	0	1.287e-05	3.11
1140	High	[K].GLNPDGTPALSTLGGFSPASKPSSPR.[E]	1xTMT6plex [K21]; 1xTMT6plex [N-Term]; 2xPhospho [S17(100); S/T]	Q9UK58 2xPhospho [S335(100); S/T]	5.86269e-11	0	1	2	19	Q9UK58	Q9UK58 [319-344]	0	3129.54	0	24.3	20.6	24.9	26.3	25.1	22.9	27.6	25.7	12.9	16.8	0	3.067e-12	6.04
1141	High	[K].GILSLPHQASPVSR.[T]	1xTMT6plex [N-Term]; 1xPhospho [S10(100)]	O75925-2 1xPhospho [S505(100)]	1.14357e-08	0	1	2	2	O75925-2	O75925-2 [496-509]	0	1770.95	0	46.7	41.8	47.5	36.8	46.4	40.2	30.5	36.1	34.2	27.6	0	9.147e-10	4.63
1142	High	[K].GLLSGQTSPTNAK.[L]	1xTMT6plex [K13]; 1xTMT6plex [N-Term]; 1xPhospho [T/S]		0.000156765	0	1	2	4	Q969J3	Q969J3 [68-80]	0	1811.97	0	10.4	15.2	11	11.7	10.2	8.8	8.6	7.7	9.3	7.3	0	2.702e-05	2.74
1143	High	[K].GLLSDSMTDVPVDTGVAAR.[T]	1xPhospho [S6(100)]; 1xTMT6plex [N-Term]	O43399-7 1xPhospho [S21(100)]	4.03108e-07	0	1	8	10	O43399-7	O43399-7 [16-34]	0	2213.07	0	8.9	10.7	8.7	13.1	11.2	12.5	8.1	9.9	11.8	11.1	0	4.293e-08	4.29
1144	High	[R].GLLYDSDEEDEERPAR.[K]	1xTMT6plex [N-Term]; 1xPhospho [S6(100)]	P49736 1xPhospho [S139(100)]	1.69353e-05	0	1	1	3	P49736	P49736 [134-149]	0	2202.98	0	39	37.9	37.1	33.7	32.4	34.1	21.6	24	24.4	21.6	0	2.425e-06	3.5
1145	High	[R].GGPASPGGLQGLETR.[R]	1xTMT6plex [N-Term]; 1xPhospho [S5(100)]	Q8NCD3 1xPhospho [S473(100)]	2.09358e-06	0	1	4	2	Q8NCD3	Q8NCD3 [469-483]	0	1705.85	0	20.9	22.9	25.2	21	24.9	25.4	6.5	10.8	11.4	10.1	0	2.544e-07	3.83
1146	High	[K].GLFSDEEDSEDLFSSQSASK.[L]	1xTMT6plex [K20]; 1xTMT6plex [N-Term]; 1xPhospho [S4(100)]	Q5SNT6 1xPhospho [S451(100)]	4.06537e-11	0	1	6	11	Q5SNT6	Q5SNT6 [448-467]	0	2716.23	0	112.5	98.2	102.8	100	107.2	87.9	74.3	92.3	107.9	87	0	2.061e-12	6.78
1147	High	[K].GLAGPPASPGK.[A]	1xTMT6plex [K11]; 1xTMT6plex [N-Term]; 1xPhospho [S8(100)]	Q9P206-2 1xPhospho [S604(100)]	1.33318e-05	0	1	3	11	Q9P206-2	Q9P206-2 [597-607]	0	1489.82	0	413.5	407.9	336.3	398.7	404.8	267.1	117.5	123.7	183.8	207.3	5.005e-05	0.0005249	3.77
1148	High	[K].GLAEVQQDGEAEEGATSDGEKK.[R]	1xDeamidated [Q]; 2xTMT6plex [K21; K22]; 1xTMT6plex [N-Term]; 1xPhospho [S17(99.6)]	Q02952 1xPhospho [S598(99.6)]	6.37499e-09	0	1	3	17	Q02952	Q02952 [582-603]	1	3016.46	0	49.4	43.4	46.5	49.7	48.1	36	72.6	72.9	61.2	49.4	0	4.855e-10	4.97
1149	High	[K].GLAEVQQDGEAEEGATSDGEKK.[R]	2xTMT6plex [K21; K22]; 1xTMT6plex [N-Term]; 1xPhospho [S17(100)]	Q02952 1xPhospho [S598(100)]	9.46945e-13	0	1	3	59	Q02952	Q02952 [582-603]	1	3015.48	0	601.2	505.6	530.9	590.5	563	391.3	817.4	794.8	798	627.9	0	3.55e-14	7.31
1150	High	[K].GLAEVQQDGEAEEGATSDGEK.[K]	1xTMT6plex [K21]; 1xTMT6plex [N-Term]; 1xPhospho [S17(100)]	Q02952 1xPhospho [S598(100)]	6.61045e-12	0	1	3	11	Q02952	Q02952 [582-602]	0	2658.22	0	15.1	17.9	20.2	26.5	22.7	16.5	27.8	29.6	27.8	22.1	0	2.911e-13	5.63
1151	High	[K].GIAPASPMLGNASNPNK.[A]	1xTMT6plex [K17]; 1xTMT6plex [N-Term]; 1xPhospho [S6(100)]	J3KNR0 1xPhospho [S492(100)]	8.38933e-09	0	1	10	2	J3KNR0	J3KNR0 [487-503]	0	2177.12	0	52.7	57.3	49.1	51.3	58.2	54.5	30	26	37.5	40.2	0	6.519e-10	5.28
1152	High	[K].GLAAEDSGGDSK.[D]	1xTMT6plex [K12]; 1xTMT6plex [N-Term]; 1xPhospho [S7(100)]	P41227 1xPhospho [S205(100)]	3.49481e-05	0	1	2	10	P41227	P41227 [199-210]	0	1644.79	0	337	288.2	287.2	302.4	290	248.7	288.8	290.6	301	237.1	0	5.328e-06	4.19
1153	High	[K].GHYEVTGSDDETGK.[L]	1xTMT6plex [K14]; 1xTMT6plex [N-Term]; 1xPhospho [S8(100)]	Q09666 1xPhospho [S5841(100)]	6.69943e-10	0	1	1	99	Q09666	Q09666 [5834-5847]	0	2032.93	0	2240.3	2105.8	2163.1	2442	2215.5	1712.3	1651.5	1732.9	1829.4	1567.4	0	1.679e-08	5.75
1154	High	[R].GHTDTEGRPPSPPPTSTPEK.[C]	1xTMT6plex [K20]; 1xTMT6plex [N-Term]; 1xPhospho [S11(100)]	Q00613 1xPhospho [S363(100)]	3.38774e-13	0	1	3	14	Q00613	Q00613 [353-372]	0	2626.29	0	306.1	282.1	330.8	324.2	320.3	285.5	309.5	306.4	292.3	240.4	0	1.171e-14	7.09
1155	High	[K].GIAPASPMLGNASNPNK.[A]	1xDeamidated [N]; 1xTMT6plex [K17]; 1xTMT6plex [N-Term]; 1xPhospho [S6(100)]	J3KNR0 1xPhospho [S492(100)]	1.35308e-06	0	1	10	10	J3KNR0	J3KNR0 [487-503]	0	2178.1	0	22.7	25.9	26.3	25.5	28	24.2	14.5	14.4	19.3	19	0	1.588e-07	3.79
1156	High	[K].GIAPASPMLGNASNPNK.[A]	1xOxidation [M8]; 1xTMT6plex [K17]; 1xTMT6plex [N-Term]; 1xPhospho [S6(100)]	J3KNR0 1xPhospho [S492(100)]	5.59621e-05	0	1	10	3	J3KNR0	J3KNR0 [487-503]	0	2193.11	0	35.6	35.5	28.9	26.4	33.1	21.5	21.8	28.6	27	19.4	0	8.846e-06	3.25
1157	High	[R].GLEGNANSPAHLR.[G]	1xDeamidated [N5]; 1xTMT6plex [N-Term]; 1xPhospho [S8(100)]	Q8NFC6 1xPhospho [S2501(100)]	2.54975e-06	0	1	1	1	Q8NFC6	Q8NFC6 [2494-2506]	0	1645.79	0	18	18.9	16.6	17.7	19.2	15.7	17.6	15.4	17.7	14.9	0	3.146e-07	3.69
1158	High	[R].GLEGNANSPAHLR.[G]	1xTMT6plex [N-Term]; 1xPhospho [S8(100)]	Q8NFC6 1xPhospho [S2501(100)]	3.0428e-08	0	1	1	2	Q8NFC6	Q8NFC6 [2494-2506]	0	1644.81	0	19.9	18.9	22.3	20.1	19.5	13.7	16.7	20.4	20	16.8	0	2.624e-09	4.81
1159	High	[K].GIEGHSPGNLPK.[F]	1xTMT6plex [K12]; 1xTMT6plex [N-Term]; 1xPhospho [S6(100)]	Q96GY0 1xPhospho [S292(100)]	0.000166932	0	1	2	2	Q96GY0	Q96GY0 [287-298]	0	1743.92	0	46.1	48.5	48.2	52.5	40.2	48	26.6	21.4	42.9	27.7	0	2.875e-05	2.83
1160	High	[R].GLDDTEEPSPPEDK.[M]	1xTMT6plex [K14]; 1xTMT6plex [N-Term]; 1xPhospho [S9(100)]	O94806 1xPhospho [S364(100)]	0.000124469	0	1	2	2	O94806	O94806 [356-369]	0	2066.96	0	10.4	10	13	14.4	9.6	12.1	11.8	8	13.8	7.8	0	2.101e-05	2.72
1161	High	[K].GGNLPPVSPNDSGAK.[I]	1xTMT6plex [K15]; 1xTMT6plex [N-Term]; 2xPhospho [S8(100); S12(100)]	Q9UK61 2xPhospho [S1103(100); S1107(100)]	7.22714e-06	0	1	5	3	Q9UK61	Q9UK61 [1096-1110]	0	2027.96	0	10.3	12	9.1	12.9	11.7	12.5	8.7	9.7	7.9	7	0	9.71e-07	3.73
1162	High	[K].GFGFVDFNSEEDAK.[A]	1xTMT6plex [K14]; 1xTMT6plex [N-Term]; 1xPhospho [S9(100)]	P19338 1xPhospho [S619(100)]	0.000168102	0	1	2	3	P19338	P19338 [611-624]	0	2099.97	0	10.3	8.9	13.5	14.8	11.2	8.9	14	13.3	24.6	9.3	0	2.907e-05	2.72
1163	High	[R].GEVLGLSSSLGK.[E]	1xTMT6plex [K12]; 1xTMT6plex [N-Term]; 1xPhospho [S9(100)]	Q9NQG7-4 1xPhospho [S368(100)]	1.39068e-05	0	1	5	14	Q9NQG7-4	Q9NQG7-4 [360-371]	0	1684.93	0	198.6	201.1	180.5	180.5	175.6	187.2	84.2	110.7	115.8	108.4	0	1.967e-06	3.71
1164	High	[K].GFVPAGESSSEAGGENYK.[D]	1xTMT6plex [K18]; 1xTMT6plex [N-Term]; 1xPhospho [S/Y]		2.03348e-05	0	1	8	9	Q14766-4	Q14766-4 [1407-1424]	0	2324.08	0	14.7	15.2	14.2	15	16.2	12.5	17.2	17.7	17.3	12.7	0	2.957e-06	3.52
1165	High	[K].GFSNSTEHK.[R]	1xTMT6plex [K9]; 1xTMT6plex [N-Term]; 1xPhospho [S5(100)]	Q9H792 1xPhospho [S694(100)]	0.000207221	0	1	2	1	Q9H792	Q9H792 [690-698]	0	1544.75	0	65	62.7	60.3	71.5	62.2	52.7	41.8	39.7	60.3	46.9	0	3.65e-05	3.94
1166	High	[R].GFSDSGGGPPAK.[Q]	1xTMT6plex [K12]; 1xTMT6plex [N-Term]; 1xPhospho [S3(100)]	Q9H307 1xPhospho [S66(100)]; G3V579 1xPhospho [S66(100)]	9.01864e-05	0	2	3	4	Q9H307; G3V579	Q9H307 [64-75]; G3V579 [64-75]	0	1614.79	0	88.5	86.8	92.2	101.6	116.6	132.6	117.4	135.7	148.4	96.2	0	1.561e-05	3.81
1167	High	[R].GESGEVTDDEMATR.[K]	1xTMT6plex [N-Term]; 1xPhospho [S3(100)]	Q9P212 1xPhospho [S1096(100)]	4.69485e-05	0	1	2	3	Q9P212	Q9P212 [1094-1107]	0	1805.75	0	11.5	12.7	13.1	12	16.7	15	12.1	11.6	11.7	10.5	0	7.281e-06	3.24
1168	High	[R].GEGSQTFQLISEK.[K]	1xTMT6plex [K13]; 1xTMT6plex [N-Term]; 1xPhospho [S4(100)]	Q9ULM0 1xPhospho [S638(100)]	3.01508e-05	0	1	2	1	Q9ULM0	Q9ULM0 [635-647]	0	1962	0	12.3	14.3	14.5	11.2	12.5	15.5	11.2	10.2	11.2	11.1	0	4.514e-06	3.64
1169	High	[R].GEIGGLSLSPSPER.[R]	1xTMT6plex [N-Term]; 2xPhospho [S9(100); S11(100)]	A0A096LNX8 2xPhospho [S651(100); S653(100)]	7.1881e-10	0	1	4	4	A0A096LNX8	A0A096LNX8 [643-656]	0	1787.82	0	38.6	32.3	42.1	40	41.4	34.8	34.3	28.1	35.4	23.7	0	4.594e-11	5.53
1170	High	[R].GESAPTLSTSPSPSSPSPTSPSPTLGR.[R]	1xTMT6plex [N-Term]; 1xPhospho [S22(99.6)]	Q9H330 1xPhospho [S332(99.6)]	5.66997e-16	0	1	4	19	Q9H330	Q9H330 [311-337]	0	2891.39	0	11.4	10.3	11.9	10.8	9.7	12.2	15.8	19.2	16	12.5	0	1.173e-17	7.77
1171	High	[K].GESAEDKEHEEGRDSEEGPR.[C]	1xTMT6plex [K7]; 1xTMT6plex [N-Term]; 1xPhospho [S15(100)]	Q7Z4V5-2 1xPhospho [S625(100)]; Q7Z4V5 1xPhospho [S625(100)]	3.50162e-07	0	2	6	2	Q7Z4V5-2; Q7Z4V5	Q7Z4V5-2 [611-630]; Q7Z4V5 [611-630]	2	2781.24	0	192.7	173	200	189.6	185.6	149.4	196	207.5	201.8	164.4	0	3.669e-08	5.46
1172	High	[K].GEPAAAAAPEAGASPVEK.[E]	1xTMT6plex [K18]; 1xTMT6plex [N-Term]; 1xPhospho [S14(100)]	P29966 1xPhospho [S101(100)]	1.49595e-11	0	1	2	7	P29966	P29966 [88-105]	0	2161.09	0	183.7	162.9	164.9	181.2	165	149	185.9	178.5	176	146.2	0	1.368e-12	6.2
1173	High	[K].GEQVSQNGLPAEQGSPR.[VM]	3xDeamidated [Q3; Q6; N/Q]; 1xTMT6plex [N-Term]; 1xPhospho [S15(100)]	Q01082 1xPhospho [S2138(100)]; Q01082-3 1xPhospho [S2125(100)]	1.91124e-07	0	2	4	15	Q01082; Q01082-3	Q01082 [2124-2140]; Q01082-3 [2111-2127]	0	2065.93	1	81.5	76.7	80.4	85.6	87.4	81.9	82.9	84.1	85	68.7	0	1.915e-08	4.33
1174	High	[K].GEQVSQNGLPAEQGSPR.[VM]	1xDeamidated [N/Q]; 1xTMT6plex [N-Term]; 1xPhospho [S15(100)]	Q01082 1xPhospho [S2138(100)]; Q01082-3 1xPhospho [S2125(100)]	6.79684e-11	0	2	4	78	Q01082; Q01082-3	Q01082 [2124-2140]; Q01082-3 [2111-2127]	0	2063.96	0	408.9	395.4	389.8	413.7	422.3	370.7	384.5	361.5	382.1	322.3	0	3.597e-12	6.14
1175	High	[K].GEQVSQNGLPAEQGSPR.[VM]	1xTMT6plex [N-Term]; 1xPhospho [S5(100)]	Q01082 1xPhospho [S2128(100)]; Q01082-3 1xPhospho [S2115(100)]	4.29786e-09	0	2	4	8	Q01082; Q01082-3	Q01082 [2124-2140]; Q01082-3 [2111-2127]	0	2062.98	0	49.4	59.5	54.2	63.7	53.3	46.6	62.2	55.3	48.5	48.3	0	1.031e-09	4.95
1176	High	[R].GEPNVSYICSR.[Y]	1xCarbamidomethyl [C9]; 1xDeamidated [N4]; 1xTMT6plex [N-Term]; 1xPhospho [S6(100)]	P49841-2 1xPhospho [S215(100)]; P49840 1xPhospho [S278(100)]	2.34068e-05	0	2	4	16	P49841-2; P49840	P49841-2 [210-220]; P49840 [273-283]	0	1591.7	0	198.1	180.5	177.9	172.7	173.7	189.9	197.4	176.9	197.9	147.8	0	3.453e-06	3.5
1177	High	[R].GEPNVSYICSR.[Y]	1xCarbamidomethyl [C9]; 1xTMT6plex [N-Term]; 1xPhospho [S6(100)]	P49841-2 1xPhospho [S215(100)]; P49840 1xPhospho [S278(100)]	8.40794e-05	0	2	4	22	P49841-2; P49840	P49841-2 [210-220]; P49840 [273-283]	0	1590.72	0	541.7	469.3	486.1	463.8	472	439.6	464.4	460.9	497.7	392.1	9.602e-05	0.0006943	3.63
1178	High	[K].GEPENEEKEENKSSEETK.[K]	3xTMT6plex [K8; K12; K18]; 1xTMT6plex [N-Term]; 1xPhospho [S/T]		7.35875e-05	0	1	6	2	Q5SSJ5	Q5SSJ5 [98-115]	2	3089.53	0	25.5	18	17.2	31.9	19.4	15.3	25.7	25.3	22.9	21.5	0	1.184e-05	3.79
1179	High	[K].GEQVSQNGLPAEQGSPR.[VM]	2xDeamidated [Q/N]; 1xPhospho [S15(100)]; 1xTMT6plex [N-Term]	Q01082 1xPhospho [S2138(100)]; Q01082-3 1xPhospho [S2125(100)]	1.24483e-09	0	2	4	65	Q01082; Q01082-3	Q01082 [2124-2140]; Q01082-3 [2111-2127]	0	2064.94	0	350.2	353.3	340.2	345.1	336.6	320.4	310.6	321.6	299.3	263.4	0	8.307e-11	5.38
1180	High	[K].GGADVSGGVSAPDISLGEGHLSVK.[G]	1xTMT6plex [K24]; 1xTMT6plex [N-Term]; 1xPhospho [S22(100)]	Q09666 1xPhospho [S5589(100)]	4.52623e-16	0	1	1	10	Q09666	Q09666 [5568-5591]	0	2747.4	0	115.2	130.8	120.1	107.7	126.8	114	62.9	74.5	185	85.1	0	9.197e-18	7.64
1181	High	[K].GGIDNPAITSDQELDDKK.[M]	2xTMT6plex [K17; K18]; 1xTMT6plex [N-Term]; 1xPhospho [S10(100)]	Q13017 1xPhospho [S1218(100)]	1.78194e-08	0	1	3	14	Q13017	Q13017 [1209-1226]	1	2683.38	0	264.7	234.6	247.3	282.7	242.7	194.7	204.6	214.8	242	210.4	0	1.474e-09	4.82
1182	High	[K].GGIDNPAITSDQELDDK.[K]	1xTMT6plex [K17]; 1xTMT6plex [N-Term]; 1xPhospho [S10(100)]	Q13017 1xPhospho [S1218(100)]	1.21794e-07	0	1	3	16	Q13017	Q13017 [1209-1225]	0	2326.12	0	94.4	74.4	74.5	85.8	75.9	62.7	72.8	58.8	76.5	56.8	0	1.175e-08	4.25
1183	High	[K].GGHGAASPSEK.[G]	1xTMT6plex [K11]; 1xTMT6plex [N-Term]; 1xPhospho [S7(100)]	Q07065 1xPhospho [S17(100)]	4.0028e-07	0	1	1	7	Q07065	Q07065 [11-21]	0	1535.76	0	217.8	208.1	217.8	173.8	152.4	129.2	120.6	97	105.7	99	0	4.258e-08	4.69
1184	High	[K].GGHERPPSPGLR.[G]	1xTMT6plex [N-Term]; 1xPhospho [S8(100)]	Q86UU1 1xPhospho [S324(100)]	4.2627e-06	0	1	3	7	Q86UU1	Q86UU1 [317-328]	0	1568.79	0	56	54.1	45	64.7	56.1	53.3	38.6	37.1	52.6	40.5	0	5.488e-07	3.73
1185	High	[R].GGGTPDANSLAPPGK.[A]	1xDeamidated [N8]; 1xTMT6plex [K15]; 1xTMT6plex [N-Term]; 1xPhospho [T4(100)]	Q9BRQ0 1xPhospho [T302(100)]	1.92543e-08	0	1	2	14	Q9BRQ0	Q9BRQ0 [299-313]	0	1877.94	0	112.6	99.4	114.3	112.3	115.3	101.6	81.4	79.1	86.4	65.4	0	1.608e-09	4.93
1186	High	[R].GGGTPDANSLAPPGK.[A]	1xTMT6plex [K15]; 1xTMT6plex [N-Term]; 1xPhospho [T4(100)]	Q9BRQ0 1xPhospho [T302(100)]	1.2094e-07	0	1	2	10	Q9BRQ0	Q9BRQ0 [299-313]	0	1876.96	0	110	110.8	98.4	98	111.2	97.6	73.3	72.8	75.9	65.8	0	1.162e-08	4.74
1187	High	[K].GGLLTSEEDSGFSTSPK.[D]	1xTMT6plex [K17]; 1xTMT6plex [N-Term]; 1xPhospho [S15(100)]	Q9UQR1 1xPhospho [S306(100)]	3.83863e-08	0	1	1	13	Q9UQR1	Q9UQR1 [292-308]	0	2250.09	0	17.2	15.5	19.8	18.8	22.1	16.3	14.1	11.8	14.8	11.5	0	3.379e-09	4.51
1188	High	[R].GGGTASGQGSVK.[Y]	1xTMT6plex [K12]; 1xTMT6plex [N-Term]; 1xPhospho [S10(100)]	Q71F56 1xPhospho [S1071(100)]	6.92827e-06	0	1	1	2	Q71F56	Q71F56 [1062-1073]	0	1543.79	0	44.5	42.9	42.5	42.8	45.1	51	26.7	23.8	24.5	22	0	9.22e-07	3.4
1189	High	[R].GGGSGGGEESEGEEVDED.[-]	1xTMT6plex [N-Term]; 1xPhospho [S10(100)]	Q96QR8 1xPhospho [S304(100)]	6.51339e-10	0	1	1	16	Q96QR8	Q96QR8 [295-312]	0	2004.74	0	84.6	76.4	83	65	60.9	75.7	71.5	74.6	66	55.1	0	4.125e-11	5.14
1190	High	[R].GGGGGQDNGLEGLGNDSR.[D]	1xDeamidated [N/Q]; 1xTMT6plex [N-Term]; 1xPhospho [S17(100)]	P08621 1xPhospho [S410(100)]	2.95599e-06	0	1	3	9	P08621	P08621 [394-411]	0	1969.85	0	37.4	37.6	34.1	32	33	28.4	24.6	32.4	26.6	22.2	0	3.677e-07	3.18
1191	High	[K].GGNLPPVSPNDSGAK.[I]	1xDeamidated [N]; 1xTMT6plex [K15]; 1xTMT6plex [N-Term]; 1xPhospho [S8(100)]	Q9UK61 1xPhospho [S1103(100)]	5.38002e-07	0	1	5	20	Q9UK61	Q9UK61 [1096-1110]	0	1948.98	0	133.9	127	141.4	129.2	144	115.7	112.3	117.6	104.5	95.6	0	5.857e-08	4.22
1192	High	[K].GGNLPPVSPNDSGAK.[I]	1xTMT6plex [K15]; 1xTMT6plex [N-Term]; 1xPhospho [S8(100)]	Q9UK61 1xPhospho [S1103(100)]	1.26203e-08	0	1	5	22	Q9UK61	Q9UK61 [1096-1110]	0	1947.99	0	287.8	280.5	304.7	317.7	305.4	245.2	289.9	262.2	281	217.9	0	2.236e-09	4.81
1193	High	[K].GGLNTPLHESDFSGVTPQR.[Q]	1xTMT6plex [N-Term]; 2xPhospho [T5(100); S/T]	Q99459 2xPhospho [T385(100); S/T]	5.77244e-07	0	1	1	6	Q99459	Q99459 [381-399]	0	2401.08	0	11.9	13.3	18	11.7	17.1	16.7	13	12.7	16.3	10	0	6.308e-08	4.61
1194	High	[R].GGMGSGGLATGIAGGLAGMGGIQNEK.[E]	1xTMT6plex [K26]; 1xTMT6plex [N-Term]; 1xPhospho [S5(100)]	P05783 1xPhospho [S60(100)]	2.01638e-19	0	1	2	8	P05783	P05783 [56-81]	0	2799.39	0	109.7	107.8	98.1	104	113.1	97.8	85.5	85	86.1	69.8	0	2.208e-21	9.31
1195	High	[R].GGLSPANDTGAK.[K]	1xDeamidated [N7]; 1xTMT6plex [K12]; 1xTMT6plex [N-Term]; 1xPhospho [S4(100)]	P30419 1xPhospho [S47(100)]	1.61214e-05	0	1	3	19	P30419	P30419 [44-55]	0	1626.81	0	1049.1	989.3	1009.9	907.6	900	844.2	736.9	767.9	842.2	673.6	0	2.306e-06	3.98
1196	High	[R].GGLSPANDTGAK.[K]	1xTMT6plex [K12]; 1xTMT6plex [N-Term]; 1xPhospho [S4(100)]	P30419 1xPhospho [S47(100)]	4.05071e-05	0	1	3	11	P30419	P30419 [44-55]	0	1625.83	0	675	635.3	640.6	563	575.7	577.1	530.2	541.1	597.9	453.9	0	6.241e-06	4.23
1197	High	[R].GGDSIGETPTPGASK.[R]	1xTMT6plex [K15]; 1xTMT6plex [N-Term]; 2xPhospho [T8(100); T10(100)]	O75533 2xPhospho [T326(100); T328(100)]	3.02037e-07	0	1	1	20	O75533	O75533 [319-333]	0	1991.91	0	237.9	207.4	215.3	244.4	237.8	205.6	205.7	216.2	199.5	171.7	0	3.14e-08	4.56
1198	High	[R].GGDSIGETPTPGASK.[R]	1xTMT6plex [K15]; 1xTMT6plex [N-Term]; 1xPhospho [T8(100)]	O75533 1xPhospho [T326(100)]	5.26758e-07	0	1	1	16	O75533	O75533 [319-333]	0	1911.95	0	294	288.8	310.9	309.2	348.5	256.2	288.4	281.8	282.9	219.9	0	5.733e-08	4.11
1199	High	[R].GGDHVPVSHEQPR.[G]	1xTMT6plex [N-Term]; 1xPhospho [S8(100)]	Q9HBR0 1xPhospho [S997(100)]	0.000190594	0	1	1	3	Q9HBR0	Q9HBR0 [990-1002]	0	1723.81	0	11.2	13	13.7	13.6	13.6	15.1	13.6	15.4	12.2	9.2	1.36e-05	5.72e-05	3.1
1200	High	[R].GGAPDPSPGATATPGAPAQPSSPDAR.[R]	1xDeamidated [Q19]; 1xTMT6plex [N-Term]; 1xPhospho [S22(100)]	O95365 1xPhospho [S526(100)]	1.98113e-09	0	1	1	18	O95365	O95365 [505-530]	0	2640.21	0	24.3	24.5	24.6	25.3	25.6	15.7	19.5	21	23.1	17.2	0	1.37e-10	4.99
1201	High	[R].GGDAAVSPGGPPLGLAPPPR.[Y]	1xTMT6plex [N-Term]; 1xPhospho [S7(100)]	Q14526 1xPhospho [S366(100)]	3.89721e-11	0	1	2	5	Q14526	Q14526 [360-379]	0	2092.08	0	9.8	16.8	11	10.4	12.6	16.9	12	15.4	13.1	11.7	0	1.965e-12	5.66
1202	High	[K].GGEFDEFVNDDTDDDLPISK.[K]	1xTMT6plex [K20]; 1xTMT6plex [N-Term]; 1xPhospho [T12(100)]	Q6PD62 1xPhospho [T925(100)]	3.97899e-10	0	1	1	19	Q6PD62	Q6PD62 [914-933]	0	2766.24	0	130.8	122.5	118.9	114.9	141.2	110.8	125.2	131.8	116.8	103.5	0	2.417e-11	5.36
1203	High	[R].GGGGDEGDTGRLTPSR.[S]	1xTMT6plex [N-Term]; 1xPhospho [T13(99.5)]	Q9P2Q2 1xPhospho [T897(99.5)]	8.08865e-06	0	1	2	2	Q9P2Q2	Q9P2Q2 [885-900]	1	1840.84	0	89.6	100	84.6	86.4	101.2	86.6	32.5	37.5	57.3	52.4	0	1.096e-06	3.61
1204	High	[K].GGEFDEFVNDDTDDDLPISK.[K]	1xDeamidated [N9]; 1xTMT6plex [K20]; 1xTMT6plex [N-Term]; 1xPhospho [T12(100)]	Q6PD62 1xPhospho [T925(100)]	9.3113e-06	0	1	1	9	Q6PD62	Q6PD62 [914-933]	0	2767.23	0	19	19.4	25.2	22.4	23.7	20.7	19.2	17.3	23.1	15.9	0	1.269e-06	3.02
1205	High	[K].GGETPGSEQWK.[F]	1xTMT6plex [K11]; 1xTMT6plex [N-Term]; 1xPhospho [T4(100)]	O60271 1xPhospho [T226(100)]; A0A087X2D8 1xPhospho [T226(100)]	6.57709e-05	0	2	8	2	O60271; A0A087X2D8	O60271 [223-233]; A0A087X2D8 [223-233]	0	1713.82	0	85.3	95.5	106.8	73.4	109.5	100.1	39.9	37.9	58	59.2	0	1.049e-05	3.93
1206	High	[R].GQPEGPLPSSSPR.[S]	1xTMT6plex [N-Term]; 1xPhospho [S]		5.57003e-06	0	1	9	7	P49815	P49815 [1439-1451]	0	1617.78	0	68.8	67.1	65.7	82.9	74.6	58.5	62.3	49.7	56.6	48	0	7.294e-07	3.97
1207	High	[K].GQLTNIVSPTAATTPR.[I]	1xDeamidated [Q/N]; 1xTMT6plex [N-Term]; 1xPhospho [S8(100)]	Q8NEY1 1xPhospho [S1000(100)]	0.0001289	0	1	6	2	Q8NEY1	Q8NEY1 [993-1008]	0	1936.99	0	9.1	11.4	16.4	12.8	9.7	7.5	8.9	9.3	10.3	7.4	0	2.178e-05	2.59
1208	High	[K].GQLTNIVSPTAATTPR.[I]	1xTMT6plex [N-Term]; 1xPhospho [S8(100)]	Q8NEY1 1xPhospho [S1000(100)]	1.0071e-07	0	1	6	2	Q8NEY1	Q8NEY1 [993-1008]	0	1936.01	0	44.6	43.6	47.2	35.5	41.1	40.3	24	26.4	34	23.7	0	9.566e-09	4.03
1209	High	[K].GQRASLEAAIADAEQR.[G]	1xTMT6plex [N-Term]; 1xPhospho [S5(100)]	P05787-2 1xPhospho [S358(100)]	1.49382e-07	0	1	3	2	P05787-2	P05787-2 [354-369]	1	1994.99	0	21.6	24.5	21.2	23.5	29.2	24.1	18.1	22.1	23.6	17.7	0	1.465e-08	4.65
1210	High	[R].GQSQLSNPTDDSWK.[G]	1xTMT6plex [K14]; 1xTMT6plex [N-Term]; 1xPhospho [S6(100)]	Q9Y6D5 1xPhospho [S1528(100)]	1.85574e-05	0	1	1	6	Q9Y6D5	Q9Y6D5 [1523-1536]	0	2101	0	73	69.2	65.8	83.8	78.5	66.2	71	71.1	71	64.5	0	2.68e-06	3.49
1211	High	[R].GRSFAGNLNTYK.[R]	1xDeamidated [N]; 1xTMT6plex [K12]; 1xTMT6plex [N-Term]; 1xPhospho [S3(100)]	Q01813 1xPhospho [S386(100)]	1.31551e-06	0	1	3	3	Q01813	Q01813 [384-395]	1	1866.95	0	80.5	68.4	75.9	76.3	74.7	80.7	56.4	68	77.3	53.2	0	1.535e-07	4.13
1212	High	[R].GRSFAGNLNTYK.[R]	1xTMT6plex [K12]; 1xTMT6plex [N-Term]; 1xPhospho [S3(100)]	Q01813 1xPhospho [S386(100)]	3.42844e-07	0	1	3	4	Q01813	Q01813 [384-395]	1	1865.97	0	176.9	125.7	140.4	131.6	120.9	138.5	118.5	127.2	130	115.3	0	3.595e-08	5.17
1213	High	[R].GRSECDSSPEPK.[A]	1xCarbamidomethyl [C5]; 1xTMT6plex [K12]; 1xTMT6plex [N-Term]; 1xPhospho [S3(100)]	Q9UQ35 1xPhospho [S1478(100)]	1.90871e-05	0	1	2	8	Q9UQ35	Q9UQ35 [1476-1487]	1	1886.87	0	100	99.2	120.6	113.1	118.9	105.4	114.1	109.3	96.5	81.2	0	2.757e-06	3.91
1214	High	[R].GRNDSGEENVPLDLTR.[E]	1xTMT6plex [N-Term]; 1xPhospho [S5(100)]	Q6R327-3 1xPhospho [S21(100)]	1.20091e-07	0	1	3	3	Q6R327-3	Q6R327-3 [17-32]	1	2080.99	0	41.4	45.3	46.1	41.3	52.4	41.2	39	49.7	49.1	36.5	0	1.157e-08	4.43
1215	High	[R].GRASSHSSQTQGGGSVTK.[K]	1xTMT6plex [K18]; 1xTMT6plex [N-Term]; 2xPhospho [S4(100); S7(98.9)]	P02545 2xPhospho [S403(100); S406(98.9)]	6.35023e-05	0	1	7	4	P02545	P02545 [400-417]	1	2350.1	0	63.3	61.1	56.6	56.2	55.3	47.2	50	47.6	66.5	41.4	0	1.013e-05	4.14
1216	High	[R].GRASSHSSQTQGGGSVTK.[K]	1xTMT6plex [K18]; 1xTMT6plex [N-Term]; 1xPhospho [S4(98.2)]	P02545 1xPhospho [S403(98.2)]	0.000239853	0	1	7	4	P02545	P02545 [400-417]	1	2270.13	0	31.5	39.5	31.7	37.1	40.1	32.9	28.2	31.8	44.9	28.4	0	4.258e-05	3.3
1217	High	[R].GQTPLTEGSEDLDGHSDPEESFAR.[D]	1xTMT6plex [N-Term]; 2xPhospho [S9(100); S16(100)]	Q86VR2 2xPhospho [S313(100); S320(100)]	6.79684e-11	0	1	3	9	Q86VR2	Q86VR2 [305-328]	0	2963.22	0	11.1	10.2	9.5	9.5	8	7.2	15	14.8	13.3	7.2	0	3.593e-12	5.52
1218	High	[R].GQTPLTEGSEDLDGHSDPEESFAR.[D]	1xDeamidated [Q2]; 1xTMT6plex [N-Term]; 1xPhospho [S16(100)]	Q86VR2 1xPhospho [S320(100)]	1.62898e-13	0	1	3	1	Q86VR2	Q86VR2 [305-328]	0	2884.24	0	11.9	10.2	5.8	7.8	12.7	7.5	10.2	15.1	12.9	6.6	0	5.299e-15	6.38
1219	High	[R].GQTPLTEGSEDLDGHSDPEESFAR.[D]	1xTMT6plex [N-Term]; 1xPhospho [S16(100)]	Q86VR2 1xPhospho [S320(100)]	2.76505e-16	0	1	3	9	Q86VR2	Q86VR2 [305-328]	0	2883.25	0	70.7	68.5	73.4	67.2	76.6	70.9	89.9	88.6	88.6	59.8	0	8.338e-17	7.03
1220	High	[R].GQSTDSLPQTICR.[K]	1xCarbamidomethyl [C12]; 1xTMT6plex [N-Term]; 1xPhospho [S6(100)]	Q96NE9 1xPhospho [S525(100)]	2.16639e-05	0	1	4	9	Q96NE9	Q96NE9 [520-532]	0	1771.82	0	85.7	85.5	76.7	71.4	85.8	76.5	69.1	72	84.5	70.7	0	1.085e-05	3.73
1221	High	[R].GQSQLSNPTDDSWK.[G]	1xTMT6plex [K14]; 1xTMT6plex [N-Term]; 2xPhospho [S3(100); S6(100)]	Q9Y6D5 2xPhospho [S1525(100); S1528(100)]	8.70797e-05	0	1	1	3	Q9Y6D5	Q9Y6D5 [1523-1536]	0	2180.97	0	9	12.5	9	15.3	8.7	7.6	12.2	8	12.2	7	0	1.422e-05	3.24
1222	High	[R].GQSQLSNPTDDSWK.[G]	1xDeamidated [Q/N]; 1xTMT6plex [K14]; 1xTMT6plex [N-Term]; 1xPhospho [S6(100)]	Q9Y6D5 1xPhospho [S1528(100)]	8.17535e-05	0	1	1	3	Q9Y6D5	Q9Y6D5 [1523-1536]	0	2101.98	0	12	12.6	10	13.9	16	10.6	13.9	13.3	11.3	8.9	0	1.331e-05	2.92
1223	High	[R].GRASPGGVSTSSSDGK.[A]	1xTMT6plex [K16]; 1xTMT6plex [N-Term]; 1xPhospho [S4(100)]	P54259 1xPhospho [S34(100)]	1.21663e-05	0	1	1	5	P54259	P54259 [31-46]	1	1987.99	0	55.3	55.2	57.5	61	47.6	39.2	42.9	44	44.7	42.1	0	1.692e-06	3.82
1224	High	[R].GQGTPPSGPGVVR.[A]	1xTMT6plex [N-Term]; 1xPhospho [T4(100)]	Q9UMN6 1xPhospho [T2083(100)]	0.000234897	0	1	1	2	Q9UMN6	Q9UMN6 [2080-2092]	0	1517.77	0	10.8	11.9	12	8.9	11	15.6	10.3	12	11.3	8.3	0	4.193e-05	2.34
1225	High	[R].GPVSPSVSFQPLAR.[S]	1xDeamidated [Q10]; 1xTMT6plex [N-Term]; 1xPhospho [S4(100)]	Q7Z434 1xPhospho [S222(100)]	6.83142e-06	0	1	2	3	Q7Z434	Q7Z434 [219-232]	0	1751.89	0	35.4	36.8	30	31	39.9	27.5	18.5	20.6	25.1	16.2	0	9.102e-07	3.91
1226	High	[R].GPVSPSVSFQPLAR.[S]	1xTMT6plex [N-Term]; 1xPhospho [S4(100)]	Q7Z434 1xPhospho [S222(100)]	1.81861e-06	0	1	2	8	Q7Z434	Q7Z434 [219-232]	0	1750.91	0	26.1	21.6	22	26.2	22.2	25.3	9.6	11.2	14.9	13.6	0	2.178e-07	4.1
1227	High	[R].GPVSGSPDSMNASR.[L]	1xOxidation [M10]; 1xTMT6plex [N-Term]; 1xPhospho [S6(100)]	O14920 1xPhospho [S672(100)]	3.30367e-05	0	1	3	2	O14920	O14920 [667-680]	0	1686.74	0	10.9	13.3	6.2	11.1	10.1	9.7	11.3	10	7.9	10.7	0	4.991e-06	2.91
1228	High	[K].GPVGTVSEAQLAR.[R]	1xDeamidated [Q10]; 1xTMT6plex [N-Term]; 1xPhospho [S7(100)]	Q9NZM1 1xPhospho [S174(100)]	2.36071e-07	0	1	7	3	Q9NZM1	Q9NZM1 [168-180]	0	1594.8	0	96.6	104.5	103.2	95	101.8	98.1	97.1	81.8	104.2	72.4	0	2.394e-08	4.92
1229	High	[K].GPVGTVSEAQLAR.[R]	1xTMT6plex [N-Term]; 1xPhospho [S7(100)]	Q9NZM1 1xPhospho [S174(100)]	2.85598e-08	0	1	7	12	Q9NZM1	Q9NZM1 [168-180]	0	1593.82	0	358	356.5	384.6	376.9	364	342.3	359.5	327	366.9	261.7	0	9.766e-09	5.35
1230	High	[R].GPTSTSIDNIDGTPVRDER.[S]	1xTMT6plex [N-Term]; 1xPhospho [T13(100)]	Q5VT52 1xPhospho [T723(100)]	5.73404e-08	0	1	4	5	Q5VT52	Q5VT52 [711-729]	1	2339.11	0	43.2	44.1	47.7	51.3	47.5	36.4	24.8	27	27.9	30.5	0	5.194e-09	4.63
1231	High	[K].GPSSTGASGQAK.[S]	1xTMT6plex [K12]; 1xTMT6plex [N-Term]; 1xPhospho [S4(100)]	Q9NWH9 1xPhospho [S344(100)]	0.000112064	0	1	2	4	Q9NWH9	Q9NWH9 [341-352]	0	1585.8	0	89.2	97.2	92.5	113.5	108.4	87.4	73.4	76.4	81.3	62.7	0	3.159e-05	3.86
1232	High	[R].GPSQEEEDNHSDEEDRASEPK.[S]	1xTMT6plex [K21]; 1xTMT6plex [N-Term]; 1xPhospho [S11(100)]	E7ERS3 1xPhospho [S67(100)]	5.50469e-12	0	1	4	4	E7ERS3	E7ERS3 [57-77]	1	2923.26	0	90.7	80.5	81.3	77.4	76	79.1	95.8	88.4	93.9	72.5	0	2.372e-13	6.48
1233	High	[K].GRSQDYPDTPEK.[R]	1xTMT6plex [K12]; 1xTMT6plex [N-Term]; 1xPhospho [S3(100)]	Q86UR5-6 1xPhospho [S324(100)]	8.67847e-06	0	1	8	6	Q86UR5-6	Q86UR5-6 [322-333]	1	1930.93	0	36	39.1	41.3	48.9	34.5	53.6	29.1	33.8	51.4	37.6	0	1.178e-06	4.25
1234	High	[K].GQGESDPLDHEPAVSPLLPR.[K]	1xTMT6plex [N-Term]; 1xPhospho [S15(100)]	P00519-2 1xPhospho [S588(100)]	1.21069e-10	0	1	2	7	P00519-2	P00519-2 [574-593]	0	2423.18	0	69.2	74.1	77.4	81.5	87.2	76.1	58.3	57.5	69.2	57.4	0	7.765e-12	5.65
1235	High	[K].GQESSSDQEQVDVESIDFSK.[E]	1xTMT6plex [K20]; 1xTMT6plex [N-Term]; 2xPhospho [S4(99.8); S6(100)]	Q96JM3 2xPhospho [S651(99.8); S653(100)]	1.1048e-10	0	1	1	51	Q96JM3	Q96JM3 [648-667]	0	2832.23	0	191.5	193.7	204.3	194.2	209.5	177.5	194.9	191	175.4	159.1	0	6.093e-12	6.17
1236	High	[K].GQESSSDQEQVDVESIDFSK.[E]	1xTMT6plex [K20]; 1xTMT6plex [N-Term]; 1xPhospho [S6(99.7)]	Q96JM3 1xPhospho [S653(99.7)]	7.1881e-10	0	1	1	5	Q96JM3	Q96JM3 [648-667]	0	2752.26	0	31	27	34.1	29.2	28.2	20.9	29.3	26.9	21.8	19.4	0	4.6e-11	5.77
1237	High	[K].GSALGTPAAAEPVTPTSK.[A]	1xTMT6plex [K18]; 1xTMT6plex [N-Term]; 1xPhospho [T14(100)]	P00519-2 1xPhospho [T871(100)]	3.50289e-08	0	1	2	2	P00519-2	P00519-2 [858-875]	0	2193.16	0	18.4	17.6	18.8	12.5	19.5	22.1	7.6	12.5	12.4	8.9	0	3.061e-09	4.9
1238	High	[K].GSHQISLDNPDYQQDFFPK.[E]	1xTMT6plex [K19]; 1xTMT6plex [N-Term]; 1xPhospho [S6(100)]	P00533 1xPhospho [S1166(100)]	2.15808e-12	0	1	2	16	P00533	P00533 [1161-1179]	0	2774.32	0	112.7	119.3	120.9	96.5	101.8	119.7	67.7	79.7	104.9	73	0	8.649e-14	6.64
1239	High	[R].GSGVNAAGDGTIR.[E]	1xDeamidated [N5]; 1xTMT6plex [N-Term]; 1xPhospho [S2(100)]	P22735 1xPhospho [S95(100)]	5.0013e-05	0	1	2	11	P22735	P22735 [94-106]	0	1484.69	0	45.6	52	48.1	51.6	45.9	42.1	46	46.6	43.4	32.3	0	7.85e-06	3.1
1240	High	[R].GSGVNAAGDGTIR.[E]	1xTMT6plex [N-Term]; 1xPhospho [S2(100)]	P22735 1xPhospho [S95(100)]	4.45027e-08	0	1	2	2	P22735	P22735 [94-106]	0	1483.71	0	79.7	75.6	94.9	90.6	86.3	81.1	120.7	113.9	98.7	70.8	0	3.958e-09	4.34
1241	High	[R].GSGTASDDEFENLR.[I]	1xDeamidated [N12]; 1xTMT6plex [N-Term]; 1xPhospho [S6(100)]	Q7Z6Z7 1xPhospho [S1907(100)]	5.76956e-06	0	1	3	5	Q7Z6Z7	Q7Z6Z7 [1902-1915]	0	1807.76	0	54.3	48.6	56.4	40.6	52.1	55.2	53.4	53.8	61.3	31.5	0	7.577e-07	3.93
1242	High	[R].GSGTASDDEFENLR.[I]	1xTMT6plex [N-Term]; 1xPhospho [S6(100)]	Q7Z6Z7 1xPhospho [S1907(100)]	1.74408e-07	0	1	3	25	Q7Z6Z7	Q7Z6Z7 [1902-1915]	0	1806.77	0	279.8	271.2	260.8	246.2	254.1	259.6	260	275.5	277.8	199.1	0	1.824e-06	4.79
1243	High	[K].GSGTAEVELK.[K]	1xTMT6plex [K10]; 1xTMT6plex [N-Term]; 1xPhospho [S2(100)]	P14618 1xPhospho [S127(100)]	2.1512e-05	0	1	8	6	P14618	P14618 [126-135]	0	1528.8	0	105.2	88.1	96.2	87.8	84.4	75.3	82.6	84.8	88.6	63.1	0	3.143e-06	3.83
1244	High	[K].GSGSPTHSLSQK.[S]	1xTMT6plex [K12]; 1xTMT6plex [N-Term]; 1xPhospho [S4(99.3)]	I3L156 1xPhospho [S162(99.3)]	0.000110506	0	1	5	8	I3L156	I3L156 [159-170]	0	1723.88	0	130.4	129.6	110.9	121.4	110.9	99.2	62.1	56.9	70.7	66.6	0	3.145e-05	3.32
1245	High	[R].GSGSGGSGSDSEPDSPVFEDSK.[AVT]	1xTMT6plex [K22]; 1xTMT6plex [N-Term]; 1xPhospho [S9(100)]	P36956-4 1xPhospho [S485(100)]	1.88451e-07	0	1	9	6	P36956-4	P36956-4 [477-498]	0	2623.14	0	12.9	12.2	12.3	10.9	8.4	8.1	18	13	12.8	8.9	0	1.876e-08	3.85
1246	High	[K].GSGIFDESTPVQTR.[Q]	1xTMT6plex [N-Term]; 1xPhospho [S2(100)]	B4DLH4 1xPhospho [S97(100)]	4.7709e-06	0	1	8	1	B4DLH4	B4DLH4 [96-109]	0	1802.85	0	12.2	17.3	13.4	13.3	13.5	23.2	10.2	8.2	14.2	7.3	0	6.172e-07	3.4
1247	High	[R].GSGHPAYAEVEPVGEK.[E]	1xTMT6plex [K16]; 1xTMT6plex [N-Term]; 1xPhospho [S2(100)]	Q6UX71 1xPhospho [S506(100)]	4.68673e-15	0	1	3	20	Q6UX71	Q6UX71 [505-520]	0	2165.07	0	517.2	508.2	602.8	694.2	601.7	676	940.2	1002	1044.2	669.3	0	4.04e-16	8.09
1248	High	[R].GSGGLFSPSTAHVPDGALGQR.[D]	1xDeamidated [Q20]; 1xTMT6plex [N-Term]; 1xPhospho [S2(100)]	Q9C0C2 1xPhospho [S1024(100)]	9.80873e-13	0	1	2	6	Q9C0C2	Q9C0C2 [1023-1043]	0	2321.11	0	13.7	11.5	11.6	12.4	11.2	13.3	10.6	7.7	11.8	7.1	0	3.705e-14	6.51
1249	High	[R].GSLASLDSLR.[K]	1xTMT6plex [N-Term]; 2xPhospho [S2(100); S5(100)]	O60716-3 2xPhospho [S346(100); S349(100)]	9.87896e-05	0	1	34	11	O60716-3	O60716-3 [345-354]	0	1407.65	0	237.7	250.3	248.1	229.3	264.8	210.5	190	197	236	178.4	0	1.639e-05	3.91
1250	High	[K].GSITEYTAAEEK.[E]	1xTMT6plex [K12]; 1xTMT6plex [N-Term]; 1xPhospho [S2(100)]	J3KN59 1xPhospho [S235(100)]	2.32675e-06	0	1	3	6	J3KN59	J3KN59 [234-245]	0	1836.9	0	151.8	135.5	155.4	138	139.9	143.7	118.1	120.2	127.2	103.4	0	2.846e-07	3.88
1251	High	[K].GSISTPNSPVK.[M]	1xTMT6plex [K11]; 1xTMT6plex [N-Term]; 1xPhospho [S8(100)]	Q96AY4 1xPhospho [S2108(100)]	8.34918e-05	0	1	2	2	Q96AY4	Q96AY4 [2101-2111]	0	1624.87	0	69.1	59.9	67.9	74.9	60.4	59.7	56	50.8	44.1	39.7	0	1.365e-05	3.82
1252	High	[K].GSLSSVTPSPTPENEDLHAATVNPDPSLK.[E]	1xTMT6plex [K29]; 1xTMT6plex [N-Term]; 1xPhospho [S2(100)]	G5E9Y1 1xPhospho [S334(100)]	1.28851e-07	0	1	3	2	G5E9Y1	G5E9Y1 [333-361]	0	3498.74	0	20.3	17.5	17.8	26.8	19.4	20.9	25	24.4	18.5	15.5	0	1.25e-08	4.36
1253	High	[K].GSISEDELITAIK.[E]	1xTMT6plex [K13]; 1xTMT6plex [N-Term]; 1xPhospho [S4(100)]	Q16799 1xPhospho [S352(100)]	3.21656e-06	0	1	2	21	Q16799	Q16799 [349-361]	0	1914.02	0	133.2	130.1	133.1	115	134.3	133.9	160.8	148.9	167.2	116.7	0	1.693e-06	3.82
1254	High	[K].GSLQAHDTSSLPTVIMR.[N]	1xTMT6plex [N-Term]; 1xPhospho [S10(99.4)]	Q12802-2 1xPhospho [S1861(99.4)]	9.05826e-07	0	1	7	1	Q12802-2	Q12802-2 [1852-1868]	0	2122.06	0	14.7	15.9	14.4	14.3	14.8	14.6	10.9	10.4	9.6	10.3	0	1.026e-07	4.23
1255	High	[R].GSLPQLVSPIVSR.[S]	1xDeamidated [Q5]; 1xTMT6plex [N-Term]; 1xPhospho [S8(100)]	F5H1U9 1xPhospho [S230(100)]	4.07928e-05	0	1	5	6	F5H1U9	F5H1U9 [223-235]	0	1662.9	0	9.2	11.5	13.1	9	12.4	9.8	9.3	10.2	8.8	10.3	0	6.3e-06	2.92
1256	High	[R].GSIGENQIK.[D]	1xDeamidated [N/Q]; 1xTMT6plex [K9]; 1xTMT6plex [N-Term]; 1xPhospho [S2(100)]	Q05682-4 1xPhospho [S202(100)]	0.000132557	0	1	4	12	Q05682-4	Q05682-4 [201-209]	0	1484.78	0	224.1	200.6	225.2	261	210.3	205.4	278.1	278.3	253.6	196.8	0	2.251e-05	3.76
1257	High	[K].GSLGATGEIK.[G]	1xTMT6plex [K10]; 1xTMT6plex [N-Term]; 1xPhospho [S2(100)]	Q09666 1xPhospho [S5464(100)]	2.77109e-05	0	1	1	2	Q09666	Q09666 [5463-5472]	0	1470.8	0	66.7	70.2	69.6	111.9	119.5	100.6	43.6	43.7	53.4	56	0	4.137e-06	3.71
1258	High	[R].GSLFGSPPTSVPPATK.[K]	1xTMT6plex [K16]; 1xTMT6plex [N-Term]; 1xPhospho [S6(100)]	Q5SNT6 1xPhospho [S616(100)]	2.5829e-05	0	1	1	12	Q5SNT6	Q5SNT6 [611-626]	0	2081.11	0	109.7	101.7	108.3	107.9	94.2	140.6	58	67.4	67	57.9	0	3.836e-06	3.67
1259	High	[R].GSLDESSLGFGYPK.[F]	1xTMT6plex [K14]; 1xTMT6plex [N-Term]; 1xPhospho [S2(100)]	Q9BUZ4 1xPhospho [S426(100)]	8.80672e-07	0	1	2	5	Q9BUZ4	Q9BUZ4 [425-438]	0	1994.99	0	35.8	33.2	37.1	37.5	40.8	28.7	41.5	38.4	39.6	28.4	0	9.93e-08	4.16
1260	High	[R].GSLPQLVSPIVSR.[S]	1xTMT6plex [N-Term]; 1xPhospho [S8(100)]	F5H1U9 1xPhospho [S230(100)]	2.15337e-06	0	1	5	7	F5H1U9	F5H1U9 [223-235]	0	1661.92	0	11.9	12.3	13.1	14.9	10	14.3	15.4	10.5	14	7.1	0	2.617e-07	3.25
1261	High	[R].GSGGLFSPSTAHVPDGALGQR.[D]	1xTMT6plex [N-Term]; 1xPhospho [S2(100)]	Q9C0C2 1xPhospho [S1024(100)]	5.06052e-13	0	1	2	17	Q9C0C2	Q9C0C2 [1023-1043]	0	2320.13	0	88.4	92.7	92.6	102.8	93.6	100.6	81.2	84.2	99.3	63.4	0	1.81e-14	7.39
1262	High	[R].GSEEDPLLSPVETWK.[G]	1xTMT6plex [K15]; 1xTMT6plex [N-Term]; 1xPhospho [S9(100)]	Q13017 1xPhospho [S1202(100)]	3.08352e-06	0	1	3	7	Q13017	Q13017 [1194-1208]	0	2225.11	0	16.5	16.7	16.9	15.2	14.8	16.3	7.9	12.7	13	8.9	0	3.859e-07	3.88
1263	High	[R].GSDSESDLPHR.[K]	1xTMT6plex [N-Term]; 1xPhospho [S2(100)]	Q9UPQ0-10 1xPhospho [S231(100)]	4.80687e-07	0	1	18	6	Q9UPQ0-10	Q9UPQ0-10 [230-240]	0	1508.66	0	118.3	134.4	125.6	132	133	97.8	121.3	113.7	113.7	100.5	0	5.161e-08	4.59
1264	High	[K].GSDSDSEGDNPEK.[K]	1xTMT6plex [K13]; 1xTMT6plex [N-Term]; 1xPhospho [S4(100)]	Q9UN37 1xPhospho [S97(100)]	1.25136e-05	0	1	2	7	Q9UN37	Q9UN37 [94-106]	0	1874.81	0	143.3	121.2	136.2	131.3	116.5	107.5	130.3	129.3	109.3	93.2	0	1.748e-06	4.25
1265	High	[R].GSDDSVPVISFK.[D]	1xTMT6plex [K12]; 1xTMT6plex [N-Term]; 1xPhospho [S2(100)]	Q96S38 1xPhospho [S664(100)]	6.957e-05	0	1	5	4	Q96S38	Q96S38 [663-674]	0	1788.92	0	35.1	28.8	23.4	28.4	23.3	25.8	24.6	24.7	21.1	22.7	0	1.115e-05	3.21
1266	High	[R].GSDALSETSSVSHIEDLEK.[V]	1xTMT6plex [K19]; 1xTMT6plex [N-Term]; 1xPhospho [S6(100)]	H3BND4 1xPhospho [S736(100)]	1.60335e-08	0	1	5	11	H3BND4	H3BND4 [731-749]	0	2542.23	0	39.1	27.9	33.2	38.1	33.9	37.1	24.4	26.9	34.5	28.4	0	1.316e-09	5.01
1267	High	[K].GSAVDASVQEESPVTK.[E]	1xTMT6plex [K16]; 1xTMT6plex [N-Term]; 1xPhospho [S2(100)]	O95613 1xPhospho [S44(100)]	2.35975e-06	0	1	1	1	O95613	O95613 [43-58]	0	2142.07	0	6.6	10.4	8.9	10.1	15.1	15.8	13.3	14.3	16.2	9.2	0	2.876e-07	3.62
1268	High	[K].GSESPEMGPEVTPAPR.[D]	1xTMT6plex [N-Term]; 1xPhospho [S4(100)]	P48382 1xPhospho [S185(100)]	1.53648e-07	0	1	4	2	P48382	P48382 [182-197]	0	1949.89	0	10.1	10.5	12.2	14.5	10.8	12.6	10.8	11.4	11.8	10.2	0	1.51e-08	4.37
1269	High	[R].GSGELYEHEK.[D]	1xTMT6plex [K10]; 1xTMT6plex [N-Term]; 1xPhospho [Y6(100)]	F8W9P4 1xPhospho [Y548(100)]	0.000134424	0	1	3	1	F8W9P4	F8W9P4 [543-552]	0	1686.81	0	22.9	18.6	16.8	17.6	18.8	19.8	15.8	16.8	16.5	11.1	0	2.279e-05	2.63
1270	High	[K].GSGASSGDTAPAADK.[L]	1xTMT6plex [K15]; 1xTMT6plex [N-Term]; 1xPhospho [S2(100)]	A0A087WZ62 1xPhospho [S246(100)]	5.11884e-06	0	1	7	7	A0A087WZ62	A0A087WZ62 [245-259]	0	1829.87	0	60.4	78.6	53.8	96.2	107.5	91.4	72.4	71.4	65.5	54.5	0	6.669e-07	3.78
1271	High	[K].GSFSDTGLGDGK.[M]	1xTMT6plex [K12]; 1xTMT6plex [N-Term]; 1xPhospho [S4(100)]	Q9Y2W1 1xPhospho [S379(100)]	9.80998e-05	0	1	1	28	Q9Y2W1	Q9Y2W1 [376-387]	0	1678.81	0	855.1	828.7	797.2	879	844.4	748.5	814.5	936.2	1031.4	696	0	1.626e-05	3.7
1272	High	[K].GSETPGATPGSK.[I]	1xTMT6plex [K12]; 1xTMT6plex [N-Term]; 2xPhospho [T4(100); T8(100)]	O75533 2xPhospho [T244(100); T248(100)]	2.91589e-07	0	1	1	7	O75533	O75533 [241-252]	0	1706.78	0	260.2	308.1	262.3	287.1	304.5	204.7	164.1	165.5	300.4	176.5	0	4.906e-08	5.43
1273	High	[K].GSETPGATPGSK.[I]	1xTMT6plex [K12]; 1xTMT6plex [N-Term]; 1xPhospho [T4(100)]	O75533 1xPhospho [T244(100)]	3.88991e-06	0	1	1	13	O75533	O75533 [241-252]	0	1626.81	0	458.4	478	463.6	456	497.4	419.8	363.7	380.4	383.9	324.6	0	4.942e-07	4.53
1274	High	[K].GSETDSAQDQPVK.[VM]	1xTMT6plex [K13]; 1xTMT6plex [N-Term]; 1xPhospho [S2(100)]	P30419 1xPhospho [S69(100)]	0.0001289	0	1	3	4	P30419	P30419 [68-80]	0	1899.91	0	28.8	25.4	24.5	26.4	22.7	22.3	16.9	22	20.8	22.8	0	2.182e-05	3.46
1275	High	[K].GSESPNSFLDQESR.[R]	1xTMT6plex [N-Term]; 1xPhospho [S4(100)]	Q6P9H4 1xPhospho [S383(100)]; G9CGD6 1xPhospho [S383(100)]	1.71753e-05	0	2	5	4	Q6P9H4; G9CGD6	Q6P9H4 [380-393]; G9CGD6 [380-393]	0	1861.82	0	17.2	18.8	15.5	16.8	17.4	14.5	8.3	7.9	9.7	10.5	0	2.466e-06	3.45
1276	High	[K].GSEVGFHGAAPDISVK.[G]	1xTMT6plex [K16]; 1xTMT6plex [N-Term]; 1xPhospho [S2(100)]	Q09666 1xPhospho [S5530(100)]	1.59092e-06	0	1	1	5	Q09666	Q09666 [5529-5544]	0	2109.08	0	9.3	10.5	11.7	12.3	9.6	10.1	7.2	9.8	15.6	11.8	0	1.886e-07	3.3
1277	High	[R].GPSPAPASSPK.[R]	1xTMT6plex [K11]; 1xTMT6plex [N-Term]; 2xPhospho [S3(100); S9(99.7)]	Q9H7N4 2xPhospho [S719(100); S725(99.7)]	5.71537e-05	0	1	1	9	Q9H7N4	Q9H7N4 [717-727]	0	1613.77	0	393.9	358.9	376.6	459	389.6	264.5	304	302.6	366.7	277.3	0	4.255e-05	4.27
1278	High	[R].GPSPAPASSPK.[R]	1xTMT6plex [K11]; 1xTMT6plex [N-Term]; 1xPhospho [S9(100)]	Q9H7N4 1xPhospho [S725(100)]	1.19962e-05	0	1	1	7	Q9H7N4	Q9H7N4 [717-727]	0	1533.81	0	195.5	197.5	204.1	188.9	190.4	136.7	253.3	237.8	165.3	161.9	0	2.431e-06	3.64
1279	High	[R].GPSPAAASPEGSPLR.[R]	1xTMT6plex [N-Term]; 1xPhospho [S8(100)]	Q9P107 1xPhospho [S919(100)]	5.30479e-07	0	1	2	3	Q9P107	Q9P107 [912-926]	0	1702.84	0	16.2	12.6	11.4	13.7	12.7	18.4	7.7	9.1	9.9	8.4	0	5.765e-08	3.91
1280	High	[R].GLYDGPVCEVSVTPK.[T]	1xCarbamidomethyl [C8]; 1xTMT6plex [K15]; 1xTMT6plex [N-Term]; 1xPhospho [T13(100)]	Q16555 1xPhospho [T509(100)]	1.27049e-07	0	1	2	10	Q16555	Q16555 [497-511]	0	2159.09	0	30.8	35.7	28.2	34.3	27.9	21.2	22.7	19.8	21.9	17.8	0	1.231e-08	3.95
1281	High	[R].GLVSDGTSPGER.[W]	1xTMT6plex [N-Term]; 1xPhospho [S8(100)]	Q9NRF2 1xPhospho [S219(100)]	1.79159e-05	0	1	3	5	Q9NRF2	Q9NRF2 [212-223]	0	1483.7	0	31.6	24.4	27	21	24.4	27.8	12.3	12.8	20	15.9	0	2.57e-06	3.34
1282	High	[K].GLTGSPGSPGPDGK.[T]	1xTMT6plex [K14]; 1xTMT6plex [N-Term]; 1xPhospho [S8(100)]	P02452 1xPhospho [S546(100)]	6.35023e-05	0	1	1	4	P02452	P02452 [539-552]	0	1764.89	0	17.8	11.4	15.8	20.8	15.9	12.8	16.6	11.9	12.6	11.5	0	1.009e-05	2.95
1283	High	[K].GISSDNESVASCNSVK.[V]	1xCarbamidomethyl [C12]; 1xTMT6plex [K16]; 1xTMT6plex [N-Term]; 1xPhospho [S]		6.23405e-06	0	1	12	2	Q8IVL1	Q8IVL1 [1277-1292]	0	2192.03	0	17.4	17.7	21.2	20	18.4	19.3	12.8	12.3	23.3	12.4	0	8.249e-07	3.82
1284	High	[K].GISQTNLITTVTPEKK.[A]	2xTMT6plex [K15; K16]; 1xTMT6plex [N-Term]; 1xPhospho [S3(100)]	Q9Y2J2-4 1xPhospho [S478(100)]; Q9Y2J2-2 1xPhospho [S478(100)]; Q9Y2J2 1xPhospho [S460(100)]	2.24394e-05	0	3	4	3	Q9Y2J2-4; Q9Y2J2-2; Q9Y2J2	Q9Y2J2-4 [476-491]; Q9Y2J2-2 [476-491]; Q9Y2J2 [458-473]	1	2497.42	0	13.6	14.6	12.6	13.9	12.8	14	12.9	9.7	15.8	8.2	0	3.286e-06	3.58
1285	High	[K].GNKSPSPPDGSPAATPEIR.[V]	1xTMT6plex [K3]; 1xTMT6plex [N-Term]; 2xPhospho [S4(100); S6(100)]	O00499-10 2xPhospho [S280(100); S282(100)]; O00499 2xPhospho [S296(100); S298(100)]	2.44158e-05	0	2	11	5	O00499-10; O00499	O00499-10 [277-295]; O00499 [293-311]	1	2496.19	0	37.1	29.5	31.5	39.7	30.3	28.4	36.7	38.1	32.2	33.1	0	3.609e-06	3.9
1286	High	[K].GNKSPSPPDGSPAATPEIR.[V]	1xDeamidated [N2]; 1xTMT6plex [K3]; 1xTMT6plex [N-Term]; 1xPhospho [S4(100)]	O00499-10 1xPhospho [S280(100)]; O00499 1xPhospho [S296(100)]	1.76811e-06	0	2	11	14	O00499-10; O00499	O00499-10 [277-295]; O00499 [293-311]	1	2417.21	0	44	39.3	39.2	36.8	37	37.3	28.4	33.2	35.4	28.5	0	2.12e-07	4.54
1287	High	[K].GNKSPSPPDGSPAATPEIR.[V]	1xTMT6plex [K3]; 1xTMT6plex [N-Term]; 1xPhospho [S4(100)]	O00499-10 1xPhospho [S280(100)]; O00499 1xPhospho [S296(100)]	1.07297e-07	0	2	11	9	O00499-10; O00499	O00499-10 [277-295]; O00499 [293-311]	1	2416.23	0	154.2	133.8	155.4	136.9	129.6	134	114	145.8	148.8	108.9	0	1.025e-08	5.18
1288	High	[K].GNGSGGSRENSTVDFSK.[VE]	2xDeamidated [N2; N10]; 1xTMT6plex [K17]; 1xTMT6plex [N-Term]; 1xPhospho [S/T]		8.34918e-05	0	1	15	30	Q9Y6M7-13	Q9Y6M7-13 [282-298]	1	2239.03	0	439.1	396.6	399.3	419	462.8	329.4	514.9	465.8	359.7	339.1	0	1.364e-05	3.45
1289	High	[K].GNGSGGSRENSTVDFSK.[VE]	1xDeamidated [N]; 1xTMT6plex [K17]; 1xTMT6plex [N-Term]; 1xPhospho [S7(100)]	Q9Y6M7-13 1xPhospho [S288(100)]	5.14384e-05	0	1	15	27	Q9Y6M7-13	Q9Y6M7-13 [282-298]	1	2238.04	0	927.6	780.5	754.2	873.9	907	661	1181.2	977.8	788	724.5	0	8.084e-06	3.69
1290	High	[K].GNDTPLALESTNTEK.[E]	1xTMT6plex [K15]; 1xTMT6plex [N-Term]; 1xPhospho [T4(100)]	Q7Z6Z7 1xPhospho [T1722(100)]	1.85816e-07	0	1	3	2	Q7Z6Z7	Q7Z6Z7 [1719-1733]	0	2128.06	0	15.3	17.3	14.2	16.6	16.5	14.5	15	12.9	16.1	12	0	1.859e-08	4.05
1291	High	[R].GNDPLTSSPGR.[S]	1xTMT6plex [N-Term]; 1xPhospho [S8(100)]	P49736 1xPhospho [S27(100)]	6.81204e-05	0	1	4	10	P49736	P49736 [20-30]	0	1409.66	0	371	405.6	365.6	346	353.6	306.8	221.3	220.9	229.6	223.1	0	1.092e-05	3.54
1292	High	[K].GNAEGSSDEEGK.[L]	1xDeamidated [N2]; 1xTMT6plex [K12]; 1xTMT6plex [N-Term]; 2xPhospho [S6(100); S7(100)]	P51858 2xPhospho [S132(100); S133(100)]	2.65659e-05	0	1	3	20	P51858	P51858 [127-138]	0	1798.72	0	535.2	486.7	561.9	619.5	594.2	452	580.2	551.4	554.3	463.5	0	4.966e-06	4.12
1293	High	[K].GNAEGSSDEEGK.[L]	1xTMT6plex [K12]; 1xTMT6plex [N-Term]; 2xPhospho [S6(100); S7(100)]	P51858 2xPhospho [S132(100); S133(100)]	4.25497e-05	0	1	3	22	P51858	P51858 [127-138]	0	1797.73	0	812.2	697.9	837.5	949.1	816.1	660.1	913.3	889.8	880.6	728.6	0	1.253e-05	4.29
1294	High	[K].GNAEGSSDEEGK.[L]	1xDeamidated [N2]; 1xTMT6plex [K12]; 1xTMT6plex [N-Term]; 1xPhospho [S6(100)]	P51858 1xPhospho [S132(100)]	0.00015459	0	1	3	13	P51858	P51858 [127-138]	0	1718.75	0	185.9	182.6	182.6	200.1	188.7	153.2	155.9	163.4	153.9	134	9.107e-05	0.0006862	3.1
1295	High	[K].GNAEGSSDEEGK.[L]	1xTMT6plex [K12]; 1xTMT6plex [N-Term]; 1xPhospho [S7(100)]	P51858 1xPhospho [S133(100)]	1.21663e-05	0	1	3	29	P51858	P51858 [127-138]	0	1717.77	0	438.4	400.3	428.7	506.8	463.3	343.8	436.3	402.9	404.7	340.5	0	1.7e-06	3.85
1296	High	[R].GMYDGPVFDLTTTPK.[G]	1xOxidation [M2]; 1xTMT6plex [K15]; 1xTMT6plex [N-Term]; 1xPhospho [T13(100)]	Q14195-2 1xPhospho [T623(100)]	4.57359e-06	0	1	3	31	Q14195-2	Q14195-2 [611-625]	0	2196.07	0	102.4	87	90.8	104.4	73.4	74.2	78.1	85.5	90.6	73.8	0	5.91e-07	3.54
1297	High	[R].GMYDGPVFDLTTTPK.[G]	1xTMT6plex [K15]; 1xTMT6plex [N-Term]; 1xPhospho [T13(100)]	Q14195-2 1xPhospho [T623(100)]	1.84513e-07	0	1	3	16	Q14195-2	Q14195-2 [611-625]	0	2180.08	0	141.8	120.8	121.2	130.3	118.9	105.6	108	107.6	125.5	109.1	0	1.845e-08	4.49
1298	High	[R].GNIETTSEDGQVFSPK.[K]	1xTMT6plex [K16]; 1xTMT6plex [N-Term]; 1xPhospho [S14(100)]	Q5T200 1xPhospho [S993(100)]; Q5T200-2 1xPhospho [S993(100)]	4.71147e-10	0	2	2	23	Q5T200; Q5T200-2	Q5T200 [980-995]; Q5T200-2 [980-995]	0	2247.09	0	171.7	147	150.5	174.4	171.7	137.1	136.7	140.8	133.9	125.9	0	2.915e-11	5.74
1299	High	[K].GISQTNLITTVTPEK.[K-]	1xDeamidated [Q/N]; 1xTMT6plex [K15]; 1xTMT6plex [N-Term]; 1xPhospho [S3(100)]	Q9Y2J2-4 1xPhospho [S478(100)]; Q9Y2J2-2 1xPhospho [S478(100)]; Q9Y2J2 1xPhospho [S460(100)]	5.2695e-08	0	3	5	57	Q9Y2J2-4; Q9Y2J2-2; Q9Y2J2	Q9Y2J2-4 [476-490]; Q9Y2J2-2 [476-490]; Q9Y2J2 [458-472]	0	2141.15	0	79.1	81.6	79.3	75.3	77	66.7	40.9	49	74.7	54.4	0	3.196e-08	4.59
1300	High	[R].GIQYIDLSSDSEDVVSPNCSNTVQEK.[T]	1xCarbamidomethyl [C19]; 1xTMT6plex [K26]; 1xTMT6plex [N-Term]; 1xPhospho [S9(99)]	Q9H4L7-2 1xPhospho [S96(99)]	1.423e-09	0	1	3	32	Q9H4L7-2	Q9H4L7-2 [88-113]	0	3422.61	0	6.3	10.2	12.7	7.6	9.1	14.1	20.1	8.1	14.4	9.1	0	9.585e-11	4.69
1301	High	[R].GLPTGDSPLGPMTHR.[G]	1xTMT6plex [N-Term]; 1xPhospho [S7(100)]	Q9NVS9 1xPhospho [S241(100)]	9.85678e-07	0	1	4	5	Q9NVS9	Q9NVS9 [235-249]	0	1844.89	0	24.5	24.1	28.8	22	24	20.6	24.6	25.2	21.7	17.9	0	1.126e-07	3.71
1302	High	[K].GLPSPYNMSSAPGSR.[S]	1xTMT6plex [N-Term]; 2xPhospho [S10(100); S14(100)]	P15924 2xPhospho [S2821(100); S2825(100)]	5.08537e-07	0	1	3	3	P15924	P15924 [2812-2826]	0	1909.81	0	40.8	38.8	39.7	26.2	30.7	29.7	13.4	14.6	32.9	22.2	0	5.493e-08	4.45
1303	High	[K].GLPSPYNMSSAPGSR.[S]	1xOxidation [M8]; 1xTMT6plex [N-Term]; 1xPhospho [S14(100)]	P15924 1xPhospho [S2825(100)]	4.40714e-05	0	1	3	16	P15924	P15924 [2812-2826]	0	1845.84	0	33.6	47.3	37.9	37.7	46.5	40.1	32.3	28.1	36.8	32.4	0	6.849e-06	3.45
1304	High	[K].GLPSPYNMSSAPGSR.[S]	1xTMT6plex [N-Term]; 1xPhospho [S10(100)]	P15924 1xPhospho [S2821(100)]	7.33631e-08	0	1	3	18	P15924	P15924 [2812-2826]	0	1829.85	0	100.2	100.8	90.8	84.3	103.5	103.2	71.4	68.2	84.5	59.7	0	6.79e-09	4.75
1305	High	[K].GIPLATGDTSPEPELLPGAPLPPPK.[E]	1xTMT6plex [K25]; 1xTMT6plex [N-Term]; 1xPhospho [T/S]		3.31105e-08	0	1	5	2	O75821	O75821 [33-57]	0	3002.63	0	129.1	116.2	141.1	107.3	123.8	109.1	125.7	145.6	128.2	103.9	0	2.868e-09	5.16
1306	High	[K].GISQTNLITTVTPEK.[K-]	1xTMT6plex [K15]; 1xTMT6plex [N-Term]; 1xPhospho [S3(100)]	Q9Y2J2-4 1xPhospho [S478(100)]; Q9Y2J2-2 1xPhospho [S478(100)]; Q9Y2J2 1xPhospho [S460(100)]	1.0366e-09	0	3	5	46	Q9Y2J2-4; Q9Y2J2-2; Q9Y2J2	Q9Y2J2-4 [476-490]; Q9Y2J2-2 [476-490]; Q9Y2J2 [458-472]	0	2140.17	0	444.7	440.9	389.9	400.7	435.2	375	230.5	267.9	374.5	262.5	0	1.174e-09	5.7
1307	High	[K].GLSASLPDLDSENWIEVK.[K]	1xTMT6plex [K18]; 1xTMT6plex [N-Term]; 1xPhospho [S5(100)]	Q6PKG0 1xPhospho [S548(100)]	1.19203e-06	0	1	5	2	Q6PKG0	Q6PKG0 [544-561]	0	2511.28	0	665.8	687.1	601.3	615.9	626.9	576.4	546.2	671.1	776.9	529.4	0	1.38e-07	5.24
1308	High	[R].GLSPAQADSQFLENAK.[R]	1xTMT6plex [K16]; 1xTMT6plex [N-Term]; 1xPhospho [S3(100)]	O43491 1xPhospho [S386(100)]	4.4566e-12	0	1	8	3	O43491	O43491 [384-399]	0	2214.12	0	41.4	47.1	49.7	47.6	44.4	43.6	37.5	35.1	35.8	35.4	0	1.888e-13	6.32
1309	High	[R].GISHASSSIVSLAR.[S]	1xTMT6plex [N-Term]; 1xPhospho [S3(100)]	Q6GQQ9 1xPhospho [S100(100)]	1.35208e-05	0	1	3	7	Q6GQQ9	Q6GQQ9 [98-111]	0	1693.88	0	12.8	13.6	12.9	9.8	11.5	14.1	8	8.7	15.5	6.4	0	1.906e-06	3.65
1310	High	[K].GISEDSHLESLQDVGQSAAPTFMISPETVTGTGK.[K]	1xTMT6plex [K34]; 1xTMT6plex [N-Term]; 1xPhospho [S/T]		8.66584e-21	0	1	3	15	E7EVA0	E7EVA0 [617-650]	0	4027.96	0	118.9	115.8	122.2	100.1	111.1	99.5	41.8	48.2	47.7	52	0	7.4e-23	8.56
1311	High	[R].GLSDHVSLDGQELGTR.[S]	1xDeamidated [Q11]; 1xTMT6plex [N-Term]; 1xPhospho [S7(100)]	Q7L8J4 1xPhospho [S362(100)]	1.19203e-06	0	1	2	2	Q7L8J4	Q7L8J4 [356-371]	0	1993.94	0	27.5	22.2	24.4	22.4	21.2	22.7	19.4	20.8	18.6	13.7	0	1.386e-07	3.85
1312	High	[R].GLSDHVSLDGQELGTR.[S]	1xTMT6plex [N-Term]; 1xPhospho [S7(100)]	Q7L8J4 1xPhospho [S362(100)]	5.42e-08	0	1	2	33	Q7L8J4	Q7L8J4 [356-371]	0	1992.96	0	388	367.7	378.5	374.2	347.8	398.6	319.2	334.3	351.3	291	0	1.378e-07	4.54
1313	High	[K].GLSASLPDLDSENWIEVK.[K]	1xDeamidated [N13]; 1xTMT6plex [K18]; 1xTMT6plex [N-Term]; 1xPhospho [S5(100)]	Q6PKG0 1xPhospho [S548(100)]	0.000114443	0	1	5	1	Q6PKG0	Q6PKG0 [544-561]	0	2512.26	0	39.1	50.7	42.5	40.3	43.6	44.7	41.6	43.6	45.2	39.4	0	1.913e-05	3.88
1314	High	[R].GNIETTSEDGQVFSPK.[K]	1xDeamidated [Q/N]; 1xTMT6plex [K16]; 1xTMT6plex [N-Term]; 1xPhospho [S14(100)]	Q5T200 1xPhospho [S993(100)]; Q5T200-2 1xPhospho [S993(100)]	3.08484e-07	0	2	2	18	Q5T200; Q5T200-2	Q5T200 [980-995]; Q5T200-2 [980-995]	0	2248.08	0	20.1	20.7	21.5	18.7	19.6	22.6	19.9	22.5	14.9	14	0	1.159e-07	4.2
1315	High	[K].GPPPEADLPRSPGNLTER.[E]	1xTMT6plex [N-Term]; 1xPhospho [S11(100)]	Q9H0F6 1xPhospho [S165(100)]	7.12611e-06	0	1	2	1	Q9H0F6	Q9H0F6 [155-172]	1	2212.1	0	17.7	17	17	16.7	16	19.5	15.9	14.4	14.6	14.9	0	9.541e-07	3.93
1316	High	[K].GPPDFSSDEEREPTPVLGSGAAAAGR.[S]	1xTMT6plex [N-Term]; 2xPhospho [S6(100); S7(100)]	P42167 2xPhospho [S66(100); S67(100)]; P42166 2xPhospho [S66(100); S67(100)]	2.03844e-10	0	2	5	18	P42167; P42166	P42167 [61-86]; P42166 [61-86]	1	2959.31	0	84.1	82.8	83.2	69.8	91.6	73.7	72.4	75.3	87.9	56	0	1.177e-11	6.15
1317	High	[K].GPPDFSSDEEREPTPVLGSGAAAAGR.[S]	1xTMT6plex [N-Term]; 1xPhospho [T14(100)]	P42167 1xPhospho [T74(100)]; P42166 1xPhospho [T74(100)]	3.89999e-13	0	2	5	41	P42167; P42166	P42167 [61-86]; P42166 [61-86]	1	2879.34	1	348.4	362.3	365.2	384.2	404.7	359	288	313.7	374.8	277	0	1.364e-14	7.88
1318	High	[R].GPPASSPAPAPK.[F]	1xTMT6plex [K12]; 1xTMT6plex [N-Term]; 1xPhospho [S6(99.7)]	Q15942 1xPhospho [S259(99.7)]	0.000246624	0	1	4	26	Q15942	Q15942 [254-265]	0	1614.87	0	405	457.4	363.5	266.7	338.2	242.3	135.2	142.8	201.6	177.1	1.36e-05	0.0001367	3.56
1319	High	[R].GPKPEPPGSGSPAPPR.[R]	1xTMT6plex [K3]; 1xTMT6plex [N-Term]; 1xPhospho [S]		7.05534e-05	0	1	2	4	Q9UKJ3	Q9UKJ3 [730-745]	0	2066.08	0	59.9	55.3	74.9	55	60.5	57.3	52.8	52.9	52.4	52.6	0	1.135e-05	3.72
1320	High	[K].GPGVDLPSVNLSMPK.[V]	1xTMT6plex [K15]; 1xTMT6plex [N-Term]; 1xPhospho [S12(100)]	Q09666 1xPhospho [S5293(100)]	0.000138237	0	1	1	5	Q09666	Q09666 [5282-5296]	0	2049.09	0	32.7	46.9	30.4	36.1	39.4	38.1	31.5	34.5	43.3	27.8	0	2.349e-05	3.56
1321	High	[R].GPGGSQGSQGPSPQGAR.[R]	1xTMT6plex [N-Term]; 1xPhospho [S12(100)]	Q96MG7 1xPhospho [S64(100)]	2.66656e-13	0	1	1	1	Q96MG7	Q96MG7 [53-69]	0	1833.84	0	22.7	24.9	26.3	18.5	20.5	19.8	15.2	17	16.1	11.5	0	9.072e-15	6.82
1322	High	[K].GPGQVPTATSALSLELQEVEPLGLPQASPSR.[T]	1xTMT6plex [N-Term]; 1xPhospho [S28(98.5)]	Q6P2E9 1xPhospho [S723(98.5)]	4.86271e-05	0	1	2	1	Q6P2E9	Q6P2E9 [696-726]	0	3438.77	0	17.6	14.5	13.7	18	12.6	13.9	10.9	16.4	16.5	12.7	0	7.575e-06	3.14
1323	High	[K].GPPQSPVFEGVYNNSR.[M]	1xTMT6plex [N-Term]; 1xPhospho [S5(100)]	Q8WWM7-3 1xPhospho [S111(100)]	2.91589e-07	0	1	11	6	Q8WWM7-3	Q8WWM7-3 [107-122]	0	2056.97	0	12	9	11.8	12.6	10.9	10.6	11.2	9.7	14.3	12.5	0	3.019e-08	4.49
1324	High	[R].GPPSPPAPVMHSPSR.[K]	1xTMT6plex [N-Term]; 1xPhospho [S4(100)]	Q13573 1xPhospho [S224(100)]	1.63699e-07	0	1	3	5	Q13573	Q13573 [221-235]	0	1822.89	0	29.1	34.4	39.2	32.5	36.1	43.4	43.9	38.4	28.9	27.7	0	1.616e-08	4.31
1325	High	[R].GPSLNPVLDYDHGSR.[S]	1xTMT6plex [N-Term]; 1xPhospho [S14(100)]	A8MXP9 1xPhospho [S206(100)]	0.000107453	0	1	4	1	A8MXP9	A8MXP9 [193-207]	0	1935.92	0	12.7	13.9	11.1	7.3	8.9	13.6	7.7	11.2	10.5	10.7	0	1.783e-05	3.47
1326	High	[K].GPSLDIDTPDVNIEGPEGK.[L]	1xTMT6plex [K19]; 1xTMT6plex [N-Term]; 1xPhospho [T8(100)]	Q09666 1xPhospho [T4430(100)]	1.56984e-08	0	1	1	17	Q09666	Q09666 [4423-4441]	0	2491.24	0	24.9	28.5	26.2	28.6	44.2	48.7	13.8	14.9	17.2	14.6	0	1.282e-09	5.2
1327	High	[K].GPSGVQPNPAETSPISLAEGK.[E]	1xTMT6plex [K21]; 1xTMT6plex [N-Term]; 1xPhospho [S13(99.6)]	Q2M1Z3 1xPhospho [S1036(99.6)]	1.96653e-08	0	1	1	2	Q2M1Z3	Q2M1Z3 [1024-1044]	0	2574.32	0	14.5	13.6	10.3	13.6	16.3	12.1	12.2	13.9	14.6	10.9	0	1.64e-09	4.29
1328	High	[K].GPPQSPVFEGVYNNSR.[M]	1xDeamidated [N/Q]; 1xTMT6plex [N-Term]; 1xPhospho [S5(100)]	Q8WWM7-3 1xPhospho [S111(100)]	7.18298e-08	0	1	11	34	Q8WWM7-3	Q8WWM7-3 [107-122]	0	2057.95	0	11.9	12.3	10.7	12	11.1	9.7	10.5	9.5	11.4	8.3	0	6.642e-09	5.12
1329	High	[K].GPQPPTVSPIR.[S]	1xTMT6plex [N-Term]; 1xPhospho [S8(100)]	P46087-4 1xPhospho [S819(100)]	5.51815e-05	0	1	3	8	P46087-4	P46087-4 [812-822]	0	1457.77	0	169.9	188.4	176.9	143.1	153	135.5	107.6	106.3	115.4	97.2	0	8.692e-06	3.28
1330	High	[K].GPQITGPSLEGDLGLK.[G]	1xTMT6plex [K16]; 1xTMT6plex [N-Term]; 1xPhospho [S8(99.6)]	Q09666 1xPhospho [S379(99.6)]	9.99655e-07	0	1	1	5	Q09666	Q09666 [372-387]	0	2120.14	0	60	44.7	56.9	54	43.6	49.6	48.5	50.7	41.1	35.6	0	1.73e-07	4.32
1331	High	[R].GPPSPPAPVMHSPSRK.[M]	1xTMT6plex [K16]; 1xTMT6plex [N-Term]; 2xPhospho [S4(100); S12(100)]	Q13573 2xPhospho [S224(100); S232(100)]	8.37837e-06	0	1	3	3	Q13573	Q13573 [221-236]	1	2260.11	0	14.2	15.1	15.8	14.3	12.6	15.7	14.6	12	14.3	7	0	1.131e-06	5.01
1332	High	[R].GPPSPPAPVMHSPSR.[K]	1xOxidation [M10]; 1xTMT6plex [N-Term]; 2xPhospho [S4(100); S12(100)]	Q13573 2xPhospho [S224(100); S232(100)]	5.93731e-07	0	1	3	12	Q13573	Q13573 [221-235]	0	1918.85	0	59.1	51.5	61.7	55	57.8	50.5	52.6	37.8	48.1	36.4	0	6.493e-08	4.48
1333	High	[R].GPPSPPAPVMHSPSR.[K]	1xTMT6plex [N-Term]; 2xPhospho [S4(100); S12(100)]	Q13573 2xPhospho [S224(100); S232(100)]	5.42e-08	0	1	3	3	Q13573	Q13573 [221-235]	0	1902.85	0	33.9	26.9	26.8	31.2	31	32.7	30.7	28.1	31.3	20.2	0	4.903e-09	5.06
1334	High	[K].GNTPATGTTQGK.[K]	1xTMT6plex [K12]; 1xTMT6plex [N-Term]; 1xPhospho [T3(100)]	Q9P2E9 1xPhospho [T191(100)]	4.38443e-06	0	1	4	1	Q9P2E9	Q9P2E9 [189-200]	0	1670.85	0	38.9	44.9	44.7	33.7	33.3	37	22.9	24.7	32.6	28	0	5.627e-07	3.92
1335	High	[R].GNSLPCVLEQK.[I]	1xCarbamidomethyl [C6]; 1xTMT6plex [K11]; 1xTMT6plex [N-Term]; 1xPhospho [S3(100)]	Q08495 1xPhospho [S333(100)]	0.000100888	0	1	2	1	Q08495	Q08495 [331-341]	0	1782.92	0	48.8	57.2	51.4	46.6	47.7	54	39.3	43.4	62.1	40.2	0	1.671e-05	3.64
1336	High	[R].GNPTVEVDLFTSK.[G]	1xTMT6plex [K13]; 1xTMT6plex [N-Term]; 1xPhospho [S12(100)]	P06733 1xPhospho [S27(100)]	2.37739e-07	0	1	2	6	P06733	P06733 [16-28]	0	1945.01	0	36.8	35.2	34.3	40	31.1	34	32.9	34.6	42.4	30.4	0	2.415e-08	4.17
1337	High	[R].GNYPGPSSPVVVR.[L]	1xTMT6plex [N-Term]; 1xPhospho [S8(100)]	B2RTY4-4 1xPhospho [S2365(100)]	6.93197e-07	0	1	8	4	B2RTY4-4	B2RTY4-4 [2358-2370]	0	1637.82	0	32.8	35.6	34.5	26.8	30.2	35.6	21.4	24.4	25.5	22.1	0	7.698e-08	3.95
1338	High	[R].GNPEPPVSGEMDDNSLSPEACYECK.[I]	2xCarbamidomethyl [C21; C24]; 1xOxidation [M11]; 1xTMT6plex [K25]; 1xTMT6plex [N-Term]; 1xPhospho [S8(99.6)]	P35555 1xPhospho [S2702(99.6)]	1.83146e-06	0	1	1	13	P35555	P35555 [2695-2719]	0	3336.41	0	10.2	8.7	6.6	8.6	14.6	7.4	17.1	18.5	13.8	6.5	0	2.204e-07	3.18
1339	High	[R].GPDEAMEDGEEGSDDEAEWVVTK.[D]	1xOxidation [M6]; 1xTMT6plex [K23]; 1xTMT6plex [N-Term]; 1xPhospho [S13(100)]	Q9NZN4 1xPhospho [S438(100)]	2.44966e-12	0	1	2	76	Q9NZN4	Q9NZN4 [426-448]	0	3049.29	0	556.6	462.4	548.1	454	466.9	474.8	269.5	269.6	240.3	287.1	0	1.564e-13	6.35
1340	High	[R].GPDEAMEDGEEGSDDEAEWVVTK.[D]	1xTMT6plex [K23]; 1xTMT6plex [N-Term]; 1xPhospho [S13(100)]	Q9NZN4 1xPhospho [S438(100)]	5.82363e-12	0	1	2	63	Q9NZN4	Q9NZN4 [426-448]	0	3033.3	0	803.4	707.1	799.8	690.3	728.8	684.5	428.5	412.7	369	431.2	0	2.53e-13	6.33
1341	High	[K].GPASDSETEDASR.[H]	1xTMT6plex [N-Term]; 1xPhospho [S4(100)]	Q96ST2 1xPhospho [S313(100)]	4.69485e-05	0	1	2	4	Q96ST2	Q96ST2 [310-322]	0	1630.68	0	22.3	17.5	23.7	27.2	27.1	25.3	26.1	26.8	23.7	17.8	0	7.319e-06	3.31
1342	High	[K].GPAPAPQQCSEPETK.[W]	1xCarbamidomethyl [C9]; 1xTMT6plex [K15]; 1xTMT6plex [N-Term]; 1xPhospho [S10(100)]	Q3YEC7-2 1xPhospho [S493(100)]	4.05773e-06	0	1	4	1	Q3YEC7-2	Q3YEC7-2 [484-498]	0	2135.02	0	44.4	37.8	33.4	44	32	39	32.9	29.8	33.2	30.2	0	5.181e-07	4.01
1343	High	[R].GPAGEAGASPPVRR.[V]	1xTMT6plex [N-Term]; 1xPhospho [S9(100)]	Q13425 1xPhospho [S110(100)]	6.39497e-05	0	1	2	6	Q13425	Q13425 [102-115]	1	1630.83	0	122.3	118.4	118.3	117.6	118.5	110.2	123	117.3	135.4	93.9	0	1.021e-05	3.52
1344	High	[R].GPAGEAGASPPVR.[R]	1xTMT6plex [N-Term]; 1xPhospho [S9(100)]	Q13425 1xPhospho [S110(100)]	2.36156e-08	0	1	2	21	Q13425	Q13425 [102-114]	0	1474.73	0	728.8	720.7	694.5	684.6	702	641.7	626.9	611.9	604.3	512.7	0	1.996e-09	5.34
1345	High	[K].GPASDSETEDASR.[H]	1xTMT6plex [N-Term]; 2xPhospho [S4(100); S6(100)]	Q96ST2 2xPhospho [S313(100); S315(100)]	7.64577e-06	0	1	2	4	Q96ST2	Q96ST2 [310-322]	0	1710.65	0	12.1	13.8	14.1	13.6	15.3	10.8	16.9	17	12.8	13.4	0	1.025e-06	3.72
1346	High	[R].KGEEVTPISAIR.[H]	1xTMT6plex [K1]; 1xTMT6plex [N-Term]; 1xPhospho [T6(100)]	Q9Y2J2-4 1xPhospho [T510(100)]; Q9Y2J2-2 1xPhospho [T510(100)]; Q9Y2J2 1xPhospho [T492(100)]	4.28498e-05	0	3	4	3	Q9Y2J2-4; Q9Y2J2-2; Q9Y2J2	Q9Y2J2-4 [505-516]; Q9Y2J2-2 [505-516]; Q9Y2J2 [487-498]	1	1838.02	0	90.4	89.4	68.6	87.7	81.9	63.3	64.5	56.6	67.6	47.5	0	6.634e-06	3.99
1347	High	[K].KGGEFDEFVNDDTDDDLPISK.[K]	2xTMT6plex [K1; K21]; 1xTMT6plex [N-Term]; 1xPhospho [T13(100)]	Q6PD62 1xPhospho [T925(100)]	1.62725e-10	0	1	1	11	Q6PD62	Q6PD62 [913-933]	1	3123.5	0	33.1	26.2	26.1	30.2	27.9	25.4	26.7	26.8	29.4	20.9	0	9.25e-12	5.28
1348	High	[R].LKSEDGVEGDLGETQSR.[T]	1xDeamidated [Q15]; 1xTMT6plex [K2]; 1xTMT6plex [N-Term]; 1xPhospho [S3(100)]	Q09666 1xPhospho [S135(100)]	6.73592e-06	0	1	1	5	Q09666	Q09666 [133-149]	1	2359.14	0	87.8	88.9	89	108.9	114.3	80.3	99	86.4	96	93.9	0	8.955e-07	4.06
1349	High	[R].LKSEDGVEGDLGETQSR.[T]	1xTMT6plex [K2]; 1xTMT6plex [N-Term]; 1xPhospho [S3(100)]	Q09666 1xPhospho [S135(100)]	1.89851e-08	0	1	1	35	Q09666	Q09666 [133-149]	1	2358.16	0	1822.5	1625.2	1804.6	2251.6	2533.9	1791.1	1958.9	1739.7	2248.9	1730.9	0	1.577e-09	5.17
1350	High	[K].IKPVTENLVLSSHTGFCQSSGDEALSK.[S]	1xCarbamidomethyl [C17]; 2xTMT6plex [K2; K27]; 1xTMT6plex [N-Term]; 2xPhospho [S19(100); S20(100)]	P46100 2xPhospho [S1244(100); S1245(100)]	1.25451e-11	0	1	8	3	P46100	P46100 [1226-1252]	0	3751.86	0	12.2	10.9	11.2	12.1	9.2	9.4	9.5	11.3	8	11.3	0	5.792e-13	5.38
1351	High	[K].LKFSDDEEEEEVVK.[D]	2xTMT6plex [K2; K14]; 1xTMT6plex [N-Term]; 1xPhospho [S4(100)]	Q5JSZ5 1xPhospho [S388(100)]	3.67852e-07	0	1	2	2	Q5JSZ5	Q5JSZ5 [385-398]	1	2463.25	0	82.2	72.3	87.5	82.3	70.3	47.6	66.9	64.8	69.5	58.1	0	3.888e-08	4.87
1352	High	[K].IKEEVLSESEAENQQAGAAALAPEIVIK.[V]	2xTMT6plex [K2; K28]; 1xTMT6plex [N-Term]; 1xPhospho [S7(100)]	Q9UJX5-3 1xPhospho [S778(100)]	9.67846e-15	0	1	2	4	Q9UJX5-3	Q9UJX5-3 [772-799]	1	3705	0	30	28	35.8	28.2	28.8	28.7	35.6	34.1	32.7	24.2	0	2.517e-16	7.11
1353	High	[K].LHVGNISPTCTNK.[E]	1xCarbamidomethyl [C10]; 1xTMT6plex [K13]; 1xTMT6plex [N-Term]; 1xPhospho [S7(100)]	Q9BWF3 1xPhospho [S86(100)]	3.15182e-08	0	1	7	5	Q9BWF3	Q9BWF3 [80-92]	0	1979.02	0	73.6	65.9	61.9	72.5	74.2	55	58.3	53	53.8	45	0	2.735e-09	5.03
1354	High	[R].LHSYSSPSTK.[N]	1xTMT6plex [K10]; 1xTMT6plex [N-Term]; 1xPhospho [S6(99.8)]	Q96T37 1xPhospho [S128(99.8)]	0.000168102	0	1	5	20	Q96T37	Q96T37 [123-132]	0	1644.84	0	222.9	216.1	227.9	245	226.1	201.2	162.5	173.1	205.4	151.2	0	2.904e-05	3.75
1355	High	[R].LHSSNPNLSTLDFGEEK.[N]	1xDeamidated [N7]; 1xTMT6plex [K17]; 1xTMT6plex [N-Term]; 1xPhospho [S/T]		0.000197354	0	1	8	10	Q9H4L5	Q9H4L5 [301-317]	0	2427.18	0	14.2	10.2	9.8	8.2	13.1	11	11	8.3	13.3	5.8	0	3.463e-05	2.84
1356	High	[R].LHSSNPNLSTLDFGEEK.[N]	1xTMT6plex [K17]; 1xTMT6plex [N-Term]; 1xPhospho [S4(99.8)]	Q9H4L5 1xPhospho [S304(99.8)]	8.93812e-09	0	1	8	147	Q9H4L5	Q9H4L5 [301-317]	0	2426.2	0	304.2	312.2	278.9	275.9	303	252.1	199.2	209.3	281.2	195	0	6.994e-10	5.25
1357	High	[K].LLAGEDGTSER.[R]	1xTMT6plex [N-Term]; 1xPhospho [T8(100)]	Q9UPQ0-10 1xPhospho [T402(100)]	0.000228446	0	1	14	3	Q9UPQ0-10	Q9UPQ0-10 [395-405]	0	1456.69	0	34.5	41	37.6	22.8	43.1	27.8	16.1	20.4	29.8	24.4	0	4.039e-05	2.83
1358	High	[R].LLAQAEGEPCYIR.[D]	1xCarbamidomethyl [C10]; 1xTMT6plex [N-Term]; 1xPhospho [Y11(100)]	P29597 1xPhospho [Y292(100)]	1.25225e-06	0	1	4	4	P29597	P29597 [282-294]	0	1828.89	0	35.5	40.8	39.2	42.9	35.2	49.5	4.2	6	5.9	21.6	0	1.454e-07	3.7
1359	High	[R].IHAESLLLDSPAVAK.[S]	1xTMT6plex [K15]; 1xTMT6plex [N-Term]; 1xPhospho [S10(100)]	Q9H4L5 1xPhospho [S410(100)]	2.70053e-09	0	1	4	32	Q9H4L5	Q9H4L5 [401-415]	0	2102.17	0	8.9	10.3	12.4	9.4	13.1	9.9	9.5	9.1	9.9	10.6	0	1.916e-10	4.76
1360	High	[K].LGVSVSPSR.[A]	1xTMT6plex [N-Term]; 1xPhospho [S6(100)]	E7ERS3 1xPhospho [S558(100)]	0.000248346	0	1	4	16	E7ERS3	E7ERS3 [553-561]	0	1210.64	0	382.5	443.9	425.3	388	412.8	370.3	318.9	311.9	356.1	279.4	0	4.447e-05	3.62
1361	High	[K].IGTLHTSPDLK.[V]	1xTMT6plex [K11]; 1xTMT6plex [N-Term]; 1xPhospho [S7(100)]	Q9UPZ3 1xPhospho [S563(100)]	0.000147212	0	1	2	7	Q9UPZ3	Q9UPZ3 [557-567]	0	1719.94	0	133.3	125.3	140	145.9	129.7	115.3	103.6	94.6	93.7	88.9	1.36e-05	8.292e-05	3.18
1362	High	[R].IGSTTNPFLDIPHDPNAAVYK.[S]	1xTMT6plex [K21]; 1xTMT6plex [N-Term]; 1xPhospho [S3(99.7)]	Q9NYI0 1xPhospho [S770(99.7)]	4.64228e-08	0	1	7	3	Q9NYI0	Q9NYI0 [768-788]	0	2808.44	0	16.3	19	17.2	16.7	14.9	16.3	12.9	13.6	26.6	14.3	0	4.146e-09	4.42
1363	High	[K].LGTSAEGAHLR.[A]	1xTMT6plex [N-Term]; 1xPhospho [T3(99.7)]	Q15042-3 1xPhospho [T663(99.7)]	0.000241528	0	1	3	2	Q15042-3	Q15042-3 [661-671]	0	1420.71	0	15.9	18.9	20.5	17.7	19.9	25.7	14.6	16.9	10.6	11.8	0	4.302e-05	3.03
1364	High	[R].LHGGFDSDCSEDGEALNGEPELDLTSK.[LM]	1xCarbamidomethyl [C9]; 1xDeamidated [N17]; 1xTMT6plex [K27]; 1xTMT6plex [N-Term]; 2xPhospho [S7(100); S10(100)]	O00178 2xPhospho [S44(100); S47(100)]	4.03685e-11	0	1	2	26	O00178	O00178 [38-64]	0	3511.49	0	16.8	16.1	14.8	12.9	14.8	11.2	18.4	16.3	16	10	0	2.042e-12	5.54
1365	High	[R].IHRASDPGLPAEEPK.[E]	1xTMT6plex [K15]; 1xTMT6plex [N-Term]; 1xPhospho [S5(100)]	P27708 1xPhospho [S1859(100)]	1.05055e-07	0	1	2	26	P27708	P27708 [1855-1869]	1	2155.13	0	555	521.6	587.4	569	538.7	473.7	284.1	315.8	363.7	348.8	0	9.997e-09	5.3
1366	High	[K].IHNVGSPLK.[S]	1xTMT6plex [K9]; 1xTMT6plex [N-Term]; 1xPhospho [S6(100)]	P52701 1xPhospho [S830(100)]	0.000124469	0	1	5	3	P52701	P52701 [825-833]	0	1502.85	0	17	20.2	19.4	20.2	20.8	13.9	10.8	7.5	8.1	10.3	0	3.468e-05	3.25
1367	High	[R].IHIDPEIQDGSPTTSR.[R]	1xDeamidated [Q8]; 1xTMT6plex [N-Term]; 1xPhospho [S11(100)]	P50479 1xPhospho [S112(100)]	1.0011e-10	0	1	3	29	P50479	P50479 [102-117]	0	2075.98	0	108.5	111.8	122.1	135	120.8	107.3	118.8	108.9	126.1	91.5	0	1.673e-11	5.5
1368	High	[R].IHIDPEIQDGSPTTSR.[R]	1xTMT6plex [N-Term]; 1xPhospho [S11(99.8)]	P50479 1xPhospho [S112(99.8)]	2.44791e-10	0	1	3	68	P50479	P50479 [102-117]	0	2075	0	429.6	402	423.9	407	414.8	381	384.9	399.7	424.6	318.5	0	1.439e-11	5.76
1369	High	[K].LHKPPADSGVDLR.[E]	1xTMT6plex [K3]; 1xTMT6plex [N-Term]; 1xPhospho [S8(100)]	O15427 1xPhospho [S436(100)]	2.85495e-07	0	1	1	45	O15427	O15427 [429-441]	0	1943.05	0	509.6	519.3	548	546.8	541	461.3	441	440.8	481.8	384.8	0	2.95e-08	4.77
1370	High	[R].IHLPLNYPPGSPDLGR.[H]	1xTMT6plex [N-Term]; 1xPhospho [S11(100)]	Q08174-2 1xPhospho [S962(100)]	2.66466e-11	0	1	2	14	Q08174-2	Q08174-2 [952-967]	0	2055.06	0	26.4	21.1	18.7	18.3	18.4	19.1	31.3	31.1	46.9	23.3	0	1.007e-11	6.05
1371	High	[R].LLDAEDVDVPSPDEK.[S]	1xTMT6plex [K15]; 1xTMT6plex [N-Term]; 1xPhospho [S11(100)]	E9PLY5 1xPhospho [S238(100)]; H3BQK9 1xPhospho [S312(100)]	2.67855e-06	0	2	9	5	E9PLY5; H3BQK9	E9PLY5 [228-242]; H3BQK9 [302-316]	0	2180.08	0	182.5	165.5	183.7	195.3	166.9	173.6	158.6	168.8	145.1	129.1	0	6.568e-07	4.53
1372	High	[R].LIEDNEYTAR.[EQ]	1xTMT6plex [N-Term]; 1xPhospho [Y/T]		4.46951e-05	0	2	10	10	P12931-2; P06241	P12931-2 [419-428]; P06241 [414-423]	0	1532.72	0	348.1	384.9	350.3	366.7	400.2	539.2	40	53.6	50	154.7	0	6.934e-06	3.58
1373	High	[K].LLEENETEAVTVPTPSPTPVR.[S]	1xTMT6plex [N-Term]; 1xPhospho [S16(99.4)]	Q9UHR4 1xPhospho [S414(99.4)]	1.0232e-12	0	1	1	9	Q9UHR4	Q9UHR4 [399-419]	0	2588.31	0	27.2	25.1	25.8	23.3	27.7	20.8	21.7	24.4	20.8	22.2	0	3.856e-14	6.59
1374	High	[R].LLEDGEDFNLGDALDSSNSMQTIQK.[T]	1xDeamidated [N18]; 1xTMT6plex [K25]; 1xTMT6plex [N-Term]; 1xPhospho [S/T]		3.7584e-08	0	1	1	3	P05783	P05783 [383-407]	0	3279.54	0	166.2	173	189	180.1	196.2	218.8	268.9	445.8	562	266.9	0	9.9e-09	5.42
1375	High	[R].LLEDGEDFNLGDALDSSNSMQTIQK.[T]	1xTMT6plex [K25]; 1xTMT6plex [N-Term]; 1xPhospho [S17(100)]	P05783 1xPhospho [S399(100)]	2.20336e-11	0	1	1	15	P05783	P05783 [383-407]	0	3278.55	0	402.5	466.1	480.5	483.7	516.2	484.1	546.5	710.3	753.9	467.5	0	1.063e-12	6.06
1376	High	[R].LLESSLSSSEGEEPVEYK.[S]	1xTMT6plex [K18]; 1xTMT6plex [N-Term]; 1xPhospho [S8(99.7)]	P08648 1xPhospho [S127(99.7)]	1.17581e-07	0	1	1	26	P08648	P08648 [120-137]	0	2521.24	0	137.8	139.3	139.4	142.8	133.7	124.3	134.7	137.6	142.6	104.1	0	1.134e-08	4.83
1377	High	[K].LLESPGVEAGEGEAEK.[E]	1xTMT6plex [K16]; 1xTMT6plex [N-Term]; 1xPhospho [S4(100)]	Q6NYC8 1xPhospho [S368(100)]	3.04389e-09	0	1	2	2	Q6NYC8	Q6NYC8 [365-380]	0	2153.08	0	19.8	22	17.8	23.8	18.8	18.7	21.3	19.1	18.9	15.4	0	2.188e-10	5.5
1378	High	[R].ILELTPEPDRPR.[I]	1xTMT6plex [N-Term]; 1xPhospho [T5(100)]	Q14004-2 1xPhospho [T1186(100)]	8.08865e-06	0	1	2	12	Q14004-2	Q14004-2 [1182-1193]	0	1744.92	0	238.5	249.7	268	266.6	280.6	262.9	198.9	206.8	299.6	200.4	0	4.946e-06	4.31
1379	High	[K].ILEGDNGMDSDMEEEADDGSK.[M]	1xDeamidated [N6]; 1xOxidation [M]; 1xTMT6plex [K21]; 1xTMT6plex [N-Term]; 1xPhospho [S10(100)]	Q9H8G2 1xPhospho [S203(100)]	1.58037e-07	0	1	2	8	Q9H8G2	Q9H8G2 [194-214]	0	2812.15	0	12.7	14.4	12.1	14.3	14.4	9.6	13.4	11.4	10.6	10.9	0	1.559e-08	3.11
1380	High	[R].LGSSSNLQFK.[A]	1xTMT6plex [K10]; 1xTMT6plex [N-Term]; 1xPhospho [S3(99.8)]	Q8TDM6 1xPhospho [S1263(99.8)]	0.000184062	0	1	4	5	Q8TDM6	Q8TDM6 [1261-1270]	0	1618.86	0	37.9	43.2	39.4	39.4	40.8	33.6	22.4	30.9	40.8	30.3	0	3.205e-05	3.21
1381	High	[K].LLDPEDISVDHPDEK.[S]	1xTMT6plex [K15]; 1xTMT6plex [N-Term]; 1xPhospho [S8(100)]	Q01082 1xPhospho [S257(100)]; Q01082-3 1xPhospho [S244(100)]	1.21748e-06	0	2	5	8	Q01082; Q01082-3	Q01082 [250-264]; Q01082-3 [237-251]	0	2260.12	0	45.9	44.6	47.3	46.9	55.5	41	56.9	53.4	52.2	41.9	0	1.409e-07	4.25
1382	High	[K].LLDLSDSTSVASFPSADETDGNLPESR.[I]	1xTMT6plex [N-Term]; 1xPhospho [S12(100)]	Q13464 1xPhospho [S1105(100)]	1.12166e-13	0	1	1	5	Q13464	Q13464 [1094-1120]	0	3132.45	0	37.4	40.7	34.7	32.8	36.1	31.3	37.6	33.8	27.4	24.7	0	3.538e-15	6.01
1383	High	[K].LIDLESPTPESQK.[S]	1xDeamidated [Q12]; 1xTMT6plex [K13]; 1xTMT6plex [N-Term]; 1xPhospho [S6(100)]	O43166 1xPhospho [S1549(100)]	4.10805e-05	0	1	4	4	O43166	O43166 [1544-1556]	0	1996.03	0	74.7	64.4	67.3	66.6	71.1	53.6	44	50.4	66.3	48.8	0	6.305e-06	3.48
1384	High	[K].LIDLESPTPESQK.[S]	1xTMT6plex [K13]; 1xTMT6plex [N-Term]; 1xPhospho [S6(100)]	O43166 1xPhospho [S1549(100)]	2.56479e-05	0	1	4	20	O43166	O43166 [1544-1556]	0	1995.05	0	141.7	129.3	128.2	151.7	147.9	111.9	100.1	111.8	142.1	95.7	1.36e-05	0.0001328	4.12
1385	High	[K].LLDFGSLSNLQVTQPTVGMNFK.[T]	1xTMT6plex [K22]; 1xTMT6plex [N-Term]; 1xPhospho [S6(100)]	P0CW22 1xPhospho [S113(100)]	2.96041e-10	0	1	1	2	P0CW22	P0CW22 [108-129]	0	2947.54	0	55.4	54.2	62.7	51.1	56.5	63.1	51.7	48.3	62	48	0	1.757e-11	5.89
1386	High	[R].LLDESESAASSR.[A]	1xTMT6plex [N-Term]; 1xPhospho [S5(100)]	Q8N108-12 1xPhospho [S420(100)]	1.75417e-05	0	1	9	12	Q8N108-12	Q8N108-12 [416-427]	0	1573.73	0	80.3	96.5	98.1	86.1	94.3	86.2	101.9	99.5	84.8	72.3	0	2.527e-06	3.58
1387	High	[R].LLDPEDVDVSSPDEK.[S]	1xTMT6plex [K15]; 1xTMT6plex [N-Term]; 1xPhospho [S11(100)]	E9PEB9 1xPhospho [S415(100)]; Q03001 1xPhospho [S237(100)]	1.28802e-06	0	2	9	11	E9PEB9; Q03001	E9PEB9 [405-419]; Q03001 [227-241]	0	2196.07	0	15.5	14	16.3	17.8	14	14.1	18.2	19.6	15.9	16.8	0	1.503e-07	4.01
1388	High	[R].LIDSSGSASVLTHSSSGNSLK.[R]	1xTMT6plex [K21]; 1xTMT6plex [N-Term]; 1xPhospho [S16(99.4)]	Q96SU4-6 1xPhospho [S336(99.4)]	1.44215e-07	0	1	7	15	Q96SU4-6	Q96SU4-6 [321-341]	0	2585.32	0	80.3	78.7	62.6	101	79.8	89.6	77.3	86.9	91.3	61.2	7.751e-06	5.462e-05	4.03
1389	High	[K].ILDQMPATPSSPMYVD.[-]	1xTMT6plex [N-Term]; 1xPhospho [S/T/Y]		8.98932e-06	0	1	2	7	P45985-2	P45985-2 [395-410]	0	2073.95	0	59.1	61.1	65.6	49.3	59.1	76.3	72.8	84.6	83.7	58.6	0	1.229e-06	3.95
1390	High	[R].LGSSGLGSASSIQAAVR.[Q]	1xTMT6plex [N-Term]; 1xPhospho [S8(100)]	Q7Z6Z7 1xPhospho [S3757(100)]	4.03398e-09	0	1	4	6	Q7Z6Z7	Q7Z6Z7 [3750-3766]	0	1869.96	0	60.5	54.7	53.1	59.9	53.2	45.8	35.7	46.4	36.5	35.1	0	2.955e-10	5.02
1391	High	[K].LGASNSPGQPNSVK.[R]	1xTMT6plex [K14]; 1xTMT6plex [N-Term]; 1xPhospho [S6(100)]	P49756 1xPhospho [S677(100)]	1.97971e-07	0	1	1	22	P49756	P49756 [672-685]	0	1893.98	0	942.1	1032	940.4	961.2	946	812.9	444.2	505.1	772.5	569.4	0	1.992e-08	4.86
1392	High	[K].LGASEGTINQEIQR.[Y]	1xTMT6plex [N-Term]; 1xPhospho [S4(100)]	Q2LD37 1xPhospho [S3562(100)]	6.27809e-06	0	1	6	2	Q2LD37	Q2LD37 [3559-3572]	0	1824.91	0	12	9.3	12.8	11.5	12.4	11.8	9.1	9.6	7.7	7.8	0	8.313e-07	3.67
1393	High	[R].LGAPENSGISTLER.[G]	1xDeamidated [N6]; 1xTMT6plex [N-Term]; 1xPhospho [T11(99.7)]	C9JME2 1xPhospho [T24(99.7)]	1.11967e-08	0	1	5	32	C9JME2	C9JME2 [14-27]	0	1753.86	0	476.4	512.7	525.5	484.7	484.9	459.9	331.8	359.9	410.3	320.6	0	7.147e-09	5.01
1394	High	[R].LGAPENSGISTLER.[G]	1xTMT6plex [N-Term]; 1xPhospho [S/T]		3.7584e-08	0	1	5	33	C9JME2	C9JME2 [14-27]	0	1752.87	0	346.8	391.7	394.4	342.5	378.3	372.7	243.2	286.5	339.4	249.7	0	1.378e-08	5.38
1395	High	[R].LGAGGGSPEKSPSAQELK.[E]	2xTMT6plex [K10; K18]; 1xTMT6plex [N-Term]; 1xPhospho [S7(100)]	Q9UNE7 1xPhospho [S19(100)]	8.6961e-11	0	1	2	23	Q9UNE7	Q9UNE7 [13-30]	1	2480.34	0	785.5	695.8	770.6	815.5	776.9	548.6	634.8	616.2	606	568.2	0	4.704e-12	6.61
1396	High	[R].LGAGGGSPEK.[S]	1xTMT6plex [K10]; 1xTMT6plex [N-Term]; 1xPhospho [S7(100)]	Q9UNE7 1xPhospho [S19(100)]	9.80998e-05	0	1	2	7	Q9UNE7	Q9UNE7 [13-22]	0	1410.74	0	240.7	228.4	227.5	242.6	222.5	148.3	159.8	140.2	141.2	151.2	0	1.627e-05	3.49
1397	High	[K].LGAGEGGEASVSPEK.[T]	1xTMT6plex [K15]; 1xTMT6plex [N-Term]; 2xPhospho [S10(100); S12(100)]	Q13428-4 2xPhospho [S1412(100); S1414(100)]; E7ETY2 2xPhospho [S1376(100); S1378(100)]	3.04041e-06	0	2	9	1	Q13428-4; E7ETY2	Q13428-4 [1403-1417]; E7ETY2 [1367-1381]	0	2005.93	0	17.7	17.8	15.9	16.5	14.8	11.6	12.7	10.3	12	12.2	0	3.806e-07	3.64
1398	High	[K].LGAGEGGEASVSPEK.[T]	1xTMT6plex [K15]; 1xTMT6plex [N-Term]; 1xPhospho [S12(100)]	Q13428-4 1xPhospho [S1414(100)]; E7ETY2 1xPhospho [S1378(100)]	6.24398e-10	0	2	9	17	Q13428-4; E7ETY2	Q13428-4 [1403-1417]; E7ETY2 [1367-1381]	0	1925.96	0	609.2	581.2	540.8	570.7	572.6	386.5	333.2	361.1	398.2	362.8	0	6.439e-10	5.83
1399	High	[R].LGAESPSIASTSSTEK.[S]	1xTMT6plex [K16]; 1xTMT6plex [N-Term]; 1xPhospho [S5(100)]	Q99569 1xPhospho [S75(100)]	6.78959e-08	0	1	4	11	Q99569	Q99569 [71-86]	0	2103.06	0	37.9	42.1	39.5	46.9	48.3	34.5	33.7	28.7	38	28.1	0	6.235e-09	4.52
1400	High	[K].LGASNSPGQPNSVK.[R]	1xDeamidated [N/Q]; 1xTMT6plex [K14]; 1xTMT6plex [N-Term]; 1xPhospho [S6(100)]	P49756 1xPhospho [S677(100)]	2.16946e-07	0	1	1	53	P49756	P49756 [672-685]	0	1894.97	0	1272.3	1349.2	1264.9	1335.8	1295.7	1097.2	598.3	699.1	1013.3	795.7	0	1.183e-05	4.6
1401	High	[K].LGASNSPGQPNSVK.[R]	2xDeamidated [N11; N/Q]; 1xTMT6plex [K14]; 1xTMT6plex [N-Term]; 1xPhospho [S6(99.7)]	P49756 1xPhospho [S677(99.7)]	3.01908e-06	0	1	1	34	P49756	P49756 [672-685]	0	1895.95	0	449.3	474.7	484.7	491.3	473	406.8	259.7	278.9	381.4	302	0	3.776e-07	4.3
1402	High	[K].LGASNSPGQPNSVK.[R]	3xDeamidated [N5; Q9; N11]; 1xTMT6plex [K14]; 1xTMT6plex [N-Term]; 1xPhospho [S6(100)]	P49756 1xPhospho [S677(100)]	5.03656e-05	0	1	1	4	P49756	P49756 [672-685]	0	1896.94	0	11.5	12.4	16.9	12	12	14.7	9	11.1	14.6	13	0	7.871e-06	3.08
1403	High	[R].IGASTLLSDIER.[Q]	1xTMT6plex [N-Term]; 1xPhospho [T5(100)]	Q9Y315 1xPhospho [T292(100)]	0.000118519	0	1	3	5	Q9Y315	Q9Y315 [288-299]	0	1583.82	0	21.6	19.8	19.5	28	16.1	11.8	28.4	35.8	19.2	18.4	0	1.985e-05	3.16
1404	High	[K].LGDVSPTQIDVSQFGSFKEDTK.[M]	2xTMT6plex [K18; K22]; 1xTMT6plex [N-Term]; 1xPhospho [S5(99.7)]	P46821 1xPhospho [S1501(99.7)]	4.03108e-07	0	1	1	3	P46821	P46821 [1497-1518]	1	3165.63	0	33.9	18.8	29.6	23.8	26.4	24.1	30.4	37	35.4	19.6	0	4.565e-07	4.11
1405	High	[K].LGDVSPTQIDVSQFGSFK.[E]	1xDeamidated [Q]; 1xTMT6plex [K18]; 1xTMT6plex [N-Term]; 1xPhospho [S5(100)]	P46821 1xPhospho [S1501(100)]	1.67194e-07	0	1	1	3	P46821	P46821 [1497-1514]	0	2464.24	0	111.4	98.6	109.3	113.7	93.5	97.1	113.7	118.9	117.1	95.9	0	1.66e-08	6.04
1406	High	[K].LGDVSPTQIDVSQFGSFK.[E]	1xTMT6plex [K18]; 1xTMT6plex [N-Term]; 1xPhospho [S5(100)]	P46821 1xPhospho [S1501(100)]	1.52679e-09	0	1	1	24	P46821	P46821 [1497-1514]	0	2463.26	0	2675.2	2313	2404	2726.8	2262.4	2378.2	2654.6	2852.3	2761.5	2222.8	0	1.039e-10	5.66
1407	High	[R].IGDEYAEDSSDEEDIR.[N]	1xTMT6plex [N-Term]; 2xPhospho [S9(100); S10(100)]	Q14137 2xPhospho [S126(100); S127(100)]	3.21794e-07	0	1	3	19	Q14137	Q14137 [118-133]	0	2231.85	0	46.1	50.3	47.4	48	51.5	53.9	56.9	59.1	53.5	41	0	4.504e-07	3.9
1408	High	[R].LGDASDTEAADGER.[G]	1xTMT6plex [N-Term]; 1xPhospho [S5(100)]	J3KQR7 1xPhospho [S1136(100)]	1.36162e-05	0	1	4	9	J3KQR7	J3KQR7 [1132-1145]	0	1715.73	0	73.8	94.2	84.9	58.6	73.2	70.8	64.5	54.9	81.6	60.7	0	1.922e-06	3.68
1409	High	[K].LFDVCGSQDFESDLDR.[L]	1xCarbamidomethyl [C5]; 1xTMT6plex [N-Term]; 1xPhospho [S7(100)]	Q92878-2 1xPhospho [S641(100)]	6.23725e-07	0	1	4	9	Q92878-2	Q92878-2 [635-650]	0	2211.95	0	23.4	19.9	21.6	20.2	21.2	22	24.4	26	28.6	20.1	0	6.868e-08	3.58
1410	High	[R].LFDDEASVDEPR.[R]	1xTMT6plex [N-Term]; 1xPhospho [S7(100)]	Q8NI35 1xPhospho [S645(100)]	6.00335e-05	0	1	6	3	Q8NI35	Q8NI35 [639-650]	0	1701.76	0	91	86	101.3	95.1	101.9	84.5	82.1	87	83.1	67.4	0	9.569e-06	3.79
1411	High	[K].IFVGGLSPDTPEEK.[I]	1xTMT6plex [K14]; 1xTMT6plex [N-Term]; 1xPhospho [S7(100)]	Q14103 1xPhospho [S190(100)]; Q14103-2 1xPhospho [S171(100)]	1.29712e-06	0	2	8	13	Q14103; Q14103-2	Q14103 [184-197]; Q14103-2 [165-178]	0	2027.05	0	114.3	113.2	122.6	121.8	125.5	97.8	126.2	123	114.8	92.1	0	1.517e-07	4.09
1412	High	[R].IFSNQPDSPISASQDK.[R]	1xTMT6plex [K16]; 1xTMT6plex [N-Term]; 1xPhospho [S8(100)]	O75161 1xPhospho [S142(100)]	3.78358e-07	0	1	3	3	O75161	O75161 [135-150]	0	2272.13	0	34.4	34.2	37.9	34.5	35.4	41.2	37.7	40.8	34.5	28.7	0	3.993e-08	4.12
1413	High	[K].LFQLGPPSPVK.[M]	1xTMT6plex [K11]; 1xTMT6plex [N-Term]; 1xPhospho [S8(100)]	O95997 1xPhospho [S165(100)]	2.49364e-05	0	1	3	4	O95997	O95997 [158-168]	0	1720.98	0	21.9	23.3	14.6	15.2	15.1	10.8	4.3	4.5	6	10.3	0	3.697e-06	3.58
1414	High	[R].LFPEFDDSDYDEVPEEGPGAPAR.[V]	1xTMT6plex [N-Term]; 1xPhospho [S8(100)]	Q96P48 1xPhospho [S229(100)]	3.7098e-11	0	1	2	2	Q96P48	Q96P48 [222-244]	0	2861.24	0	67.9	64.5	55.4	53.2	68.4	55.9	51.5	57.2	66.3	45.5	0	5.767e-12	6.25
1415	High	[K].LFPDTPLALDANK.[K]	1xTMT6plex [K13]; 1xTMT6plex [N-Term]; 1xPhospho [T5(100)]	Q12906-7 1xPhospho [T596(100)]	2.73239e-05	0	1	7	11	Q12906-7	Q12906-7 [592-604]	0	1953.05	0	105.1	82.5	92.8	82.9	97.6	73.5	70.7	66.1	79.5	66.2	0	4.085e-06	3.46
1416	High	[K].LFPADTSPSTATK.[I]	1xTMT6plex [K13]; 1xTMT6plex [N-Term]; 1xPhospho [T6(99.7)]	Q6NZY4 1xPhospho [T648(99.7)]	6.90834e-05	0	1	3	19	Q6NZY4	Q6NZY4 [643-655]	0	1873.97	0	203.2	200.3	207.3	178.5	197.9	179.2	176	182.1	185.3	142.5	0	1.106e-05	3.36
1417	High	[R].IFSLSGTLETVR.[G]	1xTMT6plex [N-Term]; 1xPhospho [T7(100)]	Q9Y2S7 1xPhospho [T292(100)]	2.2918e-05	0	1	2	9	Q9Y2S7	Q9Y2S7 [286-297]	0	1631.86	0	16.2	16.8	14.8	12.9	8	11.2	15.4	11.6	14.4	11.8	0	9.305e-06	3.23
1418	High	[R].LGEASDSELADADK.[A]	1xTMT6plex [K14]; 1xTMT6plex [N-Term]; 1xPhospho [S5(100)]	Q5SW79 1xPhospho [S1112(100)]	6.1469e-06	0	1	4	14	Q5SW79	Q5SW79 [1108-1121]	0	1958.94	0	558.1	540.1	546.8	520.3	542.5	317.6	301.3	316.2	468.9	373.1	0	1.065e-05	4.57
1419	High	[R].LGLGTLSSSLSR.[A]	1xTMT6plex [N-Term]; 1xPhospho [T5(100)]	O95248-4 1xPhospho [T1137(100)]	1.31455e-05	0	1	3	18	O95248-4	O95248-4 [1133-1144]	0	1499.8	0	55.5	63.5	59.8	42.2	40.5	50.7	33.6	40.5	49.8	38.5	0	1.84e-06	3.65
1420	High	[K].LGLGLDDESNNQQAAATQSPGDSR.[R]	1xTMT6plex [N-Term]; 1xPhospho [S19(100)]	Q09472 1xPhospho [S1726(100)]	3.22369e-12	0	1	1	2	Q09472	Q09472 [1708-1731]	0	2753.26	0	26.5	17	26	29.5	24.8	20.4	23.9	20.5	27	19.8	0	1.337e-13	5.61
1421	High	[R].IGSDPLAYEPK.[E]	1xTMT6plex [K11]; 1xTMT6plex [N-Term]; 1xPhospho [S3(100)]	P19634 1xPhospho [S703(100)]	0.000161206	0	1	1	6	P19634	P19634 [701-711]	0	1727.9	0	12.8	10.6	13.8	16.4	13.7	13.5	13.3	8	14.1	11.7	0	2.784e-05	3.2
1422	High	[R].LGSAPAASPALASPEGPK.[G]	1xTMT6plex [K18]; 1xTMT6plex [N-Term]; 1xPhospho [S13(100)]	Q6ZUT6 1xPhospho [S392(100)]	2.11373e-13	0	1	3	6	Q6ZUT6	Q6ZUT6 [380-397]	0	2159.15	0	65.9	66.5	66.3	75.1	53.5	53.5	52	56.6	56.7	49.1	0	7.022e-15	6.42
1423	High	[K].LGSAHSEAENGVEEK.[K]	1xDeamidated [N10]; 1xTMT6plex [K15]; 1xTMT6plex [N-Term]; 1xPhospho [S6(100)]	Q96HH9 1xPhospho [S29(100)]	1.54789e-08	0	1	4	13	Q96HH9	Q96HH9 [24-38]	0	2095.99	0	51.8	63.2	50.4	55.6	57.6	48.4	49.1	46.1	71.1	44.9	0	1.268e-09	4.58
1424	High	[R].LGNPYCSPTLVR.[K]	1xCarbamidomethyl [C6]; 1xTMT6plex [N-Term]; 1xPhospho [S7(100)]	Q6ZV89 1xPhospho [S231(100)]	1.49206e-05	0	1	2	7	Q6ZV89	Q6ZV89 [225-236]	0	1685.83	0	26.6	33.8	30.8	28.2	28.3	21.8	25.1	20	29.2	22.5	0	2.115e-06	3.33
1425	High	[R].LGPATGPPGPSASPTR.[H]	1xTMT6plex [N-Term]; 1xPhospho [S13(99.4)]	Q9ULC8 1xPhospho [S743(99.4)]	3.94967e-09	0	1	2	2	Q9ULC8	Q9ULC8 [731-746]	0	1771.89	0	32.7	43.4	34.8	38.2	35.8	27.7	21.1	16.1	20.2	18.5	0	2.903e-10	4.88
1426	High	[R].LGEVTGSPSPPPR.[S]	1xTMT6plex [N-Term]; 2xPhospho [S7(100); S9(100)]	O94875-10 2xPhospho [S437(100); S439(100)]; O94875-12 2xPhospho [S344(100); S346(100)]	1.52625e-08	0	2	7	7	O94875-10; O94875-12	O94875-10 [431-443]; O94875-12 [338-350]	0	1682.78	0	22.1	21.7	28.1	31.1	29	29.1	30.3	35.4	35.4	21.7	0	1.25e-09	5.29
1427	High	[R].LGEVTGSPSPPPR.[S]	1xTMT6plex [N-Term]; 1xPhospho [S9(100)]	O94875-10 1xPhospho [S439(100)]; O94875-12 1xPhospho [S346(100)]	2.29598e-08	0	2	7	8	O94875-10; O94875-12	O94875-10 [431-443]; O94875-12 [338-350]	0	1602.81	0	93	88.6	101.9	126.6	119.8	81.8	88.8	90.8	106.6	77.4	0	1.931e-09	5.35
1428	High	[K].LGESQTLQQFSR.[D]	1xTMT6plex [N-Term]; 1xPhospho [S4(100)]	Q13813 1xPhospho [S1550(100)]	8.64712e-05	0	1	3	4	Q13813	Q13813 [1547-1558]	0	1702.84	0	14.5	12.2	19.8	14.8	15.2	11	21.6	18.1	17.3	17.1	0	1.415e-05	3.03
1429	High	[R].IGELGAPEVWGLSPK.[N]	1xTMT6plex [K15]; 1xTMT6plex [N-Term]; 1xPhospho [S13(100)]	Q8N5F7 1xPhospho [S149(100)]	4.50964e-06	0	1	1	2	Q8N5F7	Q8N5F7 [137-151]	0	2091.13	0	148.6	149.3	157.9	164	162.5	130.8	159	157.5	149.6	126.6	0	5.83e-07	4.54
1430	High	[K].LGFSLTPSK.[G]	1xTMT6plex [K9]; 1xTMT6plex [N-Term]; 1xPhospho [T6(100)]	P38432 1xPhospho [T303(100)]	0.00017529	0	1	1	6	P38432	P38432 [298-306]	0	1487.83	0	21.4	23.1	21.2	14.6	19.3	10.6	5.2	7.4	5.9	6.6	3.491e-05	0.0003799	2.78
1431	High	[K].IGEGTYGVVYK.[AG]	1xTMT6plex [K11]; 1xTMT6plex [N-Term]; 2xPhospho [T5(100); Y6(100)]	A0A087WY43 2xPhospho [T14(100); Y15(100)]; G3V5T9 2xPhospho [T14(100); Y15(100)]	3.3979e-05	0	2	12	12	A0A087WY43; G3V5T9	A0A087WY43 [10-20]; G3V5T9 [10-20]	0	1803.87	0	540.3	497.2	430.7	428.8	440.8	305.9	104.2	125.4	186.2	233.2	0	5.39e-06	4.36
1432	High	[K].IGEGTYGVVYK.[AG]	1xTMT6plex [K11]; 1xTMT6plex [N-Term]; 1xPhospho [T5(100)]	A0A087WY43 1xPhospho [T14(100)]; G3V5T9 1xPhospho [T14(100)]	2.19933e-06	0	2	12	10	A0A087WY43; G3V5T9	A0A087WY43 [10-20]; G3V5T9 [10-20]	0	1723.91	0	563.5	479.3	438.8	458.3	433.3	320.4	121.5	118.7	116.2	221.4	0	2.674e-07	4.16
1433	High	[R].LGFVDVQNCISR.[-]	1xCarbamidomethyl [C9]; 1xDeamidated [Q/N]; 1xTMT6plex [N-Term]; 1xPhospho [S11(100)]	Q14573 1xPhospho [S2670(100)]	4.86271e-05	0	1	1	25	Q14573	Q14573 [2660-2671]	0	1717.82	0	169.1	174.9	157.2	153.5	161.1	154.3	170.2	192.4	218.3	136.6	0	7.594e-06	3.64
1434	High	[K].LGGAVPFAPPEVSPEQAK.[T]	1xTMT6plex [K18]; 1xTMT6plex [N-Term]; 1xPhospho [S13(100)]	A0A096LP25 1xPhospho [S249(100)]	7.23373e-08	0	1	3	9	A0A096LP25	A0A096LP25 [237-254]	0	2332.24	0	73.8	61.3	54.2	62.6	54.5	44.8	20.8	27	29.5	30.4	0	6.711e-09	4.84
1435	High	[K].LGHPEALSAGTGSPQPPSFTYAQQR.[E]	1xDeamidated [Q]; 1xTMT6plex [N-Term]; 1xPhospho [T11(99.6)]	Q15942 1xPhospho [T306(99.6)]	1.12798e-09	0	1	4	21	Q15942	Q15942 [296-320]	0	2907.39	0	16.2	21.8	16.2	23.5	15.4	16.4	10.9	10	13.6	10.3	0	7.487e-11	5.14
1436	High	[K].LGHPEALSAGTGSPQPPSFTYAQQR.[E]	1xTMT6plex [N-Term]; 1xPhospho [S13(99.7)]	Q15942 1xPhospho [S308(99.7)]	1.45699e-16	0	1	4	49	Q15942	Q15942 [296-320]	0	2906.4	0	16.5	13.7	9.3	10.5	9.6	13.2	6.2	7	9.9	7	0	2.706e-18	7.07
1437	High	[R].IGHHSTSDDSSAYR.[S]	1xTMT6plex [N-Term]; 1xPhospho [S5(99.4)]	F5H5P2 1xPhospho [S371(99.4)]	1.41201e-07	0	1	4	3	F5H5P2	F5H5P2 [367-380]	0	1841.8	0	67.7	77.1	73.3	67.7	75.8	66.2	51.1	45.8	51.1	43.7	0	1.376e-08	5
1438	High	[K].LGGSGGSNGSSSGK.[T]	1xDeamidated [N8]; 1xTMT6plex [K14]; 1xTMT6plex [N-Term]; 1xPhospho [S7(100)]	Q96T37 1xPhospho [S80(100)]	1.33416e-06	0	1	5	2	Q96T37	Q96T37 [74-87]	0	1690.8	0	19	17.1	18.7	42.2	26.6	24.4	21.1	19	20.5	27.3	0	1.559e-07	3.9
1439	High	[R].LGFVDVQNCISR.[-]	1xCarbamidomethyl [C9]; 2xDeamidated [Q7; N8]; 1xTMT6plex [N-Term]; 1xPhospho [S11(100)]	Q14573 1xPhospho [S2670(100)]	8.5267e-05	0	1	1	16	Q14573	Q14573 [2660-2671]	0	1718.8	0	54.5	55.7	53.1	42.5	56.2	48	50.9	55.4	70.7	37	0	1.399e-05	2.87
1440	High	[K].LGGSAVISLEGKPL.[-]	1xTMT6plex [K12]; 1xTMT6plex [N-Term]; 1xPhospho [S4(100)]	E9PK25 1xPhospho [S194(100)]	5.65386e-08	0	1	3	4	E9PK25	E9PK25 [191-204]	0	1879.07	0	59.9	52.2	52	49.4	45.8	55.2	54.8	53.4	60.9	39.6	0	5.113e-09	4.57
1441	High	[K].IGGDAATTVNNSTPDFGFGGQK.[R]	1xTMT6plex [K22]; 1xTMT6plex [N-Term]; 1xPhospho [T13(99.6)]	Q92945 1xPhospho [T100(99.6)]	4.579e-09	0	1	3	5	Q92945	Q92945 [88-109]	0	2692.3	0	23.5	33.2	27.6	23.7	24.5	30.7	18.5	15.1	22.4	15.3	0	3.392e-10	4.53
1442	High	[R].LGGLRPESPESLTSVSR.[T]	1xTMT6plex [N-Term]; 1xPhospho [S8(100)]	Q9H6F5 1xPhospho [S18(100)]; H0YG79 1xPhospho [S12(100)]	1.17581e-07	0	2	2	9	Q9H6F5; H0YG79	Q9H6F5 [11-27]; H0YG79 [5-21]	0	2094.08	0	142.8	157.6	157.6	152	167.3	152.9	122.1	130	145.7	107.6	0	1.134e-08	4.46
1443	High	[R].LNETELTDLEGQQESPPK.[N]	1xTMT6plex [K18]; 1xTMT6plex [N-Term]; 1xPhospho [S15(100)]	Q9ULF5 1xPhospho [S591(100)]	4.88027e-10	0	1	2	8	Q9ULF5	Q9ULF5 [577-594]	0	2566.27	0	31.3	26.9	26.9	27.3	27.7	20.6	38.5	28.9	22.2	23.8	0	3.021e-11	5.25
1444	High	[R].LNEQASEEILK.[V]	1xTMT6plex [K11]; 1xTMT6plex [N-Term]; 1xPhospho [S6(100)]	Q01105 1xPhospho [S63(100)]; Q01105-2 1xPhospho [S50(100)]	3.91739e-06	0	2	4	8	Q01105; Q01105-2	Q01105 [58-68]; Q01105-2 [45-55]	0	1811.96	0	120.7	103	114.3	128.3	131.8	104.2	126.1	111.8	116.5	95.7	0	4.982e-07	4.59
1445	High	[K].LNEAQPSTIATSMRDSLIDSLT.[-]	1xDeamidated [N2]; 1xTMT6plex [N-Term]; 1xPhospho [S16(100)]	P56537 1xPhospho [S239(100)]	4.53277e-05	0	1	2	3	P56537	P56537 [224-245]	1	2673.29	0	37.5	38.4	41.9	37.7	38.6	31.5	26.7	31.4	35.6	24.9	0	7.009e-06	3.76
1446	High	[K].LNLGTDSDSSPQK.[S]	1xTMT6plex [K13]; 1xTMT6plex [N-Term]; 1xPhospho [S10(100)]	Q16512-2 1xPhospho [S568(100)]	4.14434e-06	0	1	4	16	Q16512-2	Q16512-2 [559-571]	0	1899.95	0	99.2	95.7	93.3	84	83.3	79	54.8	59.9	53.1	52.6	0	5.301e-07	4.08
1447	High	[R].LNCSTSPEIFR.[K]	1xCarbamidomethyl [C3]; 1xTMT6plex [N-Term]; 1xPhospho [T5(99.6)]	Q9BRS8 1xPhospho [T408(99.6)]	7.56822e-05	0	1	1	14	Q9BRS8	Q9BRS8 [404-414]	0	1632.77	0	91.3	81.4	77.5	71.9	74.8	75.6	40.3	40.3	52.3	49.1	0	1.221e-05	3.26
1448	High	[K].LNHVAAGLVSPSLK.[S]	1xTMT6plex [K14]; 1xTMT6plex [N-Term]; 1xPhospho [S10(100)]	Q5T760 1xPhospho [S207(100)]; Q05519 1xPhospho [S207(100)]	5.12864e-11	0	2	4	39	Q5T760; Q05519	Q5T760 [198-211]; Q05519 [198-211]	0	1944.11	0	312.5	307.6	328.6	353.3	372.8	304	245.1	264.9	328.3	229.5	0	2.648e-12	6.32
1449	High	[K].LNGPGENVSEDEAQSSNQR.[K]	1xTMT6plex [N-Term]; 1xPhospho [S9(100)]	Q659C4 1xPhospho [S60(100)]	0.000145169	0	1	8	1	Q659C4	Q659C4 [52-70]	0	2340.03	0	7.5	13.8	11.4	12.8	11.1	8.1	12.4	13.4	8.6	8.9	0	2.476e-05	2.34
1450	High	[R].LNATASLEQER.[S]	1xTMT6plex [N-Term]; 1xPhospho [S6(100)]	O76024 1xPhospho [S32(100)]	1.47121e-05	0	1	1	6	O76024	O76024 [27-37]	0	1540.76	0	109.4	116.1	118.2	97	95.1	115.6	140.7	129.7	124.8	87.7	0	2.089e-06	3.81
1451	High	[K].LMHNASDSEVDQDDVVEWK.[D]	1xOxidation [M2]; 1xTMT6plex [K19]; 1xTMT6plex [N-Term]; 2xPhospho [S6(100); S8(100)]	Q9H2P0 2xPhospho [S953(100); S955(100)]	4.59692e-05	0	1	1	2	Q9H2P0	Q9H2P0 [948-966]	0	2851.23	0	10.1	13.2	12.4	10.2	11.8	10.4	10.6	7.1	13.7	6.6	0	7.154e-06	2.98
1452	High	[K].LMHNASDSEVDQDDVVEWK.[D]	1xTMT6plex [K19]; 1xTMT6plex [N-Term]; 2xPhospho [S6(100); S8(100)]	Q9H2P0 2xPhospho [S953(100); S955(100)]	7.44829e-11	0	1	1	2	Q9H2P0	Q9H2P0 [948-966]	0	2835.23	0	40.1	37.1	30.8	29.1	39.8	31.8	30.3	35.3	32.5	27.3	0	5.386e-12	5.96
1453	High	[K].LMELHGEGSSSGK.[A]	1xOxidation [M2]; 1xTMT6plex [K13]; 1xTMT6plex [N-Term]; 1xPhospho [S]		0.000141166	0	1	5	12	P61247	P61247 [228-240]	0	1885.91	0	65.6	59.5	69.7	59.3	72.8	63.5	52.8	59.4	68	62.3	1.36e-05	0.0001066	2.86
1454	High	[K].LMELHGEGSSSGK.[A]	1xTMT6plex [K13]; 1xTMT6plex [N-Term]; 1xPhospho [S9(99.8)]	P61247 1xPhospho [S236(99.8)]	4.87272e-06	0	1	5	9	P61247	P61247 [228-240]	0	1869.92	0	62.3	69.9	60.3	67.4	63.7	61.3	51.1	49.2	59.1	44.3	0	6.326e-07	3.81
1455	High	[R].IIYGGSVTGATCK.[E]	1xCarbamidomethyl [C12]; 1xTMT6plex [K13]; 1xTMT6plex [N-Term]; 1xPhospho [S6(100)]	P60174 1xPhospho [S249(100)]	2.5141e-06	0	1	3	3	P60174	P60174 [244-256]	0	1864.96	0	52.5	48.5	44.3	44.3	40.6	39.2	51.5	46.6	42.2	37.3	0	3.101e-07	4.18
1456	High	[R].IIYDSDSESEETLQVK.[N]	1xTMT6plex [K16]; 1xTMT6plex [N-Term]; 2xPhospho [S5(100); S7(100)]	P35251 2xPhospho [S69(100); S71(100)]	4.35726e-08	0	1	4	24	P35251	P35251 [65-80]	0	2474.14	0	162.8	157.7	159.2	158.9	156.8	128.7	95.4	103.6	119	106	0	3.88e-09	5.41
1457	High	[R].IIYDSDSESEETLQVK.[N]	1xTMT6plex [K16]; 1xTMT6plex [N-Term]; 1xPhospho [S5(100)]	P35251 1xPhospho [S69(100)]	2.31043e-06	0	1	4	3	P35251	P35251 [65-80]	0	2394.17	0	16	12.5	16.2	17.6	18.1	14.2	22.1	19.1	10.9	12.5	0	2.815e-07	4.23
1458	High	[R].LNIPVSQVNPR.[D]	1xTMT6plex [N-Term]; 1xPhospho [S6(100)]	P05023 1xPhospho [S653(100)]	0.000246624	0	1	7	3	P05023	P05023 [648-658]	0	1545.84	0	19.8	23	20.7	18.1	13.7	15.9	18.5	20.1	16.2	15.3	0	4.393e-05	2.97
1459	High	[K].INAGSNTPGSIR.[R]	1xTMT6plex [N-Term]; 1xPhospho [T7(100)]	Q14D04 1xPhospho [T422(100)]	4.7064e-07	0	1	2	4	Q14D04	Q14D04 [416-427]	0	1495.75	0	34.2	43.6	47.8	26.8	44.9	36	25	23.6	51.8	25.3	0	5.077e-08	4.27
1460	High	[K].IMVGSTDDPSVFSLPDSK.[L]	1xOxidation [M2]; 1xTMT6plex [K18]; 1xTMT6plex [N-Term]; 1xPhospho [S5(99.7)]	O43741 1xPhospho [S39(99.7)]	3.35679e-07	0	1	1	59	O43741	O43741 [35-52]	0	2449.2	0	240.6	208.6	215.1	234.1	207.2	230.7	204.9	238.1	258.5	182.2	0	3.521e-08	4.49
1461	High	[K].IMVGSTDDPSVFSLPDSK.[L]	1xTMT6plex [K18]; 1xTMT6plex [N-Term]; 1xPhospho [S5(99.7)]	O43741 1xPhospho [S39(99.7)]	3.19399e-06	0	1	1	6	O43741	O43741 [35-52]	0	2433.2	0	572.8	478.8	520.5	512.6	467.5	503.1	520.4	585.1	647.4	448.3	0	4.003e-07	4.13
1462	High	[R].IPESETESTASAPNSPR.[T]	1xDeamidated [N14]; 1xTMT6plex [N-Term]; 1xPhospho [S15(100)]	Q07889 1xPhospho [S1082(100)]	2.62257e-06	0	1	2	1	Q07889	Q07889 [1068-1084]	0	2082.94	0	8.9	14.5	9.5	10.4	10.9	14	9.3	11.1	9.7	8.6	0	3.248e-07	3.74
1463	High	[R].IPESETESTASAPNSPR.[T]	1xTMT6plex [N-Term]; 1xPhospho [S15(100)]	Q07889 1xPhospho [S1082(100)]	2.05211e-09	0	1	2	4	Q07889	Q07889 [1068-1084]	0	2081.96	0	34.7	32	42.9	31.4	36.1	37.8	29.9	32.2	32.8	24.8	0	1.422e-10	4.86
1464	High	[K].IPEISIQDMTAQVTSPSGK.[T]	1xDeamidated [Q]; 1xOxidation [M9]; 1xTMT6plex [K19]; 1xTMT6plex [N-Term]; 1xPhospho [S15(100)]	P21333 1xPhospho [S2180(100)]	5.46024e-09	0	1	4	83	P21333	P21333 [2166-2184]	0	2557.29	0	65.3	50.3	57.1	72.7	62.1	62.3	70	66.1	58.8	47.6	0	4.111e-10	4.64
1465	High	[K].IPEISIQDMTAQVTSPSGK.[T]	1xOxidation [M9]; 1xTMT6plex [K19]; 1xTMT6plex [N-Term]; 1xPhospho [S15(100)]	P21333 1xPhospho [S2180(100)]	2.20258e-10	0	1	4	83	P21333	P21333 [2166-2184]	0	2556.3	0	91.2	80.3	97.7	98.1	85.8	86.7	96.4	106.2	103.9	77.9	0	1.285e-11	5.88
1466	High	[K].IPEISIQDMTAQVTSPSGK.[T]	1xDeamidated [Q]; 1xTMT6plex [K19]; 1xTMT6plex [N-Term]; 1xPhospho [S15(100)]	P21333 1xPhospho [S2180(100)]	6.84486e-11	0	1	4	6	P21333	P21333 [2166-2184]	0	2541.29	0	78.6	67.5	76.2	71	76.7	68	80.9	91.4	86.1	68.6	0	3.63e-12	5.76
1467	High	[K].IPEISIQDMTAQVTSPSGK.[T]	1xTMT6plex [K19]; 1xTMT6plex [N-Term]; 1xPhospho [S15(100)]	P21333 1xPhospho [S2180(100)]	1.26338e-11	0	1	4	37	P21333	P21333 [2166-2184]	0	2540.31	0	296	253.7	273.6	335.3	291.2	281.1	348	351	336.1	247.9	0	2.57e-11	6.24
1468	High	[K].LPEGPLPEGASLK.[G]	1xTMT6plex [K13]; 1xTMT6plex [N-Term]; 1xPhospho [S11(100)]	Q8IVF2 1xPhospho [S753(100)]	7.9801e-07	0	1	2	2	Q8IVF2	Q8IVF2 [743-755]	0	1846.01	0	59.8	69.8	58.9	63.9	68.7	65.5	56	56.5	82.6	50.3	0	8.956e-08	4.69
1469	High	[R].LPEASQSPLVLK.[Q]	1xTMT6plex [K12]; 1xTMT6plex [N-Term]; 1xPhospho [S7(100)]	Q13330-3 1xPhospho [S505(100)]; Q13330 1xPhospho [S522(100)]	8.46711e-05	0	2	5	7	Q13330-3; Q13330	Q13330-3 [499-510]; Q13330 [516-527]	0	1820.03	0	47.9	53	56.5	43.9	53.8	52.7	37.8	36.4	40	38.4	0	1.383e-05	3.49
1470	High	[R].IPMPPSSPQPR.[G]	1xTMT6plex [N-Term]; 1xPhospho [S7(100)]	Q8WUF5 1xPhospho [S358(100)]	0.000168102	0	1	1	10	Q8WUF5	Q8WUF5 [352-362]	0	1515.76	0	31.8	42.1	47.3	31.8	42	35.4	23.8	21.2	32.7	22.1	1.36e-05	6.514e-05	3.39
1471	High	[K].LPISSSTSNLHVDR.[E]	1xDeamidated [N9]; 1xTMT6plex [N-Term]; 1xPhospho [S/T]		2.62257e-06	0	1	3	15	Q86TV6	Q86TV6 [155-168]	0	1835.91	0	28	24.9	26.7	27.7	28.3	25.3	34.6	37.3	33.7	24.8	0	3.246e-07	3.15
1472	High	[K].LPISSSTSNLHVDR.[E]	1xTMT6plex [N-Term]; 1xPhospho [S6(100)]	Q86TV6 1xPhospho [S160(100)]	1.43203e-07	0	1	3	20	Q86TV6	Q86TV6 [155-168]	0	1834.93	0	60.2	68	65.8	63.5	61.1	64.6	58	47.3	61.5	44.9	0	1.838e-08	4.9
1473	High	[K].LPISDSPPDTQEIHVIEQEK.[L]	1xTMT6plex [K20]; 1xTMT6plex [N-Term]; 1xPhospho [S6(100)]	Q8WYP5-2 1xPhospho [S1548(100)]	5.09809e-14	0	1	3	6	Q8WYP5-2	Q8WYP5-2 [1543-1562]	0	2813.44	0	50.5	41.6	46.3	54.3	54.7	43.8	37.3	38.5	37.5	38.9	0	1.512e-15	7.48
1474	High	[K].LPLQESEEEEREER.[S]	1xTMT6plex [N-Term]; 1xPhospho [S6(100)]	P23497-4 1xPhospho [S157(100)]	1.15814e-05	0	1	9	4	P23497-4	P23497-4 [152-165]	1	2081.96	0	111.2	107.3	113.1	110.9	113.6	97.7	116.5	112	109	84.9	0	1.608e-06	4.17
1475	High	[R].LPLPDDEHDLSDR.[E]	1xTMT6plex [N-Term]; 1xPhospho [S11(100)]	Q8NF91 1xPhospho [S8223(100)]	3.35046e-05	0	1	11	5	Q8NF91	Q8NF91 [8213-8225]	0	1830.85	0	14.9	16.3	19.4	13.8	15.5	13.8	21.9	20.6	14.9	13.4	0	8.11e-06	4.21
1476	High	[R].LPLLPPESPGPLR.[Q]	1xTMT6plex [N-Term]; 1xPhospho [S8(100)]	Q14160 1xPhospho [S853(100)]	1.31455e-05	0	1	3	15	Q14160	Q14160 [846-858]	0	1694.94	0	84.1	120	83.5	68.4	89.5	75.9	26.5	33.2	70.9	50	0	2.144e-06	3.9
1477	High	[K].LPGFGDSIEAQCGTSVNVHSSLR.[D]	1xCarbamidomethyl [C12]; 1xTMT6plex [N-Term]; 1xPhospho [S7(100)]	P01012 1xPhospho [S69(100)]	8.2838e-13	0	1	1	45	P01012	P01012 [63-85]	0	2740.3	0	68.9	63.3	83.9	77.7	86.5	78.7	86.6	91.3	83.2	79.3	0	3.084e-14	6.36
1478	High	[R].LPHSSSSENIK.[S]	1xTMT6plex [K11]; 1xTMT6plex [N-Term]; 1xPhospho [S]		7.91964e-06	0	1	3	15	F5H527	F5H527 [1239-1249]	0	1736.9	0	227.9	204.9	198.8	219	224.1	228.7	163.3	178.3	193.2	160.2	0	1.065e-06	4.52
1479	High	[R].LPGPPPASPIPTEGPR.[T]	1xTMT6plex [N-Term]; 1xPhospho [S8(100)]	Q9H6A9 1xPhospho [S1909(100)]	4.44865e-07	0	1	2	3	Q9H6A9	Q9H6A9 [1902-1917]	0	1891.99	0	39.6	47.4	41.8	38.1	50.7	43.3	20.2	21.5	26.6	21	0	4.743e-08	4.29
1480	High	[R].IPGGNIYISPLK.[S]	1xTMT6plex [K12]; 1xTMT6plex [N-Term]; 1xPhospho [S9(100)]	P06400 1xPhospho [S807(100)]	1.30533e-05	0	1	1	7	P06400	P06400 [799-810]	0	1810.03	0	41.7	43	34.9	40.4	41.4	20.8	8.8	13.8	16.5	17.9	0	4.223e-06	3.71
1481	High	[R].INSDDSNLYLTASK.[K]	1xTMT6plex [K14]; 1xTMT6plex [N-Term]; 1xPhospho [S3(100)]	A8MYQ9 1xPhospho [S242(100)]	6.36709e-06	0	1	5	7	A8MYQ9	A8MYQ9 [240-253]	0	2079.04	0	48.9	43.6	47.3	46.9	41.1	38.5	37.8	37.3	42.8	33.9	0	8.449e-07	4.02
1482	High	[R].LNQSPSLAPVK.[R]	1xTMT6plex [K11]; 1xTMT6plex [N-Term]; 1xPhospho [S4(100)]	Q9H2P0 1xPhospho [S709(100)]	0.000230042	0	1	1	4	Q9H2P0	Q9H2P0 [706-716]	0	1691.95	0	101.7	121.8	111.6	108.3	109.9	96	75.4	80	96.1	81.3	2.613e-05	0.0001534	3.36
1483	High	[R].LNQSDSIEDPNSPAGR.[R]	1xTMT6plex [N-Term]; 1xPhospho [S12(100)]	Q86VS8 1xPhospho [S238(100)]	4.42219e-10	0	1	1	2	Q86VS8	Q86VS8 [227-242]	0	2008.92	0	10.9	13.6	11.5	7.5	14.4	13.8	7.7	8.1	12.2	6.5	0	2.722e-11	4.79
1484	High	[R].INPPSSGGTSSSPIK.[A]	1xTMT6plex [K15]; 1xTMT6plex [N-Term]; 1xPhospho [S12(100)]	P14859-6 1xPhospho [S471(100)]	1.49382e-07	0	1	6	10	P14859-6	P14859-6 [460-474]	0	1967.03	0	165.8	146.8	174.8	173.9	178.3	139.1	138.6	143.1	149.4	123.4	0	1.461e-08	4.68
1485	High	[K].IPCESPPLEVVDTTASTK.[R]	1xCarbamidomethyl [C3]; 1xTMT6plex [K18]; 1xTMT6plex [N-Term]; 1xPhospho [S5(100)]	P46013 1xPhospho [S2708(100)]	6.06405e-07	0	1	3	8	P46013	P46013 [2704-2721]	0	2482.26	0	19.2	21.8	14.2	14.2	20.5	18.8	7.6	8.7	4.1	7.2	0	6.651e-08	4.05
1486	High	[K].LPASPSGSEDLSSVSSSPTSSPK.[T]	1xTMT6plex [K23]; 1xTMT6plex [N-Term]; 1xPhospho [S4(99.6)]	Q9P2N6 1xPhospho [S523(99.6)]	1.01421e-07	0	1	7	5	Q9P2N6	Q9P2N6 [520-542]	0	2742.35	0	14.6	12.5	17.2	10.7	13.4	13.8	10	11.3	13.8	10.1	0	9.649e-09	4.31
1487	High	[R].LPALGEAHVSPEVATADK.[A]	1xTMT6plex [K18]; 1xTMT6plex [N-Term]; 1xPhospho [S10(100)]	Q9P1Y6 1xPhospho [S1229(100)]	1.13595e-09	0	1	5	16	Q9P1Y6	Q9P1Y6 [1220-1237]	0	2343.24	0	92.9	82.8	86.4	96.9	99.9	80.4	90.8	83.2	72.9	62.1	0	7.533e-11	5.2
1488	High	[R].LNYSDESPEAGK.[M]	1xTMT6plex [K12]; 1xTMT6plex [N-Term]; 1xPhospho [S7(100)]	Q9GZR1 1xPhospho [S919(100)]	0.000220629	0	1	2	3	Q9GZR1	Q9GZR1 [913-924]	0	1847.88	0	86	70.7	83.5	95.2	89.5	64.8	82.8	79.7	74.5	66.4	0	3.902e-05	3.58
1489	High	[K].IIVEETKSNGQTVIEEK.[S]	1xDeamidated [N9]; 2xTMT6plex [K7; K17]; 1xTMT6plex [N-Term]; 1xPhospho [S8(100)]	Q14155-5 1xPhospho [S664(100)]	7.10503e-05	0	1	3	6	Q14155-5	Q14155-5 [657-673]	1	2685.46	0	74.2	46.4	61	68.1	53.4	45.8	45.6	50.5	60.6	44.2	0	1.142e-05	3.53
1490	High	[K].ILLVDSPGMGNADDEQQEEGTSSK.[Q]	1xTMT6plex [K24]; 1xTMT6plex [N-Term]; 1xPhospho [S6(100)]	Q9UKN8 1xPhospho [S611(100)]	4.45502e-11	0	1	1	6	Q9UKN8	Q9UKN8 [606-629]	0	3058.43	0	16.5	19	26.5	19.3	15.7	13	15.1	17.8	15.7	14.7	0	2.284e-12	5.57
1491	High	[R].ILLSQTTGVAIPLHASSLDDVSLASTPK.[R]	1xTMT6plex [K28]; 1xTMT6plex [N-Term]; 1xPhospho [S/T]		0.000116056	0	1	2	3	P12270	P12270 [616-643]	0	3372.84	0	12.2	21.7	16.9	17.5	21.9	20.7	12.8	17.3	24.9	15.5	0	1.953e-05	2.43
1492	High	[R].LLPEGEETLESDDEKDEHTSK.[K]	2xTMT6plex [K15; K21]; 1xTMT6plex [N-Term]; 1xPhospho [S11(100)]	Q8N6N3 1xPhospho [S158(100)]	1.35553e-11	0	1	1	2	Q8N6N3	Q8N6N3 [148-168]	1	3168.54	0	29	24	26.6	30.8	28.9	22.3	24.6	24.3	27.1	23.6	0	6.302e-13	6.23
1493	High	[K].ILIVTQTPPYVK.[K]	1xTMT6plex [K12]; 1xTMT6plex [N-Term]; 1xPhospho [T7(100)]	Q659C4 1xPhospho [T454(100)]	1.02821e-06	0	1	7	51	Q659C4	Q659C4 [448-459]	0	1910.12	0	193.5	148.8	164.3	169.8	147.9	165.9	102	99.3	126.9	104.2	0	3.331e-06	3.96
1494	High	[R].LLGPAPEDDGGHNDHSQPQASQDQDSHTLSPQV.[-]	1xTMT6plex [N-Term]; 1xPhospho [S30(100)]	Q92610 1xPhospho [S1264(100)]	3.61063e-14	0	1	1	10	Q92610	Q92610 [1235-1267]	0	3786.68	0	14.2	9.9	12.5	8.3	14.3	8.8	7.5	9.3	10.9	11	0	1.043e-15	7.65
1495	High	[R].LLLAEDSEEEVDFLSER.[R]	1xTMT6plex [N-Term]; 1xPhospho [S7(100)]	Q14676 1xPhospho [S168(100)]	2.0227e-08	0	1	4	1	Q14676	Q14676 [162-178]	0	2303.09	0	58.1	64	56.9	53.5	56	61.8	41	44.1	50.1	38.8	0	1.694e-09	6.43
1496	High	[R].LLKPGEEPSEYTDEEDTK.[D]	2xTMT6plex [K3; K18]; 1xTMT6plex [N-Term]; 1xPhospho [T12(100)]	O15173-2 1xPhospho [T235(100)]	8.93493e-08	0	1	4	12	O15173-2	O15173-2 [224-241]	0	2847.42	0	50.9	44.6	53.5	53.2	58.9	36.8	63.3	62.5	61	44.2	0	8.389e-09	4.17
1497	High	[R].LLHEDLDESDDDMDEK.[L]	1xOxidation [M13]; 1xTMT6plex [K16]; 1xTMT6plex [N-Term]; 1xPhospho [S9(100)]	O43150 1xPhospho [S701(100)]	6.7835e-06	0	1	2	15	O43150	O43150 [693-708]	0	2473.07	0	61.3	57.7	71.3	66.6	72.6	57.6	69.1	67	63.6	57.6	0	5.454e-06	3.41
1498	High	[R].LLHEDLDESDDDMDEK.[L]	1xTMT6plex [K16]; 1xTMT6plex [N-Term]; 1xPhospho [S9(100)]	O43150 1xPhospho [S701(100)]	2.05357e-11	0	1	2	9	O43150	O43150 [693-708]	0	2457.08	0	156.7	127.7	131.9	138.6	134.6	119.9	143	138.3	141.7	118.6	0	9.861e-13	6.29
1499	High	[K].LIHEQEQQSSS.[-]	1xTMT6plex [N-Term]; 1xPhospho [S9(99.4)]	Q96FQ6 1xPhospho [S101(99.4)]	7.15507e-05	0	1	1	11	Q96FQ6	Q96FQ6 [93-103]	0	1594.73	0	13.8	16.5	11.6	11.7	11.7	12.1	13	12.3	12.4	9.5	0	1.15e-05	2.99
1500	High	[K].LLSPQMSGEEEDSDLAAK.[L]	1xOxidation [M6]; 1xTMT6plex [K18]; 1xTMT6plex [N-Term]; 1xPhospho [S7(100)]	P42858 1xPhospho [S1874(100)]	1.79159e-05	0	1	1	7	P42858	P42858 [1868-1885]	0	2474.18	0	47.2	52.5	52.5	54.2	50	49.7	54.2	55.3	62.4	44.3	0	2.906e-06	3.23
1501	High	[K].LLSPQMSGEEEDSDLAAK.[L]	1xDeamidated [Q5]; 1xTMT6plex [K18]; 1xTMT6plex [N-Term]; 1xPhospho [S7(100)]	P42858 1xPhospho [S1874(100)]	3.07936e-05	0	1	1	1	P42858	P42858 [1868-1885]	0	2459.17	0	14.7	14.6	15.2	14.4	15.6	13.2	17.8	19.3	17.3	16.8	0	4.648e-06	3.31
1502	High	[K].LLSPQMSGEEEDSDLAAK.[L]	1xTMT6plex [K18]; 1xTMT6plex [N-Term]; 1xPhospho [S7(100)]	P42858 1xPhospho [S1874(100)]	2.56882e-07	0	1	1	7	P42858	P42858 [1868-1885]	0	2458.18	0	53.8	45.8	52.8	59.8	58.2	51.2	75.4	72.1	75.7	51.5	0	2.633e-08	4.42
1503	High	[K].IISNASCTTNCLAPLAK.[V]	2xCarbamidomethyl [C7; C11]; 1xDeamidated [N]; 1xTMT6plex [K17]; 1xTMT6plex [N-Term]; 1xPhospho [S6(99.7)]	P04406 1xPhospho [S151(99.7)]	2.32427e-05	0	1	3	20	P04406	P04406 [146-162]	0	2373.2	0	23.5	21.1	24.9	26.2	19.7	32.8	23.9	25.2	26.5	24.4	0	1.461e-05	3.07
1504	High	[K].LLVDSQGLSGCSPR.[D]	1xCarbamidomethyl [C11]; 1xTMT6plex [N-Term]; 1xPhospho [S12(100)]	O94885 1xPhospho [S721(100)]	8.21107e-08	0	1	2	11	O94885	O94885 [710-723]	0	1797.88	0	40	36.6	38.4	38.5	40.4	36.4	28.1	31.1	35.6	27.6	0	7.702e-09	4.28
1505	High	[K].LITPPPPPPSPER.[V]	1xTMT6plex [N-Term]; 1xPhospho [S10(100)]	Q96HE9 1xPhospho [S40(100)]	2.09442e-07	0	1	3	6	Q96HE9	Q96HE9 [31-43]	0	1706.91	0	28.9	25.8	32.2	19.8	25.1	25.2	16.2	18.3	17.8	15.2	0	2.104e-08	4.61
1506	High	[R].ILSDVTHSAVFGVPASK.[S]	1xTMT6plex [K17]; 1xTMT6plex [N-Term]; 1xPhospho [S3(100)]	Q2M2I8 1xPhospho [S637(100)]	2.73785e-08	0	1	4	19	Q2M2I8	Q2M2I8 [635-651]	0	2266.22	0	23.3	31.3	26.1	38.3	53.9	27.9	7.3	10.9	18.6	19.9	0	2.34e-09	4.55
1507	High	[R].LLQDSVDFSLADAINTEFK.[N]	1xTMT6plex [K19]; 1xTMT6plex [N-Term]; 1xPhospho [S5(100)]	P08670 1xPhospho [S83(100)]	3.50912e-13	0	1	2	3	P08670	P08670 [79-97]	0	2664.36	0	396.9	438.1	457.4	399.9	434.6	439.5	423.1	474.4	445.9	345	0	1.215e-14	7.41
1508	High	[K].LLPYPTLASPASD.[-]	1xTMT6plex [N-Term]; 1xPhospho [S12(100)]	P0C1Z6 1xPhospho [S252(100)]	3.49481e-05	0	1	2	4	P0C1Z6	P0C1Z6 [241-253]	0	1653.83	0	61.2	60.2	69.3	56.3	66.7	62.2	89.2	76.6	63.3	60	0	5.298e-06	3.89
1509	High	[K].LIPITGGNARSPEDQLGK.[H]	1xDeamidated [N/Q]; 1xTMT6plex [K18]; 1xTMT6plex [N-Term]; 1xPhospho [S11(100)]	Q9UK61 1xPhospho [S927(100)]	4.38804e-08	0	1	3	12	Q9UK61	Q9UK61 [917-934]	1	2405.28	0	28.4	28.4	32.6	38.1	36.8	25.5	25.8	25.3	32.1	28.4	0	3.903e-09	4.77
1510	High	[K].LIPGPLSPVAR.[G]	1xTMT6plex [N-Term]; 1xPhospho [S7(100)]	P48634 1xPhospho [S1219(100)]	1.2602e-05	0	1	3	7	P48634	P48634 [1213-1223]	0	1428.82	0	62	63.2	54.9	54.9	68.7	62	56.6	47	63.6	49.6	0	1.758e-06	3.52
1511	High	[R].LLQEGSPSDITTLSVEPDK.[K]	1xTMT6plex [K19]; 1xTMT6plex [N-Term]; 1xPhospho [S6(100)]	Q15788 1xPhospho [S698(100)]	2.69957e-08	0	1	4	1	Q15788	Q15788 [693-711]	0	2567.33	0	19.7	22.1	28.5	25.7	31.6	22.3	20.2	15.8	19.9	21.1	0	2.302e-09	4.83
1512	High	[R].LLSDSLPPSTGTFQEAQSR.[L]	1xTMT6plex [N-Term]; 1xPhospho [S3(100)]	Q9Y490 1xPhospho [S1225(100)]	8.04518e-10	0	1	1	17	Q9Y490	Q9Y490 [1223-1241]	0	2343.14	0	10.1	12.6	10.3	12.2	13.3	10.2	14.4	10.6	12.8	9.7	0	5.175e-11	5.56
1513	High	[K].LLQNGNSPAEVAK.[I]	1xDeamidated [N4]; 1xTMT6plex [K13]; 1xTMT6plex [N-Term]; 1xPhospho [S7(100)]	Q9Y6Q9 1xPhospho [S694(100)]	0.000137273	0	1	5	1	Q9Y6Q9	Q9Y6Q9 [688-700]	0	1879.99	0	12.9	13.1	13.1	11.7	12.6	15.2	7.1	6	9.9	7.2	0	2.332e-05	2.67
1514	High	[K].LEVTEIVKPSPK.[R]	2xTMT6plex [K8; K12]; 1xTMT6plex [N-Term]; 1xPhospho [S10(100)]	Q7Z6E9 1xPhospho [S1179(100)]	1.01383e-06	0	1	2	13	Q7Z6E9	Q7Z6E9 [1170-1181]	0	2107.24	0	100.6	102	104.2	132.3	103.5	66.1	78.7	74.4	92	81.2	0	1.161e-07	4.62
1515	High	[R].LEVSPEAQPTAR.[L]	1xTMT6plex [N-Term]; 1xPhospho [S4(100)]	Q6WKZ4 1xPhospho [S545(100)]	6.3058e-05	0	1	1	4	Q6WKZ4	Q6WKZ4 [542-553]	0	1606.8	0	36.1	27.4	23.6	26.9	30.3	25.3	16.5	20.8	19.2	17.4	0	1.005e-05	3.4
1516	High	[K].IAQEIASLSKEDVSK.[E]	2xTMT6plex [K10; K15]; 1xTMT6plex [N-Term]; 1xPhospho [S9(99.8)]	Q15311 1xPhospho [S463(99.8)]	1.94943e-05	0	1	1	4	Q15311	Q15311 [455-469]	1	2385.32	0	83.5	78.5	90.1	60.9	66.3	48.7	74.7	82.7	91.6	62.9	0	2.816e-06	3.94
1517	High	[K].IAQEIASLSK.[E]	1xDeamidated [Q3]; 1xTMT6plex [K10]; 1xTMT6plex [N-Term]; 1xPhospho [S9(100)]	Q15311 1xPhospho [S463(100)]	0.000243215	0	1	1	1	Q15311	Q15311 [455-464]	0	1598.88	0	15.2	12.6	12.8	14.6	11	11.2	16.8	13	15.5	11.1	0	4.324e-05	3.18
1518	High	[K].IAQEIASLSK.[E]	1xTMT6plex [K10]; 1xTMT6plex [N-Term]; 1xPhospho [S9(100)]	Q15311 1xPhospho [S463(100)]	1.62352e-05	0	1	1	5	Q15311	Q15311 [455-464]	0	1597.9	0	127.4	106.8	119.4	87.8	85.5	61.5	104.4	104.1	113.6	84.7	0	3.11e-06	3.55
1519	High	[R].LASPSGSTSSGLEVVAPEGTSAPGGGPGTLDDSATICR.[V]	1xCarbamidomethyl [C37]; 1xTMT6plex [N-Term]; 1xPhospho [S3(99.7)]	Q13263 1xPhospho [S594(99.7)]	1.44071e-24	0	1	3	43	Q13263	Q13263 [592-629]	0	3867.82	0	15.2	17	14.6	20.7	19	13.2	20.6	17.7	16.1	15.5	0	6.119e-27	10.97
1520	High	[K].LASPSEVVQQVAEK.[Q]	1xTMT6plex [K14]; 1xTMT6plex [N-Term]; 1xPhospho [S3(100)]	P31629 1xPhospho [S71(100)]	1.32383e-05	0	1	1	3	P31629	P31629 [69-82]	0	2023.09	0	16.5	16.8	15.1	17	12.4	16	9.4	6	8.8	9.7	0	1.853e-06	3.39
1521	High	[K].LASPQPSYAADANDSK.[A]	1xDeamidated [Q5]; 1xTMT6plex [K16]; 1xTMT6plex [N-Term]; 1xPhospho [S3(100)]	Q5TGY3 1xPhospho [S596(100)]	9.94842e-05	0	1	1	1	Q5TGY3	Q5TGY3 [594-609]	0	2174.04	0	31	28.8	33.5	37.9	27.2	22.6	19.6	20.1	24.7	16.5	0	1.646e-05	3.43
1522	High	[K].LASPQPSYAADANDSK.[A]	1xTMT6plex [K16]; 1xTMT6plex [N-Term]; 1xPhospho [S3(100)]	Q5TGY3 1xPhospho [S596(100)]	4.47801e-06	0	1	1	3	Q5TGY3	Q5TGY3 [594-609]	0	2173.06	0	52	55.3	67.9	60.4	54.2	45.7	32	28.2	34.7	34.5	0	5.75e-07	4.11
1523	High	[R].IASHDFDPTDSSSK.[K]	1xTMT6plex [K14]; 1xTMT6plex [N-Term]; 1xPhospho [S3(100)]	Q9NZN5 1xPhospho [S41(100)]	1.71753e-05	0	1	1	4	Q9NZN5	Q9NZN5 [39-52]	0	2044.96	0	23.1	21.6	21.6	12.9	21.7	19	14.1	18.3	21.1	11.6	0	2.469e-06	3.78
1524	High	[R].LASDSDAESDSR.[A]	1xTMT6plex [N-Term]; 1xPhospho [S5(100)]	Q8WXG6 1xPhospho [S820(100)]	1.27806e-05	0	1	8	1	Q8WXG6	Q8WXG6 [816-827]	0	1561.66	0	25.8	27.6	28.4	19.9	19.4	21.8	10.5	15.9	15	16.6	0	1.792e-06	3.59
1525	High	[R].IASDEEIQGTKDAVIQDLER.[K]	1xTMT6plex [K11]; 1xTMT6plex [N-Term]; 1xPhospho [S3(100)]	Q8WX93 1xPhospho [S893(100)]	8.23289e-05	0	1	7	7	Q8WX93	Q8WX93 [891-910]	1	2768.41	0	26.5	24.8	33.6	48.3	38	27.8	32.1	21.6	31.7	25.9	0	1.337e-05	3.22
1526	High	[R].IASDEEIQGTK.[D]	1xDeamidated [Q8]; 1xTMT6plex [K11]; 1xTMT6plex [N-Term]; 1xPhospho [S3(100)]	Q8WX93 1xPhospho [S893(100)]	5.10783e-05	0	1	7	18	Q8WX93	Q8WX93 [891-901]	0	1729.87	0	1200.3	988.2	1155.2	1376.9	1151.6	893.9	1168.3	997.8	1137.1	963.9	0	1.641e-05	4.08
1527	High	[R].IASDEEIQGTK.[D]	1xTMT6plex [K11]; 1xTMT6plex [N-Term]; 1xPhospho [S3(100)]	Q8WX93 1xPhospho [S893(100)]	1.09474e-05	0	1	7	30	Q8WX93	Q8WX93 [891-901]	0	1728.88	0	1519.5	1308.5	1503.6	1884.7	1558.4	1135.7	1505.9	1268.8	1493.5	1196.2	0	3.179e-05	4.29
1528	High	[K].LASDDRPSPPR.[G]	1xTMT6plex [N-Term]; 1xPhospho [S8(100)]	P98175 1xPhospho [S723(100)]	0.000225286	0	1	4	14	P98175	P98175 [716-726]	0	1519.75	0	451.3	467	478.2	450.3	469.3	446.1	399.6	391.8	397.5	336.6	3.491e-05	0.000362	3.42
1529	High	[R].LAQTTPVDSALGSSR.[H]	1xTMT6plex [N-Term]; 1xPhospho [T4(99.7)]	Q2KHR2 1xPhospho [T890(99.7)]	6.45736e-06	0	1	3	5	Q2KHR2	Q2KHR2 [887-901]	0	1811.91	0	12.1	16	15	13.2	14.7	14.1	7.9	10	11.2	10.8	0	8.592e-07	3.49
1530	High	[R].LAIQGPEDSPSR.[Q]	1xDeamidated [Q4]; 1xTMT6plex [N-Term]; 1xPhospho [S9(99.8)]	Q15773 1xPhospho [S238(99.8)]	0.000149284	0	1	1	2	Q15773	Q15773 [230-241]	0	1579.76	0	14.8	15.9	20.3	17.8	18.4	15.6	13.6	13.7	14.8	13.9	0	2.549e-05	2.91
1531	High	[R].LAIQGPEDSPSR.[Q]	1xTMT6plex [N-Term]; 1xPhospho [S9(99.7)]	Q15773 1xPhospho [S238(99.7)]	3.32698e-05	0	1	1	7	Q15773	Q15773 [230-241]	0	1578.77	0	25.8	27.5	19.9	26.8	24.4	24.8	14.8	16	18.2	17.3	0	5.054e-06	3.24
1532	High	[K].IDASKNEEDEGHSNSSPR.[H]	2xDeamidated [N6; N14]; 1xTMT6plex [K5]; 1xTMT6plex [N-Term]; 1xPhospho [S]		3.08352e-06	0	1	4	27	Q14103	Q14103 [68-85]	1	2512.12	0	150	137.8	154.2	164.1	171.6	119.4	147.1	131.8	134	125.8	0	3.849e-07	4.17
1533	High	[K].IDASKNEEDEGHSNSSPR.[H]	1xDeamidated [N6]; 1xTMT6plex [K5]; 1xTMT6plex [N-Term]; 1xPhospho [S16(99.7)]	Q14103 1xPhospho [S83(99.7)]	3.03636e-05	0	1	4	20	Q14103	Q14103 [68-85]	1	2511.14	0	243.6	243.8	257.3	253.4	263.3	201.7	241.1	230.6	216.6	187.8	0	4.576e-06	3.68
1534	High	[K].LDADAVSPTVSQLSAVFEK.[A]	1xTMT6plex [K19]; 1xTMT6plex [N-Term]; 1xPhospho [S7(100)]	D3DTX6 1xPhospho [S205(100)]	1.02138e-07	0	1	2	3	D3DTX6	D3DTX6 [199-217]	0	2515.31	0	87	81.7	95.5	98	100.7	94.7	70.7	71.9	93.7	64.6	0	9.704e-09	5.31
1535	High	[K].ICTLPSPPSPLASLAPVADSSTR.[V]	1xCarbamidomethyl [C2]; 1xTMT6plex [N-Term]; 2xPhospho [S6(100); S9(100)]	Q9UER7 2xPhospho [S668(100); S671(100)]	3.358e-08	0	1	3	1	Q9UER7	Q9UER7 [663-685]	0	2726.31	0	13.5	17.6	12.1	15	17.1	13.1	12.2	15.2	21.2	11.3	0	2.924e-09	4.79
1536	High	[K].ICTEQSNSPPPIR.[R]	1xCarbamidomethyl [C2]; 2xDeamidated [Q5; N7]; 1xTMT6plex [N-Term]; 1xPhospho [S8(100)]	Q15678 1xPhospho [S314(100)]	0.00015033	0	1	1	14	Q15678	Q15678 [307-319]	0	1809.83	0	93.2	96.3	111.8	96	110	97.6	95.3	92.2	101.6	75.8	1.36e-05	0.0001312	3.1
1537	High	[K].ICTEQSNSPPPIR.[R]	1xCarbamidomethyl [C2]; 1xDeamidated [Q/N]; 1xTMT6plex [N-Term]; 1xPhospho [S8(100)]	Q15678 1xPhospho [S314(100)]	1.71969e-07	0	1	1	34	Q15678	Q15678 [307-319]	0	1808.85	0	446.4	489.3	447.6	432.8	476.9	460.7	397.1	435.4	447.8	344.2	0	9.004e-08	4.74
1538	High	[K].ICTEQSNSPPPIR.[R]	1xCarbamidomethyl [C2]; 1xTMT6plex [N-Term]; 1xPhospho [S8(100)]	Q15678 1xPhospho [S314(100)]	2.48086e-08	0	1	1	26	Q15678	Q15678 [307-319]	0	1807.86	0	515.7	502.4	509.3	539.3	524.5	484.1	487.3	481.7	502.6	413.7	0	2.031e-08	5.68
1539	High	[K].IDENSDKEMEVEESPEK.[I]	2xTMT6plex [K7; K17]; 1xTMT6plex [N-Term]; 1xPhospho [S5(100)]	Q8N3X1-2 1xPhospho [S501(100)]	1.50491e-08	0	1	2	6	Q8N3X1-2	Q8N3X1-2 [497-513]	1	2775.33	0	126.4	116.2	125.5	152.9	127.8	75.1	172.9	148.2	138.7	145.3	0	1.23e-09	5.34
1540	High	[R].IDEDGENTQIEDTEPMSPVLNSK.[F]	1xOxidation [M16]; 1xTMT6plex [K23]; 1xTMT6plex [N-Term]; 1xPhospho [S17(100)]	Q12888-2 1xPhospho [S557(100)]	4.36501e-13	0	1	5	38	Q12888-2	Q12888-2 [541-563]	0	3115.44	0	26.3	20.3	17.2	19.3	24.3	20.5	24.2	26.4	23.8	19.7	0	1.54e-14	5.78
1541	High	[K].LDDDSDDDEESK.[E]	1xTMT6plex [K12]; 1xTMT6plex [N-Term]; 1xPhospho [S5(100)]	Q12872-2 1xPhospho [S604(100)]	4.40714e-05	0	1	2	2	Q12872-2	Q12872-2 [600-611]	0	1920.8	0	24.1	22.3	23.9	27.8	26.9	16.7	19.5	20.1	20.7	17	0	6.848e-06	2.86
1542	High	[R].IDEDGENTQIEDTEPMSPVLNSK.[F]	1xTMT6plex [K23]; 1xTMT6plex [N-Term]; 1xPhospho [S17(100)]	Q12888-2 1xPhospho [S557(100)]	1.62898e-13	0	1	5	26	Q12888-2	Q12888-2 [541-563]	0	3099.45	0	127.2	123.4	136.1	137.1	136	99.4	154.9	144.1	136.5	101.4	0	5.306e-15	6.69
1543	High	[K].IDDRDSDEEGASDR.[R]	1xTMT6plex [N-Term]; 1xPhospho [S6(100)]	Q8TDD1-2 1xPhospho [S782(100)]	1.04279e-06	0	1	2	4	Q8TDD1-2	Q8TDD1-2 [777-790]	1	1888.78	0	90.7	93.7	86.8	83.1	85.3	60.1	84.2	71	81.6	71.2	0	3.392e-07	4.55
1544	High	[K].IAELEEEQSQGSTTNSDWMK.[N]	1xTMT6plex [K20]; 1xTMT6plex [N-Term]; 1xPhospho [S16(100)]	P46821 1xPhospho [S343(100)]	1.35601e-12	0	1	3	23	P46821	P46821 [328-347]	0	2821.3	0	32.3	23.2	31	39.6	33.7	24.8	30.1	34	38	27.4	0	5.259e-14	6.18
1545	High	[R].LAVPTEVSTEVPEMDTST.[-]	1xTMT6plex [N-Term]; 1xPhospho [S17(99.1)]	O00488 1xPhospho [S133(99.1)]	8.49715e-06	0	1	1	4	O00488	O00488 [117-134]	0	2215.03	0	12.2	9.9	12.4	10.4	12.7	9	10.8	10.6	9.4	8.2	0	2.893e-06	3.53
1546	High	[K].LATPPAAQESSR.[R]	1xTMT6plex [N-Term]; 1xPhospho [T3(100)]	Q9Y4B4 1xPhospho [T1260(100)]	1.55641e-05	0	1	2	2	Q9Y4B4	Q9Y4B4 [1258-1269]	0	1536.76	0	29.1	31.3	26.5	32.9	36	27.2	31.4	25.2	33.3	20	0	2.222e-06	3.79
1547	High	[R].LASVSADAEVAR.[R]	1xTMT6plex [N-Term]; 1xPhospho [S3(100)]	P11137 1xPhospho [S821(100)]	0.000136317	0	1	2	2	P11137	P11137 [819-830]	0	1497.75	0	12	13.8	14.6	14.2	18.2	14.8	6	6.4	15	12.5	0	2.318e-05	2.86
1548	High	[K].LASVPAGGAVAVSAAPGSAAPAAGSAPAAAEEK.[K]	1xTMT6plex [K33]; 1xTMT6plex [N-Term]; 1xPhospho [S18(100)]	P05387 1xPhospho [S79(100)]	4.43321e-17	0	1	2	12	P05387	P05387 [62-94]	0	3312.72	0	78.7	67	84.6	76	78.1	77.8	80.3	77.8	82.9	64.2	0	3.871e-14	6.64
1549	High	[K].LCAGIMITASHNPK.[Q]	1xCarbamidomethyl [C2]; 1xTMT6plex [K14]; 1xTMT6plex [N-Term]; 1xPhospho [S10(100)]	Q96G03 1xPhospho [S165(100)]	0.000239853	0	1	2	14	Q96G03	Q96G03 [156-169]	0	2051.06	0	34.4	25.1	26	25.2	28.4	25.1	30.8	31.8	34.4	24.2	0	4.421e-05	2.91
1550	High	[R].LCPSCPASSPK.[V]	2xCarbamidomethyl [C2; C5]; 1xTMT6plex [K11]; 1xTMT6plex [N-Term]; 1xPhospho [S9(99.7)]	Q9Y4H2 1xPhospho [S620(99.7)]	4.72795e-05	0	1	1	5	Q9Y4H2	Q9Y4H2 [612-622]	0	1741.84	0	398	324.2	387.3	424	342.5	330.1	306.6	309.4	320.7	296.1	0	7.368e-06	4.66
1551	High	[K].ICNGGLSPGNPGDSK.[D]	1xCarbamidomethyl [C2]; 1xDeamidated [N3]; 1xTMT6plex [K15]; 1xTMT6plex [N-Term]; 1xPhospho [S7(100)]	Q9H792 1xPhospho [S370(100)]	9.99025e-06	0	1	3	7	Q9H792	Q9H792 [364-378]	0	2011.96	0	50.5	39.6	49.5	45.5	48.4	41.2	42.1	38.9	38	40.1	0	1.37e-06	3.48
1552	High	[R].LCLAHSPPVK.[S]	1xCarbamidomethyl [C2]; 1xTMT6plex [K10]; 1xTMT6plex [N-Term]; 1xPhospho [S6(100)]	Q9UQK1 1xPhospho [S33(100)]	0.000187954	0	1	1	2	Q9UQK1	Q9UQK1 [28-37]	0	1659.91	0	35.5	47	43.7	45.3	44.4	48.2	13.5	21.4	17.6	24.9	0	3.284e-05	3.25
1553	High	[K].LCDFGSASHVADNDITPYLVSR.[F]	1xCarbamidomethyl [C2]; 1xDeamidated [N13]; 1xTMT6plex [N-Term]; 1xPhospho [T16(99.7)]	Q13523 1xPhospho [T847(99.7)]	3.6132e-16	0	1	2	44	Q13523	Q13523 [832-853]	0	2747.26	0	24.8	30.4	32.3	29.8	23	28.1	27.8	26.4	24.4	21	0	7.198e-18	7.17
1554	High	[K].LCDFGSASHVADNDITPYLVSR.[F]	1xCarbamidomethyl [C2]; 1xTMT6plex [N-Term]; 1xPhospho [T16(100)]	Q13523 1xPhospho [T847(100)]	3.79843e-18	0	1	2	49	Q13523	Q13523 [832-853]	0	2746.27	0	134.3	134.1	133.6	145.3	148.9	138.1	150.8	138.3	149.8	119.9	0	5.256e-20	8.05
1555	High	[R].LCDDGPQLPTSPR.[L]	1xCarbamidomethyl [C2]; 1xDeamidated [Q7]; 1xTMT6plex [N-Term]; 1xPhospho [S11(100)]	O60504 1xPhospho [S530(100)]	4.87272e-06	0	1	6	45	O60504	O60504 [520-532]	0	1765.8	0	386.8	373.7	389	314.6	342.5	298.3	303.6	288.5	348.9	249.6	0	6.338e-07	4.35
1556	High	[R].LCDDGPQLPTSPR.[L]	1xCarbamidomethyl [C2]; 1xTMT6plex [N-Term]; 1xPhospho [S11(100)]	O60504 1xPhospho [S530(100)]	4.08825e-07	0	1	6	40	O60504	O60504 [520-532]	0	1764.82	0	343	343.5	331.7	279.4	316.9	284.9	266.1	273.9	358.2	232.9	0	4.332e-08	4.57
[truncated: 8,663 more rows]
