# Supplementary material for: A Comprehensive Proteomic and Phosphoproteomic Analysis of Retinal Pigment Epithelium Reveals Multiple Pathway Alterations in Response to the Inflammatory Stimuli
Source: Int J Mol Sci. 2020 Apr 25;21(9):3037. doi: 10.3390/ijms21093037 (PMC7246457; doi:10.3390/ijms21093037)
Supplement: Supplementary file 1 [file ijms-21-03037-s001.zip › Supplementary Table 5.xlsx]

## Sheet: Supplementary Table S5
Supplementary Table S5. List of the quantified phosphopeptides
Accession	Annotated Sequence	Modifications	Modifications in Master Proteins	Positions in Master Proteins	gene.symbol	Normalized phosphopeptide abundance (CON1)	Normalized phosphopeptide abundance (CON2)	Normalized phosphopeptide abundance (CON3)	Normalized phosphopeptide abundance (LPS_45min_1)	Normalized phosphopeptide abundance (LPS_45min_2)	Normalized phosphopeptide abundance (LPS_45min_3)	Normalized phosphopeptide abundance (LPS_24hr_1)	Normalized phosphopeptide abundance (LPS_24hr_2)	Normalized phosphopeptide abundance (LPS_24hr_3)
A0A044PY82	[R].ARSPPQPLGELK.[R]	1xDeamidated [Q6]; 1xTMT6plex [K12]; 1xTMT6plex [N-Term]; 1xPhospho [S3(100)]	A0A044PY82 1xPhospho [S233(100)]	A0A044PY82 [231-242]	MIR1199	0.713196	0.682474	0.687159	0.692123	0.709574	0.65032	0.704646	0.697512	0.688558
A0A044PY82	[R].ARSPPQPLGELK.[R]	1xTMT6plex [K12]; 1xTMT6plex [N-Term]; 1xPhospho [S3(100)]	A0A044PY82 1xPhospho [S233(100)]	A0A044PY82 [231-242]	MIR1199	0.974477	0.949203	0.974793	0.950495	0.921265	0.935558	0.915296	0.926117	0.899114
A0A087WT30	[K].IEVLDSPASK.[K]	1xTMT6plex [K10]; 1xTMT6plex [N-Term]; 1xPhospho [S6(100)]	A0A087WT30 1xPhospho [S178(100)]	A0A087WT30 [173-182]	C12orf45	0.701058	0.697269	0.675833	0.664592	0.643188	0.623422	0.602917	0.58515	0.627179
A0A087WUB9	[K].EYAENIGDGRSPEFR.[E]	1xTMT6plex [N-Term]; 1xPhospho [S11(100)]	A0A087WUB9 1xPhospho [S550(100)]	A0A087WUB9 [540-554]	CTNNBL1	0.431142	0.43573	0.431224	0.426595	0.416365	0.401501	0.417743	0.431052	0.426714
A0A087WUT0	[R].GFGDSFGR.[L]	1xTMT6plex [N-Term]; 1xPhospho [S5(100)]	A0A087WUT0 1xPhospho [S378(100)]	A0A087WUT0 [374-381]	MYEF2	0.363691	0.414946	0.383909	0.405485	0.443494	0.451599	0.562736	0.706397	0.733096
A0A087WUT6	[K].KWDGSEEDEDNSK.[K]	1xDeamidated [N11]; 2xTMT6plex [K1; K13]; 1xTMT6plex [N-Term]; 1xPhospho [S5(100)]	A0A087WUT6 1xPhospho [S164(100)]	A0A087WUT6 [160-172]	EIF5B	0.407932	0.408637	0.399982	0.422985	0.403051	0.378883	0.41484	0.413024	0.404359
A0A087WUT6	[K].NKPGPNIESGNEDDDASFK.[I]	2xDeamidated [N6; N]; 2xTMT6plex [K2; K19]; 1xTMT6plex [N-Term]; 1xPhospho [S9(100)]	A0A087WUT6 1xPhospho [S214(100)]	A0A087WUT6 [206-224]	EIF5B	0.233632	0.242895	0.227806	0.264085	0.221595	0.214342	0.222125	0.245054	0.243059
A0A087WUT6	[K].WDGSEEDEDNSK.[K]	1xDeamidated [N10]; 1xTMT6plex [K12]; 1xTMT6plex [N-Term]; 1xPhospho [S4(100)]	A0A087WUT6 1xPhospho [S164(100)]	A0A087WUT6 [161-172]	EIF5B	0.298657	0.283974	0.313244	0.327206	0.288959	0.283158	0.325308	0.280472	0.312795
A0A087WUT6	[K].NKPGPNIESGNEDDDASFK.[I]	2xTMT6plex [K2; K19]; 1xTMT6plex [N-Term]; 1xPhospho [S9(100)]	A0A087WUT6 1xPhospho [S214(100)]	A0A087WUT6 [206-224]	EIF5B	0.673291	0.652778	0.665801	0.677627	0.66511	0.625963	0.666752	0.664905	0.670054
A0A087WUT6	[K].WDGSEEDEDNSKK.[I]	2xTMT6plex [K12; K13]; 1xTMT6plex [N-Term]; 1xPhospho [S4(100)]	A0A087WUT6 1xPhospho [S164(100)]	A0A087WUT6 [161-173]	EIF5B	0.35111	0.319491	0.338512	0.348756	0.33875	0.31841	0.340324	0.337845	0.326151
A0A087WUT6	[K].WDGSEEDEDNSK.[K]	1xTMT6plex [K12]; 1xTMT6plex [N-Term]; 1xPhospho [S4(100)]	A0A087WUT6 1xPhospho [S164(100)]	A0A087WUT6 [161-172]	EIF5B	0.551619	0.534609	0.536921	0.544699	0.530719	0.515856	0.549565	0.547202	0.544451
A0A087WUT6	[K].KWDGSEEDEDNSK.[K]	2xTMT6plex [K1; K13]; 1xTMT6plex [N-Term]; 1xPhospho [S5(100)]	A0A087WUT6 1xPhospho [S164(100)]	A0A087WUT6 [160-172]	EIF5B	0.605228	0.589989	0.594567	0.60805	0.594232	0.575773	0.593087	0.601034	0.599807
A0A087WUT6	[K].VEMYSGSDDDDDFNKLPK.[K]	2xTMT6plex [K15; K18]; 1xTMT6plex [N-Term]; 2xPhospho [S5(100); S7(100)]	A0A087WUT6 2xPhospho [S135(100); S137(100)]	A0A087WUT6 [131-148]	EIF5B	0.569899	0.551193	0.559918	0.566647	0.556239	0.520941	0.565933	0.560336	0.562562
A0A087WUT6	[K].QSFDDNDSEELEDKDSK.[S]	2xTMT6plex [K14; K17]; 1xTMT6plex [N-Term]; 1xPhospho [S8(100)]	A0A087WUT6 1xPhospho [S113(100)]	A0A087WUT6 [106-122]	EIF5B	0.547684	0.518271	0.5414	0.548771	0.535318	0.483974	0.531483	0.534852	0.529629
A0A087WUT6	[K].VEMYSGSDDDDDFNKLPK.[K]	1xOxidation [M3]; 2xTMT6plex [K15; K18]; 1xTMT6plex [N-Term]; 2xPhospho [S5(100); S7(100)]	A0A087WUT6 2xPhospho [S135(100); S137(100)]	A0A087WUT6 [131-148]	EIF5B	0.413225	0.387345	0.408112	0.411784	0.410864	0.371302	0.403293	0.401649	0.404906
A0A087WUT6	[K].VEMYSGSDDDDDFNKLPK.[K]	2xTMT6plex [K15; K18]; 1xTMT6plex [N-Term]; 1xPhospho [S7(100)]	A0A087WUT6 1xPhospho [S137(100)]	A0A087WUT6 [131-148]	EIF5B	0.324332	0.310044	0.33081	0.334369	0.33059	0.28799	0.353062	0.335623	0.319707
A0A087WUT6	[K].KQSFDDNDSEELEDKDSK.[S]	3xTMT6plex [K1; K15; K18]; 1xTMT6plex [N-Term]; 1xPhospho [S9(100)]	A0A087WUT6 1xPhospho [S113(100)]	A0A087WUT6 [105-122]	EIF5B	0.473384	0.447224	0.453165	0.478655	0.447408	0.403629	0.458456	0.462774	0.451873
A0A087WUT6	[K].NKPGPNIESGNEDDDASFK.[I]	1xDeamidated [N]; 2xTMT6plex [K2; K19]; 1xTMT6plex [N-Term]; 1xPhospho [S9(100)]	A0A087WUT6 1xPhospho [S214(100)]	A0A087WUT6 [206-224]	EIF5B	0.535442	0.521483	0.531754	0.548007	0.531395	0.486136	0.530593	0.53232	0.535699
A0A087WUT6	[K].QSFDDNDSEELEDKDSK.[S]	1xDeamidated [N/Q]; 2xTMT6plex [K14; K17]; 1xTMT6plex [N-Term]; 1xPhospho [S8(100)]	A0A087WUT6 1xPhospho [S113(100)]	A0A087WUT6 [106-122]	EIF5B	0.334402	0.325306	0.331991	0.351197	0.325914	0.301584	0.324024	0.305078	0.325839
A0A087WUT6	[K].VEMYSGSDDDDDFNKLPK.[K]	1xDeamidated [N14]; 2xTMT6plex [K15; K18]; 1xTMT6plex [N-Term]; 2xPhospho [S5(100); S7(100)]	A0A087WUT6 2xPhospho [S135(100); S137(100)]	A0A087WUT6 [131-148]	EIF5B	0.239914	0.206108	0.221476	0.234803	0.218706	0.150051	0.221183	0.229273	0.240798
A0A087WVL5	[R].DHSSQSEEEVVEGEK.[E]	1xTMT6plex [K15]; 1xTMT6plex [N-Term]; 1xPhospho [S6(100)]	A0A087WVL5 1xPhospho [S120(100)]	A0A087WVL5 [115-129]	BNIP3L	0.590498	0.572073	0.574707	0.598098	0.579656	0.546307	0.562853	0.559528	0.559175
A0A087WVL5	[R].SVSLSMR.[K]	1xTMT6plex [N-Term]; 1xPhospho [S5(100)]	A0A087WVL5 1xPhospho [S168(100)]	A0A087WVL5 [164-170]	BNIP3L	0.347585	0.374579	0.353929	0.30315	0.353221	0.361243	0.275379	0.30067	0.405333
A0A087WVL5	[K].NGGLEHVPSSSSIHNGDMEK.[I]	2xDeamidated [N1; N15]; 1xTMT6plex [K20]; 1xTMT6plex [N-Term]; 1xPhospho [S]	NA	A0A087WVL5 [54-73]	BNIP3L	0.540031	0.535449	0.527459	0.543707	0.535438	0.549185	0.528368	0.528396	0.525719
A0A087WVP4	[K].TTSPEPQESPTLPSTEGQVVNK.[L]	1xDeamidated [Q/N]; 1xTMT6plex [K22]; 1xTMT6plex [N-Term]; 1xPhospho [T1(98.8)]	A0A087WVP4 1xPhospho [T299(98.8)]	A0A087WVP4 [299-320]	SMTN	0.473633	0.461278	0.484695	0.494511	0.476419	0.459875	0.500422	0.504535	0.480102
A0A087WVP4	[K].TTSPEPQESPTLPSTEGQVVNK.[L]	1xTMT6plex [K22]; 1xTMT6plex [N-Term]; 2xPhospho [S3(99.4); S9(99.5)]	A0A087WVP4 2xPhospho [S301(99.4); S307(99.5)]	A0A087WVP4 [299-320]	SMTN	0.359276	0.370982	0.374673	0.381274	0.365406	0.372095	0.319033	0.300371	0.323021
A0A087WVP4	[R].STSFGVPNANSIK.[Q]	1xDeamidated [N]; 1xTMT6plex [K13]; 1xTMT6plex [N-Term]; 1xPhospho [S3(100)]	A0A087WVP4 1xPhospho [S848(100)]	A0A087WVP4 [846-858]	SMTN	0.287685	0.283978	0.321278	0.237565	0.303195	0.273752	0.245665	0.242274	0.364973
A0A087WVP4	[K].ETPAAQSPTRGPSDTK.[R]	1xTMT6plex [K16]; 1xTMT6plex [N-Term]; 1xPhospho [S7(100)]	A0A087WVP4 1xPhospho [S333(100)]	A0A087WVP4 [327-342]	SMTN	0.494393	0.518823	0.487082	0.469336	0.489084	0.439654	0.295559	0.315288	0.325477
A0A087WVP4	[R].STSFGVPNANSIK.[Q]	1xTMT6plex [K13]; 1xTMT6plex [N-Term]; 1xPhospho [S1(99.5)]	A0A087WVP4 1xPhospho [S846(99.5)]	A0A087WVP4 [846-858]	SMTN	0.373337	0.411104	0.405209	0.370534	0.403264	0.392618	0.366887	0.386172	0.481011
A0A087WVP4	[K].TTSPEPQESPTLPSTEGQVVNK.[L]	1xTMT6plex [K22]; 1xTMT6plex [N-Term]; 1xPhospho [S3(98.8)]	A0A087WVP4 1xPhospho [S301(98.8)]	A0A087WVP4 [299-320]	SMTN	0.474088	0.460442	0.47064	0.493902	0.474616	0.472662	0.496046	0.485718	0.485453
A0A087WVQ6	[K].GILRTPDTIR.[R]	1xTMT6plex [N-Term]; 1xPhospho [T5(100)]	A0A087WVQ6 1xPhospho [T398(100)]	A0A087WVQ6 [394-403]	CLTC	0.231591	0.241439	0.21858	0.226796	0.213218	0.22523	0.200564	0.204074	0.21025
A0A087WW39	[R].SASPSTQQEK.[H]	1xTMT6plex [K10]; 1xTMT6plex [N-Term]; 1xPhospho [S3(100)]	A0A087WW39 1xPhospho [S222(100)]	A0A087WW39 [220-229]	MLLT6	0.770562	0.777818	0.790906	0.768807	0.750812	0.705595	0.784978	0.746521	0.705295
A0A087WWI0	[K].ASSEDVASSPER.[H]	1xTMT6plex [N-Term]; 1xPhospho [S9(100)]	A0A087WWI0 1xPhospho [S181(100)]	A0A087WWI0 [173-184]	C10orf11	0.618818	0.614528	0.646808	0.593919	0.588838	0.607425	0.525082	0.520495	0.560271
A0A087WWK8	[R].NSWDSPAFSNDVIR.[K]	1xDeamidated [N]; 1xTMT6plex [N-Term]; 1xPhospho [S2(100)]	A0A087WWK8 1xPhospho [S498(100)]	A0A087WWK8 [497-510]	IQSEC1	0.260545	0.30259	0.302725	0.2504	0.252724	0.310933	0.258328	0.326516	0.298018
A0A087WWK8	[R].SALSSSLRDLSEAGK.[R]	1xTMT6plex [K15]; 1xTMT6plex [N-Term]; 1xPhospho [S]	NA	A0A087WWK8 [906-920]	IQSEC1	0.550717	0.581006	0.551117	0.547984	0.568011	0.529525	0.478749	0.481154	0.556527
A0A087WWK8	[R].MQFSFEGPEK.[V]	1xTMT6plex [K10]; 1xTMT6plex [N-Term]; 1xPhospho [S4(100)]	A0A087WWK8 1xPhospho [S166(100)]	A0A087WWK8 [163-172]	IQSEC1	0.529848	0.544808	0.538395	0.497559	0.536255	0.516537	0.488724	0.498383	0.561571
A0A087WWK8	[R].SLGGQQGSPK.[H]	1xDeamidated [Q]; 1xTMT6plex [K10]; 1xTMT6plex [N-Term]; 1xPhospho [S8(100)]	A0A087WWK8 1xPhospho [S403(100)]	A0A087WWK8 [396-405]	IQSEC1	0.532916	0.511354	0.522486	0.511935	0.511984	0.45558	0.44563	0.462697	0.476877
A0A087WWK8	[R].NSWDSPAFSNDVIR.[K]	1xTMT6plex [N-Term]; 1xPhospho [S2(100)]	A0A087WWK8 1xPhospho [S498(100)]	A0A087WWK8 [497-510]	IQSEC1	0.492709	0.486865	0.47943	0.488947	0.487278	0.476516	0.478991	0.496154	0.4977
A0A087WWK8	[R].SLGGQQGSPK.[H]	1xTMT6plex [K10]; 1xTMT6plex [N-Term]; 1xPhospho [S8(100)]	A0A087WWK8 1xPhospho [S403(100)]	A0A087WWK8 [396-405]	IQSEC1	0.581508	0.570624	0.568919	0.586504	0.574817	0.521425	0.504186	0.503302	0.524578
A0A087WWK8	[R].MQFSFEGPEK.[V]	1xDeamidated [Q2]; 1xOxidation [M1]; 1xTMT6plex [K10]; 1xTMT6plex [N-Term]; 1xPhospho [S4(100)]	A0A087WWK8 1xPhospho [S166(100)]	A0A087WWK8 [163-172]	IQSEC1	0.302249	0.318707	0.336001	0.277271	0.321188	0.317742	0.203574	0.27726	0.281394
A0A087WWK8	[R].MQFSFEGPEK.[V]	1xDeamidated [Q2]; 1xTMT6plex [K10]; 1xTMT6plex [N-Term]; 1xPhospho [S4(100)]	A0A087WWK8 1xPhospho [S166(100)]	A0A087WWK8 [163-172]	IQSEC1	0.369508	0.370859	0.374235	0.339023	0.358605	0.32574	0.315884	0.278494	0.343999
A0A087WX37	[K].SILQEENR.[R]	1xTMT6plex [N-Term]; 1xPhospho [S1(100)]	A0A087WX37 1xPhospho [S1017(100)]	A0A087WX37 [1017-1024]	ITGA4	0.40292	0.405008	0.443268	0.405143	0.398829	0.426075	0.378791	0.383131	0.390633
A0A087WX37	[R].RDSWSYINSK.[S]	1xTMT6plex [K10]; 1xTMT6plex [N-Term]; 1xPhospho [S3(100)]	A0A087WX37 1xPhospho [S1027(100)]	A0A087WX37 [1025-1034]	ITGA4	0.568427	0.56955	0.581671	0.59383	0.579	0.569153	0.588251	0.582372	0.579582
A0A087WX37	[R].RDSWSYINSK.[S]	1xDeamidated [N8]; 1xTMT6plex [K10]; 1xTMT6plex [N-Term]; 1xPhospho [S3(100)]	A0A087WX37 1xPhospho [S1027(100)]	A0A087WX37 [1025-1034]	ITGA4	0.389635	0.398182	0.391632	0.400634	0.397521	0.376054	0.382536	0.372458	0.381897
A0A087WXD1	[K].SSSEEVLER.[D]	1xTMT6plex [N-Term]; 1xPhospho [S3(100)]	A0A087WXD1 1xPhospho [S696(100)]	A0A087WXD1 [694-702]	SLC9A7	0.455951	0.454594	0.454115	0.447505	0.412252	0.415865	0.433047	0.422911	0.422509
A0A087WXF0	[K].MPFQTSPGGK.[A]	1xOxidation [M1]; 1xTMT6plex [K10]; 1xTMT6plex [N-Term]; 1xPhospho [S6(99.7)]	A0A087WXF0 1xPhospho [S229(99.7)]	A0A087WXF0 [224-233]	MECP2	0.309091	0.311084	0.308048	0.30783	0.282229	0.304283	0.250991	0.258755	0.276903
A0A087WXF0	[K].MPFQTSPGGK.[A]	1xTMT6plex [K10]; 1xTMT6plex [N-Term]; 1xPhospho [S6(100)]	A0A087WXF0 1xPhospho [S229(100)]	A0A087WXF0 [224-233]	MECP2	0.476429	0.47244	0.448722	0.46021	0.45465	0.440047	0.414583	0.41407	0.414072
A0A087WXF0	[R].GGSLESDGCPKEPAK.[T]	1xCarbamidomethyl [C9]; 2xTMT6plex [K11; K15]; 1xTMT6plex [N-Term]; 1xPhospho [S]	NA	A0A087WXF0 [421-435]	MECP2	0.327133	0.344083	0.317261	0.325798	0.339268	0.340681	0.368834	0.371941	0.362668
A0A087WXF0	[K].AETSEGSGSAPAVPEASASPK.[Q]	1xTMT6plex [K21]; 1xTMT6plex [N-Term]; 1xPhospho [S7(100)]	A0A087WXF0 1xPhospho [S68(100)]	A0A087WXF0 [62-82]	MECP2	0.551862	0.554695	0.555452	0.567938	0.564687	0.533351	0.558716	0.555766	0.555313
A0A087WXF8	[R].SFQDYTGQK.[I]	1xTMT6plex [K9]; 1xTMT6plex [N-Term]; 1xPhospho [S1(100)]	A0A087WXF8 1xPhospho [S136(100)]	A0A087WXF8 [136-144]	ZCCHC17	0.273626	0.326302	0.299989	0.290367	0.343521	0.282661	0.32459	0.369351	0.335654
A0A087WXK5	[K].VSEEDQSLENSEADVK.[E]	1xTMT6plex [K16]; 1xTMT6plex [N-Term]; 1xPhospho [S7(100)]	A0A087WXK5 1xPhospho [S1358(100)]	A0A087WXK5 [1352-1367]	ABCA2	0.39668	0.397587	0.393336	0.404936	0.424336	0.402612	0.427688	0.421375	0.414581
A0A087WXK5	[K].VSEEDQSLENSEADVK.[E]	1xTMT6plex [K16]; 1xTMT6plex [N-Term]; 2xPhospho [S7(100); S11(100)]	A0A087WXK5 2xPhospho [S1358(100); S1362(100)]	A0A087WXK5 [1352-1367]	ABCA2	0.339943	0.315977	0.315127	0.344358	0.324024	0.313613	0.373696	0.36084	0.345486
A0A087WXK5	[R].ALVADEPEDLDTEDEGLISFEEER.[A]	1xTMT6plex [N-Term]; 1xPhospho [T12(100)]	A0A087WXK5 1xPhospho [T2443(100)]	A0A087WXK5 [2432-2455]	ABCA2	0.306275	0.313343	0.307865	0.275094	0.314127	0.298895	0.334252	0.303954	0.311047
A0A087WXK8	[R].GTQSTEGSPVSK.[M]	1xTMT6plex [K12]; 1xTMT6plex [N-Term]; 1xPhospho [S8(100)]	A0A087WXK8 1xPhospho [S492(100)]	A0A087WXK8 [485-496]	FAM83D	0.873288	0.824876	0.846595	0.791221	0.749968	0.720798	0.562211	0.621222	0.50588
A0A087WXK8	[R].GTQSTEGSPVSK.[M]	1xTMT6plex [K12]; 1xTMT6plex [N-Term]; 2xPhospho [S4(99.7); S8(100)]	A0A087WXK8 2xPhospho [S488(99.7); S492(100)]	A0A087WXK8 [485-496]	FAM83D	0.909732	0.893079	0.897358	0.912882	0.853947	0.806683	0.705225	0.728322	0.7237
A0A087WXR2	[R].MGGAGGEGSDDDTSLT.[-]	1xTMT6plex [N-Term]; 1xPhospho [S9(100)]	A0A087WXR2 1xPhospho [S352(100)]	A0A087WXR2 [344-359]	STARD10	0.501864	0.492137	0.460031	0.479743	0.490922	0.488592	0.443157	0.488437	0.523266
A0A087WXR2	[R].MGGAGGEGSDDDTSLT.[-]	1xOxidation [M1]; 1xTMT6plex [N-Term]; 1xPhospho [S9(100)]	A0A087WXR2 1xPhospho [S352(100)]	A0A087WXR2 [344-359]	STARD10	0.48377	0.456028	0.517006	0.537743	0.518961	0.442087	0.488129	0.376427	0.48454
A0A087WYG2	[R].TGSSPTQGIVNK.[A]	2xDeamidated [Q7; N11]; 1xTMT6plex [K12]; 1xTMT6plex [N-Term]; 1xPhospho [S/T]	NA	A0A087WYG2 [363-374]	MAPK8IP3	0.94944	0.788251	0.850396	0.841753	0.826518	0.747551	0.880788	0.875549	0.889406
A0A087WYG2	[R].LFSSSSSPPPAK.[R]	1xTMT6plex [K12]; 1xTMT6plex [N-Term]; 1xPhospho [S]	NA	A0A087WYG2 [580-591]	MAPK8IP3	0.721044	0.66405	0.670303	0.637923	0.671007	0.685335	0.685683	0.673077	0.705408
A0A087WYG2	[R].TGSSPTQGIVNK.[A]	1xDeamidated [Q7]; 1xTMT6plex [K12]; 1xTMT6plex [N-Term]; 1xPhospho [S/T]	NA	A0A087WYG2 [363-374]	MAPK8IP3	1.13609	1.09619	1.10274	1.10687	1.1574	0.988579	1.12948	1.09656	1.09738
A0A087WYG2	[R].TGSSPTQGIVNK.[A]	1xTMT6plex [K12]; 1xTMT6plex [N-Term]; 1xPhospho [S/T]	NA	A0A087WYG2 [363-374]	MAPK8IP3	1.08288	1.08247	1.0827	1.03386	1.14062	1.03499	1.13511	1.0753	1.08067
A0A087WZ62	[K].GSGASSGDTAPAADK.[L]	1xTMT6plex [K15]; 1xTMT6plex [N-Term]; 1xPhospho [S2(100)]	A0A087WZ62 1xPhospho [S246(100)]	A0A087WZ62 [245-259]	ALG9	0.491502	0.520811	0.475474	0.546418	0.558546	0.541204	0.508993	0.509427	0.498106
A0A087WZE9	[K].EGTAPSENGETK.[A]	1xDeamidated [N8]; 1xTMT6plex [K12]; 1xTMT6plex [N-Term]; 1xPhospho [S6(100)]	A0A087WZE9 1xPhospho [S78(100)]	A0A087WZE9 [73-84]	HMGN3	0.739518	0.730973	0.733094	0.750473	0.735092	0.722683	0.72026	0.724659	0.736071
A0A087WZE9	[K].RKSPENTEGK.[D]	1xDeamidated [N6]; 2xTMT6plex [K2; K10]; 1xTMT6plex [N-Term]; 1xPhospho [S3(100)]	A0A087WZE9 1xPhospho [S6(100)]	A0A087WZE9 [4-13]	HMGN3	0.499881	0.476325	0.487754	0.498568	0.50153	0.466034	0.462801	0.468892	0.498821
A0A087WZE9	[K].SPENTEGK.[D]	1xTMT6plex [K8]; 1xTMT6plex [N-Term]; 1xPhospho [S1(100)]	A0A087WZE9 1xPhospho [S6(100)]	A0A087WZE9 [6-13]	HMGN3	0.524857	0.518351	0.524938	0.518507	0.502703	0.498426	0.459456	0.467408	0.475114
A0A087WZE9	[K].RKSPENTEGK.[D]	2xTMT6plex [K2; K10]; 1xTMT6plex [N-Term]; 1xPhospho [S3(100)]	A0A087WZE9 1xPhospho [S6(100)]	A0A087WZE9 [4-13]	HMGN3	0.738564	0.72016	0.733001	0.74363	0.736893	0.721615	0.728047	0.730798	0.745491
A0A087WZE9	[K].EGTAPSENGETK.[A]	1xTMT6plex [K12]; 1xTMT6plex [N-Term]; 1xPhospho [S6(100)]	A0A087WZE9 1xPhospho [S78(100)]	A0A087WZE9 [73-84]	HMGN3	0.539119	0.51791	0.545284	0.557411	0.529302	0.519042	0.541194	0.562877	0.562364
A0A087WZE9	[R].GTPPSTLSVK.[G]	1xTMT6plex [K10]; 1xTMT6plex [N-Term]; 1xPhospho [T2(100)]	A0A087WZE9 1xPhospho [T103(100)]	A0A087WZE9 [102-111]	HMGN3	0.504173	0.51356	0.514098	0.501382	0.521606	0.505099	0.462547	0.459167	0.481116
A0A087WZE9	[K].TESVDNEGE.[-]	1xTMT6plex [N-Term]; 1xPhospho [S3(100)]	A0A087WZE9 1xPhospho [S124(100)]	A0A087WZE9 [122-130]	HMGN3	0.301311	0.289519	0.249138	0.288872	0.271726	0.268172	0.277516	0.264725	0.302825
A0A087WZE9	[K].SPENTEGK.[D]	1xDeamidated [N4]; 1xTMT6plex [K8]; 1xTMT6plex [N-Term]; 1xPhospho [S1(100)]	A0A087WZE9 1xPhospho [S6(100)]	A0A087WZE9 [6-13]	HMGN3	0.305889	0.311732	0.325667	0.291956	0.312273	0.278096	0.314974	0.294258	0.318113
A0A087WZV0	[K].VSLNTYTPAK.[I]	1xTMT6plex [K10]; 1xTMT6plex [N-Term]; 1xPhospho [S2(100)]	A0A087WZV0 1xPhospho [S1215(100)]	A0A087WZV0 [1214-1223]	PPIP5K2	0.334534	0.389157	0.341579	0.351928	0.369522	0.35417	0.327387	0.388503	0.423464
A0A087WZV0	[R].SGEQITSSPVSPK.[S]	1xTMT6plex [K13]; 1xTMT6plex [N-Term]; 2xPhospho [S1(100); S11(100)]	A0A087WZV0 2xPhospho [S1021(100); S1031(100)]	A0A087WZV0 [1021-1033]	PPIP5K2	0.312623	0.322331	0.35777	0.305409	0.344519	0.332111	0.282614	0.333194	0.315886
A0A087X0N3	[K].TTPESPPYSSGSYDSIK.[T]	1xTMT6plex [K17]; 1xTMT6plex [N-Term]; 1xPhospho [S5(100)]	A0A087X0N3 1xPhospho [S374(100)]	A0A087X0N3 [370-386]	NOL4L	0.752269	0.726534	0.734383	0.750339	0.716403	0.707518	0.723781	0.714179	0.727367
A0A087X1U6	[R].AEAEAEAGSPRPDPR.[E]	1xTMT6plex [N-Term]; 1xPhospho [S9(100)]	A0A087X1U6 1xPhospho [S4645(100)]	A0A087X1U6 [4637-4651]	EPPK1	0.323393	0.309223	0.322875	0.302879	0.319196	0.318009	0.337521	0.326255	0.310327
A0A087X256	[K].TSNGDLSDSTVSADPVVK.[-]	1xDeamidated [N3]; 1xTMT6plex [K18]; 1xTMT6plex [N-Term]; 1xPhospho [S7(100)]	A0A087X256 1xPhospho [S1163(100)]	A0A087X256 [1157-1174]	KIAA1033	0.370015	0.377317	0.354384	0.367257	0.347632	0.334496	0.374177	0.385294	0.364023
A0A087X256	[K].TSNGDLSDSTVSADPVVK.[-]	1xTMT6plex [K18]; 1xTMT6plex [N-Term]; 1xPhospho [T/S]	NA	A0A087X256 [1157-1174]	KIAA1033	0.268911	0.324518	0.287215	0.299845	0.302757	0.300952	0.273184	0.246359	0.2951
A0A088AWN2	[R].SNSLPHSAVSNAGSK.[S]	1xTMT6plex [K15]; 1xTMT6plex [N-Term]; 1xPhospho [S1(99.7)]	A0A088AWN2 1xPhospho [S463(99.7)]	A0A088AWN2 [463-477]	WDR20	0.53732	0.541225	0.531139	0.548479	0.524201	0.525236	0.523709	0.533584	0.539345
A0A088AWN2	[R].SNSLPHSAVSNAGSK.[S]	1xDeamidated [N]; 1xTMT6plex [K15]; 1xTMT6plex [N-Term]; 1xPhospho [S3(100)]	A0A088AWN2 1xPhospho [S465(100)]	A0A088AWN2 [463-477]	WDR20	0.664044	0.67089	0.664713	0.663285	0.654962	0.657673	0.662415	0.670073	0.684778
A0A088AWN2	[K].SSVMDGAIASGVSK.[F]	1xTMT6plex [K14]; 1xTMT6plex [N-Term]; 1xPhospho [S]	NA	A0A088AWN2 [478-491]	WDR20	0.299661	0.329859	0.309986	0.29178	0.341866	0.292818	0.23207	0.301907	0.354276
A0A088AWN2	[R].SNSLPHSAVSNAGSK.[S]	2xDeamidated [N2; N11]; 1xTMT6plex [K15]; 1xTMT6plex [N-Term]; 1xPhospho [S3(99.7)]	A0A088AWN2 1xPhospho [S465(99.7)]	A0A088AWN2 [463-477]	WDR20	0.463122	0.490981	0.478154	0.494174	0.492502	0.483721	0.493877	0.484469	0.512789
A0A096LNX8	[R].GEIGGLSLSPSPER.[R]	1xTMT6plex [N-Term]; 2xPhospho [S9(100); S11(100)]	A0A096LNX8 2xPhospho [S651(100); S653(100)]	A0A096LNX8 [643-656]	SCARF2	0.622885	0.600062	0.643832	0.632823	0.632019	0.59685	0.605297	0.563939	0.604202
A0A096LP25	[K].LGGAVPFAPPEVSPEQAK.[T]	1xTMT6plex [K18]; 1xTMT6plex [N-Term]; 1xPhospho [S13(100)]	A0A096LP25 1xPhospho [S249(100)]	A0A096LP25 [237-254]	AAK1	0.537392	0.516856	0.503553	0.516344	0.501144	0.47693	0.381794	0.41036	0.419329
A0A096LP69	[K].ENEQGEVDMESHR.[N]	1xTMT6plex [N-Term]; 1xPhospho [S11(100)]	A0A096LP69 1xPhospho [S167(100)]	A0A096LP69 [157-169]	CD99	0.486958	0.546232	0.583469	0.563092	0.539435	0.534031	0.515397	0.568765	0.577793
A0A096LPC5	[R].TPSDDEEDNLFAPPK.[L]	1xTMT6plex [K15]; 1xTMT6plex [N-Term]; 1xPhospho [S3(99.8)]	A0A096LPC5 1xPhospho [S333(99.8)]	A0A096LPC5 [331-345]	FAM21C	0.640142	0.586356	0.619223	0.613361	0.616484	0.562378	0.60907	0.60618	0.590891
A0A096LPC5	[R].TPSDDEEDNLFAPPK.[L]	1xTMT6plex [K15]; 1xTMT6plex [N-Term]; 2xPhospho [T1(100); S3(100)]	A0A096LPC5 2xPhospho [T331(100); S333(100)]	A0A096LPC5 [331-345]	FAM21C	0.686116	0.661513	0.664314	0.673989	0.64877	0.671138	0.683027	0.688559	0.680066
A0A096LPC5	[R].RTPSDDEEDNLFAPPK.[L]	1xTMT6plex [K16]; 1xTMT6plex [N-Term]; 2xPhospho [T2(100); S4(100)]	A0A096LPC5 2xPhospho [T331(100); S333(100)]	A0A096LPC5 [330-345]	FAM21C	0.675462	0.64503	0.65484	0.672788	0.637225	0.633628	0.691065	0.701554	0.701696
A0A096LPC5	[K].GLFSDEEDSEDLFSSQSASNLK.[G]	1xTMT6plex [K22]; 1xTMT6plex [N-Term]; 1xPhospho [S4(100)]	A0A096LPC5 1xPhospho [S539(100)]	A0A096LPC5 [536-557]	FAM21C	0.461351	0.416323	0.451279	0.431934	0.399211	0.397927	0.379835	0.41364	0.440194
A0A096LPC5	[R].RTPSDDEEDNLFAPPK.[L]	1xTMT6plex [K16]; 1xTMT6plex [N-Term]; 1xPhospho [S4(99.8)]	A0A096LPC5 1xPhospho [S333(99.8)]	A0A096LPC5 [330-345]	FAM21C	0.907129	0.885398	0.90411	0.892146	0.879283	0.866784	0.880892	0.894125	0.876854
A0A5E8	[R].LTTGTPASPR.[R]	1xTMT6plex [N-Term]; 1xPhospho [S8(100)]	A0A5E8 1xPhospho [S394(100)]	A0A5E8 [387-396]	GAS2L1	0.655851	0.657607	0.658561	0.629883	0.683733	0.624378	0.557532	0.605588	0.617403
A0AV02-2	[R].QGEGNRTPESQK.[R]	1xTMT6plex [K12]; 1xTMT6plex [N-Term]; 1xPhospho [T7(100)]	A0AV02-2 1xPhospho [T514(100)]	A0AV02-2 [508-519]	SLC12A8	0.56108	0.517385	0.501746	0.507417	0.494469	0.530846	0.475867	0.515671	0.507947
A0JNW5	[K].SGSGEIGSETSDK.[K]	1xTMT6plex [K13]; 1xTMT6plex [N-Term]; 1xPhospho [S/T]	NA	A0JNW5 [987-999]	UHRF1BP1L	0.527568	0.509087	0.546894	0.547682	0.536301	0.526766	0.530138	0.535211	0.523085
A0MZ66	[K].SMPVLGSVSSVTK.[T]	1xTMT6plex [K13]; 1xTMT6plex [N-Term]; 1xPhospho [S1(100)]	A0MZ66 1xPhospho [S506(100)]	A0MZ66 [506-518]	KIAA1598	0.339203	0.334748	0.323668	0.357648	0.346024	0.374921	0.297005	0.331893	0.400647
A0MZ66	[K].VTAEADSSSPTGILATSESK.[S]	1xTMT6plex [K20]; 1xTMT6plex [N-Term]; 1xPhospho [S9(99.2)]	A0MZ66 1xPhospho [S494(99.2)]	A0MZ66 [486-505]	KIAA1598	0.413309	0.419614	0.417605	0.416606	0.427219	0.412324	0.415524	0.415179	0.408871
A0MZ66	[K].SMPVLGSVSSVTK.[T]	1xOxidation [M2]; 1xTMT6plex [K13]; 1xTMT6plex [N-Term]; 1xPhospho [S1(100)]	A0MZ66 1xPhospho [S506(100)]	A0MZ66 [506-518]	KIAA1598	0.299031	0.293233	0.313572	0.321552	0.329369	0.326761	0.283286	0.307091	0.342324
A1A4S6	[R].TPPDTTFPEPTCLSASPPNAPPR.[Q]	1xCarbamidomethyl [C12]; 1xDeamidated [N19]; 1xTMT6plex [N-Term]; 1xPhospho [S16(100)]	A1A4S6 1xPhospho [S591(100)]	A1A4S6 [576-598]	ARHGAP10	0.354503	0.374027	0.368319	0.348966	0.354164	0.369988	0.342483	0.339749	0.343857
A1A4S6	[K].EDTPTSSLDSLSSPSPVTTAVPGPPGPDK.[N]	1xTMT6plex [K29]; 1xTMT6plex [N-Term]; 1xPhospho [S13(98.6)]	A1A4S6 1xPhospho [S643(98.6)]	A1A4S6 [631-659]	ARHGAP10	0.361206	0.360807	0.378545	0.362097	0.397453	0.389979	0.331474	0.300415	0.370839
A1A4S6	[R].TPPDTTFPEPTCLSASPPNAPPR.[Q]	1xCarbamidomethyl [C12]; 1xTMT6plex [N-Term]; 1xPhospho [S16(100)]	A1A4S6 1xPhospho [S591(100)]	A1A4S6 [576-598]	ARHGAP10	0.350176	0.328699	0.345786	0.346151	0.370178	0.332675	0.277597	0.319653	0.292631
A1L170-2	[R].ASSPSLIER.[N]	1xTMT6plex [N-Term]; 1xPhospho [S3(99.7)]	A1L170-2 1xPhospho [S266(99.7)]	A1L170-2 [264-272]	C1orf226	0.826426	0.849845	0.849752	0.827031	0.8284	0.835285	0.780358	0.797578	0.820847
A1L390	[R].SHSVPENMVEPPLSGR.[V]	1xTMT6plex [N-Term]; 1xPhospho [S]	NA	A1L390 [1079-1094]	PLEKHG3	0.260755	0.264119	0.264625	0.279925	0.319142	0.262174	0.24697	0.248225	0.271464
A1L390	[R].RSSVAQEDSK.[S]	1xTMT6plex [K10]; 1xTMT6plex [N-Term]; 1xPhospho [S3(99.8)]	A1L390 1xPhospho [S618(99.8)]	A1L390 [616-625]	PLEKHG3	0.445704	0.458954	0.47125	0.44582	0.469893	0.455855	0.437224	0.463971	0.503047
A1L390	[R].SSVAQEDSK.[S]	1xTMT6plex [K9]; 1xTMT6plex [N-Term]; 1xPhospho [S2(99.6)]	A1L390 1xPhospho [S618(99.6)]	A1L390 [617-625]	PLEKHG3	0.401195	0.404376	0.382968	0.347483	0.400998	0.362866	0.385114	0.391091	0.419159
A1L390	[R].SSSVLSLEGSEK.[G]	1xTMT6plex [K12]; 1xTMT6plex [N-Term]; 1xPhospho [S6(100)]	A1L390 1xPhospho [S643(100)]	A1L390 [638-649]	PLEKHG3	0.430165	0.426139	0.432125	0.443713	0.426801	0.414234	0.444196	0.430072	0.412222
A1L390	[R].SPLSPTETFSWPDVR.[E]	1xTMT6plex [N-Term]; 2xPhospho [S1(100); S4(100)]	A1L390 2xPhospho [S1037(100); S1040(100)]	A1L390 [1037-1051]	PLEKHG3	0.537889	0.517847	0.526415	0.527956	0.536533	0.535752	0.518042	0.513738	0.51823
A1L390	[R].SSSVLSLEGSEK.[G]	1xTMT6plex [K12]; 1xTMT6plex [N-Term]; 2xPhospho [S6(100); S]	A1L390 2xPhospho [S643(100); S]	A1L390 [638-649]	PLEKHG3	0.429255	0.407691	0.43331	0.411847	0.403256	0.39709	0.362154	0.364062	0.405231
A1L390	[K].AWSSQDEVSTNVR.[Q]	1xTMT6plex [N-Term]; 1xPhospho [S3(99.6)]	A1L390 1xPhospho [S432(99.6)]	A1L390 [430-442]	PLEKHG3	0.319751	0.325277	0.347941	0.260055	0.270553	0.310264	0.259632	0.214575	0.305085
A1L390	[R].RSSVAQEDSK.[S]	1xTMT6plex [K10]; 1xTMT6plex [N-Term]; 2xPhospho [S2(100); S3(100)]	A1L390 2xPhospho [S617(100); S618(100)]	A1L390 [616-625]	PLEKHG3	0.310924	0.30877	0.326632	0.340001	0.316043	0.319932	0.260959	0.281258	0.312805
A1L390	[K].SSGFGSPR.[L]	1xTMT6plex [N-Term]; 1xPhospho [S6(100)]	A1L390 1xPhospho [S631(100)]	A1L390 [626-633]	PLEKHG3	0.542042	0.543628	0.547824	0.545927	0.559717	0.527976	0.526941	0.529524	0.526509
A2AJT9	[R].RGSEDFETR.[S]	1xTMT6plex [N-Term]; 1xPhospho [S3(100)]	A2AJT9 1xPhospho [S192(100)]	A2AJT9 [190-198]	CXorf23	0.385462	0.377041	0.417284	0.412289	0.42242	0.405056	0.423517	0.445837	0.441525
A2RRP1	[R].AGEEDEGEEDSDSDYEISAK.[A]	1xTMT6plex [K20]; 1xTMT6plex [N-Term]; 1xPhospho [S11(100)]	A2RRP1 1xPhospho [S473(100)]	A2RRP1 [463-482]	NBAS	0.354435	0.306073	0.351362	0.35944	0.348402	0.328173	0.377048	0.37543	0.363552
A2RRP1	[K].RNSEDEAQEAK.[D]	1xTMT6plex [K11]; 1xTMT6plex [N-Term]; 1xPhospho [S3(100)]	A2RRP1 1xPhospho [S1937(100)]	A2RRP1 [1935-1945]	NBAS	0.370772	0.357349	0.356573	0.374593	0.348126	0.340329	0.38218	0.350782	0.359808
A2RRP1	[K].RNSEDEAQEAK.[D]	1xDeamidated [N2]; 1xTMT6plex [K11]; 1xTMT6plex [N-Term]; 1xPhospho [S3(100)]	A2RRP1 1xPhospho [S1937(100)]	A2RRP1 [1935-1945]	NBAS	0.30115	0.268673	0.286039	0.286001	0.286875	0.262766	0.31104	0.303918	0.297853
A4D1K4	[K].QDSLDIYNER.[D]	1xTMT6plex [N-Term]; 1xPhospho [S3(100)]	A4D1K4 1xPhospho [S413(100)]	A4D1K4 [411-420]	FAM40B	0.330622	0.375433	0.358714	0.375843	0.35997	0.317464	0.33512	0.36871	0.386425
A4D1K4	[R].AASPPSYTLDLGESQLAPPPSK.[L]	1xTMT6plex [K22]; 1xTMT6plex [N-Term]; 1xPhospho [S3(100)]	A4D1K4 1xPhospho [S377(100)]	A4D1K4 [375-396]	FAM40B	0.564415	0.57721	0.590439	0.590883	0.561886	0.576015	0.568432	0.559309	0.554466
A6ND36	[R].LLPDPGSPR.[L]	1xTMT6plex [N-Term]; 1xPhospho [S7(100)]	A6ND36 1xPhospho [S760(100)]	A6ND36 [754-762]	FAM83G	0.393029	0.432165	0.422258	0.393627	0.423813	0.393498	0.338662	0.295561	0.333345
A6ND36	[K].AKSVDEIAK.[I]	2xTMT6plex [K2; K9]; 1xTMT6plex [N-Term]; 1xPhospho [S3(100)]	A6ND36 1xPhospho [S356(100)]	A6ND36 [354-362]	FAM83G	0.841428	0.848496	0.817116	0.820503	0.828726	0.78561	0.781208	0.809253	0.891819
A6ND36	[K].SVDEIAK.[I]	1xTMT6plex [K7]; 1xTMT6plex [N-Term]; 1xPhospho [S1(100)]	A6ND36 1xPhospho [S356(100)]	A6ND36 [356-362]	FAM83G	0.622307	0.632976	0.609236	0.606574	0.62227	0.565529	0.555074	0.588167	0.664072
A6NFI3	[R].GGDAKSPVLQEK.[G]	2xTMT6plex [K5; K12]; 1xTMT6plex [N-Term]; 1xPhospho [S6(100)]	A6NFI3 1xPhospho [S112(100)]	A6NFI3 [107-118]	ZNF316	0.905235	0.902358	0.899097	0.905354	0.904011	0.87602	0.903355	0.901044	0.899889
A6NFI3	[R].GGDAKSPVLQEK.[G]	1xDeamidated [Q10]; 2xTMT6plex [K5; K12]; 1xTMT6plex [N-Term]; 1xPhospho [S6(100)]	A6NFI3 1xPhospho [S112(100)]	A6NFI3 [107-118]	ZNF316	0.509383	0.494413	0.492966	0.522952	0.49096	0.491335	0.497676	0.505642	0.475305
A6NHB5	[K].TGSPGPELLFHEGQQK.[R]	1xTMT6plex [K16]; 1xTMT6plex [N-Term]; 1xPhospho [S3(99.8)]	A6NHB5 1xPhospho [S466(99.8)]	A6NHB5 [464-479]	ZMYM3	0.508493	0.496461	0.511003	0.522368	0.492403	0.490584	0.515213	0.50063	0.49637
A6NHR9	[K].CNDSLRHSPK.[V]	1xCarbamidomethyl [C1]; 1xTMT6plex [K10]; 1xTMT6plex [N-Term]; 1xPhospho [S8(100)]	A6NHR9 1xPhospho [S1974(100)]	A6NHR9 [1967-1976]	SMCHD1	0.217523	0.256288	0.24667	0.277732	0.257956	0.212422	0.224119	0.2245	0.250198
A6NIX2	[R].ASLAGSDGGGGGGSAR.[S]	1xTMT6plex [N-Term]; 1xPhospho [S6(100)]	A6NIX2 1xPhospho [S96(100)]	A6NIX2 [91-106]	WTIP	0.559748	0.53414	0.547044	0.581749	0.550401	0.503137	0.539832	0.553086	0.526083
A6NIX2	[R].AAVPELSAQPAGSPR.[A]	1xDeamidated [Q9]; 1xTMT6plex [N-Term]; 1xPhospho [S13(100)]	A6NIX2 1xPhospho [S88(100)]	A6NIX2 [76-90]	WTIP	0.432498	0.447107	0.4774	0.462948	0.52389	0.446338	0.391053	0.451583	0.497461
A6NKD9	[R].SLDDLSAPPHHR.[S]	1xTMT6plex [N-Term]; 1xPhospho [S1(100)]	A6NKD9 1xPhospho [S246(100)]	A6NKD9 [246-257]	CCDC85C	0.638208	0.638795	0.642885	0.640002	0.639785	0.6278	0.639567	0.627572	0.634378
A6NMK8	[K].RNSLESVEFVK.[Q]	1xTMT6plex [K11]; 1xTMT6plex [N-Term]; 1xPhospho [S3(100)]	A6NMK8 1xPhospho [S17(100)]	A6NMK8 [15-25]	FAM196B	0.61873	0.653837	0.639323	0.631987	0.644331	0.64337	0.587493	0.599565	0.652218
A6NMK8	[R].NIAIQTSPSLRK.[H]	1xTMT6plex [K12]; 1xTMT6plex [N-Term]; 1xPhospho [T6(99.7)]	A6NMK8 1xPhospho [T99(99.7)]	A6NMK8 [94-105]	FAM196B	0.697594	0.701249	0.694922	0.69592	0.68144	0.626809	0.660459	0.64541	0.658889
A6NMK8	[R].NSLESVEFVK.[Q]	1xTMT6plex [K10]; 1xTMT6plex [N-Term]; 1xPhospho [S2(100)]	A6NMK8 1xPhospho [S17(100)]	A6NMK8 [16-25]	FAM196B	0.583689	0.541297	0.538544	0.564343	0.541065	0.530463	0.461588	0.473656	0.493812
A6NMK8	[R].NIAIQTSPSLR.[K]	1xTMT6plex [N-Term]; 1xPhospho [S7(99.6)]	A6NMK8 1xPhospho [S100(99.6)]	A6NMK8 [94-104]	FAM196B	0.61587	0.630561	0.636858	0.609989	0.627795	0.581356	0.578862	0.555349	0.613323
A6NMK8	[K].ETCVPSSPR.[T]	1xCarbamidomethyl [C3]; 1xTMT6plex [N-Term]; 1xPhospho [S6(99.7)]	A6NMK8 1xPhospho [S304(99.7)]	A6NMK8 [299-307]	FAM196B	0.642827	0.631328	0.63218	0.596428	0.596778	0.594285	0.540688	0.516493	0.5828
A6NMK8	[K].RNSLESVEFVK.[Q]	1xDeamidated [N2]; 1xTMT6plex [K11]; 1xTMT6plex [N-Term]; 1xPhospho [S3(100)]	A6NMK8 1xPhospho [S17(100)]	A6NMK8 [15-25]	FAM196B	0.531227	0.552084	0.558487	0.512124	0.53734	0.512614	0.510114	0.481922	0.532043
A7KAX9	[K].SEESLTSLHAVDGDSK.[L]	1xTMT6plex [K16]; 1xTMT6plex [N-Term]; 1xPhospho [S1(100)]	A7KAX9 1xPhospho [S706(100)]	A7KAX9 [706-721]	ARHGAP32	0.595341	0.588804	0.597535	0.561505	0.560453	0.570827	0.622856	0.618304	0.593986
A7KAX9	[R].DATNRSPTQIVK.[M]	1xTMT6plex [K12]; 1xTMT6plex [N-Term]; 1xPhospho [S6(100)]	A7KAX9 1xPhospho [S952(100)]	A7KAX9 [947-958]	ARHGAP32	0.667409	0.671144	0.670079	0.68317	0.668999	0.652416	0.657099	0.660178	0.666377
A7KAX9	[R].NESEPSEMK.[A]	1xOxidation [M8]; 1xTMT6plex [K9]; 1xTMT6plex [N-Term]; 1xPhospho [S3(100)]	A7KAX9 1xPhospho [S682(100)]	A7KAX9 [680-688]	ARHGAP32	0.396807	0.385978	0.403315	0.398983	0.397444	0.346879	0.411895	0.374077	0.411435
A7KAX9	[K].SPTPPNLPSDK.[I]	1xTMT6plex [K11]; 1xTMT6plex [N-Term]; 1xPhospho [T3(99.8)]	A7KAX9 1xPhospho [T1236(99.8)]	A7KAX9 [1234-1244]	ARHGAP32	0.502894	0.495872	0.506634	0.537214	0.519723	0.477066	0.490927	0.470556	0.480775
A7KAX9	[R].DATNRSPTQIVK.[M]	1xDeamidated [N/Q]; 1xTMT6plex [K12]; 1xTMT6plex [N-Term]; 1xPhospho [S6(100)]	A7KAX9 1xPhospho [S952(100)]	A7KAX9 [947-958]	ARHGAP32	0.5622	0.54867	0.556456	0.545196	0.552772	0.512648	0.554108	0.542978	0.530659
A8K727	[R].ASTGPPLIK.[S]	1xTMT6plex [K9]; 1xTMT6plex [N-Term]; 1xPhospho [S2(100)]	A8K727 1xPhospho [S194(100)]	A8K727 [193-201]	PLEKHA2	0.456776	0.461407	0.442715	0.435304	0.459462	0.463702	0.350041	0.354624	0.394899
A8MUP8	[R].DGGGLAPPPGSCSPSLSPSSNR.[S]	1xCarbamidomethyl [C12]; 1xTMT6plex [N-Term]; 1xPhospho [S]	NA	A8MUP8 [449-470]	RARA	0.486025	0.47279	0.508053	0.483024	0.436298	0.475384	0.54134	0.535943	0.53524
A8MVW0	[R].LALSEDTEPSSSESR.[T]	1xTMT6plex [N-Term]; 1xPhospho [S/T]	NA	A8MVW0 [724-738]	FAM171A2	0.295748	0.371563	0.314086	0.301479	0.266034	0.344692	0.328109	0.338851	0.397183
A8MVW0	[R].RDSLTSPEDELGAEVGDEAGDK.[K]	1xTMT6plex [K22]; 1xTMT6plex [N-Term]; 1xPhospho [S3(100)]	A8MVW0 1xPhospho [S789(100)]	A8MVW0 [787-808]	FAM171A2	0.610365	0.605678	0.594276	0.604352	0.596385	0.559025	0.583222	0.598521	0.583335
A8MXB7	[K].AESCGSFDETESEESSK.[L]	1xCarbamidomethyl [C4]; 1xTMT6plex [K17]; 1xTMT6plex [N-Term]; 1xPhospho [S6(100)]	A8MXB7 1xPhospho [S149(100)]	A8MXB7 [144-160]	SNX24	0.476092	0.458379	0.495681	0.492757	0.473297	0.481436	0.517877	0.520705	0.510588
A8MXP9	[R].SATREPPYR.[V]	1xTMT6plex [N-Term]; 1xPhospho [S1(100)]	A8MXP9 1xPhospho [S164(100)]	A8MXP9 [164-172]	MATR3	0.240566	0.259909	0.266466	0.24512	0.276931	0.25221	0.199887	0.229461	0.266473
A8MXP9	[K].TESSTEGK.[E]	1xTMT6plex [K8]; 1xTMT6plex [N-Term]; 1xPhospho [S3(99.7)]	A8MXP9 1xPhospho [S620(99.7)]	A8MXP9 [618-625]	MATR3	0.421204	0.410996	0.426234	0.429368	0.417211	0.382068	0.426755	0.418958	0.427268
A8MXP9	[K].DTSENADGQSDENK.[D]	1xTMT6plex [K14]; 1xTMT6plex [N-Term]; 1xPhospho [S10(100)]	A8MXP9 1xPhospho [S814(100)]	A8MXP9 [805-818]	MATR3	0.287015	0.265712	0.305038	0.274427	0.29594	0.230368	0.292766	0.27699	0.257465
A8MXP9	[R].SYSPDGKESPSDK.[K]	2xTMT6plex [K7; K13]; 1xTMT6plex [N-Term]; 1xPhospho [S3(99.7)]	A8MXP9 1xPhospho [S598(99.7)]	A8MXP9 [596-608]	MATR3	0.613351	0.604557	0.61341	0.617359	0.611494	0.578282	0.607681	0.608687	0.607788
A8MXP9	[K].KDGSASAAAK.[K]	2xTMT6plex [K1; K10]; 1xTMT6plex [N-Term]; 1xPhospho [S4(100)]	A8MXP9 1xPhospho [S705(100)]	A8MXP9 [702-711]	MATR3	0.426619	0.423734	0.422966	0.423352	0.420141	0.387933	0.414344	0.396852	0.416679
A8MXP9	[K].RSYSPDGK.[E]	1xTMT6plex [K8]; 1xTMT6plex [N-Term]; 2xPhospho [S2(100); S4(100)]	A8MXP9 2xPhospho [S596(100); S598(100)]	A8MXP9 [595-602]	MATR3	0.498527	0.499404	0.498443	0.503595	0.49819	0.484869	0.501824	0.490961	0.498418
A8MXP9	[R].GPSLNPVLDYDHGSR.[S]	1xTMT6plex [N-Term]; 1xPhospho [S14(100)]	A8MXP9 1xPhospho [S206(100)]	A8MXP9 [193-207]	MATR3	0.228642	0.236665	0.216294	0.178627	0.195852	0.235846	0.183856	0.218114	0.2128
A8MXP9	[R].SYSPDGKESPSDK.[K]	2xTMT6plex [K7; K13]; 1xTMT6plex [N-Term]; 2xPhospho [S3(99.7); S9(100)]	A8MXP9 2xPhospho [S598(99.7); S604(100)]	A8MXP9 [596-608]	MATR3	0.615134	0.605085	0.608377	0.622225	0.610938	0.559449	0.590733	0.587625	0.587413
A8MXP9	[K].RSYSPDGK.[E]	1xTMT6plex [K8]; 1xTMT6plex [N-Term]; 1xPhospho [S4(100)]	A8MXP9 1xPhospho [S598(100)]	A8MXP9 [595-602]	MATR3	0.310646	0.289448	0.305339	0.302269	0.30199	0.291935	0.327406	0.300191	0.295552
A8MXP9	[K].TESSTEGKEQEEK.[S]	2xTMT6plex [K8; K13]; 1xTMT6plex [N-Term]; 1xPhospho [S3(100)]	A8MXP9 1xPhospho [S620(99.3)]	A8MXP9 [618-630]	MATR3	0.334729	0.321737	0.331266	0.338392	0.345321	0.277648	0.327406	0.317835	0.318335
A8MXP9	[R].KRSYSPDGK.[E]	2xTMT6plex [K1; K9]; 1xTMT6plex [N-Term]; 2xPhospho [S3(100); S5(100)]	A8MXP9 2xPhospho [S596(100); S598(100)]	A8MXP9 [594-602]	MATR3	0.377715	0.369363	0.373586	0.388321	0.361592	0.341321	0.395815	0.378524	0.387165
A9Z1X7	[K].KAASPSPQSVR.[R]	1xDeamidated [Q8]; 1xTMT6plex [K1]; 1xTMT6plex [N-Term]; 1xPhospho [S4(100)]	A9Z1X7 1xPhospho [S747(100)]	A9Z1X7 [744-754]	SRRM1	0.529718	0.535389	0.528598	0.528436	0.53155	0.533795	0.522811	0.521534	0.523022
A9Z1X7	[R].RLSPSASPPR.[R]	1xTMT6plex [N-Term]; 2xPhospho [S3(100); S7(99.5)]	A9Z1X7 2xPhospho [S384(100); S388(100)]	A9Z1X7 [382-391]	SRRM1	0.405381	0.431172	0.407713	0.405236	0.412935	0.395552	0.40062	0.380437	0.397296
A9Z1X7	[K].RRTASPPPPPK.[R]	1xTMT6plex [K11]; 1xTMT6plex [N-Term]; 2xPhospho [T3(100); S5(100)]	A9Z1X7 2xPhospho [T623(100); S625(100)]	A9Z1X7 [621-631]	SRRM1	0.48231	0.503773	0.499527	0.494072	0.49336	0.502247	0.495506	0.482236	0.495221
A9Z1X7	[K].AASPSPQSVR.[R]	1xTMT6plex [N-Term]; 1xPhospho [S3(100)]	A9Z1X7 1xPhospho [S747(100)]	A9Z1X7 [745-754]	SRRM1	0.548282	0.561437	0.548907	0.548804	0.554829	0.551881	0.541528	0.53833	0.543877
A9Z1X7	[R].SPSPAPPPR.[R]	1xTMT6plex [N-Term]; 1xPhospho [S3(100)]	A9Z1X7 1xPhospho [S571(100)]	A9Z1X7 [569-577]	SRRM1	0.535445	0.537634	0.540437	0.536205	0.541833	0.516452	0.576113	0.552878	0.511336
A9Z1X7	[R].EARSPQPNK.[R]	2xDeamidated [Q6; N8]; 1xTMT6plex [K9]; 1xTMT6plex [N-Term]; 1xPhospho [S4(100)]	A9Z1X7 1xPhospho [S684(100)]	A9Z1X7 [681-689]	SRRM1	0.596148	0.604115	0.602852	0.598029	0.60406	0.584764	0.572245	0.584504	0.588578
A9Z1X7	[R].APQTSSSPPPVR.[R]	1xTMT6plex [N-Term]; 1xPhospho [S7(100)]	A9Z1X7 1xPhospho [S705(100)]	A9Z1X7 [699-710]	SRRM1	0.662316	0.662187	0.665516	0.660326	0.670022	0.66838	0.644287	0.648625	0.65526
A9Z1X7	[K].KETESEAEDNLDDLEK.[H]	1xDeamidated [N10]; 2xTMT6plex [K1; K16]; 1xTMT6plex [N-Term]; 1xPhospho [S5(99.7)]	A9Z1X7 1xPhospho [S883(99.7)]	A9Z1X7 [879-894]	SRRM1	0.254595	0.262716	0.252909	0.247459	0.29242	0.243637	0.240959	0.242506	0.239268
A9Z1X7	[K].AASPSPQSVR.[R]	1xTMT6plex [N-Term]; 2xPhospho [S3(100); S5(100)]	A9Z1X7 2xPhospho [S747(100); S749(100)]	A9Z1X7 [745-754]	SRRM1	0.538724	0.537178	0.537264	0.540899	0.538904	0.530842	0.528362	0.535193	0.529558
A9Z1X7	[R].SPSPPPTR.[R]	1xTMT6plex [N-Term]; 2xPhospho [S1(100); S3(100)]	A9Z1X7 2xPhospho [S558(100); S560(100)]	A9Z1X7 [558-565]	SRRM1	0.414306	0.424246	0.414991	0.406426	0.424921	0.417108	0.401047	0.406753	0.400718
A9Z1X7	[R].RASPSPPPK.[R]	1xTMT6plex [K9]; 1xTMT6plex [N-Term]; 1xPhospho [S3(100)]	A9Z1X7 1xPhospho [S635(100)]	A9Z1X7 [633-641]	SRRM1	0.422348	0.409807	0.421094	0.418689	0.425253	0.405902	0.405631	0.397371	0.361714
A9Z1X7	[R].VSHSPPPK.[Q]	1xTMT6plex [K8]; 1xTMT6plex [N-Term]; 2xPhospho [S2(100); S4(100)]	A9Z1X7 2xPhospho [S645(100); S647(100)]	A9Z1X7 [644-651]	SRRM1	0.526261	0.522711	0.529395	0.533145	0.523183	0.516605	0.515405	0.51629	0.519917
A9Z1X7	[R].RSPSLSSK.[H]	1xTMT6plex [K8]; 1xTMT6plex [N-Term]; 2xPhospho [S2(100); S4(100)]	A9Z1X7 2xPhospho [S662(100); S664(100)]	A9Z1X7 [661-668]	SRRM1	0.452538	0.454874	0.460819	0.474686	0.469257	0.455701	0.439694	0.449553	0.461313
A9Z1X7	[R].SVSGSPEPAAK.[K]	1xTMT6plex [K11]; 1xTMT6plex [N-Term]; 2xPhospho [S3(100); S5(100)]	A9Z1X7 2xPhospho [S763(100); S765(100)]	A9Z1X7 [761-771]	SRRM1	0.687435	0.691028	0.694115	0.676857	0.691709	0.676491	0.702162	0.688105	0.675976
A9Z1X7	[R].RVSRTPEPK.[K]	1xTMT6plex [K9]; 1xTMT6plex [N-Term]; 2xPhospho [S3(100); T5(100)]	A9Z1X7 2xPhospho [S734(100); T736(100)]	A9Z1X7 [732-740]	SRRM1	0.446461	0.436155	0.446871	0.444566	0.430112	0.425974	0.407449	0.412309	0.42215
A9Z1X7	[R].TASPPPPPKR.[R]	1xTMT6plex [K9]; 1xTMT6plex [N-Term]; 2xPhospho [T1(100); S3(100)]	A9Z1X7 2xPhospho [T623(100); S625(100)]	A9Z1X7 [623-632]	SRRM1	0.407983	0.408027	0.431686	0.423814	0.418395	0.4247	0.411185	0.425361	0.409537
A9Z1X7	[R].TASPPPPPK.[R]	1xTMT6plex [K9]; 1xTMT6plex [N-Term]; 1xPhospho [S3(100)]	A9Z1X7 1xPhospho [S625(100)]	A9Z1X7 [623-631]	SRRM1	0.539334	0.546419	0.556547	0.551966	0.544785	0.536163	0.528549	0.529372	0.532393
A9Z1X7	[R].SVSGSPEPAAK.[K]	1xTMT6plex [K11]; 1xTMT6plex [N-Term]; 1xPhospho [S5(100)]	A9Z1X7 1xPhospho [S765(100)]	A9Z1X7 [761-771]	SRRM1	0.608032	0.609481	0.611878	0.595582	0.602053	0.586069	0.616983	0.609391	0.5766
A9Z1X7	[R].RVSHSPPPK.[Q]	1xTMT6plex [K9]; 1xTMT6plex [N-Term]; 1xPhospho [S5(100)]	A9Z1X7 1xPhospho [S647(100)]	A9Z1X7 [643-651]	SRRM1	0.383822	0.368092	0.367743	0.373982	0.388587	0.368702	0.361263	0.350119	0.359738
A9Z1X7	[K].KAASPSPQSVR.[R]	1xDeamidated [Q8]; 1xTMT6plex [K1]; 1xTMT6plex [N-Term]; 2xPhospho [S4(100); S6(100)]	A9Z1X7 2xPhospho [S747(100); S749(100)]	A9Z1X7 [744-754]	SRRM1	0.321629	0.324553	0.323089	0.323694	0.332767	0.312157	0.342049	0.325592	0.298724
A9Z1X7	[R].ASPSPPPK.[R]	1xTMT6plex [K8]; 1xTMT6plex [N-Term]; 1xPhospho [S4(100)]	A9Z1X7 1xPhospho [S635(100)]	A9Z1X7 [634-641]	SRRM1	0.30098	0.315681	0.320811	0.313497	0.30108	0.286857	0.304765	0.286466	0.278375
A9Z1X7	[K].EKTPELPEPSVK.[V]	2xTMT6plex [K2; K12]; 1xTMT6plex [N-Term]; 1xPhospho [T3(100)]	A9Z1X7 1xPhospho [T220(100)]	A9Z1X7 [218-229]	SRRM1	0.703479	0.689715	0.700736	0.713008	0.701488	0.660076	0.699387	0.693741	0.692994
A9Z1X7	[R].HRPSPPATPPPK.[T]	1xTMT6plex [K12]; 1xTMT6plex [N-Term]; 1xPhospho [S4(100)]	A9Z1X7 1xPhospho [S397(100)]	A9Z1X7 [394-405]	SRRM1	0.254595	0.265921	0.241641	0.243686	0.289982	0.232813	0.256743	0.264813	0.239268
A9Z1X7	[K].VKEPSVQEATSTSDILK.[V]	2xTMT6plex [K2; K17]; 1xTMT6plex [N-Term]; 1xPhospho [S5(100)]	A9Z1X7 1xPhospho [S234(100)]	A9Z1X7 [230-246]	SRRM1	0.396498	0.383353	0.412179	0.415668	0.402725	0.361932	0.418275	0.416475	0.418429
A9Z1X7	[R].TASPPPPPKR.[R]	1xTMT6plex [K9]; 1xTMT6plex [N-Term]; 1xPhospho [S3(100)]	A9Z1X7 1xPhospho [S625(100)]	A9Z1X7 [623-632]	SRRM1	0.54904	0.562069	0.556687	0.554661	0.560335	0.546861	0.547221	0.546416	0.545851
A9Z1X7	[K].QRSSPVTK.[R]	1xDeamidated [Q1]; 1xTMT6plex [K8]; 1xTMT6plex [N-Term]; 1xPhospho [S4(99.8)]	A9Z1X7 1xPhospho [S655(99.5)]	A9Z1X7 [652-659]	SRRM1	0.501868	0.508484	0.500661	0.507093	0.502528	0.49529	0.496779	0.492703	0.50173
A9Z1X7	[R].RYSPPIQR.[R]	1xTMT6plex [N-Term]; 1xPhospho [S3(100)]	A9Z1X7 1xPhospho [S606(100)]	A9Z1X7 [604-611]	SRRM1	0.416331	0.419534	0.421094	0.441806	0.444967	0.425974	0.428073	0.412695	0.422879
A9Z1X7	[R].ASPSPPPK.[R]	1xTMT6plex [K8]; 1xTMT6plex [N-Term]; 2xPhospho [S2(100); S4(100)]	A9Z1X7 2xPhospho [S635(100); S637(100)]	A9Z1X7 [634-641]	SRRM1	0.490884	0.488835	0.497635	0.49065	0.497142	0.483015	0.483379	0.48302	0.48642
A9Z1X7	[R].RTASPPPPPK.[R]	1xTMT6plex [K10]; 1xTMT6plex [N-Term]; 2xPhospho [T2(100); S4(100)]	A9Z1X7 2xPhospho [T623(100); S625(100)]	A9Z1X7 [622-631]	SRRM1	0.359737	0.382334	0.382431	0.364047	0.382742	0.40324	0.353798	0.339364	0.354629
A9Z1X7	[K].KETESEAEDNLDDLEK.[H]	2xTMT6plex [K1; K16]; 1xTMT6plex [N-Term]; 1xPhospho [S5(100)]	A9Z1X7 1xPhospho [S883(100)]	A9Z1X7 [879-894]	SRRM1	0.748269	0.739125	0.743566	0.756204	0.747784	0.713124	0.721333	0.728491	0.737819
A9Z1X7	[R].SPSPAPPPR.[R]	1xTMT6plex [N-Term]; 2xPhospho [S1(100); S3(100)]	A9Z1X7 2xPhospho [S569(100); S571(100)]	A9Z1X7 [569-577]	SRRM1	0.550142	0.558035	0.557527	0.56226	0.555486	0.548449	0.539317	0.52659	0.528903
A9Z1X7	[K].TPELPEPSVK.[V]	1xTMT6plex [K10]; 1xTMT6plex [N-Term]; 1xPhospho [T1(100)]	A9Z1X7 1xPhospho [T220(100)]	A9Z1X7 [220-229]	SRRM1	0.512585	0.507574	0.51606	0.507758	0.511523	0.507449	0.491856	0.496713	0.505169
A9Z1X7	[K].SRSPSPAPEK.[K]	1xTMT6plex [K10]; 1xTMT6plex [N-Term]; 1xPhospho [S3(99.7)]	A9Z1X7 1xPhospho [S209(99.7)]	A9Z1X7 [207-216]	SRRM1	0.314545	0.340678	0.338931	0.320102	0.303812	0.308896	0.321231	0.321959	0.300498
A9Z1X7	[K].RESPSPAPKPR.[K]	1xTMT6plex [K9]; 1xTMT6plex [N-Term]; 1xPhospho [S3(100)]	A9Z1X7 1xPhospho [S445(100)]	A9Z1X7 [443-453]	SRRM1	0.549291	0.553446	0.565783	0.545948	0.552493	0.553342	0.533335	0.525947	0.530274
A9Z1X7	[R].YSPSPPPK.[R]	1xTMT6plex [K8]; 1xTMT6plex [N-Term]; 2xPhospho [S2(100); S4(100)]	A9Z1X7 2xPhospho [S614(100); S616(100)]	A9Z1X7 [613-620]	SRRM1	0.423715	0.397313	0.411416	0.408768	0.419629	0.411031	0.386671	0.380699	0.386299
A9Z1X7	[R].LSPSASPPR.[R]	1xTMT6plex [N-Term]; 2xPhospho [S4(100); S6(100)]	A9Z1X7 2xPhospho [S386(100); S388(100)]	A9Z1X7 [383-391]	SRRM1	0.356207	0.354624	0.365377	0.377962	0.353361	0.340174	0.407047	0.386807	0.352869
A9Z1X7	[K].AASPSPQSVR.[R]	1xDeamidated [Q7]; 1xTMT6plex [N-Term]; 2xPhospho [S3(100); S5(100)]	A9Z1X7 2xPhospho [S747(100); S749(100)]	A9Z1X7 [745-754]	SRRM1	0.270745	0.302156	0.301629	0.311529	0.285571	0.255306	0.290891	0.279042	0.300498
A9Z1X7	[R].APQTSSSPPPVR.[R]	1xDeamidated [Q3]; 1xTMT6plex [N-Term]; 1xPhospho [S7(100)]	A9Z1X7 1xPhospho [S705(100)]	A9Z1X7 [699-710]	SRRM1	0.629573	0.636883	0.631551	0.628185	0.633302	0.633722	0.615577	0.616083	0.628481
A9Z1X7	[K].VELSESEEDKGGK.[M]	2xTMT6plex [K10; K13]; 1xTMT6plex [N-Term]; 2xPhospho [S4(100); S6(100)]	A9Z1X7 2xPhospho [S458(100); S460(100)]	A9Z1X7 [455-467]	SRRM1	0.325658	0.30381	0.324432	0.338465	0.320686	0.279814	0.32215	0.319621	0.316251
A9Z1X7	[K].KETESEAEDNLDDLEK.[H]	2xTMT6plex [K1; K16]; 1xTMT6plex [N-Term]; 2xPhospho [T3(100); S5(100)]	A9Z1X7 2xPhospho [T881(100); S883(100)]	A9Z1X7 [879-894]	SRRM1	0.682736	0.661588	0.677167	0.685642	0.676224	0.634592	0.674188	0.682742	0.694107
A9Z1X7	[K].VELSESEEDK.[G]	1xTMT6plex [K10]; 1xTMT6plex [N-Term]; 1xPhospho [S6(100)]	A9Z1X7 1xPhospho [S460(100)]	A9Z1X7 [455-464]	SRRM1	0.421485	0.407426	0.433711	0.432286	0.433535	0.379662	0.416639	0.412309	0.399135
A9Z1X7	[K].KAASPSPQSVR.[R]	1xTMT6plex [K1]; 1xTMT6plex [N-Term]; 2xPhospho [S4(100); S6(100)]	A9Z1X7 2xPhospho [S747(100); S749(100)]	A9Z1X7 [744-754]	SRRM1	0.486456	0.483109	0.485771	0.476797	0.492413	0.466563	0.496779	0.491271	0.464407
A9Z1X7	[R].RASPSPPPK.[R]	1xTMT6plex [K9]; 1xTMT6plex [N-Term]; 2xPhospho [S3(100); S5(100)]	A9Z1X7 2xPhospho [S635(100); S637(100)]	A9Z1X7 [633-641]	SRRM1	0.624322	0.622496	0.630618	0.625315	0.627905	0.624244	0.61369	0.613014	0.620104
A9Z1X7	[K].VELSESEEDKGGK.[M]	2xTMT6plex [K10; K13]; 1xTMT6plex [N-Term]; 1xPhospho [S6(100)]	A9Z1X7 1xPhospho [S460(100)]	A9Z1X7 [455-467]	SRRM1	0.609751	0.596217	0.607191	0.612295	0.607622	0.572352	0.60813	0.608203	0.599589
A9Z1X7	[K].RESPSPAPKPR.[K]	1xTMT6plex [K9]; 1xTMT6plex [N-Term]; 2xPhospho [S3(100); S5(100)]	A9Z1X7 2xPhospho [S445(100); S447(100)]	A9Z1X7 [443-453]	SRRM1	0.408574	0.431808	0.419158	0.407017	0.426407	0.405902	0.381654	0.399579	0.416517
A9Z1X7	[R].KVELSESEEDKGGK.[M]	3xTMT6plex [K1; K11; K14]; 1xTMT6plex [N-Term]; 1xPhospho [S5(100)]	A9Z1X7 1xPhospho [S458(100)]	A9Z1X7 [454-467]	SRRM1	0.562297	0.554902	0.569075	0.579352	0.565137	0.524106	0.553155	0.560356	0.544048
A9Z1X7	[K].RWQSPVTK.[S]	1xDeamidated [Q3]; 1xTMT6plex [K8]; 1xTMT6plex [N-Term]; 1xPhospho [S4(100)]	A9Z1X7 1xPhospho [S547(100)]	A9Z1X7 [544-551]	SRRM1	0.459244	0.453726	0.452678	0.455412	0.457947	0.439846	0.437771	0.419402	0.438525
A9Z1X7	[R].APQTSSSPPPVR.[R]	1xTMT6plex [N-Term]; 2xPhospho [T4(100); S7(100)]	A9Z1X7 2xPhospho [T702(100); S705(100)]	A9Z1X7 [699-710]	SRRM1	0.500426	0.528842	0.494345	0.506573	0.522023	0.524177	0.504574	0.502855	0.517672
A9Z1X7	[R].TASPPPPPK.[R]	1xTMT6plex [K9]; 1xTMT6plex [N-Term]; 2xPhospho [T1(100); S3(100)]	A9Z1X7 2xPhospho [T623(100); S625(100)]	A9Z1X7 [623-631]	SRRM1	0.605004	0.596572	0.6056	0.607636	0.604352	0.592105	0.594197	0.587429	0.589022
A9Z1X7	[R].KVELSESEEDK.[G]	2xTMT6plex [K1; K11]; 1xTMT6plex [N-Term]; 1xPhospho [S5(100)]	A9Z1X7 1xPhospho [S458(100)]	A9Z1X7 [454-464]	SRRM1	0.540871	0.537063	0.543143	0.561826	0.539069	0.501721	0.533394	0.520723	0.521481
A9Z1X7	[R].QSPSPSTRPIR.[R]	1xTMT6plex [N-Term]; 1xPhospho [S2(100)]	A9Z1X7 1xPhospho [S722(100)]	A9Z1X7 [721-731]	SRRM1	0.401668	0.401648	0.400948	0.429801	0.418572	0.393354	0.379577	0.35857	0.392064
A9Z1X7	[K].AASPSPQSVR.[R]	1xDeamidated [Q7]; 1xTMT6plex [N-Term]; 1xPhospho [S3(100)]	A9Z1X7 1xPhospho [S747(100)]	A9Z1X7 [745-754]	SRRM1	0.437955	0.448869	0.455464	0.439971	0.461857	0.458656	0.422687	0.436798	0.447932
A9Z1X7	[R].HRPSPPATPPPK.[T]	1xTMT6plex [K12]; 1xTMT6plex [N-Term]; 2xPhospho [S4(100); T8(100)]	A9Z1X7 2xPhospho [S397(100); T401(100)]	A9Z1X7 [394-405]	SRRM1	0.597793	0.603605	0.607191	0.600059	0.598104	0.594054	0.595827	0.588633	0.594562
A9Z1X7	[R].RASPSPPPKR.[R]	1xTMT6plex [K9]; 1xTMT6plex [N-Term]; 2xPhospho [S3(100); S5(100)]	A9Z1X7 2xPhospho [S635(100); S637(100)]	A9Z1X7 [633-642]	SRRM1	0.286647	0.30271	0.290511	0.310028	0.279608	0.284097	0.302578	0.298155	0.288717
A9Z1X7	[R].RVSHSPPPK.[Q]	1xTMT6plex [K9]; 1xTMT6plex [N-Term]; 2xPhospho [S3(100); S5(100)]	A9Z1X7 2xPhospho [S645(100); S647(100)]	A9Z1X7 [643-651]	SRRM1	0.697065	0.694706	0.697245	0.692178	0.698961	0.697124	0.682508	0.688455	0.694618
A9Z1X7	[K].RWQSPVTK.[S]	1xTMT6plex [K8]; 1xTMT6plex [N-Term]; 1xPhospho [S4(100)]	A9Z1X7 1xPhospho [S547(100)]	A9Z1X7 [544-551]	SRRM1	0.481538	0.468851	0.473839	0.471697	0.467401	0.474828	0.455307	0.456085	0.464529
A9Z1X7	[R].RYSPSPPPK.[R]	1xTMT6plex [K9]; 1xTMT6plex [N-Term]; 2xPhospho [S3(100); S5(100)]	A9Z1X7 2xPhospho [S614(100); S616(100)]	A9Z1X7 [612-620]	SRRM1	0.734853	0.737556	0.73824	0.733925	0.740781	0.737641	0.728578	0.728052	0.731108
A9Z1X7	[K].SRSPSPAPEK.[K]	1xTMT6plex [K10]; 1xTMT6plex [N-Term]; 3xPhospho [S1(100); S3(100); S5(100)]	A9Z1X7 3xPhospho [S207(100); S209(100); S211(100)]	A9Z1X7 [207-216]	SRRM1	0.291649	0.275701	0.306505	0.263703	0.297703	0.289548	0.322606	0.314781	0.317752
A9Z1X7	[R].VSHSPPPK.[Q]	1xTMT6plex [K8]; 1xTMT6plex [N-Term]; 1xPhospho [S4(100)]	A9Z1X7 1xPhospho [S647(100)]	A9Z1X7 [644-651]	SRRM1	0.555006	0.558268	0.559095	0.558823	0.54416	0.558989	0.523203	0.524388	0.543192
A9Z1X7	[K].KAASPSPQSVR.[R]	1xTMT6plex [K1]; 1xTMT6plex [N-Term]; 1xPhospho [S4(100)]	A9Z1X7 1xPhospho [S747(100)]	A9Z1X7 [744-754]	SRRM1	0.531464	0.515631	0.52636	0.526245	0.514564	0.512721	0.516874	0.50493	0.503086
B0YIW6	[K].VTQVDGNSPVR.[F]	1xTMT6plex [N-Term]; 1xPhospho [S8(100)]	B0YIW6 1xPhospho [S534(100)]	B0YIW6 [527-537]	ARCN1	0.240708	0.262073	0.247095	0.215876	0.2486	0.233674	0.256568	0.204206	0.224805
B0YIW6	[K].SEGETIMSSSMGK.[R]	1xTMT6plex [K13]; 1xTMT6plex [N-Term]; 1xPhospho [S10(100)]	B0YIW6 1xPhospho [S294(100)]	B0YIW6 [285-297]	ARCN1	0.223892	0.222173	0.231183	0.239073	0.220883	0.233674	0.218419	0.244749	0.229194
B1AHD1	[K].QQIQSIQQSIER.[L]	1xTMT6plex [N-Term]; 1xPhospho [S9(100)]	B1AHD1 1xPhospho [S126(100)]	B1AHD1 [118-129]	NHP2L1	0.351069	0.328557	0.326531	0.350859	0.354353	0.351137	0.3434	0.331004	0.360426
B1AKJ5	[R].RGSLSNAGDPEIVK.[S]	1xDeamidated [N6]; 1xTMT6plex [K14]; 1xTMT6plex [N-Term]; 1xPhospho [S3(100)]	B1AKJ5 1xPhospho [S94(100)]	B1AKJ5 [92-105]	NRD1	0.529388	0.51177	0.527068	0.535394	0.528925	0.501575	0.517466	0.512193	0.504202
B1AKJ5	[R].RGSLSNAGDPEIVK.[S]	1xTMT6plex [K14]; 1xTMT6plex [N-Term]; 1xPhospho [S3(100)]	B1AKJ5 1xPhospho [S94(100)]	B1AKJ5 [92-105]	NRD1	0.586191	0.578292	0.585212	0.575885	0.579814	0.558926	0.573915	0.568681	0.572958
B1AKJ5	[R].GSLSNAGDPEIVK.[S]	1xTMT6plex [K13]; 1xTMT6plex [N-Term]; 1xPhospho [S2(100)]	B1AKJ5 1xPhospho [S94(100)]	B1AKJ5 [93-105]	NRD1	0.266666	0.288642	0.270721	0.253711	0.262513	0.270443	0.213974	0.259649	0.231251
B1AKJ5	[R].GSLSNAGDPEIVK.[S]	1xDeamidated [N5]; 1xTMT6plex [K13]; 1xTMT6plex [N-Term]; 1xPhospho [S2(100)]	B1AKJ5 1xPhospho [S94(100)]	B1AKJ5 [93-105]	NRD1	0.319802	0.313609	0.31729	0.315153	0.322416	0.304087	0.300673	0.320806	0.315841
B1AM27	[R].AISPTSSSR.[Y]	1xTMT6plex [N-Term]; 1xPhospho [S3(100)]	B1AM27 1xPhospho [S266(100)]	B1AM27 [264-272]	UNC13B	0.550786	0.531299	0.546224	0.535554	0.520263	0.535231	0.541651	0.53778	0.545073
B1AP22	[R].TSLMSAESPTPR.[S]	1xOxidation [M4]; 1xTMT6plex [N-Term]; 1xPhospho [S8(100)]	B1AP22 1xPhospho [S58(100)]	B1AP22 [51-62]	PSEN2	0.539579	0.538675	0.589673	0.552918	0.571905	0.513039	0.508558	0.543672	0.543141
B1AP22	[R].TSLMSAESPTPR.[S]	1xTMT6plex [N-Term]; 1xPhospho [S8(100)]	B1AP22 1xPhospho [S58(100)]	B1AP22 [51-62]	PSEN2	0.395207	0.509899	0.474928	0.471236	0.443797	0.443291	0.426694	0.407913	0.413103
B2RTY4-4	[R].GNYPGPSSPVVVR.[L]	1xTMT6plex [N-Term]; 1xPhospho [S8(100)]	B2RTY4-4 1xPhospho [S2365(100)]	B2RTY4-4 [2358-2370]	MYO9A	0.433443	0.443235	0.440005	0.408991	0.424333	0.440426	0.384795	0.39988	0.402942
B2RTY4-4	[R].SLGGISPSEDRR.[W]	1xTMT6plex [N-Term]; 1xPhospho [S6(100)]	B2RTY4-4 1xPhospho [S1299(100)]	B2RTY4-4 [1294-1305]	MYO9A	0.488255	0.500104	0.499752	0.500648	0.489577	0.482796	0.49776	0.498155	0.490394
B2RTY4-4	[K].LESVISDEGDLQFPSPK.[I]	1xTMT6plex [K17]; 1xTMT6plex [N-Term]; 1xPhospho [S15(100)]	B2RTY4-4 1xPhospho [S1358(100)]	B2RTY4-4 [1344-1360]	MYO9A	0.313646	0.241436	0.293363	0.32185	0.307319	0.308396	0.253094	0.294332	0.286478
B2RTY4-4	[R].SLGGISPSEDR.[R]	1xTMT6plex [N-Term]; 1xPhospho [S6(100)]	B2RTY4-4 1xPhospho [S1299(100)]	B2RTY4-4 [1294-1304]	MYO9A	0.485548	0.480573	0.462059	0.494502	0.476458	0.456932	0.454585	0.451316	0.454199
B2RTY4-4	[K].TMSQGEITK.[L]	1xTMT6plex [K9]; 1xTMT6plex [N-Term]; 1xPhospho [S3(100)]	B2RTY4-4 1xPhospho [S1804(100)]	B2RTY4-4 [1802-1810]	MYO9A	0.570121	0.564886	0.551465	0.549287	0.54672	0.531633	0.527592	0.551456	0.568394
B2RUZ4	[R].DGVSLGAVSSTEEASR.[C]	1xTMT6plex [N-Term]; 2xPhospho [S4(100); S9(100)]	B2RUZ4 2xPhospho [S22(100); S27(100)]	B2RUZ4 [19-34]	SMIM1	0.428779	0.428058	0.455452	0.338396	0.366684	0.364492	0.413585	0.458775	0.455011
B2RUZ4	[R].DGVSLGAVSSTEEASR.[C]	1xTMT6plex [N-Term]; 1xPhospho [S9(100)]	B2RUZ4 1xPhospho [S27(100)]	B2RUZ4 [19-34]	SMIM1	0.696005	0.697627	0.711759	0.702136	0.696903	0.70262	0.699326	0.720653	0.753707
B3KTC7	[K].GVDFESSEDDDDDPFMNTSSLR.[R]	1xTMT6plex [N-Term]; 2xPhospho [S6(100); S7(100)]	B3KTC7 2xPhospho [S691(100); S692(100)]	B3KTC7 [686-707]	MRE11A	0.333153	0.333732	0.351002	0.335654	0.353998	0.352111	0.31322	0.326196	0.354908
B4DLH4	[K].TSDIFGSPVTATSR.[L]	1xTMT6plex [N-Term]; 1xPhospho [S7(100)]	B4DLH4 1xPhospho [S125(100)]	B4DLH4 [119-132]	HN1L	0.453194	0.442699	0.441184	0.426707	0.444727	0.428806	0.360447	0.31818	0.333604
B4DLH4	[K].GSGIFDESTPVQTR.[Q]	1xTMT6plex [N-Term]; 1xPhospho [S2(100)]	B4DLH4 1xPhospho [S97(100)]	B4DLH4 [96-109]	HN1L	0.292524	0.335119	0.308935	0.303558	0.308898	0.366483	0.279899	0.251665	0.315061
B4DR61	[R].ETSMVHELNR.[Y]	1xTMT6plex [N-Term]; 1xPhospho [S3(100)]	B4DR61 1xPhospho [S414(100)]	B4DR61 [412-421]	SEC61A1	0.408276	0.41024	0.408366	0.403731	0.411096	0.405391	0.405232	0.403721	0.435177
B4DTS2	[R].RLSSTSLASGHSVR.[L]	1xTMT6plex [N-Term]; 2xPhospho [S3(100); S12(100)]	B4DTS2 2xPhospho [S197(100); S206(100)]	B4DTS2 [195-208]	PRKD2	0.321039	0.378649	0.353695	0.318684	0.358492	0.37259	0.317247	0.366473	0.357471
B4DZM6	[R].TVGSTSTPR.[S]	1xTMT6plex [N-Term]; 1xPhospho [S/T]	NA	B4DZM6 [449-457]	PKMYT1	0.644912	0.629456	0.613858	0.668603	0.636948	0.645463	0.525131	0.530127	0.529518
B5MCP4	[K].DRLPSIVVEPTEGEVESGELR.[W]	1xTMT6plex [N-Term]; 1xPhospho [S5(100)]	B5MCP4 1xPhospho [S69(100)]	B5MCP4 [65-85]	LBH	0.363043	0.388174	0.380766	0.264954	0.327612	0.384941	0.308424	0.303737	0.322519
B5ME97	[K].TTCMSSQGSDDEQIK.[R]	1xCarbamidomethyl [C3]; 1xOxidation [M4]; 1xTMT6plex [K15]; 1xTMT6plex [N-Term]; 1xPhospho [S9(100)]	B5ME97 1xPhospho [S28(100)]	B5ME97 [20-34]	2020-09-10	0.222866	0.203337	0.247661	0.240983	0.219548	0.239481	0.236092	0.242948	0.215608
B5ME97	[K].TTCMSSQGSDDEQIK.[R]	1xCarbamidomethyl [C3]; 1xTMT6plex [K15]; 1xTMT6plex [N-Term]; 1xPhospho [S9(100)]	B5ME97 1xPhospho [S28(100)]	B5ME97 [20-34]	2020-09-10	0.356172	0.343635	0.359742	0.38552	0.352356	0.319866	0.354621	0.329554	0.336013
B7WPE2	[R].TPSLSPASSLDV.[-]	1xTMT6plex [N-Term]; 1xPhospho [S5(100)]	B7WPE2 1xPhospho [S890(100)]	B7WPE2 [886-897]	EML3	0.251317	0.256445	0.276065	0.271035	0.234388	0.267238	0.28468	0.257398	0.260155
B7WPE2	[R].VLGAGGAGPAPATPSR.[T]	1xTMT6plex [N-Term]; 1xPhospho [T13(99.7)]	B7WPE2 1xPhospho [T882(99.7)]	B7WPE2 [870-885]	EML3	0.363608	0.37598	0.360049	0.37962	0.382069	0.345309	0.353104	0.33763	0.361522
B7WPE2	[K].AISSANLLVR.[S]	1xDeamidated [N6]; 1xTMT6plex [N-Term]; 1xPhospho [S3(100)]	B7WPE2 1xPhospho [S177(100)]	B7WPE2 [175-184]	EML3	0.412114	0.432778	0.426601	0.39494	0.408516	0.422212	0.340557	0.381984	0.473367
B7WPE2	[K].AISSANLLVR.[S]	1xTMT6plex [N-Term]; 1xPhospho [S3(100)]	B7WPE2 1xPhospho [S177(100)]	B7WPE2 [175-184]	EML3	0.489596	0.543693	0.512189	0.49303	0.514096	0.521304	0.461931	0.476949	0.584925
B8ZZS0	[R].AQSPGAVEEILDR.[E]	1xTMT6plex [N-Term]; 1xPhospho [S3(100)]	B8ZZS0 1xPhospho [S9(100)]	B8ZZS0 [7-19]	BET1L	0.581973	0.592701	0.587648	0.618055	0.613098	0.60856	0.609565	0.599406	0.610241
B8ZZS0	[R].AQSPGAVEEILDRENK.[R]	1xTMT6plex [K16]; 1xTMT6plex [N-Term]; 1xPhospho [S3(100)]	B8ZZS0 1xPhospho [S9(100)]	B8ZZS0 [7-22]	BET1L	0.533254	0.537008	0.542446	0.546753	0.580984	0.57693	0.589399	0.582983	0.597121
B8ZZS0	[R].AQSPGAVEEILDR.[E]	1xDeamidated [Q2]; 1xTMT6plex [N-Term]; 1xPhospho [S3(100)]	B8ZZS0 1xPhospho [S9(100)]	B8ZZS0 [7-19]	BET1L	0.362654	0.308865	0.290996	0.334202	0.344745	0.358947	0.303172	0.329093	0.342429
C9JA08	[R].DSAIPVESDTDDEGAPR.[I]	1xTMT6plex [N-Term]; 1xPhospho [S8(100)]	C9JA08 1xPhospho [S468(100)]	C9JA08 [461-477]	NMD3	0.450298	0.443766	0.456013	0.465189	0.453772	0.428783	0.455162	0.440834	0.447664
C9JFV4	[R].GSPDGSLQTGKPSAPK.[K]	2xTMT6plex [K11; K16]; 1xTMT6plex [N-Term]; 1xPhospho [S2(100)]	C9JFV4 1xPhospho [S531(100)]	C9JFV4 [530-545]	PELP1	0.733159	0.725017	0.737051	0.73355	0.730095	0.716161	0.720633	0.712315	0.71214
C9JFV4	[R].GSPDGSLQTGKPSAPK.[K]	1xDeamidated [Q8]; 2xTMT6plex [K11; K16]; 1xTMT6plex [N-Term]; 1xPhospho [S2(100)]	C9JFV4 1xPhospho [S531(100)]	C9JFV4 [530-545]	PELP1	0.563269	0.549592	0.555762	0.571487	0.559266	0.549016	0.552057	0.551285	0.553341
C9JFV4	[R].AGSNEDPILAPSGTPPPTIPPDETFGGR.[V]	1xTMT6plex [N-Term]; 1xPhospho [T14(100)]	C9JFV4 1xPhospho [T795(100)]	C9JFV4 [782-809]	PELP1	0.631489	0.620518	0.62719	0.620368	0.618522	0.610726	0.629588	0.617747	0.618053
C9JFV4	[R].AGSNEDPILAPSGTPPPTIPPDETFGGR.[V]	1xDeamidated [N4]; 1xTMT6plex [N-Term]; 1xPhospho [T14(100)]	C9JFV4 1xPhospho [T795(100)]	C9JFV4 [782-809]	PELP1	0.45564	0.453228	0.464678	0.465461	0.464414	0.446765	0.453484	0.442739	0.453167
C9JIF9	[K].ALDVSASDDEIAR.[L]	1xTMT6plex [N-Term]; 1xPhospho [S]	NA	C9JIF9 [181-193]	APEH	0.261793	0.291339	0.276586	0.27874	0.256698	0.206018	0.293808	0.2753	0.29202
C9K0J5	[K].RPSVDSLVSK.[F]	1xTMT6plex [K10]; 1xTMT6plex [N-Term]; 1xPhospho [S3(100)]	C9K0J5 1xPhospho [S1048(100)]	C9K0J5 [1046-1055]	RAPH1	0.389174	0.382698	0.392322	0.414171	0.398452	0.390909	0.383146	0.404521	0.390041
C9K0J5	[R].LTQAEISEQPTMATVVPQVPTSPK.[S]	1xTMT6plex [K24]; 1xTMT6plex [N-Term]; 1xPhospho [S22(99.7)]	C9K0J5 1xPhospho [S1206(99.7)]	C9K0J5 [1185-1208]	RAPH1	0.287825	0.254012	0.294179	0.28497	0.291804	0.268088	0.231098	0.242702	0.259268
C9K0J5	[K].FTPPAESGSPSK.[E]	1xTMT6plex [K12]; 1xTMT6plex [N-Term]; 1xPhospho [S9(100)]	C9K0J5 1xPhospho [S1064(100)]	C9K0J5 [1056-1067]	RAPH1	0.297362	0.323327	0.308542	0.296073	0.316529	0.277316	0.252527	0.258135	0.265252
D3DQV9	[R].TQTPPLGQTPQLGLK.[T]	1xTMT6plex [K15]; 1xTMT6plex [N-Term]; 1xPhospho [T]	NA	D3DQV9 [506-520]	EIF4G2	0.519569	0.518203	0.518519	0.51424	0.509448	0.498148	0.485883	0.487858	0.516627
D3DQV9	[R].FSASSGGGGSR.[G]	1xTMT6plex [N-Term]; 1xPhospho [S]	NA	D3DQV9 [13-23]	EIF4G2	0.327057	0.312334	0.331364	0.295608	0.317191	0.296453	0.266265	0.252646	0.317716
D3DQV9	[R].TQTPPLGQTPQLGLK.[T]	1xDeamidated [Q]; 1xTMT6plex [K15]; 1xTMT6plex [N-Term]; 1xPhospho [T3(99.6)]	D3DQV9 1xPhospho [T508(99.6)]	D3DQV9 [506-520]	EIF4G2	0.52265	0.50615	0.51416	0.519582	0.509166	0.493235	0.485196	0.494894	0.516586
D3DQV9	[R].TQTPPLGQTPQLGLK.[T]	2xDeamidated [Q8; Q]; 1xTMT6plex [K15]; 1xTMT6plex [N-Term]; 1xPhospho [T3(100)]	D3DQV9 1xPhospho [T508(100)]	D3DQV9 [506-520]	EIF4G2	0.439621	0.446546	0.443134	0.438793	0.44313	0.422986	0.418089	0.432642	0.451903
D3DTX6	[R].FNGSTEALDK.[L]	1xDeamidated [N2]; 1xTMT6plex [K10]; 1xTMT6plex [N-Term]; 1xPhospho [S4(100)]	D3DTX6 1xPhospho [S192(100)]	D3DTX6 [189-198]	PPP1R9B	0.783475	0.778443	0.774842	0.787834	0.775986	0.747265	0.739632	0.746395	0.780545
D3DTX6	[R].ASSLNENVDHSALLK.[L]	1xTMT6plex [K15]; 1xTMT6plex [N-Term]; 1xPhospho [S]	NA	D3DTX6 [98-112]	PPP1R9B	0.484286	0.497311	0.494935	0.495387	0.48431	0.509222	0.476047	0.484391	0.522789
D3DTX6	[K].LDADAVSPTVSQLSAVFEK.[A]	1xTMT6plex [K19]; 1xTMT6plex [N-Term]; 1xPhospho [S7(100)]	D3DTX6 1xPhospho [S205(100)]	D3DTX6 [199-217]	PPP1R9B	0.460029	0.45306	0.467652	0.469644	0.471975	0.466345	0.436488	0.438642	0.463759
D3DTX6	[R].ASSLNENVDHSALLK.[L]	1xDeamidated [N]; 1xTMT6plex [K15]; 1xTMT6plex [N-Term]; 1xPhospho [S]	NA	D3DTX6 [98-112]	PPP1R9B	0.266563	0.26313	0.277092	0.26034	0.281791	0.270444	0.250339	0.265504	0.287586
D3DTX6	[R].FNGSTEALDK.[L]	1xTMT6plex [K10]; 1xTMT6plex [N-Term]; 1xPhospho [S4(100)]	D3DTX6 1xPhospho [S192(100)]	D3DTX6 [189-198]	PPP1R9B	0.523495	0.522155	0.51936	0.530604	0.517747	0.51286	0.488557	0.491877	0.542276
D4PHA4	[R].SNSSSPVDK.[L]	1xTMT6plex [K9]; 1xTMT6plex [N-Term]; 1xPhospho [S5(100)]	D4PHA4 1xPhospho [S296(100)]	D4PHA4 [292-300]	GPBP1	0.590971	0.554516	0.570277	0.593716	0.560687	0.484305	0.497639	0.486232	0.517953
D6REX3	[R].AQGEPVAGHESPKIPYEK.[Q]	1xDeamidated [Q2]; 2xTMT6plex [K13; K18]; 1xTMT6plex [N-Term]; 1xPhospho [S11(100)]	D6REX3 1xPhospho [S799(100)]	D6REX3 [789-806]	SEC31A	0.36371	0.352357	0.352907	0.365538	0.36183	0.351242	0.342345	0.337345	0.356426
D6REX3	[R].AQGEPVAGHESPK.[I]	1xDeamidated [Q2]; 1xTMT6plex [K13]; 1xTMT6plex [N-Term]; 1xPhospho [S11(100)]	D6REX3 1xPhospho [S799(100)]	D6REX3 [789-801]	SEC31A	0.378695	0.373025	0.371871	0.387287	0.378458	0.356403	0.367056	0.353116	0.356203
D6REX3	[R].AQGEPVAGHESPK.[I]	1xTMT6plex [K13]; 1xTMT6plex [N-Term]; 1xPhospho [S11(100)]	D6REX3 1xPhospho [S799(100)]	D6REX3 [789-801]	SEC31A	0.522586	0.511734	0.51888	0.524781	0.511082	0.494556	0.498585	0.491442	0.490076
D6REX3	[R].AQGEPVAGHESPKIPYEK.[Q]	2xTMT6plex [K13; K18]; 1xTMT6plex [N-Term]; 1xPhospho [S11(100)]	D6REX3 1xPhospho [S799(100)]	D6REX3 [789-806]	SEC31A	0.566237	0.548908	0.560426	0.56531	0.563308	0.541049	0.547195	0.550571	0.549412
D6REX3	[R].EQTLSPTITSGLHNIAR.[S]	1xDeamidated [N/Q]; 1xTMT6plex [N-Term]; 1xPhospho [S5(100)]	D6REX3 1xPhospho [S1194(100)]	D6REX3 [1190-1206]	SEC31A	0.280986	0.249939	0.287544	0.247852	0.243405	0.263341	0.255406	0.284508	0.257735
D6REX3	[R].EQTLSPTITSGLHNIAR.[S]	1xTMT6plex [N-Term]; 1xPhospho [S5(99.8)]	D6REX3 1xPhospho [S1194(99.8)]	D6REX3 [1190-1206]	SEC31A	0.422665	0.428422	0.433126	0.426543	0.428846	0.427451	0.418389	0.416894	0.411537
D6REX3	[K].DSDQVAQSDGEESPAAEEQLLGEHIK.[E]	1xTMT6plex [K26]; 1xTMT6plex [N-Term]; 2xPhospho [S8(100); S13(100)]	D6REX3 2xPhospho [S527(100); S532(100)]	D6REX3 [520-545]	SEC31A	0.261078	0.247221	0.227819	0.273235	0.255586	0.254464	0.26166	0.290411	0.266726
D6REX3	[K].DSDQVAQSDGEESPAAEEQLLGEHIK.[E]	1xTMT6plex [K26]; 1xTMT6plex [N-Term]; 1xPhospho [S8(100)]	D6REX3 1xPhospho [S527(100)]	D6REX3 [520-545]	SEC31A	0.322329	0.316739	0.303914	0.324596	0.31253	0.30358	0.314922	0.334348	0.311492
D6RGC4	[K].ASSPTTGTAPR.[S]	1xTMT6plex [N-Term]; 1xPhospho [S3(99.2)]	D6RGC4 1xPhospho [S57(99.2)]	D6RGC4 [55-65]	2020-03-01	0.529538	0.570872	0.599887	0.493198	0.55072	0.57322	0.59078	0.598072	0.597618
E7EQR4	[R].QLLTLSSELSQAR.[D]	1xTMT6plex [N-Term]; 1xPhospho [S6(99.8)]	E7EQR4 1xPhospho [S535(99.8)]	E7EQR4 [530-542]	EZR	0.241302	0.226435	0.246454	0.240716	0.249844	0.247559	0.239961	0.208684	0.252427
E7EQT4	[K].ISVVSATK.[G]	1xTMT6plex [K8]; 1xTMT6plex [N-Term]; 1xPhospho [S2(100)]	E7EQT4 1xPhospho [S785(100)]	E7EQT4 [784-791]	ACIN1	0.256861	0.327851	0.26404	0.252961	0.252103	0.322454	0.326233	0.411835	0.535918
E7EQZ4	[R].GTGQSDDSDIWDDTALIK.[A]	1xDeamidated [Q4]; 1xTMT6plex [K18]; 1xTMT6plex [N-Term]; 1xPhospho [S5(100)]	E7EQZ4 1xPhospho [S28(100)]	E7EQZ4 [24-41]	SMN1	0.352098	0.340254	0.339606	0.339887	0.325923	0.343887	0.356594	0.376012	0.301597
E7EQZ4	[R].GTGQSDDSDIWDDTALIK.[A]	1xTMT6plex [K18]; 1xTMT6plex [N-Term]; 2xPhospho [S5(100); S8(100)]	E7EQZ4 2xPhospho [S28(100); S31(100)]	E7EQZ4 [24-41]	SMN1	0.562171	0.557721	0.570167	0.559043	0.576687	0.552133	0.544255	0.546503	0.555183
E7EQZ4	[R].GTGQSDDSDIWDDTALIK.[A]	1xTMT6plex [K18]; 1xTMT6plex [N-Term]; 1xPhospho [S5(100)]	E7EQZ4 1xPhospho [S28(100)]	E7EQZ4 [24-41]	SMN1	0.735687	0.724698	0.733123	0.724223	0.723982	0.742663	0.728514	0.737161	0.712179
E7EQZ4	[R].GTGQSDDSDIWDDTALIK.[A]	1xDeamidated [Q4]; 1xTMT6plex [K18]; 1xTMT6plex [N-Term]; 2xPhospho [S5(100); S8(100)]	E7EQZ4 2xPhospho [S28(100); S31(100)]	E7EQZ4 [24-41]	SMN1	0.514651	0.51035	0.522265	0.513925	0.518066	0.51903	0.49504	0.498561	0.492326
E7EQZ4	[R].RGTGQSDDSDIWDDTALIK.[A]	1xTMT6plex [K19]; 1xTMT6plex [N-Term]; 2xPhospho [S9(100); T/S]	E7EQZ4 2xPhospho [S31(100); T/S]	E7EQZ4 [23-41]	SMN1	0.388896	0.414456	0.431094	0.408444	0.412167	0.411648	0.396551	0.395843	0.39719
E7ERH1	[R].KSLEDNGSTR.[V]	1xDeamidated [N6]; 1xTMT6plex [K1]; 1xTMT6plex [N-Term]; 1xPhospho [S2(100)]	E7ERH1 1xPhospho [S103(100)]	E7ERH1 [102-111]	TNS1	0.641337	0.634626	0.633981	0.65386	0.609345	0.586783	0.679109	0.683668	0.676291
E7ERH1	[K].SLEDNGSTR.[V]	1xDeamidated [N5]; 1xTMT6plex [N-Term]; 1xPhospho [S1(100)]	E7ERH1 1xPhospho [S103(100)]	E7ERH1 [103-111]	TNS1	0.90709	0.906827	0.916727	0.900308	0.867718	0.849605	0.924894	0.932895	0.929061
E7ERH1	[K].SLEDNGSTR.[V]	1xTMT6plex [N-Term]; 1xPhospho [S1(100)]	E7ERH1 1xPhospho [S103(100)]	E7ERH1 [103-111]	TNS1	0.494	0.455108	0.479693	0.518587	0.488402	0.512577	0.558649	0.506306	0.503032
E7ERS3	[R].TSDLRDEASSVTR.[E]	1xTMT6plex [N-Term]; 1xPhospho [S/T]	NA	E7ERS3 [109-121]	ZC3H18	0.366046	0.358975	0.386612	0.355895	0.377033	0.391478	0.35591	0.357305	0.357071
E7ERS3	[R].YEPSDKDRQSPPPAK.[R]	2xTMT6plex [K6; K15]; 1xTMT6plex [N-Term]; 1xPhospho [S10(100)]	E7ERS3 1xPhospho [S866(100)]	E7ERS3 [857-871]	ZC3H18	0.545405	0.539306	0.547281	0.54781	0.548495	0.526333	0.543513	0.53941	0.538866
E7ERS3	[K].LGVSVSPSR.[A]	1xTMT6plex [N-Term]; 2xPhospho [S4(100); S6(100)]	E7ERS3 2xPhospho [S556(100); S558(100)]	E7ERS3 [553-561]	ZC3H18	0.488864	0.501591	0.488485	0.500496	0.492962	0.492713	0.438518	0.46044	0.497705
E7ERS3	[R].GPSQEEEDNHSDEEDRASEPK.[S]	1xTMT6plex [K21]; 1xTMT6plex [N-Term]; 1xPhospho [S11(100)]	E7ERS3 1xPhospho [S67(100)]	E7ERS3 [57-77]	ZC3H18	0.472714	0.45873	0.460324	0.456418	0.451854	0.45985	0.481232	0.472698	0.47875
E7ERS3	[K].AGVQSVGEK.[E]	1xTMT6plex [K9]; 1xTMT6plex [N-Term]; 1xPhospho [S5(100)]	E7ERS3 1xPhospho [S173(100)]	E7ERS3 [169-177]	ZC3H18	0.324162	0.343756	0.326797	0.335265	0.331587	0.320819	0.317042	0.304844	0.31469
E7ERS3	[K].AGAEDDEEKGEGTPREEGK.[A]	2xTMT6plex [K9; K19]; 1xTMT6plex [N-Term]; 1xPhospho [T13(100)]	E7ERS3 1xPhospho [T162(100)]	E7ERS3 [150-168]	ZC3H18	0.484409	0.451888	0.489073	0.486304	0.481938	0.426295	0.485546	0.480736	0.485805
E7ERS3	[K].SQDQDSEVNELSR.[G]	1xTMT6plex [N-Term]; 1xPhospho [S6(100)]	E7ERS3 1xPhospho [S83(100)]	E7ERS3 [78-90]	ZC3H18	0.26818	0.235341	0.252857	0.265907	0.283931	0.26318	0.248025	0.23056	0.300464
E7ERS3	[K].LGVSVSPSR.[A]	1xTMT6plex [N-Term]; 1xPhospho [S6(100)]	E7ERS3 1xPhospho [S558(100)]	E7ERS3 [553-561]	ZC3H18	0.623642	0.637209	0.633505	0.625596	0.628416	0.622255	0.608084	0.605675	0.619246
E7ERS3	[K].DRQSPPPAK.[R]	1xDeamidated [Q3]; 1xTMT6plex [K9]; 1xTMT6plex [N-Term]; 1xPhospho [S4(100)]	E7ERS3 1xPhospho [S866(100)]	E7ERS3 [863-871]	ZC3H18	0.455132	0.469575	0.455449	0.486202	0.463531	0.436904	0.451837	0.440592	0.442543
E7ERS3	[R].DSGSDQDLDGAGVRASDLEDEESAAR.[G]	1xDeamidated [Q6]; 1xTMT6plex [N-Term]; 1xPhospho [S16(100)]	E7ERS3 1xPhospho [S46(100)]	E7ERS3 [31-56]	ZC3H18	0.275253	0.25255	0.231125	0.264228	0.237066	0.234624	0.250997	0.238546	0.257423
E7ERS3	[K].AGAEDDEEKGEGTPR.[E]	1xTMT6plex [K9]; 1xTMT6plex [N-Term]; 1xPhospho [T13(100)]	E7ERS3 1xPhospho [T162(100)]	E7ERS3 [150-164]	ZC3H18	0.43214	0.41872	0.418272	0.443445	0.433597	0.395477	0.421927	0.400306	0.410412
E7ERS3	[K].SSQQPSTPQQAPPGQPQQGTFVAHK.[E]	2xDeamidated [Q10; Q]; 1xTMT6plex [K25]; 1xTMT6plex [N-Term]; 1xPhospho [S/T]	NA	E7ERS3 [814-838]	ZC3H18	0.257941	0.226145	0.259202	0.250696	0.233788	0.241202	0.208228	0.223199	0.280391
E7ERS3	[R].DSGSDQDLDGAGVR.[A]	1xTMT6plex [N-Term]; 1xPhospho [S4(100)]	E7ERS3 1xPhospho [S34(100)]	E7ERS3 [31-44]	ZC3H18	0.339645	0.347209	0.354575	0.365993	0.353821	0.343596	0.353351	0.342404	0.327223
E7ERS3	[K].SSQQPSTPQQAPPGQPQQGTFVAHK.[E]	1xTMT6plex [K25]; 1xTMT6plex [N-Term]; 1xPhospho [T7(99.4)]	E7ERS3 1xPhospho [T820(99.4)]	E7ERS3 [814-838]	ZC3H18	0.245589	0.247775	0.265185	0.254478	0.264357	0.253239	0.194143	0.252903	0.264511
E7ERS3	[K].RDSSTQPPK.[S]	1xTMT6plex [K9]; 1xTMT6plex [N-Term]; 1xPhospho [S4(99.8)]	E7ERS3 1xPhospho [S799(99.8)]	E7ERS3 [796-804]	ZC3H18	0.453617	0.469223	0.454773	0.472247	0.486469	0.452411	0.436518	0.433049	0.459331
E7ERS3	[K].DRQSPPPAK.[R]	1xTMT6plex [K9]; 1xTMT6plex [N-Term]; 1xPhospho [S4(100)]	E7ERS3 1xPhospho [S866(100)]	E7ERS3 [863-871]	ZC3H18	0.510142	0.515075	0.520881	0.514722	0.517368	0.502021	0.501504	0.507278	0.497705
E7ERS3	[R].ASDLEDEESAAR.[G]	1xTMT6plex [N-Term]; 1xPhospho [S2(100)]	E7ERS3 1xPhospho [S46(100)]	E7ERS3 [45-56]	ZC3H18	0.553256	0.542908	0.550266	0.55296	0.550594	0.541821	0.55429	0.541853	0.548906
E7ESA6	[R].YMEDSTYYK.[GA]	1xTMT6plex [K9]; 1xTMT6plex [N-Term]; 1xPhospho [Y7(99.8)]	E7ESA6 1xPhospho [Y620(99.8)]	E7ESA6 [614-622]	PTK2	0.587455	0.569835	0.571697	0.590262	0.571192	0.562952	0.430974	0.44566	0.491668
E7ESA6	[K].VYENVTGLVK.[A]	1xTMT6plex [K10]; 1xTMT6plex [N-Term]; 1xPhospho [Y2(100)]	E7ESA6 1xPhospho [Y969(100)]	E7ESA6 [968-977]	PTK2	0.348678	0.330178	0.373665	0.349456	0.324108	0.354462	0.370109	0.373804	0.363106
E7ESA6	[KR].LQPQEISPPPTANLDR.[S]	1xTMT6plex [N-Term]; 1xPhospho [S7(100)]	E7ESA6 1xPhospho [S954(100)]	E7ESA6 [948-963]	PTK2	0.456861	0.44684	0.443985	0.443434	0.450283	0.446634	0.446054	0.419748	0.440173
E7ESA6	[R].YMEDSTYYK.[GA]	1xOxidation [M2]; 1xTMT6plex [K9]; 1xTMT6plex [N-Term]; 1xPhospho [T6(99.7)]	E7ESA6 1xPhospho [T619(99.7)]	E7ESA6 [614-622]	PTK2	0.34432	0.351459	0.337891	0.325176	0.320499	0.380459	0.239772	0.236784	0.257124
E7ESS2	[K].TNHSSPEAQSK.[Q]	1xTMT6plex [K11]; 1xTMT6plex [N-Term]; 1xPhospho [S5(99.7)]	E7ESS2 1xPhospho [S549(99.7)]	E7ESS2 [545-555]	MAP4K4	0.49765	0.485351	0.477503	0.477885	0.461139	0.458905	0.451642	0.473235	0.497674
E7ESS2	[K].LTANETQSASSTLQK.[H]	1xTMT6plex [K15]; 1xTMT6plex [N-Term]; 1xPhospho [S8(99.7)]	E7ESS2 1xPhospho [S876(99.7)]	E7ESS2 [869-883]	MAP4K4	0.542763	0.59198	0.571984	0.555928	0.572972	0.556273	0.530769	0.554741	0.633816
E7ESS2	[K].LTANETQSASSTLQK.[H]	1xDeamidated [N/Q]; 1xTMT6plex [K15]; 1xTMT6plex [N-Term]; 1xPhospho [S8(99.7)]	E7ESS2 1xPhospho [S876(99.7)]	E7ESS2 [869-883]	MAP4K4	0.307005	0.38242	0.367592	0.332322	0.378576	0.326835	0.28263	0.323835	0.389381
E7ETY2	[K].QEGPATQVDSAVGTLPATSPQSTSVQAK.[G]	1xTMT6plex [K28]; 1xTMT6plex [N-Term]; 1xPhospho [S19(99.4)]	E7ETY2 1xPhospho [S1110(99.4)]	E7ETY2 [1092-1119]	TCOF1	0.596976	0.586345	0.611822	0.571161	0.533725	0.577663	0.555414	0.573547	0.522045
E7EVA0	[K].DMSPLSETEMALGK.[D]	1xTMT6plex [K14]; 1xTMT6plex [N-Term]; 2xPhospho [S3(100); S6(100)]	E7EVA0 2xPhospho [S524(100); S527(100)]	E7EVA0 [522-535]	MAP4	0.365844	0.341231	0.361442	0.364394	0.364692	0.343694	0.363846	0.34667	0.364299
E7EVA0	[K].DMSPLSETEMALGK.[D]	1xOxidation [M]; 1xTMT6plex [K14]; 1xTMT6plex [N-Term]; 1xPhospho [S3(100)]	E7EVA0 1xPhospho [S524(100)]	E7EVA0 [522-535]	MAP4	0.51157	0.498459	0.51049	0.518977	0.505419	0.493783	0.528823	0.527175	0.523645
E7EVA0	[K].KCSLPAEEDSVLEK.[L]	1xCarbamidomethyl [C2]; 2xTMT6plex [K1; K14]; 1xTMT6plex [N-Term]; 1xPhospho [S3(100)]	E7EVA0 1xPhospho [S653(100)]	E7EVA0 [651-664]	MAP4	0.429798	0.421325	0.427065	0.431703	0.422359	0.411216	0.405384	0.402919	0.401523
E7EVA0	[K].DMSPLSETEMALGK.[D]	1xTMT6plex [K14]; 1xTMT6plex [N-Term]; 1xPhospho [S3(100)]	E7EVA0 1xPhospho [S524(100)]	E7EVA0 [522-535]	MAP4	0.496902	0.481283	0.487446	0.506461	0.489128	0.478898	0.517987	0.511977	0.508966
E7EVA0	[K].DMSPLSETEMALGK.[D]	1xOxidation [M2]; 1xTMT6plex [K14]; 1xTMT6plex [N-Term]; 2xPhospho [S3(100); S6(100)]	E7EVA0 2xPhospho [S524(100); S527(100)]	E7EVA0 [522-535]	MAP4	0.216254	0.198659	0.184029	0.212365	0.182465	0.209552	0.187922	0.209968	0.206739
E7EVA0	[K].DVPPLSETEATPVPIK.[D]	1xTMT6plex [K16]; 1xTMT6plex [N-Term]; 1xPhospho [S6(100)]	E7EVA0 1xPhospho [S597(100)]	E7EVA0 [592-607]	MAP4	0.323757	0.311579	0.305732	0.32155	0.307524	0.315172	0.279177	0.300594	0.314232
E7EVA0	[K].DVTPPPETEVVLIK.[N]	1xTMT6plex [K14]; 1xTMT6plex [N-Term]; 1xPhospho [T3(100)]	E7EVA0 1xPhospho [T538(100)]	E7EVA0 [536-549]	MAP4	0.621738	0.608414	0.619499	0.629498	0.619378	0.610137	0.61909	0.614339	0.608965
E7EVA0	[K].VDLTLLSPK.[S]	1xTMT6plex [K9]; 1xTMT6plex [N-Term]; 1xPhospho [S7(100)]	E7EVA0 1xPhospho [S1679(100)]	E7EVA0 [1673-1681]	MAP4	0.333725	0.326438	0.317429	0.315687	0.332693	0.304457	0.305727	0.302143	0.293558
E7EVA0	[K].CSLPAEEDSVLEK.[L]	1xCarbamidomethyl [C1]; 1xTMT6plex [K13]; 1xTMT6plex [N-Term]; 1xPhospho [S2(100)]	E7EVA0 1xPhospho [S653(100)]	E7EVA0 [652-664]	MAP4	0.343568	0.337258	0.344442	0.346298	0.331595	0.331329	0.328552	0.318624	0.322055
E7EVA0	[K].VALSSETEVALAR.[D]	1xTMT6plex [N-Term]; 1xPhospho [S4(99.7)]	E7EVA0 1xPhospho [S456(99.7)]	E7EVA0 [453-465]	MAP4	0.243311	0.2667	0.269253	0.303321	0.328595	0.291923	0.230478	0.244075	0.265498
E7EVA0	[K].GISEDSHLESLQDVGQSAAPTFMISPETVTGTGK.[K]	1xTMT6plex [K34]; 1xTMT6plex [N-Term]; 1xPhospho [S/T]	NA	E7EVA0 [617-650]	MAP4	0.407832	0.40821	0.413248	0.392342	0.406136	0.393297	0.322563	0.333164	0.33197
E7EVA0	[K].DMSPLSETEMALGKDVTPPPETEVVLIK.[N]	1xOxidation [M]; 2xTMT6plex [K14; K28]; 1xTMT6plex [N-Term]; 1xPhospho [T17(100)]	E7EVA0 1xPhospho [T538(100)]	E7EVA0 [522-549]	MAP4	0.380777	0.373601	0.37541	0.378113	0.377605	0.370487	0.36979	0.376614	0.373547
E7EWN3	[R].GSLSPGGER.[A]	1xTMT6plex [N-Term]; 1xPhospho [S4(100)]	E7EWN3 1xPhospho [S1062(100)]	E7EWN3 [1059-1067]	SETD5	0.762103	0.754274	0.751713	0.784629	0.732791	0.735945	0.685546	0.663694	0.724648
E7EWN3	[R].SDLNGLPSPVEER.[C]	1xDeamidated [N4]; 1xTMT6plex [N-Term]; 1xPhospho [S8(100)]	E7EWN3 1xPhospho [S91(100)]	E7EWN3 [84-96]	SETD5	0.424315	0.451214	0.458647	0.473426	0.410507	0.38295	0.409669	0.438164	0.420406
E7EWN3	[R].RSSQAGDIAAEK.[L]	1xTMT6plex [K12]; 1xTMT6plex [N-Term]; 1xPhospho [S]	NA	E7EWN3 [608-619]	SETD5	0.593485	0.546014	0.586729	0.581891	0.597668	0.567544	0.6119	0.587849	0.630267
E7EWN3	[K].GEPSPTWESNITEK.[D]	1xTMT6plex [K14]; 1xTMT6plex [N-Term]; 1xPhospho [S4(100)]	E7EWN3 1xPhospho [S1217(100)]	E7EWN3 [1214-1227]	SETD5	0.50826	0.498874	0.504901	0.505762	0.508009	0.460326	0.414042	0.472312	0.434001
E7EX17	[R].SQSSDTEQQSPTSGGGK.[V]	1xTMT6plex [K17]; 1xTMT6plex [N-Term]; 2xPhospho [S4(99.6); S10(100)]	E7EX17 2xPhospho [S503(99.6); S509(100)]	E7EX17 [500-516]	EIF4B	0.509627	0.505306	0.502754	0.506435	0.498656	0.498234	0.509453	0.519665	0.511405
E7EX17	[R].SQSSDTEQQSPTSGGGK.[V]	1xTMT6plex [K17]; 1xTMT6plex [N-Term]; 1xPhospho [S3(99.6)]	E7EX17 1xPhospho [S502(99.6)]	E7EX17 [500-516]	EIF4B	0.658476	0.653456	0.657569	0.651173	0.649412	0.647568	0.651053	0.660659	0.659252
E7EX17	[R].SQSSDTEQQSPTSGGGK.[V]	1xDeamidated [Q]; 1xTMT6plex [K17]; 1xTMT6plex [N-Term]; 1xPhospho [S3(99.5)]	E7EX17 1xPhospho [S502(99.5)]	E7EX17 [500-516]	EIF4B	0.579214	0.574383	0.568252	0.572018	0.568619	0.565862	0.575285	0.580219	0.581013
E7EX17	[R].ARPATDSFDDYPPR.[R]	1xTMT6plex [N-Term]; 1xPhospho [S7(99.6)]	E7EX17 1xPhospho [S207(99.6)]	E7EX17 [201-214]	EIF4B	0.287069	0.268508	0.259414	0.2775	0.219208	0.25496	0.259633	0.269586	0.274263
E7EX17	[R].ESEKSLENETLNK.[E]	2xTMT6plex [K4; K13]; 1xTMT6plex [N-Term]; 1xPhospho [S/T]	NA	E7EX17 [446-458]	EIF4B	0.291095	0.25721	0.283383	0.274781	0.26885	0.270041	0.221402	0.251748	0.257072
E7EX17	[R].SQSSDTEQQSPTSGGGK.[V]	1xDeamidated [Q]; 1xTMT6plex [K17]; 1xTMT6plex [N-Term]; 2xPhospho [S10(100); S/T]	E7EX17 2xPhospho [S509(100); S/T]	E7EX17 [500-516]	EIF4B	0.246448	0.263392	0.251995	0.227403	0.240509	0.220778	0.259633	0.297446	0.260278
E7EX17	[K].SLENETLNK.[E]	1xTMT6plex [K9]; 1xTMT6plex [N-Term]; 1xPhospho [S1(100)]	E7EX17 1xPhospho [S450(100)]	E7EX17 [450-458]	EIF4B	0.449589	0.444593	0.446644	0.454344	0.441855	0.413014	0.407981	0.403645	0.412926
E7EX17	[R].TGSESSQTGTSTTSSR.[SN]	2xPhospho [S3(100); S5(100)]; 1xTMT6plex [N-Term]	E7EX17 2xPhospho [S422(100); S424(100)]	E7EX17 [420-435]	EIF4B	0.279139	0.309065	0.32464	0.294174	0.297793	0.361211	0.296701	0.306666	0.291319
E9PAU2	[K].MSPPPSGFGER.[S]	1xTMT6plex [N-Term]; 1xPhospho [S2(100)]	E9PAU2 1xPhospho [S634(100)]	E9PAU2 [633-643]	RAVER1	0.540425	0.534318	0.52888	0.530981	0.523067	0.517997	0.472696	0.489616	0.515502
E9PAU2	[R].EALGLGPPAAQLTPPPAPVGLR.[G]	1xTMT6plex [N-Term]; 1xPhospho [T13(100)]	E9PAU2 1xPhospho [T480(100)]	E9PAU2 [468-489]	RAVER1	0.412677	0.402285	0.417285	0.433242	0.419407	0.428077	0.366076	0.363352	0.417042
E9PAU2	[R].LLSPLSSAR.[L]	1xTMT6plex [N-Term]; 1xPhospho [S3(100)]	E9PAU2 1xPhospho [S584(100)]	E9PAU2 [582-590]	RAVER1	0.371985	0.386308	0.375068	0.359046	0.375678	0.356035	0.253229	0.303504	0.343026
E9PAU2	[R].EALGLGPPAAQLTPPPAPVGLR.[G]	1xDeamidated [Q11]; 1xTMT6plex [N-Term]; 1xPhospho [T13(100)]	E9PAU2 1xPhospho [T480(100)]	E9PAU2 [468-489]	RAVER1	0.247854	0.281957	0.247502	0.25415	0.25524	0.285685	0.233138	0.256188	0.256256
E9PAU2	[K].MSPPPSGFGER.[S]	1xOxidation [M1]; 1xTMT6plex [N-Term]; 1xPhospho [S2(100)]	E9PAU2 1xPhospho [S634(100)]	E9PAU2 [633-643]	RAVER1	0.578845	0.582794	0.586113	0.586609	0.592522	0.57155	0.558063	0.549255	0.562319
E9PAV3	[K].VQGEAVSNIQENTQTPTVQEESEEEEVDETGVEVK.[D]	1xTMT6plex [K35]; 1xTMT6plex [N-Term]; 1xPhospho [S22(99.6)]	E9PAV3 1xPhospho [S2029(99.6)]	E9PAV3 [2008-2042]	NACA	0.529661	0.511601	0.514638	0.504167	0.502549	0.493717	0.542843	0.551772	0.536035
E9PBG7	[R].SGSPTVPIK.[-]	1xTMT6plex [K9]; 1xTMT6plex [N-Term]; 1xPhospho [S3(100)]	E9PBG7 1xPhospho [S506(100)]	E9PBG7 [504-512]	CAMK2D	0.855779	0.846397	0.821627	0.859501	0.833488	0.802272	0.836966	0.855083	0.830016
E9PC69	[R].SRNSPLLER.[A]	1xTMT6plex [N-Term]; 1xPhospho [S4(100)]	E9PC69 1xPhospho [S485(100)]	E9PC69 [482-490]	MARK2	0.521218	0.546364	0.520975	0.516936	0.536324	0.524846	0.445042	0.465915	0.50721
E9PC69	[R].GASGSIFSK.[F]	1xTMT6plex [K9]; 1xTMT6plex [N-Term]; 1xPhospho [S3(100)]	E9PC69 1xPhospho [S630(100)]	E9PC69 [628-636]	MARK2	0.541979	0.582718	0.495046	0.475932	0.48526	0.503429	0.507357	0.531285	0.616895
E9PC69	[R].ASLGQASIQNGK.[D]	1xDeamidated [N10]; 1xTMT6plex [K12]; 1xTMT6plex [N-Term]; 1xPhospho [S2(100)]	E9PC69 1xPhospho [S492(100)]	E9PC69 [491-502]	MARK2	0.408277	0.305428	0.387536	0.361459	0.424242	0.405162	0.281112	0.400259	0.474734
E9PC69	[R].STFHAGQLR.[Q]	1xTMT6plex [N-Term]; 1xPhospho [T2(100)]	E9PC69 1xPhospho [T595(100)]	E9PC69 [594-602]	MARK2	0.558027	0.656309	0.584798	0.580072	0.554653	0.595562	0.558785	0.604206	0.768172
E9PCH4	[R].RSSLLNAK.[K]	1xTMT6plex [K8]; 1xTMT6plex [N-Term]; 1xPhospho [S]	NA	E9PCH4 [1142-1149]	none	0.524424	0.540149	0.5152	0.513981	0.510199	0.504838	0.476585	0.493738	0.507744
E9PF82	[K].ENFSGGTSLWQNI.[-]	1xTMT6plex [N-Term]; 1xPhospho [S/T]	NA	E9PF82 [521-533]	CAMK2D	0.345656	0.300817	0.327064	0.294244	0.291554	0.320569	0.282493	0.276068	0.35943
E9PK25	[K].SSTPEEVK.[K]	1xTMT6plex [K8]; 1xTMT6plex [N-Term]; 1xPhospho [S2(100)]	E9PK25 1xPhospho [S62(100)]	E9PK25 [61-68]	CFL1	0.406835	0.390775	0.406483	0.419234	0.407964	0.397029	0.418362	0.429571	0.424763
E9PK25	[K].LGGSAVISLEGKPL.[-]	1xTMT6plex [K12]; 1xTMT6plex [N-Term]; 1xPhospho [S4(100)]	E9PK25 1xPhospho [S194(100)]	E9PK25 [191-204]	CFL1	0.359859	0.349668	0.350144	0.344325	0.341197	0.354867	0.350666	0.347309	0.359447
E9PKC0	[K].VTSPLQSPTK.[A]	1xDeamidated [Q6]; 1xTMT6plex [K10]; 1xTMT6plex [N-Term]; 1xPhospho [S3(99.6)]	E9PKC0 1xPhospho [S903(99.6)]	E9PKC0 [901-910]	PLEKHA7	0.381344	0.42508	0.405103	0.397736	0.402863	0.359449	0.381179	0.377378	0.407587
E9PKC0	[K].VTSPLQSPTK.[A]	1xTMT6plex [K10]; 1xTMT6plex [N-Term]; 1xPhospho [S7(100)]	E9PKC0 1xPhospho [S907(100)]	E9PKC0 [901-910]	PLEKHA7	0.611774	0.617656	0.637375	0.634478	0.615262	0.603069	0.59874	0.624399	0.611371
E9PKC0	[R].SVDISLGDSPR.[R]	1xTMT6plex [N-Term]; 1xPhospho [S9(100)]	E9PKC0 1xPhospho [S612(100)]	E9PKC0 [604-614]	PLEKHA7	0.322368	0.352673	0.422596	0.370152	0.372704	0.314961	0.352244	0.304986	0.337053
E9PMS6	[K].IIGSPETK.[W]	1xTMT6plex [K8]; 1xTMT6plex [N-Term]; 1xPhospho [S4(100)]	E9PMS6 1xPhospho [S721(100)]	E9PMS6 [718-725]	LMO7	0.390496	0.392834	0.391315	0.395449	0.373696	0.367096	0.329076	0.332627	0.332393
E9PNI7	[K].AGPVSPGCVK.[L]	1xCarbamidomethyl [C8]; 1xTMT6plex [K10]; 1xTMT6plex [N-Term]; 1xPhospho [S5(100)]	E9PNI7 1xPhospho [S443(100)]	E9PNI7 [439-448]	PARP10	0.525523	0.534981	0.508085	0.547272	0.525031	0.513394	0.482502	0.482992	0.497508
E9PPM1	[K].HSQTDLVSR.[L]	1xTMT6plex [N-Term]; 1xPhospho [S2(100)]	E9PPM1 1xPhospho [S14(100)]	E9PPM1 [13-21]	TP53I11	0.759533	0.758588	0.756368	0.768597	0.757273	0.746124	0.735287	0.73975	0.781599
E9PPM1	[K].KHSQTDLVSR.[L]	1xTMT6plex [K1]; 1xTMT6plex [N-Term]; 1xPhospho [S3(100)]	E9PPM1 1xPhospho [S14(100)]	E9PPM1 [12-21]	TP53I11	0.750345	0.756319	0.749531	0.758829	0.766802	0.753401	0.738714	0.755741	0.791312
E9PRY8	[R].ATAPQTQHVSPMR.[Q]	1xOxidation [M12]; 1xTMT6plex [N-Term]; 1xPhospho [S10(100)]	E9PRY8 1xPhospho [S549(100)]	E9PRY8 [540-552]	EEF1D	0.612039	0.617383	0.608159	0.601776	0.607406	0.60992	0.578549	0.583205	0.59119
E9PRY8	[R].ATAPQTQHVSPMR.[Q]	1xDeamidated [Q]; 1xOxidation [M12]; 1xTMT6plex [N-Term]; 1xPhospho [S10(100)]	E9PRY8 1xPhospho [S549(100)]	E9PRY8 [540-552]	EEF1D	0.542158	0.543839	0.548833	0.544947	0.549307	0.545334	0.519723	0.525135	0.521045
E9PRY8	[R].ATAPQTQHVSPMR.[Q]	1xDeamidated [Q]; 1xTMT6plex [N-Term]; 1xPhospho [S10(100)]	E9PRY8 1xPhospho [S549(100)]	E9PRY8 [540-552]	EEF1D	0.500493	0.505656	0.490473	0.488739	0.496912	0.492535	0.469836	0.46378	0.474452
E9PRY8	[R].ATAPQTQHVSPMR.[Q]	2xDeamidated [Q5; Q7]; 1xOxidation [M12]; 1xTMT6plex [N-Term]; 1xPhospho [S10(100)]	E9PRY8 1xPhospho [S549(100)]	E9PRY8 [540-552]	EEF1D	0.331741	0.335804	0.348702	0.326983	0.337611	0.335819	0.323194	0.3077	0.314947
E9PRY8	[R].ATAPQTQHVSPMR.[Q]	2xDeamidated [Q5; Q7]; 1xTMT6plex [N-Term]; 1xPhospho [S10(100)]	E9PRY8 1xPhospho [S549(100)]	E9PRY8 [540-552]	EEF1D	0.369216	0.371379	0.370051	0.368334	0.382941	0.352744	0.334393	0.35441	0.350737
E9PRY8	[R].QENGASVILR.[D]	1xDeamidated [N3]; 1xTMT6plex [N-Term]; 1xPhospho [S6(100)]	E9PRY8 1xPhospho [S460(100)]	E9PRY8 [455-464]	EEF1D	0.271382	0.280218	0.253489	0.266511	0.268872	0.246154	0.225091	0.19913	0.277095
E9PRY8	[R].ATAPQTQHVSPMR.[Q]	1xTMT6plex [N-Term]; 1xPhospho [S10(100)]	E9PRY8 1xPhospho [S549(100)]	E9PRY8 [540-552]	EEF1D	0.527711	0.53136	0.535542	0.521571	0.524761	0.519687	0.495581	0.493046	0.49531
E9PSH4	[R].LSKSQGGEEEGPLSDK.[C]	2xTMT6plex [K3; K16]; 1xTMT6plex [N-Term]; 1xPhospho [S4(99.7)]	E9PSH4 1xPhospho [S75(99.7)]	E9PSH4 [72-87]	MAF1	0.55886	0.529397	0.526229	0.537077	0.50507	0.531304	0.419618	0.432142	0.467017
E9PSH4	[K].SQGGEEEGPLSDK.[C]	1xTMT6plex [K13]; 1xTMT6plex [N-Term]; 1xPhospho [S1(100)]	E9PSH4 1xPhospho [S75(100)]	E9PSH4 [75-87]	MAF1	0.714083	0.727105	0.711183	0.721672	0.716479	0.690229	0.573058	0.592737	0.63456
F2Z2X4	[R].HQQQLLASPGSSTVDNK.[M]	1xTMT6plex [K17]; 1xTMT6plex [N-Term]; 1xPhospho [S8(100)]	F2Z2X4 1xPhospho [S521(100)]	F2Z2X4 [514-530]	XPO4	0.358419	0.314538	0.329034	0.332223	0.318708	0.277745	0.311187	0.321261	0.324807
F5GXV7	[K].TPLENVPGNLSPIKDPDR.[L]	1xTMT6plex [K14]; 1xTMT6plex [N-Term]; 1xPhospho [S11(100)]	F5GXV7 1xPhospho [S1530(100)]	F5GXV7 [1520-1537]	NBEA	0.296067	0.259551	0.25869	0.279149	0.259949	0.2322	0.299721	0.271288	0.224854
F5H1F7	[K].EKDLDLEPLSDLEEGLEETR.[D]	1xTMT6plex [K2]; 1xTMT6plex [N-Term]; 1xPhospho [S10(100)]	F5H1F7 1xPhospho [S1111(100)]	F5H1F7 [1102-1121]	KDM5A	0.477704	0.462747	0.468656	0.484909	0.457963	0.48764	0.421271	0.477743	0.435787
F5H1S1	[K].STLYFNTQEK.[S]	1xTMT6plex [K10]; 1xTMT6plex [N-Term]; 1xPhospho [S1(100)]	F5H1S1 1xPhospho [S39(100)]	F5H1S1 [39-48]	PIGB	0.711611	0.7481	0.727304	0.726372	0.759976	0.752584	0.662824	0.684604	0.771903
F5H269	[K].DCSPSSPLK.[L]	1xCarbamidomethyl [C2]; 1xTMT6plex [K9]; 1xTMT6plex [N-Term]; 1xPhospho [S6(100)]	F5H269 1xPhospho [S1908(100)]	F5H269 [1903-1911]	DMXL1	0.483649	0.472633	0.452191	0.485631	0.483507	0.442314	0.471039	0.455079	0.470587
F5H269	[R].ASSFLDTSK.[D]	1xTMT6plex [K9]; 1xTMT6plex [N-Term]; 1xPhospho [S3(100)]	F5H269 1xPhospho [S1896(100)]	F5H269 [1894-1902]	DMXL1	0.535737	0.556906	0.551294	0.557164	0.567068	0.573018	0.512328	0.560427	0.599979
F5H269	[K].WDSDNDEENEDVPISMK.[E]	1xTMT6plex [K17]; 1xTMT6plex [N-Term]; 1xPhospho [S3(100)]	F5H269 1xPhospho [S1970(100)]	F5H269 [1968-1984]	DMXL1	0.400359	0.387301	0.397277	0.422231	0.395937	0.398843	0.39966	0.368922	0.36691
F5H269	[K].LSEAVWQPEEHYSSSPEK.[I]	1xTMT6plex [K18]; 1xTMT6plex [N-Term]; 1xPhospho [S15(99.5)]	F5H269 1xPhospho [S918(99.5)]	F5H269 [904-921]	DMXL1	0.320565	0.293074	0.290456	0.345779	0.331632	0.320242	0.334501	0.299704	0.317774
F5H269	[K].QSNSSSGLHPPK.[K]	1xTMT6plex [K12]; 1xTMT6plex [N-Term]; 1xPhospho [S4(99.2)]	F5H269 1xPhospho [S1271(99.2)]	F5H269 [1268-1279]	DMXL1	0.332153	0.304708	0.268696	0.341814	0.286613	0.227854	0.284895	0.299704	0.316959
F5H2X7	[K].QAQTQTSPEHLVLQQK.[Q]	1xTMT6plex [K16]; 1xTMT6plex [N-Term]; 1xPhospho [T/S]	NA	F5H2X7 [374-389]	CIZ1	0.415149	0.4269	0.395388	0.422328	0.421069	0.387379	0.359119	0.392859	0.394418
F5H2X7	[K].RTPAPEPEPCEASELPAK.[R]	1xCarbamidomethyl [C10]; 1xTMT6plex [K18]; 1xTMT6plex [N-Term]; 1xPhospho [T2(100)]	F5H2X7 1xPhospho [T274(100)]	F5H2X7 [273-290]	CIZ1	0.548009	0.541888	0.546471	0.547051	0.533387	0.511858	0.527558	0.532571	0.548188
F5H527	[R].LPHSSSSENIK.[S]	1xTMT6plex [K11]; 1xTMT6plex [N-Term]; 1xPhospho [S]	NA	F5H527 [1239-1249]	SSH2	0.725688	0.710055	0.705253	0.719828	0.715902	0.712083	0.684802	0.697185	0.707042
F5H527	[R].SISESFLTVK.[G]	1xTMT6plex [K10]; 1xTMT6plex [N-Term]; 1xPhospho [S1(100)]	F5H527 1xPhospho [S63(100)]	F5H527 [63-72]	SSH2	0.494427	0.50604	0.519708	0.512555	0.500866	0.509874	0.528402	0.552257	0.513984
F5H527	[R].TTNPFYNTM.[-]	1xTMT6plex [N-Term]; 1xPhospho [T8(100)]	F5H527 1xPhospho [T1449(100)]	F5H527 [1442-1450]	SSH2	0.368085	0.381834	0.376768	0.355336	0.319573	0.341162	0.32823	0.333099	0.359201
F5H527	[K].DITTSADQIAEVK.[T]	1xTMT6plex [K13]; 1xTMT6plex [N-Term]; 1xPhospho [S5(99.7)]	F5H527 1xPhospho [S514(99.7)]	F5H527 [510-522]	SSH2	0.64487	0.61288	0.637426	0.640472	0.628111	0.59952	0.600641	0.621538	0.615457
F5H527	[K].DITTSADQIAEVK.[T]	1xDeamidated [Q8]; 1xTMT6plex [K13]; 1xTMT6plex [N-Term]; 1xPhospho [S5(99.7)]	F5H527 1xPhospho [S514(99.7)]	F5H527 [510-522]	SSH2	0.367231	0.359479	0.359087	0.361719	0.334099	0.343089	0.325872	0.339715	0.318379
F5H5P2	[R].IGHHSTSDDSSAYR.[S]	1xTMT6plex [N-Term]; 1xPhospho [S5(99.4)]	F5H5P2 1xPhospho [S371(99.4)]	F5H5P2 [367-380]	none	0.483106	0.493716	0.487767	0.480689	0.489708	0.479817	0.454206	0.445196	0.455218
F5H5P2	[R].SVDEVNYWDK.[Q]	1xTMT6plex [K10]; 1xTMT6plex [N-Term]; 1xPhospho [S1(100)]	F5H5P2 1xPhospho [S381(100)]	F5H5P2 [381-390]	none	0.675642	0.673634	0.682133	0.678939	0.673411	0.653169	0.631796	0.627092	0.632667
F5H619	[R].SAEVDDGAAEK.[E]	1xTMT6plex [K11]; 1xTMT6plex [N-Term]; 1xPhospho [S1(100)]	F5H619 1xPhospho [S1653(100)]	F5H619 [1653-1663]	HEATR5A	0.386453	0.350648	0.362948	0.395655	0.37835	0.343605	0.375748	0.373023	0.378719
F5H7W8	[R].EAAVSASDILQESAIHSPGTVEK.[E]	1xDeamidated [Q11]; 1xTMT6plex [K23]; 1xTMT6plex [N-Term]; 1xPhospho [S17(100)]	F5H7W8 1xPhospho [S180(100)]	F5H7W8 [164-186]	C12orf43	0.377377	0.396149	0.349034	0.390339	0.377933	0.395919	0.318565	0.310783	0.349344
F5H7W8	[R].EAAVSASDILQESAIHSPGTVEK.[E]	1xTMT6plex [K23]; 1xTMT6plex [N-Term]; 1xPhospho [S17(100)]	F5H7W8 1xPhospho [S180(100)]	F5H7W8 [164-186]	C12orf43	0.615255	0.636784	0.635702	0.620011	0.626424	0.600495	0.615578	0.612616	0.624976
F8VQD4	[K].DVTEESVTEDDKRR.[N]	1xTMT6plex [K12]; 1xTMT6plex [N-Term]; 1xPhospho [S6(100)]	F8VQD4 1xPhospho [S28(100)]	F8VQD4 [23-36]	C12orf75	0.385456	0.411416	0.400159	0.373053	0.397007	0.379541	0.346197	0.380333	0.415551
F8VQD4	[K].DVTEESVTEDDKR.[R]	1xTMT6plex [K12]; 1xTMT6plex [N-Term]; 1xPhospho [S6(100)]	F8VQD4 1xPhospho [S28(100)]	F8VQD4 [23-35]	C12orf75	0.358331	0.317879	0.351269	0.38268	0.384589	0.306741	0.340673	0.31376	0.326448
F8VQD4	[K].DVTEESVTEDDK.[R]	1xTMT6plex [K12]; 1xTMT6plex [N-Term]; 1xPhospho [S6(100)]	F8VQD4 1xPhospho [S28(100)]	F8VQD4 [23-34]	C12orf75	0.550361	0.55774	0.561775	0.549357	0.536705	0.546595	0.536315	0.530217	0.524312
F8VU11	[R].GSPSSHLLGADHGLR.[K]	1xTMT6plex [N-Term]; 1xPhospho [S2(100)]	F8VU11 1xPhospho [S785(100)]	F8VU11 [784-798]	PRPF40B	0.659019	0.755486	0.72594	0.719406	0.705851	0.686972	0.71822	0.650967	0.666873
F8VU11	[R].ELQQAELPNRSPGFGIK.[K]	1xDeamidated [Q/N]; 1xTMT6plex [K17]; 1xTMT6plex [N-Term]; 1xPhospho [S11(100)]	F8VU11 1xPhospho [S853(100)]	F8VU11 [843-859]	PRPF40B	0.472937	0.366794	0.506011	0.469787	0.479965	0.478618	0.423098	0.453257	0.436387
F8VU11	[R].ELQQAELPNRSPGFGIK.[K]	1xTMT6plex [K17]; 1xTMT6plex [N-Term]; 1xPhospho [S11(100)]	F8VU11 1xPhospho [S853(100)]	F8VU11 [843-859]	PRPF40B	0.774117	0.807806	0.797222	0.799243	0.816219	0.752825	0.778788	0.755783	0.764751
F8VWL3	[R].SADLPHSFK.[L]	1xTMT6plex [K9]; 1xTMT6plex [N-Term]; 1xPhospho [S1(100)]	F8VWL3 1xPhospho [S839(100)]	F8VWL3 [839-847]	FGD4	0.538435	0.542392	0.514626	0.515872	0.534496	0.514414	0.509329	0.495626	0.509267
F8VWT9	[R].TEGTPPPPGQPAK.[G]	1xTMT6plex [K13]; 1xTMT6plex [N-Term]; 1xPhospho [T4(100)]	F8VWT9 1xPhospho [T2368(100)]	F8VWT9 [2365-2377]	HECTD4	0.560279	0.542575	0.552332	0.557572	0.553679	0.539705	0.555338	0.55708	0.530952
F8VWT9	[R].SISGTPAETPACK.[S]	1xCarbamidomethyl [C12]; 1xTMT6plex [K13]; 1xTMT6plex [N-Term]; 1xPhospho [S3(99.5)]	F8VWT9 1xPhospho [S1363(99.5)]	F8VWT9 [1361-1373]	HECTD4	0.269424	0.261877	0.263912	0.317377	0.298755	0.301823	0.26747	0.248738	0.297663
F8VX04	[R].RSLTNSHLEK.[K]	1xDeamidated [N5]; 1xTMT6plex [K10]; 1xTMT6plex [N-Term]; 1xPhospho [S2(100)]	F8VX04 1xPhospho [S52(100)]	F8VX04 [51-60]	SLC38A1	0.505743	0.51459	0.533051	0.519948	0.514668	0.512022	0.564584	0.57295	0.546222
F8VX04	[R].RSLTNSHLEK.[K]	1xTMT6plex [K10]; 1xTMT6plex [N-Term]; 2xPhospho [S2(100); S6(100)]	F8VX04 2xPhospho [S52(100); S56(100)]	F8VX04 [51-60]	SLC38A1	0.350127	0.340434	0.363973	0.356701	0.360816	0.349604	0.389249	0.411299	0.396521
F8VX04	[R].RSLTNSHLEK.[K]	1xTMT6plex [K10]; 1xTMT6plex [N-Term]; 1xPhospho [S2(100)]	F8VX04 1xPhospho [S52(100)]	F8VX04 [51-60]	SLC38A1	0.334861	0.369359	0.359493	0.366873	0.297723	0.363328	0.384466	0.381253	0.382798
F8VX04	[R].SLTNSHLEK.[K]	1xDeamidated [N4]; 1xTMT6plex [K9]; 1xTMT6plex [N-Term]; 1xPhospho [S1(100)]	F8VX04 1xPhospho [S52(100)]	F8VX04 [52-60]	SLC38A1	0.772112	0.780169	0.781086	0.767032	0.774745	0.786834	0.81325	0.825361	0.827073
F8VX04	[R].SLTNSHLEK.[K]	1xTMT6plex [K9]; 1xTMT6plex [N-Term]; 2xPhospho [S1(99.7); S5(100)]	F8VX04 2xPhospho [S52(99.7); S56(100)]	F8VX04 [52-60]	SLC38A1	0.595967	0.57998	0.597277	0.577707	0.587559	0.588364	0.624041	0.638579	0.664482
F8VX04	[R].SLTNSHLEK.[K]	1xTMT6plex [K9]; 1xTMT6plex [N-Term]; 1xPhospho [S1(100)]	F8VX04 1xPhospho [S52(100)]	F8VX04 [52-60]	SLC38A1	0.722198	0.722222	0.732671	0.715044	0.72647	0.745336	0.779199	0.791532	0.789609
F8VX10	[K].TELGSQTPESSR.[S]	1xTMT6plex [N-Term]; 1xPhospho [T7(100)]	F8VX10 1xPhospho [T314(100)]	F8VX10 [308-319]	KANSL2	0.334092	0.371088	0.360737	0.364096	0.34472	0.285845	0.338717	0.338354	0.346452
F8W7S1	[R].QAEDEACGSIK.[L]	1xCarbamidomethyl [C7]; 1xTMT6plex [K11]; 1xTMT6plex [N-Term]; 1xPhospho [S9(100)]	F8W7S1 1xPhospho [S242(100)]	F8W7S1 [234-244]	FAM73A	0.375032	0.425468	0.412717	0.395616	0.416117	0.368964	0.376147	0.352745	0.395972
F8W8D3	[R].CDGDASPPSPAR.[W]	1xCarbamidomethyl [C1]; 1xTMT6plex [N-Term]; 1xPhospho [S9(100)]	F8W8D3 1xPhospho [S23(100)]	F8W8D3 [15-26]	SLBP	0.510575	0.491985	0.495363	0.515084	0.489236	0.408508	0.476637	0.452307	0.457805
F8W930	[K].ISYIPDEEVSSPSPPQR.[A]	1xTMT6plex [N-Term]; 1xPhospho [S11(100)]	F8W930 1xPhospho [S168(100)]	F8W930 [158-174]	IGF2BP2	0.386444	0.391089	0.387115	0.379072	0.389316	0.387757	0.373757	0.37781	0.381345
F8WA39	[R].GSSPSHSATSVHTSV.[-]	1xTMT6plex [N-Term]; 1xPhospho [T9(98)]	F8WA39 1xPhospho [S663(100)]	F8WA39 [659-673]	MTMR1	0.269998	0.281228	0.277478	0.316152	0.301241	0.254467	0.204094	0.259911	0.242185
F8WA39	[R].QPSVETLDSPTGSHVEWCK.[Q]	1xCarbamidomethyl [C18]; 1xTMT6plex [K19]; 1xTMT6plex [N-Term]; 1xPhospho [S3(100)]	F8WA39 1xPhospho [S43(100)]	F8WA39 [41-59]	MTMR1	0.427296	0.410045	0.423007	0.415214	0.414485	0.420786	0.40498	0.418069	0.429065
F8WAL6	[R].NMAPSQQSPVR.[T]	1xOxidation [M2]; 1xTMT6plex [N-Term]; 1xPhospho [S8(100)]	F8WAL6 1xPhospho [S227(100)]	F8WAL6 [220-230]	ABI2	0.386011	0.412648	0.360933	0.384986	0.410701	0.419727	0.388381	0.382008	0.396338
F8WAL6	[R].NMAPSQQSPVR.[T]	1xTMT6plex [N-Term]; 1xPhospho [S8(100)]	F8WAL6 1xPhospho [S227(100)]	F8WAL6 [220-230]	ABI2	0.622001	0.594703	0.59631	0.624315	0.61864	0.579781	0.548689	0.520359	0.555006
F8WAL6	[R].HTPPTIGGSLPYR.[R]	1xTMT6plex [N-Term]; 1xPhospho [S9(100)]	F8WAL6 1xPhospho [S368(100)]	F8WAL6 [360-372]	ABI2	0.715804	0.724937	0.693032	0.747594	0.743407	0.72696	0.656355	0.68143	0.727817
F8WAL6	[R].NMAPSQQSPVR.[T]	1xDeamidated [Q/N]; 1xTMT6plex [N-Term]; 1xPhospho [S8(100)]	F8WAL6 1xPhospho [S227(100)]	F8WAL6 [220-230]	ABI2	0.444906	0.442356	0.423745	0.441892	0.406508	0.387043	0.330849	0.39537	0.409059
G3V1S3	[R].RLSITSLTGK.[N]	1xTMT6plex [K10]; 1xTMT6plex [N-Term]; 1xPhospho [S3(100)]	G3V1S3 1xPhospho [S1111(100)]	G3V1S3 [1109-1118]	DENND5B	0.65916	0.6224	0.658825	0.678587	0.577543	0.620507	0.68422	0.642475	0.696328
G3V599	[R].APSDTGSLSPPWDQDRR.[M]	1xTMT6plex [N-Term]; 2xPhospho [S7(100); S9(100)]	G3V599 2xPhospho [S1129(100); S1131(100)]	G3V599 [1123-1139]	CTAGE5	0.356006	0.345693	0.327731	0.326809	0.332957	0.361369	0.385013	0.367591	0.363605
G3V599	[R].FCSNSGRLSGPAELR.[S]	1xCarbamidomethyl [C2]; 1xTMT6plex [N-Term]; 1xPhospho [S9(100)]	G3V599 1xPhospho [S1170(100)]	G3V599 [1162-1176]	CTAGE5	0.225167	0.254507	0.285445	0.272498	0.262121	0.240788	0.235495	0.160023	0.23767
G3V599	[R].SFNMPSLDK.[M]	1xTMT6plex [K9]; 1xTMT6plex [N-Term]; 1xPhospho [S6(100)]	G3V599 1xPhospho [S1182(100)]	G3V599 [1177-1185]	CTAGE5	0.506765	0.496522	0.488296	0.48241	0.489251	0.46671	0.476102	0.479597	0.509447
G3V599	[R].SFNMPSLDK.[M]	1xOxidation [M4]; 1xTMT6plex [K9]; 1xTMT6plex [N-Term]; 1xPhospho [S6(100)]	G3V599 1xPhospho [S1182(100)]	G3V599 [1177-1185]	CTAGE5	0.443603	0.43587	0.441703	0.438921	0.414066	0.417855	0.405153	0.423528	0.434219
G3V599	[R].SNSELEDEILCLEK.[ED]	1xCarbamidomethyl [C11]; 1xTMT6plex [K14]; 1xTMT6plex [N-Term]; 1xPhospho [S3(99.8)]	G3V599 1xPhospho [S674(99.8)]	G3V599 [672-685]	CTAGE5	0.266544	0.286208	0.259447	0.282065	0.252224	0.240788	0.340339	0.33036	0.331624
G3V599	[R].APSDTGSLSPPWDQDRR.[M]	1xTMT6plex [N-Term]; 1xPhospho [S9(100)]	G3V599 1xPhospho [S1131(100)]	G3V599 [1123-1139]	CTAGE5	0.322961	0.316247	0.31126	0.314269	0.30966	0.303828	0.318748	0.325712	0.322067
G3V599	[R].LSGPAELR.[S]	1xTMT6plex [N-Term]; 1xPhospho [S2(100)]	G3V599 1xPhospho [S1170(100)]	G3V599 [1169-1176]	CTAGE5	0.341366	0.349189	0.331058	0.350087	0.363625	0.341885	0.314871	0.307986	0.33572
G3V599	[R].AFLSPPTLLEGPLR.[L]	1xTMT6plex [N-Term]; 1xPhospho [S4(100)]	G3V599 1xPhospho [S1071(100)]	G3V599 [1068-1081]	CTAGE5	0.429651	0.416391	0.402871	0.423412	0.42691	0.427139	0.408323	0.414096	0.456828
G5E9M7	[R].TGPPPISPSKR.[K]	1xTMT6plex [K10]; 1xTMT6plex [N-Term]; 1xPhospho [S7(100)]	G5E9M7 1xPhospho [S58(100)]	G5E9M7 [52-62]	VGLL4	0.445894	0.452223	0.433154	0.508639	0.491014	0.43472	0.430948	0.4447	0.476046
G5E9M7	[R].TGPPPISPSK.[R]	1xTMT6plex [K10]; 1xTMT6plex [N-Term]; 1xPhospho [S7(100)]	G5E9M7 1xPhospho [S58(100)]	G5E9M7 [52-61]	VGLL4	0.620149	0.636033	0.620639	0.688873	0.667102	0.60428	0.59111	0.574089	0.646954
G5E9M7	[K].NSLDASRPAGLSPTLTPGER.[Q]	1xTMT6plex [N-Term]; 1xPhospho [S12(100)]	G5E9M7 1xPhospho [S155(100)]	G5E9M7 [144-163]	VGLL4	0.438047	0.455741	0.499687	0.465745	0.486199	0.449388	0.477213	0.455576	0.514392
G5EA30	[K].LDFLPEMMVDHCSLNSSPVSK.[K]	1xCarbamidomethyl [C12]; 1xTMT6plex [K21]; 1xTMT6plex [N-Term]; 1xPhospho [S]	NA	G5EA30 [6-26]	CELF1	0.400512	0.416041	0.402031	0.408761	0.410354	0.41717	0.409926	0.415894	0.412663
H0Y4E8	[K].QLSADSAEAHSLNVNR.[F]	1xTMT6plex [N-Term]; 1xPhospho [S3(100)]	H0Y4E8 1xPhospho [S908(100)]	H0Y4E8 [906-921]	SIK3	0.396247	0.347903	0.398883	0.346604	0.388335	0.346739	0.359933	0.395627	0.388722
H0Y4E8	[R].RASDGGANIQLHAQQLLK.[R]	1xTMT6plex [K18]; 1xTMT6plex [N-Term]; 1xPhospho [S3(100)]	H0Y4E8 1xPhospho [S545(100)]	H0Y4E8 [543-560]	SIK3	0.569407	0.577982	0.572202	0.580719	0.559854	0.594185	0.496011	0.554984	0.592243
H0Y5B0	[K].SSHETLNIVEEK.[KS]	1xTMT6plex [K12]; 1xTMT6plex [N-Term]; 1xPhospho [S2(99.9)]	H0Y5B0 1xPhospho [S226(99.9)]	H0Y5B0 [225-236]	EPB41L2	0.842036	0.849725	0.845436	0.820411	0.845325	0.818333	0.786412	0.771447	0.802492
H0Y5B0	[K].SSHETLNIVEEK.[KS]	1xDeamidated [N7]; 1xTMT6plex [K12]; 1xTMT6plex [N-Term]; 1xPhospho [S/T]	NA	H0Y5B0 [225-236]	EPB41L2	0.600695	0.606205	0.586823	0.574873	0.59875	0.554384	0.555757	0.535417	0.551506
H0Y5K5	[K].DGIPVSSEAERHELGK.[V]	1xTMT6plex [K16]; 1xTMT6plex [N-Term]; 1xPhospho [S6(99.7)]	H0Y5K5 1xPhospho [S115(99.7)]	H0Y5K5 [110-125]	ERGIC3	0.451532	0.443953	0.451084	0.43444	0.436589	0.443806	0.434748	0.439141	0.442922
H0Y5K5	[K].DGIPVSSEAER.[H]	1xTMT6plex [N-Term]; 1xPhospho [S6(99.6)]	H0Y5K5 1xPhospho [S115(99.6)]	H0Y5K5 [110-120]	ERGIC3	0.387584	0.380879	0.382499	0.385219	0.390582	0.373191	0.373451	0.338533	0.360523
H0Y8C2	[R].YFQISQDEDESESED.[-]	1xTMT6plex [N-Term]; 1xPhospho [S11(100)]	H0Y8C2 1xPhospho [S138(100)]	H0Y8C2 [128-142]	RPL22L1	0.520012	0.53332	0.501121	0.498382	0.490229	0.512084	0.508641	0.555339	0.537503
H0YBA3	[R].MSPVDFHTPSSPK.[S]	1xTMT6plex [K13]; 1xTMT6plex [N-Term]; 1xPhospho [S2(100)]	H0YBA3 1xPhospho [S508(100)]	H0YBA3 [507-519]	NRG1	0.572342	0.574429	0.587049	0.576233	0.572484	0.53987	0.578014	0.608507	0.605504
H0YBQ0	[R].SPPQSPGPGK.[A]	1xDeamidated [Q4]; 1xTMT6plex [K10]; 1xTMT6plex [N-Term]; 1xPhospho [S1(100)]	H0YBQ0 1xPhospho [S4(100)]	H0YBQ0 [4-13]	TXNRD3	0.39897	0.401545	0.414543	0.426818	0.40774	0.365924	0.363	0.310013	0.398081
H0YBQ0	[R].SPPQSPGPGK.[A]	1xTMT6plex [K10]; 1xTMT6plex [N-Term]; 1xPhospho [S1(100)]	H0YBQ0 1xPhospho [S4(100)]	H0YBQ0 [4-13]	TXNRD3	0.334706	0.323486	0.271688	0.313235	0.340634	0.331804	0.302338	0.3251	0.36011
H0YEM9	[K].SYIVMSPESPVK.[C]	1xTMT6plex [K12]; 1xTMT6plex [N-Term]; 1xPhospho [S9(100)]	H0YEM9 1xPhospho [S191(100)]	H0YEM9 [183-194]	ZBTB44	0.436112	0.445569	0.497637	0.527429	0.503896	0.476333	0.428766	0.452366	0.475841
H0YL70	[R].VSPAHSPPENGLDK.[A]	1xDeamidated [N10]; 1xTMT6plex [K14]; 1xTMT6plex [N-Term]; 2xPhospho [S2(100); S6(100)]	H0YL70 2xPhospho [S273(100); S277(100)]	H0YL70 [272-285]	TLE3	0.472059	0.471985	0.479091	0.504558	0.483414	0.454355	0.515709	0.507987	0.503256
H0YL70	[R].VSPAHSPPENGLDK.[A]	1xDeamidated [N10]; 1xTMT6plex [K14]; 1xTMT6plex [N-Term]; 1xPhospho [S2(100)]	H0YL70 1xPhospho [S273(100)]	H0YL70 [272-285]	TLE3	0.463655	0.447129	0.463001	0.456131	0.439888	0.433237	0.455701	0.440005	0.443144
H0YL70	[R].ESSANNSVSPSESLR.[A]	1xDeamidated [N]; 1xTMT6plex [N-Term]; 1xPhospho [S9(100)]	H0YL70 1xPhospho [S213(100)]	H0YL70 [205-219]	TLE3	0.313224	0.326593	0.335843	0.302371	0.329549	0.277126	0.281651	0.269823	0.289056
H0YL70	[K].DAPTSPASVASSSSTPSSK.[T]	1xTMT6plex [K19]; 1xTMT6plex [N-Term]; 1xPhospho [S5(99.6)]	H0YL70 1xPhospho [S296(99.6)]	H0YL70 [292-310]	TLE3	0.584836	0.57606	0.593978	0.598086	0.590651	0.582396	0.583592	0.578397	0.593704
H0YL70	[R].ESSANNSVSPSESLR.[A]	1xTMT6plex [N-Term]; 1xPhospho [S9(100)]	H0YL70 1xPhospho [S213(100)]	H0YL70 [205-219]	TLE3	0.371597	0.350657	0.37244	0.389569	0.37718	0.372584	0.368052	0.335989	0.323209
H0YMV8	[R].DLLHPSLEEEK.[K]	1xTMT6plex [K11]; 1xTMT6plex [N-Term]; 1xPhospho [S6(100)]	H0YMV8 1xPhospho [S27(100)]	H0YMV8 [22-32]	RPS27L	0.233918	0.266847	0.275418	0.274841	0.239641	0.256167	0.251781	0.230391	0.269765
H0YNJ6	[K].SRSEVDLTR.[S]	1xTMT6plex [N-Term]; 1xPhospho [S3(100)]	H0YNJ6 1xPhospho [S46(100)]	H0YNJ6 [44-52]	GMPR2	0.365586	0.325794	0.314857	0.323373	0.321496	0.339787	0.313874	0.339585	0.359452
H3BMD8	[R].KPSLVASK.[L]	2xTMT6plex [K1; K8]; 1xTMT6plex [N-Term]; 1xPhospho [S3(100)]	H3BMD8 1xPhospho [S123(100)]	H3BMD8 [121-128]	ARPP19	0.377085	0.470112	0.407122	0.363367	0.409675	0.460514	0.477649	0.568418	0.578863
H3BNU0	[R].SRSDNALHLASER.[E]	1xTMT6plex [N-Term]; 1xPhospho [S1(99.7)]	H3BNU0 1xPhospho [S749(99.7)]	H3BNU0 [749-761]	PRICKLE2	0.313282	0.294059	0.30466	0.336068	0.354031	0.359166	0.313297	0.302137	0.313967
H3BNU0	[R].YVTSDELLHK.[Y]	1xTMT6plex [K10]; 1xTMT6plex [N-Term]; 1xPhospho [S4(99.7)]	H3BNU0 1xPhospho [S862(99.7)]	H3BNU0 [859-868]	PRICKLE2	0.529845	0.53631	0.526214	0.520897	0.535253	0.510745	0.486513	0.488521	0.485503
H3BNU0	[R].SDNALHLASER.[E]	1xTMT6plex [N-Term]; 1xPhospho [S1(100)]	H3BNU0 1xPhospho [S751(100)]	H3BNU0 [751-761]	PRICKLE2	0.304913	0.315562	0.310769	0.331092	0.359941	0.326886	0.312039	0.311403	0.310299
H3BNU0	[R].GSMESLALSNATGLSADGGAK.[R]	1xTMT6plex [K21]; 1xTMT6plex [N-Term]; 1xPhospho [S2(100)]	H3BNU0 1xPhospho [S599(100)]	H3BNU0 [598-618]	PRICKLE2	0.536224	0.516605	0.538385	0.534509	0.511991	0.52053	0.511216	0.497965	0.526704
H3BNU0	[K].YTEDMTPTEQTPR.[G]	1xTMT6plex [N-Term]; 1xPhospho [T11(100)]	H3BNU0 1xPhospho [T595(100)]	H3BNU0 [585-597]	PRICKLE2	0.301154	0.305882	0.30957	0.325917	0.362394	0.298957	0.297353	0.334792	0.330913
H3BNU0	[R].TVSDLALQNAFGDR.[W]	1xTMT6plex [N-Term]; 1xPhospho [S3(100)]	H3BNU0 1xPhospho [S809(100)]	H3BNU0 [807-820]	PRICKLE2	0.411026	0.400134	0.378886	0.368706	0.363201	0.383652	0.322953	0.284576	0.341107
H7C3M7	[R].LLGPSETSSLR.[N]	1xTMT6plex [N-Term]; 1xPhospho [S/T]	NA	H7C3M7 [344-354]	FARP2	0.513272	0.564679	0.567277	0.553408	0.580818	0.53364	0.517275	0.535342	0.577456
H9KVB4	[R].THAPSALSPPR.[K]	1xTMT6plex [N-Term]; 1xPhospho [S8(99.8)]	H9KVB4 1xPhospho [S1540(99.8)]	H9KVB4 [1533-1543]	TNRC18	0.562601	0.537283	0.537212	0.539538	0.524481	0.521079	0.527495	0.52875	0.547829
H9KVB4	[R].ALSPGLEESGLGLLAR.[F]	1xTMT6plex [N-Term]; 1xPhospho [S3(100)]	H9KVB4 1xPhospho [S1857(100)]	H9KVB4 [1855-1870]	TNRC18	0.574234	0.598634	0.568374	0.564267	0.580394	0.569706	0.478226	0.450616	0.535425
H9KVB4	[R].ASPVAALK.[A]	1xTMT6plex [K8]; 1xTMT6plex [N-Term]; 1xPhospho [S2(100)]	H9KVB4 1xPhospho [S999(100)]	H9KVB4 [998-1005]	TNRC18	0.527498	0.519947	0.536185	0.504492	0.528658	0.460378	0.488837	0.48118	0.472014
H9KVB4	[R].THAPSALSPPRK.[R]	1xTMT6plex [K12]; 1xTMT6plex [N-Term]; 1xPhospho [S8(100)]	H9KVB4 1xPhospho [S1540(100)]	H9KVB4 [1533-1544]	TNRC18	0.410893	0.456259	0.43867	0.426336	0.434297	0.377946	0.384315	0.366392	0.418802
I3L0A0	[K].LPQPPEGQCYSN.[-]	1xCarbamidomethyl [C9]; 1xTMT6plex [N-Term]; 1xPhospho [S11(100)]	I3L0A0 1xPhospho [S369(100)]	I3L0A0 [359-370]	TMEM189-UBE2V1	0.250835	0.230359	0.263865	0.248232	0.243229	0.2515	0.25089	0.300033	0.278749
I3L0U5	[R].VQAGPGSPR.[R]	1xTMT6plex [N-Term]; 1xPhospho [S7(100)]	I3L0U5 1xPhospho [S19(100)]	I3L0U5 [13-21]	CCDC137	0.669093	0.669222	0.675148	0.657744	0.667018	0.659725	0.644553	0.642664	0.633131
I3L2J0	[R].EGSTEFDWGDETSRDSEASSVAAR.[G]	1xTMT6plex [N-Term]; 1xPhospho [T/S]	NA	I3L2J0 [553-576]	CIC	0.290443	0.264307	0.233101	0.235297	0.312943	0.275156	0.241701	0.246459	0.260276
I3L2J0	[R].RTQSLSALPK.[E]	1xDeamidated [Q3]; 1xTMT6plex [K10]; 1xTMT6plex [N-Term]; 1xPhospho [S4(99.7)]	I3L2J0 1xPhospho [S1082(99.7)]	I3L2J0 [1079-1088]	CIC	0.364305	0.399976	0.374999	0.392267	0.40455	0.410403	0.372987	0.354203	0.387648
I3L2J0	[R].AASEDMTSDEER.[M]	1xTMT6plex [N-Term]; 1xPhospho [S3(100)]	I3L2J0 1xPhospho [S1340(100)]	I3L2J0 [1338-1349]	CIC	0.348459	0.375685	0.346539	0.359794	0.366154	0.331722	0.374718	0.33241	0.316188
I3L2J0	[R].RTQSLSALPK.[E]	1xTMT6plex [K10]; 1xTMT6plex [N-Term]; 1xPhospho [S4(100)]	I3L2J0 1xPhospho [S1082(100)]	I3L2J0 [1079-1088]	CIC	0.511843	0.510718	0.513706	0.520117	0.524437	0.514456	0.493259	0.494279	0.5243
I3L2J0	[R].SSPPLPPPAEER.[T]	1xTMT6plex [N-Term]; 1xPhospho [S2(99.8)]	I3L2J0 1xPhospho [S2153(99.8)]	I3L2J0 [2152-2163]	CIC	0.654227	0.643228	0.658184	0.66434	0.662896	0.645299	0.63688	0.626177	0.643123
I3L2J0	[K].AQSVSPVQAPPPGGSAQLLPGK.[V]	1xDeamidated [Q]; 1xTMT6plex [K22]; 1xTMT6plex [N-Term]; 1xPhospho [S5(99.7)]	I3L2J0 1xPhospho [S1813(99.7)]	I3L2J0 [1809-1830]	CIC	0.495706	0.49695	0.499575	0.493321	0.496379	0.484745	0.462959	0.45798	0.480376
I3L2J0	[R].RSSCSSEPNTPK.[S]	1xCarbamidomethyl [C4]; 1xPhospho [S3(99.8)]; 1xTMT6plex [K12]; 1xTMT6plex [N-Term]	I3L2J0 1xPhospho [S2325(99.8)]	I3L2J0 [2323-2334]	CIC	0.28605	0.301036	0.298437	0.26972	0.200891	0.239767	0.354066	0.308517	0.260276
I3L2J0	[K].AQSVSPVQAPPPGGSAQLLPGK.[V]	2xDeamidated [Q8; Q]; 1xTMT6plex [K22]; 1xTMT6plex [N-Term]; 1xPhospho [S5(100)]	I3L2J0 1xPhospho [S1813(100)]	I3L2J0 [1809-1830]	CIC	0.291302	0.297857	0.283033	0.280441	0.297479	0.26808	0.303832	0.246459	0.264773
I3L2J0	[R].TQSLSALPK.[E]	1xTMT6plex [K9]; 1xTMT6plex [N-Term]; 1xPhospho [S3(100)]	I3L2J0 1xPhospho [S1082(100)]	I3L2J0 [1080-1088]	CIC	0.677072	0.67583	0.6884	0.689531	0.691309	0.663381	0.657082	0.659208	0.700969
I3L2J0	[K].AQSVSPVQAPPPGGSAQLLPGK.[V]	1xTMT6plex [K22]; 1xTMT6plex [N-Term]; 1xPhospho [S5(99.5)]	I3L2J0 1xPhospho [S1813(99.5)]	I3L2J0 [1809-1830]	CIC	0.419255	0.419132	0.425234	0.435441	0.402402	0.397942	0.392201	0.389741	0.390597
I3L2J0	[R].TQSLSALPK.[E]	1xDeamidated [Q2]; 1xTMT6plex [K9]; 1xTMT6plex [N-Term]; 1xPhospho [S3(100)]	I3L2J0 1xPhospho [S1082(100)]	I3L2J0 [1080-1088]	CIC	0.551515	0.564769	0.562438	0.568522	0.561863	0.552044	0.547261	0.551068	0.58361
I3L2J0	[R].SQDLGVQFPGDR.[A]	1xTMT6plex [N-Term]; 1xPhospho [S1(100)]	I3L2J0 1xPhospho [S227(100)]	I3L2J0 [227-238]	CIC	0.356899	0.34522	0.358422	0.374813	0.405458	0.398599	0.368088	0.383622	0.395232
I3L2J0	[R].HLSASTPK.[A]	1xTMT6plex [K8]; 1xTMT6plex [N-Term]; 1xPhospho [S3(100)]	I3L2J0 1xPhospho [S664(100)]	I3L2J0 [662-669]	CIC	0.470933	0.507493	0.469392	0.514921	0.505507	0.491117	0.392201	0.428233	0.518435
I3L2J0	[R].ARTPLTAAQQK.[Y]	1xTMT6plex [K11]; 1xTMT6plex [N-Term]; 1xPhospho [T3(100)]	I3L2J0 1xPhospho [T472(100)]	I3L2J0 [470-480]	CIC	0.566666	0.569079	0.574406	0.577221	0.57261	0.553875	0.524121	0.520116	0.5594
I3L2J0	[K].SSSEAKPTSLGLAGGHK.[E]	2xTMT6plex [K6; K17]; 1xTMT6plex [N-Term]; 1xPhospho [S1(99.2)]	I3L2J0 1xPhospho [S1186(99.2)]	I3L2J0 [1186-1202]	CIC	0.466128	0.479828	0.471997	0.477719	0.476658	0.479599	0.450837	0.436676	0.472166
I3L2J0	[R].SSSVASLEK.[G]	1xTMT6plex [K9]; 1xTMT6plex [N-Term]; 1xPhospho [S3(100)]	I3L2J0 1xPhospho [S456(100)]	I3L2J0 [454-462]	CIC	0.310162	0.346275	0.323443	0.347175	0.368693	0.331722	0.261834	0.245142	0.279242
I3L2J0	[K].NSTDLDSAPEDPTSPK.[R]	1xTMT6plex [K16]; 1xTMT6plex [N-Term]; 1xPhospho [S14(100)]	I3L2J0 1xPhospho [S2315(100)]	I3L2J0 [2302-2317]	CIC	0.372927	0.32496	0.38131	0.362066	0.316996	0.243721	0.337485	0.304655	0.276293
I3L2J0	[K].NSTDLDSAPEDPTSPKR.[K]	1xTMT6plex [K16]; 1xTMT6plex [N-Term]; 1xPhospho [S14(99.4)]	I3L2J0 1xPhospho [S2315(99.4)]	I3L2J0 [2302-2318]	CIC	0.255349	0.294585	0.299234	0.309019	0.264697	0.24754	0.2981	0.300657	0.254392
I3L2J0	[R].AASEDMTSDEER.[M]	1xTMT6plex [N-Term]; 2xPhospho [S3(100); T/S]	I3L2J0 2xPhospho [S1340(100); T/S]	I3L2J0 [1338-1349]	CIC	0.355454	0.350904	0.34706	0.361615	0.358174	0.343532	0.327547	0.341292	0.343467
I3L2J0	[R].AVSPAVPFSR.[S]	1xTMT6plex [N-Term]; 1xPhospho [S3(100)]	I3L2J0 1xPhospho [S768(100)]	I3L2J0 [766-775]	CIC	0.542827	0.569879	0.551874	0.587136	0.568392	0.552463	0.468569	0.486589	0.510872
I3L2J0	[R].VPGGSPLGVSLVYSDK.[K]	1xTMT6plex [K16]; 1xTMT6plex [N-Term]; 1xPhospho [S5(100)]	I3L2J0 1xPhospho [S1630(100)]	I3L2J0 [1626-1641]	CIC	0.44166	0.449166	0.449879	0.476424	0.439506	0.436833	0.443083	0.423903	0.453715
I3L4Q0	[R].SPPSSSEIFTPAHEENVR.[F]	1xTMT6plex [N-Term]; 1xPhospho [S1(100)]	I3L4Q0 1xPhospho [S42(100)]	I3L4Q0 [42-59]	FAM195B	0.397985	0.418093	0.407692	0.408374	0.439948	0.41788	0.391295	0.428941	0.404967
I6L8A6	[R].VSSPVFGATSSIK.[S]	1xTMT6plex [K13]; 1xTMT6plex [N-Term]; 1xPhospho [S/T]	NA	I6L8A6 [325-337]	RBBP8	0.741006	0.741555	0.758174	0.749339	0.767193	0.73189	0.719262	0.707729	0.735889
J3KN10	[K].YLTASQLVPPDNQDTR.[S]	1xTMT6plex [N-Term]; 1xPhospho [T3(99.4)]	J3KN10 1xPhospho [T1422(99.4)]	J3KN10 [1420-1435]	PI4KA	0.266478	0.245524	0.28886	0.278712	0.280221	0.248045	0.225093	0.250935	0.279286
J3KN10	[K].TSSVSSISQVSPER.[G]	1xTMT6plex [N-Term]; 1xPhospho [S11(100)]	J3KN10 1xPhospho [S265(100)]	J3KN10 [255-268]	PI4KA	0.43255	0.420143	0.43338	0.429638	0.441461	0.416075	0.426068	0.423492	0.423393
J3KN10	[R].SNLDITVGSR.[Q]	1xTMT6plex [N-Term]; 1xPhospho [S1(100)]	J3KN10 1xPhospho [S1436(100)]	J3KN10 [1436-1445]	PI4KA	0.277835	0.319599	0.30244	0.28178	0.340974	0.295958	0.268635	0.256595	0.257593
J3KN32	[R].EREESEDELEEANGNNPIDIEVDQNK.[E]	1xDeamidated [N13]; 1xTMT6plex [K26]; 1xTMT6plex [N-Term]; 1xPhospho [S5(100)]	J3KN32 1xPhospho [S260(100)]	J3KN32 [256-281]	RCOR1	0.314707	0.338983	0.333507	0.368689	0.339385	0.29283	0.316219	0.335143	0.319094
J3KN59	[K].GSITEYTAAEEK.[E]	1xTMT6plex [K12]; 1xTMT6plex [N-Term]; 1xPhospho [S2(100)]	J3KN59 1xPhospho [S235(100)]	J3KN59 [234-245]	BNIP2	0.726901	0.713826	0.738554	0.711627	0.720912	0.724377	0.706913	0.705819	0.715179
J3KN59	[R].KGSITEYTAAEEK.[E]	2xTMT6plex [K1; K13]; 1xTMT6plex [N-Term]; 1xPhospho [S3(100)]	J3KN59 1xPhospho [S235(100)]	J3KN59 [233-245]	BNIP2	0.819484	0.814296	0.818701	0.826024	0.822411	0.786679	0.806882	0.816663	0.829078
J3KNL6	[K].FANLTPSR.[T]	1xTMT6plex [N-Term]; 1xPhospho [T5(99.8)]	J3KNL6 1xPhospho [T2054(99.8)]	J3KNL6 [2050-2057]	SEC16A	0.386842	0.396395	0.393527	0.373627	0.390344	0.372477	0.319565	0.312762	0.339531
J3KNL6	[R].FTGSFDDDPDPHR.[D]	1xTMT6plex [N-Term]; 1xPhospho [S4(100)]	J3KNL6 1xPhospho [S1327(100)]	J3KNL6 [1324-1336]	SEC16A	0.327879	0.3367	0.349341	0.334272	0.352094	0.339504	0.300457	0.338139	0.327338
J3KNL6	[R].ADSGPTQPPLSLSPAPETK.[R]	1xTMT6plex [K19]; 1xTMT6plex [N-Term]; 1xPhospho [S13(100)]	J3KNL6 1xPhospho [S2083(100)]	J3KNL6 [2071-2089]	SEC16A	0.419072	0.422561	0.419093	0.401134	0.392346	0.374562	0.378904	0.387639	0.395306
J3KNL6	[R].ADSGPTQPPLSLSPAPETK.[R]	1xDeamidated [Q7]; 1xTMT6plex [K19]; 1xTMT6plex [N-Term]; 1xPhospho [S13(99.6)]	J3KNL6 1xPhospho [S2083(99.6)]	J3KNL6 [2071-2089]	SEC16A	0.324144	0.309112	0.323505	0.279927	0.290879	0.267416	0.252809	0.287884	0.296919
J3KNL6	[R].SLHSAHSLASR.[R]	1xTMT6plex [N-Term]; 1xPhospho [S4(100)]	J3KNL6 1xPhospho [S1359(100)]	J3KNL6 [1356-1366]	SEC16A	0.306666	0.316852	0.311419	0.317567	0.31697	0.323798	0.327509	0.301614	0.281798
J3KNL6	[R].AQQELVPPQQQASPPQLPK.[A]	1xDeamidated [Q]; 1xTMT6plex [K19]; 1xTMT6plex [N-Term]; 1xPhospho [S13(100)]	J3KNL6 1xPhospho [S1069(100)]	J3KNL6 [1057-1075]	SEC16A	0.405945	0.39134	0.399552	0.393048	0.40478	0.403161	0.357819	0.378973	0.369526
J3KNL6	[R].SLHSAHSLASR.[R]	1xTMT6plex [N-Term]; 2xPhospho [S1(100); S4(100)]	J3KNL6 2xPhospho [S1356(100); S1359(100)]	J3KNL6 [1356-1366]	SEC16A	0.255631	0.25725	0.239303	0.258571	0.248826	0.238596	0.175223	0.216393	0.253438
J3KNL6	[R].AQQELVPPQQQASPPQLPK.[A]	1xTMT6plex [K19]; 1xTMT6plex [N-Term]; 1xPhospho [S13(100)]	J3KNL6 1xPhospho [S1069(100)]	J3KNL6 [1057-1075]	SEC16A	0.499128	0.485221	0.48371	0.493208	0.503641	0.488874	0.45784	0.467777	0.460605
J3KNL6	[R].IVNHWASPELR.[Q]	1xTMT6plex [N-Term]; 1xPhospho [S7(100)]	J3KNL6 1xPhospho [S314(100)]	J3KNL6 [308-318]	SEC16A	0.327471	0.306568	0.337426	0.343596	0.303711	0.309707	0.299346	0.32749	0.305542
J3KNP4	[R].GYQSLSDSPPGSR.[V]	1xTMT6plex [N-Term]; 1xPhospho [S8(100)]	J3KNP4 1xPhospho [S793(100)]	J3KNP4 [786-798]	SEMA4B	0.585436	0.586896	0.588772	0.591188	0.58191	0.584736	0.563151	0.565118	0.572714
J3KNQ4	[R].QIQEEITGNTEALSGR.[H]	1xTMT6plex [N-Term]; 1xPhospho [S14(100)]	J3KNQ4 1xPhospho [S282(100)]	J3KNQ4 [269-284]	PARVA	0.235166	0.261184	0.243717	0.279223	0.255806	0.237336	0.224329	0.213913	0.259743
J3KNQ4	[K].SPSVPKSPTPK.[S]	2xTMT6plex [K6; K11]; 1xTMT6plex [N-Term]; 1xPhospho [S7(100)]	J3KNQ4 1xPhospho [S54(100)]	J3KNQ4 [48-58]	PARVA	0.344731	0.348369	0.346563	0.337856	0.299367	0.279329	0.313207	0.322238	0.309018
J3KQR7	[R].LGDASDTEAADGER.[G]	1xTMT6plex [N-Term]; 1xPhospho [S5(100)]	J3KQR7 1xPhospho [S1136(100)]	J3KQR7 [1132-1145]	CEP170B	0.479779	0.50706	0.495142	0.451312	0.478392	0.471141	0.471498	0.450246	0.492757
J3KQR7	[K].HEDGTQSDSEDPLAK.[A]	1xTMT6plex [K15]; 1xTMT6plex [N-Term]; 1xPhospho [S7(99.8)]	J3KQR7 1xPhospho [S361(99.8)]	J3KQR7 [355-369]	CEP170B	0.589466	0.591382	0.585764	0.593347	0.586192	0.547019	0.556743	0.565968	0.573396
J3KQR7	[R].SQSFTHSPSGDPK.[A]	1xTMT6plex [K13]; 1xTMT6plex [N-Term]; 1xPhospho [S/T]	NA	J3KQR7 [420-432]	CEP170B	0.370477	0.377542	0.36947	0.359498	0.401458	0.38192	0.357245	0.365364	0.422851
J3KQR7	[K].SGPSPTTPQPLR.[A]	1xTMT6plex [N-Term]; 1xPhospho [S1(100)]	J3KQR7 1xPhospho [S970(100)]	J3KQR7 [970-981]	CEP170B	0.471954	0.455994	0.452279	0.472904	0.458076	0.43594	0.455507	0.469229	0.460003
J3KQR7	[R].SPEPDGPAPAFLR.[Q]	1xTMT6plex [N-Term]; 1xPhospho [S1(100)]	J3KQR7 1xPhospho [S854(100)]	J3KQR7 [854-866]	CEP170B	0.375593	0.394684	0.381742	0.38143	0.38265	0.358631	0.345055	0.35245	0.361225
J3KQR7	[K].EMSPSPPAAQDPGGTALVSAR.[E]	1xOxidation [M2]; 1xTMT6plex [N-Term]; 1xPhospho [S5(99.5)]	J3KQR7 1xPhospho [S989(99.5)]	J3KQR7 [985-1005]	CEP170B	0.286098	0.289511	0.308393	0.304583	0.327511	0.325655	0.297824	0.275509	0.291355
J3KQR7	[R].SPQEGPTWSR.[G]	1xTMT6plex [N-Term]; 1xPhospho [S1(100)]	J3KQR7 1xPhospho [S773(100)]	J3KQR7 [773-782]	CEP170B	0.417699	0.412065	0.392136	0.39943	0.394246	0.401734	0.384121	0.387444	0.401153
J3KQR7	[K].HEDGTQSDSEDPLAK.[A]	1xDeamidated [Q6]; 1xTMT6plex [K15]; 1xTMT6plex [N-Term]; 1xPhospho [S7(99.7)]	J3KQR7 1xPhospho [S361(99.7)]	J3KQR7 [355-369]	CEP170B	0.288643	0.217074	0.295787	0.281781	0.304691	0.229987	0.254755	0.205091	0.268429
J3KQR7	[R].AGSFTGTSDPEAAPAR.[T]	1xTMT6plex [N-Term]; 1xPhospho [T/S]	NA	J3KQR7 [1178-1193]	CEP170B	0.314035	0.337483	0.327071	0.30739	0.323917	0.308703	0.302606	0.313054	0.328427
J3KQV8	[R].ASAGRLTPESQSK.[T]	1xTMT6plex [K13]; 1xTMT6plex [N-Term]; 1xPhospho [T7(100)]	J3KQV8 1xPhospho [T1259(100)]	J3KQV8 [1253-1265]	SYNJ1	0.528248	0.490357	0.484674	0.491961	0.488195	0.494927	0.461195	0.489926	0.50287
J3KQV8	[R].LTPESQSK.[T]	1xTMT6plex [K8]; 1xTMT6plex [N-Term]; 1xPhospho [T2(100)]	J3KQV8 1xPhospho [T1259(100)]	J3KQV8 [1258-1265]	SYNJ1	0.386795	0.363103	0.349038	0.386734	0.353664	0.307003	0.345357	0.335987	0.347679
J3KQV8	[R].SSPNPFITGLTR.[T]	1xTMT6plex [N-Term]; 1xPhospho [S2(99.5)]	J3KQV8 1xPhospho [S1431(99.5)]	J3KQV8 [1430-1441]	SYNJ1	0.41486	0.418516	0.373256	0.385994	0.424643	0.360392	0.348304	0.360497	0.408934
J3KR72	[K].ANGSQPNSGSPQPAP.[-]	1xDeamidated [N2]; 1xTMT6plex [N-Term]; 1xPhospho [S10(100)]	J3KR72 1xPhospho [S729(100)]	J3KR72 [720-734]	TAF6	0.371681	0.390971	0.384024	0.37959	0.389456	0.343686	0.368887	0.325556	0.346629
J3KR72	[K].QEAGDSPPPAPGTPK.[A]	1xDeamidated [Q1]; 1xTMT6plex [K15]; 1xTMT6plex [N-Term]; 1xPhospho [S6(100)]	J3KR72 1xPhospho [S710(100)]	J3KR72 [705-719]	TAF6	0.258255	0.331935	0.333884	0.298453	0.330177	0.263802	0.262065	0.313534	0.276589
J3KR72	[R].AAAPPQPSPPPTK.[F]	1xTMT6plex [K13]; 1xTMT6plex [N-Term]; 1xPhospho [S8(100)]	J3KR72 1xPhospho [S589(100)]	J3KR72 [582-594]	TAF6	0.312802	0.306101	0.327189	0.328639	0.319914	0.343686	0.266386	0.261063	0.316066
J3KR72	[K].QEAGDSPPPAPGTPK.[A]	1xTMT6plex [K15]; 1xTMT6plex [N-Term]; 1xPhospho [T13(100)]	J3KR72 1xPhospho [T717(100)]	J3KR72 [705-719]	TAF6	0.617688	0.614658	0.615112	0.612051	0.609295	0.588762	0.585875	0.600842	0.590414
J3KR72	[K].QEAGDSPPPAPGTPK.[A]	1xTMT6plex [K15]; 1xTMT6plex [N-Term]; 2xPhospho [S6(100); T13(100)]	J3KR72 2xPhospho [S710(100); T717(100)]	J3KR72 [705-719]	TAF6	0.400801	0.384625	0.384024	0.420172	0.411992	0.369096	0.345943	0.35927	0.363035
J3KR72	[K].ANGSQPNSGSPQPAP.[-]	2xDeamidated [N/Q]; 1xTMT6plex [N-Term]; 1xPhospho [S]	NA	J3KR72 [720-734]	TAF6	0.304703	0.281153	0.352026	0.345566	0.300626	0.289436	0.298584	0.264	0.331057
J3KTL2	[K].VDGPRSPSYGR.[S]	1xTMT6plex [N-Term]; 2xPhospho [S6(100); S8(100)]	J3KTL2 2xPhospho [S199(100); S201(100)]	J3KTL2 [194-204]	SRSF1	0.49944	0.494643	0.502242	0.50461	0.499623	0.488543	0.499616	0.492744	0.495714
J3KTL2	[K].VDGPRSPSYGR.[S]	1xTMT6plex [N-Term]; 1xPhospho [S6(100)]	J3KTL2 1xPhospho [S199(100)]	J3KTL2 [194-204]	SRSF1	0.543131	0.540165	0.542491	0.535262	0.534395	0.512831	0.530892	0.536583	0.526083
J3QR07	[R].GISPIVFDR.[S]	1xTMT6plex [N-Term]; 1xPhospho [S3(100)]	J3QR07 1xPhospho [S308(100)]	J3QR07 [306-314]	YTHDC1	1.16043	1.13349	1.16282	1.1548	1.11743	1.0873	1.14652	1.10629	1.11035
J3QR07	[R].SGSSASESYAGSEK.[K]	1xTMT6plex [K14]; 1xTMT6plex [N-Term]; 1xPhospho [S1(99)]	J3QR07 1xPhospho [S315(99)]	J3QR07 [315-328]	YTHDC1	0.716109	0.658417	0.659161	0.687541	0.643186	0.601065	0.680592	0.65696	0.652978
J3QR07	[R].AKSPTPDGSER.[I]	1xTMT6plex [K2]; 1xTMT6plex [N-Term]; 1xPhospho [S3(100)]	J3QR07 1xPhospho [T148(99.6)]	J3QR07 [144-154]	YTHDC1	1.07295	1.03052	1.06738	1.0619	1.03137	0.942445	1.08726	1.03937	1.02331
J3QTA6	[R].RVSFGVDEEER.[V]	1xTMT6plex [N-Term]; 1xPhospho [S3(100)]	J3QTA6 1xPhospho [S13(100)]	J3QTA6 [11-21]	CHCHD6	0.422347	0.448743	0.418655	0.422911	0.445239	0.447659	0.43609	0.443977	0.466148
J3QTA6	[R].SGSSGGQQPSGMK.[E]	1xOxidation [M12]; 1xTMT6plex [K13]; 1xTMT6plex [N-Term]; 1xPhospho [S]	NA	J3QTA6 [72-84]	CHCHD6	0.282219	0.37426	0.2853	0.25839	0.354679	0.361124	0.278868	0.278808	0.334322
J9JID7	[R].ATSSSSGSLSATGR.[L]	1xTMT6plex [N-Term]; 1xPhospho [S8(99.6)]	J9JID7 1xPhospho [S424(99.6)]	J9JID7 [417-430]	LMNB2	0.416929	0.433543	0.422482	0.434995	0.434187	0.448074	0.39152	0.394429	0.428406
J9JID7	[R].AGGPATPLSPTR.[L]	1xTMT6plex [N-Term]; 1xPhospho [S9(99.7)]	J9JID7 1xPhospho [S37(99.7)]	J9JID7 [29-40]	LMNB2	0.339655	0.363399	0.345167	0.339327	0.355932	0.371943	0.32788	0.330824	0.360298
M0QXZ5	[R].SPLGEAPPGTPPCR.[L]	1xCarbamidomethyl [C13]; 1xTMT6plex [N-Term]; 1xPhospho [T10(100)]	M0QXZ5 1xPhospho [T141(100)]	M0QXZ5 [132-145]	ZNF428	0.291129	0.292928	0.339734	0.289543	0.325629	0.333605	0.30075	0.296624	0.271669
M0QY77	[R].SQTDDEEMTGE.[-]	1xTMT6plex [N-Term]; 1xPhospho [T3(100)]	M0QY77 1xPhospho [T187(100)]	M0QY77 [185-195]	KXD1	0.473958	0.445332	0.490658	0.514809	0.498934	0.481244	0.47901	0.448021	0.459705
M0QZ12	[R].SQEPSPVGSR.[R]	1xTMT6plex [N-Term]; 1xPhospho [S5(100)]	M0QZ12 1xPhospho [S354(100)]	M0QZ12 [350-359]	GRAMD1A	0.590913	0.594451	0.596043	0.583806	0.565841	0.56404	0.58273	0.581338	0.574565
M0QZ12	[R].STPSSSPSLR.[K]	1xTMT6plex [N-Term]; 1xPhospho [S6(99.7)]	M0QZ12 1xPhospho [S103(99.7)]	M0QZ12 [98-107]	GRAMD1A	0.337764	0.314689	0.340409	0.370124	0.324606	0.325838	0.30199	0.316241	0.329909
M0QZR4	[R].DGDGVPGGGPLSPAR.[T]	1xTMT6plex [N-Term]; 1xPhospho [S12(100)]	M0QZR4 1xPhospho [S919(100)]	M0QZR4 [908-922]	ARHGEF1	0.46668	0.472115	0.473102	0.466896	0.473591	0.470321	0.465669	0.451698	0.474338
M0R0P8	[R].VSPPAPGSAPETPEDK.[S]	1xTMT6plex [K16]; 1xTMT6plex [N-Term]; 1xPhospho [S8(100)]	M0R0P8 1xPhospho [S1267(100)]	M0R0P8 [1260-1275]	MYO9B	0.484528	0.470439	0.466137	0.480959	0.467077	0.438494	0.452265	0.447296	0.456902
M0R0P8	[R].VQEKPDSPGGSTQIQR.[Y]	1xTMT6plex [K4]; 1xTMT6plex [N-Term]; 1xPhospho [S7(100)]	M0R0P8 1xPhospho [S1290(100)]	M0R0P8 [1284-1299]	MYO9B	0.433453	0.416744	0.430563	0.425146	0.415153	0.407844	0.43334	0.444549	0.452959
M0R0P8	[R].VSPPAPGSAPETPEDK.[S]	1xTMT6plex [K16]; 1xTMT6plex [N-Term]; 2xPhospho [S8(100); T12(100)]	M0R0P8 2xPhospho [S1267(100); T1271(100)]	M0R0P8 [1260-1275]	MYO9B	0.363623	0.355997	0.359141	0.355318	0.356431	0.374587	0.382941	0.387341	0.40045
M0R0P8	[R].TSFSTSDVSK.[L]	1xTMT6plex [K10]; 1xTMT6plex [N-Term]; 1xPhospho [S4(99.7)]	M0R0P8 1xPhospho [S1356(99.7)]	M0R0P8 [1353-1362]	MYO9B	0.218164	0.281828	0.249482	0.278839	0.271985	0.244238	0.283952	0.301601	0.285966
M0R0P8	[R].ATGAALTPTEER.[R]	1xTMT6plex [N-Term]; 1xPhospho [T7(100)]	M0R0P8 1xPhospho [T1346(100)]	M0R0P8 [1340-1351]	MYO9B	0.326522	0.307189	0.32511	0.335109	0.343608	0.353034	0.324638	0.327228	0.352485
M0R0P8	[R].RTSFSTSDVSK.[L]	1xTMT6plex [K11]; 1xTMT6plex [N-Term]; 1xPhospho [S3(100)]	M0R0P8 1xPhospho [S1354(100)]	M0R0P8 [1352-1362]	MYO9B	0.519179	0.536794	0.521076	0.523617	0.531696	0.548682	0.523145	0.546539	0.587641
M0R0P8	[R].SPLEHSSPEK.[E]	1xTMT6plex [K10]; 1xTMT6plex [N-Term]; 1xPhospho [S7(100)]	M0R0P8 1xPhospho [S1115(100)]	M0R0P8 [1109-1118]	MYO9B	0.446221	0.437509	0.442761	0.453286	0.437659	0.392797	0.426771	0.440105	0.439629
M0R0P8	[R].VQEKPDSPGGSTQIQR.[Y]	1xDeamidated [Q]; 1xTMT6plex [K4]; 1xTMT6plex [N-Term]; 1xPhospho [S7(100)]	M0R0P8 1xPhospho [S1290(100)]	M0R0P8 [1284-1299]	MYO9B	0.468827	0.471024	0.471806	0.472814	0.461263	0.470227	0.481543	0.499492	0.495448
M0R0P8	[R].ATGAALTPTEERR.[T]	1xTMT6plex [N-Term]; 1xPhospho [T7(100)]	M0R0P8 1xPhospho [T1346(100)]	M0R0P8 [1340-1352]	MYO9B	0.311604	0.335572	0.332294	0.292445	0.342984	0.369454	0.303587	0.315651	0.328342
M0R0P8	[R].VQEKPDSPGGSTQIQR.[Y]	2xDeamidated [Q13; Q15]; 1xTMT6plex [K4]; 1xTMT6plex [N-Term]; 1xPhospho [S7(100)]	M0R0P8 1xPhospho [S1290(100)]	M0R0P8 [1284-1299]	MYO9B	0.303425	0.280687	0.291246	0.298365	0.276979	0.266823	0.292696	0.296271	0.32211
M0R2Z9	[R].SSNPSISDDSYFR.[K]	1xTMT6plex [N-Term]; 1xPhospho [S2(100)]	M0R2Z9 1xPhospho [S107(100)]	M0R2Z9 [106-118]	SUGP2	0.274494	0.253963	0.220219	0.222817	0.250015	0.259832	0.237472	0.255593	0.244829
M0R2Z9	[K].APSSLSDAVPQR.[A]	1xTMT6plex [N-Term]; 1xPhospho [S3(99.7)]	M0R2Z9 1xPhospho [S586(99.7)]	M0R2Z9 [584-595]	SUGP2	0.333243	0.33722	0.346024	0.326462	0.327933	0.341352	0.325686	0.330401	0.321604
M0R2Z9	[R].VIEGSLSPK.[E]	1xTMT6plex [K9]; 1xTMT6plex [N-Term]; 1xPhospho [S7(100)]	M0R2Z9 1xPhospho [S617(100)]	M0R2Z9 [611-619]	SUGP2	0.290821	0.28012	0.250845	0.280153	0.277586	0.24307	0.27842	0.294615	0.26006
O00116	[R].AASAATAAPTATPAAQESGTIPK.[K]	1xTMT6plex [K23]; 1xTMT6plex [N-Term]; 1xPhospho [S3(100)]	O00116 1xPhospho [S65(100)]	O00116 [63-85]	AGPS	0.226031	0.258928	0.247567	0.21241	0.269711	0.24474	0.311414	0.32242	0.312686
O00151	[R].SAMPFTASPASSTTAR.[V]	1xTMT6plex [N-Term]; 1xPhospho [S8(100)]	O00151 1xPhospho [S130(100)]	O00151 [123-138]	PDLIM1	0.323509	0.320631	0.311106	0.31524	0.292166	0.311323	0.273531	0.306173	0.271998
O00151	[K].VWSPLVTEEGK.[R]	1xTMT6plex [K11]; 1xTMT6plex [N-Term]; 1xPhospho [S3(100)]	O00151 1xPhospho [S90(100)]	O00151 [88-98]	PDLIM1	0.601735	0.594452	0.596146	0.600815	0.596208	0.568085	0.559127	0.562376	0.615384
O00151	[R].ERVTPPEGYEVVTVFPK.[-]	1xTMT6plex [K17]; 1xTMT6plex [N-Term]; 1xPhospho [T4(100)]	O00151 1xPhospho [T316(100)]	O00151 [313-329]	PDLIM1	0.342297	0.322843	0.329761	0.320133	0.332824	0.317596	0.335883	0.331934	0.334787
O00159-3	[R].RQSLATK.[I]	1xTMT6plex [K7]; 1xTMT6plex [N-Term]; 1xPhospho [S3(100)]	O00159-3 1xPhospho [S717(100)]	O00159-3 [715-721]	MYO1C	0.679407	0.677387	0.685443	0.68689	0.673995	0.65349	0.660842	0.667021	0.675203
O00159-3	[R].LLSVEGSTLR.[E]	1xTMT6plex [N-Term]; 1xPhospho [S3(100)]	O00159-3 1xPhospho [S324(100)]	O00159-3 [322-331]	MYO1C	0.457888	0.477697	0.470599	0.478193	0.473393	0.481738	0.488573	0.513513	0.509073
O00159-3	[R].ASALGSDGVR.[V]	1xTMT6plex [N-Term]; 1xPhospho [S6(100)]	O00159-3 1xPhospho [S10(100)]	O00159-3 [5-14]	MYO1C	0.805884	0.828557	0.806358	0.965671	0.980039	0.958095	0.880048	0.883093	0.88751
O00161	[K].TTWGDGGENSPCNVVSK.[Q]	1xCarbamidomethyl [C12]; 1xDeamidated [N13]; 1xTMT6plex [K17]; 1xTMT6plex [N-Term]; 1xPhospho [S10(100)]	O00161 1xPhospho [S110(100)]	O00161 [101-117]	SNAP23	0.293128	0.294746	0.286465	0.273529	0.285115	0.231365	0.315409	0.273114	0.280217
O00161	[K].TTWGDGGENSPCNVVSK.[Q]	1xCarbamidomethyl [C12]; 1xTMT6plex [K17]; 1xTMT6plex [N-Term]; 1xPhospho [S10(100)]	O00161 1xPhospho [S110(100)]	O00161 [101-117]	SNAP23	0.464618	0.452727	0.461476	0.462509	0.453429	0.419993	0.431094	0.42031	0.446023
O00161	[R].AHQITDESLESTR.[R]	1xTMT6plex [N-Term]; 1xPhospho [S8(99.2)]	O00161 1xPhospho [S20(99.2)]	O00161 [13-25]	SNAP23	0.3647	0.388442	0.366424	0.362186	0.388861	0.394651	0.356796	0.324694	0.352586
O00161	[R].AHQITDESLESTRR.[I]	1xTMT6plex [N-Term]; 1xPhospho [S8(99.2)]	O00161 1xPhospho [S20(99.2)]	O00161 [13-26]	SNAP23	0.308249	0.281931	0.257577	0.301027	0.283092	0.274462	0.23622	0.264872	0.257748
O00178	[R].LHGGFDSDCSEDGEALNGEPELDLTSK.[LM]	1xCarbamidomethyl [C9]; 1xDeamidated [N17]; 1xTMT6plex [K27]; 1xTMT6plex [N-Term]; 2xPhospho [S7(100); S10(100)]	O00178 2xPhospho [S44(100); S47(100)]	O00178 [38-64]	GTPBP1	0.327306	0.323224	0.314749	0.298954	0.315797	0.280508	0.339275	0.324915	0.322128
O00178	[R].SAMDSPVPASMFAPEPSSPGAAR.[A]	1xOxidation [M]; 1xTMT6plex [N-Term]; 1xPhospho [S18(99.7)]	O00178 1xPhospho [S25(99.7)]	O00178 [8-30]	GTPBP1	0.282322	0.23893	0.320147	0.308521	0.305022	0.208039	0.30406	0.257062	0.260333
O00192	[R].SPSVDSAR.[K]	1xTMT6plex [N-Term]; 1xPhospho [S1(100)]	O00192 1xPhospho [S343(100)]	O00192 [343-350]	ARVCF	0.523274	0.514859	0.521907	0.516475	0.518511	0.50905	0.496717	0.500198	0.513476
O00192	[R].GASSAGEASEKEPLK.[L]	2xTMT6plex [K11; K15]; 1xTMT6plex [N-Term]; 1xPhospho [S3(99.8)]	O00192 1xPhospho [S915(99.8)]	O00192 [913-927]	ARVCF	0.494464	0.514672	0.524984	0.525527	0.542668	0.521214	0.472827	0.49787	0.507141
O00192	[K].GALSPGGFDDSTLPLVDK.[S]	1xTMT6plex [K18]; 1xTMT6plex [N-Term]; 1xPhospho [T12(99.7)]	O00192 1xPhospho [T872(99.7)]	O00192 [861-878]	ARVCF	0.421003	0.409961	0.429947	0.380147	0.407423	0.430215	0.424071	0.424037	0.480736
O00192	[R].GSMGSLDR.[L]	1xTMT6plex [N-Term]; 1xPhospho [S5(100)]	O00192 1xPhospho [S332(100)]	O00192 [331-338]	ARVCF	0.486547	0.475252	0.482037	0.487518	0.488098	0.484034	0.460936	0.452721	0.478052
O00192	[R].NFDTLDLPK.[R]	1xDeamidated [N1]; 1xTMT6plex [K9]; 1xTMT6plex [N-Term]; 1xPhospho [T4(100)]	O00192 1xPhospho [T642(100)]	O00192 [639-647]	ARVCF	0.548351	0.529071	0.534772	0.543098	0.531458	0.492701	0.531328	0.523624	0.546953
O00192	[R].NFDTLDLPK.[R]	1xTMT6plex [K9]; 1xTMT6plex [N-Term]; 1xPhospho [T4(100)]	O00192 1xPhospho [T642(100)]	O00192 [639-647]	ARVCF	0.742245	0.728794	0.741993	0.749916	0.733989	0.694416	0.73743	0.73815	0.754935
O00192	[R].GASSAGEASEK.[E]	1xTMT6plex [K11]; 1xTMT6plex [N-Term]; 1xPhospho [S3(99.8)]	O00192 1xPhospho [S915(99.8)]	O00192 [913-923]	ARVCF	0.50776	0.499465	0.515477	0.517538	0.527814	0.515618	0.462987	0.474433	0.486511
O00192	[R].SLAADDEGGPELEPDYGTATR.[R]	1xTMT6plex [N-Term]; 1xPhospho [T18(100)]	O00192 1xPhospho [T284(100)]	O00192 [267-287]	ARVCF	0.268949	0.248213	0.276076	0.212632	0.263257	0.275416	0.194456	0.214494	0.256077
O00192	[R].DSPSYGSLSR.[G]	1xTMT6plex [N-Term]; 1xPhospho [S7(100)]	O00192 1xPhospho [S203(100)]	O00192 [197-206]	ARVCF	0.383563	0.420703	0.420852	0.36813	0.414218	0.385349	0.347002	0.348608	0.406854
O00193	[R].SASPDDDLGSSNWEAADLGNEER.[K]	1xTMT6plex [N-Term]; 1xPhospho [S3(100)]	O00193 1xPhospho [S17(100)]	O00193 [15-37]	SMAP	0.588077	0.592343	0.561786	0.588762	0.575941	0.578172	0.509518	0.549171	0.546402
O00193	[R].SASPDDDLGSSNWEAADLGNEER.[K]	1xDeamidated [N]; 1xTMT6plex [N-Term]; 1xPhospho [S3(100)]	O00193 1xPhospho [S17(100)]	O00193 [15-37]	SMAP	0.474223	0.477794	0.446683	0.489446	0.467466	0.45871	0.402705	0.430341	0.435034
O00193	[R].SASPDDDLGSSNWEAADLGNEERK.[Q]	1xTMT6plex [K24]; 1xTMT6plex [N-Term]; 1xPhospho [S3(100)]	O00193 1xPhospho [S17(100)]	O00193 [15-38]	SMAP	0.39867	0.395215	0.391275	0.406686	0.410873	0.413298	0.355507	0.390551	0.409576
O00193	[R].SASPDDDLGSSNWEAADLGNEER.[K]	2xDeamidated [N12; N20]; 1xTMT6plex [N-Term]; 1xPhospho [S3(100)]	O00193 1xPhospho [S17(100)]	O00193 [15-37]	SMAP	0.261611	0.28297	0.276849	0.284995	0.290724	0.270406	0.295381	0.265007	0.261699
O00203	[K].NFYESDDDQKEK.[T]	1xDeamidated [Q9]; 2xTMT6plex [K10; K12]; 1xTMT6plex [N-Term]; 1xPhospho [S5(100)]	O00203 1xPhospho [S276(100)]	O00203 [272-283]	AP3B1	0.450974	0.437453	0.438362	0.46867	0.442364	0.40277	0.444944	0.445405	0.430794
O00203	[K].NFYESDDDQKEK.[T]	2xTMT6plex [K10; K12]; 1xTMT6plex [N-Term]; 1xPhospho [S5(100)]	O00203 1xPhospho [S276(100)]	O00203 [272-283]	AP3B1	0.572103	0.538991	0.558185	0.581913	0.554967	0.502116	0.559926	0.556831	0.559281
O00257	[R].CLSETHGER.[E]	1xCarbamidomethyl [C1]; 1xTMT6plex [N-Term]; 1xPhospho [S3(100)]	O00257 1xPhospho [S415(100)]	O00257 [413-421]	CBX4	0.366089	0.359176	0.346432	0.363352	0.392202	0.370342	0.304896	0.358156	0.337706
O00257	[R].CLSETHGEREPCK.[K]	2xCarbamidomethyl [C1; C12]; 1xTMT6plex [K13]; 1xTMT6plex [N-Term]; 1xPhospho [S3(100)]	O00257 1xPhospho [S415(100)]	O00257 [413-425]	CBX4	0.432488	0.42527	0.427917	0.43132	0.424219	0.406028	0.40972	0.424493	0.40773
O00257	[K].SGEVAEGEARSPSHK.[K]	1xTMT6plex [K15]; 1xTMT6plex [N-Term]; 1xPhospho [S11(100)]	O00257 1xPhospho [S291(100)]	O00257 [281-295]	CBX4	0.748632	0.747804	0.736261	0.750235	0.730762	0.700648	0.660462	0.669384	0.698322
O00257	[K].EAPSPTCPDLGAK.[S]	1xCarbamidomethyl [C7]; 1xTMT6plex [K13]; 1xTMT6plex [N-Term]; 1xPhospho [S4(100)]	O00257 1xPhospho [S182(100)]	O00257 [179-191]	CBX4	0.496255	0.475419	0.479186	0.515679	0.499173	0.483399	0.448845	0.450765	0.468996
O00264	[R].GDQPAASGDSDDDEPPPLPR.[L]	1xDeamidated [Q3]; 1xTMT6plex [N-Term]; 1xPhospho [S10(100)]	O00264 1xPhospho [S57(100)]	O00264 [48-67]	PGRMC1	0.280346	0.292522	0.283611	0.280911	0.299798	0.25953	0.282331	0.258584	0.264303
O00264	[R].GDQPAASGDSDDDEPPPLPR.[L]	1xTMT6plex [N-Term]; 1xPhospho [S10(100)]	O00264 1xPhospho [S57(100)]	O00264 [48-67]	PGRMC1	0.557851	0.549848	0.555679	0.574647	0.562779	0.547947	0.565482	0.545477	0.550199
O00264	[K].EGEEPTVYSDEEEPK.[D]	1xTMT6plex [K15]; 1xTMT6plex [N-Term]; 1xPhospho [S9(100)]	O00264 1xPhospho [S181(100)]	O00264 [173-187]	PGRMC1	0.611926	0.603763	0.61382	0.630771	0.617781	0.568736	0.627324	0.612463	0.609338
O00264	[K].LLKEGEEPTVYSDEEEPKDESAR.[K]	2xTMT6plex [K3; K18]; 1xTMT6plex [N-Term]; 1xPhospho [S12(100)]	O00264 1xPhospho [S181(100)]	O00264 [170-192]	PGRMC1	0.268164	0.265033	0.290732	0.224723	0.28992	0.229599	0.305653	0.326863	0.327359
O00264	[K].EGEEPTVYSDEEEPKDESAR.[K]	1xTMT6plex [K15]; 1xTMT6plex [N-Term]; 1xPhospho [S9(100)]	O00264 1xPhospho [S181(100)]	O00264 [173-192]	PGRMC1	0.768949	0.739186	0.758524	0.768397	0.760762	0.70666	0.779359	0.771211	0.768445
O00264	[K].EGEEPTVYSDEEEPKDESARK.[N]	2xTMT6plex [K15; K21]; 1xTMT6plex [N-Term]; 1xPhospho [S9(99.5)]	O00264 1xPhospho [S181(99.5)]	O00264 [173-193]	PGRMC1	0.503557	0.49793	0.500594	0.509565	0.509215	0.44882	0.542107	0.538725	0.536243
O00267	[R].DVTNFTVGGFAPMSPR.[I]	1xDeamidated [N4]; 1xTMT6plex [N-Term]; 1xPhospho [S14(100)]	O00267 1xPhospho [S666(100)]	O00267 [653-668]	SUPT5H	0.312122	0.320001	0.330616	0.319398	0.339746	0.320142	0.298002	0.288936	0.29764
O00267	[R].DVTNFTVGGFAPMSPR.[I]	1xDeamidated [N4]; 1xOxidation [M13]; 1xTMT6plex [N-Term]; 1xPhospho [S14(100)]	O00267 1xPhospho [S666(100)]	O00267 [653-668]	SUPT5H	0.318315	0.320832	0.292808	0.318974	0.312241	0.320974	0.307862	0.322035	0.302254
O00267	[R].DVTNFTVGGFAPMSPR.[I]	1xTMT6plex [N-Term]; 1xPhospho [S14(100)]	O00267 1xPhospho [S666(100)]	O00267 [653-668]	SUPT5H	0.369906	0.393991	0.360566	0.374204	0.376961	0.366483	0.345752	0.361156	0.382082
O00267	[R].ISSPMHPSAGGQR.[G]	1xTMT6plex [N-Term]; 1xPhospho [S3(99.8)]	O00267 1xPhospho [S671(99.8)]	O00267 [669-681]	SUPT5H	0.334894	0.352516	0.346861	0.335775	0.322807	0.326217	0.335948	0.326824	0.318849
O00267	[R].DVTNFTVGGFAPMSPR.[I]	1xOxidation [M13]; 1xTMT6plex [N-Term]; 1xPhospho [S14(100)]	O00267 1xPhospho [S666(100)]	O00267 [653-668]	SUPT5H	0.486992	0.513267	0.512125	0.504904	0.496787	0.503685	0.470727	0.4802	0.49826
O00267	[R].ISSPMHPSAGGQR.[G]	1xOxidation [M5]; 1xTMT6plex [N-Term]; 1xPhospho [S3(99.7)]	O00267 1xPhospho [S671(99.7)]	O00267 [669-681]	SUPT5H	0.233169	0.219827	0.243789	0.284899	0.242282	0.240318	0.194113	0.21867	0.239685
O00273	[K].ASPPGDLQNPK.[R]	1xTMT6plex [K11]; 1xTMT6plex [N-Term]; 1xPhospho [S2(100)]	O00273 1xPhospho [S315(100)]	O00273 [314-324]	DFFA	0.64858	0.643235	0.648342	0.640362	0.642012	0.625183	0.614042	0.608519	0.611932
O00273	[K].ASPPGDLQNPK.[R]	1xDeamidated [Q/N]; 1xTMT6plex [K11]; 1xTMT6plex [N-Term]; 1xPhospho [S2(100)]	O00273 1xPhospho [S315(100)]	O00273 [314-324]	DFFA	0.612386	0.612184	0.61155	0.614019	0.606405	0.598679	0.563963	0.566508	0.585904
O00308	[R].TTPATGEQSPGAR.[S]	1xTMT6plex [N-Term]; 1xPhospho [S9(100)]	O00308 1xPhospho [S211(100)]	O00308 [203-215]	WWP2	0.582998	0.582064	0.587778	0.543567	0.535686	0.531285	0.509063	0.521441	0.537712
O00308	[R].TTPATGEQSPGAR.[S]	1xDeamidated [Q8]; 1xTMT6plex [N-Term]; 1xPhospho [S9(100)]	O00308 1xPhospho [S211(100)]	O00308 [203-215]	WWP2	0.320353	0.346117	0.348058	0.266317	0.332372	0.298608	0.261885	0.278912	0.291818
O00391	[R].QNVDHSQEAAK.[A]	1xDeamidated [N/Q]; 1xTMT6plex [K11]; 1xTMT6plex [N-Term]; 1xPhospho [S6(100)]	O00391 1xPhospho [S426(100)]	O00391 [421-431]	QSOX1	0.425244	0.414852	0.430264	0.36622	0.417911	0.395087	0.328697	0.333975	0.350571
O00391	[R].QNVDHSQEAAK.[A]	1xTMT6plex [K11]; 1xTMT6plex [N-Term]; 1xPhospho [S6(100)]	O00391 1xPhospho [S426(100)]	O00391 [421-431]	QSOX1	0.471671	0.466995	0.465959	0.440103	0.45792	0.451068	0.364273	0.395579	0.369914
O00401	[K].VEQNSRPVSCSGR.[D]	1xCarbamidomethyl [C10]; 1xDeamidated [Q/N]; 1xTMT6plex [N-Term]; 1xPhospho [S9(100)]	O00401 1xPhospho [S430(100)]	O00401 [422-434]	WASL	0.504207	0.541171	0.528724	0.521827	0.549651	0.530808	0.474917	0.477618	0.51739
O00401	[K].VIYDFIEK.[T]	1xTMT6plex [K8]; 1xTMT6plex [N-Term]; 1xPhospho [Y3(100)]	O00401 1xPhospho [Y256(100)]	O00401 [254-261]	WASL	0.726436	0.710669	0.723024	0.73107	0.743402	0.784266	0.581395	0.608439	0.666069
O00418	[R].ESENSGDSGYPSEK.[R]	1xTMT6plex [K14]; 1xTMT6plex [N-Term]; 1xPhospho [S12(100)]	O00418 1xPhospho [S445(100)]	O00418 [434-447]	EEF2K	0.433897	0.421479	0.421148	0.454133	0.442668	0.429134	0.450224	0.422784	0.429265
O00418	[R].LEGVDGGQSPR.[A]	1xTMT6plex [N-Term]; 1xPhospho [S9(100)]	O00418 1xPhospho [S18(100)]	O00418 [10-20]	EEF2K	0.608866	0.59785	0.607869	0.586454	0.593813	0.594672	0.564577	0.57427	0.586147
O00418	[R].KYESDEDSLGSSGR.[V]	1xTMT6plex [K1]; 1xTMT6plex [N-Term]; 2xPhospho [S4(100); S8(100)]	O00418 2xPhospho [S470(100); S474(100)]	O00418 [467-480]	EEF2K	0.381382	0.363425	0.348562	0.372774	0.335006	0.32145	0.332322	0.320107	0.312872
O00418	[R].LEGVDGGQSPR.[A]	1xDeamidated [Q8]; 1xTMT6plex [N-Term]; 1xPhospho [S9(100)]	O00418 1xPhospho [S18(100)]	O00418 [10-20]	EEF2K	0.407489	0.40697	0.393325	0.438404	0.425126	0.432993	0.417809	0.404683	0.408992
O00418	[R].YSSSGSPANSFHFK.[E]	1xTMT6plex [K14]; 1xTMT6plex [N-Term]; 2xPhospho [S/Y]	NA	O00418 [69-82]	EEF2K	0.34393	0.388587	0.364588	0.324914	0.353283	0.346773	0.266564	0.241414	0.251318
O00423-3	[R].TGSTSSSSSGK.[K]	1xTMT6plex [K11]; 1xTMT6plex [N-Term]; 1xPhospho [S3(100)]	O00423-3 1xPhospho [S179(100)]	O00423-3 [177-187]	EML1	0.406235	0.380758	0.376085	0.419057	0.396347	0.354669	0.411406	0.406532	0.402664
O00423-3	[K].KPTGSLPSPSGVR.[K]	1xTMT6plex [K1]; 1xTMT6plex [N-Term]; 1xPhospho [S8(100)]	O00423-3 1xPhospho [S113(100)]	O00423-3 [106-118]	EML1	0.561292	0.561813	0.571205	0.55662	0.568188	0.573951	0.551202	0.543881	0.567696
O00443	[K].VSNLQVSPK.[S]	1xDeamidated [N3]; 1xTMT6plex [K9]; 1xTMT6plex [N-Term]; 1xPhospho [S7(100)]	O00443 1xPhospho [S259(100)]	O00443 [253-261]	PIK3C2A	0.338643	0.31429	0.343601	0.360195	0.324301	0.323844	0.326971	0.311511	0.344874
O00443	[K].VSNLQVSPK.[S]	1xTMT6plex [K9]; 1xTMT6plex [N-Term]; 1xPhospho [S7(100)]	O00443 1xPhospho [S259(100)]	O00443 [253-261]	PIK3C2A	0.478384	0.452733	0.473465	0.489887	0.472223	0.442476	0.470318	0.460681	0.459267
O00472	[K].LNNSSPNSSGGVK.[E]	1xTMT6plex [K13]; 1xTMT6plex [N-Term]; 1xPhospho [S5(99.6)]	O00472 1xPhospho [S503(99.6)]	O00472 [499-511]	ELL2	0.530798	0.535948	0.569603	0.560998	0.526236	0.543319	0.546117	0.540362	0.542083
O00472	[K].LNNSSPNSSGGVK.[E]	1xDeamidated [N]; 1xPhospho [S]; 1xTMT6plex [K13]; 1xTMT6plex [N-Term]	NA	O00472 [499-511]	ELL2	0.593038	0.586005	0.611211	0.612398	0.617066	0.583743	0.601957	0.586779	0.610811
O00472	[K].LNNSSPNSSGGVK.[E]	2xDeamidated [N3; N]; 1xTMT6plex [K13]; 1xTMT6plex [N-Term]; 1xPhospho [S]	NA	O00472 [499-511]	ELL2	0.377244	0.336173	0.366217	0.315165	0.360116	0.354635	0.341045	0.376153	0.326666
O00487	[K].MTPEQLAIK.[N]	1xTMT6plex [K9]; 1xTMT6plex [N-Term]; 1xPhospho [T2(100)]	O00487 1xPhospho [T266(100)]	O00487 [265-273]	PSMD14	0.259607	0.256457	0.277317	0.247323	0.247064	0.232226	0.260535	0.236374	0.227457
O00488	[R].LAVPTEVSTEVPEMDTST.[-]	1xTMT6plex [N-Term]; 1xPhospho [S17(99.1)]	O00488 1xPhospho [S133(99.1)]	O00488 [117-134]	ZNF593	0.392412	0.357202	0.392484	0.36694	0.39151	0.339164	0.358063	0.355084	0.336615
O00505	[R].NVPQEESLEDSDVDADFK.[A]	1xTMT6plex [K18]; 1xTMT6plex [N-Term]; 1xPhospho [S11(100)]	O00505 1xPhospho [S60(100)]	O00505 [50-67]	KPNA3	0.686397	0.666375	0.684755	0.684099	0.67672	0.639455	0.683761	0.685928	0.685386
O00505	[R].NVPQEESLEDSDVDADFK.[A]	1xDeamidated [Q/N]; 1xTMT6plex [K18]; 1xTMT6plex [N-Term]; 1xPhospho [S11(100)]	O00505 1xPhospho [S60(100)]	O00505 [50-67]	KPNA3	0.445555	0.422787	0.401548	0.415778	0.421169	0.360305	0.420824	0.401347	0.40859
O00512	[R].AVTPVSQGSNSSSADPK.[A]	1xTMT6plex [K17]; 1xTMT6plex [N-Term]; 1xPhospho [T3(100)]	O00512 1xPhospho [T315(100)]	O00512 [313-329]	BCL9	0.376945	0.357546	0.381445	0.388615	0.398845	0.404306	0.372692	0.385036	0.369214
O00512	[R].AVTPVSQGSNSSSADPK.[A]	1xDeamidated [Q/N]; 1xTMT6plex [K17]; 1xTMT6plex [N-Term]; 1xPhospho [T3(100)]	O00512 1xPhospho [T315(100)]	O00512 [313-329]	BCL9	0.356261	0.337519	0.392582	0.356378	0.392888	0.395561	0.365089	0.382828	0.371614
O00512	[R].SSTPSHGQTTATEPTPAQK.[T]	1xTMT6plex [K19]; 1xTMT6plex [N-Term]; 1xPhospho [S1(99.4)]	O00512 1xPhospho [S153(99.4)]	O00512 [153-171]	BCL9	0.577705	0.564144	0.599902	0.575019	0.55294	0.520683	0.557288	0.544611	0.578887
O00512	[R].IPVEGPLSPSR.[G]	1xTMT6plex [N-Term]; 1xPhospho [S8(100)]	O00512 1xPhospho [S687(100)]	O00512 [680-690]	BCL9	0.466813	0.430181	0.384875	0.464891	0.432599	0.410765	0.386827	0.386128	0.419051
O00559-2	[K].LSGDQITLPTTVDYSSVPK.[Q]	1xTMT6plex [K19]; 1xTMT6plex [N-Term]; 1xPhospho [S2(100)]	O00559-2 1xPhospho [S36(100)]	O00559-2 [35-53]	EBAG9	0.970664	0.951577	0.968324	0.964923	0.957484	0.933144	0.963497	0.965983	0.956513
O00559-2	[K].LSGDQITLPTTVDYSSVPK.[Q]	1xDeamidated [Q5]; 1xTMT6plex [K19]; 1xTMT6plex [N-Term]; 1xPhospho [S2(100)]	O00559-2 1xPhospho [S36(100)]	O00559-2 [35-53]	EBAG9	0.668995	0.64776	0.638093	0.652662	0.662451	0.650303	0.645881	0.660823	0.649647
O00562	[R].GSPEPSALPPQR.[I]	1xDeamidated [Q11]; 1xTMT6plex [N-Term]; 1xPhospho [S2(100)]	O00562 1xPhospho [S621(100)]	O00562 [620-631]	PITPNM1	0.397607	0.399269	0.400887	0.410908	0.394691	0.39415	0.408995	0.414163	0.406516
O00562	[R].GSPEPSALPPQR.[I]	1xTMT6plex [N-Term]; 1xPhospho [S2(100)]	O00562 1xPhospho [S621(100)]	O00562 [620-631]	PITPNM1	0.683186	0.679779	0.685738	0.695604	0.690606	0.673423	0.678416	0.678546	0.673463
O00566	[K].SPVFSDEDSDLDFDISK.[L]	1xTMT6plex [K17]; 1xTMT6plex [N-Term]; 2xPhospho [S1(100); S5(100)]	O00566 2xPhospho [S163(100); S167(100)]	O00566 [163-179]	MPHOSPH10	0.370665	0.364377	0.369792	0.387952	0.375343	0.343591	0.410615	0.372767	0.326451
O00567	[K].EELMSSDLEETAGSTSIPK.[R]	1xTMT6plex [K19]; 1xTMT6plex [N-Term]; 2xPhospho [S5(100); S6(100)]	O00567 2xPhospho [S519(100); S520(100)]	O00567 [515-533]	NOP56	0.503139	0.504793	0.510116	0.494127	0.509266	0.489038	0.516632	0.51879	0.529686
O00567	[K].EELMSSDLEETAGSTSIPK.[R]	1xOxidation [M4]; 1xTMT6plex [K19]; 1xTMT6plex [N-Term]; 1xPhospho [S6(100)]	O00567 1xPhospho [S520(100)]	O00567 [515-533]	NOP56	0.746088	0.74372	0.754268	0.746079	0.749984	0.734909	0.742008	0.741844	0.753587
O00567	[K].EELMSSDLEETAGSTSIPK.[R]	1xOxidation [M4]; 1xTMT6plex [K19]; 1xTMT6plex [N-Term]; 2xPhospho [S5(100); S6(100)]	O00567 2xPhospho [S519(100); S520(100)]	O00567 [515-533]	NOP56	0.241544	0.257256	0.261202	0.254543	0.263584	0.2527	0.265291	0.281245	0.247838
O00567	[K].EEPVSSGPEEAVGK.[S]	1xTMT6plex [K14]; 1xTMT6plex [N-Term]; 2xPhospho [S5(100); S6(100)]	O00567 2xPhospho [S569(100); S570(100)]	O00567 [565-578]	NOP56	0.544467	0.533643	0.539521	0.53248	0.537772	0.520703	0.550564	0.546578	0.559041
O00567	[K].EELMSSDLEETAGSTSIPK.[R]	1xTMT6plex [K19]; 1xTMT6plex [N-Term]; 1xPhospho [S6(100)]	O00567 1xPhospho [S520(100)]	O00567 [515-533]	NOP56	0.688791	0.683946	0.691513	0.687211	0.687262	0.671158	0.687836	0.683729	0.695258
O00567	[K].EEPVSSGPEEAVGK.[S]	1xTMT6plex [K14]; 1xTMT6plex [N-Term]; 1xPhospho [S6(100)]	O00567 1xPhospho [S570(100)]	O00567 [565-578]	NOP56	0.632924	0.627803	0.63776	0.639147	0.639988	0.625192	0.638041	0.641703	0.658738
O00629	[R].NVPHEDICEDSDIDGDYR.[V]	1xCarbamidomethyl [C8]; 1xTMT6plex [N-Term]; 1xPhospho [S11(100)]	O00629 1xPhospho [S60(100)]	O00629 [50-67]	KPNA4	0.278584	0.303596	0.277596	0.268716	0.274944	0.243982	0.276905	0.295623	0.300382
O00716	[R].AALRSPDSPK.[TK]	1xTMT6plex [K10]; 1xTMT6plex [N-Term]; 1xPhospho [S5(100)]	O00716 1xPhospho [S163(100)]	O00716 [159-168]	E2F3	0.702873	0.702008	0.761972	0.727884	0.703587	0.706769	0.7451	0.735989	0.746375
O00767	[K].GSTLDLSDLEAEK.[L]	1xTMT6plex [K13]; 1xTMT6plex [N-Term]; 1xPhospho [S2(100)]	O00767 1xPhospho [S198(100)]	O00767 [197-209]	SCD	0.243604	0.255466	0.262752	0.27877	0.310556	0.26783	0.317033	0.292972	0.313217
O14495	[K].AIVPESKNGGSPALNNNPR.[R]	1xDeamidated [N8]; 1xTMT6plex [K7]; 1xTMT6plex [N-Term]; 1xPhospho [S11(100)]	O14495 1xPhospho [S19(100)]	O14495 [9-27]	PPAP2B	0.328051	0.327087	0.333659	0.348103	0.371339	0.330745	0.357976	0.305163	0.315558
O14497	[K].VSSPAPMEGGEEEEELLGPK.[L]	1xTMT6plex [K20]; 1xTMT6plex [N-Term]; 1xPhospho [S3(99.7)]	O14497 1xPhospho [S1755(99.7)]	O14497 [1753-1772]	ARID1A	0.532081	0.516	0.533057	0.535085	0.534263	0.510264	0.535418	0.530778	0.523212
O14497	[R].SNSVGIQDAFNDGSDSTFQK.[R]	1xTMT6plex [K20]; 1xTMT6plex [N-Term]; 1xPhospho [S3(99.7)]	O14497 1xPhospho [S1184(99.7)]	O14497 [1182-1201]	ARID1A	0.378595	0.354731	0.365258	0.366311	0.361754	0.367186	0.33876	0.342834	0.383646
O14497	[R].TPQPSSPMDQMGK.[M]	1xTMT6plex [K13]; 1xTMT6plex [N-Term]; 1xPhospho [S6(99.5)]	O14497 1xPhospho [S382(99.5)]	O14497 [377-389]	ARID1A	0.398731	0.403573	0.377865	0.395495	0.392779	0.397397	0.40131	0.403094	0.395774
O14497	[K].VSSPAPMEGGEEEEELLGPK.[L]	1xOxidation [M7]; 1xTMT6plex [K20]; 1xTMT6plex [N-Term]; 1xPhospho [S3(99.6)]	O14497 1xPhospho [S1755(99.6)]	O14497 [1753-1772]	ARID1A	0.548517	0.553707	0.553999	0.553007	0.55452	0.534973	0.559817	0.550202	0.550791
O14497	[R].SNSVGIQDAFNDGSDSTFQK.[R]	1xDeamidated [N/Q]; 1xTMT6plex [K20]; 1xTMT6plex [N-Term]; 1xPhospho [S3(99.7)]	O14497 1xPhospho [S1184(99.7)]	O14497 [1182-1201]	ARID1A	0.245442	0.26482	0.261261	0.267113	0.262827	0.212722	0.237529	0.231707	0.24304
O14523	[K].EAGLSQSHDDLSNATATPSVR.[K]	1xTMT6plex [N-Term]; 1xPhospho [S7(100)]	O14523 1xPhospho [S662(100)]	O14523 [656-676]	C2CD2L	0.548174	0.567173	0.568816	0.567664	0.590079	0.557592	0.517651	0.531069	0.588043
O14523	[K].EAGLSQSHDDLSNATATPSVR.[K]	1xDeamidated [N/Q]; 1xTMT6plex [N-Term]; 1xPhospho [S7(100)]	O14523 1xPhospho [S662(100)]	O14523 [656-676]	C2CD2L	0.357936	0.338007	0.320992	0.345055	0.367166	0.344845	0.297069	0.295662	0.364252
O14523	[R].DSHLSNGLDPVAETAIR.[Q]	1xDeamidated [N6]; 1xTMT6plex [N-Term]; 1xPhospho [S5(100)]	O14523 1xPhospho [S502(100)]	O14523 [498-514]	C2CD2L	0.330971	0.349803	0.333092	0.337443	0.293539	0.330359	0.274971	0.297125	0.30413
O14545	[R].ALPSLNTGSSSPR.[G]	1xDeamidated [N6]; 1xTMT6plex [N-Term]; 1xPhospho [S11(99.6)]	O14545 1xPhospho [S327(99.6)]	O14545 [317-329]	TRAFD1	0.696782	0.689821	0.701377	0.688507	0.670626	0.633831	0.695061	0.653256	0.651036
O14545	[R].LDSQPQETSPELPR.[R]	1xTMT6plex [N-Term]; 1xPhospho [S9(100)]	O14545 1xPhospho [S415(100)]	O14545 [407-420]	TRAFD1	0.812373	0.822197	0.806686	0.831765	0.813732	0.81643	0.81426	0.806356	0.802784
O14545	[R].LDSQPQETSPELPR.[R]	1xDeamidated [Q]; 1xTMT6plex [N-Term]; 1xPhospho [S9(100)]	O14545 1xPhospho [S415(100)]	O14545 [407-420]	TRAFD1	0.897721	0.931754	0.939808	0.923463	0.932442	0.89058	0.916388	0.910831	0.919337
O14545	[R].ALPSLNTGSSSPR.[G]	1xTMT6plex [N-Term]; 1xPhospho [S11(99.7)]	O14545 1xPhospho [S327(99.7)]	O14545 [317-329]	TRAFD1	0.997332	0.988843	1.02596	0.986629	1.00121	0.982755	0.978869	0.971784	0.974274
O14545	[R].LDSQPQETSPELPR.[R]	2xDeamidated [Q4; Q6]; 1xTMT6plex [N-Term]; 1xPhospho [S9(100)]	O14545 1xPhospho [S415(100)]	O14545 [407-420]	TRAFD1	0.653759	0.674822	0.656668	0.693539	0.660704	0.594271	0.598388	0.639969	0.659112
O14578-4	[R].SESVVSGLDSPAK.[T]	1xTMT6plex [K13]; 1xTMT6plex [N-Term]; 1xPhospho [S10(100)]	O14578-4 1xPhospho [S440(100)]	O14578-4 [431-443]	CIT	0.592687	0.583333	0.588648	0.588596	0.595349	0.550339	0.544904	0.551749	0.545681
O14617-5	[K].HRPSEADEEELAR.[R]	1xTMT6plex [N-Term]; 1xPhospho [S4(100)]	O14617-5 1xPhospho [S658(100)]	O14617-5 [655-667]	AP3D1	0.295109	0.282161	0.326993	0.303365	0.310715	0.317218	0.306815	0.300873	0.288043
O14617-5	[R].NTETSKSPEK.[D]	2xTMT6plex [K6; K10]; 1xTMT6plex [N-Term]; 1xPhospho [S7(100)]	O14617-5 1xPhospho [S829(100)]	O14617-5 [823-832]	AP3D1	0.451997	0.402663	0.44887	0.465339	0.441972	0.390039	0.44315	0.428349	0.424095
O14646	[R].SPFEHSVEHK.[S]	1xTMT6plex [K10]; 1xTMT6plex [N-Term]; 1xPhospho [S1(100)]	O14646 1xPhospho [S1689(100)]	O14646 [1689-1698]	CHD1	0.538202	0.550956	0.521622	0.527723	0.532038	0.494448	0.416682	0.428542	0.490167
O14646	[K].SSPSILAVQR.[S]	1xTMT6plex [N-Term]; 1xPhospho [S2(99.6)]	O14646 1xPhospho [S90(99.6)]	O14646 [89-98]	CHD1	0.402934	0.393364	0.403279	0.384394	0.37525	0.357517	0.311001	0.30498	0.362566
O14646	[K].STPEHTWSSR.[K]	1xTMT6plex [N-Term]; 1xPhospho [S/T]	NA	O14646 [1699-1708]	CHD1	0.273495	0.285623	0.294844	0.286305	0.328935	0.275182	0.252884	0.246471	0.273736
O14647	[K].EEASSGSESGSPK.[R]	1xTMT6plex [K13]; 1xTMT6plex [N-Term]; 1xPhospho [S]	NA	O14647 [126-138]	CHD2	0.381714	0.38516	0.392061	0.408815	0.41204	0.394746	0.405613	0.402563	0.400406
O14647	[R].SQEEEEQK.[K]	1xDeamidated [Q7]; 1xTMT6plex [K8]; 1xTMT6plex [N-Term]; 1xPhospho [S1(100)]	O14647 1xPhospho [S1560(100)]	O14647 [1560-1567]	CHD2	0.416618	0.425002	0.429773	0.451696	0.417862	0.434298	0.439458	0.447596	0.423874
O14681	[K].FPSPHPSPAK.[L]	1xTMT6plex [K10]; 1xTMT6plex [N-Term]; 2xPhospho [S3(100); S7(100)]	O14681 2xPhospho [S326(100); S330(100)]	O14681 [324-333]	EI24	0.5825	0.585445	0.578738	0.590522	0.557659	0.538618	0.538356	0.504185	0.551767
O14681	[K].FPSPHPSPAK.[L]	1xTMT6plex [K10]; 1xTMT6plex [N-Term]; 1xPhospho [S7(100)]	O14681 1xPhospho [S330(100)]	O14681 [324-333]	EI24	0.717315	0.710763	0.717927	0.73788	0.739238	0.711339	0.666079	0.662456	0.66965
O14686-3	[K].ADTPGPEDGGVK.[A]	1xTMT6plex [K12]; 1xTMT6plex [N-Term]; 1xPhospho [T3(100)]	O14686-3 1xPhospho [T1846(100)]	O14686-3 [1844-1855]	KMT2D	0.594401	0.573783	0.565708	0.592861	0.563232	0.525946	0.555731	0.537558	0.564224
O14686-3	[R].NLTMSPLHK.[R]	1xTMT6plex [K9]; 1xTMT6plex [N-Term]; 1xPhospho [T/S]	NA	O14686-3 [1602-1610]	KMT2D	0.337933	0.353391	0.316372	0.325489	0.335138	0.278011	0.304765	0.241963	0.283061
O14686-3	[K].ASEPLLSPPPFGESR.[K]	1xTMT6plex [N-Term]; 1xPhospho [S7(100)]	O14686-3 1xPhospho [S2277(100)]	O14686-3 [2271-2285]	KMT2D	0.526156	0.533863	0.532052	0.538253	0.548542	0.528996	0.497207	0.498174	0.500469
O14686-3	[K].GDDGPDIADEESRGLEGK.[A]	1xTMT6plex [K18]; 1xTMT6plex [N-Term]; 1xPhospho [S12(100)]	O14686-3 1xPhospho [S1837(100)]	O14686-3 [1826-1843]	KMT2D	0.39086	0.350755	0.375027	0.328723	0.311721	0.298783	0.335355	0.309277	0.325785
O14686-3	[R].VSPAAAQLADTLFSK.[G]	1xTMT6plex [K15]; 1xTMT6plex [N-Term]; 1xPhospho [S2(100)]	O14686-3 1xPhospho [S4362(100)]	O14686-3 [4361-4375]	KMT2D	0.465514	0.517863	0.481493	0.482536	0.514432	0.506213	0.461581	0.466079	0.49011
O14686-3	[R].APVAPTPPTLIK.[S]	1xTMT6plex [K12]; 1xTMT6plex [N-Term]; 1xPhospho [T6(100)]	O14686-3 1xPhospho [T1195(100)]	O14686-3 [1190-1201]	KMT2D	0.431467	0.456283	0.432725	0.461519	0.4422	0.411147	0.424445	0.408708	0.416414
O14713	[R].SSTVASLDTDSTK.[S]	1xTMT6plex [K13]; 1xTMT6plex [N-Term]; 1xPhospho [S6(100)]	O14713 1xPhospho [S41(100)]	O14713 [36-48]	ITGB1BP1	0.531554	0.547956	0.520949	0.551198	0.556431	0.465781	0.52054	0.54089	0.535531
O14715	[K].HSTPSPTK.[Y]	1xTMT6plex [K8]; 1xTMT6plex [N-Term]; 1xPhospho [S5(100)]	O14715 1xPhospho [S781(100)]	O14715 [777-784]	RGPD8	0.48837	0.470491	0.437918	0.432076	0.475431	0.412111	0.454034	0.446656	0.430929
O14737	[R].KVMDSDEDDDY.[-]	1xTMT6plex [K1]; 1xTMT6plex [N-Term]; 1xPhospho [S5(100)]	O14737 1xPhospho [S119(100)]	O14737 [115-125]	PDCD5	0.576421	0.578075	0.56823	0.562556	0.568324	0.559819	0.551243	0.557554	0.573442
O14737	[K].VMDSDEDDDY.[-]	1xTMT6plex [N-Term]; 1xPhospho [S4(100)]	O14737 1xPhospho [S119(100)]	O14737 [116-125]	PDCD5	0.392028	0.379058	0.374063	0.380195	0.375363	0.382253	0.363647	0.373401	0.389292
O14737	[K].VMDSDEDDDY.[-]	1xOxidation [M2]; 1xTMT6plex [N-Term]; 1xPhospho [S4(100)]	O14737 1xPhospho [S119(100)]	O14737 [116-125]	PDCD5	0.527219	0.53292	0.534889	0.523926	0.540901	0.530622	0.533276	0.52639	0.538042
O14745	[R].SASSDTSEELNSQDSPPK.[Q]	1xDeamidated [N/Q]; 1xTMT6plex [K18]; 1xTMT6plex [N-Term]; 2xPhospho [S15(100); S/T]	O14745 2xPhospho [S302(100); S/T]	O14745 [288-305]	SLC9A3R1	0.463363	0.450168	0.458254	0.460873	0.464406	0.437531	0.438637	0.436071	0.441491
O14745	[R].EALAEAALESPRPALVR.[S]	1xTMT6plex [N-Term]; 1xPhospho [S10(100)]	O14745 1xPhospho [S280(100)]	O14745 [271-287]	SLC9A3R1	0.482931	0.480662	0.473754	0.44424	0.4542	0.45604	0.417704	0.4288	0.450823
O14745	[R].SASSDTSEELNSQDSPPK.[Q]	1xDeamidated [N/Q]; 1xTMT6plex [K18]; 1xTMT6plex [N-Term]; 1xPhospho [S3(99.8)]	O14745 1xPhospho [S290(99.8)]	O14745 [288-305]	SLC9A3R1	0.666298	0.661246	0.664526	0.667585	0.665333	0.655718	0.659278	0.656754	0.665221
O14745	[R].SASSDTSEELNSQDSPPK.[Q]	2xDeamidated [N11; Q13]; 1xTMT6plex [K18]; 1xTMT6plex [N-Term]; 1xPhospho [S1(99.8)]	O14745 1xPhospho [S288(99.8)]	O14745 [288-305]	SLC9A3R1	0.461551	0.453059	0.463728	0.468228	0.457926	0.450347	0.441534	0.446049	0.456287
O14745	[R].SASSDTSEELNSQDSPPK.[Q]	1xTMT6plex [K18]; 1xTMT6plex [N-Term]; 1xPhospho [S3(99.7)]	O14745 1xPhospho [S290(99.7)]	O14745 [288-305]	SLC9A3R1	0.668657	0.658989	0.66762	0.662604	0.659734	0.654506	0.658137	0.656776	0.659776
O14745	[R].SASSDTSEELNSQDSPPK.[Q]	1xTMT6plex [K18]; 1xTMT6plex [N-Term]; 2xPhospho [S1(99.6); S4(99.6)]	O14745 2xPhospho [S288(99.6); S291(99.6)]	O14745 [288-305]	SLC9A3R1	0.554877	0.543451	0.554872	0.560832	0.555029	0.532502	0.542512	0.549073	0.544592
O14874	[R].STSATDTHHVEMAR.[E]	1xTMT6plex [N-Term]; 1xPhospho [S1(100)]	O14874 1xPhospho [S31(100)]	O14874 [31-44]	BCKDK	0.558189	0.551087	0.562922	0.574534	0.565881	0.557652	0.563386	0.553495	0.564154
O14874	[R].STSATDTHHVEMAR.[E]	1xOxidation [M12]; 1xTMT6plex [N-Term]; 1xPhospho [S1(100)]	O14874 1xPhospho [S31(100)]	O14874 [31-44]	BCKDK	0.388419	0.394637	0.410822	0.370251	0.409559	0.396812	0.394576	0.388596	0.396818
O14908	[R].SAGGRPGSGPQLGTGR.[G]	1xTMT6plex [N-Term]; 1xPhospho [S8(100)]	O14908 1xPhospho [S232(100)]	O14908 [225-240]	GIPC1	0.281137	0.304553	0.313485	0.318836	0.333879	0.318729	0.266456	0.275856	0.29634
O14920	[R].GPVSGSPDSMNASR.[L]	1xOxidation [M10]; 1xTMT6plex [N-Term]; 1xPhospho [S6(100)]	O14920 1xPhospho [S672(100)]	O14920 [667-680]	IKBKB	0.276066	0.299219	0.212043	0.280121	0.269337	0.260584	0.28556	0.26949	0.241232
O14967	[K].EADESTGSGDGPIK.[S]	1xTMT6plex [K14]; 1xTMT6plex [N-Term]; 1xPhospho [S/T]	NA	O14967 [587-600]	CLGN	0.257754	0.262835	0.230027	0.247395	0.238508	0.260342	0.21826	0.223073	0.28554
O14967	[K].SGSEDEMK.[E]	1xTMT6plex [K8]; 1xTMT6plex [N-Term]; 1xPhospho [S3(100)]	O14967 1xPhospho [S581(100)]	O14967 [579-586]	CLGN	0.307205	0.2644	0.298977	0.314176	0.272064	0.266215	0.31937	0.299098	0.266362
O14967	[K].SGSEDEMKEADESTGSGDGPIK.[S]	1xPhospho [S/T]; 2xTMT6plex [K8; K22]; 1xTMT6plex [N-Term]	NA	O14967 [579-600]	CLGN	0.290056	0.26594	0.28137	0.298231	0.286699	0.201691	0.279506	0.285382	0.286737
O14974	[R].RSTQGVTLTDLQEAEK.[T]	1xTMT6plex [K16]; 1xTMT6plex [N-Term]; 1xPhospho [S/T]	NA	O14974 [694-709]	PPP1R12A	0.360694	0.393258	0.382889	0.387057	0.387367	0.376827	0.374917	0.41544	0.521609
O14974	[R].RISEMEEELK.[M]	1xTMT6plex [K10]; 1xTMT6plex [N-Term]; 1xPhospho [S3(100)]	O14974 1xPhospho [S995(100)]	O14974 [993-1002]	PPP1R12A	0.3814	0.378007	0.387299	0.395354	0.373195	0.375481	0.393694	0.402051	0.397521
O14974	[R].STGVSFWTQDSDENEQEQQSDTEEGSNK.[K]	1xTMT6plex [K28]; 1xTMT6plex [N-Term]; 2xPhospho [S11(100); S20(100)]	O14974 2xPhospho [S862(100); S871(100)]	O14974 [852-879]	PPP1R12A	0.339616	0.323899	0.339092	0.314331	0.333951	0.314912	0.338241	0.355804	0.352861
O14974	[R].LASTSDIEEK.[E]	1xTMT6plex [K10]; 1xTMT6plex [N-Term]; 1xPhospho [S3(99.8)]	O14974 1xPhospho [S507(99.8)]	O14974 [505-514]	PPP1R12A	0.312116	0.334879	0.327294	0.279432	0.343604	0.336883	0.285737	0.328272	0.349013
O14974	[K].KSPLIESTANMDNNQSQK.[T]	1xDeamidated [N]; 1xOxidation [M11]; 2xTMT6plex [K1; K18]; 1xTMT6plex [N-Term]; 1xPhospho [S2(100)]	O14974 1xPhospho [S299(100)]	O14974 [298-315]	PPP1R12A	0.368396	0.35915	0.388594	0.378479	0.374538	0.369729	0.39552	0.409503	0.403654
O14974	[K].TGSYGALAEITASK.[E]	1xTMT6plex [K14]; 1xTMT6plex [N-Term]; 1xPhospho [T/S/Y]	NA	O14974 [443-456]	PPP1R12A	0.501559	0.530065	0.510768	0.483315	0.501306	0.484704	0.489508	0.527008	0.57205
O14974	[K].KETQTDSISR.[Y]	1xTMT6plex [K1]; 1xTMT6plex [N-Term]; 1xPhospho [S7(100)]	O14974 1xPhospho [S886(100)]	O14974 [880-889]	PPP1R12A	0.361036	0.380129	0.367568	0.34362	0.385021	0.369569	0.316999	0.337954	0.353237
O14974	[K].KSPLIESTANMDNNQSQK.[T]	1xOxidation [M11]; 2xTMT6plex [K1; K18]; 1xTMT6plex [N-Term]; 1xPhospho [S2(100)]	O14974 1xPhospho [S299(100)]	O14974 [298-315]	PPP1R12A	0.460625	0.457974	0.462129	0.459135	0.456695	0.449856	0.494008	0.490148	0.49113
O14974	[R].RSTQGVTLTDLQEAEK.[T]	2xDeamidated [Q4; Q12]; 1xTMT6plex [K16]; 1xTMT6plex [N-Term]; 1xPhospho [S/T]	NA	O14974 [694-709]	PPP1R12A	0.156436	0.207762	0.195157	0.210255	0.171656	0.187846	0.245003	0.195143	0.27878
O14974	[K].KSPLIESTANMDNNQSQK.[T]	1xDeamidated [N/Q]; 2xTMT6plex [K1; K18]; 1xTMT6plex [N-Term]; 1xPhospho [S2(100)]	O14974 1xPhospho [S299(100)]	O14974 [298-315]	PPP1R12A	0.493687	0.49229	0.503038	0.506578	0.504022	0.48907	0.533664	0.534133	0.527657
O14974	[R].RSTQGVTLTDLQEAEK.[T]	1xDeamidated [Q]; 1xTMT6plex [K16]; 1xTMT6plex [N-Term]; 1xPhospho [S/T]	NA	O14974 [694-709]	PPP1R12A	0.349806	0.384097	0.364938	0.369155	0.386851	0.380465	0.370587	0.402383	0.48704
O14974	[K].KSPLIESTANMDNNQSQK.[T]	2xTMT6plex [K1; K18]; 1xTMT6plex [N-Term]; 1xPhospho [S2(100)]	O14974 1xPhospho [S299(100)]	O14974 [298-315]	PPP1R12A	0.563204	0.555223	0.555066	0.564105	0.554708	0.548455	0.596111	0.60074	0.594785
O14974	[R].STGVSFWTQDSDENEQEQQSDTEEGSNK.[K]	1xTMT6plex [K28]; 1xTMT6plex [N-Term]; 1xPhospho [S20(100)]	O14974 1xPhospho [S871(100)]	O14974 [852-879]	PPP1R12A	0.402016	0.38463	0.392126	0.423218	0.410627	0.38075	0.385999	0.382724	0.396127
O14974	[K].KSPLIESTANMDNNQSQK.[T]	2xDeamidated [N/Q]; 1xOxidation [M11]; 2xTMT6plex [K1; K18]; 1xTMT6plex [N-Term]; 1xPhospho [S2(100)]	O14974 1xPhospho [S299(100)]	O14974 [298-315]	PPP1R12A	0.209087	0.19373	0.217836	0.183616	0.20574	0.198877	0.207637	0.231037	0.255117
O14974	[R].SGSYSYLEER.[K]	1xTMT6plex [N-Term]; 1xPhospho [S3(100)]	O14974 1xPhospho [S910(100)]	O14974 [908-917]	PPP1R12A	0.272481	0.29658	0.285932	0.248139	0.294247	0.29436	0.285335	0.34852	0.383857
O14979	[K].VFVGGLSPDTSEEQIK.[E]	1xTMT6plex [K16]; 1xTMT6plex [N-Term]; 1xPhospho [S7(100)]	O14979 1xPhospho [S241(100)]	O14979 [235-250]	HNRNPDL	0.368377	0.362011	0.371112	0.373683	0.361576	0.366967	0.371761	0.349832	0.384164
O14981	[R].SRDAVETNEK.[S]	1xTMT6plex [K10]; 1xTMT6plex [N-Term]; 1xPhospho [S1(100)]	O14981 1xPhospho [S224(100)]	O14981 [224-233]	BTAF1	0.406256	0.40364	0.432271	0.397962	0.394058	0.434435	0.505788	0.514388	0.475026
O15013	[K].SLIAQDHR.[S]	1xTMT6plex [N-Term]; 1xPhospho [S1(100)]	O15013 1xPhospho [S379(100)]	O15013 [379-386]	ARHGEF10	0.338743	0.349518	0.34272	0.314507	0.329592	0.316797	0.305594	0.293318	0.34865
O15013	[K].SRDSLAPGPEPQDEDQK.[D]	1xTMT6plex [K17]; 1xTMT6plex [N-Term]; 1xPhospho [S4(100)]	O15013 1xPhospho [S1232(100)]	O15013 [1229-1245]	ARHGEF10	0.237217	0.251552	0.275515	0.233478	0.21942	0.253352	0.306305	0.294093	0.317778
O15014	[R].NCPSPVLIDCPHPNCNK.[K]	3xCarbamidomethyl [C2; C10; C15]; 1xDeamidated [N]; 1xTMT6plex [K17]; 1xTMT6plex [N-Term]; 1xPhospho [S4(100)]	O15014 1xPhospho [S491(100)]	O15014 [488-504]	ZNF609	0.360054	0.332852	0.335796	0.37343	0.359324	0.31365	0.357817	0.349493	0.362774
O15014	[R].FCDSPTSDLEMR.[N]	1xCarbamidomethyl [C2]; 1xTMT6plex [N-Term]; 1xPhospho [S4(100)]	O15014 1xPhospho [S358(100)]	O15014 [355-366]	ZNF609	0.429766	0.393254	0.416216	0.422357	0.427315	0.420618	0.396513	0.405528	0.393684
O15014	[R].LVEPHSPSPSSK.[F]	1xTMT6plex [K12]; 1xTMT6plex [N-Term]; 2xPhospho [S6(100); S8(100)]	O15014 2xPhospho [S576(100); S578(100)]	O15014 [571-582]	ZNF609	0.513796	0.514324	0.505227	0.513522	0.511665	0.470439	0.496296	0.501546	0.529948
O15014	[K].APSLTDLVK.[S]	1xTMT6plex [K9]; 1xTMT6plex [N-Term]; 1xPhospho [S3(100)]	O15014 1xPhospho [S1055(100)]	O15014 [1053-1061]	ZNF609	0.694712	0.694213	0.682921	0.691419	0.677048	0.665054	0.620237	0.636651	0.6583
O15014	[K].ASPSSANK.[R]	1xPhospho [S2(100)]; 1xTMT6plex [K8]; 1xTMT6plex [N-Term]	O15014 1xPhospho [S433(100)]	O15014 [432-439]	ZNF609	0.404822	0.437936	0.4101	0.449447	0.42222	0.418668	0.398576	0.3953	0.352416
O15014	[R].NCPSPVLIDCPHPNCNK.[K]	3xCarbamidomethyl [C2; C10; C15]; 1xTMT6plex [K17]; 1xTMT6plex [N-Term]; 1xPhospho [S4(100)]	O15014 1xPhospho [S491(100)]	O15014 [488-504]	ZNF609	0.358108	0.343536	0.380949	0.367559	0.341887	0.318217	0.361312	0.345592	0.355264
O15014	[R].TNSMGSATGPLPGTK.[V]	1xOxidation [M4]; 1xTMT6plex [K15]; 1xTMT6plex [N-Term]; 1xPhospho [S3(99.5)]	O15014 1xPhospho [S467(99.5)]	O15014 [465-479]	ZNF609	0.464123	0.44734	0.480961	0.459195	0.454924	0.469405	0.398576	0.411754	0.430477
O15014	[R].FCDSPTSDLEMR.[N]	1xCarbamidomethyl [C2]; 1xOxidation [M11]; 1xTMT6plex [N-Term]; 1xPhospho [S4(100)]	O15014 1xPhospho [S358(100)]	O15014 [355-366]	ZNF609	0.451086	0.460632	0.47225	0.460326	0.46155	0.44155	0.457088	0.474401	0.439356
O15014	[R].LVEPHSPSPSSK.[F]	1xTMT6plex [K12]; 1xTMT6plex [N-Term]; 1xPhospho [S6(100)]	O15014 1xPhospho [S576(100)]	O15014 [571-582]	ZNF609	0.566629	0.582943	0.575587	0.582647	0.577687	0.565886	0.514523	0.524603	0.542051
O15014	[R].TNSMGSATGPLPGTK.[V]	1xTMT6plex [K15]; 1xTMT6plex [N-Term]; 1xPhospho [S3(100)]	O15014 1xPhospho [S467(100)]	O15014 [465-479]	ZNF609	0.459074	0.420579	0.451216	0.458911	0.454069	0.443811	0.383368	0.384163	0.413222
O15014	[K].ELESPLTPGK.[V]	1xTMT6plex [K10]; 1xTMT6plex [N-Term]; 1xPhospho [T7(100)]	O15014 1xPhospho [T746(100)]	O15014 [740-749]	ZNF609	0.474396	0.500402	0.499549	0.496359	0.474773	0.428849	0.378659	0.39423	0.4361
O15015-2	[R].TETTMSPPR.[A]	1xTMT6plex [N-Term]; 1xPhospho [S6(100)]	O15015-2 1xPhospho [S612(100)]	O15015-2 [607-615]	ZNF646	0.451898	0.446835	0.401577	0.415706	0.463062	0.436673	0.412142	0.408287	0.385918
O15021	[K].TELPSPESAQSPSPSGDVR.[A]	1xTMT6plex [N-Term]; 1xPhospho [S5(99.6)]	O15021 1xPhospho [S1825(99.6)]	O15021 [1821-1839]	MAST4	0.314554	0.316476	0.291388	0.335383	0.324879	0.336076	0.311373	0.302684	0.365175
O15021	[R].TPSPTPQPTSPQR.[S]	1xTMT6plex [N-Term]; 1xPhospho [S3(99.5)]	O15021 1xPhospho [S1387(99.5)]	O15021 [1385-1397]	MAST4	0.295607	0.343532	0.324506	0.32838	0.310674	0.315849	0.312389	0.24549	0.268287
O15021	[K].SAGNIPLSPLAR.[T]	1xTMT6plex [N-Term]; 1xPhospho [S1(100)]	O15021 1xPhospho [S1373(100)]	O15021 [1373-1384]	MAST4	0.266501	0.312856	0.269372	0.301588	0.261415	0.279061	0.292694	0.280593	0.289413
O15021	[R].SPSPLLGHSLGNSK.[I]	1xTMT6plex [K14]; 1xTMT6plex [N-Term]; 1xPhospho [S]	NA	O15021 [1398-1411]	MAST4	0.447558	0.432127	0.436449	0.427271	0.442245	0.420832	0.349708	0.368088	0.388557
O15021	[R].QESVDDLDRDK.[L]	1xTMT6plex [K11]; 1xTMT6plex [N-Term]; 1xPhospho [S3(100)]	O15021 1xPhospho [S1526(100)]	O15021 [1524-1534]	MAST4	0.402695	0.430746	0.388175	0.362375	0.392506	0.363894	0.3652	0.399956	0.421253
O15061	[K].QFTQSPETEASADSFPDTK.[V]	1xTMT6plex [K19]; 1xTMT6plex [N-Term]; 1xPhospho [S5(100)]	O15061 1xPhospho [S653(100)]	O15061 [649-667]	SYNM	0.369142	0.373878	0.373724	0.370681	0.379277	0.361098	0.390081	0.391015	0.388934
O15061	[R].TFSPTYGLLR.[N]	1xTMT6plex [N-Term]; 1xPhospho [S3(99.6)]	O15061 1xPhospho [S429(99.6)]	O15061 [427-436]	SYNM	0.316057	0.311744	0.298433	0.308532	0.337185	0.299301	0.25344	0.275004	0.265712
O15069	[R].AHTGDGAKPDSPQK.[E]	2xTMT6plex [K8; K14]; 1xTMT6plex [N-Term]; 1xPhospho [S11(100)]	O15069 1xPhospho [S1068(100)]	O15069 [1058-1071]	NACAD	0.47101	0.447916	0.451045	0.452415	0.417118	0.362029	0.423003	0.389584	0.397368
O15084-1	[K].TVSFEALPIMR.[N]	1xOxidation [M10]; 1xTMT6plex [N-Term]; 1xPhospho [S3(100)]	O15084-1 1xPhospho [S1044(100)]	O15084-1 [1042-1052]	ANKRD28	0.394963	0.388554	0.39433	0.354772	0.369758	0.387744	0.314444	0.300423	0.3597
O15084-1	[K].TVSFEALPIMR.[N]	1xTMT6plex [N-Term]; 1xPhospho [S3(100)]	O15084-1 1xPhospho [S1044(100)]	O15084-1 [1042-1052]	ANKRD28	0.327762	0.350106	0.347406	0.316294	0.302134	0.306708	0.21981	0.270381	0.312872
O15085-2	[K].SLGGESSGGTTPVGSFHTEAAR.[W]	1xTMT6plex [N-Term]; 1xPhospho [S/T]	NA	O15085-2 [1492-1513]	ARHGEF11	0.286989	0.278235	0.260836	0.267739	0.305288	0.27481	0.282394	0.302534	0.299511
O15085-2	[R].SRSDVDMDAAAEATR.[L]	1xTMT6plex [N-Term]; 1xPhospho [S3(99.7)]	O15085-2 1xPhospho [S675(99.7)]	O15085-2 [673-687]	ARHGEF11	0.287971	0.261224	0.304095	0.289904	0.317175	0.351878	0.329271	0.280582	0.301257
O15085-2	[R].SLENPTPPFTPK.[M]	1xTMT6plex [K12]; 1xTMT6plex [N-Term]; 1xPhospho [T6(100)]	O15085-2 1xPhospho [T708(100)]	O15085-2 [703-714]	ARHGEF11	0.623244	0.601322	0.611525	0.620243	0.602618	0.568296	0.626707	0.624042	0.606104
O15085-2	[R].SLENPTPPFTPK.[M]	1xTMT6plex [K12]; 1xTMT6plex [N-Term]; 2xPhospho [S1(100); T6(100)]	O15085-2 2xPhospho [S703(100); T708(100)]	O15085-2 [703-714]	ARHGEF11	0.538131	0.51631	0.524274	0.560678	0.533131	0.503929	0.554007	0.547093	0.526268
O15085-2	[R].TRNSGIWESPELDR.[N]	1xDeamidated [N3]; 1xTMT6plex [N-Term]; 1xPhospho [S4(100)]	O15085-2 1xPhospho [S1335(100)]	O15085-2 [1332-1345]	ARHGEF11	0.337376	0.358662	0.362775	0.346579	0.354797	0.343799	0.308998	0.306804	0.324708
O15085-2	[R].TRNSGIWESPELDR.[N]	1xTMT6plex [N-Term]; 1xPhospho [S4(100)]	O15085-2 1xPhospho [S1335(100)]	O15085-2 [1332-1345]	ARHGEF11	0.435716	0.424497	0.452084	0.441591	0.438156	0.426237	0.406498	0.425866	0.404459
O15085-2	[R].WTDGSLSPPAKEPLASDSR.[N]	1xTMT6plex [K11]; 1xTMT6plex [N-Term]; 1xPhospho [S7(99.3)]	O15085-2 1xPhospho [S1520(99.3)]	O15085-2 [1514-1532]	ARHGEF11	0.553445	0.529493	0.55876	0.547926	0.549073	0.533583	0.561185	0.546772	0.550184
O15085-2	[R].WTDGSLSPPAK.[E]	1xTMT6plex [K11]; 1xTMT6plex [N-Term]; 1xPhospho [S7(100)]	O15085-2 1xPhospho [S1520(100)]	O15085-2 [1514-1524]	ARHGEF11	0.464695	0.463496	0.452318	0.447438	0.452142	0.434177	0.424855	0.452961	0.447663
O15085-2	[R].SLENPTPPFTPK.[M]	1xDeamidated [N4]; 1xTMT6plex [K12]; 1xTMT6plex [N-Term]; 1xPhospho [T6(100)]	O15085-2 1xPhospho [T708(100)]	O15085-2 [703-714]	ARHGEF11	0.393535	0.395805	0.416468	0.406917	0.392181	0.382125	0.417339	0.39993	0.400105
O15085-2	[R].QPSDASETTGLVQR.[C]	1xDeamidated [Q]; 1xTMT6plex [N-Term]; 1xPhospho [S3(100)]	O15085-2 1xPhospho [S35(100)]	O15085-2 [33-46]	ARHGEF11	0.468066	0.472931	0.48185	0.529636	0.541267	0.54145	0.466697	0.483894	0.483666
O15085-2	[R].QPSDASETTGLVQR.[C]	1xTMT6plex [N-Term]; 1xPhospho [S3(100)]	O15085-2 1xPhospho [S35(100)]	O15085-2 [33-46]	ARHGEF11	0.387882	0.374879	0.402981	0.44237	0.4436	0.419903	0.399925	0.417413	0.425266
O15126	[R].EMQNLSQHGR.[K]	1xDeamidated [Q/N]; 1xTMT6plex [N-Term]; 1xPhospho [S6(100)]	O15126 1xPhospho [S112(100)]	O15126 [107-116]	SCAMP1	0.296014	0.315184	0.314856	0.29193	0.305361	0.27936	0.308013	0.333736	0.33863
O15127	[R].AASSAAQGAFQGN.[-]	1xDeamidated [Q/N]; 1xTMT6plex [N-Term]; 1xPhospho [S3(99.7)]	O15127 1xPhospho [S319(99.7)]	O15127 [317-329]	SCAMP2	0.286021	0.271285	0.303545	0.258657	0.272613	0.26208	0.286699	0.323087	0.33074
O15127	[R].AASSAAQGAFQGN.[-]	1xTMT6plex [N-Term]; 1xPhospho [S3(99.7)]	O15127 1xPhospho [S319(99.7)]	O15127 [317-329]	SCAMP2	0.275663	0.307334	0.316548	0.289562	0.2867	0.310541	0.289063	0.385962	0.396597
O15143	[K].ASSEGGTAAGAGLDSLHK.[N]	1xTMT6plex [K18]; 1xTMT6plex [N-Term]; 1xPhospho [S/T]	NA	O15143 [309-326]	ARPC1B	0.423872	0.424876	0.428763	0.386733	0.415359	0.419809	0.395221	0.421211	0.401621
O15169	[R].SPDSGHVAK.[M]	1xTMT6plex [K9]; 1xTMT6plex [N-Term]; 1xPhospho [S1(100)]	O15169 1xPhospho [S493(100)]	O15169 [493-501]	AXIN1	0.912923	0.885126	0.912522	0.916666	0.867216	0.857318	0.846597	0.858727	0.839052
O15173-2	[R].GLGAGAGAGEESPATSLPR.[M]	1xTMT6plex [N-Term]; 1xPhospho [S12(100)]	O15173-2 1xPhospho [S114(100)]	O15173-2 [103-121]	PGRMC2	0.46559	0.451848	0.463337	0.466863	0.47495	0.45639	0.452787	0.457585	0.460558
O15173-2	[R].LLKPGEEPSEYTDEEDTK.[D]	2xTMT6plex [K3; K18]; 1xTMT6plex [N-Term]; 1xPhospho [T12(100)]	O15173-2 1xPhospho [T235(100)]	O15173-2 [224-241]	PGRMC2	0.39396	0.379861	0.397106	0.397688	0.406354	0.359617	0.409441	0.408349	0.407064
O15173-2	[R].DFSLEQLR.[Q]	1xTMT6plex [N-Term]; 1xPhospho [S3(100)]	O15173-2 1xPhospho [S128(100)]	O15173-2 [126-133]	PGRMC2	0.358682	0.348205	0.392526	0.377773	0.357823	0.290481	0.403163	0.404153	0.388359
O15194	[K].ASQCNVSLK.[K]	1xCarbamidomethyl [C4]; 1xTMT6plex [K9]; 1xTMT6plex [N-Term]; 1xPhospho [S7(100)]	O15194 1xPhospho [S33(100)]	O15194 [27-35]	CTDSPL	0.648199	0.621074	0.620504	0.649597	0.64031	0.531427	0.592917	0.53692	0.558473
O15211	[K].LQSPLEPHSK.[K]	1xTMT6plex [K10]; 1xTMT6plex [N-Term]; 1xPhospho [S3(100)]	O15211 1xPhospho [S409(100)]	O15211 [407-416]	RGL2	0.633828	0.616578	0.628972	0.627219	0.616984	0.632366	0.584145	0.593044	0.605954
O15231-3	[K].STGSPTQETQAPFIAK.[R]	2xDeamidated [Q7; Q10]; 1xTMT6plex [K16]; 1xTMT6plex [N-Term]; 1xPhospho [S4(99.7)]	O15231-3 1xPhospho [S206(99.7)]	O15231-3 [203-218]	ZNF185	0.454449	0.468608	0.477722	0.474486	0.46297	0.467573	0.472349	0.473786	0.474192
O15231-3	[K].STGSPTQETQAPFIAK.[R]	1xTMT6plex [K16]; 1xTMT6plex [N-Term]; 1xPhospho [S4(99.8)]	O15231-3 1xPhospho [S206(99.8)]	O15231-3 [203-218]	ZNF185	0.537843	0.543835	0.552403	0.544616	0.552237	0.543746	0.547398	0.553377	0.55861
O15231-3	[K].STGSPTQETQAPFIAK.[R]	1xDeamidated [Q]; 1xTMT6plex [K16]; 1xTMT6plex [N-Term]; 1xPhospho [S4(99.8)]	O15231-3 1xPhospho [S206(99.8)]	O15231-3 [203-218]	ZNF185	0.541045	0.54936	0.553646	0.54904	0.547531	0.546155	0.5459	0.56006	0.565144
O15231-3	[R].TANAGPPRPSSSGYK.[M]	1xTMT6plex [K15]; 1xTMT6plex [N-Term]; 1xPhospho [S11(99.3)]	O15231-3 1xPhospho [S131(99.3)]	O15231-3 [121-135]	ZNF185	0.352096	0.373038	0.365325	0.38823	0.373209	0.36215	0.331441	0.320995	0.349312
O15234	[K].VELKSEANDAVNSSTK.[E]	2xTMT6plex [K4; K16]; 1xTMT6plex [N-Term]; 1xPhospho [S5(100)]	O15234 1xPhospho [S117(100)]	O15234 [113-128]	CASC3	0.342839	0.34453	0.341383	0.344041	0.320126	0.320612	0.317987	0.353287	0.361278
O15234	[K].STVTGERQSGDGQESTEPVENK.[V]	1xTMT6plex [K22]; 1xTMT6plex [N-Term]; 1xPhospho [S9(100)]	O15234 1xPhospho [S148(100)]	O15234 [140-161]	CASC3	0.513116	0.500297	0.503195	0.499159	0.498414	0.470542	0.520647	0.528742	0.496754
O15234	[R].DPSPEADAPVLGSPEK.[E]	1xTMT6plex [K16]; 1xTMT6plex [N-Term]; 1xPhospho [S3(100)]	O15234 1xPhospho [S363(100)]	O15234 [361-376]	CASC3	0.46581	0.463982	0.482799	0.470135	0.464361	0.440092	0.434402	0.451145	0.415283
O15234	[K].SEANDAVNSSTK.[E]	1xTMT6plex [K12]; 1xTMT6plex [N-Term]; 1xPhospho [S9(100)]	O15234 1xPhospho [S125(100)]	O15234 [117-128]	CASC3	0.548252	0.526154	0.553053	0.560158	0.548001	0.526455	0.575459	0.561623	0.571919
O15234	[R].QSGDGQESTEPVENK.[V]	1xDeamidated [N/Q]; 1xTMT6plex [K15]; 1xTMT6plex [N-Term]; 1xPhospho [S2(100)]	O15234 1xPhospho [S148(100)]	O15234 [147-161]	CASC3	0.306913	0.255871	0.296574	0.298664	0.291664	0.322318	0.314235	0.299102	0.289413
O15234	[R].QSGDGQESTEPVENK.[V]	1xTMT6plex [K15]; 1xTMT6plex [N-Term]; 1xPhospho [S2(100)]	O15234 1xPhospho [S148(100)]	O15234 [147-161]	CASC3	0.439264	0.405209	0.435546	0.437028	0.437886	0.388046	0.448597	0.464539	0.423407
O15234	[K].SEANDAVNSSTKEEK.[G]	2xTMT6plex [K12; K15]; 1xTMT6plex [N-Term]; 1xPhospho [S9(99.7)]	O15234 1xPhospho [S125(99.7)]	O15234 [117-131]	CASC3	0.510698	0.500297	0.50016	0.516931	0.49982	0.468277	0.535986	0.540265	0.523976
O15234	[R].LEQTSVRDPSPEADAPVLGSPEK.[E]	1xTMT6plex [K23]; 1xTMT6plex [N-Term]; 1xPhospho [S10(100)]	O15234 1xPhospho [S363(100)]	O15234 [354-376]	CASC3	0.490966	0.469736	0.492988	0.500206	0.496582	0.481271	0.476971	0.481511	0.484258
O15344	[K].ASVSGPNSPSETRR.[E]	1xTMT6plex [N-Term]; 1xPhospho [S8(100)]	O15344 1xPhospho [S96(100)]	O15344 [89-102]	MID1	0.428947	0.43013	0.437925	0.4169	0.410424	0.429601	0.391849	0.394664	0.40694
O15355	[R].ETPSQENGPTAK.[A]	1xTMT6plex [K12]; 1xTMT6plex [N-Term]; 1xPhospho [S4(99.5)]	O15355 1xPhospho [S201(99.5)]	O15355 [198-209]	PPM1G	0.291671	0.296423	0.277852	0.236819	0.252519	0.28603	0.281979	0.297124	0.237914
O15357	[R].DASDGEDEKPPLPPR.[S]	1xTMT6plex [K9]; 1xTMT6plex [N-Term]; 1xPhospho [S3(100)]	O15357 1xPhospho [S132(100)]	O15357 [130-144]	INPPL1	0.347415	0.331909	0.36586	0.358973	0.36315	0.337444	0.367582	0.339779	0.342298
O15357	[K].VFDQQSSPMVTR.[L]	1xDeamidated [Q]; 1xTMT6plex [N-Term]; 1xPhospho [S/T]	NA	O15357 [235-246]	INPPL1	0.247923	0.252375	0.233021	0.279806	0.2667	0.256269	0.24828	0.222564	0.244728
O15357	[K].VFDQQSSPMVTR.[L]	1xTMT6plex [N-Term]; 1xPhospho [S7(99.7)]	O15357 1xPhospho [S241(99.7)]	O15357 [235-246]	INPPL1	0.34551	0.32922	0.32264	0.321022	0.316382	0.334544	0.288032	0.301013	0.294176
O15400	[R].ASSRVSGSFPEDSSK.[E]	1xTMT6plex [K15]; 1xTMT6plex [N-Term]; 2xPhospho [S6(100); S]	O15400 2xPhospho [S129(100); S]	O15400 [124-138]	STX7	0.371834	0.394757	0.398112	0.431304	0.430866	0.442145	0.308105	0.353897	0.38263
O15400	[K].EFGSLPTTPSEQR.[Q]	1xDeamidated [Q12]; 1xTMT6plex [N-Term]; 1xPhospho [T8(100)]	O15400 1xPhospho [T79(100)]	O15400 [72-84]	STX7	0.307263	0.297399	0.277406	0.308691	0.30616	0.311626	0.282717	0.287498	0.308673
O15400	[K].EFGSLPTTPSEQR.[Q]	1xTMT6plex [N-Term]; 1xPhospho [T8(100)]	O15400 1xPhospho [T79(100)]	O15400 [72-84]	STX7	0.339904	0.33623	0.3413	0.331589	0.343661	0.329733	0.345298	0.302012	0.302425
O15400	[R].VSGSFPEDSSK.[E]	1xTMT6plex [K11]; 1xTMT6plex [N-Term]; 1xPhospho [S2(100)]	O15400 1xPhospho [S129(100)]	O15400 [128-138]	STX7	0.799829	0.790551	0.802033	0.812494	0.807224	0.787071	0.761142	0.764644	0.770442
O15400	[R].ASSRVSGSFPEDSSK.[E]	1xTMT6plex [K15]; 1xTMT6plex [N-Term]; 1xPhospho [S6(99.3)]	O15400 1xPhospho [S129(99.3)]	O15400 [124-138]	STX7	0.294465	0.285403	0.293732	0.279004	0.287342	0.262313	0.273847	0.270858	0.282284
O15427	[K].NGEVVHTPETSV.[-]	1xDeamidated [N1]; 1xTMT6plex [N-Term]; 2xPhospho [T7(100); T/S]	O15427 2xPhospho [T460(100); T/S]	O15427 [454-465]	SLC16A3	0.398328	0.390876	0.412403	0.400857	0.410352	0.39513	0.409411	0.417047	0.414878
O15427	[K].LHKPPADSGVDLR.[E]	1xTMT6plex [K3]; 1xTMT6plex [N-Term]; 1xPhospho [S8(100)]	O15427 1xPhospho [S436(100)]	O15427 [429-441]	SLC16A3	0.650397	0.652625	0.657247	0.656347	0.655522	0.641654	0.639884	0.643583	0.65514
O15427	[K].AEPEKNGEVVHTPETSV.[-]	1xDeamidated [N6]; 1xTMT6plex [K5]; 1xTMT6plex [N-Term]; 2xPhospho [T12(99.6); T/S]	O15427 2xPhospho [T460(99.6); T/S]	O15427 [449-465]	SLC16A3	0.477203	0.483665	0.474391	0.470331	0.477144	0.458514	0.474841	0.491231	0.486246
O15427	[K].AEPEKNGEVVHTPETSV.[-]	1xDeamidated [N6]; 1xTMT6plex [K5]; 1xTMT6plex [N-Term]; 1xPhospho [S16(99.6)]	O15427 1xPhospho [S464(99.6)]	O15427 [449-465]	SLC16A3	0.642378	0.636813	0.644239	0.632604	0.640535	0.623147	0.648328	0.650879	0.653566
O15427	[K].NGEVVHTPETSV.[-]	1xDeamidated [N1]; 1xTMT6plex [N-Term]; 1xPhospho [T7(100)]	O15427 1xPhospho [T460(100)]	O15427 [454-465]	SLC16A3	0.489767	0.486072	0.481302	0.478839	0.483257	0.47503	0.485096	0.49234	0.501631
O15439	[K].DNEESEQPPVPGTPTLR.[N]	1xTMT6plex [N-Term]; 1xPhospho [T13(100)]	O15439 1xPhospho [T646(100)]	O15439 [634-650]	ABCC4	0.274567	0.302421	0.291305	0.31216	0.311138	0.242771	0.248213	0.271696	0.261309
O15439	[K].KDNEESEQPPVPGTPTLR.[N]	1xDeamidated [N/Q]; 1xTMT6plex [K1]; 1xTMT6plex [N-Term]; 1xPhospho [T14(100)]	O15439 1xPhospho [T646(100)]	O15439 [633-650]	ABCC4	0.340354	0.337819	0.348734	0.355216	0.336045	0.309416	0.321994	0.323725	0.320031
O15439	[K].KDNEESEQPPVPGTPTLR.[N]	1xTMT6plex [K1]; 1xTMT6plex [N-Term]; 1xPhospho [T14(100)]	O15439 1xPhospho [T646(100)]	O15439 [633-650]	ABCC4	0.534989	0.542637	0.537718	0.515022	0.543829	0.510779	0.493995	0.485843	0.52184
O15440	[K].NATLAWDSSHSSIQNSPK.[L]	1xTMT6plex [K18]; 1xTMT6plex [N-Term]; 1xPhospho [S12(95.5)]	O15440 1xPhospho [S505(95.5)]	O15440 [494-511]	ABCC5	0.412493	0.405898	0.366173	0.406814	0.416561	0.4016	0.407225	0.373201	0.366137
O15446-2	[R].FSCPPNFTAKPPASESPR.[F]	1xCarbamidomethyl [C3]; 1xTMT6plex [K10]; 1xTMT6plex [N-Term]; 1xPhospho [S/T]	NA	O15446-2 [14-31]	CD3EAP	0.309993	0.330806	0.343161	0.340375	0.309418	0.304643	0.320681	0.371872	0.355166
O15516	[K].IPTDTSTPPR.[Q]	1xTMT6plex [N-Term]; 1xPhospho [T7(100)]	O15516 1xPhospho [T461(100)]	O15516 [455-464]	CLOCK	0.498121	0.567626	0.540373	0.49824	0.533587	0.522475	0.489242	0.454396	0.471066
O15530	[R].ANSFVGTAQYVSPELLTEK.[S]	1xDeamidated [N/Q]; 1xTMT6plex [K19]; 1xTMT6plex [N-Term]; 1xPhospho [S3(100)]	O15530 1xPhospho [S241(100)]	O15530 [239-257]	PDPK1	0.623463	0.60721	0.605825	0.618568	0.615703	0.589199	0.630465	0.629476	0.647191
O15530	[R].ANSFVGTAQYVSPELLTEK.[S]	1xTMT6plex [K19]; 1xTMT6plex [N-Term]; 1xPhospho [S3(100)]	O15530 1xPhospho [S241(100)]	O15530 [239-257]	PDPK1	0.744265	0.728742	0.74369	0.748488	0.7283	0.713021	0.764758	0.761162	0.777095
O43149	[R].GDREEEVERPVSSPGDPEQK.[K]	1xTMT6plex [K20]; 1xTMT6plex [N-Term]; 1xPhospho [S]	NA	O43149 [2432-2451]	ZZEF1	0.327923	0.329806	0.336092	0.33212	0.344239	0.322598	0.321001	0.342191	0.332519
O43150	[R].LLHEDLDESDDDMDEK.[L]	1xTMT6plex [K16]; 1xTMT6plex [N-Term]; 1xPhospho [S9(100)]	O43150 1xPhospho [S701(100)]	O43150 [693-708]	ASAP2	0.539941	0.520183	0.52515	0.530018	0.529466	0.512334	0.536165	0.530755	0.530001
O43150	[R].SSSDPPAVHPPLPPLR.[V]	1xTMT6plex [N-Term]; 1xPhospho [S3(99.8)]	O43150 1xPhospho [S822(99.8)]	O43150 [820-835]	ASAP2	0.4426	0.438267	0.458829	0.441105	0.464269	0.472836	0.454418	0.463422	0.470429
O43150	[R].LLHEDLDESDDDMDEK.[L]	1xOxidation [M13]; 1xTMT6plex [K16]; 1xTMT6plex [N-Term]; 1xPhospho [S9(100)]	O43150 1xPhospho [S701(100)]	O43150 [693-708]	ASAP2	0.439678	0.434972	0.45898	0.451252	0.462791	0.433864	0.457591	0.452723	0.444291
O43155	[R].YCNSSVPDLEHCHT.[-]	2xCarbamidomethyl [C2; C12]; 1xTMT6plex [N-Term]; 1xPhospho [S4(99.7)]	O43155 1xPhospho [S650(99.7)]	O43155 [647-660]	FLRT2	0.288147	0.327474	0.307668	0.289337	0.285829	0.291924	0.283552	0.254577	0.277061
O43155	[R].YCNSSVPDLEHCHT.[-]	2xCarbamidomethyl [C2; C12]; 1xDeamidated [N3]; 1xTMT6plex [N-Term]; 1xPhospho [S/Y/T]	NA	O43155 [647-660]	FLRT2	0.25874	0.296905	0.277357	0.279174	0.299357	0.319556	0.244792	0.2777	0.302406
O43159	[K].QSPGSTSPKPPHTLSR.[K]	1xTMT6plex [K9]; 1xTMT6plex [N-Term]; 1xPhospho [T/S]	NA	O43159 [170-185]	RRP8	0.403998	0.406335	0.375745	0.372297	0.380537	0.380117	0.399146	0.361938	0.376795
O43159	[K].QALVGSDSAEDEK.[R]	1xTMT6plex [K13]; 1xTMT6plex [N-Term]; 1xPhospho [S8(100)]	O43159 1xPhospho [S126(100)]	O43159 [119-131]	RRP8	0.391446	0.379733	0.368079	0.378912	0.391691	0.367704	0.384709	0.373185	0.389778
O43159	[K].QGPPCSDSEEEVER.[K]	1xCarbamidomethyl [C5]; 1xTMT6plex [N-Term]; 2xPhospho [S6(100); S8(100)]	O43159 2xPhospho [S104(100); S106(100)]	O43159 [99-112]	RRP8	0.38259	0.394153	0.375745	0.374284	0.357846	0.361614	0.375758	0.384125	0.376795
O43187	[R].MATFPGPGSSPAR.[A]	1xTMT6plex [N-Term]; 1xPhospho [S10(100)]	O43187 1xPhospho [S144(100)]	O43187 [135-147]	IRAK2	0.723602	0.721451	0.702788	0.680001	0.726445	0.7956	0.633388	0.736038	0.733841
O43237	[K].TGSPGSPGAGGVQSTAK.[K]	1xTMT6plex [K17]; 1xTMT6plex [N-Term]; 1xPhospho [S6(99.3)]	O43237 1xPhospho [S446(99.3)]	O43237 [441-457]	DYNC1LI2	0.280208	0.257397	0.29166	0.234714	0.266415	0.25624	0.187622	0.169189	0.187949
O43242	[K].EEAATGGGSTGEADGK.[T]	1xTMT6plex [K16]; 1xTMT6plex [N-Term]; 1xPhospho [S9(100)]	O43242 1xPhospho [S47(100)]	O43242 [39-54]	PSMD3	0.435586	0.436197	0.438281	0.434451	0.434129	0.427585	0.437898	0.431876	0.424619
O43290	[R].SANGGSESDGEENIGWSTVNLDEEK.[Q]	1xDeamidated [N]; 1xTMT6plex [K25]; 1xTMT6plex [N-Term]; 1xPhospho [S8(100)]	O43290 1xPhospho [S598(100)]	O43290 [591-615]	SART1	0.267916	0.258778	0.268737	0.252475	0.261161	0.219714	0.259326	0.246638	0.249365
O43290	[R].RVSEVEEEKEPVPQPLPSDDTR.[V]	1xTMT6plex [K9]; 1xTMT6plex [N-Term]; 1xPhospho [S3(100)]	O43290 1xPhospho [S448(100)]	O43290 [446-467]	SART1	0.470991	0.473472	0.47082	0.49149	0.492079	0.474483	0.46987	0.479072	0.480712
O43294	[K].ERPAEPLTPPPSYGHQPQTGSGESSGASGDK.[D]	1xTMT6plex [K31]; 1xTMT6plex [N-Term]; 1xPhospho [T8(100)]	O43294 1xPhospho [T33(100)]	O43294 [26-56]	TGFB1I1	0.354416	0.349855	0.331943	0.359483	0.344912	0.341176	0.346631	0.364334	0.359879
O43294	[K].RPSLPSSPSPGLPK.[A]	1xTMT6plex [K14]; 1xTMT6plex [N-Term]; 1xPhospho [S3(100)]	O43294 1xPhospho [S137(100)]	O43294 [135-148]	TGFB1I1	0.531712	0.528606	0.529356	0.550147	0.527721	0.528025	0.534909	0.529422	0.53425
O43294	[R].RGSLCATCGLPVTGR.[C]	2xCarbamidomethyl [C5; C8]; 1xTMT6plex [N-Term]; 1xPhospho [S3(100)]	O43294 1xPhospho [S403(100)]	O43294 [401-415]	TGFB1I1	0.314513	0.304676	0.324992	0.293338	0.297522	0.281905	0.29612	0.294286	0.298001
O43294	[K].RPSLPSSPSPGLPK.[A]	1xTMT6plex [K14]; 1xTMT6plex [N-Term]; 2xPhospho [S3(100); S]	O43294 2xPhospho [S137(100); S]	O43294 [135-148]	TGFB1I1	0.505502	0.502253	0.51099	0.512067	0.490962	0.50264	0.489818	0.48082	0.496374
O43294	[K].ASATSATLELDR.[L]	1xTMT6plex [N-Term]; 1xPhospho [T/S]	NA	O43294 [149-160]	TGFB1I1	0.285752	0.269193	0.269586	0.266952	0.264745	0.2852	0.250215	0.225393	0.290541
O43306	[R].DAEPPSPTPAGPPR.[C]	1xTMT6plex [N-Term]; 1xPhospho [S6(100)]	O43306 1xPhospho [S54(100)]	O43306 [49-62]	ADCY6	0.685098	0.656049	0.688181	0.673381	0.654878	0.601896	0.658961	0.639847	0.682741
O43306	[R].ANSMEGLMPR.[W]	1xTMT6plex [N-Term]; 1xPhospho [S3(100)]	O43306 1xPhospho [S576(100)]	O43306 [574-583]	ADCY6	0.653377	0.654374	0.658532	0.670665	0.695181	0.643563	0.659467	0.655368	0.664382
O43310-2	[R].SPDTLAPVASER.[L]	1xTMT6plex [N-Term]; 1xPhospho [S1(100)]	O43310-2 1xPhospho [S299(100)]	O43310-2 [299-310]	CTIF	0.376028	0.352013	0.367745	0.373065	0.351942	0.378195	0.338964	0.340178	0.348304
O43310-2	[R].SQEIEELER.[F]	1xTMT6plex [N-Term]; 1xPhospho [S1(100)]	O43310-2 1xPhospho [S18(100)]	O43310-2 [18-26]	CTIF	0.476654	0.476076	0.463012	0.474974	0.438614	0.464385	0.43953	0.438337	0.448858
O43310-2	[K].LEDTAGDTGHSSLEAPRSPDTLAPVASER.[L]	1xTMT6plex [N-Term]; 1xPhospho [S18(99.2)]	O43310-2 1xPhospho [S299(99.2)]	O43310-2 [282-310]	CTIF	0.312877	0.294689	0.31585	0.260313	0.320558	0.351443	0.305669	0.326058	0.32316
O43318	[K].RMSADMSEIEAR.[I]	2xOxidation [M2; M6]; 1xTMT6plex [N-Term]; 1xPhospho [S3(100)]	O43318 1xPhospho [S389(100)]	O43318 [387-398]	MAP3K7	0.410541	0.406535	0.417906	0.419894	0.428683	0.428623	0.405877	0.409827	0.420931
O43318	[K].SDTNMEQVPATNDTIK.[R]	1xTMT6plex [K16]; 1xTMT6plex [N-Term]; 1xPhospho [S1(99.7)]	O43318 1xPhospho [S331(99.7)]	O43318 [331-346]	MAP3K7	0.244212	0.296564	0.273565	0.301444	0.221549	0.301503	0.303002	0.29573	0.306622
O43318	[K].RMSADMSEIEAR.[I]	1xOxidation [M]; 1xTMT6plex [N-Term]; 1xPhospho [S3(100)]	O43318 1xPhospho [S389(100)]	O43318 [387-398]	MAP3K7	0.583181	0.585919	0.581369	0.585696	0.606613	0.583647	0.582203	0.568866	0.591794
O43318	[R].SIQDLTVTGTEPGQVSSR.[S]	1xDeamidated [Q]; 1xTMT6plex [N-Term]; 1xPhospho [S1(100)]	O43318 1xPhospho [S439(100)]	O43318 [439-456]	MAP3K7	0.573173	0.569665	0.579302	0.573966	0.578902	0.571573	0.592321	0.590047	0.594178
O43318	[R].MSADMSEIEAR.[I]	1xTMT6plex [N-Term]; 1xPhospho [S2(100)]	O43318 1xPhospho [S389(100)]	O43318 [388-398]	MAP3K7	0.311179	0.357522	0.305647	0.357598	0.356942	0.317064	0.273309	0.339264	0.341153
O43318	[K].RMSADMSEIEAR.[I]	1xTMT6plex [N-Term]; 1xPhospho [S3(100)]	O43318 1xPhospho [S389(100)]	O43318 [387-398]	MAP3K7	0.569968	0.568371	0.564764	0.582181	0.578059	0.575007	0.532138	0.536447	0.562737
O43318	[R].GSSVESLPPTSEGK.[R]	1xTMT6plex [K14]; 1xTMT6plex [N-Term]; 1xPhospho [S3(99.7)]	O43318 1xPhospho [S375(99.7)]	O43318 [373-386]	MAP3K7	0.649436	0.647369	0.641987	0.637406	0.641372	0.651792	0.618624	0.634247	0.640051
O43353	[R].SPSLNLLQNK.[S]	1xTMT6plex [K10]; 1xTMT6plex [N-Term]; 1xPhospho [S3(99.8)]	O43353 1xPhospho [S531(99.8)]	O43353 [529-538]	RIPK2	0.333356	0.329915	0.339208	0.355273	0.324075	0.339348	0.2979	0.313656	0.375788
O43379-4	[R].AGTGYASPDRTHVLAAGK.[A]	1xTMT6plex [K18]; 1xTMT6plex [N-Term]; 1xPhospho [S7(98.9)]	O43379-4 1xPhospho [S1149(98.9)]	O43379-4 [1143-1160]	WDR62	0.592457	0.565277	0.570693	0.575931	0.542464	0.566299	0.540875	0.533444	0.566853
O43379-4	[R].GQSSPPPAPPICLR.[R]	1xCarbamidomethyl [C12]; 1xDeamidated [Q2]; 1xTMT6plex [N-Term]; 1xPhospho [S]	NA	O43379-4 [30-43]	WDR62	0.476804	0.409377	0.45841	0.383341	0.445698	0.452298	0.423091	0.398856	0.429327
O43395	[K].GDDDEESDEEAVKK.[T]	2xTMT6plex [K13; K14]; 1xTMT6plex [N-Term]; 1xPhospho [S7(100)]	O43395 1xPhospho [S619(100)]	O43395 [613-626]	PRPF3	0.659424	0.639722	0.649716	0.656619	0.650815	0.613281	0.654041	0.645162	0.639044
O43395	[K].GDDDEESDEEAVK.[K]	1xTMT6plex [K13]; 1xTMT6plex [N-Term]; 1xPhospho [S7(100)]	O43395 1xPhospho [S619(100)]	O43395 [613-625]	PRPF3	0.508165	0.49526	0.492361	0.502549	0.50608	0.468472	0.496082	0.49135	0.49037
O43396	[K].QHLENDPGSNEDTDIPK.[G]	1xTMT6plex [K17]; 1xTMT6plex [N-Term]; 1xPhospho [S9(100)]	O43396 1xPhospho [S113(100)]	O43396 [105-121]	TXNL1	0.282943	0.263888	0.290089	0.269266	0.273139	0.256556	0.282272	0.277342	0.287257
O43399-7	[K].GLLSDSMTDVPVDTGVAAR.[T]	1xPhospho [S6(100)]; 1xTMT6plex [N-Term]	O43399-7 1xPhospho [S21(100)]	O43399-7 [16-34]	TPD52L2	0.218677	0.237612	0.217054	0.257418	0.244672	0.253852	0.213767	0.232587	0.24986
O43399-7	[R].NSATFKSFEDR.[V]	1xTMT6plex [K6]; 1xTMT6plex [N-Term]; 1xPhospho [S7(100)]	O43399-7 1xPhospho [S189(100)]	O43399-7 [183-193]	TPD52L2	0.614491	0.620832	0.602044	0.597695	0.623636	0.585817	0.590194	0.602388	0.679086
O43399-7	[R].NSATFKSFEDR.[V]	1xDeamidated [N1]; 1xTMT6plex [K6]; 1xTMT6plex [N-Term]; 1xPhospho [S7(99.6)]	O43399-7 1xPhospho [S189(99.6)]	O43399-7 [183-193]	TPD52L2	0.410068	0.429282	0.4108	0.382443	0.427034	0.403672	0.375161	0.401065	0.474467
O43432-3	[R].RSPVPAQIAITVPK.[T]	1xTMT6plex [K14]; 1xTMT6plex [N-Term]; 1xPhospho [S2(100)]	O43432-3 1xPhospho [S501(100)]	O43432-3 [500-513]	EIF4G3	0.407277	0.402925	0.410806	0.42057	0.420312	0.408125	0.394992	0.403479	0.407839
O43432-3	[R].SPVPAQIAITVPK.[T]	1xTMT6plex [K13]; 1xTMT6plex [N-Term]; 1xPhospho [S1(100)]	O43432-3 1xPhospho [S501(100)]	O43432-3 [501-513]	EIF4G3	0.426314	0.431143	0.423376	0.434927	0.413159	0.419968	0.393136	0.407694	0.423648
O43432-3	[K].LDFIESDSPCSSEALSK.[K]	1xCarbamidomethyl [C10]; 1xTMT6plex [K17]; 1xTMT6plex [N-Term]; 1xPhospho [S8(100)]	O43432-3 1xPhospho [S1415(100)]	O43432-3 [1408-1424]	EIF4G3	0.30275	0.282264	0.294976	0.292178	0.290582	0.284499	0.28241	0.284196	0.288638
O43491	[R].ITPLSLQTQGSSHETLNIVEEK.[K]	1xTMT6plex [K22]; 1xTMT6plex [N-Term]; 1xPhospho [S/T]	NA	O43491 [672-693]	EPB41L2	0.551641	0.546348	0.55077	0.542869	0.549361	0.535818	0.509046	0.517529	0.534832
O43491	[K].EVAENQQNQSSDPEEEK.[G]	1xTMT6plex [K17]; 1xTMT6plex [N-Term]; 1xPhospho [S11(100)]	O43491 1xPhospho [S39(100)]	O43491 [29-45]	EPB41L2	0.425883	0.413813	0.424841	0.441629	0.429884	0.410146	0.422026	0.419804	0.422253
O43491	[K].GSQPPPAAESQSSLR.[R]	1xTMT6plex [N-Term]; 1xPhospho [S]	NA	O43491 [46-60]	EPB41L2	0.351842	0.364342	0.356041	0.343509	0.359627	0.35384	0.343258	0.347772	0.364447
O43491	[K].SYTLVVAK.[D]	1xTMT6plex [K8]; 1xTMT6plex [N-Term]; 1xPhospho [S1(100)]	O43491 1xPhospho [S87(100)]	O43491 [87-94]	EPB41L2	0.521873	0.555899	0.537403	0.482652	0.524688	0.539773	0.500402	0.526236	0.610559
O43491	[K].EVAENQQNQSSDPEEEK.[G]	1xDeamidated [N/Q]; 1xTMT6plex [K17]; 1xTMT6plex [N-Term]; 1xPhospho [S11(99.8)]	O43491 1xPhospho [S39(99.8)]	O43491 [29-45]	EPB41L2	0.411853	0.401754	0.418214	0.413644	0.421912	0.39627	0.397791	0.411281	0.411041
O43491	[R].LVSPEQPPK.[A]	1xTMT6plex [K9]; 1xTMT6plex [N-Term]; 1xPhospho [S3(100)]	O43491 1xPhospho [S499(100)]	O43491 [497-505]	EPB41L2	0.46708	0.463475	0.46302	0.463529	0.469392	0.45874	0.469398	0.459279	0.4698
O43491	[R].GLSPAQADSQFLENAK.[R]	1xTMT6plex [K16]; 1xTMT6plex [N-Term]; 1xPhospho [S3(100)]	O43491 1xPhospho [S386(100)]	O43491 [384-399]	EPB41L2	0.330583	0.341696	0.345485	0.342216	0.335112	0.335489	0.322417	0.317297	0.318872
O43491	[R].ITPLSLQTQGSSHETLNIVEEK.[K]	1xDeamidated [N/Q]; 1xPhospho [S12(99.7)]; 1xTMT6plex [K22]; 1xTMT6plex [N-Term]	O43491 1xPhospho [S683(99.7)]	O43491 [672-693]	EPB41L2	0.235576	0.236582	0.246878	0.194657	0.220988	0.213905	0.181584	0.183173	0.230625
O43491	[K].DSSQLGTDATK.[E]	1xTMT6plex [K11]; 1xTMT6plex [N-Term]; 1xPhospho [S3(99.7)]	O43491 1xPhospho [S16(99.7)]	O43491 [14-24]	EPB41L2	0.334156	0.30987	0.315724	0.330493	0.329781	0.326937	0.325448	0.322479	0.319862
O43491	[R].LVSPEQPPK.[A]	1xDeamidated [Q6]; 1xTMT6plex [K9]; 1xTMT6plex [N-Term]; 1xPhospho [S3(100)]	O43491 1xPhospho [S499(100)]	O43491 [497-505]	EPB41L2	0.278008	0.283721	0.289192	0.271392	0.286119	0.274701	0.27618	0.263963	0.261469
O43491	[K].GSQPPPAAESQSSLRR.[Q]	1xTMT6plex [N-Term]; 1xPhospho [S]	NA	O43491 [46-61]	EPB41L2	0.404049	0.429608	0.41446	0.407448	0.407982	0.408008	0.379328	0.380868	0.421783
O43493	[R].EGTLSDSTGSEK.[D]	1xTMT6plex [K12]; 1xTMT6plex [N-Term]; 1xPhospho [S7(99.7)]	O43493 1xPhospho [S362(99.7)]	O43493 [356-367]	TGOLN2	0.362786	0.401145	0.41196	0.382658	0.393841	0.394372	0.366254	0.360191	0.3644
O43493	[K].SSEPTEDVEPK.[E]	1xTMT6plex [K11]; 1xTMT6plex [N-Term]; 1xPhospho [S2(99.6)]	O43493 1xPhospho [S315(99.6)]	O43493 [314-324]	TGOLN2	0.261302	0.287443	0.280466	0.281022	0.300896	0.241136	0.27122	0.245944	0.275382
O43493	[K].SSAEAQTPEDTPNK.[S]	2xDeamidated [Q6; N13]; 1xTMT6plex [K14]; 1xTMT6plex [N-Term]; 1xPhospho [S1(99.7)]	O43493 1xPhospho [S70(99.7)]	O43493 [70-83]	TGOLN2	0.204623	0.257056	0.249568	0.248447	0.285638	0.237802	0.267985	0.289573	0.243965
O43493	[K].MSGSASSENR.[E]	1xTMT6plex [N-Term]; 1xPhospho [S6(99.7)]	O43493 1xPhospho [S351(99.7)]	O43493 [346-355]	TGOLN2	0.415899	0.431768	0.432347	0.399011	0.423904	0.41581	0.407576	0.385225	0.396477
O43493	[K].TESGEETDLISPPQEEVK.[S]	1xTMT6plex [K18]; 1xTMT6plex [N-Term]; 1xPhospho [S3(99.8)]	O43493 1xPhospho [S298(99.8)]	O43493 [296-313]	TGOLN2	0.617249	0.60926	0.617774	0.616742	0.614199	0.577685	0.568751	0.561257	0.563619
O43493	[K].MSGSASSENREGTLSDSTGSEK.[D]	1xTMT6plex [K22]; 1xTMT6plex [N-Term]; 1xPhospho [S6(100)]	O43493 1xPhospho [S351(100)]	O43493 [346-367]	TGOLN2	0.484889	0.484513	0.495439	0.483545	0.485208	0.492593	0.463468	0.463264	0.474142
O43493	[K].TESGEETDLISPPQEEVK.[S]	1xDeamidated [Q14]; 1xTMT6plex [K18]; 1xTMT6plex [N-Term]; 1xPhospho [S3(99.8)]	O43493 1xPhospho [S298(99.8)]	O43493 [296-313]	TGOLN2	0.411161	0.399233	0.408603	0.408364	0.41534	0.359538	0.372208	0.34785	0.358704
O43493	[K].SSAEAQTPEDTPNK.[S]	1xDeamidated [N/Q]; 1xTMT6plex [K14]; 1xTMT6plex [N-Term]; 1xPhospho [S/T]	NA	O43493 [70-83]	TGOLN2	0.503694	0.505602	0.503417	0.505257	0.511048	0.495719	0.515228	0.496916	0.502034
O43493	[K].SSAEAQTPEDTPNK.[S]	1xTMT6plex [K14]; 1xTMT6plex [N-Term]; 1xPhospho [S/T]	NA	O43493 [70-83]	TGOLN2	0.52165	0.504004	0.511633	0.514321	0.509203	0.491874	0.524283	0.51367	0.516256
O43493	[K].MSGSASSENR.[E]	1xDeamidated [N9]; 1xTMT6plex [N-Term]; 1xPhospho [S6(99.7)]	O43493 1xPhospho [S351(99.7)]	O43493 [346-355]	TGOLN2	0.472242	0.460997	0.471826	0.457068	0.472224	0.467806	0.473928	0.45849	0.460864
O43524	[K].AALQTAPESADDSPSQLSK.[W]	1xTMT6plex [K19]; 1xTMT6plex [N-Term]; 1xPhospho [S13(100)]	O43524 1xPhospho [S284(100)]	O43524 [272-290]	FOXO3	0.426398	0.342124	0.356488	0.378463	0.405256	0.337833	0.374113	0.318497	0.378283
O43524	[R].SSDELDAWTDFR.[S]	1xTMT6plex [N-Term]; 1xPhospho [S1(100)]	O43524 1xPhospho [S299(100)]	O43524 [299-310]	FOXO3	0.446026	0.429119	0.434113	0.411118	0.408407	0.418493	0.375207	0.416875	0.441348
O43567	[R].DYNIANTV.[-]	1xTMT6plex [N-Term]; 1xPhospho [T7(100)]	O43567 1xPhospho [T380(100)]	O43567 [374-381]	RNF13	0.424284	0.411969	0.434606	0.423786	0.42195	0.412706	0.348159	0.371377	0.379405
O43572	[K].QSSLAEPVSPSKK.[H]	2xTMT6plex [K12; K13]; 1xTMT6plex [N-Term]; 1xPhospho [S9(100)]	O43572 1xPhospho [S187(100)]	O43572 [179-191]	AKAP10	0.544271	0.522649	0.548795	0.563885	0.549163	0.519814	0.523296	0.522866	0.522944
O43572	[K].QSSLAEPVSPSK.[K]	1xTMT6plex [K12]; 1xTMT6plex [N-Term]; 1xPhospho [S9(100)]	O43572 1xPhospho [S187(100)]	O43572 [179-190]	AKAP10	0.503411	0.506487	0.486516	0.524835	0.5031	0.453619	0.474187	0.470017	0.500498
O43583	[K].LTVENSPK.[Q]	1xTMT6plex [K8]; 1xTMT6plex [N-Term]; 1xPhospho [S6(100)]	O43583 1xPhospho [S73(100)]	O43583 [68-75]	DENR	0.534556	0.502792	0.528438	0.52226	0.50328	0.47494	0.443722	0.453023	0.447742
O43583	[K].QEAGISEGQGTAGEEEEK.[K]	1xTMT6plex [K18]; 1xTMT6plex [N-Term]; 1xPhospho [T11(100)]	O43583 1xPhospho [T86(100)]	O43583 [76-93]	DENR	0.257393	0.229091	0.244718	0.246368	0.283274	0.272845	0.248988	0.288	0.25089
O43639	[R].DASPTPSTDAEYPANGSGADR.[I]	1xDeamidated [N15]; 1xTMT6plex [N-Term]; 1xPhospho [S3(100)]	O43639 1xPhospho [S90(100)]	O43639 [88-108]	NCK2	0.342856	0.283068	0.356709	0.335059	0.307788	0.350251	0.337094	0.364269	0.259936
O43639	[K].GASLSNGQGSR.[V]	1xDeamidated [N6]; 1xTMT6plex [N-Term]; 1xPhospho [S5(100)]	O43639 1xPhospho [S189(100)]	O43639 [185-195]	NCK2	0.345035	0.334817	0.342978	0.337368	0.330295	0.362063	0.35295	0.337117	0.334946
O43663	[R].EAVATIMSGSK.[A]	1xTMT6plex [K11]; 1xTMT6plex [N-Term]; 1xPhospho [S8(100)]	O43663 1xPhospho [S265(100)]	O43663 [258-268]	PRC1	0.32538	0.319827	0.322056	0.285672	0.30317	0.280075	0.309951	0.330026	0.274515
O43707	[K].SFSTALYGESDL.[-]	1xTMT6plex [N-Term]; 1xPhospho [S10(100)]	O43707 1xPhospho [S909(100)]	O43707 [900-911]	ACTN4	0.248219	0.252848	0.251538	0.253799	0.248471	0.246476	0.264495	0.276748	0.265896
O43707	[R].ETTDTDTADQVIASFK.[V]	1xDeamidated [Q10]; 1xTMT6plex [K16]; 1xTMT6plex [N-Term]; 1xPhospho [T/S]	NA	O43707 [838-853]	ACTN4	0.220738	0.198948	0.204597	0.198181	0.192192	0.184992	0.222038	0.236236	0.241389
O43707	[R].DYETATLSDIK.[A]	1xTMT6plex [K11]; 1xTMT6plex [N-Term]; 1xPhospho [S8(100)]	O43707 1xPhospho [S447(100)]	O43707 [440-450]	ACTN4	0.225236	0.235136	0.218492	0.24336	0.231584	0.213235	0.223477	0.240648	0.237627
O43719	[R].GSEEDSPK.[K]	1xTMT6plex [K8]; 1xTMT6plex [N-Term]; 1xPhospho [S6(100)]	O43719 1xPhospho [S498(100)]	O43719 [493-500]	HTATSF1	0.446233	0.442426	0.44881	0.434041	0.443402	0.403685	0.419044	0.418271	0.410147
O43719	[K].VLDEEGSER.[E]	1xTMT6plex [N-Term]; 1xPhospho [S7(100)]	O43719 1xPhospho [S616(100)]	O43719 [610-618]	HTATSF1	0.304052	0.301272	0.286818	0.278418	0.316937	0.296864	0.301881	0.298477	0.288684
O43719	[K].LFDDSDER.[G]	1xTMT6plex [N-Term]; 1xPhospho [S5(100)]	O43719 1xPhospho [S721(100)]	O43719 [717-724]	HTATSF1	0.358984	0.352613	0.357807	0.350326	0.352838	0.334768	0.353326	0.325266	0.341691
O43719	[K].VFDDESDEKEDEEYADEK.[G]	2xTMT6plex [K9; K18]; 1xTMT6plex [N-Term]; 1xPhospho [S6(100)]	O43719 1xPhospho [S642(100)]	O43719 [637-654]	HTATSF1	0.386403	0.36151	0.391677	0.382508	0.384386	0.328857	0.405309	0.393811	0.399994
O43719	[R].GFEGSCSQK.[E]	1xCarbamidomethyl [C6]; 1xTMT6plex [K9]; 1xTMT6plex [N-Term]; 1xPhospho [S7(100)]	O43719 1xPhospho [S481(100)]	O43719 [475-483]	HTATSF1	0.32915	0.340574	0.343678	0.325276	0.311383	0.296339	0.297394	0.30729	0.309153
O43719	[K].ESEDDLNKESEEEVGPTK.[E]	2xTMT6plex [K8; K18]; 1xTMT6plex [N-Term]; 1xPhospho [S10(100)]	O43719 1xPhospho [S529(100)]	O43719 [520-537]	HTATSF1	0.23095	0.263943	0.248366	0.227651	0.290439	0.229298	0.223951	0.209836	0.233312
O43719	[K].ESEEGNPVRGSEEDSPK.[K]	1xTMT6plex [K17]; 1xTMT6plex [N-Term]; 1xPhospho [S15(100)]	O43719 1xPhospho [S498(100)]	O43719 [484-500]	HTATSF1	0.301157	0.262518	0.301371	0.298127	0.308712	0.250479	0.271324	0.301501	0.285805
O43719	[K].LFEDDDSNEK.[L]	1xTMT6plex [K10]; 1xTMT6plex [N-Term]; 1xPhospho [S7(100)]	O43719 1xPhospho [S702(100)]	O43719 [696-705]	HTATSF1	0.567237	0.558156	0.56516	0.57857	0.567008	0.523861	0.564137	0.549807	0.551554
O43719	[R].GSEEDSPKK.[E]	2xTMT6plex [K8; K9]; 1xTMT6plex [N-Term]; 1xPhospho [S6(100)]	O43719 1xPhospho [S498(100)]	O43719 [493-501]	HTATSF1	0.347359	0.322257	0.351578	0.377079	0.353128	0.315442	0.333754	0.314958	0.359728
O43719	[K].LFDEEEDSSEK.[L]	1xTMT6plex [K11]; 1xTMT6plex [N-Term]; 1xPhospho [S8(100)]	O43719 1xPhospho [S713(100)]	O43719 [706-716]	HTATSF1	0.34705	0.374696	0.373983	0.363667	0.392498	0.340351	0.349464	0.34607	0.322162
O43719	[K].DLDEEGSEKELHENVLDK.[E]	2xTMT6plex [K9; K18]; 1xTMT6plex [N-Term]; 1xPhospho [S7(100)]	O43719 1xPhospho [S579(100)]	O43719 [573-590]	HTATSF1	0.245636	0.248685	0.250806	0.273965	0.277122	0.235268	0.246678	0.254156	0.235262
O43719	[K].DLDEEGSEK.[E]	1xTMT6plex [K9]; 1xTMT6plex [N-Term]; 1xPhospho [S7(100)]	O43719 1xPhospho [S579(100)]	O43719 [573-581]	HTATSF1	0.475847	0.462774	0.47733	0.49987	0.472674	0.415758	0.4851	0.464912	0.444408
O43719	[K].ESSPEKEAEEGCPEK.[E]	1xCarbamidomethyl [C12]; 2xTMT6plex [K6; K15]; 1xTMT6plex [N-Term]; 1xPhospho [S]	NA	O43719 [451-465]	HTATSF1	0.448833	0.432623	0.455205	0.461206	0.442816	0.401123	0.438218	0.429411	0.437684
O43741	[R].DLSSSPPGPYGQEMYAFR.[S]	1xTMT6plex [N-Term]; 1xPhospho [S4(99.4)]	O43741 1xPhospho [S183(99.4)]	O43741 [180-197]	PRKAB2	0.352029	0.360528	0.356486	0.371368	0.363355	0.389558	0.395025	0.398004	0.362166
O43741	[K].IMVGSTDDPSVFSLPDSK.[L]	1xTMT6plex [K18]; 1xTMT6plex [N-Term]; 1xPhospho [S5(99.7)]	O43741 1xPhospho [S39(99.7)]	O43741 [35-52]	PRKAB2	0.827573	0.807986	0.81937	0.811193	0.802038	0.80626	0.796983	0.812203	0.822353
O43741	[K].IMVGSTDDPSVFSLPDSK.[L]	1xOxidation [M2]; 1xTMT6plex [K18]; 1xTMT6plex [N-Term]; 1xPhospho [S5(99.7)]	O43741 1xPhospho [S39(99.7)]	O43741 [35-52]	PRKAB2	0.714537	0.699203	0.703608	0.709299	0.695874	0.705209	0.678215	0.697597	0.705718
O43765	[K].EMPQDLRSPAR.[T]	1xTMT6plex [N-Term]; 1xPhospho [S8(100)]	O43765 1xPhospho [S77(100)]	O43765 [70-80]	SGTA	0.53675	0.547339	0.546215	0.536662	0.545061	0.533741	0.512298	0.515556	0.532905
O43765	[R].TPSASNDDQQE.[-]	1xTMT6plex [N-Term]; 1xPhospho [S3(99.8)]	O43765 1xPhospho [S305(99.8)]	O43765 [303-313]	SGTA	0.381785	0.392105	0.381314	0.401808	0.403068	0.38676	0.367482	0.36605	0.361587
O43765	[K].EMPQDLRSPAR.[T]	1xDeamidated [Q4]; 1xTMT6plex [N-Term]; 1xPhospho [S8(100)]	O43765 1xPhospho [S77(100)]	O43765 [70-80]	SGTA	0.397419	0.40624	0.407202	0.387254	0.411061	0.398615	0.376188	0.375718	0.396299
O43795	[R].SLPIYSPEK.[V]	1xTMT6plex [K9]; 1xTMT6plex [N-Term]; 1xPhospho [S1(100)]	O43795 1xPhospho [S60(100)]	O43795 [60-68]	MYO1B	0.257342	0.234968	0.254787	0.249809	0.256402	0.240338	0.26906	0.229988	0.257756
O43815	[K].SVIDTSTIVR.[K]	1xTMT6plex [N-Term]; 1xPhospho [T7(100)]	O43815 1xPhospho [T265(100)]	O43815 [259-268]	STRN	0.24949	0.282141	0.264025	0.243903	0.248715	0.252869	0.195011	0.196293	0.270857
O43822-4	[R].ALSEGEEITAAPER.[E]	1xTMT6plex [N-Term]; 1xPhospho [S3(100)]	O43822-4 1xPhospho [S136(100)]	O43822-4 [134-147]	C21orf2	0.350964	0.464994	0.385743	0.454084	0.451682	0.390925	0.452386	0.476356	0.414014
O43823	[R].VDSEGDFSENDDAAGDFR.[S]	1xTMT6plex [N-Term]; 1xPhospho [S8(100)]	O43823 1xPhospho [S328(100)]	O43823 [321-338]	AKAP8	0.312875	0.33579	0.314485	0.321828	0.318807	0.275803	0.301923	0.294855	0.295854
O43823	[R].SGDEEFKGEDELCDSGR.[Q]	1xCarbamidomethyl [C13]; 1xTMT6plex [K7]; 1xTMT6plex [N-Term]; 1xPhospho [S1(100)]	O43823 1xPhospho [S339(100)]	O43823 [339-355]	AKAP8	0.265879	0.296943	0.312981	0.301969	0.297937	0.265853	0.281731	0.286423	0.291281
O43852-3	[K].VHNDAQSFDYDHDAFLGAEEAK.[T]	1xTMT6plex [K22]; 1xTMT6plex [N-Term]; 2xPhospho [S7(100); Y10(100)]	O43852-3 2xPhospho [S52(100); Y55(100)]	O43852-3 [46-67]	CALU	0.145805	0.175059	0.109323	0.0813789	0.200611	0.167668	0.223057	0.278904	0.280646
O43852-3	[K].VHNDAQSFDYDHDAFLGAEEAK.[T]	1xTMT6plex [K22]; 1xTMT6plex [N-Term]; 1xPhospho [S/Y]	NA	O43852-3 [46-67]	CALU	0.183037	0.180454	0.203086	0.17816	0.192072	0.166429	0.25182	0.245986	0.24781
O43896	[R].LYADSDSGDDSDKR.[S]	1xTMT6plex [K13]; 1xTMT6plex [N-Term]; 2xPhospho [S5(100); S7(100)]	O43896 2xPhospho [S674(100); S676(100)]	O43896 [670-683]	KIF1C	0.305932	0.341961	0.324831	0.346681	0.299812	0.314761	0.319615	0.306827	0.306606
O43896	[R].QRSAPDLK.[E]	1xTMT6plex [K8]; 1xTMT6plex [N-Term]; 1xPhospho [S3(100)]	O43896 1xPhospho [S1092(100)]	O43896 [1090-1097]	KIF1C	0.448068	0.444383	0.430811	0.442726	0.403986	0.431335	0.362645	0.412993	0.455348
O43896	[R].LYADSDSGDDSDK.[R]	1xTMT6plex [K13]; 1xTMT6plex [N-Term]; 1xPhospho [S7(100)]	O43896 1xPhospho [S676(100)]	O43896 [670-682]	KIF1C	0.437665	0.452242	0.448165	0.452951	0.449697	0.437431	0.394555	0.423127	0.430839
O43896	[R].LYADSDSGDDSDK.[R]	1xTMT6plex [K13]; 1xTMT6plex [N-Term]; 2xPhospho [S5(100); S7(100)]	O43896 2xPhospho [S674(100); S676(100)]	O43896 [670-682]	KIF1C	0.488348	0.46846	0.488656	0.504261	0.471873	0.458773	0.482955	0.479787	0.484382
O43896	[R].QRSAPDLK.[E]	1xDeamidated [Q1]; 1xTMT6plex [K8]; 1xTMT6plex [N-Term]; 1xPhospho [S3(100)]	O43896 1xPhospho [S1092(100)]	O43896 [1090-1097]	KIF1C	0.396738	0.397297	0.379861	0.362268	0.376936	0.368802	0.339982	0.347209	0.400908
O43896	[R].MPSARPPSPPLSSWER.[V]	1xTMT6plex [N-Term]; 1xPhospho [S8(100)]	O43896 1xPhospho [S915(100)]	O43896 [908-923]	KIF1C	0.366737	0.386807	0.362958	0.360434	0.366848	0.367958	0.345667	0.348283	0.352741
O43896	[R].EDGGTVGVFSPK.[K]	1xTMT6plex [K12]; 1xTMT6plex [N-Term]; 1xPhospho [S10(100)]	O43896 1xPhospho [S494(100)]	O43896 [485-496]	KIF1C	0.335327	0.334642	0.304604	0.339678	0.3339	0.297112	0.298225	0.354524	0.353252
O43933	[R].SQSGEDESMNQPGPIK.[T]	1xTMT6plex [K16]; 1xTMT6plex [N-Term]; 1xPhospho [S3(99.7)]	O43933 1xPhospho [S1211(99.7)]	O43933 [1209-1224]	PEX1	0.433418	0.477775	0.464083	0.448058	0.469052	0.45031	0.419241	0.441958	0.450466
O60220	[K].SKPVFSESLSD.[-]	1xTMT6plex [K2]; 1xTMT6plex [N-Term]; 1xPhospho [S10(100)]	O60220 1xPhospho [S96(100)]	O60220 [87-97]	TIMM8A	0.339281	0.354482	0.366252	0.304867	0.332648	0.349581	0.383355	0.389854	0.315681
O60231	[K].QQTEKPESEDEWER.[T]	1xTMT6plex [K5]; 1xTMT6plex [N-Term]; 1xPhospho [S8(100)]	O60231 1xPhospho [S160(100)]	O60231 [153-166]	DHX16	0.418334	0.399668	0.408687	0.415238	0.417484	0.378116	0.411147	0.394461	0.420565
O60244	[K].LSDDPCPVESK.[K]	1xCarbamidomethyl [C6]; 1xTMT6plex [K11]; 1xTMT6plex [N-Term]; 1xPhospho [S2(100)]	O60244 1xPhospho [S617(100)]	O60244 [616-626]	MED14	0.435597	0.425592	0.44487	0.419679	0.435166	0.394375	0.42758	0.429595	0.397204
O60245-2	[K].SSSPLPTVQLHPQSPTAGK.[K]	1xTMT6plex [K19]; 1xTMT6plex [N-Term]; 1xPhospho [S14(100)]	O60245-2 1xPhospho [S1011(100)]	O60245-2 [998-1016]	PCDH7	0.875086	0.876562	0.854751	0.870159	0.881888	0.7958	0.798215	0.763649	0.753185
O60245-2	[R].SVNGGPGSPDLAR.[H]	1xDeamidated [N3]; 1xTMT6plex [N-Term]; 1xPhospho [S8(100)]	O60245-2 1xPhospho [S989(100)]	O60245-2 [982-994]	PCDH7	1.09802	1.09164	1.06133	1.06975	1.05344	0.997209	1.01779	1.01689	1.00611
O60245-2	[K].LSDSPSMGR.[Y]	1xTMT6plex [N-Term]; 1xPhospho [S4(100)]	O60245-2 1xPhospho [S974(100)]	O60245-2 [971-979]	PCDH7	0.751774	0.806176	0.770997	0.711717	0.766823	0.650473	0.595808	0.568237	0.629136
O60266	[K].SSSPALIETK.[E-]	1xTMT6plex [K10]; 1xTMT6plex [N-Term]; 1xPhospho [S3(100)]	O60266 1xPhospho [S525(100)]	O60266 [523-532]	ADCY3	0.569699	0.550479	0.582996	0.559855	0.534016	0.499676	0.466601	0.465581	0.439177
O60271	[K].VSNSPEPQK.[A]	1xDeamidated [N/Q]; 1xTMT6plex [K9]; 1xTMT6plex [N-Term]; 1xPhospho [S4(100)]	O60271 1xPhospho [S251(100)]	O60271 [248-256]	SPAG9	0.418681	0.413958	0.414665	0.430538	0.409849	0.394434	0.406683	0.411423	0.425989
O60271	[K].VSNSPEPQK.[A]	1xTMT6plex [K9]; 1xTMT6plex [N-Term]; 1xPhospho [S4(100)]	O60271 1xPhospho [S251(100)]	O60271 [248-256]	SPAG9	0.513385	0.510096	0.507476	0.520943	0.512792	0.486301	0.496504	0.509392	0.504828
O60279	[R].GQGDSSEEAPK.[Q]	1xTMT6plex [K11]; 1xTMT6plex [N-Term]; 1xPhospho [S6(99.7)]	O60279 1xPhospho [S241(99.7)]	O60279 [236-246]	SUSD5	0.412755	0.412529	0.423232	0.418178	0.372702	0.397862	0.355395	0.34554	0.396568
O60279	[R].TEADEDRGQGDSSEEAPK.[Q]	1xTMT6plex [K18]; 1xTMT6plex [N-Term]; 1xPhospho [S12(100)]	O60279 1xPhospho [S240(100)]	O60279 [229-246]	SUSD5	0.575071	0.565948	0.575162	0.58607	0.551472	0.52858	0.531434	0.514115	0.528512
O60292	[R].EHSNPSPSQDTDGTK.[A]	1xTMT6plex [K15]; 1xTMT6plex [N-Term]; 1xPhospho [S6(100)]	O60292 1xPhospho [S100(100)]	O60292 [95-109]	SIPA1L3	0.515335	0.518906	0.515367	0.524729	0.527017	0.486772	0.475099	0.462563	0.50543
O60292	[R].TTPTMSEEPPLDLTGK.[V]	1xTMT6plex [K16]; 1xTMT6plex [N-Term]; 1xPhospho [T2(99.7)]	O60292 1xPhospho [T1703(99.7)]	O60292 [1702-1717]	SIPA1L3	0.531587	0.526261	0.537831	0.545898	0.537855	0.502719	0.498569	0.497752	0.525002
O60292	[R].TLSDESLCSGR.[R]	1xCarbamidomethyl [C8]; 1xTMT6plex [N-Term]; 1xPhospho [S3(100)]	O60292 1xPhospho [S1544(100)]	O60292 [1542-1552]	SIPA1L3	0.620059	0.608201	0.600176	0.604845	0.602972	0.586441	0.607464	0.60704	0.6048
O60292	[R].EVSPAPAVAGQSK.[G]	1xDeamidated [Q11]; 1xTMT6plex [K13]; 1xTMT6plex [N-Term]; 1xPhospho [S3(100)]	O60292 1xPhospho [S1364(100)]	O60292 [1362-1374]	SIPA1L3	0.355693	0.363626	0.334065	0.351897	0.355809	0.322552	0.280629	0.303309	0.353762
O60292	[R].AHSLGGLDPAFTSTEDLNCK.[E]	1xCarbamidomethyl [C19]; 1xTMT6plex [K20]; 1xTMT6plex [N-Term]; 1xPhospho [S/T]	NA	O60292 [389-408]	SIPA1L3	0.392646	0.393702	0.397978	0.370354	0.383362	0.360468	0.396274	0.371925	0.406992
O60292	[R].EVSPAPAVAGQSK.[G]	1xTMT6plex [K13]; 1xTMT6plex [N-Term]; 1xPhospho [S3(100)]	O60292 1xPhospho [S1364(100)]	O60292 [1362-1374]	SIPA1L3	0.689569	0.689375	0.685107	0.694662	0.699145	0.680817	0.633178	0.644129	0.676555
O60292	[R].TTPTMSEEPPLDLTGK.[V]	1xOxidation [M5]; 1xTMT6plex [K16]; 1xTMT6plex [N-Term]; 1xPhospho [T2(99.7)]	O60292 1xPhospho [T1703(99.7)]	O60292 [1702-1717]	SIPA1L3	0.545512	0.519001	0.527218	0.542009	0.530442	0.507558	0.509092	0.489507	0.524201
O60292	[R].REVSPAPAVAGQSK.[G]	1xTMT6plex [K14]; 1xTMT6plex [N-Term]; 1xPhospho [S4(100)]	O60292 1xPhospho [S1364(100)]	O60292 [1361-1374]	SIPA1L3	0.408116	0.431687	0.408542	0.418981	0.422721	0.40205	0.357356	0.355912	0.393651
O60292	[R].AHSLGGLDPAFTSTEDLNCK.[E]	1xCarbamidomethyl [C19]; 1xDeamidated [N18]; 1xTMT6plex [K20]; 1xTMT6plex [N-Term]; 1xPhospho [S13(99.4)]	O60292 1xPhospho [S401(99.4)]	O60292 [389-408]	SIPA1L3	0.295197	0.322004	0.312162	0.304634	0.298969	0.267072	0.276243	0.321239	0.301113
O60293	[R].KPISDNSFSSDEEQSTGPIK.[Y]	2xTMT6plex [K1; K20]; 1xTMT6plex [N-Term]; 1xPhospho [S9(99.4)]	O60293 1xPhospho [S1303(99.4)]	O60293 [1295-1314]	ZFC3H1	0.346169	0.349626	0.348432	0.335886	0.366063	0.303405	0.332565	0.319785	0.336179
O60293	[R].LDSSPVSSPR.[K]	1xTMT6plex [N-Term]; 1xPhospho [S4(100)]	O60293 1xPhospho [S949(100)]	O60293 [946-955]	ZFC3H1	0.526055	0.527475	0.51709	0.522376	0.511688	0.506508	0.46486	0.472942	0.492799
O60293	[R].RISTSDILSEK.[K]	1xTMT6plex [K11]; 1xTMT6plex [N-Term]; 1xPhospho [S3(100)]	O60293 1xPhospho [S352(100)]	O60293 [350-360]	ZFC3H1	0.513919	0.522882	0.523997	0.521786	0.552033	0.5825	0.532133	0.578919	0.593966
O60303	[R].VVSPTKEQVSDTEDK.[Q]	2xTMT6plex [K6; K15]; 1xTMT6plex [N-Term]; 1xPhospho [S3(100)]	O60303 1xPhospho [S453(100)]	O60303 [451-465]	KIAA0556	0.365645	0.402046	0.437908	0.451605	0.409799	0.397527	0.436683	0.42237	0.310721
O60303	[K].EQVSDTEDKQR.[M]	1xTMT6plex [K9]; 1xTMT6plex [N-Term]; 1xPhospho [S4(100)]	O60303 1xPhospho [S460(100)]	O60303 [457-467]	KIAA0556	0.505109	0.516978	0.521566	0.502814	0.450765	0.493861	0.52345	0.537754	0.465703
O60318	[R].SESTDSLGGLSPSEVTAIQCK.[N]	1xCarbamidomethyl [C20]; 1xTMT6plex [K21]; 1xTMT6plex [N-Term]; 1xPhospho [S11(100)]	O60318 1xPhospho [S430(100)]	O60318 [420-440]	MCM3AP	0.357854	0.359095	0.357616	0.356192	0.353478	0.324027	0.344817	0.334909	0.336289
O60333-3	[R].QFSAPNLK.[A]	1xDeamidated [N/Q]; 1xTMT6plex [K8]; 1xTMT6plex [N-Term]; 1xPhospho [S3(100)]	O60333-3 1xPhospho [S1141(100)]	O60333-3 [1139-1146]	KIF1B	0.540711	0.548453	0.552284	0.514414	0.515778	0.520308	0.477205	0.472086	0.552097
O60333-3	[R].SNSLNNGQPK.[S]	1xDeamidated [N/Q]; 1xTMT6plex [K10]; 1xTMT6plex [N-Term]; 1xPhospho [S3(100)]	O60333-3 1xPhospho [S1053(100)]	O60333-3 [1051-1060]	KIF1B	0.671262	0.673103	0.672518	0.679381	0.669972	0.651848	0.638514	0.65751	0.69539
O60333-3	[R].RQFSAPNLK.[A]	1xDeamidated [Q2]; 1xTMT6plex [K9]; 1xTMT6plex [N-Term]; 1xPhospho [S4(100)]	O60333-3 1xPhospho [S1141(100)]	O60333-3 [1138-1146]	KIF1B	0.37284	0.340112	0.330491	0.354903	0.366033	0.338728	0.251287	0.29495	0.358637
O60333-3	[R].QFSAPNLK.[A]	1xTMT6plex [K8]; 1xTMT6plex [N-Term]; 1xPhospho [S3(100)]	O60333-3 1xPhospho [S1141(100)]	O60333-3 [1139-1146]	KIF1B	0.367071	0.395423	0.352782	0.374811	0.361229	0.334448	0.306519	0.318811	0.412261
O60341	[R].QATPGVPAQQSPSM.[-]	1xOxidation [M14]; 1xTMT6plex [N-Term]; 1xPhospho [S11(100)]	O60341 1xPhospho [S849(100)]	O60341 [839-852]	KDM1A	0.243236	0.27996	0.252542	0.24954	0.254767	0.266814	0.25114	0.253815	0.263488
O60341	[R].QATPGVPAQQSPSM.[-]	1xDeamidated [Q]; 1xOxidation [M14]; 1xTMT6plex [N-Term]; 1xPhospho [S11(100)]	O60341 1xPhospho [S849(100)]	O60341 [839-852]	KDM1A	0.274174	0.28459	0.28267	0.28509	0.299491	0.286607	0.265237	0.264858	0.301704
O60343	[R].LGSVDSFER.[S]	1xTMT6plex [N-Term]; 1xPhospho [S6(100)]	O60343 1xPhospho [S591(100)]	O60343 [586-594]	TBC1D4	0.619806	0.638683	0.627866	0.585406	0.614494	0.581813	0.572549	0.576648	0.643165
O60343	[R].HASAPSHVQPSDSEK.[N]	1xTMT6plex [K15]; 1xTMT6plex [N-Term]; 1xPhospho [S3(100)]	O60343 1xPhospho [S341(100)]	O60343 [339-353]	TBC1D4	0.475215	0.492201	0.483349	0.507937	0.528696	0.514077	0.478936	0.471018	0.573214
O60346	[R].AIDSPGGAVR.[E]	1xTMT6plex [N-Term]; 1xPhospho [S4(100)]	O60346 1xPhospho [S425(100)]	O60346 [422-431]	PHLPP1	0.563677	0.550637	0.539889	0.513441	0.539918	0.505997	0.467682	0.439275	0.454168
O60353	[R].LSGEQVDGK.[G]	1xTMT6plex [K9]; 1xTMT6plex [N-Term]; 1xPhospho [S2(100)]	O60353 1xPhospho [S629(100)]	O60353 [628-636]	FZD6	0.617379	0.606481	0.609258	0.637347	0.599183	0.569503	0.547247	0.556813	0.541162
O60353	[R].VLQESCEFFLK.[H]	1xCarbamidomethyl [C6]; 1xTMT6plex [K11]; 1xTMT6plex [N-Term]; 1xPhospho [S5(100)]	O60353 1xPhospho [S526(100)]	O60353 [522-532]	FZD6	0.293894	0.310977	0.309983	0.300285	0.29093	0.303055	0.270854	0.316343	0.3538
O60381	[R].SSPVHIIATSK.[S]	1xTMT6plex [K11]; 1xTMT6plex [N-Term]; 1xPhospho [S/T]	NA	O60381 [134-144]	HBP1	0.701955	0.70063	0.683166	0.698261	0.697659	0.668113	0.62928	0.657929	0.673762
O60437	[R].NRPDSGVEEAWK.[I]	1xTMT6plex [K12]; 1xTMT6plex [N-Term]; 1xPhospho [S5(100)]	O60437 1xPhospho [S887(100)]	O60437 [883-894]	PPL	0.210557	0.207646	0.236869	0.275141	0.244228	0.219798	0.185411	0.212892	0.178805
O60437	[R].SIVVIHPDTGR.[E]	1xTMT6plex [N-Term]; 1xPhospho [S1(100)]	O60437 1xPhospho [S1657(100)]	O60437 [1657-1667]	PPL	0.285922	0.255116	0.253375	0.269981	0.266478	0.293566	0.258602	0.252708	0.254446
O60447-2	[K].SDSNQYIGELK.[D]	1xTMT6plex [K11]; 1xTMT6plex [N-Term]; 1xPhospho [S3(100)]	O60447-2 1xPhospho [S700(100)]	O60447-2 [698-708]	EVI5	0.390633	0.404277	0.404503	0.391635	0.393003	0.388675	0.406647	0.411327	0.388494
O60488	[K].VRLSPEPWTPETGLVTDAFK.[L]	1xTMT6plex [K20]; 1xTMT6plex [N-Term]; 1xPhospho [S4(100)]	O60488 1xPhospho [S674(100)]	O60488 [671-690]	ACSL4	0.288568	0.293377	0.276586	0.27235	0.300066	0.28926	0.217257	0.222609	0.209174
O60502	[K].LENEGSDEDIETDVLYSPQMALK.[L]	1xTMT6plex [K23]; 1xTMT6plex [N-Term]; 1xPhospho [S6(100)]	O60502 1xPhospho [S364(100)]	O60502 [359-381]	MGEA5	0.326842	0.35865	0.354258	0.331813	0.343779	0.340699	0.344382	0.340449	0.342929
O60502	[K].LENEGSDEDIETDVLYSPQMALK.[L]	1xDeamidated [Q/N]; 1xOxidation [M20]; 1xTMT6plex [K23]; 1xTMT6plex [N-Term]; 1xPhospho [S6(100)]	O60502 1xPhospho [S364(100)]	O60502 [359-381]	MGEA5	0.284938	0.306786	0.305538	0.289151	0.310567	0.259865	0.286161	0.289397	0.290878
O60503	[K].QLSSNSHPK.[H]	1xTMT6plex [K9]; 1xTMT6plex [N-Term]; 1xPhospho [S]	NA	O60503 [36-44]	ADCY9	0.463469	0.473365	0.482648	0.427241	0.436469	0.444822	0.394133	0.434251	0.478265
O60503	[K].DAHLSPK.[R]	1xTMT6plex [K7]; 1xTMT6plex [N-Term]; 1xPhospho [S5(100)]	O60503 1xPhospho [S1307(100)]	O60503 [1303-1309]	ADCY9	0.507607	0.502165	0.502955	0.457829	0.481466	0.459998	0.382514	0.420177	0.450051
O60504	[R].HPSSPSALR.[S]	1xTMT6plex [N-Term]; 1xPhospho [S4(100)]	O60504 1xPhospho [S545(100)]	O60504 [542-550]	SORBS3	0.537392	0.539103	0.532233	0.538842	0.527282	0.507804	0.515878	0.527187	0.533984
O60504	[R].DPSASNGGGSPARREEK.[K]	1xDeamidated [N6]; 1xTMT6plex [K17]; 1xTMT6plex [N-Term]; 1xPhospho [S10(100)]	O60504 1xPhospho [S373(100)]	O60504 [364-380]	SORBS3	0.212788	0.277088	0.291963	0.235793	0.258157	0.244296	0.250096	0.251455	0.294726
O60504	[R].DPSASNGGGSPAR.[R]	1xDeamidated [N6]; 1xTMT6plex [N-Term]; 1xPhospho [S10(100)]	O60504 1xPhospho [S373(100)]	O60504 [364-376]	SORBS3	0.409322	0.403435	0.393588	0.384548	0.394252	0.37091	0.364382	0.376737	0.385608
O60504	[K].FDFQAQSPK.[E]	1xTMT6plex [K9]; 1xTMT6plex [N-Term]; 1xPhospho [S7(100)]	O60504 1xPhospho [S395(100)]	O60504 [389-397]	SORBS3	0.291052	0.277924	0.248249	0.312779	0.285976	0.242022	0.251133	0.231049	0.226504
O60504	[R].LCDDGPQLPTSPR.[L]	1xCarbamidomethyl [C2]; 1xDeamidated [Q7]; 1xTMT6plex [N-Term]; 1xPhospho [S11(100)]	O60504 1xPhospho [S530(100)]	O60504 [520-532]	SORBS3	0.646792	0.641834	0.642951	0.623574	0.630735	0.61546	0.612946	0.608255	0.626642
O60504	[-K].MADGGSPFLGR.[R]	1xTMT6plex [N-Term]; 1xPhospho [S6(100)]	O60504 1xPhospho [S348(100)]	O60504 [343-353]	SORBS3	0.308211	0.35135	0.300924	0.315175	0.342098	0.285048	0.229498	0.270341	0.298082
O60504	[R].LCDDGPQLPTSPR.[L]	1xCarbamidomethyl [C2]; 1xTMT6plex [N-Term]; 1xPhospho [S11(100)]	O60504 1xPhospho [S530(100)]	O60504 [520-532]	SORBS3	0.633745	0.632704	0.625771	0.610709	0.62234	0.610495	0.598808	0.602679	0.629457
O60516	[R].DQLPDCYSTTPGGTLYATTPGGTR.[I]	1xCarbamidomethyl [C6]; 2xPhospho [T19(98.9); T/S/Y]; 1xTMT6plex [N-Term]	O60516 2xPhospho [T32(98.9); S/T/Y]	O60516 [14-37]	EIF4EBP3	0.936065	0.92257	0.988349	0.882661	0.917226	0.894947	0.917959	0.921534	0.939584
O60516	[R].DQLPDCYSTTPGGTLYATTPGGTR.[I]	1xCarbamidomethyl [C6]; 1xTMT6plex [N-Term]; 1xPhospho [T19(99)]	O60516 1xPhospho [T32(99)]	O60516 [14-37]	EIF4EBP3	0.802802	0.946258	1.03286	0.80993	0.860761	0.858759	0.879334	0.873851	0.786749
O60524	[R].NPYLLSEEEDDDVDGDVNVEK.[N]	1xTMT6plex [K21]; 1xTMT6plex [N-Term]; 1xPhospho [S6(100)]	O60524 1xPhospho [S417(100)]	O60524 [412-432]	NEMF	0.5857	0.577967	0.580595	0.579366	0.578326	0.547476	0.579582	0.5863	0.574689
O60547	[R].GSGDGEMGKPR.[N]	1xOxidation [M7]; 1xTMT6plex [K9]; 1xTMT6plex [N-Term]; 1xPhospho [S2(100)]	O60547 1xPhospho [S14(100)]	O60547 [13-23]	GMDS	0.332449	0.350737	0.331814	0.340926	0.326263	0.32969	0.329361	0.356071	0.325679
O60583	[R].SPVGLSSDGISSSSSSSR.[K]	1xTMT6plex [N-Term]; 1xPhospho [S1(100)]	O60583 1xPhospho [S601(100)]	O60583 [601-618]	CCNT2	0.341647	0.345989	0.33472	0.381486	0.350401	0.401239	0.403706	0.370498	0.375629
O60583	[K].QGQSQAASSSSVTSPIK.[M]	1xTMT6plex [K17]; 1xTMT6plex [N-Term]; 1xPhospho [S14(99.6)]	O60583 1xPhospho [S480(99.6)]	O60583 [467-483]	CCNT2	0.32488	0.334622	0.352785	0.326086	0.288449	0.333058	0.301935	0.332669	0.305971
O60610	[R].SPDELPSAGGDGGK.[S]	1xTMT6plex [K14]; 1xTMT6plex [N-Term]; 1xPhospho [S1(100)]	O60610 1xPhospho [S22(100)]	O60610 [22-35]	DIAPH1	0.277087	0.266075	0.254667	0.274488	0.273743	0.242554	0.246686	0.245047	0.244692
O60658	[R].RLSGNEYVLSTK.[N]	1xTMT6plex [K12]; 1xTMT6plex [N-Term]; 1xPhospho [S3(100)]	O60658 1xPhospho [S457(100)]	O60658 [455-466]	PDE8A	0.581345	0.593397	0.635776	0.581661	0.61344	0.589631	0.600244	0.568903	0.619942
O60664	[R].LGSLSER.[L]	1xTMT6plex [N-Term]; 1xPhospho [S3(100)]	O60664 1xPhospho [S241(100)]	O60664 [239-245]	PLIN3	0.299493	0.286268	0.280825	0.317294	0.32067	0.294544	0.353138	0.389532	0.371456
O60673	[R].SGTLSPEIFEK.[S]	1xTMT6plex [K11]; 1xTMT6plex [N-Term]; 1xPhospho [S5(100)]	O60673 1xPhospho [S1724(100)]	O60673 [1720-1730]	REV3L	0.49964	0.391344	0.445855	0.496749	0.542656	0.351969	0.459026	0.450254	0.485171
O60684	[K].EPSPPIDEVINTPR.[V]	1xTMT6plex [N-Term]; 1xPhospho [S3(100)]	O60684 1xPhospho [S113(100)]	O60684 [111-124]	KPNA6	0.269277	0.268485	0.310424	0.294448	0.284669	0.293228	0.291882	0.272734	0.26316
O60749	[K].SMSAPVIFDR.[S]	1xTMT6plex [N-Term]; 1xPhospho [S3(100)]	O60749 1xPhospho [S119(100)]	O60749 [117-126]	SNX2	0.24722	0.266068	0.261794	0.27486	0.285031	0.25992	0.240236	0.238245	0.254051
O60784	[R].AGLQSLEASGR.[L]	1xTMT6plex [N-Term]; 1xPhospho [S5(100)]	O60784 1xPhospho [S355(100)]	O60784 [351-361]	TOM1	0.51266	0.521055	0.497055	0.509082	0.526058	0.52418	0.418795	0.439441	0.477526
O60832	[K].AKEVELVSE.[-]	1xTMT6plex [K2]; 1xTMT6plex [N-Term]; 1xPhospho [S8(100)]	O60832 1xPhospho [S513(100)]	O60832 [506-514]	DKC1	0.380787	0.396236	0.390051	0.378456	0.385765	0.382689	0.387897	0.408795	0.407313
O60832	[K].RESESESDETPPAAPQLIK.[K]	1xTMT6plex [K19]; 1xTMT6plex [N-Term]; 2xPhospho [S3(100); S5(100)]	O60832 2xPhospho [S451(100); S453(100)]	O60832 [449-467]	DKC1	0.615204	0.617621	0.617886	0.604578	0.614847	0.612732	0.620519	0.616323	0.618588
O60832	[K].RESESESDETPPAAPQLIK.[K]	1xDeamidated [Q16]; 1xTMT6plex [K19]; 1xTMT6plex [N-Term]; 2xPhospho [S3(100); S5(100)]	O60832 2xPhospho [S451(100); S453(100)]	O60832 [449-467]	DKC1	0.241439	0.237393	0.253041	0.232132	0.252574	0.241959	0.25737	0.265041	0.257143
O60832	[K].RESESESDETPPAAPQLIK.[K]	1xTMT6plex [K19]; 1xTMT6plex [N-Term]; 1xPhospho [S3(100)]	O60832 1xPhospho [S451(100)]	O60832 [449-467]	DKC1	0.439627	0.450658	0.463048	0.445995	0.455639	0.436383	0.45615	0.439425	0.425107
O60832	[K].EVELVSE.[-]	1xTMT6plex [N-Term]; 1xPhospho [S6(100)]	O60832 1xPhospho [S513(100)]	O60832 [508-514]	DKC1	0.223109	0.244431	0.223448	0.213014	0.23756	0.240177	0.239102	0.246474	0.240254
O60832	[K].AGLESGAEPGDGDSDTTK.[K]	1xTMT6plex [K18]; 1xTMT6plex [N-Term]; 1xPhospho [S14(100)]	O60832 1xPhospho [S494(100)]	O60832 [481-498]	DKC1	0.65733	0.651167	0.656719	0.662109	0.656772	0.63034	0.65336	0.645472	0.648725
O60832	[K].AGLESGAEPGDGDSDTTKK.[K]	2xTMT6plex [K18; K19]; 1xTMT6plex [N-Term]; 1xPhospho [S14(100)]	O60832 1xPhospho [S494(100)]	O60832 [481-499]	DKC1	0.780285	0.76922	0.781468	0.792547	0.781643	0.747113	0.785968	0.780112	0.782623
O60832	[K].RESESESDETPPAAPQLIK.[K]	1xTMT6plex [K19]; 1xTMT6plex [N-Term]; 3xPhospho [S3(100); S5(100); S7(100)]	O60832 3xPhospho [S451(100); S453(100); S455(100)]	O60832 [449-467]	DKC1	0.477849	0.469362	0.483955	0.474686	0.482911	0.465435	0.48937	0.47516	0.465823
O60861	[K].STGDSQNLGSSSPSK.[K]	1xTMT6plex [K15]; 1xTMT6plex [N-Term]; 1xPhospho [S1(99.7)]	O60861 1xPhospho [S152(99.7)]	O60861 [152-166]	GAS7	0.441803	0.444471	0.423986	0.431015	0.427257	0.412771	0.427191	0.40982	0.440188
O60861	[K].STGDSQNLGSSSPSKK.[Q]	2xTMT6plex [K15; K16]; 1xTMT6plex [N-Term]; 1xPhospho [S12(99.5)]	O60861 1xPhospho [S163(99.5)]	O60861 [152-167]	GAS7	0.590689	0.579723	0.584468	0.574399	0.573796	0.531317	0.550832	0.52786	0.547097
O60885	[K].SKPPPTYESEEEDK.[C]	2xTMT6plex [K2; K14]; 1xTMT6plex [N-Term]; 1xPhospho [S9(100)]	O60885 1xPhospho [S601(100)]	O60885 [593-606]	BRD4	0.456993	0.442012	0.464788	0.470009	0.460779	0.428877	0.461717	0.451233	0.439171
O60885	[K].MPDEPEEPVVAVSSPAVPPPTK.[V]	1xTMT6plex [K22]; 1xTMT6plex [N-Term]; 1xPhospho [S/T]	NA	O60885 [457-478]	BRD4	0.29511	0.298927	0.283879	0.252414	0.285864	0.288145	0.224727	0.230057	0.256761
O60885	[K].IHSPIIR.[S]	1xTMT6plex [N-Term]; 1xPhospho [S3(100)]	O60885 1xPhospho [S1117(100)]	O60885 [1115-1121]	BRD4	0.27952	0.293015	0.300511	0.310197	0.275624	0.274142	0.193275	0.184994	0.270456
O60930	[K].SASPEVSEGHENQHGQESEAK.[A]	1xTMT6plex [K21]; 1xTMT6plex [N-Term]; 1xPhospho [S3(99.8)]	O60930 1xPhospho [S76(99.8)]	O60930 [74-94]	RNASEH1	0.627199	0.541561	0.581469	0.595273	0.529803	0.585106	0.658181	0.648267	0.617831
O60934	[R].MDIETNDTFSDEAVPESSK.[I]	1xDeamidated [N6]; 1xTMT6plex [K19]; 1xTMT6plex [N-Term]; 1xPhospho [T8(99.6)]	O60934 1xPhospho [T602(99.6)]	O60934 [595-613]	NBN	0.301497	0.275925	0.309311	0.255544	0.268031	0.288063	0.290818	0.26283	0.285962
O60934	[R].MLSQDAPTVK.[E]	1xTMT6plex [K10]; 1xTMT6plex [N-Term]; 1xPhospho [S3(100)]	O60934 1xPhospho [S397(100)]	O60934 [395-404]	NBN	0.347963	0.374521	0.352536	0.360267	0.329333	0.344484	0.359601	0.388093	0.414199
O60941	[R].VLDSPSRLDEEHR.[L]	1xTMT6plex [N-Term]; 1xPhospho [S4(100)]	O60941 1xPhospho [S394(100)]	O60941 [391-403]	DTNB	0.509488	0.506173	0.514185	0.494747	0.517769	0.489628	0.484337	0.483432	0.49474
O75051	[R].YTGSPDSLR.[S]	1xTMT6plex [N-Term]; 1xPhospho [S4(100)]	O75051 1xPhospho [S1630(100)]	O75051 [1627-1635]	PLXNA2	1.02106	1.03113	1.0055	0.993708	0.973788	0.933522	1.00309	0.997333	1.0012
O75052	[K].VSHPQEPMLTASPR.[M]	1xOxidation [M8]; 1xTMT6plex [N-Term]; 1xPhospho [T/S]	NA	O75052 [255-268]	NOS1AP	0.347429	0.408378	0.366423	0.414281	0.355139	0.309351	0.347006	0.332119	0.354005
O75056	[K].QASVTYQKPDK.[Q]	2xTMT6plex [K8; K11]; 1xTMT6plex [N-Term]; 1xPhospho [S3(100)]	O75056 1xPhospho [S428(100)]	O75056 [426-436]	SDC3	0.730924	0.714479	0.729168	0.665383	0.687282	0.713778	0.778477	0.82427	0.785518
O75064	[R].SAPSSPAPR.[R]	1xTMT6plex [N-Term]; 1xPhospho [S5(100)]	O75064 1xPhospho [S736(100)]	O75064 [732-740]	DENND4B	1.17962	1.12724	1.1612	1.11715	1.07966	1.13879	1.10488	1.177	1.15715
O75064	[R].SPMDSLLHPR.[E]	1xTMT6plex [N-Term]; 1xPhospho [S1(100)]	O75064 1xPhospho [S1092(100)]	O75064 [1092-1101]	DENND4B	0.715899	0.647355	0.720644	0.634413	0.638122	0.754768	0.699751	0.746463	0.687529
O75113	[K].AGTPVSELTK.[Q]	1xTMT6plex [K10]; 1xTMT6plex [N-Term]; 1xPhospho [T3(100)]	O75113 1xPhospho [T242(100)]	O75113 [240-249]	N4BP1	0.627607	0.604963	0.627914	0.623305	0.6003	0.572384	0.58888	0.588576	0.590587
O75121	[R].SDSPAADSDASSLHEQPQQIAIK.[V]	1xDeamidated [Q]; 1xTMT6plex [K23]; 1xTMT6plex [N-Term]; 1xPhospho [S]	NA	O75121 [296-318]	MFAP3L	0.450615	0.412953	0.429492	0.439481	0.398005	0.383227	0.387873	0.389825	0.452441
O75122	[R].SRSDIDVNAAAGAK.[A]	1xTMT6plex [K14]; 1xTMT6plex [N-Term]; 1xPhospho [S3(99.9)]	O75122 1xPhospho [S370(99.9)]	O75122 [368-381]	CLASP2	0.917212	0.953871	0.910825	0.829344	0.900752	0.880648	0.809627	0.858307	0.996748
O75122	[K].ASSLPGSLQR.[S]	1xDeamidated [Q9]; 1xTMT6plex [N-Term]; 1xPhospho [S]	NA	O75122 [358-367]	CLASP2	0.485013	0.551317	0.531016	0.391064	0.447306	0.439393	0.314027	0.349541	0.511523
O75122	[R].SQEDMNEPLK.[R]	1xTMT6plex [K10]; 1xTMT6plex [N-Term]; 1xPhospho [S1(100)]	O75122 1xPhospho [S955(100)]	O75122 [955-964]	CLASP2	0.696575	0.716799	0.69927	0.669972	0.721114	0.656444	0.670655	0.658734	0.703207
O75122	[R].SRSDIDVNAAAGAK.[A]	1xDeamidated [N8]; 1xTMT6plex [K14]; 1xTMT6plex [N-Term]; 1xPhospho [S3(99.7)]	O75122 1xPhospho [S370(99.7)]	O75122 [368-381]	CLASP2	0.542976	0.507227	0.544982	0.42794	0.565418	0.44334	0.510696	0.450802	0.558927
O75131	[R].SSPVEFECINEK.[K]	1xCarbamidomethyl [C8]; 1xTMT6plex [K12]; 1xTMT6plex [N-Term]; 1xPhospho [S1(99.7)]	O75131 1xPhospho [S242(99.7)]	O75131 [242-253]	CPNE3	0.421172	0.429069	0.426964	0.431288	0.436081	0.406375	0.424611	0.432774	0.421549
O75131	[K].EASRSSPVEFECINEK.[K]	1xCarbamidomethyl [C12]; 1xTMT6plex [K16]; 1xTMT6plex [N-Term]; 1xPhospho [S6(99.4)]	O75131 1xPhospho [S243(99.4)]	O75131 [238-253]	CPNE3	0.332565	0.340097	0.338251	0.359687	0.32924	0.344093	0.338821	0.34815	0.352335
O75131	[R].SSPVEFECINEK.[K]	1xCarbamidomethyl [C8]; 1xDeamidated [N10]; 1xTMT6plex [K12]; 1xTMT6plex [N-Term]; 1xPhospho [S2(99.7)]	O75131 1xPhospho [S243(99.7)]	O75131 [242-253]	CPNE3	0.365806	0.367222	0.36832	0.352418	0.371016	0.380203	0.353032	0.35891	0.382304
O75131	[K].EASRSSPVEFECINEK.[K]	1xCarbamidomethyl [C12]; 1xDeamidated [N14]; 1xTMT6plex [K16]; 1xTMT6plex [N-Term]; 1xPhospho [S]	NA	O75131 [238-253]	CPNE3	0.302104	0.280146	0.260866	0.279258	0.264698	0.295124	0.274677	0.253957	0.258028
O75140	[R].SQASDDSSLGK.[S]	1xTMT6plex [K11]; 1xTMT6plex [N-Term]; 1xPhospho [S7(99.7)]	O75140 1xPhospho [S524(99.7)]	O75140 [518-528]	DEPDC5	0.525717	0.471138	0.488912	0.474326	0.487487	0.432038	0.506694	0.464512	0.495481
O75140	[K].SASSCDVSSSPSLPSR.[T]	1xCarbamidomethyl [C5]; 1xTMT6plex [N-Term]; 1xPhospho [S10(100)]	O75140 1xPhospho [S503(100)]	O75140 [494-509]	DEPDC5	0.422466	0.410904	0.380373	0.458217	0.41186	0.375984	0.384213	0.344648	0.419036
O75140	[R].SQASDDSSLGK.[S]	1xDeamidated [Q2]; 1xTMT6plex [K11]; 1xTMT6plex [N-Term]; 1xPhospho [S4(99.7)]	O75140 1xPhospho [S521(99.7)]	O75140 [518-528]	DEPDC5	0.44607	0.399553	0.421783	0.391272	0.397272	0.423824	0.366116	0.397593	0.41423
O75147	[K].ASSGDQGSPPCFLR.[F]	1xCarbamidomethyl [C11]; 1xTMT6plex [N-Term]; 1xPhospho [S8(100)]	O75147 1xPhospho [S10(100)]	O75147 [3-16]	OBSL1	0.431386	0.440969	0.443466	0.435064	0.439029	0.440659	0.410162	0.427149	0.450157
O75151	[K].DSDYVYPSLESDEDNPIFK.[S]	1xTMT6plex [K19]; 1xTMT6plex [N-Term]; 2xPhospho [S8(100); S11(100)]	O75151 2xPhospho [S879(100); S882(100)]	O75151 [872-890]	PHF2	0.315032	0.32565	0.327356	0.315365	0.331061	0.290701	0.296352	0.314074	0.345305
O75151	[K].DSDYVYPSLESDEDNPIFK.[S]	1xTMT6plex [K19]; 1xTMT6plex [N-Term]; 1xPhospho [S11(100)]	O75151 1xPhospho [S882(100)]	O75151 [872-890]	PHF2	0.457121	0.446408	0.470263	0.454849	0.466267	0.431049	0.470771	0.452469	0.454821
O75151	[R].RPSASSPNNNTAAK.[G]	1xTMT6plex [K14]; 1xTMT6plex [N-Term]; 1xPhospho [S3(100)]	O75151 1xPhospho [S1056(100)]	O75151 [1054-1067]	PHF2	0.446293	0.47383	0.458203	0.47913	0.4805	0.480328	0.437584	0.481202	0.539554
O75151	[K].EEPPSPIEATPPQSLLEK.[V]	1xTMT6plex [K18]; 1xTMT6plex [N-Term]; 1xPhospho [S5(100)]	O75151 1xPhospho [S474(100)]	O75151 [470-487]	PHF2	0.437887	0.461799	0.484889	0.464288	0.470823	0.452666	0.439526	0.449661	0.423972
O75151	[R].RPSASSPNNNTAAK.[G]	1xDeamidated [N]; 1xPhospho [S5(99.3)]; 1xTMT6plex [K14]; 1xTMT6plex [N-Term]	O75151 1xPhospho [S1058(99.3)]	O75151 [1054-1067]	PHF2	0.481758	0.47411	0.489407	0.476409	0.456308	0.442506	0.375016	0.385312	0.442569
O75151	[R].ESASPTIPNLDLLEAHTK.[E]	1xTMT6plex [K18]; 1xTMT6plex [N-Term]; 1xPhospho [S4(100)]	O75151 1xPhospho [S539(100)]	O75151 [536-553]	PHF2	0.604054	0.593089	0.613179	0.61005	0.600779	0.593503	0.610231	0.597729	0.598025
O75152	[K].FSAGGDSDPPLK.[R]	1xTMT6plex [K12]; 1xTMT6plex [N-Term]; 1xPhospho [S2(100)]	O75152 1xPhospho [S290(100)]	O75152 [289-300]	ZC3H11A	0.257445	0.235694	0.2453	0.227676	0.227089	0.245187	0.263922	0.288307	0.304997
O75152	[K].LSVQSNPSPQLR.[S]	1xTMT6plex [N-Term]; 1xPhospho [S8(100)]	O75152 1xPhospho [S132(100)]	O75152 [125-136]	ZC3H11A	0.284748	0.32272	0.280988	0.299409	0.280711	0.275163	0.257302	0.232684	0.251073
O75152	[K].TVLPTVPESPEEEVK.[A]	1xTMT6plex [K15]; 1xTMT6plex [N-Term]; 1xPhospho [S9(100)]	O75152 1xPhospho [S108(100)]	O75152 [100-114]	ZC3H11A	0.382599	0.361211	0.393013	0.383386	0.390841	0.369425	0.411291	0.405368	0.413017
O75157	[R].HSSTFDQTAER.[D]	1xTMT6plex [N-Term]; 1xPhospho [S2(100)]	O75157 1xPhospho [S205(100)]	O75157 [204-214]	TSC22D2	0.428793	0.456788	0.412097	0.426926	0.454766	0.406372	0.409036	0.423038	0.403354
O75161	[R].IFSNQPDSPISASQDK.[R]	1xDeamidated [Q5]; 1xTMT6plex [K16]; 1xTMT6plex [N-Term]; 1xPhospho [S8(99.6)]	O75161 1xPhospho [S142(99.6)]	O75161 [135-150]	NPHP4	0.384046	0.344202	0.405165	0.345947	0.338841	0.321371	0.367475	0.417786	0.392798
O75161	[R].IFSNQPDSPISASQDK.[R]	1xTMT6plex [K16]; 1xTMT6plex [N-Term]; 1xPhospho [S8(100)]	O75161 1xPhospho [S142(100)]	O75161 [135-150]	NPHP4	0.56882	0.559052	0.583101	0.563276	0.561655	0.581756	0.576773	0.591976	0.563543
O75170	[R].CSSPVDTECSHAEGSR.[S]	2xCarbamidomethyl [C1; C9]; 1xTMT6plex [N-Term]; 1xPhospho [S/T]	NA	O75170 [769-784]	PPP6R2	0.355398	0.341537	0.296086	0.346199	0.332834	0.313178	0.322774	0.333451	0.31425
O75175	[R].STDSEVSQSPAK.[N]	1xTMT6plex [K12]; 1xTMT6plex [N-Term]; 1xPhospho [S9(100)]	O75175 1xPhospho [S299(100)]	O75175 [291-302]	CNOT3	0.52397	0.512271	0.513577	0.51549	0.51282	0.47715	0.47096	0.454777	0.468626
O75179	[R].NSPLDCGSASPNK.[V]	1xCarbamidomethyl [C6]; 2xDeamidated [N1; N12]; 1xTMT6plex [K13]; 1xTMT6plex [N-Term]; 1xPhospho [S2(100)]	O75179 1xPhospho [S2059(100)]	O75179 [2058-2070]	ANKRD17	0.316154	0.294361	0.286092	0.351371	0.323485	0.298573	0.288829	0.332768	0.322374
O75179	[R].NSPLDCGSASPNK.[V]	1xCarbamidomethyl [C6]; 1xDeamidated [N]; 1xTMT6plex [K13]; 1xTMT6plex [N-Term]; 1xPhospho [S2(100)]	O75179 1xPhospho [S2059(100)]	O75179 [2058-2070]	ANKRD17	0.324639	0.264107	0.286985	0.327738	0.306205	0.294539	0.310735	0.279435	0.315004
O75179	[K].SGPSPLSSPNGK.[L]	1xDeamidated [N10]; 1xTMT6plex [K12]; 1xTMT6plex [N-Term]; 2xPhospho [S7(99.6); S]	O75179 2xPhospho [S1699(99.6); S]	O75179 [1693-1704]	ANKRD17	0.399453	0.384333	0.384422	0.391062	0.37666	0.363121	0.320623	0.318757	0.386454
O75179	[R].NSPLDCGSASPNK.[V]	1xCarbamidomethyl [C6]; 1xTMT6plex [K13]; 1xTMT6plex [N-Term]; 1xPhospho [S2(100)]	O75179 1xPhospho [S2059(100)]	O75179 [2058-2070]	ANKRD17	0.409056	0.419088	0.417374	0.428877	0.412361	0.415114	0.4066	0.410343	0.400601
O75179	[K].LTVASPK.[R]	1xTMT6plex [K7]; 1xTMT6plex [N-Term]; 1xPhospho [S5(100)]	O75179 1xPhospho [S1709(100)]	O75179 [1705-1711]	ANKRD17	0.341536	0.344958	0.347475	0.341534	0.31552	0.26567	0.260525	0.179931	0.241523
O75179	[K].SGPSPLSSPNGK.[L]	1xDeamidated [N10]; 1xTMT6plex [K12]; 1xTMT6plex [N-Term]; 1xPhospho [S4(100)]	O75179 1xPhospho [S1696(100)]	O75179 [1693-1704]	ANKRD17	0.261348	0.275446	0.289621	0.291211	0.2745	0.275815	0.270413	0.246223	0.245437
O75190-3	[R].HASPEDIKK.[A]	2xTMT6plex [K8; K9]; 1xTMT6plex [N-Term]; 1xPhospho [S3(100)]	O75190-3 1xPhospho [S15(100)]	O75190-3 [13-21]	DNAJB6	0.227795	0.264424	0.258294	0.29102	0.25738	0.245566	0.236595	0.272268	0.256432
O75190-3	[R].HAPHCLSEEEGEQDRPR.[A]	1xCarbamidomethyl [C5]; 1xTMT6plex [N-Term]; 1xPhospho [S7(100)]	O75190-3 1xPhospho [S277(100)]	O75190-3 [271-287]	DNAJB6	0.304884	0.306912	0.3519	0.33904	0.320207	0.345238	0.335032	0.338681	0.362909
O75190-3	[R].HAPHCLSEEEGEQDRPR.[A]	1xCarbamidomethyl [C5]; 1xDeamidated [Q13]; 1xTMT6plex [N-Term]; 1xPhospho [S7(100)]	O75190-3 1xPhospho [S277(100)]	O75190-3 [271-287]	DNAJB6	0.288471	0.265435	0.320623	0.283838	0.256303	0.290246	0.302543	0.270426	0.268389
O75330-3	[K].ITDLQNQLK.[Q]	1xDeamidated [Q5]; 1xTMT6plex [K9]; 1xTMT6plex [N-Term]; 1xPhospho [T2(100)]	O75330-3 1xPhospho [T539(100)]	O75330-3 [538-546]	HMMR	0.369446	0.375111	0.416298	0.45763	0.461548	0.51075	0.781061	0.700511	0.548211
O75351	[K].EGQPSPADEKGNDSDGEGESDDPEK.[K]	1xDeamidated [N/Q]; 2xTMT6plex [K10; K25]; 1xTMT6plex [N-Term]; 1xPhospho [S14(100)]	O75351 1xPhospho [S102(100)]	O75351 [89-113]	VPS4B	0.270237	0.262698	0.264273	0.264834	0.264035	0.212898	0.278479	0.283753	0.254589
O75351	[K].EGQPSPADEKGNDSDGEGESDDPEKK.[K]	3xTMT6plex [K10; K25; K26]; 1xTMT6plex [N-Term]; 1xPhospho [S14(100)]	O75351 1xPhospho [S102(100)]	O75351 [89-114]	VPS4B	0.436227	0.388273	0.419264	0.427752	0.417803	0.369695	0.422473	0.43714	0.417945
O75351	[K].EGQPSPADEKGNDSDGEGESDDPEK.[K]	2xTMT6plex [K10; K25]; 1xTMT6plex [N-Term]; 1xPhospho [S14(100)]	O75351 1xPhospho [S102(100)]	O75351 [89-113]	VPS4B	0.399814	0.351432	0.381222	0.387085	0.359387	0.316002	0.366893	0.394554	0.377066
O75362	[R].AGAESPTMSVDGR.[Q]	1xOxidation [M8]; 1xTMT6plex [N-Term]; 1xPhospho [S5(100)]	O75362 1xPhospho [S407(100)]	O75362 [403-415]	ZNF217	0.468729	0.454638	0.508117	0.49439	0.505207	0.469687	0.478553	0.480555	0.486389
O75362	[R].AGAESPTMSVDGR.[Q]	1xTMT6plex [N-Term]; 1xPhospho [S5(99.7)]	O75362 1xPhospho [S407(99.7)]	O75362 [403-415]	ZNF217	0.534883	0.500686	0.5531	0.524004	0.546457	0.508371	0.527923	0.520874	0.475177
O75362	[K].ADVTPPPDGSTTHNLEVSPK.[E]	1xTMT6plex [K20]; 1xTMT6plex [N-Term]; 1xPhospho [T4(100)]	O75362 1xPhospho [T648(100)]	O75362 [645-664]	ZNF217	0.548763	0.560369	0.577449	0.552012	0.572757	0.542976	0.537345	0.535682	0.556319
O75367	[K].AASADSTTEGTPADGFTVLSTK.[S]	1xTMT6plex [K22]; 1xTMT6plex [N-Term]; 1xPhospho [T11(100)]	O75367 1xPhospho [T178(100)]	O75367 [168-189]	H2AFY	0.489267	0.483792	0.499086	0.488295	0.495217	0.49108	0.492499	0.48814	0.494843
O75367	[K].LEAIITPPPAK.[K]	1xTMT6plex [K11]; 1xTMT6plex [N-Term]; 1xPhospho [T6(100)]	O75367 1xPhospho [T129(100)]	O75367 [124-134]	H2AFY	0.584654	0.572048	0.568916	0.553155	0.550829	0.551897	0.494375	0.477369	0.492417
O75367	[K].AASADSTTEGTPADGFTVLSTK.[S]	1xTMT6plex [K22]; 1xTMT6plex [N-Term]; 2xPhospho [S3(100); S6(100)]	O75367 2xPhospho [S170(100); S173(100)]	O75367 [168-189]	H2AFY	0.559423	0.557317	0.566658	0.558154	0.562565	0.559976	0.56273	0.558988	0.560773
O75369-8	[K].TATPEIVDNK.[D]	1xTMT6plex [K10]; 1xTMT6plex [N-Term]; 1xPhospho [T3(100)]	O75369-8 1xPhospho [T1804(100)]	O75369-8 [1802-1811]	FLNB	0.191566	0.157655	0.192545	0.202251	0.174068	0.187294	0.205523	0.164588	0.18924
O75369-8	[K].YADEEIPRSPFK.[V]	1xTMT6plex [K12]; 1xTMT6plex [N-Term]; 1xPhospho [S9(100)]	O75369-8 1xPhospho [S1536(100)]	O75369-8 [1528-1539]	FLNB	0.364987	0.348918	0.367328	0.374725	0.365037	0.342515	0.350974	0.342471	0.345868
O75369-8	[K].LDVTILSPSR.[K]	1xTMT6plex [N-Term]; 1xPhospho [S7(100)]	O75369-8 1xPhospho [S983(100)]	O75369-8 [977-986]	FLNB	0.283583	0.27856	0.279586	0.261574	0.278774	0.258478	0.232064	0.221084	0.233801
O75369-8	[R].ATQTGDASK.[C]	1xTMT6plex [K9]; 1xTMT6plex [N-Term]; 1xPhospho [T2(100)]	O75369-8 1xPhospho [T1640(100)]	O75369-8 [1639-1647]	FLNB	0.238393	0.248961	0.237731	0.237838	0.226431	0.222391	0.239084	0.237469	0.248923
O75369-8	[R].IRATQTGDASK.[C]	1xTMT6plex [K11]; 1xTMT6plex [N-Term]; 1xPhospho [T4(100)]	O75369-8 1xPhospho [T1640(100)]	O75369-8 [1637-1647]	FLNB	0.314085	0.317617	0.317254	0.315501	0.311237	0.301235	0.311525	0.312407	0.317794
O75369-8	[R].APSVATVGSICDLNLK.[I]	1xCarbamidomethyl [C11]; 1xDeamidated [N14]; 1xTMT6plex [K16]; 1xTMT6plex [N-Term]; 1xPhospho [S3(100)]	O75369-8 1xPhospho [S2138(100)]	O75369-8 [2136-2151]	FLNB	0.424294	0.407542	0.425922	0.426391	0.425226	0.432769	0.443003	0.445109	0.447873
O75369-8	[R].LVSPGSANETSSILVESVTR.[S]	1xTMT6plex [N-Term]; 1xPhospho [S3(100)]	O75369-8 1xPhospho [S2509(100)]	O75369-8 [2507-2526]	FLNB	0.318743	0.3095	0.306166	0.325146	0.315272	0.31403	0.319425	0.326267	0.319
O75369-8	[R].APSVATVGSICDLNLK.[I]	1xCarbamidomethyl [C11]; 1xTMT6plex [K16]; 1xTMT6plex [N-Term]; 1xPhospho [S3(100)]	O75369-8 1xPhospho [S2138(100)]	O75369-8 [2136-2151]	FLNB	0.444877	0.431772	0.448356	0.45038	0.44959	0.452383	0.467493	0.466286	0.469287
O75369-8	[K].SSFLVDCSK.[A]	1xCarbamidomethyl [C7]; 1xTMT6plex [K9]; 1xTMT6plex [N-Term]; 1xPhospho [S2(100)]	O75369-8 1xPhospho [S2563(100)]	O75369-8 [2562-2570]	FLNB	0.214948	0.226809	0.235538	0.237485	0.240044	0.222824	0.24427	0.250956	0.234164
O75369-8	[R].ADDTDSQSWRSPLK.[A]	1xDeamidated [Q7]; 1xTMT6plex [K14]; 1xTMT6plex [N-Term]; 1xPhospho [S11(99.7)]	O75369-8 1xPhospho [S1474(99.7)]	O75369-8 [1464-1477]	FLNB	0.295479	0.301406	0.311353	0.309909	0.317595	0.304601	0.287596	0.2812	0.300258
O75369-8	[R].AGPGTLSVTIEGPSK.[V]	1xTMT6plex [K15]; 1xTMT6plex [N-Term]; 1xPhospho [S7(100)]	O75369-8 1xPhospho [S2449(100)]	O75369-8 [2443-2457]	FLNB	0.25052	0.238491	0.257644	0.249263	0.25681	0.257106	0.26083	0.26217	0.249221
O75369-8	[R].ADDTDSQSWRSPLK.[A]	1xTMT6plex [K14]; 1xTMT6plex [N-Term]; 1xPhospho [S11(100)]	O75369-8 1xPhospho [S1474(100)]	O75369-8 [1464-1477]	FLNB	0.456329	0.443349	0.44977	0.464971	0.458676	0.445065	0.439548	0.422915	0.44144
O75369-8	[K].IAGPGLGSGVR.[A]	1xTMT6plex [N-Term]; 1xPhospho [S8(100)]	O75369-8 1xPhospho [S1433(100)]	O75369-8 [1426-1436]	FLNB	0.252909	0.252058	0.269747	0.262089	0.26246	0.242857	0.243641	0.249798	0.254669
O75369-8	[R].IRATQTGDASK.[C]	1xDeamidated [Q5]; 1xTMT6plex [K11]; 1xTMT6plex [N-Term]; 1xPhospho [T4(100)]	O75369-8 1xPhospho [T1640(100)]	O75369-8 [1637-1647]	FLNB	0.28515	0.275701	0.27093	0.269667	0.273109	0.267212	0.275482	0.271948	0.257921
O75376	[R].VSPENLVDK.[S]	1xTMT6plex [K9]; 1xTMT6plex [N-Term]; 1xPhospho [S2(100)]	O75376 1xPhospho [S2120(100)]	O75376 [2119-2127]	NCOR1	0.549069	0.539412	0.538241	0.558417	0.552053	0.510434	0.514895	0.506572	0.524308
O75376	[K].AQLSPGIYDDTSAR.[R]	1xTMT6plex [N-Term]; 1xPhospho [S4(100)]	O75376 1xPhospho [S1472(100)]	O75376 [1469-1482]	NCOR1	0.443279	0.434366	0.424687	0.418817	0.430494	0.444545	0.361735	0.38095	0.394686
O75376	[K].HEAPSSPISGQPCGDDQNASPSK.[L]	1xCarbamidomethyl [C13]; 1xDeamidated [Q/N]; 1xTMT6plex [K23]; 1xTMT6plex [N-Term]; 1xPhospho [S6(99.4)]	O75376 1xPhospho [S158(99.4)]	O75376 [153-175]	NCOR1	0.41809	0.415941	0.418232	0.42264	0.436022	0.41217	0.441641	0.426195	0.424202
O75376	[K].ADSVDVEVR.[V]	1xTMT6plex [N-Term]; 1xPhospho [S3(100)]	O75376 1xPhospho [S821(100)]	O75376 [819-827]	NCOR1	0.27248	0.276238	0.25984	0.298329	0.285308	0.255132	0.242513	0.240772	0.243465
O75376	[K].HEAPSSPISGQPCGDDQNASPSK.[L]	1xCarbamidomethyl [C13]; 1xTMT6plex [K23]; 1xTMT6plex [N-Term]; 1xPhospho [S]	NA	O75376 [153-175]	NCOR1	0.367796	0.349148	0.327492	0.358468	0.346422	0.32462	0.346512	0.359278	0.334196
O75376	[R].SPGSISYLPSFFTK.[L]	1xTMT6plex [K14]; 1xTMT6plex [N-Term]; 1xPhospho [S1(100)]	O75376 1xPhospho [S2184(100)]	O75376 [2184-2197]	NCOR1	0.602268	0.606463	0.610785	0.615883	0.610455	0.608233	0.57527	0.581501	0.589301
O75376	[K].AQLSPGIYDDTSAR.[R]	1xDeamidated [Q2]; 1xTMT6plex [N-Term]; 1xPhospho [S4(100)]	O75376 1xPhospho [S1472(100)]	O75376 [1469-1482]	NCOR1	0.326818	0.337638	0.349323	0.330307	0.362051	0.346353	0.328293	0.320266	0.332521
O75376	[R].EPAPLLSAQYETLSDSDD.[-]	1xTMT6plex [N-Term]; 1xPhospho [S/T/Y]	NA	O75376 [2423-2440]	NCOR1	0.291144	0.283098	0.307874	0.301909	0.271771	0.29823	0.22437	0.240772	0.215117
O75376	[R].YETPSDAIEVISPASSPAPPQEK.[L]	1xTMT6plex [K23]; 1xTMT6plex [N-Term]; 2xPhospho [S12(100); S/Y/T]	O75376 2xPhospho [S1977(100); S/Y/T]	O75376 [1966-1988]	NCOR1	0.486973	0.482017	0.47737	0.48387	0.491344	0.458589	0.429198	0.441694	0.452603
O75376	[R].GSPHSDLK.[E]	1xTMT6plex [K8]; 1xTMT6plex [N-Term]; 1xPhospho [S2(100)]	O75376 1xPhospho [S1281(100)]	O75376 [1280-1287]	NCOR1	0.555254	0.561012	0.5629	0.564459	0.560465	0.545514	0.474976	0.479774	0.510977
O75376	[R].SSTSPCGTSK.[S]	1xCarbamidomethyl [C6]; 1xTMT6plex [K10]; 1xTMT6plex [N-Term]; 1xPhospho [S4(100)]	O75376 1xPhospho [S992(100)]	O75376 [989-998]	NCOR1	0.52129	0.517413	0.518141	0.528742	0.523123	0.498999	0.498161	0.5056	0.49776
O75376	[R].MPIEDSSPEK.[G]	1xTMT6plex [K10]; 1xTMT6plex [N-Term]; 1xPhospho [S]	NA	O75376 [1190-1199]	NCOR1	0.284717	0.299296	0.291243	0.323577	0.310108	0.278346	0.25924	0.242065	0.224404
O75379	[R].HLNDDDVTGSVK.[S]	1xTMT6plex [K12]; 1xTMT6plex [N-Term]; 1xPhospho [S10(100)]	O75379 1xPhospho [S17(100)]	O75379 [8-19]	VAMP4	0.444755	0.444975	0.484635	0.431238	0.44163	0.45991	0.397066	0.41743	0.480917
O75379	[R].NLLEDDSDEEEDFFLR.[G]	1xTMT6plex [N-Term]; 1xPhospho [S7(100)]	O75379 1xPhospho [S30(100)]	O75379 [24-39]	VAMP4	0.473411	0.544377	0.513813	0.488177	0.580135	0.571079	0.497677	0.507982	0.531841
O75379	[K].SESLSDNATAFSNR.[S]	1xTMT6plex [N-Term]; 1xPhospho [S3(100)]	O75379 1xPhospho [S90(100)]	O75379 [88-101]	VAMP4	0.557197	0.520305	0.553806	0.548739	0.544435	0.529393	0.538436	0.545325	0.547956
O75381	[R].QFPPSPSAPK.[I]	1xTMT6plex [K10]; 1xTMT6plex [N-Term]; 1xPhospho [S5(100)]	O75381 1xPhospho [S232(100)]	O75381 [228-237]	PEX14	0.573884	0.584985	0.588665	0.587078	0.589072	0.586403	0.575492	0.562976	0.576387
O75381	[R].QFPPSPSAPK.[I]	1xDeamidated [Q1]; 1xTMT6plex [K10]; 1xTMT6plex [N-Term]; 1xPhospho [S5(100)]	O75381 1xPhospho [S232(100)]	O75381 [228-237]	PEX14	0.367515	0.36823	0.361984	0.347509	0.38567	0.398954	0.340997	0.365818	0.382575
O75382	[R].ALRPGDLPPSPDDVK.[R]	1xTMT6plex [K15]; 1xTMT6plex [N-Term]; 1xPhospho [S10(100)]	O75382 1xPhospho [S427(100)]	O75382 [418-432]	TRIM3	0.474839	0.475663	0.456419	0.485484	0.473937	0.458568	0.42213	0.432403	0.414828
O75382	[K].REDSPGPEVQPMDK.[Q]	1xTMT6plex [K14]; 1xTMT6plex [N-Term]; 1xPhospho [S4(100)]	O75382 1xPhospho [S7(100)]	O75382 [4-17]	TRIM3	0.649351	0.63359	0.640036	0.64666	0.646475	0.618679	0.651253	0.63857	0.636246
O75382	[K].REDSPGPEVQPMDK.[Q]	1xOxidation [M12]; 1xTMT6plex [K14]; 1xTMT6plex [N-Term]; 1xPhospho [S4(100)]	O75382 1xPhospho [S7(100)]	O75382 [4-17]	TRIM3	0.479748	0.474491	0.468626	0.469417	0.458191	0.452526	0.443069	0.461397	0.446758
O75385	[R].NPLPPILGSPTK.[A]	1xTMT6plex [K12]; 1xTMT6plex [N-Term]; 1xPhospho [S9(100)]	O75385 1xPhospho [S623(100)]	O75385 [615-626]	ULK1	0.617611	0.62399	0.604158	0.649869	0.61831	0.585148	0.573894	0.609548	0.575812
O75385	[R].NLQSPTQFQTPR.[S]	1xTMT6plex [N-Term]; 1xPhospho [S4(100)]	O75385 1xPhospho [S450(100)]	O75385 [447-458]	ULK1	0.656267	0.65879	0.642414	0.659144	0.648471	0.61731	0.568474	0.593704	0.63044
O75385	[R].SGSTSPLGFAR.[A]	1xTMT6plex [N-Term]; 1xPhospho [T4(99.6)]	O75385 1xPhospho [T468(99.6)]	O75385 [465-475]	ULK1	0.599159	0.591359	0.600679	0.624892	0.607578	0.573178	0.54554	0.568416	0.583599
O75385	[K].TPSSQNLLALLAR.[Q]	1xTMT6plex [N-Term]; 1xPhospho [S3(99.7)]	O75385 1xPhospho [S638(99.7)]	O75385 [636-648]	ULK1	0.569259	0.577737	0.559987	0.5622	0.546409	0.588391	0.492783	0.499256	0.585607
O75396	[R].NLGSINTELQDVQR.[I]	1xDeamidated [Q/N]; 1xTMT6plex [N-Term]; 1xPhospho [S4(100)]	O75396 1xPhospho [S137(100)]	O75396 [134-147]	SEC22B	0.473796	0.480639	0.485648	0.489817	0.484028	0.496728	0.54923	0.564199	0.558736
O75396	[R].NLGSINTELQDVQR.[I]	2xDeamidated [Q/N]; 1xTMT6plex [N-Term]; 1xPhospho [S4(100)]	O75396 1xPhospho [S137(100)]	O75396 [134-147]	SEC22B	0.293013	0.292636	0.303636	0.329133	0.324782	0.327261	0.387529	0.414529	0.396591
O75396	[R].GEALSALDSK.[A]	1xTMT6plex [K10]; 1xTMT6plex [N-Term]; 1xPhospho [S5(100)]	O75396 1xPhospho [S164(100)]	O75396 [160-169]	SEC22B	0.260139	0.29084	0.279507	0.294349	0.279509	0.263098	0.274686	0.279642	0.293445
O75396	[R].NLGSINTELQDVQR.[I]	1xTMT6plex [N-Term]; 1xPhospho [S4(100)]	O75396 1xPhospho [S137(100)]	O75396 [134-147]	SEC22B	0.422724	0.425146	0.435009	0.452537	0.445619	0.451137	0.516129	0.551163	0.546477
O75396	[K].ANNLSSLSK.[K]	1xTMT6plex [K9]; 1xTMT6plex [N-Term]; 1xPhospho [S6(100)]	O75396 1xPhospho [S177(100)]	O75396 [170-178]	SEC22B	0.456966	0.468012	0.475436	0.471727	0.465637	0.45264	0.469988	0.494675	0.502273
O75400	[K].SDSPESDAEREK.[D]	1xTMT6plex [K12]; 1xTMT6plex [N-Term]; 1xPhospho [S6(100)]	O75400 1xPhospho [S888(100)]	O75400 [883-894]	PRPF40A	0.234753	0.256479	0.257388	0.254989	0.261844	0.239414	0.2438	0.258516	0.268633
O75400	[K].QETVADFTPK.[K]	1xDeamidated [Q1]; 1xTMT6plex [K10]; 1xTMT6plex [N-Term]; 1xPhospho [T8(100)]	O75400 1xPhospho [T373(100)]	O75400 [366-375]	PRPF40A	0.43433	0.424618	0.432106	0.450408	0.436052	0.407724	0.421759	0.414082	0.422072
O75400	[K].SDSPESDAEREK.[D]	1xTMT6plex [K12]; 1xTMT6plex [N-Term]; 2xPhospho [S3(100); S6(100)]	O75400 2xPhospho [S885(100); S888(100)]	O75400 [883-894]	PRPF40A	0.282516	0.277748	0.267372	0.268004	0.281796	0.232604	0.257036	0.255219	0.268036
O75400	[K].QETVADFTPK.[K]	1xTMT6plex [K10]; 1xTMT6plex [N-Term]; 1xPhospho [T8(100)]	O75400 1xPhospho [T373(100)]	O75400 [366-375]	PRPF40A	0.601057	0.590924	0.593821	0.6076	0.594051	0.568239	0.58439	0.580691	0.588439
O75400	[K].SDSPESDAER.[E]	1xTMT6plex [N-Term]; 1xPhospho [S6(100)]	O75400 1xPhospho [S888(100)]	O75400 [883-892]	PRPF40A	0.232243	0.218904	0.244757	0.203461	0.229946	0.231718	0.228435	0.216988	0.20977
O75410-2	[R].DGHATDEEK.[L]	1xTMT6plex [K9]; 1xTMT6plex [N-Term]; 1xPhospho [T5(100)]	O75410-2 1xPhospho [T516(100)]	O75410-2 [512-520]	TACC1	0.463464	0.457173	0.451457	0.464676	0.463697	0.445765	0.477373	0.465651	0.456236
O75410-2	[K].ETPGTLSSDTNDSGVELGEESRSSPLK.[L]	1xTMT6plex [K27]; 1xTMT6plex [N-Term]; 1xPhospho [S/T]	NA	O75410-2 [293-319]	TACC1	0.288879	0.272316	0.282078	0.291179	0.288909	0.291891	0.29879	0.286577	0.336336
O75420	[R].SLSVPDSGR.[L]	1xTMT6plex [N-Term]; 1xPhospho [S3(100)]	O75420 1xPhospho [S638(100)]	O75420 [636-644]	GIGYF1	0.408259	0.415395	0.436533	0.383167	0.414174	0.421853	0.374413	0.375656	0.434867
O75420	[R].SQSWDDRGER.[R]	1xTMT6plex [N-Term]; 1xPhospho [S3(100)]	O75420 1xPhospho [S157(100)]	O75420 [155-164]	GIGYF1	0.555923	0.577899	0.562622	0.53579	0.558119	0.596952	0.52798	0.549764	0.590338
O75420	[R].SIEEGDGAFGR.[S]	1xTMT6plex [N-Term]; 1xPhospho [S1(100)]	O75420 1xPhospho [S137(100)]	O75420 [137-147]	GIGYF1	0.327333	0.392069	0.389972	0.306263	0.338044	0.351627	0.290137	0.295026	0.309517
O75436	[R].FESPESQASAEQPEM.[-]	1xTMT6plex [N-Term]; 1xPhospho [S3(100)]	O75436 1xPhospho [S315(100)]	O75436 [313-327]	VPS26A	0.223123	0.25517	0.274849	0.294531	0.263985	0.261319	0.249417	0.25163	0.263436
O75449	[K].NKSPAAVTEPETNK.[F]	2xTMT6plex [K2; K14]; 1xTMT6plex [N-Term]; 1xPhospho [S3(100)]	O75449 1xPhospho [S170(100)]	O75449 [168-181]	KATNA1	0.518962	0.516545	0.538391	0.56389	0.531518	0.467658	0.545811	0.467916	0.516657
O75475	[K].QSNASSDVEVEEKETSVSK.[E]	2xTMT6plex [K13; K19]; 1xTMT6plex [N-Term]; 1xPhospho [S6(99.7)]	O75475 1xPhospho [S106(99.7)]	O75475 [101-119]	PSIP1	0.536886	0.531211	0.534621	0.533517	0.538267	0.531269	0.543821	0.551231	0.545928
O75475	[K].QPCPSESDIITEEDKSK.[K]	1xCarbamidomethyl [C3]; 2xTMT6plex [K15; K17]; 1xTMT6plex [N-Term]; 1xPhospho [S5(99.7)]	O75475 1xPhospho [S206(99.7)]	O75475 [202-218]	PSIP1	0.345691	0.343005	0.350961	0.363044	0.356221	0.30841	0.334903	0.351143	0.348607
O75475	[K].QSNASSDVEVEEK.[E]	1xTMT6plex [K13]; 1xTMT6plex [N-Term]; 1xPhospho [S6(99.8)]	O75475 1xPhospho [S106(99.8)]	O75475 [101-113]	PSIP1	0.519386	0.513659	0.519399	0.520363	0.525927	0.494319	0.520723	0.513377	0.518498
O75475	[K].EDTDHEEKASNEDVTK.[A]	2xTMT6plex [K8; K16]; 1xTMT6plex [N-Term]; 2xPhospho [T3(100); S10(99.6)]	O75475 2xPhospho [T122(100); S129(99.6)]	O75475 [120-135]	PSIP1	0.237036	0.22055	0.246136	0.24566	0.23739	0.184125	0.191211	0.249301	0.219877
O75475	[K].EDTDHEEK.[A]	1xTMT6plex [K8]; 1xTMT6plex [N-Term]; 1xPhospho [T3(100)]	O75475 1xPhospho [T122(100)]	O75475 [120-127]	PSIP1	0.454372	0.434368	0.459224	0.466574	0.451432	0.392952	0.466405	0.45313	0.45929
O75475	[K].QSNASSDVEVEEKETSVSK.[E]	2xTMT6plex [K13; K19]; 1xTMT6plex [N-Term]; 2xPhospho [S/T]	NA	O75475 [101-119]	PSIP1	0.264491	0.261013	0.270678	0.273326	0.302184	0.255525	0.291763	0.259295	0.289352
O75475	[K].TGVTSTSDSEEEGDDQEGEK.[K]	1xTMT6plex [K20]; 1xTMT6plex [N-Term]; 2xPhospho [S9(100); T/S]	O75475 2xPhospho [S275(100); T/S]	O75475 [267-286]	PSIP1	0.538319	0.527745	0.519866	0.540097	0.530858	0.492227	0.500718	0.513333	0.519746
O75475	[K].QSNASSDVEVEEK.[E]	2xDeamidated [Q1; N3]; 1xTMT6plex [K13]; 1xTMT6plex [N-Term]; 1xPhospho [S6(99.6)]	O75475 1xPhospho [S106(99.6)]	O75475 [101-113]	PSIP1	0.381104	0.366688	0.379144	0.360311	0.379921	0.355282	0.362386	0.373083	0.364769
O75475	[K].ASNEDVTK.[A]	1xTMT6plex [K8]; 1xTMT6plex [N-Term]; 1xPhospho [S2(100)]	O75475 1xPhospho [S129(100)]	O75475 [128-135]	PSIP1	0.569466	0.568205	0.575215	0.573702	0.569591	0.559461	0.564893	0.560688	0.557787
O75475	[K].QSNASSDVEVEEK.[E]	1xDeamidated [N/Q]; 1xTMT6plex [K13]; 1xTMT6plex [N-Term]; 1xPhospho [S6(99.8)]	O75475 1xPhospho [S106(99.8)]	O75475 [101-113]	PSIP1	0.548687	0.553087	0.554683	0.553795	0.553413	0.531535	0.553434	0.544703	0.546179
O75475	[K].EDTDHEEKASNEDVTK.[A]	2xTMT6plex [K8; K16]; 1xTMT6plex [N-Term]; 1xPhospho [S10(100)]	O75475 1xPhospho [S129(100)]	O75475 [120-135]	PSIP1	0.370514	0.358084	0.376181	0.3921	0.363793	0.351153	0.380732	0.374419	0.366635
O75475	[K].AVDITTPK.[A]	1xTMT6plex [K8]; 1xTMT6plex [N-Term]; 1xPhospho [T6(100)]	O75475 1xPhospho [T141(100)]	O75475 [136-143]	PSIP1	0.284349	0.278951	0.255467	0.248473	0.228528	0.178302	0.157504	0.180244	0.143627
O75475	[K].TGVTSTSDSEEEGDDQEGEKK.[R]	2xTMT6plex [K20; K21]; 1xTMT6plex [N-Term]; 2xPhospho [S7(100); S9(100)]	O75475 2xPhospho [S273(100); S275(100)]	O75475 [267-287]	PSIP1	0.586789	0.567879	0.573911	0.590188	0.582426	0.530082	0.572058	0.572848	0.579483
O75475	[K].ETSVSKEDTDHEEK.[A]	2xTMT6plex [K6; K14]; 1xTMT6plex [N-Term]; 1xPhospho [T9(100)]	O75475 1xPhospho [T122(100)]	O75475 [114-127]	PSIP1	0.453347	0.445804	0.45416	0.459715	0.458523	0.412635	0.460504	0.454533	0.452768
O75475	[K].ASNEDVTK.[A]	1xDeamidated [N3]; 1xTMT6plex [K8]; 1xTMT6plex [N-Term]; 1xPhospho [S2(100)]	O75475 1xPhospho [S129(100)]	O75475 [128-135]	PSIP1	0.513902	0.509859	0.522917	0.519609	0.520534	0.492911	0.515409	0.498881	0.499475
O75475	[K].QSNASSDVEVEEKETSVSK.[E]	1xDeamidated [N/Q]; 2xTMT6plex [K13; K19]; 1xTMT6plex [N-Term]; 1xPhospho [S6(99.8)]	O75475 1xPhospho [S106(99.8)]	O75475 [101-119]	PSIP1	0.45608	0.450922	0.471104	0.459865	0.463159	0.442531	0.463538	0.469093	0.469607
O75533	[K].VVNGAAASQPPSKR.[K]	1xDeamidated [N3]; 1xTMT6plex [K13]; 1xTMT6plex [N-Term]; 1xPhospho [S12(100)]	O75533 1xPhospho [S194(100)]	O75533 [183-196]	SF3B1	0.448958	0.463428	0.439026	0.454602	0.456609	0.439842	0.411647	0.420178	0.472165
O75533	[R].TMIISPER.[L]	1xTMT6plex [N-Term]; 1xPhospho [S5(100)]	O75533 1xPhospho [S129(100)]	O75533 [125-132]	SF3B1	0.359193	0.351281	0.34987	0.367398	0.356644	0.332892	0.330538	0.322784	0.335024
O75533	[R].DTPGHGSGWAETPR.[T]	1xTMT6plex [N-Term]; 2xPhospho [T2(100); T12(100)]	O75533 2xPhospho [T303(100); T313(100)]	O75533 [302-315]	SF3B1	0.167622	0.206819	0.2173	0.221616	0.202422	0.240111	0.212898	0.232681	0.17953
O75533	[R].TMIISPERLDPFADGGK.[T]	1xTMT6plex [K17]; 1xTMT6plex [N-Term]; 1xPhospho [S5(100)]	O75533 1xPhospho [S129(100)]	O75533 [125-141]	SF3B1	0.461826	0.440018	0.447859	0.467096	0.466217	0.436948	0.43803	0.417761	0.417988
O75533	[R].WDETPASQMGGSTPVLTPGK.[T]	1xOxidation [M9]; 1xTMT6plex [K20]; 1xTMT6plex [N-Term]; 1xPhospho [T13(99.7)]	O75533 1xPhospho [T350(99.7)]	O75533 [338-357]	SF3B1	0.281548	0.269805	0.290602	0.296295	0.303076	0.277117	0.296719	0.277046	0.30592
O75533	[K].GSETPGATPGSK.[I]	1xTMT6plex [K12]; 1xTMT6plex [N-Term]; 1xPhospho [T4(100)]	O75533 1xPhospho [T244(100)]	O75533 [241-252]	SF3B1	0.55333	0.556586	0.554235	0.551655	0.558311	0.548044	0.533865	0.538962	0.541149
O75533	[K].VVNGAAASQPPSK.[R]	1xDeamidated [N3]; 1xTMT6plex [K13]; 1xTMT6plex [N-Term]; 1xPhospho [S12(100)]	O75533 1xPhospho [S194(100)]	O75533 [183-195]	SF3B1	0.301538	0.292879	0.309438	0.327282	0.321203	0.294583	0.325955	0.315523	0.332004
O75533	[R].WDETPASQMGGSTPVLTPGK.[T]	1xTMT6plex [K20]; 1xTMT6plex [N-Term]; 1xPhospho [T13(100)]	O75533 1xPhospho [T350(100)]	O75533 [338-357]	SF3B1	0.313516	0.31706	0.310603	0.320861	0.328011	0.304917	0.313795	0.292364	0.312299
O75533	[K].VVNGAAASQPPSKR.[K]	2xDeamidated [N3; Q9]; 1xTMT6plex [K13]; 1xTMT6plex [N-Term]; 1xPhospho [S12(100)]	O75533 1xPhospho [S194(100)]	O75533 [183-196]	SF3B1	0.414844	0.408418	0.407144	0.421204	0.413074	0.40376	0.377818	0.383704	0.422115
O75533	[R].WDETPASQMGGSTPVLTPGK.[T]	1xDeamidated [Q8]; 1xOxidation [M9]; 1xTMT6plex [K20]; 1xTMT6plex [N-Term]; 1xPhospho [T13(99.1)]	O75533 1xPhospho [T350(99.1)]	O75533 [338-357]	SF3B1	0.326792	0.331426	0.324022	0.334823	0.336282	0.315324	0.311792	0.307017	0.313754
O75533	[R].WDQTADQTPGATPK.[K]	1xDeamidated [Q]; 1xTMT6plex [K14]; 1xTMT6plex [N-Term]; 1xPhospho [T12(100)]	O75533 1xPhospho [T211(100)]	O75533 [200-213]	SF3B1	0.36153	0.359023	0.367045	0.364133	0.354751	0.330071	0.341801	0.34492	0.364936
O75533	[K].GSETPGATPGSK.[I]	1xTMT6plex [K12]; 1xTMT6plex [N-Term]; 2xPhospho [T4(100); T8(100)]	O75533 2xPhospho [T244(100); T248(100)]	O75533 [241-252]	SF3B1	0.502195	0.516965	0.502817	0.509968	0.514188	0.482872	0.461807	0.463463	0.518843
O75533	[K].LSSWDQAETPGHTPSLR.[W]	1xTMT6plex [N-Term]; 1xPhospho [T13(99.8)]	O75533 1xPhospho [T227(99.8)]	O75533 [215-231]	SF3B1	0.216528	0.221115	0.234972	0.229006	0.263315	0.26023	0.233618	0.189765	0.248081
O75533	[R].WDETPASQMGGSTPVLTPGK.[T]	1xDeamidated [Q8]; 1xTMT6plex [K20]; 1xTMT6plex [N-Term]; 1xPhospho [T13(100)]	O75533 1xPhospho [T350(100)]	O75533 [338-357]	SF3B1	0.229505	0.196193	0.21142	0.220063	0.249294	0.195249	0.223467	0.188638	0.221321
O75533	[K].LSSWDQAETPGHTPSLR.[W]	1xTMT6plex [N-Term]; 2xPhospho [T9(100); T13(100)]	O75533 2xPhospho [T223(100); T227(100)]	O75533 [215-231]	SF3B1	0.255837	0.303153	0.277405	0.276441	0.273316	0.256548	0.232929	0.226919	0.322291
O75533	[R].GGDSIGETPTPGASK.[R]	1xTMT6plex [K15]; 1xTMT6plex [N-Term]; 2xPhospho [T8(100); T10(100)]	O75533 2xPhospho [T326(100); T328(100)]	O75533 [319-333]	SF3B1	0.494104	0.481261	0.48499	0.495459	0.491957	0.48327	0.482264	0.487706	0.48162
O75533	[R].WDQTADQTPGATPK.[K]	1xTMT6plex [K14]; 1xTMT6plex [N-Term]; 1xPhospho [T12(100)]	O75533 1xPhospho [T211(100)]	O75533 [200-213]	SF3B1	0.402643	0.40079	0.383428	0.417252	0.409834	0.385634	0.363814	0.368346	0.410033
O75533	[R].GGDSIGETPTPGASK.[R]	1xTMT6plex [K15]; 1xTMT6plex [N-Term]; 1xPhospho [T8(100)]	O75533 1xPhospho [T326(100)]	O75533 [319-333]	SF3B1	0.513223	0.511129	0.518163	0.516649	0.526323	0.503235	0.512861	0.511745	0.513385
O75533	[R].DTPGHGSGWAETPR.[T]	1xTMT6plex [N-Term]; 1xPhospho [T12(100)]	O75533 1xPhospho [T313(100)]	O75533 [302-315]	SF3B1	0.370912	0.379053	0.382388	0.375708	0.37281	0.360602	0.358447	0.340988	0.35899
O75533	[R].WDQTADQTPGATPK.[K]	1xTMT6plex [K14]; 1xTMT6plex [N-Term]; 2xPhospho [T8(100); T12(100)]	O75533 2xPhospho [T207(100); T211(100)]	O75533 [200-213]	SF3B1	0.299268	0.337405	0.290602	0.33973	0.324914	0.292078	0.277788	0.277897	0.334336
O75533	[R].WDQTADQTPGATPK.[K]	2xDeamidated [Q3; Q7]; 1xTMT6plex [K14]; 1xTMT6plex [N-Term]; 1xPhospho [T12(100)]	O75533 1xPhospho [T211(100)]	O75533 [200-213]	SF3B1	0.230213	0.227856	0.246272	0.233165	0.22993	0.225478	0.224231	0.236105	0.233266
O75553	[R].SSPQTDKPR.[Q]	1xTMT6plex [K7]; 1xTMT6plex [N-Term]; 1xPhospho [S2(100)]	O75553 1xPhospho [S433(100)]	O75553 [432-440]	DAB1	0.78648	0.78262	0.777249	0.7942	0.774852	0.72758	0.741605	0.742238	0.748413
O75554	[K].NSDGGSDPETQK.[E]	1xTMT6plex [K12]; 1xTMT6plex [N-Term]; 1xPhospho [S6(100)]	O75554 1xPhospho [S262(100)]	O75554 [257-268]	WBP4	0.523251	0.515305	0.511314	0.533946	0.512052	0.466943	0.524795	0.509227	0.499121
O75554	[K].NSDGGSDPETQK.[E]	1xDeamidated [N1]; 1xTMT6plex [K12]; 1xTMT6plex [N-Term]; 1xPhospho [S6(99.3)]	O75554 1xPhospho [S262(99.3)]	O75554 [257-268]	WBP4	0.358823	0.355457	0.405648	0.391871	0.391721	0.392236	0.353893	0.365511	0.353218
O75554	[K].NSDGGSDPETQKEK.[S]	2xTMT6plex [K12; K14]; 1xTMT6plex [N-Term]; 1xPhospho [S6(100)]	O75554 1xPhospho [S262(100)]	O75554 [257-270]	WBP4	0.609454	0.596328	0.598812	0.621175	0.597037	0.569449	0.627092	0.615985	0.617352
O75569	[R].AEAPPLEREDSGTFSLGK.[M]	1xTMT6plex [K18]; 1xTMT6plex [N-Term]; 1xPhospho [S11(100)]	O75569 1xPhospho [S18(100)]	O75569 [8-25]	PRKRA	0.554515	0.535409	0.551597	0.539427	0.523909	0.56493	0.538385	0.582569	0.576735
O75569	[R].EDSGTFSLGK.[M]	1xTMT6plex [K10]; 1xTMT6plex [N-Term]; 1xPhospho [S3(100)]	O75569 1xPhospho [S18(100)]	O75569 [16-25]	PRKRA	0.571948	0.558506	0.566674	0.562194	0.542733	0.550344	0.562198	0.582872	0.585971
O75581	[K].GTYFPAILNPPPSPATER.[S]	1xTMT6plex [N-Term]; 1xPhospho [S13(99.7)]	O75581 1xPhospho [S1490(99.7)]	O75581 [1478-1495]	LRP6	0.39228	0.334421	0.420208	0.444686	0.395459	0.434268	0.38989	0.411167	0.396326
O75592	[R].VNSGDTEVGSSLLR.[H]	1xTMT6plex [N-Term]; 1xPhospho [S3(100)]	O75592 1xPhospho [S3467(100)]	O75592 [3465-3478]	MYCBP2	0.339848	0.350912	0.340181	0.362397	0.3724	0.342385	0.340771	0.334389	0.362956
O75592	[R].SLSPNHNTLQTLK.[S]	2xDeamidated [N5; N7]; 1xTMT6plex [K13]; 1xTMT6plex [N-Term]; 1xPhospho [S3(100)]	O75592 1xPhospho [S2751(99.3)]	O75592 [2749-2761]	MYCBP2	0.357628	0.304597	0.336449	0.338964	0.323789	0.305301	0.32367	0.339545	0.287655
O75592	[R].SKSDSYTLDPDTLR.[K]	1xTMT6plex [K2]; 1xTMT6plex [N-Term]; 1xPhospho [S3(99.6)]	O75592 1xPhospho [S2833(99.6)]	O75592 [2831-2844]	MYCBP2	0.338902	0.336615	0.342	0.325545	0.340443	0.317106	0.303325	0.330477	0.347108
O75592	[R].SLSPNHNTLQTLK.[S]	1xDeamidated [N/Q]; 1xTMT6plex [K13]; 1xTMT6plex [N-Term]; 1xPhospho [S3(99.7)]	O75592 1xPhospho [S2751(99.7)]	O75592 [2749-2761]	MYCBP2	0.526743	0.546354	0.52516	0.529634	0.530154	0.535984	0.503274	0.504568	0.531567
O75592	[K].ALLSSPEGEEK.[VA]	1xTMT6plex [K11]; 1xTMT6plex [N-Term]; 1xPhospho [S4(99.5)]	O75592 1xPhospho [S3893(99.5)]	O75592 [3890-3900]	MYCBP2	0.35561	0.368269	0.362469	0.352146	0.368974	0.352894	0.370906	0.339545	0.379958
O75592	[K].ALLSSPEGEEK.[VA]	1xTMT6plex [K11]; 1xTMT6plex [N-Term]; 2xPhospho [S4(100); S5(100)]	O75592 2xPhospho [S3893(100); S3894(100)]	O75592 [3890-3900]	MYCBP2	0.263773	0.251779	0.240294	0.234778	0.273347	0.248169	0.290422	0.24872	0.293432
O75592	[R].HPSPELSR.[L]	1xTMT6plex [N-Term]; 1xPhospho [S3(100)]	O75592 1xPhospho [S3481(100)]	O75592 [3479-3486]	MYCBP2	0.293519	0.285682	0.26776	0.255882	0.276682	0.273593	0.275756	0.280721	0.285406
O75592	[R].SLSPNHNTLQTLK.[S]	1xTMT6plex [K13]; 1xTMT6plex [N-Term]; 1xPhospho [S3(100)]	O75592 1xPhospho [S2751(100)]	O75592 [2749-2761]	MYCBP2	0.558615	0.572922	0.565787	0.561448	0.561211	0.563927	0.527204	0.542435	0.55396
O75592	[K].SDSYTLDPDTLR.[K]	1xTMT6plex [N-Term]; 1xPhospho [S1(100)]	O75592 1xPhospho [S2833(100)]	O75592 [2833-2844]	MYCBP2	0.273757	0.247503	0.304016	0.279365	0.275858	0.25733	0.266251	0.259839	0.282333
O75643	[R].EEASDDDMEGDEAVVR.[C]	1xTMT6plex [N-Term]; 1xPhospho [S4(100)]	O75643 1xPhospho [S225(100)]	O75643 [222-237]	SNRNP200	0.290455	0.281793	0.286201	0.301167	0.312776	0.288826	0.29522	0.288608	0.286573
O75643	[R].EEASDDDMEGDEAVVR.[C]	1xOxidation [M8]; 1xTMT6plex [N-Term]; 1xPhospho [S4(100)]	O75643 1xPhospho [S225(100)]	O75643 [222-237]	SNRNP200	0.317116	0.320113	0.338336	0.327522	0.328078	0.324614	0.333077	0.321902	0.307789
O75665	[R].MPLPSPTESR.[H]	1xTMT6plex [N-Term]; 1xPhospho [S5(100)]	O75665 1xPhospho [S774(100)]	O75665 [770-779]	OFD1	0.472694	0.509318	0.451848	0.470083	0.482942	0.481652	0.493196	0.476325	0.488299
O75676	[R].SSPPLRTPDVLESSGPAVR.[S]	1xTMT6plex [N-Term]; 1xPhospho [S2(99.2)]	O75676 1xPhospho [S682(99.2)]	O75676 [681-699]	RPS6KA4	0.31104	0.306769	0.317466	0.263215	0.298775	0.294254	0.301742	0.311405	0.346192
O75676	[R].LEPVYSPPGSPPPGDPR.[I]	1xTMT6plex [N-Term]; 1xPhospho [S6(100)]	O75676 1xPhospho [S343(100)]	O75676 [338-354]	RPS6KA4	0.310123	0.293882	0.298728	0.310675	0.278305	0.287878	0.315142	0.299646	0.282686
O75683	[K].ELSPAALEK.[R]	1xTMT6plex [K9]; 1xTMT6plex [N-Term]; 1xPhospho [S3(100)]	O75683 1xPhospho [S138(100)]	O75683 [136-144]	SURF6	0.618066	0.610148	0.612421	0.609197	0.617256	0.58817	0.593855	0.59691	0.599545
O75683	[K].VEVSEDEPASK.[A]	1xTMT6plex [K11]; 1xTMT6plex [N-Term]; 1xPhospho [S4(100)]	O75683 1xPhospho [S206(100)]	O75683 [203-213]	SURF6	0.429093	0.438129	0.437464	0.439403	0.436287	0.427208	0.445924	0.453259	0.436478
O75691	[K].SLSDNGQPGTPDPADSGGTSAK.[E]	1xTMT6plex [K22]; 1xTMT6plex [N-Term]; 1xPhospho [T10(100)]	O75691 1xPhospho [T1741(100)]	O75691 [1732-1753]	UTP20	0.394993	0.394877	0.406609	0.37925	0.390844	0.400296	0.412291	0.394198	0.391384
O75691	[K].SLSDNGQPGTPDPADSGGTSAK.[E]	1xDeamidated [N/Q]; 1xTMT6plex [K22]; 1xTMT6plex [N-Term]; 1xPhospho [T10(100)]	O75691 1xPhospho [T1741(100)]	O75691 [1732-1753]	UTP20	0.626391	0.623042	0.626142	0.621855	0.629533	0.611306	0.618624	0.616084	0.620977
O75691	[K].SLSDNGQPGTPDPADSGGTSAK.[E]	2xDeamidated [N5; Q7]; 1xTMT6plex [K22]; 1xTMT6plex [N-Term]; 1xPhospho [T10(100)]	O75691 1xPhospho [T1741(100)]	O75691 [1732-1753]	UTP20	0.48336	0.476273	0.4846	0.481458	0.486718	0.467688	0.478193	0.475389	0.474186
O75694	[K].AAPQSPSVPK.[K]	1xDeamidated [Q4]; 1xTMT6plex [K10]; 1xTMT6plex [N-Term]; 1xPhospho [S5(100)]	O75694 1xPhospho [S992(100)]	O75694 [988-997]	NUP155	0.435148	0.404064	0.429052	0.428011	0.417952	0.404873	0.41168	0.415619	0.408582
O75694	[K].AAPQSPSVPK.[K]	1xTMT6plex [K10]; 1xTMT6plex [N-Term]; 1xPhospho [S5(100)]	O75694 1xPhospho [S992(100)]	O75694 [988-997]	NUP155	0.493684	0.490824	0.487929	0.486611	0.496368	0.463072	0.474456	0.468423	0.478127
O75717	[R].SHILEDDENSVDISMLK.[T]	1xTMT6plex [K17]; 1xTMT6plex [N-Term]; 1xPhospho [S10(100)]	O75717 1xPhospho [S383(100)]	O75717 [374-390]	WDHD1	0.316525	0.315451	0.32207	0.312312	0.322806	0.332195	0.225074	0.289291	0.304339
O75781	[K].ENAAAPSPVR.[A]	1xTMT6plex [N-Term]; 1xPhospho [S7(100)]	O75781 1xPhospho [S116(100)]	O75781 [110-119]	PALM	0.338907	0.352474	0.350113	0.348137	0.350629	0.324848	0.305755	0.293346	0.339791
O75781	[K].TEVVMNSQQTPVGTPK.[D]	1xOxidation [M5]; 1xTMT6plex [K16]; 1xTMT6plex [N-Term]; 2xPhospho [T10(100); T14(100)]	O75781 2xPhospho [T141(100); T145(100)]	O75781 [132-147]	PALM	0.309086	0.301908	0.347856	0.302828	0.298973	0.303052	0.29876	0.275111	0.322151
O75781	[K].ENAAAPSPVRAPAPSPAK.[E]	1xDeamidated [N2]; 1xTMT6plex [K18]; 1xTMT6plex [N-Term]; 1xPhospho [S7(100)]	O75781 1xPhospho [S116(100)]	O75781 [110-127]	PALM	0.337419	0.295436	0.357038	0.332817	0.354542	0.299552	0.357693	0.377675	0.336787
O75781	[K].ENAAAPSPVRAPAPSPAK.[E]	1xTMT6plex [K18]; 1xTMT6plex [N-Term]; 1xPhospho [S7(100)]	O75781 1xPhospho [S116(100)]	O75781 [110-127]	PALM	0.563302	0.565444	0.572575	0.547632	0.54764	0.548333	0.535228	0.529964	0.548023
O75781	[R].APAPSPAKEER.[K]	1xTMT6plex [K8]; 1xTMT6plex [N-Term]; 1xPhospho [S5(100)]	O75781 1xPhospho [S124(100)]	O75781 [120-130]	PALM	0.577234	0.56462	0.559931	0.567716	0.558147	0.530252	0.534471	0.531988	0.544114
O75781	[K].ENAAAPSPVR.[A]	1xDeamidated [N2]; 1xTMT6plex [N-Term]; 1xPhospho [S7(100)]	O75781 1xPhospho [S116(100)]	O75781 [110-119]	PALM	0.301034	0.343294	0.292701	0.300778	0.332364	0.312297	0.306431	0.312246	0.284457
O75781	[K].TEVVMNSQQTPVGTPK.[D]	1xTMT6plex [K16]; 1xTMT6plex [N-Term]; 1xPhospho [T14(100)]	O75781 1xPhospho [T145(100)]	O75781 [132-147]	PALM	0.479322	0.462299	0.478952	0.454072	0.451257	0.430735	0.403049	0.407616	0.428783
O75781	[K].ADEVTLSEAGSTAGAAETR.[G]	1xPhospho [S7(99.7)]; 1xTMT6plex [N-Term]	O75781 1xPhospho [S245(99.7)]	O75781 [239-257]	PALM	0.359493	0.368428	0.368192	0.344965	0.35832	0.399648	0.339353	0.343402	0.339791
O75781	[K].TEVVMNSQQTPVGTPKDK.[R]	2xTMT6plex [K16; K18]; 1xTMT6plex [N-Term]; 2xPhospho [T10(100); T14(100)]	O75781 2xPhospho [T141(100); T145(100)]	O75781 [132-149]	PALM	0.306467	0.300503	0.279051	0.258303	0.282944	0.256547	0.208825	0.263724	0.26674
O75781	[K].TEVVMNSQQTPVGTPK.[D]	1xDeamidated [N/Q]; 1xPhospho [T14(100)]; 1xTMT6plex [K16]; 1xTMT6plex [N-Term]	O75781 1xPhospho [T145(100)]	O75781 [132-147]	PALM	0.422749	0.401387	0.416418	0.409885	0.378598	0.355229	0.339353	0.335363	0.365232
O75781	[K].RVSNTPLR.[T]	1xTMT6plex [N-Term]; 1xPhospho [S3(100)]	O75781 1xPhospho [S152(100)]	O75781 [150-157]	PALM	0.318975	0.331156	0.32286	0.339302	0.348393	0.338626	0.305755	0.304933	0.34462
O75781	[R].TVDGSPMMK.[A]	1xTMT6plex [K9]; 1xTMT6plex [N-Term]; 1xPhospho [S5(100)]	O75781 1xPhospho [S162(100)]	O75781 [158-166]	PALM	0.569329	0.564811	0.561562	0.539225	0.536176	0.497488	0.490546	0.48848	0.513395
O75781	[R].APAPSPAK.[E]	1xTMT6plex [K8]; 1xTMT6plex [N-Term]; 1xPhospho [S5(100)]	O75781 1xPhospho [S124(100)]	O75781 [120-127]	PALM	0.430261	0.437348	0.429931	0.440982	0.435746	0.397341	0.411643	0.393815	0.405957
O75781	[K].TEVVMNSQQTPVGTPK.[D]	1xOxidation [M5]; 1xTMT6plex [K16]; 1xTMT6plex [N-Term]; 1xPhospho [T14(100)]	O75781 1xPhospho [T145(100)]	O75781 [132-147]	PALM	0.401621	0.421658	0.405129	0.391726	0.393327	0.377251	0.381853	0.375163	0.386834
O75815	[K].SGSQPACLDHMQDR.[R]	1xCarbamidomethyl [C7]; 1xTMT6plex [N-Term]; 1xPhospho [S3(99.8)]	O75815 1xPhospho [S317(99.8)]	O75815 [315-328]	BCAR3	0.419352	0.418977	0.423489	0.401917	0.418299	0.402932	0.413325	0.414877	0.422679
O75815	[K].SGSQPACLDHMQDR.[R]	1xCarbamidomethyl [C7]; 1xOxidation [M11]; 1xTMT6plex [N-Term]; 1xPhospho [S3(99.5)]	O75815 1xPhospho [S317(99.5)]	O75815 [315-328]	BCAR3	0.296821	0.331756	0.34661	0.326114	0.369632	0.304161	0.317141	0.357845	0.383787
O75815	[R].TGSEPALSPAVVR.[R]	1xTMT6plex [N-Term]; 1xPhospho [S8(100)]	O75815 1xPhospho [S375(100)]	O75815 [368-380]	BCAR3	0.62961	0.61837	0.61477	0.622818	0.626354	0.588029	0.613367	0.607072	0.627015
O75821	[K].GIPLATGDTSPEPELLPGAPLPPPK.[E]	1xTMT6plex [K25]; 1xTMT6plex [N-Term]; 1xPhospho [T/S]	NA	O75821 [33-57]	EIF3G	0.490548	0.4807	0.499431	0.4754	0.489163	0.475912	0.488107	0.501041	0.488625
O75822	[K].VLTPEEQLADK.[L]	1xTMT6plex [K11]; 1xTMT6plex [N-Term]; 1xPhospho [T3(100)]	O75822 1xPhospho [T109(100)]	O75822 [107-117]	EIF3J	0.442169	0.444876	0.447281	0.46025	0.451347	0.420407	0.456357	0.442836	0.466267
O75925-2	[K].GILSLPHQASPVSR.[T]	1xTMT6plex [N-Term]; 1xPhospho [S10(100)]	O75925-2 1xPhospho [S505(100)]	O75925-2 [496-509]	PIAS1	0.604107	0.583469	0.603623	0.565024	0.597969	0.575238	0.54565	0.574989	0.564984
O75925-2	[R].TCPSLSPTSPLNNK.[G]	1xCarbamidomethyl [C2]; 1xTMT6plex [K14]; 1xTMT6plex [N-Term]; 1xPhospho [S6(100)]	O75925-2 1xPhospho [S487(100)]	O75925-2 [482-495]	PIAS1	0.494155	0.512233	0.509402	0.496727	0.482386	0.439367	0.499196	0.492644	0.494416
O75928	[K].CIFMSETQSSPTK.[G]	1xCarbamidomethyl [C1]; 1xTMT6plex [K13]; 1xTMT6plex [N-Term]; 1xPhospho [S10(100)]	O75928 1xPhospho [S499(100)]	O75928 [490-502]	PIAS2	0.471054	0.455898	0.464001	0.469353	0.461006	0.413763	0.447356	0.441717	0.432889
O75937	[K].RDSVLTSK.[N]	1xTMT6plex [K8]; 1xTMT6plex [N-Term]; 1xPhospho [S3(100)]	O75937 1xPhospho [S35(100)]	O75937 [33-40]	DNAJC8	0.238959	0.239388	0.219051	0.224511	0.253173	0.273254	0.247067	0.243942	0.289055
O75940	[R].SIFASPESVTGK.[V]	1xTMT6plex [K12]; 1xTMT6plex [N-Term]; 1xPhospho [S5(100)]	O75940 1xPhospho [S201(100)]	O75940 [197-208]	SMNDC1	0.358555	0.340132	0.342004	0.319955	0.315918	0.303483	0.291696	0.259785	0.293583
O75955	[K].ITLVSSGSGTMGAAK.[V]	1xOxidation [M11]; 1xTMT6plex [K15]; 1xTMT6plex [N-Term]; 1xPhospho [T10(99.6)]	O75955 1xPhospho [T387(99.6)]	O75955 [378-392]	FLOT1	0.256549	0.242628	0.258786	0.236794	0.271444	0.179574	0.213605	0.2295	0.244877
O75962	[R].AGAASPLNSPLSSAVPSLGK.[E]	1xTMT6plex [K20]; 1xTMT6plex [N-Term]; 2xPhospho [S5(100); S9(100)]	O75962 2xPhospho [S2455(100); S2459(100)]	O75962 [2451-2470]	TRIO	0.367925	0.380665	0.393163	0.385348	0.404979	0.411366	0.353415	0.380577	0.37629
O75962	[R].AGAASPLNSPLSSAVPSLGK.[E]	1xTMT6plex [K20]; 1xTMT6plex [N-Term]; 1xPhospho [S5(100)]	O75962 1xPhospho [S2455(100)]	O75962 [2451-2470]	TRIO	0.411194	0.395936	0.389262	0.40149	0.392083	0.406193	0.369132	0.344516	0.375242
O75962	[R].AGAASPLNSPLSSAVPSLGK.[E]	1xDeamidated [N8]; 1xTMT6plex [K20]; 1xTMT6plex [N-Term]; 1xPhospho [S5(100)]	O75962 1xPhospho [S2455(100)]	O75962 [2451-2470]	TRIO	0.333981	0.310939	0.326859	0.318842	0.323825	0.332724	0.274193	0.28683	0.294402
O75962	[K].GAANASGSSPDAPAK.[D]	1xDeamidated [N4]; 1xTMT6plex [K15]; 1xTMT6plex [N-Term]; 1xPhospho [S]	NA	O75962 [2421-2435]	TRIO	0.229506	0.234366	0.256408	0.251759	0.248721	0.207637	0.201348	0.201188	0.234485
O75962	[R].SSMEMEGIFNHK.[D]	1xTMT6plex [K12]; 1xTMT6plex [N-Term]; 1xPhospho [S2(99.8)]	O75962 1xPhospho [S1724(99.8)]	O75962 [1723-1734]	TRIO	0.464251	0.46491	0.469824	0.471483	0.473959	0.467326	0.462601	0.473371	0.477405
O75962	[K].EPFPPSSPLQK.[G]	1xDeamidated [Q10]; 1xTMT6plex [K11]; 1xTMT6plex [N-Term]; 1xPhospho [S7(100)]	O75962 1xPhospho [S2477(100)]	O75962 [2471-2481]	TRIO	0.548521	0.557824	0.55603	0.567151	0.570346	0.557245	0.511865	0.502614	0.54552
O75962	[R].SSMEMEGIFNHK.[D]	1xOxidation [M]; 1xTMT6plex [K12]; 1xTMT6plex [N-Term]; 1xPhospho [S2(99.8)]	O75962 1xPhospho [S1724(99.8)]	O75962 [1723-1734]	TRIO	0.481746	0.493769	0.501272	0.488637	0.496651	0.487068	0.477273	0.484768	0.49063
O75962	[R].SSMEMEGIFNHK.[D]	1xDeamidated [N10]; 1xTMT6plex [K12]; 1xTMT6plex [N-Term]; 1xPhospho [S2(99.8)]	O75962 1xPhospho [S1724(99.8)]	O75962 [1723-1734]	TRIO	0.33333	0.33199	0.350821	0.326443	0.346968	0.336292	0.330067	0.314875	0.330953
O75962	[K].EPFPPSSPLQK.[G]	1xTMT6plex [K11]; 1xTMT6plex [N-Term]; 1xPhospho [S7(100)]	O75962 1xPhospho [S2477(100)]	O75962 [2471-2481]	TRIO	0.627411	0.631367	0.633671	0.63624	0.644439	0.633616	0.579331	0.578285	0.618831
O75962	[K].GAANASGSSPDAPAK.[D]	1xTMT6plex [K15]; 1xTMT6plex [N-Term]; 1xPhospho [S9(99.6)]	O75962 1xPhospho [S2429(99.6)]	O75962 [2421-2435]	TRIO	0.55223	0.5409	0.546021	0.534324	0.525992	0.533046	0.501083	0.508071	0.519712
O75962	[K].SADAGSQK.[D]	1xTMT6plex [K8]; 1xTMT6plex [N-Term]; 1xPhospho [S1(100)]	O75962 1xPhospho [S1809(100)]	O75962 [1809-1816]	TRIO	0.389288	0.395047	0.391695	0.418385	0.410006	0.396341	0.353149	0.370859	0.390976
O76021	[K].AAESETPGKSPEK.[K]	2xTMT6plex [K9; K13]; 1xTMT6plex [N-Term]; 1xPhospho [S10(100)]	O76021 1xPhospho [S427(100)]	O76021 [418-430]	RSL1D1	0.540259	0.524324	0.519004	0.535887	0.513021	0.45108	0.443252	0.419434	0.42681
O76021	[K].KEQTPEHGK.[K]	2xTMT6plex [K1; K9]; 1xTMT6plex [N-Term]; 1xPhospho [T4(100)]	O76021 1xPhospho [T340(100)]	O76021 [337-345]	RSL1D1	0.304151	0.314663	0.322755	0.280206	0.317893	0.251788	0.283083	0.265748	0.257859
O76021	[K].ATNESEDEIPQLVPIGK.[K]	1xDeamidated [N/Q]; 1xTMT6plex [K17]; 1xTMT6plex [N-Term]; 1xPhospho [S5(100)]	O76021 1xPhospho [S361(100)]	O76021 [357-373]	RSL1D1	0.602396	0.60862	0.612732	0.604795	0.612604	0.603038	0.611869	0.61577	0.615822
O76021	[K].ATNESEDEIPQLVPIGK.[K]	1xTMT6plex [K17]; 1xTMT6plex [N-Term]; 1xPhospho [S5(100)]	O76021 1xPhospho [S361(100)]	O76021 [357-373]	RSL1D1	0.576922	0.583022	0.590631	0.582132	0.592595	0.585162	0.597678	0.596646	0.600005
O76024	[R].LNATASLEQER.[S]	1xDeamidated [Q/N]; 1xTMT6plex [N-Term]; 1xPhospho [S6(100)]	O76024 1xPhospho [S32(100)]	O76024 [27-37]	WFS1	0.472406	0.470002	0.467843	0.455309	0.459836	0.473434	0.473869	0.473935	0.446499
O76024	[R].LNATASLEQER.[S]	1xTMT6plex [N-Term]; 1xPhospho [S6(100)]	O76024 1xPhospho [S32(100)]	O76024 [27-37]	WFS1	0.51451	0.518373	0.519731	0.499342	0.494678	0.518655	0.533712	0.52771	0.522388
O76041-2	[R].SMQHSPNLR.[T]	1xTMT6plex [N-Term]; 1xPhospho [S5(100)]	O76041-2 1xPhospho [S209(100)]	O76041-2 [205-213]	NEBL	0.426178	0.407012	0.450247	0.42763	0.420157	0.405886	0.328791	0.392361	0.422585
O76054	[K].QLGAGTPK.[-]	1xTMT6plex [K8]; 1xTMT6plex [N-Term]; 1xPhospho [T6(100)]	O76054 1xPhospho [T401(100)]	O76054 [396-403]	SEC14L2	0.459615	0.449115	0.447819	0.451813	0.428445	0.401443	0.43937	0.420514	0.430221
O94762	[R].DQGTPEVQPTPAK.[D]	1xTMT6plex [K13]; 1xTMT6plex [N-Term]; 1xPhospho [T4(100)]	O94762 1xPhospho [T839(100)]	O94762 [836-848]	RECQL5	0.477899	0.511363	0.518734	0.497441	0.496836	0.440207	0.480144	0.492274	0.48651
O94762	[R].YDEGSGGSGDEGRDEAHK.[R]	1xTMT6plex [K18]; 1xTMT6plex [N-Term]; 1xPhospho [S5(100)]	O94762 1xPhospho [S488(100)]	O94762 [484-501]	RECQL5	0.438406	0.434305	0.455253	0.433876	0.459726	0.451313	0.480732	0.480274	0.462424
O94763	[K].NSTGSGHSAQELPTIR.[T]	1xTMT6plex [N-Term]; 1xPhospho [S2(98.8)]	O94763 1xPhospho [S372(98.8)]	O94763 [371-386]	URI1	0.231162	0.277338	0.291414	0.30735	0.294648	0.302584	0.275188	0.280739	0.322605
O94804	[K].QVAEQGGDLSPAANR.[S]	2xDeamidated [Q1; N/Q]; 1xTMT6plex [N-Term]; 1xPhospho [S10(100)]	O94804 1xPhospho [S438(100)]	O94804 [429-443]	STK10	0.271901	0.267068	0.296765	0.283032	0.286858	0.266926	0.293255	0.241213	0.276589
O94804	[K].ASQSRPNSSALETLGGEK.[L]	1xTMT6plex [K18]; 1xTMT6plex [N-Term]; 1xPhospho [S8(99.7)]	O94804 1xPhospho [S454(99.7)]	O94804 [447-464]	STK10	0.388596	0.386481	0.387038	0.38697	0.393993	0.381397	0.376009	0.35186	0.402666
O94804	[K].LSEEAECPNPSTPSK.[A]	1xCarbamidomethyl [C7]; 1xDeamidated [N9]; 1xTMT6plex [K15]; 1xTMT6plex [N-Term]; 1xPhospho [T12(100)]	O94804 1xPhospho [T952(100)]	O94804 [941-955]	STK10	0.336112	0.312831	0.334126	0.288632	0.335181	0.303276	0.26839	0.239606	0.294948
O94804	[K].QVAEQGGDLSPAANR.[S]	1xTMT6plex [N-Term]; 1xPhospho [S10(100)]	O94804 1xPhospho [S438(100)]	O94804 [429-443]	STK10	0.412501	0.421697	0.404884	0.38502	0.407231	0.398427	0.383848	0.357429	0.391194
O94804	[K].ASQSRPNSSALETLGGEK.[L]	1xTMT6plex [K18]; 1xTMT6plex [N-Term]; 2xPhospho [S4(99.5); S8(100)]	O94804 2xPhospho [S450(99.5); S454(100)]	O94804 [447-464]	STK10	0.474767	0.487802	0.486558	0.489989	0.498294	0.489882	0.410936	0.443689	0.49807
O94804	[K].QVAEQGGDLSPAANR.[S]	1xDeamidated [N/Q]; 1xTMT6plex [N-Term]; 1xPhospho [S10(100)]	O94804 1xPhospho [S438(100)]	O94804 [429-443]	STK10	0.426906	0.442326	0.446227	0.451888	0.430665	0.4535	0.418767	0.410323	0.420329
O94806	[R].GLDDTEEPSPPEDK.[M]	1xTMT6plex [K14]; 1xTMT6plex [N-Term]; 1xPhospho [S9(100)]	O94806 1xPhospho [S364(100)]	O94806 [356-369]	PRKD3	0.501758	0.498389	0.537077	0.571829	0.480806	0.525832	0.525074	0.452433	0.556991
O94819	[R].ACPEEPAAPSPEPR.[V]	1xCarbamidomethyl [C2]; 1xTMT6plex [N-Term]; 1xPhospho [S10(100)]	O94819 1xPhospho [S107(100)]	O94819 [98-111]	KBTBD11	0.402375	0.420708	0.419664	0.405042	0.420464	0.417694	0.423038	0.41361	0.408719
O94819	[R].AGSRPQSPSGDADAR.[G]	1xTMT6plex [N-Term]; 2xPhospho [S3(100); S7(100)]	O94819 2xPhospho [S310(100); S314(100)]	O94819 [308-322]	KBTBD11	0.26673	0.278099	0.286102	0.255139	0.259418	0.228346	0.232821	0.26024	0.260041
O94819	[R].AGSRPQSPSGDADAR.[G]	1xTMT6plex [N-Term]; 1xPhospho [S7(100)]	O94819 1xPhospho [S314(100)]	O94819 [308-322]	KBTBD11	0.482719	0.473301	0.494766	0.485513	0.487914	0.485597	0.480601	0.475345	0.455001
O94826	[R].ASPAPGSGHPEGPGAHLDMNSLDR.[A]	1xOxidation [M19]; 1xTMT6plex [N-Term]; 1xPhospho [S2(100)]	O94826 1xPhospho [S91(100)]	O94826 [90-113]	TOMM70A	0.521021	0.514974	0.526601	0.52019	0.519258	0.50754	0.512406	0.512816	0.508736
O94826	[R].ASPAPGSGHPEGPGAHLDMNSLDR.[A]	1xTMT6plex [N-Term]; 1xPhospho [S2(100)]	O94826 1xPhospho [S91(100)]	O94826 [90-113]	TOMM70A	0.557207	0.560832	0.566887	0.558416	0.557466	0.558566	0.546839	0.539347	0.551851
O94826	[R].ASPAPGSGHPEGPGAHLDMNSLDR.[A]	1xDeamidated [N20]; 1xTMT6plex [N-Term]; 1xPhospho [S2(100)]	O94826 1xPhospho [S91(100)]	O94826 [90-113]	TOMM70A	0.43452	0.43475	0.421755	0.431004	0.430501	0.43341	0.422225	0.416127	0.429653
O94832	[K].LSITEVTK.[R]	1xTMT6plex [K8]; 1xTMT6plex [N-Term]; 1xPhospho [S2(100)]	O94832 1xPhospho [S553(100)]	O94832 [552-559]	MYO1D	0.289976	0.30063	0.289478	0.291213	0.304229	0.294306	0.302334	0.306093	0.301677
O94854	[R].IEASLSEVSEAGASNPSLQEK.[K]	1xTMT6plex [K21]; 1xTMT6plex [N-Term]; 1xPhospho [S14(100)]	O94854 1xPhospho [S25(100)]	O94854 [12-32]	KIAA0754	0.502554	0.487808	0.492962	0.488781	0.499493	0.488024	0.493412	0.48927	0.490266
O94854	[R].FSSATWPR.[A]	1xTMT6plex [N-Term]; 1xPhospho [T5(100)]	O94854 1xPhospho [T122(100)]	O94854 [118-125]	KIAA0754	0.421024	0.413621	0.429414	0.409627	0.418149	0.383147	0.375695	0.403416	0.450155
O94854	[K].NSLADIFEER.[E]	1xTMT6plex [N-Term]; 1xPhospho [S2(100)]	O94854 1xPhospho [S220(100)]	O94854 [219-228]	KIAA0754	0.357638	0.346744	0.352497	0.374762	0.373475	0.237021	0.24078	0.311126	0.353846
O94854	[R].QPADLDSLEK.[L]	1xTMT6plex [K10]; 1xTMT6plex [N-Term]; 1xPhospho [S7(100)]	O94854 1xPhospho [S458(100)]	O94854 [452-461]	KIAA0754	0.311777	0.342632	0.331835	0.291544	0.326497	0.228781	0.263721	0.274608	0.300624
O94854	[K].NLSGDCQDFR.[F]	1xCarbamidomethyl [C6]; 1xTMT6plex [N-Term]; 1xPhospho [S3(100)]	O94854 1xPhospho [S77(100)]	O94854 [75-84]	KIAA0754	0.453185	0.437424	0.428106	0.43782	0.462875	0.408943	0.442608	0.42253	0.421555
O94874	[K].DDDSDDESQSSHTGK.[K]	1xTMT6plex [K15]; 1xTMT6plex [N-Term]; 1xPhospho [S4(100)]	O94874 1xPhospho [S458(100)]	O94874 [455-469]	UFL1	0.322017	0.326411	0.315564	0.327523	0.330287	0.307002	0.341246	0.310835	0.326342
O94874	[R].KDDDSDDESQSSHTGK.[K]	2xTMT6plex [K1; K16]; 1xTMT6plex [N-Term]; 1xPhospho [S5(100)]	O94874 1xPhospho [S458(100)]	O94874 [454-469]	UFL1	0.649965	0.637062	0.648949	0.658979	0.649718	0.610885	0.661751	0.654883	0.653542
O94875-12	[R].DSQSPDSAWR.[S]	1xTMT6plex [N-Term]; 1xPhospho [S4(100)]	O94875-12 1xPhospho [S26(100)]	O94875-12 [23-32]	SORBS2	0.455999	0.452064	0.432659	0.476085	0.466206	0.459693	0.438856	0.441836	0.471965
O94876	[K].ALGVISNFQSSPK.[Y]	1xTMT6plex [K13]; 1xTMT6plex [N-Term]; 1xPhospho [S11(100)]	O94876 1xPhospho [S414(100)]	O94876 [404-416]	TMCC1	0.699212	0.683107	0.687359	0.700415	0.687254	0.662687	0.702045	0.68257	0.683459
O94876	[K].FGSADNIPNLK.[D]	1xTMT6plex [K11]; 1xTMT6plex [N-Term]; 1xPhospho [S3(100)]	O94876 1xPhospho [S382(100)]	O94876 [380-390]	TMCC1	0.649058	0.634573	0.643957	0.665886	0.649992	0.60908	0.640597	0.630516	0.644371
O94876	[K].ALGVISNFQSSPK.[Y]	2xDeamidated [N7; Q9]; 1xTMT6plex [K13]; 1xTMT6plex [N-Term]; 1xPhospho [S11(99.7)]	O94876 1xPhospho [S414(99.7)]	O94876 [404-416]	TMCC1	0.354789	0.302556	0.337827	0.348061	0.337061	0.28514	0.356448	0.321491	0.314608
O94876	[K].DSLEEGQVDDAGK.[A]	1xTMT6plex [K13]; 1xTMT6plex [N-Term]; 1xPhospho [S2(100)]	O94876 1xPhospho [S392(100)]	O94876 [391-403]	TMCC1	0.480157	0.477776	0.481066	0.504894	0.491499	0.462049	0.465627	0.467782	0.450703
O94876	[K].ALGVISNFQSSPK.[Y]	1xDeamidated [N/Q]; 1xTMT6plex [K13]; 1xTMT6plex [N-Term]; 1xPhospho [S11(100)]	O94876 1xPhospho [S414(100)]	O94876 [404-416]	TMCC1	0.493271	0.467184	0.494487	0.4989	0.48768	0.450306	0.479866	0.496018	0.489734
O94876	[K].FGSADNIPNLK.[D]	1xDeamidated [N]; 1xTMT6plex [K11]; 1xTMT6plex [N-Term]; 1xPhospho [S3(100)]	O94876 1xPhospho [S382(100)]	O94876 [380-390]	TMCC1	0.649962	0.619999	0.644122	0.655903	0.634008	0.603698	0.633124	0.630349	0.635608
O94880	[K].RSFVPEEEK.[H]	1xTMT6plex [K9]; 1xTMT6plex [N-Term]; 1xPhospho [S2(100)]	O94880 1xPhospho [S835(100)]	O94880 [834-842]	PHF14	0.630692	0.613404	0.630508	0.650966	0.650268	0.630143	0.621535	0.632449	0.636894
O94880	[R].NSADDEELTNDSLTLSQSK.[S]	1xTMT6plex [K19]; 1xTMT6plex [N-Term]; 2xPhospho [T9(100); S12(100)]	O94880 2xPhospho [T287(100); S290(100)]	O94880 [279-297]	PHF14	0.319688	0.342878	0.334572	0.331166	0.322136	0.294424	0.308625	0.320845	0.330801
O94880	[K].SNEDSLILEK.[S]	1xTMT6plex [K10]; 1xTMT6plex [N-Term]; 1xPhospho [S1(100)]	O94880 1xPhospho [S298(100)]	O94880 [298-307]	PHF14	0.520656	0.502935	0.516949	0.503701	0.489878	0.460548	0.47775	0.470262	0.460397
O94885	[R].SLTEGEMK.[K]	1xTMT6plex [K8]; 1xTMT6plex [N-Term]; 1xPhospho [S1(100)]	O94885 1xPhospho [S387(100)]	O94885 [387-394]	SASH1	0.422788	0.411731	0.423982	0.471506	0.444119	0.461016	0.345916	0.41525	0.415805
O94885	[R].SCETLEGPQTVDTWPR.[S]	1xCarbamidomethyl [C2]; 1xTMT6plex [N-Term]; 1xPhospho [S/T]	NA	O94885 [821-836]	SASH1	0.36298	0.302207	0.269875	0.335526	0.302507	0.302798	0.333655	0.298264	0.340445
O94885	[R].TCSFGGFDLTNR.[S]	1xCarbamidomethyl [C2]; 1xTMT6plex [N-Term]; 1xPhospho [S3(100)]	O94885 1xPhospho [S407(100)]	O94885 [405-416]	SASH1	0.45631	0.494252	0.46209	0.50936	0.49731	0.470718	0.439166	0.447834	0.459913
O94885	[R].EQSDDETEESVK.[F]	1xTMT6plex [K12]; 1xTMT6plex [N-Term]; 1xPhospho [S3(100)]	O94885 1xPhospho [S248(100)]	O94885 [246-257]	SASH1	0.515244	0.470584	0.49641	0.544973	0.490464	0.427246	0.489226	0.507108	0.460864
O94885	[K].LLVDSQGLSGCSPR.[D]	1xCarbamidomethyl [C11]; 1xTMT6plex [N-Term]; 1xPhospho [S12(100)]	O94885 1xPhospho [S721(100)]	O94885 [710-723]	SASH1	0.492041	0.478829	0.488619	0.486512	0.492456	0.474771	0.465931	0.476445	0.48943
O94885	[K].AGGSVESLR.[S]	1xTMT6plex [N-Term]; 1xPhospho [S4(100)]	O94885 1xPhospho [S507(100)]	O94885 [504-512]	SASH1	0.434067	0.45238	0.449154	0.445963	0.425322	0.442456	0.430472	0.352301	0.374623
O94885	[K].SNSEDSSVGK.[G]	1xTMT6plex [K10]; 1xTMT6plex [N-Term]; 1xPhospho [S3(100)]	O94885 1xPhospho [S137(100)]	O94885 [135-144]	SASH1	0.514118	0.506014	0.485443	0.470339	0.466324	0.471092	0.460353	0.449468	0.491341
O94913	[K].NELQEPCDSPK.[V]	1xCarbamidomethyl [C7]; 1xTMT6plex [K11]; 1xTMT6plex [N-Term]; 1xPhospho [S9(100)]	O94913 1xPhospho [S1520(100)]	O94913 [1512-1522]	PCF11	0.39039	0.377393	0.384739	0.387889	0.381695	0.353434	0.362078	0.356191	0.388179
O94913	[K].TENDTVESV.[-]	1xTMT6plex [N-Term]; 1xPhospho [S8(100)]	O94913 1xPhospho [S1554(100)]	O94913 [1547-1555]	PCF11	0.255376	0.287921	0.282727	0.28261	0.274266	0.262259	0.285609	0.274447	0.30657
O94915	[K].TYGGDTGSPEISFTK.[I]	1xTMT6plex [K15]; 1xTMT6plex [N-Term]; 1xPhospho [S8(100)]	O94915 1xPhospho [S2272(100)]	O94915 [2265-2279]	FRYL	0.324236	0.310555	0.31195	0.315922	0.317145	0.277711	0.307949	0.288146	0.304631
O94915	[R].SNTLDIMDGR.[I]	1xOxidation [M7]; 1xTMT6plex [N-Term]; 1xPhospho [T3(100)]	O94915 1xPhospho [T1959(100)]	O94915 [1957-1966]	FRYL	0.394859	0.40634	0.386519	0.379081	0.379386	0.347455	0.323748	0.340652	0.376894
O94915	[R].INHSSSLAR.[T]	1xTMT6plex [N-Term]; 1xPhospho [S6(100)]	O94915 1xPhospho [S1972(100)]	O94915 [1967-1975]	FRYL	0.516912	0.524835	0.502788	0.507737	0.51423	0.524712	0.441922	0.455549	0.519115
O94915	[R].STSSTSSGSNSNALVPVSWK.[R]	1xTMT6plex [K20]; 1xTMT6plex [N-Term]; 2xPhospho [S11(98.8); T/S]	O94915 2xPhospho [S2340(98.8); T/S]	O94915 [2330-2349]	FRYL	0.239691	0.236941	0.237653	0.270191	0.28154	0.248631	0.23289	0.192395	0.18059
O94915	[R].INHSSSLAR.[T]	1xDeamidated [N2]; 1xTMT6plex [N-Term]; 1xPhospho [S6(99.3)]	O94915 1xPhospho [S1972(99.3)]	O94915 [1967-1975]	FRYL	0.279282	0.281258	0.260013	0.259932	0.286961	0.273747	0.200367	0.184168	0.261106
O94915	[R].SNTLDIMDGR.[I]	1xTMT6plex [N-Term]; 1xPhospho [T3(100)]	O94915 1xPhospho [T1959(100)]	O94915 [1957-1966]	FRYL	0.530213	0.512101	0.503484	0.512217	0.515941	0.50118	0.456844	0.482582	0.51766
O94916-5	[K].QLTSNTVQQHPSTPK.[R]	1xTMT6plex [K15]; 1xTMT6plex [N-Term]; 1xPhospho [T13(100)]	O94916-5 1xPhospho [T153(100)]	O94916-5 [141-155]	NFAT5	0.712367	0.72641	0.690527	0.721579	0.734618	0.702612	0.669298	0.626619	0.712715
O94921	[R].TLSESFSR.[I]	1xTMT6plex [N-Term]; 1xPhospho [S3(100)]	O94921 1xPhospho [S24(100)]	O94921 [22-29]	CDK14	0.453907	0.48728	0.41729	0.389956	0.464171	0.476207	0.496471	0.497928	0.64045
O94921	[R].RHSSPSSPTSPK.[F]	1xTMT6plex [K12]; 1xTMT6plex [N-Term]; 1xPhospho [S3(99.8)]	O94921 1xPhospho [S119(99.8)]	O94921 [117-128]	CDK14	0.426314	0.429287	0.388523	0.433792	0.370125	0.410393	0.457997	0.379319	0.424352
O94921	[R].HSSPSSPTSPK.[F]	1xTMT6plex [K11]; 1xTMT6plex [N-Term]; 1xPhospho [S6(99.6)]	O94921 1xPhospho [S123(99.6)]	O94921 [118-128]	CDK14	0.718546	0.70642	0.706167	0.724638	0.711045	0.672071	0.686142	0.680655	0.688569
O94923	[K].QQSEEAFPQEQQK.[A]	1xTMT6plex [K13]; 1xTMT6plex [N-Term]; 1xPhospho [S3(100)]	O94923 1xPhospho [S73(100)]	O94923 [71-83]	GLCE	0.502805	0.454048	0.458149	0.465489	0.47446	0.465857	0.401307	0.420818	0.461017
O94964-2	[R].APSPTSSAGEEGTK.[K]	1xTMT6plex [K14]; 1xTMT6plex [N-Term]; 1xPhospho [S3(100)]	O94964-2 1xPhospho [S1541(100)]	O94964-2 [1539-1552]	SOGA1	0.417786	0.424495	0.446383	0.461722	0.418644	0.434221	0.394695	0.409116	0.397875
O94964-2	[R].VYYSPPVAR.[R]	1xTMT6plex [N-Term]; 1xPhospho [S4(100)]	O94964-2 1xPhospho [S1255(100)]	O94964-2 [1252-1260]	SOGA1	0.591344	0.574346	0.582389	0.570783	0.567823	0.556162	0.511727	0.522873	0.52724
O94967-4	[R].RPQSADAYMTR.[S]	1xTMT6plex [N-Term]; 1xPhospho [S4(100)]	O94967-4 1xPhospho [S311(100)]	O94967-4 [308-318]	WDR47	0.356458	0.351821	0.372736	0.366373	0.373751	0.387129	0.350618	0.362999	0.349664
O94986	[R].NVSPEFVPCEGEGGFGLHK.[K]	1xCarbamidomethyl [C9]; 1xTMT6plex [K19]; 1xTMT6plex [N-Term]; 1xPhospho [S3(100)]	O94986 1xPhospho [S1461(100)]	O94986 [1459-1477]	CEP152	0.472776	0.499528	0.487469	0.47746	0.492202	0.431822	0.455576	0.506324	0.483036
O94988	[R].ANTIPIIGSPSSK.[R]	1xTMT6plex [K13]; 1xTMT6plex [N-Term]; 1xPhospho [S/T]	NA	O94988 [848-860]	FAM13A	0.575293	0.551936	0.600323	0.568132	0.562238	0.509397	0.463385	0.42848	0.506132
O95071	[R].RISQSQPVR.[G]	1xDeamidated [Q4]; 1xTMT6plex [N-Term]; 1xPhospho [S3(100)]	O95071 1xPhospho [S1549(100)]	O95071 [1547-1555]	UBR5	0.334812	0.334299	0.316712	0.315676	0.318298	0.344548	0.307033	0.332004	0.317729
O95071	[R].RISQSQPVR.[G]	1xTMT6plex [N-Term]; 1xPhospho [S3(100)]	O95071 1xPhospho [S1549(100)]	O95071 [1547-1555]	UBR5	0.4573	0.451138	0.447832	0.441035	0.458523	0.441947	0.436974	0.435797	0.438853
O95104	[K].TTPTQPSEQK.[A]	1xDeamidated [Q5]; 1xTMT6plex [K10]; 1xTMT6plex [N-Term]; 1xPhospho [T/S]	NA	O95104 [236-245]	SCAF4	0.436444	0.43256	0.440788	0.444881	0.432276	0.40246	0.433713	0.425953	0.434477
O95104	[K].TTPTQPSEQK.[A]	2xDeamidated [Q5; Q9]; 1xTMT6plex [K10]; 1xTMT6plex [N-Term]; 1xPhospho [T/S]	NA	O95104 [236-245]	SCAF4	0.330869	0.308658	0.342509	0.345143	0.329722	0.308529	0.333773	0.319104	0.276052
O95104	[K].TTPTQPSEQK.[A]	1xTMT6plex [K10]; 1xTMT6plex [N-Term]; 1xPhospho [T1(99.7)]	O95104 1xPhospho [T236(99.7)]	O95104 [236-245]	SCAF4	0.570965	0.568453	0.566923	0.56996	0.562085	0.538254	0.547319	0.544496	0.552705
O95149	[K].GSSHSPDHPGCLMEN.[-]	1xCarbamidomethyl [C11]; 1xTMT6plex [N-Term]; 1xPhospho [S5(100)]	O95149 1xPhospho [S350(100)]	O95149 [346-360]	SNUPN	0.364099	0.355598	0.374919	0.327382	0.363721	0.345067	0.307415	0.319087	0.294916
O95155-4	[R].SQSMDIDGVSCEK.[S]	1xCarbamidomethyl [C11]; 1xOxidation [M4]; 1xTMT6plex [K13]; 1xTMT6plex [N-Term]; 1xPhospho [S3(100)]	O95155-4 1xPhospho [S105(100)]	O95155-4 [103-115]	UBE4B	0.502684	0.504759	0.503014	0.487457	0.506146	0.507136	0.498878	0.492832	0.50518
O95155-4	[R].SQSMDIDGVSCEK.[S]	1xCarbamidomethyl [C11]; 1xTMT6plex [K13]; 1xTMT6plex [N-Term]; 1xPhospho [S3(100)]	O95155-4 1xPhospho [S105(100)]	O95155-4 [103-115]	UBE4B	0.609485	0.592671	0.60753	0.587684	0.580952	0.600614	0.592383	0.604498	0.603819
O95183	[R].SDQLLDMSSTFNK.[T]	1xTMT6plex [K13]; 1xTMT6plex [N-Term]; 1xPhospho [T10(100)]	O95183 1xPhospho [T50(100)]	O95183 [41-53]	VAMP5	0.363563	0.363859	0.368707	0.347333	0.338574	0.349686	0.339453	0.295825	0.372038
O95208-2	[R].GSSQPNLSTSHSEQEYGK.[A]	1xTMT6plex [K18]; 1xTMT6plex [N-Term]; 2xPhospho [S3(99.4); S12(100)]	O95208-2 2xPhospho [S173(99.4); S182(100)]	O95208-2 [171-188]	EPN2	0.33543	0.312303	0.301239	0.326026	0.311996	0.288119	0.279424	0.302392	0.331697
O95208-2	[R].GSSQPNLSTSHSEQEYGK.[A]	1xTMT6plex [K18]; 1xTMT6plex [N-Term]; 1xPhospho [S3(99.7)]	O95208-2 1xPhospho [S173(99.7)]	O95208-2 [171-188]	EPN2	0.625011	0.615175	0.634158	0.624491	0.609078	0.606346	0.596519	0.587056	0.608115
O95208-2	[K].AGGSPASYHGSTSPR.[V]	1xTMT6plex [N-Term]; 1xPhospho [S4(100)]	O95208-2 1xPhospho [S192(100)]	O95208-2 [189-203]	EPN2	0.516163	0.538162	0.521901	0.515588	0.527262	0.511859	0.531466	0.512126	0.48823
O95208-2	[K].AGGSPASYHGSTSPR.[V]	1xTMT6plex [N-Term]; 2xPhospho [S4(100); S7(100)]	O95208-2 2xPhospho [S192(100); S195(100)]	O95208-2 [189-203]	EPN2	0.445907	0.453404	0.435442	0.46476	0.456083	0.438009	0.437536	0.445886	0.468773
O95208-2	[R].GSSQPNLSTSHSEQEYGK.[A]	1xDeamidated [Q/N]; 1xTMT6plex [K18]; 1xTMT6plex [N-Term]; 1xPhospho [S/T/Y]	NA	O95208-2 [171-188]	EPN2	0.309836	0.316072	0.29589	0.332635	0.265907	0.25224	0.267979	0.288607	0.294475
O95210	[R].HSSWGDVGVGGSLK.[A]	1xTMT6plex [K14]; 1xTMT6plex [N-Term]; 1xPhospho [S]	NA	O95210 [209-222]	STBD1	0.44807	0.434238	0.438196	0.47942	0.450416	0.437821	0.446733	0.452356	0.448207
O95235	[K].EHSLQVSPSLEK.[G]	1xTMT6plex [K12]; 1xTMT6plex [N-Term]; 1xPhospho [S7(100)]	O95235 1xPhospho [S532(100)]	O95235 [526-537]	KIF20A	0.40717	0.389664	0.400572	0.388326	0.361694	0.373074	0.284912	0.255059	0.268156
O95239	[K].NQSLVEENEK.[L]	1xTMT6plex [K10]; 1xTMT6plex [N-Term]; 1xPhospho [S3(100)]	O95239 1xPhospho [S394(100)]	O95239 [392-401]	KIF4A	0.446682	0.419553	0.447527	0.42228	0.391846	0.375514	0.370605	0.36579	0.373436
O95248-4	[K].YNPPSWEHR.[G]	1xTMT6plex [N-Term]; 1xPhospho [S5(100)]	O95248-4 1xPhospho [S1077(100)]	O95248-4 [1073-1081]	SBF1	0.260604	0.27601	0.269817	0.285508	0.293989	0.290434	0.281532	0.219717	0.30685
O95248-4	[R].LGLGTLSSSLSR.[A]	1xTMT6plex [N-Term]; 1xPhospho [T5(100)]	O95248-4 1xPhospho [T1137(100)]	O95248-4 [1133-1144]	SBF1	0.425553	0.440209	0.434302	0.39264	0.391584	0.41218	0.373917	0.393465	0.414092
O95248-4	[R].TISLGAGDR.[Q]	1xTMT6plex [N-Term]; 1xPhospho [S3(100)]	O95248-4 1xPhospho [S187(100)]	O95248-4 [185-193]	SBF1	0.374872	0.371118	0.37215	0.394366	0.384285	0.38328	0.383016	0.399833	0.410191
O95251	[R].LSQSSQDSSPVR.[N]	1xTMT6plex [N-Term]; 2xPhospho [S]	NA	O95251 [49-60]	KAT7	0.27235	0.280746	0.282508	0.303042	0.307802	0.325477	0.313527	0.288707	0.293063
O95251	[R].SQQQPTPVTPK.[K]	2xDeamidated [Q3; Q]; 1xTMT6plex [K11]; 1xTMT6plex [N-Term]; 1xPhospho [T9(100)]	O95251 1xPhospho [T88(100)]	O95251 [80-90]	KAT7	0.30692	0.286663	0.289343	0.31128	0.297858	0.274599	0.269271	0.264571	0.321111
O95251	[R].LSQSSQDSSPVR.[N]	1xTMT6plex [N-Term]; 1xPhospho [S9(100)]	O95251 1xPhospho [S57(100)]	O95251 [49-60]	KAT7	0.357352	0.317667	0.353259	0.317474	0.366281	0.322651	0.310278	0.290673	0.318048
O95251	[R].SSGSETEQVVDFSDR.[EG]	1xTMT6plex [N-Term]; 1xPhospho [S4(100)]	O95251 1xPhospho [S102(100)]	O95251 [99-113]	KAT7	0.288019	0.299393	0.275244	0.302186	0.304582	0.282953	0.263273	0.251703	0.195385
O95251	[K].DSGSDLSHRPK.[R]	1xTMT6plex [K11]; 1xTMT6plex [N-Term]; 1xPhospho [S4(100)]	O95251 1xPhospho [S164(100)]	O95251 [161-171]	KAT7	0.482579	0.479053	0.472239	0.481774	0.475784	0.436551	0.420681	0.453322	0.417537
O95251	[R].SQQQPTPVTPK.[K]	1xTMT6plex [K11]; 1xTMT6plex [N-Term]; 1xPhospho [T9(100)]	O95251 1xPhospho [T88(100)]	O95251 [80-90]	KAT7	0.509771	0.511009	0.498789	0.509499	0.505813	0.45182	0.376892	0.364723	0.414852
O95292	[K].SLSSSLDDTEVK.[K]	1xTMT6plex [K12]; 1xTMT6plex [N-Term]; 2xPhospho [S1(100); S4(99.2)]	O95292 2xPhospho [S156(100); S159(99.2)]	O95292 [156-167]	VAPB	0.327216	0.325367	0.32954	0.318413	0.338302	0.322416	0.294732	0.280238	0.331897
O95292	[K].TETPIVSK.[S]	1xTMT6plex [K8]; 1xTMT6plex [N-Term]; 1xPhospho [T3(100)]	O95292 1xPhospho [T150(100)]	O95292 [148-155]	VAPB	0.369377	0.36827	0.363764	0.344523	0.324233	0.325456	0.276324	0.24747	0.295884
O95292	[K].IISTTASK.[T]	1xTMT6plex [K8]; 1xTMT6plex [N-Term]; 1xPhospho [T5(100)]	O95292 1xPhospho [T144(100)]	O95292 [140-147]	VAPB	0.313528	0.3158	0.315814	0.304213	0.316685	0.317147	0.257436	0.300596	0.342639
O95292	[K].SLSSSLDDTEVKK.[V]	2xTMT6plex [K12; K13]; 1xTMT6plex [N-Term]; 1xPhospho [S5(99.7)]	O95292 1xPhospho [S160(99.7)]	O95292 [156-168]	VAPB	0.440445	0.418136	0.417659	0.424792	0.421066	0.411018	0.395514	0.413688	0.389842
O95292	[K].SLSSSLDDTEVK.[K]	1xTMT6plex [K12]; 1xTMT6plex [N-Term]; 1xPhospho [S3(99.6)]	O95292 1xPhospho [S158(99.6)]	O95292 [156-167]	VAPB	0.524345	0.52521	0.52508	0.536635	0.543509	0.533006	0.500709	0.51303	0.503064
O95295	[R].AMLDSGIYPPGSPGK.[-]	1xOxidation [M2]; 1xTMT6plex [K15]; 1xTMT6plex [N-Term]; 1xPhospho [S12(100)]	O95295 1xPhospho [S133(100)]	O95295 [122-136]	SNAPIN	0.492188	0.494213	0.488111	0.510811	0.496251	0.45807	0.428748	0.429968	0.435271
O95295	[R].AMLDSGIYPPGSPGK.[-]	1xTMT6plex [K15]; 1xTMT6plex [N-Term]; 1xPhospho [S12(100)]	O95295 1xPhospho [S133(100)]	O95295 [122-136]	SNAPIN	0.455499	0.456493	0.43916	0.446311	0.436823	0.411556	0.406007	0.406531	0.441095
O95297	[K].SESVVYADIR.[K]	1xTMT6plex [N-Term]; 1xPhospho [S3(100)]	O95297 1xPhospho [S260(100)]	O95297 [258-267]	MPZL1	0.563222	0.5751	0.56961	0.554147	0.54545	0.563834	0.454996	0.486911	0.630306
O95297	[R].DYTGCSTSESLSPVK.[Q]	1xCarbamidomethyl [C5]; 1xTMT6plex [K15]; 1xTMT6plex [N-Term]; 1xPhospho [S10(99.2)]	O95297 1xPhospho [S208(99.2)]	O95297 [199-213]	MPZL1	0.324979	0.363904	0.349916	0.297819	0.341516	0.341592	0.325645	0.366035	0.442775
O95297	[K].SPSDTEGLVK.[S]	1xTMT6plex [K10]; 1xTMT6plex [N-Term]; 1xPhospho [S3(99.8)]	O95297 1xPhospho [S221(99.8)]	O95297 [219-228]	MPZL1	0.474673	0.474677	0.464993	0.527227	0.507965	0.514745	0.504338	0.508053	0.497446
O95297	[R].KSPSDTEGLVK.[S]	2xTMT6plex [K1; K11]; 1xTMT6plex [N-Term]; 1xPhospho [S4(100)]	O95297 1xPhospho [S221(100)]	O95297 [218-228]	MPZL1	0.688267	0.681298	0.680745	0.711873	0.710117	0.699873	0.691691	0.699896	0.70037
O95340-2	[R].HNEFDFISGTR.[M]	1xTMT6plex [N-Term]; 1xPhospho [T10(99.7)]	O95340-2 1xPhospho [T584(99.7)]	O95340-2 [575-585]	PAPSS2	0.297203	0.279834	0.275393	0.254287	0.282407	0.276245	0.276164	0.286955	0.281037
O95359	[K].LDNTPASPPR.[S]	1xTMT6plex [N-Term]; 1xPhospho [S7(100)]	O95359 1xPhospho [S2317(100)]	O95359 [2311-2320]	TACC2	0.451277	0.472088	0.436541	0.465532	0.471987	0.442306	0.479207	0.472717	0.475525
O95365	[K].DEDEDEDVASPDGLGR.[L]	1xTMT6plex [N-Term]; 1xPhospho [S10(100)]	O95365 1xPhospho [S549(100)]	O95365 [540-555]	ZBTB7A	0.600577	0.56781	0.604449	0.61386	0.584699	0.515123	0.581724	0.580548	0.580695
O95365	[R].GGAPDPSPGATATPGAPAQPSSPDAR.[R]	1xDeamidated [Q19]; 1xTMT6plex [N-Term]; 1xPhospho [S22(100)]	O95365 1xPhospho [S526(100)]	O95365 [505-530]	ZBTB7A	0.47991	0.477961	0.482	0.4899	0.482686	0.411153	0.452357	0.462971	0.478972
O95365	[R].AGAAAGDSDEESRADDK.[G]	1xTMT6plex [K17]; 1xTMT6plex [N-Term]; 1xPhospho [S8(100)]	O95365 1xPhospho [S337(100)]	O95365 [330-346]	ZBTB7A	0.785243	0.759195	0.779074	0.786245	0.766851	0.714828	0.781938	0.769757	0.771994
O95391	[K].LVEQANSPK.[H]	1xDeamidated [N/Q]; 1xTMT6plex [K9]; 1xTMT6plex [N-Term]; 1xPhospho [S7(100)]	O95391 1xPhospho [S215(100)]	O95391 [209-217]	SLU7	0.539869	0.525748	0.535663	0.546509	0.535229	0.498516	0.526615	0.515074	0.532234
O95391	[K].LVEQANSPK.[H]	1xTMT6plex [K9]; 1xTMT6plex [N-Term]; 1xPhospho [S7(100)]	O95391 1xPhospho [S215(100)]	O95391 [209-217]	SLU7	0.660053	0.644927	0.646997	0.667144	0.642852	0.612111	0.641487	0.640428	0.639427
O95394-4	[K].STIGVMVTASHNPEEDNGVK.[L]	1xOxidation [M6]; 1xTMT6plex [K20]; 1xTMT6plex [N-Term]; 1xPhospho [S10(99.7)]	O95394-4 1xPhospho [S92(99.7)]	O95394-4 [83-102]	PGM3	0.359802	0.317953	0.337336	0.226965	0.277085	0.280954	0.351569	0.340474	0.386836
O95394-4	[K].STIGVMVTASHNPEEDNGVK.[L]	1xDeamidated [N17]; 1xTMT6plex [K20]; 1xTMT6plex [N-Term]; 1xPhospho [S10(100)]	O95394-4 1xPhospho [S92(100)]	O95394-4 [83-102]	PGM3	0.638846	0.615854	0.62194	0.5252	0.562154	0.54812	0.639375	0.63612	0.652336
O95394-4	[K].STIGVMVTASHNPEEDNGVK.[L]	1xDeamidated [N]; 1xOxidation [M6]; 1xTMT6plex [K20]; 1xTMT6plex [N-Term]; 1xPhospho [S10(100)]	O95394-4 1xPhospho [S92(100)]	O95394-4 [83-102]	PGM3	0.471006	0.462649	0.450914	0.358915	0.406008	0.374904	0.468983	0.463511	0.481935
O95394-4	[K].STIGVMVTASHNPEEDNGVK.[L]	1xTMT6plex [K20]; 1xTMT6plex [N-Term]; 1xPhospho [S10(99.6)]	O95394-4 1xPhospho [S92(99.6)]	O95394-4 [83-102]	PGM3	0.50445	0.490029	0.488937	0.401454	0.435188	0.439278	0.514817	0.521704	0.537136
O95394-4	[K].STIGVMVTASHNPEEDNGVK.[L]	2xDeamidated [N12; N17]; 1xOxidation [M6]; 1xTMT6plex [K20]; 1xTMT6plex [N-Term]; 1xPhospho [S10(99.5)]	O95394-4 1xPhospho [S92(99.5)]	O95394-4 [83-102]	PGM3	0.431275	0.417394	0.419338	0.39844	0.407798	0.389246	0.443713	0.427968	0.449674
O95394-4	[K].STIGVMVTASHNPEEDNGVK.[L]	2xDeamidated [N12; N17]; 1xTMT6plex [K20]; 1xTMT6plex [N-Term]; 1xPhospho [T/S]	NA	O95394-4 [83-102]	PGM3	0.36579	0.359838	0.355124	0.297247	0.318349	0.314369	0.365002	0.355952	0.373177
O95400	[K].HSLDSDEEEDDDDGGSSK.[Y]	1xTMT6plex [K18]; 1xTMT6plex [N-Term]; 1xPhospho [S5(100)]	O95400 1xPhospho [S49(100)]	O95400 [45-62]	CD2BP2	0.532181	0.511554	0.528639	0.543809	0.53128	0.481905	0.537934	0.531318	0.537405
O95400	[R].KGPGQPSSPQR.[L]	1xDeamidated [Q]; 1xTMT6plex [K1]; 1xTMT6plex [N-Term]; 1xPhospho [S8(99.6)]	O95400 1xPhospho [S195(99.7)]	O95400 [188-198]	CD2BP2	0.635494	0.625083	0.638745	0.63037	0.628823	0.60518	0.622068	0.610583	0.608139
O95400	[K].GPGQPSSPQR.[L]	1xTMT6plex [N-Term]; 1xPhospho [S7(99.7)]	O95400 1xPhospho [S195(99.7)]	O95400 [189-198]	CD2BP2	0.413846	0.373276	0.417806	0.389874	0.412834	0.406452	0.378071	0.391647	0.368728
O95400	[R].KGPGQPSSPQR.[L]	2xDeamidated [Q5; Q10]; 1xTMT6plex [K1]; 1xTMT6plex [N-Term]; 1xPhospho [S8(99.5)]	O95400 1xPhospho [S195(99.5)]	O95400 [188-198]	CD2BP2	0.370513	0.348505	0.359573	0.371652	0.387419	0.344067	0.379634	0.356471	0.345197
O95400	[R].KGPGQPSSPQR.[L]	1xTMT6plex [K1]; 1xTMT6plex [N-Term]; 1xPhospho [S8(100)]	O95400 1xPhospho [S195(100)]	O95400 [188-198]	CD2BP2	0.698585	0.699809	0.698202	0.697073	0.691888	0.674566	0.673834	0.672299	0.666126
O95402	[R].AGFSPDSSK.[A]	1xTMT6plex [K9]; 1xTMT6plex [N-Term]; 1xPhospho [S4(100)]	O95402 1xPhospho [S373(100)]	O95402 [370-378]	MED26	0.743065	0.726137	0.720401	0.694966	0.713191	0.67294	0.636083	0.610224	0.650648
O95402	[R].ADSPVHMEQQSR.[T]	1xTMT6plex [N-Term]; 1xPhospho [S3(100)]	O95402 1xPhospho [S447(100)]	O95402 [445-456]	MED26	0.72634	0.69056	0.715785	0.698742	0.702654	0.680753	0.674502	0.688562	0.67245
O95429	[R].SSGNSPTPVSR.[W]	1xTMT6plex [N-Term]; 1xPhospho [S5(100)]	O95429 1xPhospho [S179(100)]	O95429 [175-185]	BAG4	0.496805	0.577084	0.531381	0.519191	0.587822	0.538797	0.490094	0.453686	0.510541
O95453	[K].ELSPAGSISK.[N]	1xTMT6plex [K10]; 1xTMT6plex [N-Term]; 1xPhospho [S3(100)]	O95453 1xPhospho [S619(100)]	O95453 [617-626]	PARN	0.412682	0.404372	0.390134	0.387501	0.393061	0.382495	0.351876	0.366639	0.366187
O95453	[R].NNSFTAPSTVGK.[R]	1xTMT6plex [K12]; 1xTMT6plex [N-Term]; 1xPhospho [S3(100)]	O95453 1xPhospho [S557(100)]	O95453 [555-566]	PARN	0.328938	0.307827	0.318273	0.353274	0.323777	0.307185	0.265656	0.30881	0.349611
O95453	[K].NSPATLFEVPDTW.[-]	1xTMT6plex [N-Term]; 1xPhospho [S2(100)]	O95453 1xPhospho [S628(100)]	O95453 [627-639]	PARN	0.388724	0.36211	0.373932	0.373485	0.341554	0.31221	0.239347	0.306885	0.324137
O95453	[K].KELSPAGSISK.[N]	2xTMT6plex [K1; K11]; 1xTMT6plex [N-Term]; 1xPhospho [S4(100)]	O95453 1xPhospho [S619(100)]	O95453 [616-626]	PARN	0.728821	0.726369	0.721752	0.734536	0.72576	0.70772	0.679895	0.695548	0.716848
O95470	[K].ALPSQGLSSSAVLEK.[L]	1xTMT6plex [K15]; 1xTMT6plex [N-Term]; 1xPhospho [S10(99.7)]	O95470 1xPhospho [S124(99.7)]	O95470 [115-129]	SGPL1	0.232193	0.250317	0.245659	0.276395	0.233835	0.212584	0.231523	0.256684	0.265945
O95490-6	[R].GNSDGYIIPINK.[E]	1xDeamidated [N2]; 1xTMT6plex [K12]; 1xTMT6plex [N-Term]; 1xPhospho [S3(100)]	O95490-6 1xPhospho [S1445(100)]	O95490-6 [1443-1454]	LPHN2	0.526213	0.538331	0.51068	0.517498	0.511051	0.499828	0.450226	0.458316	0.502256
O95544-2	[R].SLSASPALGSTK.[E]	1xTMT6plex [K12]; 1xTMT6plex [N-Term]; 1xPhospho [S1(100)]	O95544-2 1xPhospho [S46(100)]	O95544-2 [46-57]	NADK	0.859299	0.876083	0.848041	0.833203	0.836944	0.857328	0.8078	0.835451	0.899852
O95613	[R].RESEVLDLK.[E]	1xTMT6plex [K9]; 1xTMT6plex [N-Term]; 1xPhospho [S3(100)]	O95613 1xPhospho [S1653(100)]	O95613 [1651-1659]	PCNT	0.445261	0.430027	0.448802	0.458676	0.458476	0.441156	0.4503	0.439265	0.443483
O95613	[K].GSAVDASVQEESPVTK.[E]	1xTMT6plex [K16]; 1xTMT6plex [N-Term]; 1xPhospho [S2(100)]	O95613 1xPhospho [S44(100)]	O95613 [43-58]	PCNT	0.189483	0.234716	0.218685	0.231551	0.270739	0.276075	0.25941	0.267361	0.279738
O95613	[K].NWDSLIPDEMPDSPIQEK.[S]	1xDeamidated [N/Q]; 1xTMT6plex [K18]; 1xTMT6plex [N-Term]; 1xPhospho [S13(100)]	O95613 1xPhospho [S2177(100)]	O95613 [2165-2182]	PCNT	0.269204	0.242144	0.228321	0.267758	0.26461	0.246876	0.290301	0.254641	0.283391
O95613	[R].LAAAASPHSGGR.[A]	1xTMT6plex [N-Term]; 1xPhospho [S6(100)]	O95613 1xPhospho [S3274(100)]	O95613 [3269-3280]	PCNT	0.398851	0.399066	0.405326	0.405699	0.400557	0.411362	0.397242	0.39093	0.3801
O95671	[R].VVLASASPR.[R]	1xTMT6plex [N-Term]; 1xPhospho [S7(100)]	O95671 1xPhospho [S21(100)]	O95671 [15-23]	ASMTL	0.526442	0.533854	0.520992	0.5241	0.508204	0.512321	0.476488	0.490299	0.506994
O95674	[K].VDGETASDSESR.[A]	1xTMT6plex [N-Term]; 1xPhospho [S7(100)]	O95674 1xPhospho [S33(100)]	O95674 [27-38]	CDS2	0.656294	0.662185	0.667124	0.653303	0.655315	0.640823	0.652063	0.646347	0.6517
O95674	[R].VAHEPVAPPEDKESESEAK.[V]	2xTMT6plex [K12; K19]; 1xTMT6plex [N-Term]; 1xPhospho [S14(99.7)]	O95674 1xPhospho [S21(99.7)]	O95674 [8-26]	CDS2	0.490998	0.449955	0.471078	0.505771	0.462792	0.415723	0.497011	0.493103	0.501763
O95684	[K].TSAQTTPSK.[KI]	1xTMT6plex [K9]; 1xTMT6plex [N-Term]; 2xPhospho [T1(100); T6(100)]	O95684 2xPhospho [T165(100); T170(100)]	O95684 [165-173]	FGFR1OP	0.366091	0.366823	0.398045	0.416904	0.37896	0.34743	0.358671	0.311866	0.323555
O95714	[K].DEDHCSSPGGTPASK.[S]	1xCarbamidomethyl [C5]; 1xTMT6plex [K15]; 1xTMT6plex [N-Term]; 1xPhospho [S/T]	NA	O95714 [1360-1374]	HERC2	0.396606	0.365184	0.394158	0.399341	0.378268	0.33942	0.393034	0.373436	0.376458
O95721	[K].VGVASSEELAR.[Q]	1xTMT6plex [N-Term]; 1xPhospho [S5(99.7)]	O95721 1xPhospho [S77(99.7)]	O95721 [73-83]	SNAP29	0.30538	0.293489	0.300258	0.311998	0.351168	0.3148	0.261646	0.257546	0.26421
O95747	[K].TAQALSSGSGSQETK.[I]	1xDeamidated [Q]; 1xTMT6plex [K15]; 1xTMT6plex [N-Term]; 1xPhospho [S11(99.8)]	O95747 1xPhospho [S427(99.8)]	O95747 [417-431]	OXSR1	0.286425	0.247028	0.278497	0.273342	0.268505	0.283714	0.26305	0.263777	0.251309
O95747	[K].TAQALSSGSGSQETK.[I]	1xTMT6plex [K15]; 1xTMT6plex [N-Term]; 1xPhospho [S11(100)]	O95747 1xPhospho [S427(100)]	O95747 [417-431]	OXSR1	0.238515	0.266762	0.269862	0.287308	0.229749	0.227911	0.25203	0.247345	0.219236
O95747	[K].TEDGGWEWSDDEFDEESEEGK.[A]	1xTMT6plex [K21]; 1xTMT6plex [N-Term]; 1xPhospho [S9(100)]	O95747 1xPhospho [S339(100)]	O95747 [331-351]	OXSR1	0.512537	0.501462	0.503088	0.502646	0.496865	0.471542	0.507717	0.518997	0.505015
O95758-4	[R].DRPPCSPSR.[V]	1xCarbamidomethyl [C5]; 1xTMT6plex [N-Term]; 1xPhospho [S6(100)]	O95758-4 1xPhospho [S62(100)]	O95758-4 [57-65]	PTBP3	0.409266	0.396707	0.381618	0.399051	0.382101	0.388532	0.413843	0.358852	0.375694
O95772	[R].LLIVQDASER.[A]	1xTMT6plex [N-Term]; 1xPhospho [S8(100)]	O95772 1xPhospho [S193(100)]	O95772 [186-195]	STARD3NL	0.367578	0.318605	0.324295	0.353962	0.321242	0.321395	0.3096	0.301081	0.334843
O95793	[K].VTFFEPGSGDENGTSNK.[E]	1xDeamidated [N12]; 1xTMT6plex [K17]; 1xTMT6plex [N-Term]; 1xPhospho [S8(100)]	O95793 1xPhospho [S390(100)]	O95793 [383-399]	STAU1	0.425208	0.424258	0.428852	0.439293	0.429022	0.426504	0.414149	0.425975	0.435298
O95793	[R].LEVNGRESEEENLNK.[S]	1xDeamidated [N4]; 1xTMT6plex [K15]; 1xTMT6plex [N-Term]; 1xPhospho [S8(100)]	O95793 1xPhospho [S176(100)]	O95793 [169-183]	STAU1	0.507475	0.513224	0.510255	0.520094	0.521466	0.499543	0.506859	0.521049	0.511566
O95816	[R].QISDGEREELNLTANR.[L]	1xTMT6plex [N-Term]; 1xPhospho [S3(100)]	O95816 1xPhospho [S73(100)]	O95816 [71-86]	BAG2	0.414473	0.427097	0.416512	0.396112	0.444181	0.429493	0.409259	0.430107	0.408058
O95817	[R].SSTPLHSPSPIR.[V]	1xTMT6plex [N-Term]; 1xPhospho [S7(100)]	O95817 1xPhospho [S289(100)]	O95817 [283-294]	BAG3	0.461855	0.466262	0.452591	0.459898	0.43901	0.441639	0.412638	0.412547	0.43536
O95831	[K].AALSASEGEEVPQDK.[A]	1xTMT6plex [K15]; 1xTMT6plex [N-Term]; 1xPhospho [S4(100)]	O95831 1xPhospho [S116(100)]	O95831 [113-127]	AIFM1	0.233684	0.251421	0.25324	0.224025	0.223575	0.254802	0.35079	0.346329	0.290436
O95835	[K].QITTSPITVR.[K]	1xTMT6plex [N-Term]; 1xPhospho [S5(100)]	O95835 1xPhospho [S613(100)]	O95835 [609-618]	LATS1	0.549093	0.540484	0.533298	0.530801	0.506684	0.534207	0.523607	0.52718	0.501472
O95835	[R].SNSFNNPLGNR.[A]	1xTMT6plex [N-Term]; 1xPhospho [S3(100)]	O95835 1xPhospho [S464(100)]	O95835 [462-472]	LATS1	0.380453	0.393251	0.334085	0.29748	0.389139	0.317917	0.190658	0.24802	0.348193
O95835	[K].QITTSPITVR.[K]	1xDeamidated [Q1]; 1xTMT6plex [N-Term]; 1xPhospho [S5(99.2)]	O95835 1xPhospho [S613(99.2)]	O95835 [609-618]	LATS1	0.611093	0.610896	0.612387	0.595221	0.605341	0.601706	0.587772	0.607337	0.59739
O95835	[R].GTTPPPPSWEPNSQTK.[R]	1xTMT6plex [K16]; 1xTMT6plex [N-Term]; 1xPhospho [T/S]	NA	O95835 [260-275]	LATS1	0.321474	0.330786	0.352551	0.390054	0.303937	0.313711	0.280386	0.325878	0.299808
O95835	[K].KQITTSPITVR.[K]	1xTMT6plex [K1]; 1xTMT6plex [N-Term]; 1xPhospho [T/S]	NA	O95835 [608-618]	LATS1	0.596788	0.593554	0.594251	0.594847	0.591084	0.580127	0.567123	0.56762	0.546031
O95857	[R].SVNPNDTCLASCVK.[S]	2xCarbamidomethyl [C8; C12]; 1xTMT6plex [K14]; 1xTMT6plex [N-Term]; 1xPhospho [S11(100)]	O95857 1xPhospho [S143(100)]	O95857 [133-146]	TSPAN13	0.353032	0.358395	0.368599	0.346479	0.320636	0.374986	0.444565	0.409117	0.39515
O95873	[R].LEAGGASPK.[L]	1xTMT6plex [K9]; 1xTMT6plex [N-Term]; 1xPhospho [S7(100)]	O95873 1xPhospho [S112(100)]	O95873 [106-114]	C6orf47	0.446418	0.492431	0.492048	0.4137	0.437639	0.405086	0.395455	0.354148	0.379649
O95999	[R].SNSDESNFSEK.[L]	1xTMT6plex [K11]; 1xTMT6plex [N-Term]; 1xPhospho [S3(100)]	O95999 1xPhospho [S138(100)]	O95999 [136-146]	BCL10	0.716103	0.70613	0.720956	0.738312	0.709683	0.670073	0.716573	0.720997	0.704407
O96013	[K].SLVGTPYWMAPELISR.[L]	1xTMT6plex [N-Term]; 1xPhospho [S1(100)]	O96013 1xPhospho [S474(100)]	O96013 [474-489]	PAK4	0.253125	0.344094	0.302273	0.332454	0.343268	0.33729	0.296017	0.301998	0.307623
O96013	[K].SLVGTPYWMAPELISR.[L]	1xOxidation [M9]; 1xTMT6plex [N-Term]; 1xPhospho [S1(100)]	O96013 1xPhospho [S474(100)]	O96013 [474-489]	PAK4	0.416719	0.418505	0.433365	0.4338	0.434819	0.428091	0.416091	0.416995	0.42129
O96013	[K].RPLSGPDVGTPQPAGLASGAK.[L]	1xTMT6plex [K21]; 1xTMT6plex [N-Term]; 1xPhospho [S4(100)]	O96013 1xPhospho [S181(100)]	O96013 [178-198]	PAK4	0.289753	0.312164	0.321404	0.29523	0.334912	0.298729	0.273754	0.250093	0.323169
O96013	[K].LAAGRPFNTYPR.[A]	1xTMT6plex [N-Term]; 1xPhospho [T9(100)]	O96013 1xPhospho [T207(100)]	O96013 [199-210]	PAK4	0.361342	0.36187	0.369057	0.345976	0.337767	0.371078	0.322903	0.343235	0.351129
O96013	[R].FAGHSEAGGGSGDR.[R]	1xTMT6plex [N-Term]; 1xPhospho [S11(100)]	O96013 1xPhospho [S148(100)]	O96013 [138-151]	PAK4	0.496425	0.526881	0.520891	0.504757	0.503139	0.518946	0.470677	0.483084	0.521295
O96013	[K].LAAGRPFNTYPR.[A]	1xDeamidated [N8]; 1xTMT6plex [N-Term]; 1xPhospho [T9(100)]	O96013 1xPhospho [T207(100)]	O96013 [199-210]	PAK4	0.307415	0.305589	0.284764	0.290126	0.306824	0.31075	0.273754	0.24224	0.274437
O96018	[R].SPSGPPAMDLEGPR.[D]	1xTMT6plex [N-Term]; 1xPhospho [S1(100)]	O96018 1xPhospho [S9(100)]	O96018 [9-22]	APBA3	0.553204	0.514427	0.563929	0.524833	0.534534	0.514399	0.47014	0.444045	0.448224
O96019	[R].EGSPANWK.[R]	1xTMT6plex [K8]; 1xTMT6plex [N-Term]; 1xPhospho [S3(100)]	O96019 1xPhospho [S233(100)]	O96019 [231-238]	ACTL6A	0.355116	0.351988	0.342758	0.366917	0.364992	0.324523	0.337825	0.33453	0.328159
P00338-3	[K].DQLIYNLLK.[E]	1xTMT6plex [K9]; 1xTMT6plex [N-Term]; 1xPhospho [Y5(100)]	P00338-3 1xPhospho [Y39(100)]	P00338-3 [35-43]	LDHA	0.215749	0.192067	0.20623	0.208883	0.20291	0.188281	0.184896	0.218665	0.215909
P00338-3	[K].VTLTSEEEAR.[L]	1xTMT6plex [N-Term]; 1xPhospho [S5(99.7)]	P00338-3 1xPhospho [S339(99.7)]	P00338-3 [335-344]	LDHA	0.400495	0.382967	0.391263	0.386646	0.387691	0.377639	0.382379	0.377111	0.380638
P00338-3	[K].QVVESAYEVIK.[L]	1xTMT6plex [K11]; 1xTMT6plex [N-Term]; 1xPhospho [S/Y]	NA	P00338-3 [262-272]	LDHA	0.338439	0.32967	0.333854	0.33243	0.323075	0.320455	0.302888	0.307147	0.316497
P00387-3	[R].STPAITLESPDIKYPLR.[L]	1xTMT6plex [K13]; 1xTMT6plex [N-Term]; 1xPhospho [S9(99.4)]	P00387-3 1xPhospho [S71(99.4)]	P00387-3 [63-79]	CYB5R3	0.243984	0.235069	0.242612	0.249223	0.253095	0.215091	0.271851	0.236834	0.248998
P00387-3	[R].GPSGLLVYQGK.[G]	1xTMT6plex [K11]; 1xTMT6plex [N-Term]; 1xPhospho [S3(100)]	P00387-3 1xPhospho [S179(100)]	P00387-3 [177-187]	CYB5R3	0.240519	0.226496	0.261519	0.25937	0.243609	0.201213	0.236679	0.23021	0.236302
P00519-2	[K].GQGESDPLDHEPAVSPLLPR.[K]	1xTMT6plex [N-Term]; 1xPhospho [S15(100)]	P00519-2 1xPhospho [S588(100)]	P00519-2 [574-593]	ABL1	0.494267	0.503953	0.509225	0.510766	0.521645	0.505628	0.475621	0.473669	0.492023
P00519-2	[K].GSALGTPAAAEPVTPTSK.[A]	1xTMT6plex [K18]; 1xTMT6plex [N-Term]; 1xPhospho [T14(100)]	P00519-2 1xPhospho [T871(100)]	P00519-2 [858-875]	ABL1	0.33974	0.33569	0.343527	0.293154	0.346784	0.36131	0.237266	0.295267	0.292368
P00519-2	[R].SCSASCVPHGAK.[D]	2xCarbamidomethyl [C2; C6]; 1xTMT6plex [K12]; 1xTMT6plex [N-Term]; 1xPhospho [S3(100)]	P00519-2 1xPhospho [S737(100)]	P00519-2 [735-746]	ABL1	0.456357	0.458606	0.467289	0.476947	0.456479	0.452082	0.449666	0.460331	0.513139
P00519-2	[K].LYVSSESR.[F]	1xPhospho [Y2(100)]; 1xTMT6plex [N-Term]	P00519-2 1xPhospho [Y204(100)]	P00519-2 [203-210]	ABL1	0.439574	0.462046	0.469221	0.459055	0.452675	0.473524	0.467736	0.485823	0.511448
P00533	[K].EYHAEGGK.[V]	1xTMT6plex [K8]; 1xTMT6plex [N-Term]; 1xPhospho [Y2(100)]	P00533 1xPhospho [Y869(100)]	P00533 [868-875]	EGFR	0.346026	0.380787	0.355606	0.345675	0.364115	0.384444	0.246989	0.270658	0.272014
P00533	[R].ELVEPLTPSGEAPNQALLR.[I]	1xTMT6plex [N-Term]; 1xPhospho [T7(100)]	P00533 1xPhospho [T693(100)]	P00533 [687-705]	EGFR	0.444373	0.444114	0.436944	0.454657	0.474277	0.47612	0.430235	0.430088	0.43554
P00533	[R].ELVEPLTPSGEAPNQALLR.[I]	1xDeamidated [Q/N]; 1xTMT6plex [N-Term]; 1xPhospho [T7(100)]	P00533 1xPhospho [T693(100)]	P00533 [687-705]	EGFR	0.45679	0.467662	0.469371	0.474501	0.495319	0.497678	0.46	0.451421	0.453733
P00533	[R].MHLPSPTDSNFYR.[A]	1xTMT6plex [N-Term]; 1xPhospho [S5(100)]	P00533 1xPhospho [S991(100)]	P00533 [987-999]	EGFR	0.328958	0.352033	0.352205	0.350305	0.345211	0.336105	0.31723	0.318032	0.334111
P00533	[K].GSTAENAEYLR.[V]	1xTMT6plex [N-Term]; 1xPhospho [Y9(100)]	P00533 1xPhospho [Y1197(100)]	P00533 [1189-1199]	EGFR	0.271398	0.27425	0.24411	0.255702	0.209972	0.338446	0.124158	0.121865	0.151339
P00533	[K].GSHQISLDNPDYQQDFFPK.[E]	1xTMT6plex [K19]; 1xTMT6plex [N-Term]; 1xPhospho [S6(100)]	P00533 1xPhospho [S1166(100)]	P00533 [1161-1179]	EGFR	0.441117	0.44617	0.448454	0.429369	0.431176	0.449844	0.400002	0.416538	0.443094
P00558	[K].ALESPERPFLAILGGAK.[V]	1xTMT6plex [K17]; 1xTMT6plex [N-Term]; 1xPhospho [S4(100)]	P00558 1xPhospho [S203(100)]	P00558 [200-216]	PGK1	0.383005	0.377255	0.387674	0.374105	0.377059	0.379465	0.371969	0.368977	0.378735
P02452	[K].GLTGSPGSPGPDGK.[T]	1xTMT6plex [K14]; 1xTMT6plex [N-Term]; 1xPhospho [S8(100)]	P02452 1xPhospho [S546(100)]	P02452 [539-552]	COL1A1	0.452025	0.387749	0.43549	0.461	0.429842	0.377837	0.441532	0.395894	0.400682
P02511	[R].APSWFDTGLSEMR.[-L]	1xTMT6plex [N-Term]; 1xPhospho [S3(100)]	P02511 1xPhospho [S59(100)]	P02511 [57-69]	CRYAB	0.318968	0.322219	0.345096	0.345432	0.322474	0.385545	0.366191	0.381642	0.39901
P02545	[R].SGAQASSTPLSPTR.[I]	1xDeamidated [Q4]; 1xTMT6plex [N-Term]; 1xPhospho [S11(100)]	P02545 1xPhospho [S22(100)]	P02545 [12-25]	LMNA	0.452242	0.450077	0.450882	0.44423	0.446364	0.43947	0.421629	0.421776	0.435667
P02545	[R].ASSHSSQTQGGGSVTK.[K]	1xDeamidated [Q]; 1xTMT6plex [K16]; 1xTMT6plex [N-Term]; 1xPhospho [S13(100)]	P02545 1xPhospho [S414(100)]	P02545 [402-417]	LMNA	0.553803	0.555237	0.556365	0.560262	0.557283	0.560045	0.545675	0.547075	0.556861
P02545	[R].IDSLSAQLSQLQK.[Q]	1xTMT6plex [K13]; 1xTMT6plex [N-Term]; 1xPhospho [S3(100)]	P02545 1xPhospho [S301(100)]	P02545 [299-311]	LMNA	0.251401	0.245663	0.216803	0.229755	0.259384	0.227742	0.243697	0.240757	0.241022
P02545	[K].SNEDQSMGNWQIK.[R]	1xTMT6plex [K13]; 1xTMT6plex [N-Term]; 1xPhospho [S6(100)]	P02545 1xPhospho [S463(100)]	P02545 [458-470]	LMNA	0.287718	0.277608	0.288824	0.277284	0.290257	0.274586	0.288001	0.285087	0.289137
P02545	[R].SGAQASSTPLSPTR.[I]	1xTMT6plex [N-Term]; 1xPhospho [S11(100)]	P02545 1xPhospho [S22(100)]	P02545 [12-25]	LMNA	0.504261	0.502818	0.507362	0.502405	0.503716	0.494508	0.493768	0.49388	0.49388
P02545	[R].ASSHSSQTQGGGSVTK.[K]	1xTMT6plex [K16]; 1xTMT6plex [N-Term]; 2xPhospho [S3(99.6); S6(100)]	P02545 2xPhospho [S404(99.6); S407(100)]	P02545 [402-417]	LMNA	0.544381	0.545415	0.547366	0.552841	0.553561	0.545574	0.529386	0.527192	0.542778
P02545	[R].NKSNEDQSMGNWQIK.[R]	2xTMT6plex [K2; K15]; 1xTMT6plex [N-Term]; 1xPhospho [S3(100)]	P02545 1xPhospho [S458(100)]	P02545 [456-470]	LMNA	0.271159	0.25744	0.251852	0.273313	0.273666	0.229657	0.272514	0.25748	0.260733
P02545	[R].SSFSQHAR.[T]	1xDeamidated [Q5]; 1xTMT6plex [N-Term]; 1xPhospho [S2(100)]	P02545 1xPhospho [S429(100)]	P02545 [428-435]	LMNA	0.281744	0.2918	0.289272	0.283257	0.293242	0.284295	0.326064	0.319236	0.33272
P02545	[R].ASSHSSQTQGGGSVTK.[K]	2xDeamidated [Q7; Q9]; 1xTMT6plex [K16]; 1xTMT6plex [N-Term]; 1xPhospho [S/T]	NA	P02545 [402-417]	LMNA	0.426171	0.421753	0.421858	0.42605	0.423447	0.423926	0.413465	0.410846	0.424331
P02545	[R].GRASSHSSQTQGGGSVTK.[K]	1xTMT6plex [K18]; 1xTMT6plex [N-Term]; 2xPhospho [S4(100); S7(98.9)]	P02545 2xPhospho [S403(100); S406(98.9)]	P02545 [400-417]	LMNA	0.335401	0.331839	0.325547	0.324715	0.322559	0.311787	0.315634	0.31255	0.339979
P02545	[R].GRASSHSSQTQGGGSVTK.[K]	1xTMT6plex [K18]; 1xTMT6plex [N-Term]; 1xPhospho [S4(98.2)]	P02545 1xPhospho [S403(98.2)]	P02545 [400-417]	LMNA	0.278968	0.296641	0.278789	0.291243	0.296724	0.282592	0.269426	0.279913	0.308165
P02545	[K].LDNARQSAER.[N]	1xTMT6plex [N-Term]; 1xPhospho [S7(100)]	P02545 1xPhospho [S277(100)]	P02545 [271-280]	LMNA	0.442627	0.438834	0.439649	0.431833	0.439979	0.436591	0.439494	0.436042	0.435891
P02545	[R].LRLSPSPTSQR.[S]	1xTMT6plex [N-Term]; 1xPhospho [S4(100)]	P02545 1xPhospho [S390(100)]	P02545 [387-397]	LMNA	0.460725	0.457809	0.459936	0.454026	0.463474	0.45814	0.454314	0.453518	0.452787
P02545	[R].LRLSPSPTSQR.[S]	1xDeamidated [Q10]; 1xTMT6plex [N-Term]; 2xPhospho [S4(100); S6(100)]	P02545 2xPhospho [S390(100); S392(100)]	P02545 [387-397]	LMNA	0.372619	0.371025	0.367573	0.358249	0.372006	0.354771	0.354158	0.345922	0.336112
P02545	[R].LRLSPSPTSQR.[S]	1xDeamidated [Q10]; 1xTMT6plex [N-Term]; 1xPhospho [S4(100)]	P02545 1xPhospho [S390(100)]	P02545 [387-397]	LMNA	0.420888	0.426097	0.427968	0.428302	0.435005	0.430348	0.425151	0.426359	0.427947
P02545	[R].LRLSPSPTSQR.[S]	1xTMT6plex [N-Term]; 2xPhospho [S4(100); S6(100)]	P02545 2xPhospho [S390(100); S392(100)]	P02545 [387-397]	LMNA	0.460044	0.458719	0.45413	0.44423	0.453428	0.448462	0.432299	0.43038	0.433162
P02545	[R].TALINSTGEEVAMR.[K]	1xOxidation [M13]; 1xTMT6plex [N-Term]; 1xPhospho [S6(100)]	P02545 1xPhospho [S533(100)]	P02545 [528-541]	LMNA	0.196071	0.200507	0.223133	0.17973	0.181807	0.14759	0.187377	0.166204	0.203281
P02545	[R].ASSHSSQTQGGGSVTK.[K]	1xTMT6plex [K16]; 1xTMT6plex [N-Term]; 1xPhospho [S13(100)]	P02545 1xPhospho [S414(100)]	P02545 [402-417]	LMNA	0.587725	0.586648	0.58923	0.592012	0.591048	0.588268	0.577344	0.577544	0.589243
P02545	[R].ASSHSSQTQGGGSVTK.[K]	1xTMT6plex [K16]; 1xTMT6plex [N-Term]; 3xPhospho [S6(99.4); S13(100); S/T]	P02545 3xPhospho [S407(99.4); S414(100); S/T]	P02545 [402-417]	LMNA	0.219512	0.206343	0.212868	0.221419	0.210394	0.19323	0.199815	0.191022	0.197126
P02545	[R].ASSHSSQTQGGGSVTK.[K]	2xDeamidated [Q7; Q9]; 1xTMT6plex [K16]; 1xTMT6plex [N-Term]; 2xPhospho [S6(99.4); S/T]	P02545 2xPhospho [S407(99.4); S/T]	P02545 [402-417]	LMNA	0.222146	0.22522	0.21735	0.211538	0.183465	0.214624	0.191238	0.194751	0.220429
P02545	[R].SSFSQHAR.[T]	1xTMT6plex [N-Term]; 1xPhospho [S2(100)]	P02545 1xPhospho [S429(100)]	P02545 [428-435]	LMNA	0.346819	0.345532	0.335961	0.353375	0.340931	0.344814	0.377992	0.38084	0.384768
P02545	[K].NIYSEELR.[E]	1xTMT6plex [N-Term]; 1xPhospho [S4(100)]	P02545 1xPhospho [S212(100)]	P02545 [209-216]	LMNA	0.339023	0.34071	0.338184	0.354868	0.344106	0.337422	0.34162	0.328539	0.331917
P02545	[R].LSPSPTSQR.[S]	1xTMT6plex [N-Term]; 1xPhospho [S2(100)]	P02545 1xPhospho [S392(100)]	P02545 [389-397]	LMNA	0.404023	0.402128	0.388219	0.394203	0.397397	0.38577	0.381491	0.382216	0.366535
P02545	[R].LSPSPTSQR.[S]	1xDeamidated [Q8]; 1xTMT6plex [N-Term]; 1xPhospho [S4(99.8)]	P02545 1xPhospho [S390(100)]	P02545 [389-397]	LMNA	0.364037	0.351956	0.362868	0.359749	0.360991	0.347061	0.353353	0.356162	0.346641
P02545	[R].SVGGSGGGSFGDNLVTR.[S]	1xTMT6plex [N-Term]; 1xPhospho [S9(100)]	P02545 1xPhospho [S636(100)]	P02545 [628-644]	LMNA	0.321345	0.340946	0.33708	0.327533	0.33342	0.344471	0.298632	0.28995	0.32504
P02545	[R].ASSHSSQTQGGGSVTKK.[R]	2xTMT6plex [K16; K17]; 1xTMT6plex [N-Term]; 2xPhospho [S2(99.5); S6(100)]	P02545 2xPhospho [S403(99.5); S407(100)]	P02545 [402-418]	LMNA	0.212816	0.246428	0.222624	0.240634	0.253427	0.238179	0.211179	0.220717	0.252558
P02545	[R].SYLLGNSSPR.[T]	1xTMT6plex [N-Term]; 1xPhospho [S8(99.6)]	P02545 1xPhospho [S652(99.6)]	P02545 [645-654]	LMNA	0.335528	0.330104	0.325973	0.323121	0.32471	0.32177	0.247164	0.262365	0.247759
P02545	[K].LDNARQSAER.[N]	1xDeamidated [N3]; 1xTMT6plex [N-Term]; 1xPhospho [S7(100)]	P02545 1xPhospho [S277(100)]	P02545 [271-280]	LMNA	0.366943	0.357042	0.362418	0.350198	0.361709	0.355672	0.356525	0.36088	0.356156
P02545	[R].LQLELSK.[V]	1xTMT6plex [K7]; 1xTMT6plex [N-Term]; 1xPhospho [S6(100)]	P02545 1xPhospho [S107(100)]	P02545 [102-108]	LMNA	0.322252	0.304795	0.306146	0.321645	0.321388	0.30684	0.308906	0.30395	0.311867
P02545	[R].ITESEEVVSR.[E]	1xTMT6plex [N-Term]; 1xPhospho [S4(100)]	P02545 1xPhospho [S66(100)]	P02545 [63-72]	LMNA	0.213971	0.215777	0.216253	0.217719	0.199744	0.177736	0.182486	0.159727	0.179759
P02545	[R].ASSHSSQTQGGGSVTK.[K]	1xDeamidated [Q]; 1xTMT6plex [K16]; 1xTMT6plex [N-Term]; 2xPhospho [S6(99.6); S/T]	P02545 2xPhospho [S407(99.6); S/T]	P02545 [402-417]	LMNA	0.522706	0.52408	0.520337	0.527552	0.531182	0.527151	0.50804	0.506724	0.526589
P02686	[R].TTSEDNEVFGEADANQNNGTSSQDTAVTDSK.[R]	1xDeamidated [N/Q]; 1xPhospho [S3(99.7)]; 1xTMT6plex [K31]; 1xTMT6plex [N-Term]	P02686 1xPhospho [S40(99.7)]	P02686 [38-68]	MBP	0.555276	0.534736	0.547407	0.518981	0.530625	0.506202	0.567157	0.552158	0.524497
P02686	[K].ASTNSETNRGESEK.[K]	1xDeamidated [N4]; 1xTMT6plex [K14]; 1xTMT6plex [N-Term]; 1xPhospho [S5(100)]	P02686 1xPhospho [S19(100)]	P02686 [15-28]	MBP	0.403597	0.399666	0.422034	0.432963	0.401992	0.360873	0.38447	0.397519	0.429302
P02794	[K].HTLGDSDNES.[-]	1xTMT6plex [N-Term]; 1xPhospho [S6(100)]	P02794 1xPhospho [S179(100)]	P02794 [174-183]	FTH1	0.422637	0.41509	0.412096	0.419677	0.409923	0.394678	0.396322	0.392076	0.399114
P02794	[K].HTLGDSDNES.[-]	1xDeamidated [N8]; 1xTMT6plex [N-Term]; 1xPhospho [S6(100)]	P02794 1xPhospho [S179(100)]	P02794 [174-183]	FTH1	0.455602	0.456737	0.465739	0.469522	0.459107	0.44286	0.435994	0.442304	0.443675
P04049-2	[R].STSTPNVHMVSTTLPVDSR.[M]	1xTMT6plex [N-Term]; 1xPhospho [S3(99.5)]	P04049-2 1xPhospho [S259(99.5)]	P04049-2 [257-275]	RAF1	0.44667	0.441846	0.431779	0.423904	0.408968	0.44419	0.381446	0.397774	0.463535
P04075-2	[K].GILAADESTGSIAKR.[L]	1xTMT6plex [K14]; 1xTMT6plex [N-Term]; 1xPhospho [S11(100)]	P04075-2 1xPhospho [S93(100)]	P04075-2 [83-97]	ALDOA	0.350089	0.320519	0.327459	0.323752	0.315551	0.313524	0.31934	0.329478	0.336893
P04075-2	[R].LQSIGTENTEENR.[R]	1xTMT6plex [N-Term]; 1xPhospho [S3(100)]	P04075-2 1xPhospho [S100(100)]	P04075-2 [98-110]	ALDOA	0.414274	0.408726	0.41922	0.425332	0.420046	0.40162	0.416619	0.41171	0.422486
P04075-2	[K].GILAADESTGSIAK.[R]	1xTMT6plex [K14]; 1xTMT6plex [N-Term]; 1xPhospho [S11(100)]	P04075-2 1xPhospho [S93(100)]	P04075-2 [83-96]	ALDOA	0.566886	0.558834	0.558933	0.560508	0.54999	0.54873	0.559225	0.560045	0.559963
P04406	[K].IISNASCTTNCLAPLAK.[V]	2xCarbamidomethyl [C7; C11]; 1xDeamidated [N]; 1xTMT6plex [K17]; 1xTMT6plex [N-Term]; 1xPhospho [S6(99.7)]	P04406 1xPhospho [S151(99.7)]	P04406 [146-162]	GAPDH	0.250309	0.242358	0.256269	0.260182	0.239149	0.27513	0.254412	0.256951	0.260252
P04406	[K].QASEGPLK.[G]	1xTMT6plex [K8]; 1xTMT6plex [N-Term]; 1xPhospho [S3(100)]	P04406 1xPhospho [S266(100)]	P04406 [264-271]	GAPDH	0.188667	0.196166	0.173357	0.183446	0.173573	0.161914	0.213241	0.172264	0.2061
P04406	[K].FHGTVK.[A]	1xTMT6plex [K6]; 1xTMT6plex [N-Term]; 1xPhospho [T4(100)]	P04406 1xPhospho [T59(100)]	P04406 [56-61]	GAPDH	0.230911	0.206864	0.212059	0.202489	0.192394	0.170522	0.197156	0.180103	0.210144
P04406	[R].GALQNIIPASTGAAK.[A]	1xTMT6plex [K15]; 1xTMT6plex [N-Term]; 1xPhospho [S10(99.8)]	P04406 1xPhospho [S210(99.8)]	P04406 [201-215]	GAPDH	0.331218	0.315261	0.325842	0.323632	0.320351	0.319515	0.325615	0.335409	0.325808
P04406	[K].TVDGPSGK.[L]	1xTMT6plex [K8]; 1xTMT6plex [N-Term]; 1xPhospho [S6(100)]	P04406 1xPhospho [S192(100)]	P04406 [187-194]	GAPDH	0.37468	0.354404	0.354046	0.356799	0.354544	0.342805	0.352645	0.357248	0.358052
P04406	[K].LVINGNPITIFQERDPSK.[I]	1xDeamidated [N]; 1xTMT6plex [K18]; 1xTMT6plex [N-Term]; 1xPhospho [S17(100)]	P04406 1xPhospho [S83(100)]	P04406 [67-84]	GAPDH	0.339194	0.328284	0.346364	0.330083	0.335422	0.31869	0.317796	0.327866	0.325677
P04626	[R].SPLAPSEGAGSDVFDGDLGMGAAK.[G]	1xTMT6plex [K24]; 1xTMT6plex [N-Term]; 1xPhospho [S11(100)]	P04626 1xPhospho [S1083(100)]	P04626 [1073-1096]	ERBB2	0.395134	0.376626	0.377646	0.36092	0.375267	0.36839	0.396374	0.381363	0.373149
P04626	[K].GTPTAENPEYLGLDVPV.[-]	1xTMT6plex [N-Term]; 1xPhospho [T2(100)]	P04626 1xPhospho [T1240(100)]	P04626 [1239-1255]	ERBB2	0.405446	0.424067	0.408064	0.411313	0.417838	0.45243	0.36152	0.38089	0.378586
P04637	[R].ALPNNTSSSPQPK.[K]	1xDeamidated [Q/N]; 1xTMT6plex [K13]; 1xTMT6plex [N-Term]; 1xPhospho [S9(99.7)]	P04637 1xPhospho [S315(99.7)]	P04637 [307-319]	TP53	0.348077	0.370417	0.33325	0.339225	0.415816	0.368364	0.350362	0.343287	0.410656
P04637	[R].ALPNNTSSSPQPK.[K]	1xTMT6plex [K13]; 1xTMT6plex [N-Term]; 1xPhospho [S9(99.5)]	P04637 1xPhospho [S315(99.5)]	P04637 [307-319]	TP53	0.549031	0.542983	0.537677	0.575525	0.515556	0.503148	0.492542	0.516938	0.529798
P04792	[R].AQLGGPEAAKSDETAAK.[-]	2xTMT6plex [K10; K17]; 1xTMT6plex [N-Term]; 1xPhospho [S11(100)]	P04792 1xPhospho [S199(100)]	P04792 [189-205]	HSPB1	0.381956	0.369207	0.362543	0.380691	0.362293	0.34479	0.378245	0.375231	0.364234
P04792	[R].QLSSGVSEIR.[H]	1xTMT6plex [N-Term]; 1xPhospho [S3(100)]	P04792 1xPhospho [S82(100)]	P04792 [80-89]	HSPB1	0.598929	0.601154	0.596773	0.6166	0.604483	0.620643	0.626052	0.6364	0.640823
P04792	[R].GPSWDPFR.[D]	1xTMT6plex [N-Term]; 1xPhospho [S3(100)]	P04792 1xPhospho [S15(100)]	P04792 [13-20]	HSPB1	0.298446	0.323457	0.289246	0.31576	0.301019	0.323043	0.330945	0.348057	0.339757
P04792	[R].QLSSGVSEIR.[H]	1xDeamidated [Q1]; 1xTMT6plex [N-Term]; 1xPhospho [S3(100)]	P04792 1xPhospho [S82(100)]	P04792 [80-89]	HSPB1	0.558819	0.564814	0.557173	0.569707	0.567768	0.581595	0.586405	0.599823	0.603507
P05023	[K].YEPAAVSEQGDK.[K]	1xTMT6plex [K12]; 1xTMT6plex [N-Term]; 1xPhospho [S7(100)]	P05023 1xPhospho [S16(100)]	P05023 [10-21]	ATP1A1	0.36985	0.367832	0.374292	0.363258	0.366873	0.349522	0.367789	0.379532	0.386381
P05023	[K].VDNSSLTGESEPQTR.[S]	1xTMT6plex [N-Term]; 1xPhospho [S4(99.7)]	P05023 1xPhospho [S216(99.7)]	P05023 [213-227]	ATP1A1	0.319326	0.304518	0.312401	0.306875	0.318893	0.289754	0.30151	0.300129	0.308347
P05023	[R].LNIPVSQVNPR.[D]	1xTMT6plex [N-Term]; 1xPhospho [S6(100)]	P05023 1xPhospho [S653(100)]	P05023 [648-658]	ATP1A1	0.2564	0.268557	0.259116	0.248963	0.223456	0.238531	0.251171	0.259161	0.240768
P05023	[K].YEPAAVSEQGDK.[K]	1xDeamidated [Q9]; 1xTMT6plex [K12]; 1xTMT6plex [N-Term]; 1xPhospho [S7(100)]	P05023 1xPhospho [S16(100)]	P05023 [10-21]	ATP1A1	0.271477	0.278064	0.275598	0.276729	0.282006	0.254342	0.290163	0.293171	0.29346
P05067	[K].VESLEQEAANER.[Q]	1xTMT6plex [N-Term]; 1xPhospho [S3(100)]	P05067 1xPhospho [S441(100)]	P05067 [439-450]	APP	0.274581	0.287145	0.284814	0.259084	0.272045	0.244627	0.20045	0.220022	0.238599
P05114	[K].TEESPASDEAGEKEAKSD.[-]	2xTMT6plex [K13; K16]; 1xTMT6plex [N-Term]; 1xPhospho [S17(100)]	P05114 1xPhospho [S99(100)]	P05114 [83-100]	HMGN1	0.665403	0.636888	0.649959	0.68139	0.658169	0.609988	0.67232	0.666442	0.66885
P05114	[K].TEESPASDEAGEKEAK.[S]	2xTMT6plex [K13; K16]; 1xTMT6plex [N-Term]; 1xPhospho [S4(100)]	P05114 1xPhospho [S86(100)]	P05114 [83-98]	HMGN1	0.740752	0.724602	0.741151	0.748561	0.74636	0.706994	0.757889	0.757988	0.754372
P05114	[K].TEESPASDEAGEKEAK.[S]	2xTMT6plex [K13; K16]; 1xTMT6plex [N-Term]; 2xPhospho [S4(100); S7(100)]	P05114 2xPhospho [S86(100); S89(100)]	P05114 [83-98]	HMGN1	0.529878	0.506578	0.531857	0.544195	0.526293	0.488536	0.538607	0.530261	0.539403
P05114	[K].TEESPASDEAGEK.[E]	1xTMT6plex [K13]; 1xTMT6plex [N-Term]; 2xPhospho [S4(100); S7(100)]	P05114 2xPhospho [S86(100); S89(100)]	P05114 [83-95]	HMGN1	0.592605	0.573772	0.587858	0.603769	0.588848	0.551414	0.590612	0.573251	0.565981
P05114	[K].EDLPAENGETKTEESPASDEAGEK.[E]	1xDeamidated [N7]; 2xTMT6plex [K11; K24]; 1xTMT6plex [N-Term]; 1xPhospho [S15(100)]	P05114 1xPhospho [S86(100)]	P05114 [72-95]	HMGN1	0.278532	0.237049	0.243278	0.267752	0.231448	0.211631	0.289739	0.234077	0.22704
P05114	[K].EDLPAENGETKTEESPASDEAGEK.[E]	2xTMT6plex [K11; K24]; 1xTMT6plex [N-Term]; 1xPhospho [T/S]	NA	P05114 [72-95]	HMGN1	0.291543	0.293387	0.292885	0.327197	0.323505	0.249329	0.291196	0.307453	0.299446
P05114	[K].VSSAEGAAK.[E]	1xTMT6plex [K9]; 1xTMT6plex [N-Term]; 1xPhospho [S2(100)]	P05114 1xPhospho [S7(100)]	P05114 [6-14]	HMGN1	0.575232	0.588363	0.572551	0.602515	0.606634	0.612627	0.568021	0.606263	0.623537
P05114	[K].TEESPASDEAGEKEAKSD.[-]	2xTMT6plex [K13; K16]; 1xTMT6plex [N-Term]; 2xPhospho [S7(100); S17(100)]	P05114 2xPhospho [S89(100); S99(100)]	P05114 [83-100]	HMGN1	0.344521	0.323123	0.301894	0.357695	0.323505	0.252575	0.362235	0.337016	0.332589
P05114	[K].TEESPASDEAGEK.[E]	1xTMT6plex [K13]; 1xTMT6plex [N-Term]; 1xPhospho [S7(100)]	P05114 1xPhospho [S89(100)]	P05114 [83-95]	HMGN1	0.656486	0.644253	0.652324	0.66315	0.660427	0.623046	0.656839	0.650596	0.642571
P05198	[K].TVYSILR.[H]	1xTMT6plex [N-Term]; 1xPhospho [S4(100)]	P05198 1xPhospho [S110(100)]	P05198 [107-113]	EIF2S1	0.283509	0.267228	0.271162	0.25878	0.261357	0.264537	0.273363	0.278401	0.279784
P05362	[K].GTPMKPNTQATPP.[-]	1xTMT6plex [K5]; 1xTMT6plex [N-Term]; 1xPhospho [T11(100)]	P05362 1xPhospho [T530(100)]	P05362 [520-532]	ICAM1	0.524095	0.524603	0.512771	0.50961	0.507885	0.491679	0.489395	0.503813	0.502433
P05362	[K].GTPMKPNTQATPP.[-]	1xOxidation [M4]; 1xTMT6plex [K5]; 1xTMT6plex [N-Term]; 1xPhospho [T11(100)]	P05362 1xPhospho [T530(100)]	P05362 [520-532]	ICAM1	0.490533	0.495321	0.494122	0.485176	0.480993	0.488962	0.468539	0.451051	0.471085
P05387	[K].KEESEESDDDMGFGLFD.[-]	1xTMT6plex [K1]; 1xTMT6plex [N-Term]; 2xPhospho [S4(100); S7(100)]	P05387 2xPhospho [S102(100); S105(100)]	P05387 [99-115]	RPLP2	0.605488	0.583863	0.598673	0.605955	0.593595	0.564514	0.599644	0.596	0.595281
P05387	[K].KEESEESDDDMGFGLFD.[-]	1xOxidation [M11]; 1xTMT6plex [K1]; 1xTMT6plex [N-Term]; 1xPhospho [S7(100)]	P05387 1xPhospho [S105(100)]	P05387 [99-115]	RPLP2	0.613183	0.604423	0.611879	0.60652	0.613971	0.588928	0.672584	0.657032	0.615051
P05387	[K].LASVPAGGAVAVSAAPGSAAPAAGSAPAAAEEK.[K]	1xTMT6plex [K33]; 1xTMT6plex [N-Term]; 1xPhospho [S18(100)]	P05387 1xPhospho [S79(100)]	P05387 [62-94]	RPLP2	0.42124	0.405892	0.428213	0.418472	0.421949	0.420506	0.423962	0.419131	0.424702
P05387	[K].KEESEESDDDMGFGLFD.[-]	1xOxidation [M11]; 1xTMT6plex [K1]; 1xTMT6plex [N-Term]; 2xPhospho [S4(100); S7(100)]	P05387 2xPhospho [S102(100); S105(100)]	P05387 [99-115]	RPLP2	0.593759	0.58786	0.592848	0.599634	0.584112	0.56339	0.59018	0.59409	0.583694
P05388	[K].VEAKEESEESDEDMGFGLFD.[-]	1xOxidation [M14]; 1xTMT6plex [K4]; 1xTMT6plex [N-Term]; 1xPhospho [S7(100)]	P05388 1xPhospho [S304(100)]	P05388 [298-317]	RPLP0	0.181874	0.217135	0.221573	0.226338	0.218548	0.168928	0.27723	0.288875	0.249018
P05388	[K].VEAKEESEESDEDMGFGLFD.[-]	1xOxidation [M14]; 1xTMT6plex [K4]; 1xTMT6plex [N-Term]; 2xPhospho [S7(100); S10(100)]	P05388 2xPhospho [S304(100); S307(100)]	P05388 [298-317]	RPLP0	0.492177	0.465576	0.484322	0.480537	0.483379	0.459166	0.489937	0.487521	0.488373
P05388	[K].VEAKEESEESDEDMGFGLFD.[-]	1xTMT6plex [K4]; 1xTMT6plex [N-Term]; 2xPhospho [S7(100); S10(100)]	P05388 2xPhospho [S304(100); S307(100)]	P05388 [298-317]	RPLP0	0.403894	0.381317	0.388054	0.393449	0.378618	0.354277	0.382243	0.383168	0.383634
P05412	[K].NSDLLTSPDVGLLK.[L]	1xTMT6plex [K14]; 1xTMT6plex [N-Term]; 1xPhospho [S7(99.7)]	P05412 1xPhospho [S63(99.7)]	P05412 [57-70]	JUN	0.758566	0.771857	0.807899	0.77411	0.78778	0.793689	0.791374	0.820973	0.848341
P05412	[K].NSDLLTSPDVGLLK.[L]	1xDeamidated [N1]; 1xTMT6plex [K14]; 1xTMT6plex [N-Term]; 1xPhospho [S7(99.7)]	P05412 1xPhospho [S63(99.7)]	P05412 [57-70]	JUN	0.466028	0.488834	0.504471	0.498085	0.498596	0.492705	0.503786	0.498483	0.542069
P05455	[K].FASDDEHDEHDENGATGPVK.[R]	1xTMT6plex [K20]; 1xTMT6plex [N-Term]; 1xPhospho [S3(100)]	P05455 1xPhospho [S366(100)]	P05455 [364-383]	SSB	0.52593	0.522878	0.523105	0.532941	0.521318	0.513059	0.506716	0.518775	0.528506
P05455	[K].FASDDEHDEHDENGATGPVK.[R]	1xDeamidated [N13]; 1xTMT6plex [K20]; 1xTMT6plex [N-Term]; 1xPhospho [S3(100)]	P05455 1xPhospho [S366(100)]	P05455 [364-383]	SSB	0.707667	0.702915	0.707087	0.70946	0.706119	0.689443	0.690048	0.69119	0.703647
P05455	[K].FASDDEHDEHDENGATGPVKR.[A]	1xDeamidated [N13]; 1xTMT6plex [K20]; 1xTMT6plex [N-Term]; 1xPhospho [S3(100)]	P05455 1xPhospho [S366(100)]	P05455 [364-384]	SSB	0.391439	0.388261	0.394454	0.393099	0.396524	0.380232	0.385644	0.396322	0.401992
P05556	[K].WDTGENPIYK.[S]	1xTMT6plex [K10]; 1xTMT6plex [N-Term]; 1xPhospho [T3(100)]	P05556 1xPhospho [T777(100)]	P05556 [775-784]	ITGB1	0.384838	0.404192	0.38382	0.383822	0.389415	0.383904	0.343243	0.351618	0.342038
P05556	[K].SAVTTVVNPK.[Y]	1xTMT6plex [K10]; 1xTMT6plex [N-Term]; 1xPhospho [S1(100)]	P05556 1xPhospho [S785(100)]	P05556 [785-794]	ITGB1	0.324197	0.365391	0.343128	0.307129	0.339902	0.344332	0.320106	0.341228	0.439056
P05783	[K].ETMQSLNDR.[L]	1xTMT6plex [N-Term]; 1xPhospho [S5(100)]	P05783 1xPhospho [S86(100)]	P05783 [82-90]	KRT18	0.22263	0.220796	0.231273	0.217571	0.228809	0.22445	0.182993	0.193115	0.206705
P05783	[R].LLEDGEDFNLGDALDSSNSMQTIQK.[T]	1xDeamidated [N18]; 1xTMT6plex [K25]; 1xTMT6plex [N-Term]; 1xPhospho [S/T]	NA	P05783 [383-407]	KRT18	0.398516	0.399951	0.405345	0.403072	0.408065	0.418414	0.433624	0.474053	0.491965
P05783	[K].VVSETNDTK.[V]	1xDeamidated [N6]; 1xTMT6plex [K9]; 1xTMT6plex [N-Term]; 1xPhospho [S3(100)]	P05783 1xPhospho [S420(100)]	P05783 [418-426]	KRT18	0.371291	0.369331	0.371938	0.380644	0.374506	0.357844	0.366357	0.363729	0.364309
P05783	[K].ASLENSLREVEAR.[Y]	1xTMT6plex [N-Term]; 1xPhospho [S6(100)]	P05783 1xPhospho [S323(100)]	P05783 [318-330]	KRT18	0.221274	0.24982	0.228503	0.237388	0.238931	0.228649	0.220512	0.232814	0.239468
P05783	[K].VVSETNDTK.[V]	1xTMT6plex [K9]; 1xTMT6plex [N-Term]; 1xPhospho [T8(100)]	P05783 1xPhospho [T425(100)]	P05783 [418-426]	KRT18	0.191028	0.188191	0.202403	0.207005	0.206171	0.197976	0.190646	0.198735	0.225444
P05783	[R].LLEDGEDFNLGDALDSSNSMQTIQK.[T]	1xTMT6plex [K25]; 1xTMT6plex [N-Term]; 1xPhospho [S17(100)]	P05783 1xPhospho [S399(100)]	P05783 [383-407]	KRT18	0.467453	0.476872	0.4775	0.479748	0.48284	0.480082	0.488595	0.510254	0.514791
P05783	[R].GGMGSGGLATGIAGGLAGMGGIQNEK.[E]	1xTMT6plex [K26]; 1xTMT6plex [N-Term]; 1xPhospho [S5(100)]	P05783 1xPhospho [S60(100)]	P05783 [56-81]	KRT18	0.366137	0.36324	0.354635	0.360455	0.365485	0.355884	0.34481	0.345261	0.346199
P05783	[R].STFSTNYR.[S]	1xTMT6plex [N-Term]; 1xPhospho [S1(100)]	P05783 1xPhospho [S7(100)]	P05783 [7-14]	KRT18	0.402581	0.42316	0.404273	0.407551	0.397076	0.383295	0.34589	0.361609	0.422275
P05783	[R].VRSLETENR.[R]	1xTMT6plex [N-Term]; 1xPhospho [S3(100)]	P05783 1xPhospho [S100(100)]	P05783 [98-106]	KRT18	0.236165	0.223892	0.244459	0.232888	0.239281	0.230266	0.254016	0.228828	0.241924
P05783	[R].STSFRGGMGSGGLATGIAGGLAGMGGIQNEK.[E]	1xTMT6plex [K31]; 1xTMT6plex [N-Term]; 1xPhospho [S1(98.9)]	P05783 1xPhospho [S51(98.9)]	P05783 [51-81]	KRT18	0.227827	0.216147	0.240078	0.232888	0.219905	0.206581	0.263889	0.264325	0.288549
P05783	[K].ASLENSLR.[E]	1xTMT6plex [N-Term]; 1xPhospho [S2(100)]	P05783 1xPhospho [S319(100)]	P05783 [318-325]	KRT18	0.330899	0.322532	0.321607	0.326213	0.324434	0.315043	0.3238	0.326768	0.322418
P05783	[R].TVQSLEIDLDSMR.[N]	1xTMT6plex [N-Term]; 1xPhospho [S4(100)]	P05783 1xPhospho [S305(100)]	P05783 [302-314]	KRT18	0.264564	0.262665	0.288108	0.271366	0.27482	0.270572	0.264658	0.276747	0.263234
P05783	[R].LASYLDR.[V]	1xTMT6plex [N-Term]; 1xPhospho [S3(100)]	P05783 1xPhospho [S93(100)]	P05783 [91-97]	KRT18	0.238392	0.188875	0.216314	0.202569	0.197066	0.21183	0.211944	0.205648	0.189095
P06241	[R].DGSLNQSSGYR.[Y]	1xTMT6plex [N-Term]; 1xPhospho [S/Y]	NA	P06241 [19-29]	FYN	0.378364	0.344737	0.335469	0.324066	0.338249	0.362399	0.399173	0.370717	0.367296
P06400	[R].IPGGNIYISPLK.[S]	1xTMT6plex [K12]; 1xTMT6plex [N-Term]; 1xPhospho [S9(100)]	P06400 1xPhospho [S807(100)]	P06400 [799-810]	RB1	0.402755	0.403477	0.382805	0.400667	0.401626	0.327827	0.240577	0.2913	0.310498
P06400	[K].TAVIPINGSPR.[T]	1xTMT6plex [N-Term]; 1xPhospho [S9(100)]	P06400 1xPhospho [S249(100)]	P06400 [241-251]	RB1	0.322886	0.312418	0.302082	0.287406	0.305615	0.284289	0.228642	0.263063	0.233052
P06400	[K].TLQTDSIDSFETQRTPR.[K]	1xTMT6plex [N-Term]; 1xPhospho [T15(100)]	P06400 1xPhospho [T356(100)]	P06400 [342-358]	RB1	0.502042	0.500667	0.498373	0.501519	0.495452	0.465785	0.401523	0.381837	0.40913
P06400	[K].ISEGLPTPTK.[M]	1xTMT6plex [K10]; 1xTMT6plex [N-Term]; 1xPhospho [T7(100)]	P06400 1xPhospho [T821(100)]	P06400 [815-824]	RB1	0.549536	0.562527	0.537901	0.551102	0.545823	0.501153	0.412147	0.443743	0.464545
P06400	[K].SNLDEEVNVIPPHTPVR.[T]	1xTMT6plex [N-Term]; 1xPhospho [T14(100)]	P06400 1xPhospho [T373(100)]	P06400 [360-376]	RB1	0.458833	0.454827	0.454205	0.476019	0.465001	0.437286	0.442495	0.431254	0.446043
P06400	[K].TAVIPINGSPR.[T]	1xDeamidated [N7]; 1xTMT6plex [N-Term]; 1xPhospho [S9(100)]	P06400 1xPhospho [S249(100)]	P06400 [241-251]	RB1	0.543802	0.528951	0.530005	0.541531	0.531262	0.503732	0.485166	0.478585	0.493489
P06400	[K].TLQTDSIDSFETQRTPR.[K]	1xDeamidated [Q3]; 1xTMT6plex [N-Term]; 1xPhospho [T/S]	NA	P06400 [342-358]	RB1	0.278567	0.267455	0.257406	0.273594	0.296345	0.257032	0.244285	0.241366	0.221682
P06733	[R].IEEELGSK.[A]	1xTMT6plex [K8]; 1xTMT6plex [N-Term]; 1xPhospho [S7(100)]	P06733 1xPhospho [S419(100)]	P06733 [413-420]	ENO1	0.377722	0.358075	0.356382	0.381385	0.360621	0.326167	0.361126	0.360341	0.355699
P06733	[R].HIADLAGNSEVILPVPAFNVINGGSHAGNK.[L]	1xDeamidated [N22]; 1xTMT6plex [K30]; 1xTMT6plex [N-Term]; 1xPhospho [S9(100)]	P06733 1xPhospho [S141(100)]	P06733 [133-162]	ENO1	0.208512	0.166582	0.196536	0.191532	0.188309	0.213187	0.186802	0.204667	0.211086
P06733	[R].GNPTVEVDLFTSK.[G]	1xTMT6plex [K13]; 1xTMT6plex [N-Term]; 1xPhospho [S12(100)]	P06733 1xPhospho [S27(100)]	P06733 [16-28]	ENO1	0.279699	0.277191	0.275959	0.288265	0.269927	0.273645	0.274248	0.276344	0.292081
P06733	[K].TIAPALVSK.[K]	1xTMT6plex [K9]; 1xTMT6plex [N-Term]; 1xPhospho [S8(100)]	P06733 1xPhospho [S79(100)]	P06733 [72-80]	ENO1	0.227596	0.223236	0.213955	0.207884	0.226106	0.204234	0.207733	0.191795	0.216602
P06748	[K].DELHIVEAEAMNYEGSPIK.[V]	1xTMT6plex [K19]; 1xTMT6plex [N-Term]; 1xPhospho [S16(100)]	P06748 1xPhospho [S70(100)]	P06748 [55-73]	NPM1	0.505381	0.500551	0.503364	0.505471	0.500889	0.472026	0.486922	0.490982	0.482196
P06748	[K].GPSSVEDIK.[A]	1xTMT6plex [K9]; 1xTMT6plex [N-Term]; 1xPhospho [S4(100)]	P06748 1xPhospho [S243(100)]	P06748 [240-248]	NPM1	0.466472	0.464044	0.469014	0.467225	0.456692	0.450366	0.471016	0.463052	0.467319
P06748	[K].SIRDTPAK.[N]	1xTMT6plex [K8]; 1xTMT6plex [N-Term]; 1xPhospho [S1(100)]	P06748 1xPhospho [S195(100)]	P06748 [195-202]	NPM1	0.218951	0.236394	0.245492	0.194277	0.237956	0.253403	0.236366	0.264952	0.332338
P06748	[K].DELHIVEAEAMNYEGSPIK.[V]	1xDeamidated [N12]; 1xTMT6plex [K19]; 1xTMT6plex [N-Term]; 1xPhospho [S16(100)]	P06748 1xPhospho [S70(100)]	P06748 [55-73]	NPM1	0.303808	0.289383	0.277706	0.290136	0.290363	0.250431	0.257635	0.267878	0.270655
P06756	[R].EQLQPHENGEGNSET.[-]	1xDeamidated [N/Q]; 1xTMT6plex [N-Term]; 1xPhospho [S13(99.8)]	P06756 1xPhospho [S1046(99.8)]	P06756 [1034-1048]	ITGAV	0.476141	0.481029	0.485414	0.470169	0.474365	0.470621	0.492349	0.484716	0.489286
P06756	[R].EQLQPHENGEGNSET.[-]	2xDeamidated [N/Q]; 1xTMT6plex [N-Term]; 1xPhospho [S13(99.7)]	P06756 1xPhospho [S1046(99.7)]	P06756 [1034-1048]	ITGAV	0.482754	0.475586	0.480987	0.468616	0.478646	0.470238	0.489551	0.484564	0.477794
P07355-2	[K].GLGTDEDSLIEIICSR.[T]	1xCarbamidomethyl [C14]; 1xTMT6plex [N-Term]; 1xPhospho [S8(100)]	P07355-2 1xPhospho [S145(100)]	P07355-2 [138-153]	ANXA2	0.24183	0.246739	0.248004	0.248566	0.252423	0.225741	0.235026	0.231989	0.232981
P07355-2	[K].LSLEGDHSTPPSAYGSVK.[A]	1xTMT6plex [K18]; 1xTMT6plex [N-Term]; 1xPhospho [S2(100)]	P07355-2 1xPhospho [S30(100)]	P07355-2 [29-46]	ANXA2	0.572522	0.571126	0.571597	0.564755	0.569701	0.566657	0.532866	0.542124	0.565725
P07437	[R].ISVYYNEATGGK.[Y]	1xDeamidated [N6]; 1xTMT6plex [K12]; 1xTMT6plex [N-Term]; 1xPhospho [T9(100)]	P07437 1xPhospho [T55(100)]	P07437 [47-58]	TUBB	0.24667	0.229937	0.25402	0.222223	0.253734	0.218712	0.228314	0.229501	0.210073
P07814	[K].EYIPGQPPLSQSSDSSPTR.[N]	1xTMT6plex [N-Term]; 2xPhospho [S16(98.9); S/T/Y]	P07814 2xPhospho [S886(98.9); S/T/Y]	P07814 [871-889]	EPRS	0.313379	0.337687	0.318004	0.305178	0.324289	0.302988	0.300312	0.311639	0.300359
P07814	[K].EYIPGQPPLSQSSDSSPTR.[N]	1xTMT6plex [N-Term]; 1xPhospho [S16(99.3)]	P07814 1xPhospho [S886(99.3)]	P07814 [871-889]	EPRS	0.394165	0.389257	0.387702	0.384257	0.386584	0.392168	0.366465	0.377132	0.37846
P07900-2	[K].ERDKEVSDDEAEEK.[E]	2xTMT6plex [K4; K14]; 1xTMT6plex [N-Term]; 1xPhospho [S7(100)]	P07900-2 1xPhospho [S353(100)]	P07900-2 [347-360]	HSP90AA1	0.381907	0.376964	0.381608	0.394285	0.381618	0.345565	0.377496	0.378414	0.37868
P07900-2	[K].ESEDKPEIEDVGSDEEEEKK.[D]	3xTMT6plex [K5; K19; K20]; 1xTMT6plex [N-Term]; 1xPhospho [S13(100)]	P07900-2 1xPhospho [S385(100)]	P07900-2 [373-392]	HSP90AA1	0.567258	0.541959	0.55731	0.570858	0.55588	0.500478	0.567503	0.563728	0.557707
P07900-2	[K].EVSDDEAEEK.[E]	1xTMT6plex [K10]; 1xTMT6plex [N-Term]; 1xPhospho [S3(100)]	P07900-2 1xPhospho [S353(100)]	P07900-2 [351-360]	HSP90AA1	0.487016	0.472003	0.508882	0.505091	0.496085	0.437429	0.475011	0.478731	0.457624
P07900-2	[R].DKEVSDDEAEEKEDK.[E]	3xTMT6plex [K2; K12; K15]; 1xTMT6plex [N-Term]; 1xPhospho [S5(100)]	P07900-2 1xPhospho [S353(100)]	P07900-2 [349-363]	HSP90AA1	0.352971	0.346346	0.362782	0.383666	0.35574	0.295324	0.371185	0.353217	0.349715
P07900-2	[R].DKEVSDDEAEEK.[E]	2xTMT6plex [K2; K12]; 1xTMT6plex [N-Term]; 1xPhospho [S5(100)]	P07900-2 1xPhospho [S353(100)]	P07900-2 [349-360]	HSP90AA1	0.680183	0.662643	0.675827	0.693735	0.670956	0.621288	0.678193	0.66597	0.662588
P07900-2	[K].LGIHEDSQNR.[K]	1xTMT6plex [N-Term]; 1xPhospho [S7(100)]	P07900-2 1xPhospho [S575(100)]	P07900-2 [569-578]	HSP90AA1	0.215918	0.22553	0.248552	0.234332	0.208078	0.22696	0.202086	0.214394	0.220169
P07900-2	[K].ESEDKPEIEDVGSDEEEEK.[K]	2xTMT6plex [K5; K19]; 1xTMT6plex [N-Term]; 1xPhospho [S13(100)]	P07900-2 1xPhospho [S385(100)]	P07900-2 [373-391]	HSP90AA1	0.679179	0.655199	0.667109	0.675936	0.665843	0.622303	0.678939	0.673037	0.666491
P07948	[K].DSLSDDGVDLK.[T]	1xTMT6plex [K11]; 1xTMT6plex [N-Term]; 1xPhospho [S2(100)]	P07948 1xPhospho [S11(100)]	P07948 [10-20]	LYN	0.755582	0.746352	0.756202	0.761154	0.751257	0.704215	0.749529	0.744099	0.742339
P07948	[K].GKDSLSDDGVDLK.[T]	2xTMT6plex [K2; K13]; 1xTMT6plex [N-Term]; 1xPhospho [S6(100)]	P07948 1xPhospho [S13(100)]	P07948 [8-20]	LYN	0.494223	0.478433	0.476547	0.460534	0.485551	0.430289	0.48591	0.472747	0.485727
P08069	[R].ALPLPQSSTC.[-]	1xCarbamidomethyl [C10]; 1xDeamidated [Q6]; 1xTMT6plex [N-Term]; 1xPhospho [T9(100)]	P08069 1xPhospho [T1366(100)]	P08069 [1358-1367]	IGF1R	0.25269	0.261981	0.290243	0.286693	0.268472	0.255884	0.253737	0.260488	0.283736
P08107	[K].GGSGSGPTIEEVD.[-]	1xTMT6plex [N-Term]; 1xPhospho [S5(100)]	P08107 1xPhospho [S633(100)]	P08107 [629-641]	HSPA1A	0.266256	0.275457	0.290683	0.256164	0.267659	0.290944	0.265411	0.281129	0.27054
P08238	[R].EKEISDDEAEEEK.[G]	2xTMT6plex [K2; K13]; 1xTMT6plex [N-Term]; 1xPhospho [S5(100)]	P08238 1xPhospho [S226(100)]	P08238 [222-234]	HSP90AB1	0.648457	0.632907	0.643289	0.657314	0.639808	0.600957	0.644467	0.637859	0.637987
P08238	[R].EKEISDDEAEEEKGEK.[E]	3xTMT6plex [K2; K13; K16]; 1xTMT6plex [N-Term]; 1xPhospho [S5(100)]	P08238 1xPhospho [S226(100)]	P08238 [222-237]	HSP90AB1	0.42808	0.398659	0.425794	0.444173	0.422564	0.367232	0.43111	0.418768	0.415909
P08238	[K].IEDVGSDEEDDSGKDKK.[K]	3xTMT6plex [K14; K16; K17]; 1xTMT6plex [N-Term]; 1xPhospho [S6(100)]	P08238 1xPhospho [S255(100)]	P08238 [250-266]	HSP90AB1	0.627143	0.601605	0.615392	0.627564	0.613988	0.568627	0.622624	0.618644	0.620805
P08238	[K].EISDDEAEEEK.[G]	1xTMT6plex [K11]; 1xTMT6plex [N-Term]; 1xPhospho [S3(100)]	P08238 1xPhospho [S226(100)]	P08238 [224-234]	HSP90AB1	0.594199	0.582604	0.591764	0.597425	0.5845	0.55392	0.580234	0.577611	0.573358
P08238	[K].IEDVGSDEEDDSGKDK.[K]	2xTMT6plex [K14; K16]; 1xTMT6plex [N-Term]; 1xPhospho [S6(100)]	P08238 1xPhospho [S255(100)]	P08238 [250-265]	HSP90AB1	0.771156	0.753712	0.766146	0.778209	0.762117	0.726721	0.765679	0.763883	0.764243
P08238	[K].EISDDEAEEEKGEK.[E]	2xTMT6plex [K11; K14]; 1xTMT6plex [N-Term]; 1xPhospho [S3(100)]	P08238 1xPhospho [S226(100)]	P08238 [224-237]	HSP90AB1	0.379183	0.374403	0.371518	0.379357	0.366599	0.335217	0.375302	0.370245	0.359165
P08238	[K].IEDVGSDEEDDSGK.[D]	1xTMT6plex [K14]; 1xTMT6plex [N-Term]; 1xPhospho [S6(100)]	P08238 1xPhospho [S255(100)]	P08238 [250-263]	HSP90AB1	0.52233	0.5131	0.519014	0.523527	0.520585	0.495586	0.505857	0.506907	0.512919
P08238	[K].EREKEISDDEAEEEK.[G]	2xTMT6plex [K4; K15]; 1xTMT6plex [N-Term]; 1xPhospho [S7(100)]	P08238 1xPhospho [S226(100)]	P08238 [220-234]	HSP90AB1	0.202264	0.186806	0.202328	0.207701	0.179599	0.176527	0.194465	0.217943	0.22772
P08473	[K].SESQMDITDINTPKPK.[K]	1xDeamidated [N/Q]; 1xOxidation [M5]; 2xTMT6plex [K14; K16]; 1xTMT6plex [N-Term]; 1xPhospho [S3(99.7)]	P08473 1xPhospho [S6(99.7)]	P08473 [4-19]	MME	0.321754	0.326463	0.310144	0.305802	0.276366	0.282525	0.308461	0.299532	0.323433
P08473	[K].SESQMDITDINTPKPK.[K]	1xOxidation [M5]; 2xTMT6plex [K14; K16]; 1xTMT6plex [N-Term]; 1xPhospho [S3(99.8)]	P08473 1xPhospho [S6(99.8)]	P08473 [4-19]	MME	0.422847	0.441691	0.438102	0.421012	0.413484	0.388178	0.424312	0.406494	0.421393
P08473	[K].SESQMDITDINTPKPK.[K]	2xTMT6plex [K14; K16]; 1xTMT6plex [N-Term]; 1xPhospho [S3(100)]	P08473 1xPhospho [S6(100)]	P08473 [4-19]	MME	0.5141	0.531087	0.530437	0.493483	0.508023	0.47939	0.516213	0.518594	0.529146
P08473	[K].SESQMDITDINTPKPK.[K]	2xDeamidated [Q4; N11]; 2xTMT6plex [K14; K16]; 1xTMT6plex [N-Term]; 1xPhospho [S3(100)]	P08473 1xPhospho [S6(100)]	P08473 [4-19]	MME	0.273847	0.255159	0.26833	0.254631	0.244176	0.199315	0.263396	0.241664	0.248286
P08473	[K].SESQMDITDINTPKPK.[K]	1xDeamidated [N11]; 2xTMT6plex [K14; K16]; 1xTMT6plex [N-Term]; 1xPhospho [S3(99.6)]	P08473 1xPhospho [S6(99.6)]	P08473 [4-19]	MME	0.309013	0.274886	0.277964	0.30405	0.283084	0.281773	0.295891	0.301457	0.26566
P08621	[R].GGGGGQDNGLEGLGNDSR.[D]	1xDeamidated [N/Q]; 1xTMT6plex [N-Term]; 1xPhospho [S17(100)]	P08621 1xPhospho [S410(100)]	P08621 [394-411]	SNRNP70	0.365184	0.364899	0.354399	0.349632	0.351461	0.337993	0.322857	0.352129	0.33285
P08621	[R].YDERPGPSPLPHR.[D]	1xTMT6plex [N-Term]; 1xPhospho [S8(100)]	P08621 1xPhospho [S226(100)]	P08621 [219-231]	SNRNP70	0.444097	0.425392	0.417305	0.443074	0.451414	0.434446	0.425056	0.426436	0.443411
P08648	[R].LLESSLSSSEGEEPVEYK.[S]	1xTMT6plex [K18]; 1xTMT6plex [N-Term]; 1xPhospho [S8(99.7)]	P08648 1xPhospho [S127(99.7)]	P08648 [120-137]	ITGA5	0.506125	0.506293	0.506307	0.506706	0.500092	0.493391	0.487945	0.491368	0.495679
P08651	[R].TLPSTSSSGSK.[R]	1xTMT6plex [K11]; 1xTMT6plex [N-Term]; 2xPhospho [S7(98.6); S10(100)]	P08651 2xPhospho [S276(98.6); S279(100)]	P08651 [270-280]	NFIC	0.272572	0.251868	0.290669	0.312421	0.300988	0.268054	0.281697	0.275521	0.278918
P08651	[R].NWTEDMEGGISSPVK.[K]	1xOxidation [M6]; 1xTMT6plex [K15]; 1xTMT6plex [N-Term]; 1xPhospho [S12(100)]	P08651 1xPhospho [S323(100)]	P08651 [312-326]	NFIC	0.338424	0.351957	0.34466	0.355101	0.327567	0.317607	0.312295	0.31513	0.34352
P08651	[K].SPFNSPSPQDSPR.[L]	1xTMT6plex [N-Term]; 1xPhospho [S7(100)]	P08651 1xPhospho [S339(100)]	P08651 [333-345]	NFIC	0.451684	0.444573	0.458194	0.445596	0.447828	0.440483	0.442092	0.423844	0.449529
P08651	[K].SPFNSPSPQDSPR.[L]	1xTMT6plex [N-Term]; 2xPhospho [S7(100); S11(100)]	P08651 2xPhospho [S339(100); S343(100)]	P08651 [333-345]	NFIC	0.282104	0.327974	0.296372	0.270009	0.316075	0.285863	0.305211	0.292573	0.315427
P08651	[K].TEMDKSPFNSPSPQDSPR.[L]	1xDeamidated [N/Q]; 1xTMT6plex [K5]; 1xTMT6plex [N-Term]; 1xPhospho [S6(100)]	P08651 1xPhospho [S333(100)]	P08651 [328-345]	NFIC	0.422535	0.456416	0.432873	0.48313	0.458717	0.417412	0.385296	0.375379	0.424523
P08651	[R].NWTEDMEGGISSPVKK.[T]	2xTMT6plex [K15; K16]; 1xTMT6plex [N-Term]; 1xPhospho [S12(99.7)]	P08651 1xPhospho [S323(99.7)]	P08651 [312-327]	NFIC	0.653197	0.642995	0.651751	0.665445	0.655805	0.612966	0.632204	0.628576	0.63284
P08651	[R].NWTEDMEGGISSPVK.[K]	1xTMT6plex [K15]; 1xTMT6plex [N-Term]; 1xPhospho [S12(100)]	P08651 1xPhospho [S323(100)]	P08651 [312-326]	NFIC	0.449025	0.460227	0.47176	0.473671	0.481212	0.436667	0.426164	0.430872	0.450792
P08651	[R].NWTEDMEGGISSPVKK.[T]	1xOxidation [M6]; 2xTMT6plex [K15; K16]; 1xTMT6plex [N-Term]; 1xPhospho [S12(99.6)]	P08651 1xPhospho [S323(99.6)]	P08651 [312-327]	NFIC	0.438166	0.441517	0.425096	0.439742	0.462611	0.420531	0.427887	0.412688	0.421038
P08651	[K].TEMDKSPFNSPSPQDSPR.[L]	1xTMT6plex [K5]; 1xTMT6plex [N-Term]; 1xPhospho [S6(100)]	P08651 1xPhospho [S333(100)]	P08651 [328-345]	NFIC	0.606859	0.598116	0.606704	0.622579	0.611871	0.571976	0.564653	0.572321	0.587603
P08651	[K].SPFNSPSPQDSPR.[L]	1xDeamidated [N/Q]; 1xTMT6plex [N-Term]; 1xPhospho [S7(100)]	P08651 1xPhospho [S339(100)]	P08651 [333-345]	NFIC	0.421482	0.431576	0.437022	0.416859	0.429338	0.413315	0.393893	0.394065	0.424259
P08651	[R].TLPSTSSSGSK.[R]	1xTMT6plex [K11]; 1xTMT6plex [N-Term]; 1xPhospho [S7(99.7)]	P08651 1xPhospho [S276(99.7)]	P08651 [270-280]	NFIC	0.646397	0.62715	0.63499	0.661969	0.651076	0.614749	0.645434	0.632731	0.634706
P08651	[K].TEMDKSPFNSPSPQDSPR.[L]	1xTMT6plex [K5]; 1xTMT6plex [N-Term]; 2xPhospho [S6(100); S12(99.5)]	P08651 2xPhospho [S333(100); S339(99.5)]	P08651 [328-345]	NFIC	0.504062	0.515948	0.507291	0.52658	0.524811	0.481239	0.443588	0.454091	0.489561
P08651	[K].TEMDKSPFNSPSPQDSPR.[L]	1xDeamidated [N/Q]; 1xTMT6plex [K5]; 1xTMT6plex [N-Term]; 2xPhospho [S6(100); S12(99.5)]	P08651 2xPhospho [S333(100); S339(99.5)]	P08651 [328-345]	NFIC	0.388879	0.386361	0.392959	0.412405	0.400738	0.362251	0.331197	0.313759	0.35677
P08670	[R].QVQSLTCEVDALKGTNESLER.[Q]	1xCarbamidomethyl [C7]; 1xDeamidated [N/Q]; 1xTMT6plex [K13]; 1xTMT6plex [N-Term]; 1xPhospho [S4(100)]	P08670 1xPhospho [S325(100)]	P08670 [322-342]	VIM	0.27697	0.275184	0.278434	0.268884	0.281951	0.265165	0.287382	0.280972	0.289785
P08670	[R].ETNLDSLPLVDTHSK.[R]	1xDeamidated [N3]; 1xTMT6plex [K15]; 1xTMT6plex [N-Term]; 1xPhospho [S6(100)]	P08670 1xPhospho [S430(100)]	P08670 [425-439]	VIM	0.440409	0.444367	0.438885	0.442145	0.443597	0.443254	0.406497	0.406661	0.439763
P08670	[R].QVQSLTCEVDALK.[G]	1xCarbamidomethyl [C7]; 1xTMT6plex [K13]; 1xTMT6plex [N-Term]; 1xPhospho [S4(100)]	P08670 1xPhospho [S325(100)]	P08670 [322-334]	VIM	0.450794	0.446162	0.449893	0.450032	0.450521	0.439563	0.460261	0.458642	0.460192
P08670	[R].QDVDNASLAR.[L]	2xDeamidated [Q1; N5]; 1xTMT6plex [N-Term]; 1xPhospho [S7(100)]	P08670 1xPhospho [S214(100)]	P08670 [208-217]	VIM	0.292986	0.297146	0.29282	0.290219	0.296599	0.292347	0.299498	0.285062	0.284624
P08670	[RK].GTNESLER.[Q]	1xTMT6plex [N-Term]; 1xPhospho [S5(100)]	P08670 1xPhospho [S339(100)]	P08670 [335-342]	VIM	0.221272	0.206484	0.227798	0.224619	0.229017	0.200156	0.240092	0.194418	0.204534
P08670	[R].QVQSLTCEVDALK.[G]	1xCarbamidomethyl [C7]; 2xDeamidated [Q1; Q3]; 1xTMT6plex [K13]; 1xTMT6plex [N-Term]; 1xPhospho [S4(100)]	P08670 1xPhospho [S325(100)]	P08670 [322-334]	VIM	0.383649	0.373643	0.381176	0.382013	0.375956	0.3683	0.390413	0.385142	0.384428
P08670	[R].LRSSVPGVR.[L]	1xTMT6plex [N-Term]; 1xPhospho [S]	P08670 1xPhospho [S73(100)]	P08670 [70-78]	VIM	0.276812	0.293331	0.272973	0.296319	0.296483	0.302105	0.298944	0.296097	0.308461
P08670	[R].QVQSLTCEVDALKGTNESLER.[Q]	1xCarbamidomethyl [C7]; 1xTMT6plex [K13]; 1xTMT6plex [N-Term]; 1xPhospho [S4(100)]	P08670 1xPhospho [S325(100)]	P08670 [322-342]	VIM	0.168005	0.156578	0.17124	0.176323	0.185754	0.174017	0.173333	0.184601	0.155531
P08670	[R].SLYASSPGGVYATR.[S]	1xTMT6plex [N-Term]; 1xPhospho [S5(100)]	P08670 1xPhospho [S55(100)]	P08670 [51-64]	VIM	0.474338	0.475871	0.473484	0.463766	0.472835	0.462369	0.423435	0.424362	0.437705
P08670	[R].DGQVINETSQHHDDLE.[-]	1xTMT6plex [N-Term]; 1xPhospho [S9(100)]	P08670 1xPhospho [S459(100)]	P08670 [451-466]	VIM	0.350663	0.360082	0.357743	0.334869	0.347836	0.356148	0.317295	0.321331	0.338005
P08670	[K].NLQEAEEWYK.[S]	1xTMT6plex [K10]; 1xTMT6plex [N-Term]; 1xPhospho [Y9(100)]	P08670 1xPhospho [Y291(100)]	P08670 [283-292]	VIM	0.194933	0.180099	0.17513	0.18452	0.179557	0.174017	0.180055	0.173229	0.193729
P08670	[R].QVQSLTCEVDALK.[G]	1xCarbamidomethyl [C7]; 1xDeamidated [Q]; 1xTMT6plex [K13]; 1xTMT6plex [N-Term]; 1xPhospho [S4(100)]	P08670 1xPhospho [S325(100)]	P08670 [322-334]	VIM	0.472009	0.467702	0.468424	0.470999	0.472179	0.460441	0.477394	0.476852	0.47862
P08670	[K].FADLSEAANR.[N]	1xDeamidated [N9]; 1xTMT6plex [N-Term]; 1xPhospho [S5(100)]	P08670 1xPhospho [S299(100)]	P08670 [295-304]	VIM	0.272761	0.269618	0.273297	0.270409	0.275756	0.269393	0.265556	0.263668	0.263758
P08670	[R].QQYESVAAK.[N]	1xTMT6plex [K9]; 1xTMT6plex [N-Term]; 1xPhospho [S5(100)]	P08670 1xPhospho [S278(100)]	P08670 [274-282]	VIM	0.373048	0.364907	0.376562	0.373974	0.37049	0.367647	0.376644	0.38107	0.39156
P08670	[R].RQVQSLTCEVDALK.[G]	1xCarbamidomethyl [C8]; 1xTMT6plex [K14]; 1xTMT6plex [N-Term]; 1xPhospho [S5(100)]	P08670 1xPhospho [S325(100)]	P08670 [321-334]	VIM	0.223281	0.216047	0.212645	0.21144	0.226308	0.218605	0.219452	0.211151	0.21785
P08670	[R].EEAENTLQSFR.[Q]	1xDeamidated [N/Q]; 1xTMT6plex [N-Term]; 1xPhospho [S9(100)]	P08670 1xPhospho [S205(100)]	P08670 [197-207]	VIM	0.197808	0.175216	0.19488	0.172502	0.187355	0.1825	0.185663	0.1764	0.209382
P08670	[R].QDVDNASLAR.[L]	1xDeamidated [N/Q]; 1xTMT6plex [N-Term]; 1xPhospho [S7(100)]	P08670 1xPhospho [S214(100)]	P08670 [208-217]	VIM	0.445528	0.449205	0.446514	0.445442	0.444674	0.435995	0.436231	0.435944	0.435282
P08670	[R].ETNLDSLPLVDTHSK.[R]	1xTMT6plex [K15]; 1xTMT6plex [N-Term]; 1xPhospho [S6(100)]	P08670 1xPhospho [S430(100)]	P08670 [425-439]	VIM	0.523919	0.52796	0.523494	0.522833	0.531679	0.528521	0.484995	0.496751	0.534784
P08670	[R].MFGGPGTASRPSSSR.[S]	1xTMT6plex [N-Term]; 1xPhospho [S12(100)]	P08670 1xPhospho [S25(100)]	P08670 [14-28]	VIM	0.279443	0.277204	0.289032	0.283692	0.292814	0.283065	0.274536	0.267443	0.279948
P08670	[R].EEAENTLQSFRQDVDNASLAR.[L]	1xDeamidated [Q/N]; 1xTMT6plex [N-Term]; 1xPhospho [S9(100)]	P08670 1xPhospho [S205(100)]	P08670 [197-217]	VIM	0.196385	0.191029	0.195358	0.212573	0.209442	0.194577	0.210111	0.209211	0.208201
P08670	[R].DGQVINETSQHHDDLE.[-]	2xDeamidated [Q3; N/Q]; 1xTMT6plex [N-Term]; 1xPhospho [S9(99.6)]	P08670 1xPhospho [S459(99.6)]	P08670 [451-466]	VIM	0.203671	0.185224	0.177	0.179358	0.162353	0.184195	0.161522	0.178238	0.174964
P08670	[R].MFGGPGTASRPSSSR.[S]	1xTMT6plex [N-Term]; 2xPhospho [S12(99.3); S13(99.3)]	P08670 2xPhospho [S25(99.3); S26(99.3)]	P08670 [14-28]	VIM	0.216353	0.220559	0.222113	0.230984	0.216811	0.20575	0.184026	0.1812	0.199334
P08670	[R].SVSSSSYR.[R]	1xTMT6plex [N-Term]; 1xPhospho [S/Y]	P08670 1xPhospho [S5(100)]	P08670 [5-12]	VIM	0.39061	0.41047	0.393438	0.385719	0.39674	0.390501	0.351027	0.36463	0.407037
P08670	[R].SYVTTSTR.[T]	1xTMT6plex [N-Term]; 1xPhospho [S1(100)]	NA	P08670 [29-36]	VIM	0.312237	0.322768	0.3107	0.356314	0.353894	0.345556	0.282934	0.289835	0.306464
P08670	[R].QQYESVAAK.[N]	1xDeamidated [Q]; 1xTMT6plex [K9]; 1xTMT6plex [N-Term]; 1xPhospho [S5(100)]	P08670 1xPhospho [S278(100)]	P08670 [274-282]	VIM	0.28897	0.294304	0.288641	0.293333	0.284313	0.282924	0.288805	0.298866	0.313316
P08670	[R].QDVDNASLAR.[L]	1xTMT6plex [N-Term]; 1xPhospho [S7(100)]	P08670 1xPhospho [S214(100)]	P08670 [208-217]	VIM	0.342814	0.360853	0.352464	0.347688	0.354153	0.371396	0.343486	0.35043	0.350775
P08670	[R].ISLPLPNFSSLNLR.[EG]	1xTMT6plex [N-Term]; 1xPhospho [S9(100)]	P08670 1xPhospho [S419(100)]	P08670 [411-424]	VIM	0.514981	0.516385	0.511278	0.512573	0.51646	0.520488	0.478623	0.492671	0.52221
P08670	[R].ISLPLPNFSSLNLR.[EG]	1xDeamidated [N]; 1xTMT6plex [N-Term]; 1xPhospho [S10(99.7)]	P08670 1xPhospho [S420(99.7)]	P08670 [411-424]	VIM	0.242843	0.243914	0.226881	0.241491	0.258417	0.245703	0.237258	0.242841	0.238533
P08670	[R].DGQVINETSQHHDDLE.[-]	1xDeamidated [N/Q]; 1xTMT6plex [N-Term]; 1xPhospho [S9(100)]	P08670 1xPhospho [S459(100)]	P08670 [451-466]	VIM	0.409416	0.410494	0.410486	0.403907	0.405896	0.400282	0.387817	0.388704	0.394447
P08670	[R].TYSLGSALRPSTSR.[S]	1xTMT6plex [N-Term]; 1xPhospho [S3(100)]	P08670 1xPhospho [S39(100)]	P08670 [37-50]	VIM	0.347054	0.363442	0.357443	0.357222	0.364169	0.358222	0.341914	0.354825	0.382906
P08670	[R].LLQDSVDFSLADAINTEFK.[N]	1xTMT6plex [K19]; 1xTMT6plex [N-Term]; 1xPhospho [S5(100)]	P08670 1xPhospho [S83(100)]	P08670 [79-97]	VIM	0.432869	0.437926	0.440814	0.431001	0.436032	0.438344	0.433895	0.443486	0.438564
P08670	[R].FANYIDK.[V]	1xTMT6plex [K7]; 1xTMT6plex [N-Term]; 1xPhospho [Y4(100)]	P08670 1xPhospho [Y117(100)]	P08670 [114-120]	VIM	0.2674	0.264322	0.260241	0.2748	0.272607	0.253789	0.260416	0.261799	0.26539
P08670	[K].FADLSEAANR.[N]	1xTMT6plex [N-Term]; 1xPhospho [S5(100)]	P08670 1xPhospho [S299(100)]	P08670 [295-304]	VIM	0.297268	0.303903	0.302152	0.304074	0.301066	0.286113	0.291446	0.305766	0.302723
P09012	[K].SQETPATK.[K]	1xTMT6plex [K8]; 1xTMT6plex [N-Term]; 1xPhospho [S1(100)]	P09012 1xPhospho [S115(100)]	P09012 [115-122]	SNRPA	0.358633	0.332953	0.350583	0.373444	0.364934	0.340844	0.357275	0.330573	0.35754
P09211	[K].EEVVTVETWQEGSLK.[A]	1xTMT6plex [K15]; 1xTMT6plex [N-Term]; 1xPhospho [S13(100)]	P09211 1xPhospho [S43(100)]	P09211 [31-45]	GSTP1	0.231119	0.245658	0.240772	0.249454	0.253134	0.235086	0.223166	0.227232	0.237538
P09382	[K].DSNNLCLHFNPR.[F]	1xCarbamidomethyl [C6]; 1xTMT6plex [N-Term]; 1xPhospho [S2(100)]	P09382 1xPhospho [S39(100)]	P09382 [38-49]	LGALS1	0.17707	0.19226	0.197268	0.201606	0.195266	0.177627	0.201965	0.190621	0.199725
P09382	[K].SFVLNLGK.[D]	1xDeamidated [N5]; 1xTMT6plex [K8]; 1xTMT6plex [N-Term]; 1xPhospho [S1(100)]	P09382 1xPhospho [S30(100)]	P09382 [30-37]	LGALS1	0.312156	0.312506	0.307658	0.312924	0.310703	0.300823	0.315124	0.297423	0.311123
P09382	[K].SFVLNLGK.[D]	1xTMT6plex [K8]; 1xTMT6plex [N-Term]; 1xPhospho [S1(100)]	P09382 1xPhospho [S30(100)]	P09382 [30-37]	LGALS1	0.45872	0.457059	0.457171	0.446556	0.447856	0.446383	0.450225	0.445858	0.460094
P09601	[K].DQSPSRAPGLR.[Q]	1xTMT6plex [N-Term]; 1xPhospho [S3(100)]	P09601 1xPhospho [S229(100)]	P09601 [227-237]	HMOX1	0.466499	0.474266	0.456751	0.450293	0.455324	0.452328	0.429029	0.448372	0.439712
P09619	[K].DESVDYVPMLDMK.[G]	1xTMT6plex [K13]; 1xTMT6plex [N-Term]; 1xPhospho [S3(100)]	P09619 1xPhospho [S748(100)]	P09619 [746-758]	PDGFRB	0.403941	0.395859	0.402732	0.396583	0.394777	0.377963	0.384404	0.373098	0.383436
P09619	[K].DESVDYVPMLDMK.[G]	1xOxidation [M]; 1xTMT6plex [K13]; 1xTMT6plex [N-Term]; 1xPhospho [S3(100)]	P09619 1xPhospho [S748(100)]	P09619 [746-758]	PDGFRB	0.266716	0.281802	0.281316	0.297227	0.305983	0.279484	0.275734	0.264152	0.265944
P09651-2	[K].SESPKEPEQLRK.[L]	2xTMT6plex [K5; K12]; 1xTMT6plex [N-Term]; 1xPhospho [S3(100)]	P09651-2 1xPhospho [S6(100)]	P09651-2 [4-15]	HNRNPA1	1.04393	1.00284	1.05093	1.10059	1.07743	0.942512	1.08792	1.07729	1.05639
P09651-2	[K].SESPKEPEQLR.[K]	1xDeamidated [Q9]; 1xTMT6plex [K5]; 1xTMT6plex [N-Term]; 1xPhospho [S3(100)]	P09651-2 1xPhospho [S6(100)]	P09651-2 [4-14]	HNRNPA1	0.961386	0.944532	0.941749	1.03005	0.955164	0.84623	0.966492	0.964407	0.943038
P09651-2	[K].SESPKEPEQLR.[K]	1xTMT6plex [K5]; 1xTMT6plex [N-Term]; 1xPhospho [S3(100)]	P09651-2 1xPhospho [S6(100)]	P09651-2 [4-14]	HNRNPA1	1.34726	1.31227	1.32351	1.39344	1.35929	1.21929	1.34244	1.35181	1.33204
P09651-2	[R].SGSGNFGGGR.[G]	1xTMT6plex [N-Term]; 1xPhospho [S3(100)]	P09651-2 1xPhospho [S199(100)]	P09651-2 [197-206]	HNRNPA1	0.801913	0.831032	0.784003	0.839264	0.85378	0.809292	0.611536	0.710132	0.79236
P09661	[K].GGPSPGDVEAIK.[N]	1xTMT6plex [K12]; 1xTMT6plex [N-Term]; 1xPhospho [S4(100)]	P09661 1xPhospho [S197(100)]	P09661 [194-205]	SNRPA1	0.37941	0.398102	0.399614	0.388097	0.391202	0.362569	0.380854	0.374784	0.381169
P09972	[K].GILAADESVGSMAK.[R]	1xTMT6plex [K14]; 1xTMT6plex [N-Term]; 1xPhospho [S8(100)]	P09972 1xPhospho [S36(100)]	P09972 [29-42]	ALDOC	0.293861	0.299871	0.311685	0.308498	0.29079	0.294086	0.28209	0.298837	0.292558
P0C1Z6	[R].TPAPPEPGSPAPGEGPSGR.[K]	1xTMT6plex [N-Term]; 1xPhospho [S9(100)]	P0C1Z6 1xPhospho [S180(100)]	P0C1Z6 [172-190]	TFPT	0.659813	0.677449	0.665274	0.673651	0.677264	0.656198	0.683576	0.633265	0.654734
P0C1Z6	[R].AGNALTPELAPVQIK.[V]	1xTMT6plex [K15]; 1xTMT6plex [N-Term]; 1xPhospho [T6(100)]	P0C1Z6 1xPhospho [T207(100)]	P0C1Z6 [202-216]	TFPT	0.480498	0.500095	0.497936	0.509141	0.504388	0.441591	0.478026	0.413593	0.4701
P0C1Z6	[K].LLPYPTLASPASD.[-]	1xTMT6plex [N-Term]; 1xPhospho [S12(100)]	P0C1Z6 1xPhospho [S252(100)]	P0C1Z6 [241-253]	TFPT	0.77304	0.753034	0.777426	0.746992	0.771141	0.749474	0.834467	0.804665	0.760218
P0C7T5	[R].VEVAAPAHRGTPDTDLEVQR.[V]	1xTMT6plex [N-Term]; 1xPhospho [T11(100)]	P0C7T5 1xPhospho [T330(100)]	P0C7T5 [320-339]	ATXN1L	0.454533	0.445169	0.402714	0.42993	0.440051	0.364964	0.348551	0.38494	0.412235
P0C7T5	[R].RESEALDSPNSK.[G]	1xTMT6plex [K12]; 1xTMT6plex [N-Term]; 1xPhospho [S3(100)]	P0C7T5 1xPhospho [S284(100)]	P0C7T5 [282-293]	ATXN1L	0.562122	0.595788	0.572999	0.591536	0.61131	0.618341	0.558442	0.543516	0.600641
P0CW22	[K].LLDFGSLSNLQVTQPTVGMNFK.[T]	1xTMT6plex [K22]; 1xTMT6plex [N-Term]; 1xPhospho [S6(100)]	P0CW22 1xPhospho [S113(100)]	P0CW22 [108-129]	RPS17L	0.397638	0.396568	0.410512	0.393022	0.401874	0.413384	0.390066	0.382716	0.40778
P10301	[K].YQEQELPPSPPSAPR.[K]	1xDeamidated [Q4]; 1xTMT6plex [N-Term]; 1xPhospho [S9(100)]	P10301 1xPhospho [S201(100)]	P10301 [193-207]	RRAS	0.257038	0.274584	0.313753	0.288322	0.267748	0.264725	0.232169	0.258083	0.28847
P10301	[K].YQEQELPPSPPSAPR.[K]	1xTMT6plex [N-Term]; 1xPhospho [S9(100)]	P10301 1xPhospho [S201(100)]	P10301 [193-207]	RRAS	0.418021	0.408683	0.408176	0.412281	0.424174	0.41998	0.407392	0.411174	0.404222
P10412	[K].ATGAATPKK.[S]	2xTMT6plex [K8; K9]; 1xTMT6plex [N-Term]; 1xPhospho [T6(100)]	P10412 1xPhospho [T146(100)]	P10412 [141-149]	HIST1H1E	0.476997	0.477132	0.464737	0.442786	0.44989	0.409254	0.35931	0.342118	0.370997
P10412	[K].ATGAATPK.[K]	1xTMT6plex [K8]; 1xTMT6plex [N-Term]; 1xPhospho [T6(100)]	P10412 1xPhospho [T142(100)]	P10412 [141-148]	HIST1H1E	0.438188	0.448974	0.441225	0.425026	0.4208	0.398671	0.359487	0.351744	0.373783
P10644	[R].EDEISPPPPNPVVK.[G]	1xDeamidated [N10]; 1xTMT6plex [K14]; 1xTMT6plex [N-Term]; 1xPhospho [S5(100)]	P10644 1xPhospho [S83(100)]	P10644 [79-92]	PRKAR1A	0.300701	0.310033	0.304929	0.301219	0.315433	0.294292	0.295029	0.325562	0.308488
P10644	[R].TDSREDEISPPPPNPVVK.[G]	1xTMT6plex [K18]; 1xTMT6plex [N-Term]; 2xPhospho [S3(100); S9(100)]	P10644 2xPhospho [S77(100); S83(100)]	P10644 [75-92]	PRKAR1A	0.430137	0.420927	0.427324	0.418958	0.421124	0.422651	0.455496	0.457765	0.441031
P10644	[R].TDSREDEISPPPPNPVVK.[G]	1xDeamidated [N14]; 1xTMT6plex [K18]; 1xTMT6plex [N-Term]; 1xPhospho [S9(100)]	P10644 1xPhospho [S83(100)]	P10644 [75-92]	PRKAR1A	0.434783	0.431234	0.43911	0.437998	0.435926	0.414995	0.43794	0.441184	0.430468
P10644	[R].EDEISPPPPNPVVK.[G]	1xTMT6plex [K14]; 1xTMT6plex [N-Term]; 1xPhospho [S5(100)]	P10644 1xPhospho [S83(100)]	P10644 [79-92]	PRKAR1A	0.605769	0.584953	0.597148	0.60786	0.600263	0.58085	0.60275	0.599061	0.602226
P10644	[R].TDSREDEISPPPPNPVVK.[G]	1xTMT6plex [K18]; 1xTMT6plex [N-Term]; 1xPhospho [S9(100)]	P10644 1xPhospho [S83(100)]	P10644 [75-92]	PRKAR1A	0.772233	0.765355	0.772325	0.778339	0.769853	0.752373	0.772805	0.769752	0.775723
P10809	[R].TVIIEQSWGSPK.[V]	1xTMT6plex [K12]; 1xTMT6plex [N-Term]; 1xPhospho [S10(100)]	P10809 1xPhospho [S70(100)]	P10809 [61-72]	HSPD1	0.379747	0.366424	0.379947	0.388254	0.382855	0.357239	0.359751	0.366332	0.36271
P11137	[R].VDHGAEIITQSPGR.[S]	1xTMT6plex [N-Term]; 1xPhospho [S11(99.8)]	P11137 1xPhospho [S1782(99.8)]	P11137 [1772-1785]	MAP2	0.594626	0.578328	0.592603	0.577317	0.576815	0.572706	0.577602	0.579285	0.582403
P11137	[K].VSDGVTKSPEK.[R]	2xTMT6plex [K7; K11]; 1xTMT6plex [N-Term]; 1xPhospho [S8(100)]	P11137 1xPhospho [S1534(100)]	P11137 [1527-1537]	MAP2	0.393685	0.358358	0.40965	0.422158	0.397995	0.333489	0.349566	0.366272	0.363832
P11137	[R].LASVSADAEVAR.[R]	1xTMT6plex [N-Term]; 1xPhospho [S3(100)]	P11137 1xPhospho [S821(100)]	P11137 [819-830]	MAP2	0.29082	0.307036	0.31438	0.310195	0.338523	0.31211	0.215063	0.221947	0.32114
P11166	[R].QGGASQSDK.[T]	1xPhospho [S5(100)]; 1xTMT6plex [K9]; 1xTMT6plex [N-Term]	P11166 1xPhospho [S473(100)]	P11166 [469-477]	SLC2A1	0.423736	0.418177	0.418862	0.405542	0.391137	0.399477	0.473473	0.499864	0.460994
P11166	[R].QGGASQSDKTPEELFHPLGADSQV.[-]	2xDeamidated [Q6; Q23]; 1xTMT6plex [K9]; 1xTMT6plex [N-Term]; 1xPhospho [S5(100)]	P11166 1xPhospho [S473(100)]	P11166 [469-492]	SLC2A1	0.395509	0.380776	0.396367	0.371633	0.351315	0.368256	0.439825	0.459534	0.440553
P11166	[R].QGGASQSDKTPEELFHPLGADSQV.[-]	1xTMT6plex [K9]; 1xTMT6plex [N-Term]; 1xPhospho [S5(100)]	P11166 1xPhospho [S473(100)]	P11166 [469-492]	SLC2A1	0.673777	0.659285	0.667207	0.653483	0.640414	0.639391	0.711019	0.738994	0.71341
P11166	[R].QGGASQSDKTPEELFHPLGADSQV.[-]	1xDeamidated [Q]; 1xTMT6plex [K9]; 1xTMT6plex [N-Term]; 1xPhospho [S5(100)]	P11166 1xPhospho [S473(100)]	P11166 [469-492]	SLC2A1	0.622128	0.609093	0.617308	0.597959	0.58839	0.595603	0.663384	0.695117	0.669714
P11166	[R].TFDEIASGFR.[Q]	1xTMT6plex [N-Term]; 1xPhospho [S7(100)]	P11166 1xPhospho [S465(100)]	P11166 [459-468]	SLC2A1	0.39042	0.397652	0.397453	0.385377	0.401423	0.392545	0.375314	0.379756	0.410412
P11166	[K].TPEELFHPLGADSQV.[-]	1xTMT6plex [N-Term]; 1xPhospho [S13(100)]	P11166 1xPhospho [S490(100)]	P11166 [478-492]	SLC2A1	0.320821	0.316297	0.31418	0.327037	0.31705	0.319203	0.312609	0.329227	0.326013
P11166	[R].GTADVTHDLQEMK.[E]	1xTMT6plex [K13]; 1xTMT6plex [N-Term]; 1xPhospho [T2(100)]	P11166 1xPhospho [T234(100)]	P11166 [233-245]	SLC2A1	0.385723	0.38801	0.390605	0.385779	0.396065	0.384767	0.381279	0.380664	0.38232
P11166	[R].GTADVTHDLQEMK.[E]	1xDeamidated [Q10]; 1xTMT6plex [K13]; 1xTMT6plex [N-Term]; 1xPhospho [T6(100)]	P11166 1xPhospho [T238(100)]	P11166 [233-245]	SLC2A1	0.239017	0.207551	0.223075	0.212109	0.214039	0.217051	0.19416	0.20617	0.214885
P11166	[K].LRGTADVTHDLQEMK.[E]	1xTMT6plex [K15]; 1xTMT6plex [N-Term]; 1xPhospho [T4(100)]	P11166 1xPhospho [T234(100)]	P11166 [231-245]	SLC2A1	0.38857	0.382497	0.379485	0.379411	0.384442	0.363796	0.391371	0.388871	0.3851
P11169	[K].DGVMEMNSIEPAKETTTNV.[-]	1xOxidation [M]; 1xTMT6plex [K13]; 1xTMT6plex [N-Term]; 1xPhospho [S8(100)]	P11169 1xPhospho [S485(100)]	P11169 [478-496]	SLC2A3	0.312912	0.297626	0.251589	0.270684	0.263328	0.286567	0.240991	0.255902	0.280397
P11169	[K].DGVMEMNSIEPAK.[E]	1xTMT6plex [K13]; 1xTMT6plex [N-Term]; 1xPhospho [S8(100)]	P11169 1xPhospho [S485(100)]	P11169 [478-490]	SLC2A3	0.449099	0.457726	0.457177	0.455323	0.45958	0.43015	0.433784	0.432447	0.435231
P11169	[K].DGVMEMNSIEPAK.[E]	1xDeamidated [N7]; 1xOxidation [M]; 1xTMT6plex [K13]; 1xTMT6plex [N-Term]; 1xPhospho [S8(100)]	P11169 1xPhospho [S485(100)]	P11169 [478-490]	SLC2A3	0.424125	0.394447	0.42281	0.426466	0.43986	0.406994	0.393501	0.400503	0.418231
P11169	[K].DGVMEMNSIEPAK.[E]	2xOxidation [M4; M6]; 1xTMT6plex [K13]; 1xTMT6plex [N-Term]; 1xPhospho [S8(100)]	P11169 1xPhospho [S485(100)]	P11169 [478-490]	SLC2A3	0.327571	0.326111	0.341305	0.343362	0.338241	0.357352	0.32792	0.297517	0.34665
P11169	[R].SGKDGVMEMNSIEPAK.[E]	2xTMT6plex [K3; K16]; 1xTMT6plex [N-Term]; 1xPhospho [S11(100)]	P11169 1xPhospho [S485(100)]	P11169 [475-490]	SLC2A3	0.293562	0.291663	0.324782	0.33124	0.312831	0.293031	0.277541	0.302389	0.282352
P11169	[K].DGVMEMNSIEPAK.[E]	1xDeamidated [N7]; 1xTMT6plex [K13]; 1xTMT6plex [N-Term]; 1xPhospho [S8(100)]	P11169 1xPhospho [S485(100)]	P11169 [478-490]	SLC2A3	0.421159	0.457115	0.453832	0.436041	0.449489	0.412523	0.391378	0.402826	0.414627
P11169	[K].DGVMEMNSIEPAK.[E]	1xOxidation [M]; 1xTMT6plex [K13]; 1xTMT6plex [N-Term]; 1xPhospho [S8(100)]	P11169 1xPhospho [S485(100)]	P11169 [478-490]	SLC2A3	0.576802	0.569536	0.58705	0.567102	0.575391	0.562867	0.549067	0.544284	0.551628
P11171	[R].SLDGAAAVDSADRSPRPTSAPAITQGQVAEGGVLDASAK.[K]	1xTMT6plex [K39]; 1xTMT6plex [N-Term]; 1xPhospho [S14(99.5)]	P11171 1xPhospho [S555(99.5)]	P11171 [542-580]	EPB41	0.282875	0.256367	0.272139	0.292583	0.279475	0.247068	0.244609	0.21638	0.228615
P11171	[R].SPRPTSAPAITQGQVAEGGVLDASAK.[K]	1xTMT6plex [K26]; 1xTMT6plex [N-Term]; 1xPhospho [T/S]	NA	P11171 [555-580]	EPB41	0.226485	0.238543	0.245542	0.250079	0.24358	0.27983	0.264305	0.240076	0.305982
P11171	[R].LTSTDTIPK.[S]	1xTMT6plex [K9]; 1xTMT6plex [N-Term]; 1xPhospho [T6(100)]	P11171 1xPhospho [T494(100)]	P11171 [489-497]	EPB41	0.301943	0.319808	0.322835	0.316468	0.330439	0.311259	0.266291	0.266699	0.349665
P11182	[K].QTGAILPPSPK.[V]	1xTMT6plex [K11]; 1xTMT6plex [N-Term]; 1xPhospho [S9(100)]	P11182 1xPhospho [S220(100)]	P11182 [212-222]	DBT	0.282912	0.291621	0.279983	0.294107	0.304817	0.296163	0.259086	0.221531	0.248812
P11274	[R].SQSTSEQEK.[R]	1xDeamidated [Q2]; 1xTMT6plex [K9]; 1xTMT6plex [N-Term]; 1xPhospho [S3(100)]	P11274 1xPhospho [S301(100)]	P11274 [299-307]	BCR	0.338319	0.350319	0.344568	0.318992	0.297114	0.351649	0.295537	0.298093	0.385805
P11274	[R].SQSTSEQEK.[R]	1xTMT6plex [K9]; 1xTMT6plex [N-Term]; 1xPhospho [S3(100)]	P11274 1xPhospho [S301(100)]	P11274 [299-307]	BCR	0.470696	0.461747	0.467451	0.428517	0.439359	0.438807	0.403386	0.433342	0.485116
P11387	[K].EKENGFSSPPQIK.[D]	2xDeamidated [N4; Q11]; 2xTMT6plex [K2; K13]; 1xTMT6plex [N-Term]; 1xPhospho [S]	P11387 1xPhospho [S112(99.6)]	P11387 [105-117]	TOP1	0.266725	0.282357	0.302329	0.281403	0.284892	0.262877	0.242304	0.220946	0.242111
P11387	[K].ENGFSSPPQIK.[D]	2xDeamidated [N2; Q9]; 1xTMT6plex [K11]; 1xTMT6plex [N-Term]; 1xPhospho [S]	NA	P11387 [107-117]	TOP1	0.522887	0.52864	0.52565	0.531808	0.519805	0.509919	0.49305	0.484666	0.497567
P11387	[K].EKENGFSSPPQIK.[D]	1xDeamidated [N4]; 2xTMT6plex [K2; K13]; 1xTMT6plex [N-Term]; 1xPhospho [S7(99.5)]	P11387 1xPhospho [S111(99.5)]	P11387 [105-117]	TOP1	0.277359	0.277522	0.276596	0.282363	0.271662	0.244299	0.234825	0.263343	0.251866
P11387	[K].ENGFSSPPQIK.[D]	1xDeamidated [N2]; 1xTMT6plex [K11]; 1xTMT6plex [N-Term]; 1xPhospho [S]	NA	P11387 [107-117]	TOP1	0.600757	0.595971	0.599351	0.595775	0.594171	0.575757	0.554598	0.551275	0.560307
P11387	[K].ENGFSSPPQIK.[D]	1xTMT6plex [K11]; 1xTMT6plex [N-Term]; 1xPhospho [S]	NA	P11387 [107-117]	TOP1	0.26152	0.268687	0.255934	0.248221	0.262844	0.267582	0.236369	0.262762	0.276757
P11388-4	[K].TQMAEVLPSPR.[G]	1xTMT6plex [N-Term]; 1xPhospho [S9(100)]	P11388-4 1xPhospho [S1294(100)]	P11388-4 [1286-1296]	TOP2A	0.417025	0.403778	0.403545	0.401754	0.372319	0.342903	0.222976	0.272324	0.25823
P11388-4	[K].GSVPLSSSPPATHFPDETEITNPVPK.[K]	1xTMT6plex [K26]; 1xTMT6plex [N-Term]; 1xPhospho [S/T]	NA	P11388-4 [1467-1492]	TOP2A	0.473188	0.470974	0.477423	0.458709	0.469786	0.449947	0.375085	0.398798	0.369766
P11388-4	[K].YLEESDEDDLF.[-]	1xTMT6plex [N-Term]; 1xPhospho [S5(100)]	P11388-4 1xPhospho [S1606(100)]	P11388-4 [1602-1612]	TOP2A	0.413559	0.421777	0.387233	0.383842	0.387618	0.393561	0.279862	0.289535	0.29545
P11388-4	[K].NENTEGSPQEDGVELEGLK.[Q]	1xTMT6plex [K19]; 1xTMT6plex [N-Term]; 1xPhospho [S7(100)]	P11388-4 1xPhospho [S1328(100)]	P11388-4 [1322-1340]	TOP2A	0.345835	0.338825	0.360418	0.357889	0.323305	0.301173	0.270523	0.261499	0.26289
P11388-4	[K].VPDEEENEESDNEKETEK.[S]	2xTMT6plex [K14; K18]; 1xTMT6plex [N-Term]; 1xPhospho [S10(100)]	P11388-4 1xPhospho [S1187(100)]	P11388-4 [1178-1195]	TOP2A	0.353806	0.335883	0.309494	0.339886	0.339146	0.299873	0.238277	0.26704	0.259413
P11388-4	[K].SVVSDLEADDVK.[G]	1xTMT6plex [K12]; 1xTMT6plex [N-Term]; 1xPhospho [S4(100)]	P11388-4 1xPhospho [S1458(100)]	P11388-4 [1455-1466]	TOP2A	0.504152	0.504585	0.506217	0.507274	0.495644	0.45107	0.403738	0.413709	0.436126
P11717	[K].ALSSLHGDDQDSEDEVLTIPEVK.[V]	1xDeamidated [Q10]; 1xTMT6plex [K23]; 1xTMT6plex [N-Term]; 1xPhospho [S12(100)]	P11717 1xPhospho [S2409(100)]	P11717 [2398-2420]	IGF2R	0.286415	0.277477	0.282252	0.273178	0.285387	0.268545	0.282579	0.280784	0.285937
P11717	[K].LVSFHDDSDEDLLHI.[-]	1xTMT6plex [N-Term]; 1xPhospho [S8(100)]	P11717 1xPhospho [S2484(100)]	P11717 [2477-2491]	IGF2R	0.482899	0.487024	0.491853	0.483206	0.486075	0.481339	0.462442	0.474527	0.490961
P11717	[K].ALSSLHGDDQDSEDEVLTIPEVK.[V]	1xTMT6plex [K23]; 1xTMT6plex [N-Term]; 1xPhospho [S12(100)]	P11717 1xPhospho [S2409(100)]	P11717 [2398-2420]	IGF2R	0.586615	0.583611	0.590629	0.584912	0.586994	0.575324	0.595426	0.598071	0.601639
P11717	[R].RSSNVSYK.[Y]	1xTMT6plex [K8]; 1xTMT6plex [N-Term]; 1xPhospho [S3(100)]	P11717 1xPhospho [S2347(100)]	P11717 [2345-2352]	IGF2R	0.38338	0.37748	0.392478	0.416276	0.397699	0.396173	0.416542	0.442441	0.434517
P11831	[K].ALIQTCLNSPDSPPR.[S]	1xCarbamidomethyl [C6]; 1xTMT6plex [N-Term]; 1xPhospho [S12(100)]	P11831 1xPhospho [S224(100)]	P11831 [213-227]	SRF	0.400614	0.419069	0.402955	0.410082	0.42314	0.360819	0.440992	0.414743	0.410682
P11831	[K].ALIQTCLNSPDSPPRSDPTTDQR.[M]	1xCarbamidomethyl [C6]; 1xDeamidated [Q/N]; 1xTMT6plex [N-Term]; 1xPhospho [S12(100)]	P11831 1xPhospho [S224(100)]	P11831 [213-235]	SRF	0.298512	0.263644	0.294062	0.326338	0.279266	0.306548	0.33676	0.326032	0.363219
P11831	[K].ALIQTCLNSPDSPPR.[S]	1xCarbamidomethyl [C6]; 1xDeamidated [N/Q]; 1xTMT6plex [N-Term]; 1xPhospho [S12(100)]	P11831 1xPhospho [S224(100)]	P11831 [213-227]	SRF	0.29298	0.310139	0.294062	0.273431	0.322073	0.326913	0.308519	0.27713	0.299625
P11831	[K].ALIQTCLNSPDSPPRSDPTTDQR.[M]	1xCarbamidomethyl [C6]; 1xTMT6plex [N-Term]; 1xPhospho [S12(100)]	P11831 1xPhospho [S224(100)]	P11831 [213-235]	SRF	0.55873	0.537895	0.567612	0.557151	0.560593	0.569313	0.592511	0.57802	0.588929
P11831	[K].ALIQTCLNSPDSPPRSDPTTDQR.[M]	1xCarbamidomethyl [C6]; 2xDeamidated [Q4; N/Q]; 1xTMT6plex [N-Term]; 1xPhospho [S12(99.6)]	P11831 1xPhospho [S224(99.6)]	P11831 [213-235]	SRF	0.368306	0.342478	0.333935	0.34098	0.353385	0.363216	0.357529	0.381294	0.381498
P12268	[R].GMGSLDAMDK.[H]	1xTMT6plex [K10]; 1xTMT6plex [N-Term]; 1xPhospho [S4(100)]	P12268 1xPhospho [S416(100)]	P12268 [413-422]	IMPDH2	0.313417	0.30197	0.279189	0.307477	0.318695	0.301241	0.297663	0.293993	0.295953
P12268	[R].GMGSLDAMDK.[H]	1xOxidation [M2]; 1xTMT6plex [K10]; 1xTMT6plex [N-Term]; 1xPhospho [S4(100)]	P12268 1xPhospho [S416(100)]	P12268 [413-422]	IMPDH2	0.219066	0.251692	0.243537	0.257387	0.254267	0.23308	0.21685	0.24631	0.25554
P12270	[R].ILLSQTTGVAIPLHASSLDDVSLASTPK.[R]	1xTMT6plex [K28]; 1xTMT6plex [N-Term]; 1xPhospho [S/T]	NA	P12270 [616-643]	TPR	0.218461	0.268526	0.24691	0.249506	0.268215	0.265151	0.2222	0.249093	0.281816
P12270	[K].GAILSEEELAAMSPTAAAVAK.[I]	1xOxidation [M12]; 1xTMT6plex [K21]; 1xTMT6plex [N-Term]; 1xPhospho [S13(99.6)]	P12270 1xPhospho [S379(99.6)]	P12270 [367-387]	TPR	0.227949	0.210812	0.246392	0.190564	0.217374	0.196073	0.221516	0.18903	0.214855
P12270	[R].TVPSTPTLVVPHR.[T]	1xTMT6plex [N-Term]; 1xPhospho [S4(99.6)]	P12270 1xPhospho [S2136(99.6)]	P12270 [2133-2145]	TPR	0.209419	0.20924	0.206174	0.206621	0.231781	0.245836	0.167072	0.179488	0.193578
P12270	[K].GAILSEEELAAMSPTAAAVAK.[I]	1xTMT6plex [K21]; 1xTMT6plex [N-Term]; 1xPhospho [S13(100)]	P12270 1xPhospho [S379(100)]	P12270 [367-387]	TPR	0.339353	0.329411	0.331067	0.323082	0.334206	0.33893	0.322591	0.319444	0.325746
P12270	[R].TDGFAEAIHSPQVAGVPR.[F]	1xTMT6plex [N-Term]; 1xPhospho [S10(100)]	P12270 1xPhospho [S2155(100)]	P12270 [2146-2163]	TPR	0.214057	0.223817	0.214047	0.237795	0.241478	0.229034	0.173256	0.106933	0.205283
P12814	[K].DYETATLSEIK.[A]	1xTMT6plex [K11]; 1xTMT6plex [N-Term]; 1xPhospho [T6(99.8)]	P12814 1xPhospho [T426(99.8)]	P12814 [421-431]	ACTN1	0.216956	0.216652	0.213383	0.206401	0.219661	0.187336	0.220514	0.206169	0.176584
P12814	[K].GISQEQMNEFR.[A]	1xTMT6plex [N-Term]; 1xPhospho [S3(100)]	P12814 1xPhospho [S744(100)]	P12814 [742-752]	ACTN1	0.206793	0.19167	0.210196	0.202266	0.215701	0.194397	0.184443	0.186328	0.178951
P12814	[R].HRPELIDYGK.[L]	1xTMT6plex [K10]; 1xTMT6plex [N-Term]; 1xPhospho [Y8(100)]	P12814 1xPhospho [Y193(100)]	P12814 [186-195]	ACTN1	0.312365	0.289386	0.305908	0.298053	0.30216	0.28518	0.300547	0.269304	0.307378
P12931-2	[R].SLEPAENVHGAGGGAFPASQTPSKPASADGHR.[G]	1xTMT6plex [K24]; 1xTMT6plex [N-Term]; 1xPhospho [S1(100)]	P12931-2 1xPhospho [S17(100)]	P12931-2 [17-48]	SRC	0.301334	0.326718	0.326329	0.316011	0.330829	0.313531	0.330288	0.326558	0.354007
P12956	[K].IMATPEQVGK.[M]	1xDeamidated [Q7]; 1xTMT6plex [K10]; 1xTMT6plex [N-Term]; 1xPhospho [T4(100)]	P12956 1xPhospho [T455(100)]	P12956 [452-461]	XRCC6	0.269564	0.283988	0.268727	0.244797	0.255722	0.265987	0.229033	0.245248	0.22661
P12956	[K].IMATPEQVGK.[M]	1xOxidation [M2]; 1xTMT6plex [K10]; 1xTMT6plex [N-Term]; 1xPhospho [T4(100)]	P12956 1xPhospho [T455(100)]	P12956 [452-461]	XRCC6	0.334773	0.335771	0.328415	0.32462	0.326952	0.329262	0.309179	0.30534	0.305282
P12956	[K].IMATPEQVGK.[M]	1xTMT6plex [K10]; 1xTMT6plex [N-Term]; 1xPhospho [T4(100)]	P12956 1xPhospho [T455(100)]	P12956 [452-461]	XRCC6	0.392776	0.399263	0.386086	0.376532	0.386857	0.37624	0.34689	0.347348	0.352023
P13010	[K].EEASGSSVTAEEAK.[K]	1xTMT6plex [K14]; 1xTMT6plex [N-Term]; 1xPhospho [S7(99.2)]	P13010 1xPhospho [S695(99.2)]	P13010 [689-702]	XRCC5	0.310599	0.290252	0.303996	0.300275	0.309005	0.298092	0.293971	0.314152	0.306425
P13639	[R].IMGPNYTPGK.[K]	1xOxidation [M2]; 1xTMT6plex [K10]; 1xTMT6plex [N-Term]; 1xPhospho [T7(100)]	P13639 1xPhospho [T435(100)]	P13639 [429-438]	EEF2	0.213981	0.233341	0.225591	0.223645	0.207715	0.191365	0.181351	0.195319	0.18936
P13639	[R].IMGPNYTPGK.[K]	1xTMT6plex [K10]; 1xTMT6plex [N-Term]; 1xPhospho [T7(100)]	P13639 1xPhospho [T435(100)]	P13639 [429-438]	EEF2	0.288569	0.29646	0.288226	0.261536	0.255514	0.268522	0.269066	0.256918	0.265669
P13639	[R].AGETRFTDTRK.[D]	1xTMT6plex [K11]; 1xTMT6plex [N-Term]; 1xPhospho [T7(99.7)]	P13639 1xPhospho [T57(99.4)]	P13639 [51-61]	EEF2	0.31808	0.342321	0.34141	0.279092	0.314415	0.331676	0.29344	0.337454	0.427033
P13639	[R].AGETRFTDTR.[K]	1xTMT6plex [N-Term]; 1xPhospho [T7(100)]	P13639 1xPhospho [T57(100)]	P13639 [51-60]	EEF2	0.364412	0.378092	0.376097	0.334847	0.376052	0.380418	0.339092	0.361842	0.425006
P13716-2	[K].SSPAFGDR.[R]	1xTMT6plex [N-Term]; 1xPhospho [S2(100)]	P13716-2 1xPhospho [S244(100)]	P13716-2 [243-250]	ALAD	0.460505	0.473434	0.471092	0.469621	0.466192	0.451605	0.43483	0.450933	0.424945
P13726	[K].ENSPLNVS.[-]	1xTMT6plex [N-Term]; 1xPhospho [S3(100)]	P13726 1xPhospho [S290(100)]	P13726 [288-295]	F3	0.317906	0.334203	0.335023	0.32055	0.324708	0.294949	0.284814	0.314785	0.291556
P13797	[K].RAESMLQQADK.[L]	1xDeamidated [Q7]; 1xTMT6plex [K11]; 1xTMT6plex [N-Term]; 1xPhospho [S4(100)]	P13797 1xPhospho [S339(100)]	P13797 [336-346]	PLS3	0.253696	0.261864	0.208143	0.223534	0.232258	0.248313	0.278954	0.264932	0.285284
P13797	[K].RAESMLQQADK.[L]	1xTMT6plex [K11]; 1xTMT6plex [N-Term]; 1xPhospho [S4(100)]	P13797 1xPhospho [S339(100)]	P13797 [336-346]	PLS3	0.367178	0.362962	0.372956	0.375273	0.36231	0.375727	0.38385	0.391861	0.393157
P13797	[R].AESMLQQADK.[L]	1xTMT6plex [K10]; 1xTMT6plex [N-Term]; 1xPhospho [S3(100)]	P13797 1xPhospho [S339(100)]	P13797 [337-346]	PLS3	0.356805	0.34655	0.358069	0.343	0.349986	0.344105	0.365318	0.355615	0.368516
P13797	[R].AESMLQQADK.[L]	1xOxidation [M4]; 1xTMT6plex [K10]; 1xTMT6plex [N-Term]; 1xPhospho [S3(100)]	P13797 1xPhospho [S339(100)]	P13797 [337-346]	PLS3	0.303787	0.291628	0.29955	0.322884	0.291649	0.285128	0.308978	0.317582	0.305799
P13797	[R].AESMLQQADK.[L]	1xDeamidated [Q]; 1xTMT6plex [K10]; 1xTMT6plex [N-Term]; 1xPhospho [S3(100)]	P13797 1xPhospho [S339(100)]	P13797 [337-346]	PLS3	0.25557	0.266185	0.245106	0.267346	0.257715	0.253362	0.267367	0.260158	0.247273
P13807	[R].RASCTSSTSGSK.[R]	1xCarbamidomethyl [C4]; 1xTMT6plex [K12]; 1xTMT6plex [N-Term]; 1xPhospho [S3(100)]	P13807 1xPhospho [S698(100)]	P13807 [696-707]	GYS1	0.336553	0.343823	0.339869	0.337026	0.339046	0.347722	0.349087	0.374149	0.390421
P13807	[R].ASCTSSTSGSK.[R]	1xCarbamidomethyl [C3]; 1xTMT6plex [K11]; 1xTMT6plex [N-Term]; 1xPhospho [S6(100)]	P13807 1xPhospho [S702(100)]	P13807 [697-707]	GYS1	0.457927	0.434674	0.457995	0.441351	0.430426	0.424259	0.433965	0.436202	0.42165
P13861	[R].QSLGHPPPEPGPDR.[V]	1xTMT6plex [N-Term]; 1xPhospho [S2(100)]	P13861 1xPhospho [S58(100)]	P13861 [57-70]	PRKAR2A	0.2172	0.258795	0.260425	0.248655	0.247899	0.232417	0.248655	0.211179	0.235318
P13861	[R].VADAKGDSESEEDEDLEVPVPSR.[F]	1xTMT6plex [K5]; 1xTMT6plex [N-Term]; 2xPhospho [S8(100); S10(100)]	P13861 2xPhospho [S78(100); S80(100)]	P13861 [71-93]	PRKAR2A	0.534671	0.515904	0.531753	0.53371	0.537861	0.503417	0.543714	0.541998	0.537838
P13861	[R].RVSVCAETYNPDEEEEDTDPR.[V]	1xCarbamidomethyl [C5]; 1xTMT6plex [N-Term]; 1xPhospho [S3(100)]	P13861 1xPhospho [S99(100)]	P13861 [97-117]	PRKAR2A	0.226644	0.234901	0.242867	0.253095	0.203978	0.281673	0.271621	0.227027	0.283908
P13861	[K].GDSESEEDEDLEVPVPSR.[F]	1xTMT6plex [N-Term]; 2xPhospho [S3(100); S5(100)]	P13861 2xPhospho [S78(100); S80(100)]	P13861 [76-93]	PRKAR2A	0.444211	0.434581	0.431747	0.437123	0.448483	0.43675	0.442152	0.426757	0.424681
P13984	[R].HYQGEEKSD.[-]	1xTMT6plex [K7]; 1xTMT6plex [N-Term]; 1xPhospho [S8(100)]	P13984 1xPhospho [S248(100)]	P13984 [241-249]	GTF2F2	0.601637	0.588161	0.596559	0.613573	0.599237	0.561917	0.620176	0.607683	0.606406
P13984	[R].HYQGEEKSD.[-]	1xDeamidated [Q3]; 1xTMT6plex [K7]; 1xTMT6plex [N-Term]; 1xPhospho [S8(100)]	P13984 1xPhospho [S248(100)]	P13984 [241-249]	GTF2F2	0.438041	0.423799	0.441319	0.455417	0.448463	0.397369	0.438863	0.42967	0.428781
P13994	[R].QDKPLSPAGSSQEAADTPDTR.[H]	1xTMT6plex [K3]; 1xTMT6plex [N-Term]; 1xPhospho [S6(100)]	P13994 1xPhospho [S362(100)]	P13994 [357-377]	CCDC130	0.504422	0.466258	0.531882	0.539314	0.501021	0.446601	0.455843	0.466169	0.496877
P13994	[R].DVPESPQHAADTPK.[S]	1xTMT6plex [K14]; 1xTMT6plex [N-Term]; 1xPhospho [S5(100)]	P13994 1xPhospho [S306(100)]	P13994 [302-315]	CCDC130	0.550964	0.554873	0.563804	0.541854	0.559908	0.516036	0.488481	0.499498	0.501084
P13994	[R].VPEEAAQDRPMSPGDCPPETTETPK.[C]	1xCarbamidomethyl [C16]; 1xTMT6plex [K25]; 1xTMT6plex [N-Term]; 1xPhospho [S12(100)]	P13994 1xPhospho [S332(100)]	P13994 [321-345]	CCDC130	0.432309	0.43134	0.379275	0.4238	0.448781	0.399975	0.381402	0.417779	0.468127
P14209	[K].ENAEQGEVDMESHR.[N]	1xTMT6plex [N-Term]; 1xPhospho [S12(100)]	P14209 1xPhospho [S168(100)]	P14209 [157-170]	CD99	0.350571	0.372949	0.377536	0.341763	0.37108	0.385711	0.309623	0.347756	0.376037
P14618	[R].KASDVHEVR.[K]	1xTMT6plex [K1]; 1xTMT6plex [N-Term]; 1xPhospho [S3(100)]	P14618 1xPhospho [S249(100)]	P14618 [247-255]	PKM	0.346404	0.338598	0.337849	0.332273	0.318761	0.314837	0.321178	0.33338	0.331847
P14618	[R].LDIDSPPITAR.[N]	1xTMT6plex [N-Term]; 1xPhospho [S5(100)]	P14618 1xPhospho [S37(100)]	P14618 [33-43]	PKM	0.42575	0.425829	0.420681	0.417986	0.421394	0.418184	0.416384	0.415555	0.416097
P14618	[K].ITLDNAYMEK.[C-]	1xTMT6plex [K10]; 1xTMT6plex [N-Term]; 1xPhospho [Y7(100)]	P14618 1xPhospho [Y148(100)]	P14618 [142-151]	PKM	0.263659	0.260133	0.261439	0.266481	0.238846	0.236239	0.226799	0.245035	0.253867
P14618	[R].TATESFASDPILYRPVAVALDTK.[G]	1xTMT6plex [K23]; 1xTMT6plex [N-Term]; 1xPhospho [S8(100)]	P14618 1xPhospho [S100(100)]	P14618 [93-115]	PKM	0.354494	0.349301	0.348339	0.351041	0.352266	0.340394	0.342004	0.349861	0.354723
P14618	[K].ASDVHEVR.[K]	1xTMT6plex [N-Term]; 1xPhospho [S2(100)]	P14618 1xPhospho [S249(100)]	P14618 [248-255]	PKM	0.29983	0.290008	0.287191	0.278441	0.287117	0.285812	0.262629	0.277587	0.286035
P14618	[K].GSGTAEVELK.[K]	1xTMT6plex [K10]; 1xTMT6plex [N-Term]; 1xPhospho [S2(100)]	P14618 1xPhospho [S127(100)]	P14618 [126-135]	PKM	0.360217	0.347047	0.35527	0.348255	0.346895	0.333258	0.345692	0.345576	0.348172
P14625	[K].GVVDSDDLPLNVSR.[E]	1xTMT6plex [N-Term]; 1xPhospho [S13(100)]	P14625 1xPhospho [S447(100)]	P14625 [435-448]	HSP90B1	0.192157	0.197351	0.185236	0.168055	0.201306	0.171797	0.197314	0.175735	0.193292
P14625	[K].SGTSEFLNK.[M]	1xTMT6plex [K9]; 1xTMT6plex [N-Term]; 1xPhospho [S4(100)]	P14625 1xPhospho [S172(100)]	P14625 [169-177]	HSP90B1	0.278782	0.27305	0.288909	0.2844	0.274661	0.262499	0.2988	0.305801	0.298657
P14859-6	[R].INPPSSGGTSSSPIK.[A]	1xTMT6plex [K15]; 1xTMT6plex [N-Term]; 1xPhospho [S12(100)]	P14859-6 1xPhospho [S471(100)]	P14859-6 [460-474]	POU2F1	0.660322	0.642872	0.664716	0.66541	0.663395	0.636014	0.632588	0.637604	0.645618
P14866	[K].LCFSTAQHAS.[-]	1xCarbamidomethyl [C2]; 1xTMT6plex [N-Term]; 1xPhospho [S10(100)]	P14866 1xPhospho [S589(100)]	P14866 [580-589]	HNRNPL	0.241683	0.259102	0.221971	0.222784	0.23745	0.252714	0.221365	0.220813	0.236297
P14866	[K].ISRPGDSDDSR.[S]	1xTMT6plex [N-Term]; 1xPhospho [S7(100)]	P14866 1xPhospho [S185(100)]	P14866 [179-189]	HNRNPL	0.372843	0.381533	0.392089	0.376766	0.383403	0.376308	0.38569	0.390733	0.38189
P14923	[R].ALMGSPQLVAAVVR.[T]	1xDeamidated [Q7]; 1xTMT6plex [N-Term]; 1xPhospho [S5(100)]	P14923 1xPhospho [S182(100)]	P14923 [178-191]	JUP	0.372095	0.383567	0.382622	0.380911	0.39326	0.393489	0.396125	0.374061	0.384715
P14923	[K].RVSVELTNSLFK.[H]	1xTMT6plex [K12]; 1xTMT6plex [N-Term]; 1xPhospho [S3(100)]	P14923 1xPhospho [S665(100)]	P14923 [663-674]	JUP	0.519765	0.51305	0.530304	0.526186	0.52577	0.525542	0.517842	0.524039	0.525643
P14923	[R].ALMGSPQLVAAVVR.[T]	1xDeamidated [Q7]; 1xOxidation [M3]; 1xTMT6plex [N-Term]; 1xPhospho [S5(100)]	P14923 1xPhospho [S182(100)]	P14923 [178-191]	JUP	0.365448	0.363695	0.38112	0.378302	0.370608	0.370319	0.368085	0.372745	0.36602
P14923	[R].ALMGSPQLVAAVVR.[T]	1xTMT6plex [N-Term]; 1xPhospho [S5(100)]	P14923 1xPhospho [S182(100)]	P14923 [178-191]	JUP	0.493579	0.489442	0.500735	0.49975	0.49534	0.49628	0.499224	0.489814	0.496921
P14923	[R].ALMGSPQLVAAVVR.[T]	1xOxidation [M3]; 1xTMT6plex [N-Term]; 1xPhospho [S5(100)]	P14923 1xPhospho [S182(100)]	P14923 [178-191]	JUP	0.445918	0.448475	0.478923	0.460518	0.4544	0.468321	0.448546	0.444208	0.453104
P15056	[R].GDGGSTTGLSATPPASLPGSLTNVK.[A]	1xTMT6plex [K25]; 1xTMT6plex [N-Term]; 1xPhospho [T12(99.7)]	P15056 1xPhospho [T401(99.7)]	P15056 [390-414]	BRAF	0.645384	0.621183	0.615094	0.619395	0.595306	0.607765	0.557861	0.58574	0.578461
P15056	[R].SASEPSLNR.[A]	1xDeamidated [N8]; 1xTMT6plex [N-Term]; 1xPhospho [S3(100)]	P15056 1xPhospho [S729(100)]	P15056 [727-735]	BRAF	0.626772	0.651465	0.642389	0.624462	0.621054	0.627134	0.602497	0.608419	0.63927
P15056	[R].SASEPSLNR.[A]	1xTMT6plex [N-Term]; 1xPhospho [S3(100)]	P15056 1xPhospho [S729(100)]	P15056 [727-735]	BRAF	0.695753	0.669679	0.653713	0.651597	0.65133	0.667142	0.635016	0.675736	0.683339
P15336	[R].NDSVIVADQTPTPTR.[F]	1xTMT6plex [N-Term]; 1xPhospho [T12(99.8)]	P15336 1xPhospho [T71(99.8)]	P15336 [60-74]	ATF2	0.442661	0.417575	0.449849	0.43943	0.439849	0.454563	0.434745	0.447135	0.461821
P15336	[K].MPLDLSPLATPIIR.[S]	1xTMT6plex [N-Term]; 1xPhospho [S6(100)]	P15336 1xPhospho [S112(100)]	P15336 [107-120]	ATF2	0.403297	0.440221	0.394793	0.441144	0.431444	0.434882	0.402075	0.41355	0.440425
P15336	[K].KMPLDLSPLATPIIR.[S]	1xTMT6plex [K1]; 1xTMT6plex [N-Term]; 1xPhospho [S7(100)]	P15336 1xPhospho [S112(100)]	P15336 [106-120]	ATF2	0.524016	0.513215	0.546431	0.52729	0.541097	0.555248	0.526496	0.542112	0.567177
P15336	[R].NDSVIVADQTPTPTR.[F]	1xDeamidated [Q/N]; 1xTMT6plex [N-Term]; 1xPhospho [T12(100)]	P15336 1xPhospho [T71(100)]	P15336 [60-74]	ATF2	0.299719	0.294748	0.318327	0.299618	0.285275	0.301957	0.304422	0.307102	0.326129
P15374	[K].FLEESVSMSPEER.[A]	1xTMT6plex [N-Term]; 1xPhospho [S9(99.7)]	P15374 1xPhospho [S130(99.7)]	P15374 [122-134]	UCHL3	0.351651	0.335756	0.320151	0.332803	0.290864	0.295473	0.313665	0.314346	0.293245
P15407	[K].SSSSSGDPSSDPLGSPTLLAL.[-]	1xTMT6plex [N-Term]; 1xPhospho [S15(99.4)]	P15407 1xPhospho [S265(99.4)]	P15407 [251-271]	FOSL1	0.453392	0.445328	0.4577	0.423067	0.441117	0.395154	0.391173	0.369179	0.409792
P15408	[R].SGGGSVGAVVVK.[Q]	1xTMT6plex [K12]; 1xTMT6plex [N-Term]; 1xPhospho [S1(99.7)]	P15408 1xPhospho [S211(99.7)]	P15408 [211-222]	FOSL2	0.43482	0.436332	0.442255	0.434275	0.445452	0.41452	0.403291	0.416632	0.463965
P15408	[R].GSSGSPAHAESYSSGGGGQQK.[F]	1xTMT6plex [K21]; 1xTMT6plex [N-Term]; 2xPhospho [S2(99.8); S/Y]	P15408 2xPhospho [S16(99.8); S/Y]	P15408 [15-35]	FOSL2	0.252068	0.306701	0.336006	0.328842	0.28811	0.255455	0.306539	0.269973	0.300148
P15408	[R].RDEQLSPEEEEK.[R]	1xTMT6plex [K12]; 1xTMT6plex [N-Term]; 1xPhospho [S6(100)]	P15408 1xPhospho [S120(100)]	P15408 [115-126]	FOSL2	0.389847	0.370204	0.372652	0.373243	0.369702	0.344807	0.317586	0.343673	0.357732
P15408	[R].SPPAPGLQPMR.[S]	1xDeamidated [Q8]; 1xTMT6plex [N-Term]; 1xPhospho [S1(100)]	P15408 1xPhospho [S200(100)]	P15408 [200-210]	FOSL2	0.450578	0.450217	0.474729	0.468319	0.467716	0.460041	0.464586	0.456222	0.47082
P15408	[K].QEPLEEDSPSSSSAGLDK.[A]	1xTMT6plex [K18]; 1xTMT6plex [N-Term]; 1xPhospho [S8(100)]	P15408 1xPhospho [S230(100)]	P15408 [223-240]	FOSL2	0.475174	0.491345	0.487342	0.454086	0.479831	0.457067	0.483814	0.469319	0.479457
P15408	[R].SPPAPGLQPMR.[S]	1xOxidation [M10]; 1xTMT6plex [N-Term]; 1xPhospho [S1(100)]	P15408 1xPhospho [S200(100)]	P15408 [200-210]	FOSL2	0.403802	0.400868	0.389405	0.376792	0.398654	0.415682	0.363983	0.39646	0.405872
P15408	[R].SPPAPGLQPMR.[S]	1xTMT6plex [N-Term]; 1xPhospho [S1(100)]	P15408 1xPhospho [S200(100)]	P15408 [200-210]	FOSL2	0.525697	0.528211	0.527818	0.528254	0.537155	0.514041	0.52458	0.518495	0.525784
P15408	[R].DEQLSPEEEEK.[R]	1xTMT6plex [K11]; 1xTMT6plex [N-Term]; 1xPhospho [S5(100)]	P15408 1xPhospho [S120(100)]	P15408 [116-126]	FOSL2	0.528927	0.510926	0.521659	0.536091	0.511169	0.476958	0.492835	0.497535	0.491053
P15408	[R].GSSGSPAHAESYSSGGGGQQK.[F]	1xTMT6plex [K21]; 1xTMT6plex [N-Term]; 1xPhospho [S5(99.5)]	P15408 1xPhospho [S19(99.5)]	P15408 [15-35]	FOSL2	0.549751	0.547329	0.54223	0.576592	0.576752	0.555532	0.535896	0.552756	0.553224
P15408	[K].QEPLEEDSPSSSSAGLDK.[A]	1xDeamidated [Q1]; 1xTMT6plex [K18]; 1xTMT6plex [N-Term]; 1xPhospho [S8(100)]	P15408 1xPhospho [S230(100)]	P15408 [223-240]	FOSL2	0.413676	0.378245	0.394963	0.408975	0.413307	0.399619	0.407162	0.397319	0.405872
P15408	[R].SSSSGDQSSDSLNSPTLLAL.[-]	1xTMT6plex [N-Term]; 1xPhospho [S14(99.1)]	P15408 1xPhospho [S320(99.1)]	P15408 [307-326]	FOSL2	0.374048	0.366259	0.343174	0.32112	0.359032	0.297927	0.270365	0.268724	0.315465
P15531-2	[R].NIIHGSDSVESAEK.[E]	1xTMT6plex [K14]; 1xTMT6plex [N-Term]; 1xPhospho [S8(100)]	P15531-2 1xPhospho [S147(100)]	P15531-2 [140-153]	NME1	0.337875	0.33817	0.344809	0.334032	0.383365	0.355869	0.341698	0.327151	0.350157
P15559	[K].EGHLSPDIVAEQK.[K]	1xTMT6plex [K13]; 1xTMT6plex [N-Term]; 1xPhospho [S5(100)]	P15559 1xPhospho [S82(100)]	P15559 [78-90]	NQO1	0.237474	0.248209	0.23387	0.232576	0.176954	0.251356	0.226805	0.23873	0.256985
P15822	[R].TESPQGLPTVQR.[E]	1xTMT6plex [N-Term]; 1xPhospho [S3(100)]	P15822 1xPhospho [S2599(100)]	P15822 [2597-2608]	HIVEP1	0.333957	0.352405	0.373562	0.382562	0.364408	0.298695	0.367614	0.336983	0.370955
P15822	[R].TESPQGLPTVQR.[E]	1xDeamidated [Q5]; 1xTMT6plex [N-Term]; 1xPhospho [S3(100)]	P15822 1xPhospho [S2599(100)]	P15822 [2597-2608]	HIVEP1	0.377047	0.353845	0.398321	0.421185	0.41222	0.362396	0.353921	0.361624	0.374557
P15822	[K].VIGISQEESHPSR.[D]	1xTMT6plex [N-Term]; 1xPhospho [S5(100)]	P15822 1xPhospho [S1180(100)]	P15822 [1176-1188]	HIVEP1	0.499546	0.536733	0.522165	0.549216	0.537662	0.516448	0.508383	0.468027	0.532655
P15822	[K].STVVEFSNK.[D]	1xTMT6plex [K9]; 1xTMT6plex [N-Term]; 1xPhospho [S1(100)]	P15822 1xPhospho [S2033(100)]	P15822 [2033-2041]	HIVEP1	0.590401	0.641677	0.581201	0.615232	0.598211	0.623353	0.526282	0.554396	0.693795
P15822	[R].RGSIDSPK.[S]	1xTMT6plex [K8]; 1xTMT6plex [N-Term]; 1xPhospho [S3(100)]	P15822 1xPhospho [S779(100)]	P15822 [777-784]	HIVEP1	0.640543	0.648909	0.642765	0.65499	0.622001	0.571278	0.595017	0.619924	0.65058
P15822	[R].SSPAPSENTHISPLK.[C]	1xTMT6plex [K15]; 1xTMT6plex [N-Term]; 1xPhospho [S2(99.3)]	P15822 1xPhospho [S1874(99.3)]	P15822 [1873-1887]	HIVEP1	0.446081	0.462391	0.425722	0.486835	0.462908	0.384072	0.311097	0.32889	0.380374
P15822	[K].AVAITQSPSSVR.[L]	1xTMT6plex [N-Term]; 1xPhospho [S7(100)]	P15822 1xPhospho [S2327(100)]	P15822 [2321-2332]	HIVEP1	0.542355	0.539263	0.532227	0.520333	0.525595	0.508059	0.508895	0.507601	0.52935
P15822	[K].ISVGRLSPQQESSASSK.[R]	1xTMT6plex [K17]; 1xTMT6plex [N-Term]; 1xPhospho [S7(99.6)]	P15822 1xPhospho [S1735(99.6)]	P15822 [1729-1745]	HIVEP1	0.3467	0.355271	0.373562	0.375436	0.321636	0.378672	0.281737	0.33218	0.345849
P15822	[K].SEESVSPK.[K]	1xTMT6plex [K8]; 1xTMT6plex [N-Term]; 1xPhospho [S6(100)]	P15822 1xPhospho [S130(100)]	P15822 [125-132]	HIVEP1	0.512843	0.504634	0.487706	0.515166	0.544305	0.435415	0.435049	0.418709	0.476158
P15822	[R].RLPSTEQDSGR.[S]	1xTMT6plex [N-Term]; 1xPhospho [S4(100)]	P15822 1xPhospho [S698(100)]	P15822 [695-705]	HIVEP1	0.421177	0.428986	0.400381	0.347429	0.391301	0.432397	0.355347	0.365581	0.415729
P15880	[R].TQAPAVATT.[-]	1xTMT6plex [N-Term]; 1xPhospho [T]	NA	P15880 [285-293]	RPS2	0.282375	0.312036	0.302895	0.284658	0.313451	0.29286	0.268598	0.261094	0.276982
P15924	[R].GAGSIAGASASPK.[E]	1xTMT6plex [K13]; 1xTMT6plex [N-Term]; 1xPhospho [S11(100)]	P15924 1xPhospho [S2024(100)]	P15924 [2014-2026]	DSP	0.327767	0.325493	0.309883	0.311136	0.320229	0.315091	0.291108	0.286901	0.306212
P15924	[K].GLPSPYNMSSAPGSR.[S]	1xTMT6plex [N-Term]; 1xPhospho [S10(100)]	P15924 1xPhospho [S2821(100)]	P15924 [2812-2826]	DSP	0.392867	0.394682	0.385777	0.378471	0.396996	0.396858	0.364611	0.360503	0.380606
P15924	[K].GLPSPYNMSSAPGSR.[S]	1xOxidation [M8]; 1xTMT6plex [N-Term]; 1xPhospho [S14(100)]	P15924 1xPhospho [S2825(100)]	P15924 [2812-2826]	DSP	0.299694	0.329948	0.31102	0.309788	0.328532	0.315949	0.296851	0.2848	0.309297
P15924	[R].SMSFQGIR.[Q]	1xTMT6plex [N-Term]; 1xPhospho [S3(100)]	P15924 1xPhospho [S2209(100)]	P15924 [2207-2214]	DSP	0.378536	0.386401	0.376321	0.363575	0.370231	0.382537	0.357244	0.387714	0.431647
P15924	[R].SSSFSDTLEESSPIAAIFDTENLEK.[I]	1xTMT6plex [K25]; 1xTMT6plex [N-Term]; 1xPhospho [S3(99.3)]	P15924 1xPhospho [S2608(99.3)]	P15924 [2606-2630]	DSP	0.351657	0.354606	0.360405	0.355754	0.357716	0.360774	0.346264	0.340254	0.344853
P15924	[K].GLPSPYNMSSAPGSR.[S]	1xTMT6plex [N-Term]; 2xPhospho [S10(100); S14(100)]	P15924 2xPhospho [S2821(100); S2825(100)]	P15924 [2812-2826]	DSP	0.31625	0.313	0.31499	0.27873	0.293005	0.290252	0.221695	0.228899	0.299687
P15924	[K].GLPSPYNMSSAPGSR.[S]	1xDeamidated [N7]; 1xTMT6plex [N-Term]; 1xPhospho [S10(99.5)]	P15924 1xPhospho [S2821(99.5)]	P15924 [2812-2826]	DSP	0.211182	0.220103	0.214032	0.186578	0.219476	0.21197	0.198386	0.193989	0.204919
P15924	[K].SVEDRFDQQK.[N]	1xTMT6plex [K10]; 1xTMT6plex [N-Term]; 1xPhospho [S1(100)]	P15924 1xPhospho [S1127(100)]	P15924 [1127-1136]	DSP	0.404984	0.393572	0.402423	0.405715	0.393967	0.381352	0.399645	0.400301	0.395225
P15927-3	[K].HMSVSSIK.[Q]	1xOxidation [M2]; 1xTMT6plex [K8]; 1xTMT6plex [N-Term]; 1xPhospho [S3(100)]	P15927-3 1xPhospho [S326(100)]	P15927-3 [324-331]	RPA2	0.382059	0.378703	0.363012	0.362058	0.378672	0.343843	0.353716	0.379897	0.38169
P16104	[K].TSATVGPK.[A]	1xTMT6plex [K8]; 1xTMT6plex [N-Term]; 1xPhospho [T1(99.8)]	P16104 1xPhospho [T121(99.8)]	P16104 [121-128]	H2AFX	0.642071	0.648629	0.647708	0.627416	0.629334	0.580478	0.566503	0.55852	0.593695
P16298-4	[R].ICSFEEAK.[G]	1xCarbamidomethyl [C2]; 1xTMT6plex [K8]; 1xTMT6plex [N-Term]; 1xPhospho [S3(100)]	P16298-4 1xPhospho [S479(100)]	P16298-4 [477-484]	PPP3CB	0.339828	0.327452	0.344208	0.314648	0.302249	0.330718	0.240654	0.28487	0.300761
P16333	[R].LYDLNMPAYVK.[F]	1xTMT6plex [K11]; 1xTMT6plex [N-Term]; 1xPhospho [Y2(100)]	P16333 1xPhospho [Y105(100)]	P16333 [104-114]	NCK1	0.446952	0.466036	0.454193	0.48471	0.46393	0.441732	0.339008	0.332733	0.344203
P16383	[K].RESEDDPESEPDDHEK.[R]	1xTMT6plex [K16]; 1xTMT6plex [N-Term]; 1xPhospho [S9(100)]	P16383 1xPhospho [S180(100)]	P16383 [172-187]	GCFC2	0.510789	0.509367	0.517125	0.507977	0.490881	0.491704	0.511284	0.483302	0.47322
P16383	[R].TLDVSTDEEDK.[I]	1xTMT6plex [K11]; 1xTMT6plex [N-Term]; 1xPhospho [S5(99.6)]	P16383 1xPhospho [S96(99.6)]	P16383 [92-102]	GCFC2	0.483646	0.482414	0.462713	0.471038	0.494502	0.452966	0.474533	0.466185	0.498237
P16403	[K].AAGGATPK.[K]	1xTMT6plex [K8]; 1xTMT6plex [N-Term]; 1xPhospho [T6(100)]	P16403 1xPhospho [T146(100)]	P16403 [141-148]	HIST1H1C	0.664396	0.663215	0.656587	0.639941	0.623076	0.571902	0.507791	0.485133	0.526711
P16403	[K].AAGGATPKK.[S]	2xTMT6plex [K8; K9]; 1xTMT6plex [N-Term]; 1xPhospho [T6(100)]	P16403 1xPhospho [T146(100)]	P16403 [141-149]	HIST1H1C	0.623571	0.621055	0.609409	0.582662	0.58573	0.544919	0.449977	0.429752	0.472777
P16455	[K].GAGATSGSPPAGR.[N]	1xTMT6plex [N-Term]; 1xPhospho [S8(100)]	P16455 1xPhospho [S201(100)]	P16455 [194-206]	MGMT	0.751981	0.743402	0.760736	0.746035	0.752968	0.724659	0.690747	0.702597	0.705557
P16615	[R].EFDELNPSAQR.[D]	1xTMT6plex [N-Term]; 1xPhospho [S8(100)]	P16615 1xPhospho [S663(100)]	P16615 [656-666]	ATP2A2	0.421596	0.419001	0.412599	0.415191	0.41752	0.413895	0.426104	0.42717	0.428633
P16615	[R].WGSNELPAEEGK.[T]	1xTMT6plex [K12]; 1xTMT6plex [N-Term]; 1xPhospho [S3(100)]	P16615 1xPhospho [S38(100)]	P16615 [36-47]	ATP2A2	0.219878	0.203777	0.239482	0.247603	0.248201	0.206679	0.219078	0.227077	0.226905
P16949	[K].ESVPEFPLSPPK.[K]	1xTMT6plex [K12]; 1xTMT6plex [N-Term]; 1xPhospho [S9(100)]	P16949 1xPhospho [S38(100)]	P16949 [30-41]	STMN1	0.680782	0.654691	0.672019	0.66809	0.660543	0.633586	0.582728	0.595595	0.589927
P16949	[K].SHEAEVLK.[Q]	1xTMT6plex [K8]; 1xTMT6plex [N-Term]; 1xPhospho [S1(100)]	P16949 1xPhospho [S63(100)]	P16949 [63-70]	STMN1	0.700009	0.68079	0.700999	0.693626	0.690565	0.680459	0.630805	0.626528	0.635038
P16949	[K].DLSLEEIQK.[K]	1xTMT6plex [K9]; 1xTMT6plex [N-Term]; 1xPhospho [S3(100)]	P16949 1xPhospho [S46(100)]	P16949 [44-52]	STMN1	0.357917	0.344556	0.36174	0.366416	0.370088	0.319608	0.350647	0.360053	0.348972
P16949	[R].ASGQAFELILSPR.[S]	1xDeamidated [Q4]; 1xTMT6plex [N-Term]; 1xPhospho [S11(100)]	P16949 1xPhospho [S25(100)]	P16949 [15-27]	STMN1	0.448667	0.443343	0.455488	0.437778	0.436344	0.448935	0.355187	0.370625	0.380981
P16949	[R].ASGQAFELILSPR.[S]	1xTMT6plex [N-Term]; 1xPhospho [S11(100)]	P16949 1xPhospho [S25(100)]	P16949 [15-27]	STMN1	0.554431	0.549878	0.544388	0.532602	0.528864	0.549848	0.432245	0.445105	0.47798
P16949	[K].ESVPEFPLSPPKK.[K]	2xTMT6plex [K12; K13]; 1xTMT6plex [N-Term]; 1xPhospho [S9(100)]	P16949 1xPhospho [S38(100)]	P16949 [30-42]	STMN1	0.371438	0.344885	0.38385	0.369771	0.370362	0.323455	0.310749	0.289213	0.300786
P16989	[K].AGEAPTENPAPPTQQSSAE.[-]	1xTMT6plex [N-Term]; 1xPhospho [T/S]	NA	P16989 [354-372]	YBX3	0.260051	0.271851	0.2718	0.253026	0.253965	0.233055	0.267014	0.290854	0.427961
P16989	[K].AGEAPTENPAPPTQQSSAE.[-]	1xDeamidated [Q/N]; 1xTMT6plex [N-Term]; 1xPhospho [T/S]	NA	P16989 [354-372]	YBX3	0.302054	0.313547	0.334307	0.297	0.287738	0.290345	0.310401	0.320493	0.380779
P17029	[R].EATGLSPQAAQEK.[D]	1xDeamidated [Q]; 1xTMT6plex [K13]; 1xTMT6plex [N-Term]; 1xPhospho [S6(100)]	P17029 1xPhospho [S13(100)]	P17029 [8-20]	ZKSCAN1	0.660758	0.658882	0.668733	0.660916	0.631323	0.642995	0.625677	0.631446	0.637661
P17029	[R].ALPAAHIPAPPHEGSPR.[D]	1xTMT6plex [N-Term]; 1xPhospho [S15(100)]	P17029 1xPhospho [S208(100)]	P17029 [194-210]	ZKSCAN1	0.441392	0.450389	0.446593	0.466731	0.4696	0.447172	0.450992	0.440601	0.490693
P17029	[R].EATGLSPQAAQEKDGIVIVK.[V]	2xTMT6plex [K13; K20]; 1xTMT6plex [N-Term]; 1xPhospho [S6(100)]	P17029 1xPhospho [S13(100)]	P17029 [8-27]	ZKSCAN1	0.592799	0.6043	0.625143	0.59884	0.594715	0.572174	0.557546	0.546497	0.577447
P17029	[R].EATGLSPQAAQEK.[D]	1xTMT6plex [K13]; 1xTMT6plex [N-Term]; 1xPhospho [S6(100)]	P17029 1xPhospho [S13(100)]	P17029 [8-20]	ZKSCAN1	0.752276	0.74234	0.757067	0.740717	0.73449	0.743567	0.725141	0.713509	0.730594
P17029	[R].EATGLSPQAAQEKDGIVIVK.[V]	1xDeamidated [Q]; 2xTMT6plex [K13; K20]; 1xTMT6plex [N-Term]; 1xPhospho [S6(100)]	P17029 1xPhospho [S13(100)]	P17029 [8-27]	ZKSCAN1	0.442301	0.431945	0.464802	0.435922	0.4312	0.439934	0.379223	0.377248	0.395034
P17029	[R].EATGLSPQAAQEK.[D]	2xDeamidated [Q8; Q11]; 1xTMT6plex [K13]; 1xTMT6plex [N-Term]; 1xPhospho [S6(100)]	P17029 1xPhospho [S13(100)]	P17029 [8-20]	ZKSCAN1	0.451906	0.432428	0.461812	0.42918	0.410876	0.424666	0.408115	0.441066	0.408371
P17096	[K].LEKEEEEGISQESSEEEQ.[-]	1xTMT6plex [K3]; 1xTMT6plex [N-Term]; 2xPhospho [S13(100); S14(100)]	P17096 2xPhospho [S102(100); S103(100)]	P17096 [90-107]	HMGA1	0.688739	0.691504	0.695186	0.681375	0.696223	0.673979	0.702371	0.707003	0.696438
P17096	[K].SSQPLASK.[Q]	1xDeamidated [Q3]; 1xTMT6plex [K8]; 1xTMT6plex [N-Term]; 1xPhospho [S2(99.8)]	P17096 1xPhospho [S9(99.8)]	P17096 [8-15]	HMGA1	0.514229	0.535579	0.520441	0.502587	0.531341	0.534674	0.516096	0.515057	0.521262
P17096	[K].LEKEEEEGISQESSEEEQ.[-]	1xDeamidated [Q11]; 1xTMT6plex [K3]; 1xTMT6plex [N-Term]; 3xPhospho [S10(100); S13(100); S14(100)]	P17096 3xPhospho [S99(100); S102(100); S103(100)]	P17096 [90-107]	HMGA1	0.241529	0.262981	0.268466	0.236943	0.27583	0.246228	0.279456	0.279119	0.252728
P17096	[K].EEEEGISQESSEEEQ.[-]	1xTMT6plex [N-Term]; 3xPhospho [S7(100); S10(100); S11(100)]	P17096 3xPhospho [S99(100); S102(100); S103(100)]	P17096 [93-107]	HMGA1	0.55625	0.559668	0.548755	0.537398	0.557768	0.541537	0.570496	0.565813	0.550961
P17096	[K].SSQPLASK.[Q]	1xTMT6plex [K8]; 1xTMT6plex [N-Term]; 1xPhospho [S2(99.7)]	P17096 1xPhospho [S8(100)]	P17096 [8-15]	HMGA1	0.514747	0.550976	0.526669	0.521333	0.557864	0.558136	0.530759	0.535851	0.532276
P17096	[K].LEKEEEEGISQESSEEEQ.[-]	1xDeamidated [Q]; 1xTMT6plex [K3]; 1xTMT6plex [N-Term]; 2xPhospho [S13(100); S14(100)]	P17096 2xPhospho [S102(100); S103(100)]	P17096 [90-107]	HMGA1	0.336824	0.319832	0.331308	0.316492	0.339792	0.321112	0.324336	0.328524	0.318983
P17096	[K].LEKEEEEGISQESSEEEQ.[-]	1xTMT6plex [K3]; 1xTMT6plex [N-Term]; 1xPhospho [S13(99.7)]	P17096 1xPhospho [S102(99.7)]	P17096 [90-107]	HMGA1	0.408503	0.416874	0.432296	0.401725	0.444145	0.42268	0.435086	0.435037	0.409235
P17096	[K].EEEEGISQESSEEEQ.[-]	1xTMT6plex [N-Term]; 2xPhospho [S11(99.8); S]	P17096 2xPhospho [S103(99.8); S]	P17096 [93-107]	HMGA1	0.654441	0.657579	0.660917	0.641333	0.658963	0.649097	0.660867	0.653443	0.647029
P17096	[K].EEEEGISQESSEEEQ.[-]	1xDeamidated [Q]; 1xTMT6plex [N-Term]; 2xPhospho [S10(100); S11(100)]	P17096 2xPhospho [S102(100); S103(100)]	P17096 [93-107]	HMGA1	0.491281	0.481251	0.49218	0.470059	0.492877	0.476352	0.489591	0.461847	0.469672
P17096	[K].EPSEVPTPK.[R]	1xTMT6plex [K9]; 1xTMT6plex [N-Term]; 1xPhospho [T7(100)]	P17096 1xPhospho [T53(100)]	P17096 [47-55]	HMGA1	0.631551	0.628738	0.613853	0.602282	0.609985	0.563711	0.510634	0.512787	0.566948
P17096	[K].EEEEGISQESSEEEQ.[-]	1xDeamidated [Q]; 1xTMT6plex [N-Term]; 1xPhospho [S11(99.6)]	P17096 1xPhospho [S103(99.6)]	P17096 [93-107]	HMGA1	0.254005	0.215161	0.288732	0.25738	0.277982	0.28613	0.251237	0.272298	0.253658
P17096	[K].QPPVSPGTALVGSQK.[E]	1xTMT6plex [K15]; 1xTMT6plex [N-Term]; 1xPhospho [S5(100)]	P17096 1xPhospho [S36(100)]	P17096 [32-46]	HMGA1	0.437909	0.455459	0.464791	0.44742	0.452784	0.434622	0.397433	0.417751	0.414339
P17096	[K].LEKEEEEGISQESSEEEQ.[-]	1xDeamidated [Q]; 1xTMT6plex [K3]; 1xTMT6plex [N-Term]; 1xPhospho [S13(99.6)]	P17096 1xPhospho [S102(99.6)]	P17096 [90-107]	HMGA1	0.235224	0.286232	0.250834	0.246196	0.27869	0.277483	0.287843	0.282013	0.238759
P17096	[R].KQPPVSPGTALVGSQK.[E]	2xTMT6plex [K1; K16]; 1xTMT6plex [N-Term]; 1xPhospho [S6(100)]	P17096 1xPhospho [S36(100)]	P17096 [31-46]	HMGA1	0.385193	0.376926	0.382881	0.374564	0.393769	0.38136	0.366976	0.355451	0.381622
P17096	[K].EEEEGISQESSEEEQ.[-]	1xTMT6plex [N-Term]; 1xPhospho [S11(100)]	P17096 1xPhospho [S103(100)]	P17096 [93-107]	HMGA1	0.484409	0.492567	0.506502	0.476631	0.506901	0.476579	0.506383	0.490575	0.480164
P17096	[K].LEKEEEEGISQESSEEEQ.[-]	1xTMT6plex [K3]; 1xTMT6plex [N-Term]; 3xPhospho [S10(100); S13(100); S14(100)]	P17096 3xPhospho [S99(100); S102(100); S103(100)]	P17096 [90-107]	HMGA1	0.629174	0.62257	0.628035	0.623572	0.626409	0.6146	0.635108	0.639867	0.634452
P17152	[R].LGPGSSGGSAR.[E]	1xTMT6plex [N-Term]; 1xPhospho [S9(100)]	P17152 1xPhospho [S17(100)]	P17152 [9-19]	TMEM11	0.570367	0.562157	0.541691	0.578131	0.581691	0.573118	0.616467	0.609437	0.667621
P17252	[RK].TFCGTPDYIAPEIIAYQPYGK.[S]	1xCarbamidomethyl [C3]; 1xTMT6plex [K21]; 1xTMT6plex [N-Term]; 1xPhospho [T1(100)]	P17252 1xPhospho [T497(100)]	P17252 [497-517]	PRKCA	0.506294	0.513152	0.512285	0.484621	0.519023	0.52792	0.499418	0.522773	0.557565
P17252	[R].STLNPQWNESFTFK.[L]	1xTMT6plex [K14]; 1xTMT6plex [N-Term]; 1xPhospho [T12(100)]	P17252 1xPhospho [T228(100)]	P17252 [217-230]	PRKCA	0.606346	0.601782	0.610984	0.620738	0.615041	0.587243	0.611527	0.615291	0.613977
P17252	[K].VISPSEDR.[K]	1xTMT6plex [N-Term]; 1xPhospho [S3(100)]	P17252 1xPhospho [S319(100)]	P17252 [317-324]	PRKCA	0.380221	0.375296	0.369317	0.380002	0.371725	0.368527	0.349431	0.351545	0.386173
P17252	[R].STLNPQWNESFTFK.[L]	1xDeamidated [N/Q]; 1xTMT6plex [K14]; 1xTMT6plex [N-Term]; 1xPhospho [S10(100)]	P17252 1xPhospho [S226(100)]	P17252 [217-230]	PRKCA	0.55588	0.547792	0.552227	0.561032	0.554369	0.529186	0.560695	0.559282	0.562093
P17302	[R].MGQAGSTISNSHAQPFDFPDDNQNSK.[K]	1xOxidation [M1]; 1xTMT6plex [K26]; 1xTMT6plex [N-Term]; 1xPhospho [S9(98.7)]	P17302 1xPhospho [S328(98.7)]	P17302 [320-345]	GJA1	0.333954	0.31092	0.347665	0.341785	0.319585	0.317469	0.0918155	0.223496	0.127969
P17302	[K].LVTGDRNNSSCR.[N]	1xCarbamidomethyl [C11]; 1xDeamidated [N]; 1xTMT6plex [N-Term]; 1xPhospho [S9(99.6)]	P17302 1xPhospho [S296(99.6)]	P17302 [288-299]	GJA1	0.373509	0.38119	0.395319	0.367179	0.381777	0.334553	0.272702	0.312583	0.313086
P17302	[R].MGQAGSTISNSHAQPFDFPDDNQNSK.[K]	1xOxidation [M1]; 1xTMT6plex [K26]; 1xTMT6plex [N-Term]; 2xPhospho [S9(99.2); S/T]	P17302 2xPhospho [S328(99.2); S/T]	P17302 [320-345]	GJA1	0.590936	0.590891	0.59332	0.53419	0.544078	0.50849	0.356731	0.367581	0.375407
P17302	[K].SDPYHATSGALSPAK.[D]	1xTMT6plex [K15]; 1xTMT6plex [N-Term]; 1xPhospho [S12(100)]	P17302 1xPhospho [S255(100)]	P17302 [244-258]	GJA1	0.602265	0.598747	0.611276	0.582462	0.581517	0.562347	0.547263	0.545028	0.54731
P17302	[R].MGQAGSTISNSHAQPFDFPDDNQNSK.[K]	1xTMT6plex [K26]; 1xTMT6plex [N-Term]; 2xPhospho [S/T]	NA	P17302 [320-345]	GJA1	0.620325	0.617486	0.623309	0.573642	0.572835	0.541114	0.344098	0.330327	0.263455
P17302	[K].LAAGHELQPLAIVDQRPSSR.[A]	1xTMT6plex [N-Term]; 1xPhospho [S19(99.7)]	P17302 1xPhospho [S365(99.7)]	P17302 [347-366]	GJA1	0.581523	0.578748	0.57585	0.576725	0.579105	0.566992	0.479471	0.48175	0.519528
P17302	[R].MGQAGSTISNSHAQPFDFPDDNQNSK.[K]	1xDeamidated [Q/N]; 2xPhospho [S6(99.5); S/T]; 1xOxidation [M1]; 1xTMT6plex [K26]; 1xTMT6plex [N-Term]	P17302 2xPhospho [S325(99.5); T/S]	P17302 [320-345]	GJA1	0.438013	0.415129	0.439339	0.400422	0.411423	0.375365	0.236177	0.128088	0.139071
[truncated: 7,107 more rows]
