# Supplementary material for: A Comprehensive Proteomic and Phosphoproteomic Analysis of Retinal Pigment Epithelium Reveals Multiple Pathway Alterations in Response to the Inflammatory Stimuli
Source: Int J Mol Sci. 2020 Apr 25;21(9):3037. doi: 10.3390/ijms21093037 (PMC7246457; doi:10.3390/ijms21093037)
Supplement: Supplementary file 1 [file ijms-21-03037-s001.zip › Supplementary Table 6.xlsx]

## Sheet: phospho_conVS24h
Supplementary Table S5. List of differentially phosphorylated proteins (DPPs) (pvalue < 0.05)
Accession	Protein Name	Gene name	log2FoldChange	수정해야함
A0A044PY82	Protein MIR1199	MIR1199	-0.0526489
A0A087WT30	Uncharacterized protein C12orf45	C12orf45	-0.0863048
A0A087WUT0	Myelin expression factor 2	MYEF2	0.279894
A0A087WVL5	BCL2/adenovirus E1B 19 kDa protein-interacting protein 3-like	BNIP3L	-0.0185736
A0A087WVP4	Smoothelin	SMTN	-0.187992
A0A087WVP4	Smoothelin	SMTN	0.0206817
A0A087WVP4	Smoothelin	SMTN	-0.054169
A0A087WVQ6	Clathrin heavy chain 1	CLTC	-0.0255743
A0A087WWI0	Leucine-rich repeat-containing protein C10orf11	C10orf11	-0.0914355
A0A087WWK8	IQ motif and SEC7 domain-containing protein 1	IQSEC1	-0.0587416
A0A087WWK8	IQ motif and SEC7 domain-containing protein 1	IQSEC1	-0.0605174
A0A087WWK8	IQ motif and SEC7 domain-containing protein 1	IQSEC1	-0.0629956
A0A087WX37	Integrin alpha-4	ITGA4	-0.0141856
A0A087WXD1	Sodium/hydrogen exchanger 7	SLC9A7	-0.0287309
A0A087WXF0	Methyl-CpG-binding protein 2	MECP2	-0.0471912
A0A087WXF0	Methyl-CpG-binding protein 2	MECP2	-0.0516219
A0A087WXF0	Methyl-CpG-binding protein 2	MECP2	0.038322
A0A087WXK5	ATP-binding cassette sub-family A member 2	ABCA2	0.036325
A0A087WXK5	ATP-binding cassette sub-family A member 2	ABCA2	0.0253473
A0A087WXK8	Chromosome 20 open reading frame 129	FAM83D	-0.180974
A0A087WXK8	Chromosome 20 open reading frame 129	FAM83D	-0.285149
A0A087WY43;G3V5T9	Cyclin-dependent kinase 1	CDK1	-0.103426
A0A087WY43;G3V5T9	Cyclin-dependent kinase 1	CDK1	-0.11933
A0A087WZE9	High mobility group nucleosome-binding domain-containing protein 3	HMGN3	-0.0430008
A0A087WZE9	High mobility group nucleosome-binding domain-containing protein 3	HMGN3	-0.0553892
A0A087X1U6;P58107	Epiplakin	EPPK1	0.046134
A0A096LP25	AP2-associated protein kinase 1 (Fragment)	AAK1	-0.11544
A0A096LPC5;Q5SNT6	WASH complex subunit FAM21C	FAM21C	-0.0314213
A0A096LPC5	WASH complex subunit FAM21C	FAM21C	0.0396613
A0A5E8	GAS2-like protein 1	GAS2L1	-0.0638324
A1A4S6	Rho GTPase-activating protein 10	ARHGAP10	-0.0235864
A1A4S6	Rho GTPase-activating protein 10	ARHGAP10	-0.044927
A1L170-2	Isoform 2 of Uncharacterized protein C1orf226	C1orf226	-0.0424133
A1L390	Pleckstrin homology domain-containing family G member 3	PLEKHG3	-0.0462701
A1L390	Pleckstrin homology domain-containing family G member 3	PLEKHG3	-0.0168395
A2AJT9	Uncharacterized protein CXorf23	CXorf23	0.0436974
A6ND36	Protein FAM83G	FAM83G	-0.0932944
A6NMK8	Protein FAM196B	FAM196B	-0.0887847
A6NMK8	Protein FAM196B	FAM196B	-0.0781584
A6NMK8	Protein FAM196B	FAM196B	-0.0430025
A7KAX9	Rho GTPase-activating protein 32	ARHGAP32	-0.00832546
A7KAX9	Rho GTPase-activating protein 32	ARHGAP32	-0.0210476
A8K727	Pleckstrin homology domain-containing family A member 2	PLEKHA2	-0.0871114
A8MUP8	Retinoic acid receptor alpha	RARA	0.0485518
A8MXB7	Sorting nexin-24	SNX24	0.0396726
A8MXP9	Matrin-3	MATR3	-0.0209417
A9Z1X7	Serine/arginine repetitive matrix protein 1	SRRM1	-0.0263214
A9Z1X7	Serine/arginine repetitive matrix protein 1	SRRM1	-0.0121756
A9Z1X7	Serine/arginine repetitive matrix protein 1	SRRM1	-0.0139487
A9Z1X7	Serine/arginine repetitive matrix protein 1	SRRM1	-0.00985559
A9Z1X7	Serine/arginine repetitive matrix protein 1	SRRM1	-0.0192628
A9Z1X7	Serine/arginine repetitive matrix protein 1	SRRM1	-0.0255699
A9Z1X7	Serine/arginine repetitive matrix protein 1	SRRM1	0.0270946
A9Z1X7	Serine/arginine repetitive matrix protein 1	SRRM1	-0.0158288
A9Z1X7	Serine/arginine repetitive matrix protein 1	SRRM1	-0.00763677
A9Z1X7	Serine/arginine repetitive matrix protein 1	SRRM1	-0.0236314
A9Z1X7	Serine/arginine repetitive matrix protein 1	SRRM1	-0.00817834
A9Z1X7	Serine/arginine repetitive matrix protein 1	SRRM1	-0.0102091
A9Z1X7	Serine/arginine repetitive matrix protein 1	SRRM1	-0.00668383
A9Z1X7	Serine/arginine repetitive matrix protein 1	SRRM1	-0.00877951
A9Z1X7	Serine/arginine repetitive matrix protein 1	SRRM1	-0.0233165
A9Z1X7	Serine/arginine repetitive matrix protein 1	SRRM1	-0.0161025
A9Z1X7	Serine/arginine repetitive matrix protein 1	SRRM1	-0.0173291
A9Z1X7	Serine/arginine repetitive matrix protein 1	SRRM1	-0.0151594
A9Z1X7	Serine/arginine repetitive matrix protein 1	SRRM1	-0.0150082
A9Z1X7	Serine/arginine repetitive matrix protein 1	SRRM1	-0.0271954
A9Z1X7	Serine/arginine repetitive matrix protein 1	SRRM1	-0.0262583
A9Z1X7	Serine/arginine repetitive matrix protein 1	SRRM1	-0.00891805
A9Z1X7	Serine/arginine repetitive matrix protein 1	SRRM1	-0.0141603
A9Z1X7	Serine/arginine repetitive matrix protein 1	SRRM1	-0.0291929
B1AKJ5	Nardilysin	NRD1	-0.0113807
B2RTY4-4	Isoform 4 of Unconventional myosin-IXa	MYO9A	-0.0430214
B2RTY4-4	Isoform 4 of Unconventional myosin-IXa	MYO9A	-0.022693
B4DLH4	Hematological and neurological-expressed 1-like protein	HN1L	-0.108282
B4DZM6	Membrane-associated tyrosine- and threonine-specific cdc2-inhibitory kinase	PKMYT1	-0.10115
B5MCP4	Protein LBH	LBH	-0.0657677
B8ZZS0	BET1-like protein	BET1L	0.0522651
B8ZZS0	BET1-like protein	BET1L	0.0189632
C9JFV4	Proline-, glutamic acid- and leucine-rich protein 1	PELP1	-0.0167127
C9K0J5	Ras association (RalGDS/AF-6) and pleckstrin homology domains 1, isoform CRA_b	RAPH1	-0.0511056
D4PHA4	GC-rich promoter binding protein 1, isoform CRA_c	GPBP1	-0.071313
D6REX3	Protein transport protein Sec31A	SEC31A	-0.0124642
D6REX3	Protein transport protein Sec31A	SEC31A	-0.0157383
D6REX3	Protein transport protein Sec31A	SEC31A	-0.0243653
E7EQZ4	Survival motor neuron protein	SMN1	-0.0147061
E7EQZ4	Survival motor neuron protein	SMN1	-0.0204464
E7ERH1	Tensin-1 (Fragment)	TNS1	0.0187352
E7ERH1	Tensin-1 (Fragment)	TNS1	0.0430414
E7ERS3	Zinc finger CCCH domain-containing protein 18	ZC3H18	-0.0204502
E7ERS3	Zinc finger CCCH domain-containing protein 18	ZC3H18	-0.0132037
E7ESA6	Focal adhesion kinase 1	PTK2	-0.120228
E7ESA6	Focal adhesion kinase 1	PTK2	-0.0999968
E7ETA6;Q15154	Pericentriolar material 1 protein	PCM1	-0.015179
E7ETA6;Q15154	Pericentriolar material 1 protein	PCM1	-0.0207666
E7ETA6;Q15154	Pericentriolar material 1 protein	PCM1	0.0349285
E7ETY2	Treacle protein	TCOF1	-0.0480454
E7EVA0	Microtubule-associated protein	MAP4	-0.022788
E7EVA0	Microtubule-associated protein	MAP4	0.0244327
E7EVA0	Microtubule-associated protein	MAP4	-0.0253879
E7EVA0	Microtubule-associated protein	MAP4	-0.0805313
E7EVA0;P27816-5	Microtubule-associated protein	MAP4	-0.0669618
E7EVA0;P27816-5	Microtubule-associated protein	MAP4	-0.0337635
E7EVA0;P27816-5	Microtubule-associated protein	MAP4	-0.0864012
E7EVA0	Microtubule-associated protein	MAP4	0.019708
E7EVA0;P27816-5	Microtubule-associated protein	MAP4	-0.0614999
E7EVA0;P27816-5	Microtubule-associated protein	MAP4	-0.0662057
E7EVA0;P27816-5	Microtubule-associated protein	MAP4	-0.0562799
E7EVA0	Microtubule-associated protein	MAP4	-0.018679
E7EVA0;P27816-5	Microtubule-associated protein	MAP4	-0.0360207
E7EWN3	SET domain-containing protein 5	SETD5	-0.0638938
E7EWN3	SET domain-containing protein 5	SETD5	-0.0647336
E7EX17	Eukaryotic translation initiation factor 4B	EIF4B	-0.0387582
E9PAU2	Ribonucleoprotein PTB-binding 1	RAVER1	-0.0778676
E9PAU2	Ribonucleoprotein PTB-binding 1	RAVER1	-0.0260378
E9PAU2	Ribonucleoprotein PTB-binding 1	RAVER1	-0.0419364
E9PAV3	Nascent polypeptide-associated complex subunit alpha, muscle-specific form	NACA	0.0249167
E9PC69	Serine/threonine-protein kinase MARK2	MARK2	-0.0567966
E9PCH4	Uncharacterized protein	none	-0.0339019
E9PEB9;Q03001	Dystonin	DST	-0.0283273
E9PK25	Cofilin-1	CFL1	0.0228679
E9PMS6	LIM domain only protein 7	LMO7	-0.060183
E9PNI7	Poly [ADP-ribose] polymerase 10	PARP10	-0.0351956
E9PRY8	Elongation factor 1-delta	EEF1D	-0.0237017
E9PRY8	Elongation factor 1-delta	EEF1D	-0.0295177
E9PRY8	Elongation factor 1-delta	EEF1D	-0.0229757
E9PRY8	Elongation factor 1-delta	EEF1D	-0.0282122
E9PRY8	Elongation factor 1-delta	EEF1D	-0.0234687
E9PRY8	Elongation factor 1-delta	EEF1D	-0.0368919
E9PSH4	Repressor of RNA polymerase III transcription MAF1 homolog	MAF1	-0.0985694
E9PSH4	Repressor of RNA polymerase III transcription MAF1 homolog	MAF1	-0.117339
F5H527	Protein phosphatase Slingshot homolog 2	SSH2	-0.0353859
F5H527	Protein phosphatase Slingshot homolog 2	SSH2	-0.0339433
F5H5D3;P68363	Tubulin alpha-1C chain	TUBA1C	-0.0492928
F5H5P2	Uncharacterized protein	none	-0.0366562
F5H5P2	Uncharacterized protein	none	-0.0466179
F8VQD4	Overexpressed in colon carcinoma 1 protein (Fragment)	C12orf75	-0.0263442
F8VX04	Sodium-coupled neutral amino acid transporter 1	SLC38A1	0.0441059
F8VX04	Sodium-coupled neutral amino acid transporter 1	SLC38A1	0.0610833
F8VX04	Sodium-coupled neutral amino acid transporter 1	SLC38A1	0.0475122
F8VX04	Sodium-coupled neutral amino acid transporter 1	SLC38A1	0.0512925
F8VX04	Sodium-coupled neutral amino acid transporter 1	SLC38A1	0.0434573
F8W8D3	Histone RNA hairpin-binding protein	SLBP	-0.0370581
F8W930	Insulin-like growth factor 2 mRNA-binding protein 2	IGF2BP2	-0.0105788
F8WAL6	Abl interactor 2	ABI2	-0.0629869
G3V599	cTAGE family member 5	CTAGE5	0.0633748
H0Y5B0	Band 4.1-like protein 2 (Fragment)	EPB41L2	-0.0503479
H0Y5B0	Band 4.1-like protein 2 (Fragment)	EPB41L2	-0.0589488
H0Y5B0;O43491	Band 4.1-like protein 2 (Fragment)	EPB41L2	-0.0625541
H0Y5B0;O43491	Band 4.1-like protein 2 (Fragment)	EPB41L2	-0.0326719
H0Y5B0;O43491	Band 4.1-like protein 2 (Fragment)	EPB41L2	-0.235951
H0Y5K5	Endoplasmic reticulum-Golgi intermediate compartment protein 3 (Fragment)	ERGIC3	-0.00991933
H0YL70	Transducin-like enhancer protein 3	TLE3	-0.0450436
H0YL70	Transducin-like enhancer protein 3	TLE3	0.0346055
H3BMD8	cAMP-regulated phosphoprotein 19	ARPP19	0.123537
H3BNU0	Prickle-like protein 2	PRICKLE2	-0.0804698
H3BNU0	Prickle-like protein 2	PRICKLE2	-0.043944
H9KVB4	Trinucleotide repeat-containing gene 18 protein	TNRC18	-0.0471995
H9KVB4	Trinucleotide repeat-containing gene 18 protein	TNRC18	-0.0923251
I3L0U5	Coiled-coil domain-containing protein 137 (Fragment)	CCDC137	-0.0310382
I3L2J0	Protein capicua homolog	CIC	-0.0303052
I3L2J0	Protein capicua homolog	CIC	-0.0661834
I3L2J0	Protein capicua homolog	CIC	-0.0303607
I3L2J0	Protein capicua homolog	CIC	0.0288004
I3L2J0	Protein capicua homolog	CIC	-0.0355044
I3L2J0	Protein capicua homolog	CIC	-0.0645542
J3KN10	Phosphatidylinositol 4-kinase alpha	PI4KA	-0.0390172
J3KNL6	Protein transport protein Sec16A	SEC16A	-0.0301735
J3KNL6	Protein transport protein Sec16A	SEC16A	-0.0272791
J3KNL6	Protein transport protein Sec16A	SEC16A	-0.0329592
J3KNL6	Protein transport protein Sec16A	SEC16A	-0.0683025
J3KNP4	Semaphorin-4B	SEMA4B	-0.0200406
J3KNQ4	Alpha-parvin	PARVA	-0.0317332
J3KQR7	Centrosomal protein of 170 kDa protein B	CEP170B	-0.0235018
J3KQR7	Centrosomal protein of 170 kDa protein B	CEP170B	-0.0310962
J3KR72	Transcription initiation factor TFIID subunit 6	TAF6	-0.0337343
J3KR72	Transcription initiation factor TFIID subunit 6	TAF6	-0.023442
J3KTL2	Serine/arginine-rich-splicing factor 1	SRSF1	-0.0107435
M0QZ12	GRAM domain-containing protein 1A	GRAMD1A	-0.0142579
M0R0P8	Unconventional myosin-IXb	MYO9B	0.0306568
M0R0P8	Unconventional myosin-IXb	MYO9B	-0.021547
M0R0P8	Unconventional myosin-IXb	MYO9B	0.0216086
M0R2Z9	SURP and G-patch domain-containing protein 2	SUGP2	-0.0129317
O00116	Alkyldihydroxyacetonephosphate synthase, peroxisomal	AGPS	0.0713315
O00151	PDZ and LIM domain protein 1	PDLIM1	-0.0345146
O00159-3	Isoform 3 of Unconventional myosin-Ic	MYO1C	0.0349917
O00159-3	Isoform 3 of Unconventional myosin-Ic	MYO1C	0.069951
O00161	Synaptosomal-associated protein 23	SNAP23	-0.0271314
O00192	Armadillo repeat protein deleted in velo-cardio-facial syndrome	ARVCF	-0.01655
O00192	Armadillo repeat protein deleted in velo-cardio-facial syndrome	ARVCF	-0.0329238
O00193	Small acidic protein	SMAP	-0.0457051
O00193	Small acidic protein	SMAP	-0.04354
O00257	E3 SUMO-protein ligase CBX4	CBX4	-0.0274181
O00257	E3 SUMO-protein ligase CBX4	CBX4	-0.0681762
O00264	Membrane-associated progesterone receptor component 1	PGRMC1	0.0383311
O00264	Membrane-associated progesterone receptor component 1	PGRMC1	0.0453151
O00267	Transcription elongation factor SPT5	SUPT5H	-0.0260536
O00273	DNA fragmentation factor subunit alpha	DFFA	-0.0352211
O00273	DNA fragmentation factor subunit alpha	DFFA	-0.0399152
O00308	NEDD4-like E3 ubiquitin-protein ligase WWP2	WWP2	-0.0606375
O00308	NEDD4-like E3 ubiquitin-protein ligase WWP2	WWP2	-0.0615413
O00391	Sulfhydryl oxidase 1	QSOX1	-0.0857054
O00391	Sulfhydryl oxidase 1	QSOX1	-0.0916198
O00401	Neural Wiskott-Aldrich syndrome protein	WASL	-0.101409
O00418	Eukaryotic elongation factor 2 kinase	EEF2K	-0.0426895
O00418	Eukaryotic elongation factor 2 kinase	EEF2K	-0.0298637
O00418	Eukaryotic elongation factor 2 kinase	EEF2K	-0.112603
O00562	Membrane-associated phosphatidylinositol transfer protein 1	PITPNM1	0.0106373
O00567	Nucleolar protein 56	NOP56	0.0156868
O00767	Acyl-CoA desaturase	SCD	0.0538002
O14497	AT-rich interactive domain-containing protein 1A	ARID1A	-0.0197489
O14523	C2 domain-containing protein 2-like	C2CD2L	-0.04588
O14578-4	Isoform 4 of Citron Rho-interacting kinase	CIT	-0.0407773
O14646	Chromodomain-helicase-DNA-binding protein 1	CHD1	-0.0736765
O14646	Chromodomain-helicase-DNA-binding protein 1	CHD1	-0.0917961
O14647	Chromodomain-helicase-DNA-binding protein 2	CHD2	0.0165489
O14681	Etoposide-induced protein 2.4 homolog	EI24	-0.0507914
O14681	Etoposide-induced protein 2.4 homolog	EI24	-0.0492735
O14686-3	Isoform 3 of Histone-lysine N-methyltransferase 2D	KMT2D	-0.0593026
O14686-3	Isoform 3 of Histone-lysine N-methyltransferase 2D	KMT2D	-0.0320739
O14686-3	Isoform 3 of Histone-lysine N-methyltransferase 2D	KMT2D	-0.0487415
O14745	Na(+)/H(+) exchange regulatory cofactor NHE-RF1	SLC9A3R1	-0.0466733
O14745	Na(+)/H(+) exchange regulatory cofactor NHE-RF1	SLC9A3R1	-0.0185288
O14974	Protein phosphatase 1 regulatory subunit 12A	PPP1R12A	0.01552
O14974	Protein phosphatase 1 regulatory subunit 12A	PPP1R12A	-0.0335138
O14974	Protein phosphatase 1 regulatory subunit 12A	PPP1R12A	0.0315191
O14974	Protein phosphatase 1 regulatory subunit 12A	PPP1R12A	0.039381
O14974	Protein phosphatase 1 regulatory subunit 12A	PPP1R12A	0.0354794
O14974	Protein phosphatase 1 regulatory subunit 12A	PPP1R12A	0.0308459
O14981	TATA-binding protein-associated factor 172	BTAF1	0.0843448
O15013	Rho guanine nucleotide exchange factor 10	ARHGEF10	0.0512975
O15014	Zinc finger protein 609	ZNF609	-0.0522191
O15014	Zinc finger protein 609	ZNF609	-0.0884524
O15014	Zinc finger protein 609	ZNF609	-0.0505391
O15014	Zinc finger protein 609	ZNF609	-0.0479936
O15014	Zinc finger protein 609	ZNF609	-0.0500389
O15021	Microtubule-associated serine/threonine-protein kinase 4	MAST4	-0.0699272
O15021;Q6P0Q8	Microtubule-associated serine/threonine-protein kinase 4	MAST4	-0.107884
O15061	Synemin	SYNM	-0.0440262
O15061	Synemin	SYNM	0.0177616
O15069	NAC-alpha domain-containing protein 1	NACAD	-0.0533387
O15084-1	Isoform 3 of Serine/threonine-protein phosphatase 6 regulatory ankyrin repeat subunit A	ANKRD28	-0.0677599
O15085-2	Isoform 2 of Rho guanine nucleotide exchange factor 11	ARHGEF11	-0.0394341
O15169	Axin-1	AXIN1	-0.0553983
O15173-2	Isoform 2 of Membrane-associated progesterone receptor component 2	PGRMC2	0.0179754
O15194	CTD small phosphatase-like protein	CTDSPL	-0.0671562
O15211	Ral guanine nucleotide dissociation stimulator-like 2	RGL2	-0.032078
O15231-3	Isoform 3 of Zinc finger protein 185	ZNF185	-0.02957
O15234	Protein CASC3	CASC3	-0.0372533
O15234	Protein CASC3	CASC3	0.027181
O15234	Protein CASC3	CASC3	0.0296908
O15344	E3 ubiquitin-protein ligase Midline-1	MID1	-0.0345163
O15357	Phosphatidylinositol 3,4,5-trisphosphate 5-phosphatase 2	INPPL1	-0.0380492
O15400	Syntaxin-7	STX7	-0.0155373
O15400	Syntaxin-7	STX7	-0.0320618
O15427	Monocarboxylate transporter 4	SLC16A3	0.00978128
O15439	Multidrug resistance-associated protein 4	ABCC4	-0.0378885
O15439	Multidrug resistance-associated protein 4	ABCC4	-0.0203857
O15516	Circadian locomoter output cycles protein kaput	CLOCK	-0.0638055
O15530	3-phosphoinositide-dependent protein kinase 1	PDPK1	0.0287727
O15530	3-phosphoinositide-dependent protein kinase 1	PDPK1	0.023545
O43237	Cytoplasmic dynein 1 light intermediate chain 2	DYNC1LI2	-0.0948346
O43294	Transforming growth factor beta-1-induced transcript 1 protein	TGFB1I1	-0.0172445
O43294	Transforming growth factor beta-1-induced transcript 1 protein	TGFB1I1	-0.0185916
O43310-2	Isoform 2 of CBP80/20-dependent translation initiation factor	CTIF	-0.0227802
O43310-2	Isoform 2 of CBP80/20-dependent translation initiation factor	CTIF	-0.0296721
O43318	Mitogen-activated protein kinase kinase kinase 7	MAP3K7	0.0181356
O43491	Band 4.1-like protein 2	EPB41L2	-0.0197261
O43491	Band 4.1-like protein 2	EPB41L2	-0.0164365
O43491	Band 4.1-like protein 2	EPB41L2	-0.029117
O43493	Trans-Golgi network integral membrane protein 2	TGOLN2	-0.0502186
O43493	Trans-Golgi network integral membrane protein 2	TGOLN2	-0.0302455
O43493	Trans-Golgi network integral membrane protein 2	TGOLN2	-0.046745
O43493	Trans-Golgi network integral membrane protein 2	TGOLN2	-0.0213219
O43567	E3 ubiquitin-protein ligase RNF13	RNF13	-0.057306
O43583	Density-regulated protein	DENR	-0.0737663
O43707	Alpha-actinin-4	ACTN4	0.0251268
O43707	Alpha-actinin-4	ACTN4	0.0181777
O43719	HIV Tat-specific factor 1	HTATSF1	-0.0300024
O43719	HIV Tat-specific factor 1	HTATSF1	-0.0331883
O43765	Small glutamine-rich tetratricopeptide repeat-containing protein alpha	SGTA	-0.0200283
O43765	Small glutamine-rich tetratricopeptide repeat-containing protein alpha	SGTA	-0.0208852
O43765	Small glutamine-rich tetratricopeptide repeat-containing protein alpha	SGTA	-0.0231815
O43823	A-kinase anchor protein 8	AKAP8	-0.0235062
O43852-3	Isoform 3 of Calumenin	CALU	0.0596797
O43852-3	Isoform 3 of Calumenin	CALU	0.117473
O43896	Kinesin-like protein KIF1C	KIF1C	-0.0232702
O60245-2	Isoform B of Protocadherin-7	PCDH7	-0.178589
O60245-2	Isoform B of Protocadherin-7	PCDH7	-0.0700664
O60245-2	Isoform B of Protocadherin-7	PCDH7	-0.0971165
O60266	Adenylate cyclase type 3	ADCY3	-0.110605
O60271;A0A087X2D8	C-Jun-amino-terminal kinase-interacting protein 4	SPAG9	-0.0438065
O60271;A0A087X2D8	C-Jun-amino-terminal kinase-interacting protein 4	SPAG9	-0.0584954
O60271;A0A087X2D8	C-Jun-amino-terminal kinase-interacting protein 4	SPAG9	-0.0754475
O60271;A0A087X2D8	C-Jun-amino-terminal kinase-interacting protein 4	SPAG9	-0.0383393
O60279	Sushi domain-containing protein 5	SUSD5	-0.0503375
O60279	Sushi domain-containing protein 5	SUSD5	-0.0473734
O60292	Signal-induced proliferation-associated 1-like protein 3	SIPA1L3	-0.0355054
O60292	Signal-induced proliferation-associated 1-like protein 3	SIPA1L3	-0.047142
O60292	Signal-induced proliferation-associated 1-like protein 3	SIPA1L3	-0.0367297
O60293	Zinc finger C3H1 domain-containing protein	ZFC3H1	-0.018566
O60293	Zinc finger C3H1 domain-containing protein	ZFC3H1	-0.0466729
O60318	Germinal-center associated nuclear protein	MCM3AP	-0.0195165
O60346	PH domain leucine-rich repeat-containing protein phosphatase 1	PHLPP1	-0.0976925
O60353	Frizzled-6	FZD6	-0.0626316
O60381	HMG box-containing protein 1	HBP1	-0.0415932
O60488	Long-chain-fatty-acid--CoA ligase 4	ACSL4	-0.0698303
O60488;O95573	Long-chain-fatty-acid--CoA ligase 4	ACSL4	-0.0448607
O60503	Adenylate cyclase type 9	ADCY9	-0.0866617
O60504	Vinexin	SORBS3	-0.0265395
O60504	Vinexin	SORBS3	-0.0279112
O60583	Cyclin-T2	CCNT2	0.0424921
O60610	Protein diaphanous homolog 1	DIAPH1	-0.020468
O60664;K7ER39	Perilipin-3	PLIN3	0.0615834
O60664	Perilipin-3	PLIN3	0.0825129
O60784	Target of Myb protein 1	TOM1	-0.0650025
O60832	H/ACA ribonucleoprotein complex subunit 4	DKC1	0.0158939
O60861	Growth arrest-specific protein 7	GAS7	-0.0430306
O60885	Bromodomain-containing protein 4	BRD4	-0.0554568
O60941	Dystrobrevin beta	DTNB	-0.0224459
O75056	Syndecan-3	SDC3	0.0712313
O75113	NEDD4-binding protein 1	N4BP1	-0.0308135
O75151	Lysine-specific demethylase PHF2	PHF2	-0.0807928
O75152	Zinc finger CCCH domain-containing protein 11A	ZC3H11A	0.030951
O75152	Zinc finger CCCH domain-containing protein 11A	ZC3H11A	0.0395952
O75152	Zinc finger CCCH domain-containing protein 11A	ZC3H11A	-0.0491322
O75175	CCR4-NOT transcription complex subunit 3	CNOT3	-0.0518184
O75179	Ankyrin repeat domain-containing protein 17	ANKRD17	-0.11733
O75330-3	Isoform 3 of Hyaluronan mediated motility receptor	HMMR	0.289643
O75367	Core histone macro-H2A.1	H2AFY	-0.0871523
O75369-8	Isoform 8 of Filamin-B	FLNB	0.0260205
O75369-8	Isoform 8 of Filamin-B	FLNB	0.0260757
O75369-8	Isoform 8 of Filamin-B	FLNB	-0.051593
O75376	Nuclear receptor corepressor 1	NCOR1	-0.0711463
O75376	Nuclear receptor corepressor 1	NCOR1	-0.0549871
O75376	Nuclear receptor corepressor 1	NCOR1	-0.0184408
O75376	Nuclear receptor corepressor 1	NCOR1	-0.0269822
O75376	Nuclear receptor corepressor 1	NCOR1	-0.0272696
O75376	Nuclear receptor corepressor 1	NCOR1	-0.0672857
O75376	Nuclear receptor corepressor 1	NCOR1	-0.0244812
O75376	Nuclear receptor corepressor 1	NCOR1	-0.0409554
O75376	Nuclear receptor corepressor 1	NCOR1	-0.0498493
O75382	Tripartite motif-containing protein 3	TRIM3	-0.0238802
O75382	Tripartite motif-containing protein 3	TRIM3	-0.0458531
O75385	Serine/threonine-protein kinase ULK1	ULK1	-0.0549507
O75396	Vesicle-trafficking protein SEC22b	SEC22B	0.110297
O75396	Vesicle-trafficking protein SEC22b	SEC22B	0.0773607
O75396	Vesicle-trafficking protein SEC22b	SEC22B	0.103121
O75400	Pre-mRNA-processing factor 40 homolog A	PRPF40A	-0.0110471
O75400	Pre-mRNA-processing factor 40 homolog A	PRPF40A	-0.0107604
O75420	PERQ amino acid-rich with GYF domain-containing protein 1	GIGYF1	-0.0715649
O75475	PC4 and SFRS1-interacting protein	PSIP1	-0.00983922
O75475	PC4 and SFRS1-interacting protein	PSIP1	-0.112464
O75475	PC4 and SFRS1-interacting protein	PSIP1	0.0127539
O75533	Splicing factor 3B subunit 1	SF3B1	-0.0167251
O75533	Splicing factor 3B subunit 1	SF3B1	0.023209
O75533	Splicing factor 3B subunit 1	SF3B1	-0.0239993
O75533	Splicing factor 3B subunit 1	SF3B1	-0.0246428
O75533	Splicing factor 3B subunit 1	SF3B1	-0.0165591
O75553	Disabled homolog 1	DAB1	-0.038031
O75554	WW domain-binding protein 4	WBP4	0.0186117
O75592	E3 ubiquitin-protein ligase MYCBP2	MYCBP2	-0.0245748
O75683	Surfeit locus protein 6	SURF6	-0.0167753
O75691	Small subunit processome component 20 homolog	UTP20	-0.00662977
O75694	Nuclear pore complex protein Nup155	NUP155	-0.0171434
O75781	Paralemmin-1	PALM	-0.0304042
O75781	Paralemmin-1	PALM	-0.060375
O75781	Paralemmin-1	PALM	-0.0245223
O75781	Paralemmin-1	PALM	-0.0287083
O75781	Paralemmin-1	PALM	-0.0281863
O75781	Paralemmin-1	PALM	-0.0668686
O75781	Paralemmin-1	PALM	-0.0677604
O75781	Paralemmin-1	PALM	-0.0293686
O75925-2	Isoform 2 of E3 SUMO-protein ligase PIAS1	PIAS1	-0.0351922
O75928	E3 SUMO-protein ligase PIAS2	PIAS2	-0.0229968
O75940	Survival of motor neuron-related-splicing factor 30	SMNDC1	-0.0652091
O75962	Triple functional domain protein	TRIO	-0.0386675
O75962	Triple functional domain protein	TRIO	-0.0358339
O75962	Triple functional domain protein	TRIO	-0.0367619
O75962	Triple functional domain protein	TRIO	-0.0387847
O76021	Ribosomal L1 domain-containing protein 1	RSL1D1	-0.0980301
O76021	Ribosomal L1 domain-containing protein 1	RSL1D1	0.0145845
O76021	Ribosomal L1 domain-containing protein 1	RSL1D1	-0.0449593
O76024	Wolframin	WFS1	0.0103987
O76054	SEC14-like protein 2	SEC14L2	-0.0221477
O94762	ATP-dependent DNA helicase Q5	RECQL5	0.0318219
O94804	Serine/threonine-protein kinase 10	STK10	-0.0220133
O94804	Serine/threonine-protein kinase 10	STK10	-0.0355373
O94804	Serine/threonine-protein kinase 10	STK10	-0.0600415
O94806;F8WBA3;Q15139	Serine/threonine-protein kinase D3	PRKD1	0.132794
O94806;F8WBA3;Q15139	Serine/threonine-protein kinase D3	PRKD1	-0.0160052
O94826	Mitochondrial import receptor subunit TOM70	TOMM70A	-0.0156297
O94854	Uncharacterized protein KIAA0754	KIAA0754	-0.049097
O94876	Transmembrane and coiled-coil domains protein 1	TMCC1	-0.0182958
O94880	PHD finger protein 14	PHF14	-0.0440439
O94915	Protein furry homolog-like	FRYL	-0.0488086
O94921	Cyclin-dependent kinase 14	CDK14	-0.0252557
O94964-2	Isoform 2 of Protein SOGA1	SOGA1	-0.0620794
O94964-2	Isoform 2 of Protein SOGA1	SOGA1	-0.0289924
O94988	Protein FAM13A	FAM13A	-0.109852
O95071	E3 ubiquitin-protein ligase UBR5	UBR5	-0.0148822
O95104	Splicing factor, arginine/serine-rich 15	SCAF4	-0.0206069
O95149	Snurportin-1	SNUPN	-0.0577324
O95208-2	Isoform 2 of Epsin-2	EPN2	-0.0275513
O95235	Kinesin-like protein KIF20A	KIF20A	-0.129759
O95239	Chromosome-associated kinesin KIF4A	KIF4A	-0.0679767
O95248-4	Isoform 4 of Myotubularin-related protein 5	SBF1	-0.0395297
O95248-4	Isoform 4 of Myotubularin-related protein 5	SBF1	0.0249664
O95251	Histone acetyltransferase KAT7	KAT7	-0.121034
O95251	Histone acetyltransferase KAT7	KAT7	-0.0474438
O95292	Vesicle-associated membrane protein-associated protein B/C	VAPB	-0.0192773
O95292	Vesicle-associated membrane protein-associated protein B/C	VAPB	-0.0939105
O95295	SNARE-associated protein Snapin	SNAPIN	-0.0601747
O95297	Myelin protein zero-like protein 1	MPZL1	0.0318312
O95297	Myelin protein zero-like protein 1	MPZL1	0.0138824
O95394-4	Isoform 3 of Phosphoacetylglucosamine mutase	PGM3	0.0300799
O95400	CD2 antigen cytoplasmic tail-binding protein 2	CD2BP2	-0.0281123
O95400	CD2 antigen cytoplasmic tail-binding protein 2	CD2BP2	-0.0195108
O95402	Mediator of RNA polymerase II transcription subunit 26	MED26	-0.0975492
O95453	Poly(A)-specific ribonuclease PARN	PARN	-0.0847992
O95453	Poly(A)-specific ribonuclease PARN	PARN	-0.0408285
O95490-6	Isoform 6 of Latrophilin-2	LPHN2	-0.0548088
O95613	Pericentrin	PCNT	0.054542
O95671	N-acetylserotonin O-methyltransferase-like protein	ASMTL	-0.0358357
O95674	Phosphatidate cytidylyltransferase 2	CDS2	-0.011831
O95721	Synaptosomal-associated protein 29	SNAP29	-0.038575
O95817	BAG family molecular chaperone regulator 3	BAG3	-0.0400546
O95831	Apoptosis-inducing factor 1, mitochondrial	AIFM1	0.0830703
O95835	Serine/threonine-protein kinase LATS1	LATS1	-0.0346062
O95857	Tetraspanin-13	TSPAN13	0.0562685
O95873	Uncharacterized protein C6orf47	C6orf47	-0.100549
O96013	Serine/threonine-protein kinase PAK 4	PAK4	-0.0357787
O96013	Serine/threonine-protein kinase PAK 4	PAK4	-0.0250009
O96018	Amyloid beta A4 precursor protein-binding family A member 3	APBA3	-0.0897171
O96019	Actin-like protein 6A	ACTL6A	-0.0164497
P00338-3	Isoform 3 of L-lactate dehydrogenase A chain	LDHA	-0.0251437
P00519-2	Isoform IB of Tyrosine-protein kinase ABL1	ABL1	-0.0220444
P00519-2	Isoform IB of Tyrosine-protein kinase ABL1	ABL1	-0.0646854
P00533	Epidermal growth factor receptor	EGFR	-0.0098564
P00533	Epidermal growth factor receptor	EGFR	-0.0975861
P00533	Epidermal growth factor receptor	EGFR	-0.130799
P02511	Alpha-crystallin B chain	CRYAB	0.0535202
P02545	Prelamin-A/C	LMNA	-0.0256839
P02545	Prelamin-A/C	LMNA	0.0384011
P02545	Prelamin-A/C	LMNA	-0.0250083
P02545	Prelamin-A/C	LMNA	-0.0169202
P02545	Prelamin-A/C	LMNA	-0.00595018
P02545	Prelamin-A/C	LMNA	-0.010971
P02545	Prelamin-A/C	LMNA	-0.0781057
P02545	Prelamin-A/C	LMNA	-0.021376
P02545	Prelamin-A/C	LMNA	-0.0247095
P02545	Prelamin-A/C	LMNA	-0.0413434
P02545	Prelamin-A/C	LMNA	0.0384294
P02794	Ferritin heavy chain	FTH1	-0.0187018
P02794	Ferritin heavy chain	FTH1	-0.0207703
P04626	Receptor tyrosine-protein kinase erbB-2	ERBB2	-0.0388601
P04792	Heat shock protein beta-1	HSPB1	0.0358698
P04792	Heat shock protein beta-1	HSPB1	0.0354729
P04792	Heat shock protein beta-1	HSPB1	0.0363099
P05023	Sodium/potassium-transporting ATPase subunit alpha-1	ATP1A1	0.0172185
P05067	Amyloid beta A4 protein	APP	-0.0624891
P05114	Non-histone chromosomal protein HMG-14	HMGN1	0.0212484
P05362	Intercellular adhesion molecule 1	ICAM1	-0.0297673
P05362	Intercellular adhesion molecule 1	ICAM1	-0.0219421
P05388	60S acidic ribosomal protein P0	RPLP0	0.0648466
P05556	Integrin beta-1	ITGB1	-0.0453168
P05783	Keratin, type I cytoskeletal 18	KRT18	-0.00605476
P05783	Keratin, type I cytoskeletal 18	KRT18	-0.0306283
P05783	Keratin, type I cytoskeletal 18	KRT18	0.0442367
P05783	Keratin, type I cytoskeletal 18	KRT18	0.0306048
P05783	Keratin, type I cytoskeletal 18	KRT18	0.0652768
P05783	Keratin, type I cytoskeletal 18	KRT18	-0.0159139
P06400	Retinoblastoma-associated protein	RB1	-0.102864
P06400	Retinoblastoma-associated protein	RB1	-0.109843
P06400	Retinoblastoma-associated protein	RB1	-0.0320312
P06400	Retinoblastoma-associated protein	RB1	-0.0708761
P06400	Retinoblastoma-associated protein	RB1	-0.0485062
P06400	Retinoblastoma-associated protein	RB1	-0.115554
P06400	Retinoblastoma-associated protein	RB1	-0.0160245
P06748	Nucleophosmin	NPM1	-0.0249093
P06748	Nucleophosmin	NPM1	-0.0163987
P07355-2	Isoform 2 of Annexin A2	ANXA2	-0.0121922
P07814	Bifunctional glutamate/proline--tRNA ligase	EPRS	-0.0163556
P08238	Heat shock protein HSP 90-beta	HSP90AB1	-0.0124546
P08648	Integrin alpha-5	ITGA5	-0.0145775
P08651	Nuclear factor 1 C-type	NFIC	-0.0290343
P08651	Nuclear factor 1 C-type	NFIC	-0.0554911
P08651	Nuclear factor 1 C-type	NFIC	-0.0466866
P08651	Nuclear factor 1 C-type	NFIC	-0.0181079
P08670	Vimentin	VIM	0.0149171
P08670	Vimentin	VIM	-0.0198094
P08670	Vimentin	VIM	-0.0221575
P08670	Vimentin	VIM	-0.0314883
P08670	Vimentin	VIM	-0.00756451
P08670	Vimentin	VIM	-0.0112635
P08670	Vimentin	VIM	0.00824358
P08670	Vimentin	VIM	-0.0460638
P08670	Vimentin	VIM	0.0107487
P08670	Vimentin	VIM	-0.0306192
P08670	Vimentin	VIM	0.00918381
P09601	Heme oxygenase 1	HMOX1	-0.0268005
P09619	Platelet-derived growth factor receptor beta	PDGFRB	-0.0205315
P10412;P16403	Histone H1.4	HIST1H1E	0.0841068
P10412	Histone H1.4	HIST1H1E	-0.0811243
P10412	Histone H1.4	HIST1H1E	-0.11548
P10412;P16403	Histone H1.4	HIST1H1E	-0.0186408
P10412;P16403	Histone H1.4	HIST1H1E	0.0533203
P10636-6;P10636	Isoform Tau-D of Microtubule-associated protein tau	MAPT	-0.164802
P10644	cAMP-dependent protein kinase type I-alpha regulatory subunit	PRKAR1A	0.0253013
P11166	Solute carrier family 2, facilitated glucose transporter member 1	SLC2A1	0.0598949
P11166	Solute carrier family 2, facilitated glucose transporter member 1	SLC2A1	0.0557534
P11166	Solute carrier family 2, facilitated glucose transporter member 1	SLC2A1	0.0578518
P11166	Solute carrier family 2, facilitated glucose transporter member 1	SLC2A1	-0.00669194
P11166	Solute carrier family 2, facilitated glucose transporter member 1	SLC2A1	0.0543846
P11169	Solute carrier family 2, facilitated glucose transporter member 3	SLC2A3	-0.020847
P11169	Solute carrier family 2, facilitated glucose transporter member 3	SLC2A3	-0.0410915
P11169	Solute carrier family 2, facilitated glucose transporter member 3	SLC2A3	-0.0294696
P11171	Protein 4.1	EPB41	-0.0405923
P11182	Lipoamide acyltransferase component of branched-chain alpha-keto acid dehydrogenase complex, mitochondrial	DBT	-0.0416957
P11387	DNA topoisomerase 1	TOP1	-0.0432996
P11387	DNA topoisomerase 1	TOP1	-0.0486832
P11387	DNA topoisomerase 1	TOP1	-0.0271478
P11387	DNA topoisomerase 1	TOP1	-0.0339647
P11388-4	Isoform 4 of DNA topoisomerase 2-alpha	TOP2A	-0.078151
P11388-4	Isoform 4 of DNA topoisomerase 2-alpha	TOP2A	-0.15694
P11388-4	Isoform 4 of DNA topoisomerase 2-alpha	TOP2A	-0.119241
P11388-4	Isoform 4 of DNA topoisomerase 2-alpha	TOP2A	-0.0833884
P11388-4	Isoform 4 of DNA topoisomerase 2-alpha	TOP2A	-0.092645
P11388-4	Isoform 4 of DNA topoisomerase 2-alpha	TOP2A	-0.0871269
P11717	Cation-independent mannose-6-phosphate receptor	IGF2R	0.0114269
P11717	Cation-independent mannose-6-phosphate receptor	IGF2R	0.0467207
P11831	Serum response factor	SRF	0.0317412
P11831	Serum response factor	SRF	0.0565977
P12270	Nucleoprotein TPR	TPR	-0.0282318
P12270	Nucleoprotein TPR	TPR	-0.0106833
P12814	Alpha-actinin-1	ACTN1	-0.0196459
P12814;Q08043;O43707	Alpha-actinin-1	ACTN1	0.0207511
P12931-2;P06241	Isoform 2 of Proto-oncogene tyrosine-protein kinase Src	SRC	-0.218373
P12931-2;P06241	Isoform 2 of Proto-oncogene tyrosine-protein kinase Src	SRC	-0.0626964
P12956	X-ray repair cross-complementing protein 6	XRCC6	-0.0404625
P12956	X-ray repair cross-complementing protein 6	XRCC6	-0.0263856
P12956	X-ray repair cross-complementing protein 6	XRCC6	-0.0439548
P13639	Elongation factor 2	EEF2	-0.027201
P13639	Elongation factor 2	EEF2	-0.0356276
P13716-2	Isoform 2 of Delta-aminolevulinic acid dehydratase	ALAD	-0.0314412
P13726	Tissue factor	F3	-0.0319922
P13797	Plastin-3	PLS3	0.0219239
P13994	Coiled-coil domain-containing protein 130	CCDC130	-0.0601929
P14618	Pyruvate kinase PKM	PKM	-0.00807419
P14625	Endoplasmin	HSP90B1	0.0208392
P15056	Serine/threonine-protein kinase B-raf	BRAF	-0.0531996
P15407	Fos-related antigen 1	FOSL1	-0.0620922
P15408	Fos-related antigen 2	FOSL2	-0.0266966
P15408	Fos-related antigen 2	FOSL2	-0.0379036
P15408	Fos-related antigen 2	FOSL2	-0.0763093
P15822	Zinc finger protein 40	HIVEP1	-0.0226659
P15822	Zinc finger protein 40	HIVEP1	-0.0584226
P15822	Zinc finger protein 40	HIVEP1	-0.104611
P15880	40S ribosomal protein S2	RPS2	-0.0302112
P15924	Desmoplakin	DSP	-0.0263076
P15924	Desmoplakin	DSP	-0.0160076
P15924	Desmoplakin	DSP	-0.011766
P15924	Desmoplakin	DSP	-0.0225357
P16104	Histone H2AX	H2AFX	-0.0732298
P16298-4	Isoform 4 of Serine/threonine-protein phosphatase 2B catalytic subunit beta isoform	PPP3CB	-0.0617346
P16333	Cytoplasmic protein NCK1	NCK1	-0.117079
P16403	Histone H1.2	HIST1H1C	-0.167176
P16403	Histone H1.2	HIST1H1C	-0.154854
P16455	Methylated-DNA--protein-cysteine methyltransferase	MGMT	-0.0524058
P16615	Sarcoplasmic/endoplasmic reticulum calcium ATPase 2	ATP2A2	0.00957013
P16949	Stathmin	STMN1	-0.0631423
P16949	Stathmin	STMN1	-0.080235
P16949	Stathmin	STMN1	-0.0664749
P16949	Stathmin	STMN1	-0.0797474
P16949	Stathmin	STMN1	-0.097789
P17029	Zinc finger protein with KRAB and SCAN domains 1	ZKSCAN1	-0.0274798
P17029	Zinc finger protein with KRAB and SCAN domains 1	ZKSCAN1	-0.0469174
P17029	Zinc finger protein with KRAB and SCAN domains 1	ZKSCAN1	-0.0625146
P17029	Zinc finger protein with KRAB and SCAN domains 1	ZKSCAN1	-0.031196
P17096	High mobility group protein HMG-I/HMG-Y	HMGA1	-0.0428786
P17096	High mobility group protein HMG-I/HMG-Y	HMGA1	0.0101277
P17096	High mobility group protein HMG-I/HMG-Y	HMGA1	-0.0945908
P17096	High mobility group protein HMG-I/HMG-Y	HMGA1	0.00988227
P17152	Transmembrane protein 11, mitochondrial	TMEM11	0.0731036
P17252	Protein kinase C alpha type	PRKCA	0.00872332
P17302	Gap junction alpha-1 protein	GJA1	-0.083759
P17302	Gap junction alpha-1 protein	GJA1	-0.0838822
P17302	Gap junction alpha-1 protein	GJA1	-0.0719492
P17302	Gap junction alpha-1 protein	GJA1	-0.0575623
P17302	Gap junction alpha-1 protein	GJA1	-0.235483
P17302	Gap junction alpha-1 protein	GJA1	-0.225143
P17302	Gap junction alpha-1 protein	GJA1	-0.263048
P17302	Gap junction alpha-1 protein	GJA1	-0.175956
P17302	Gap junction alpha-1 protein	GJA1	-0.103982
P17302	Gap junction alpha-1 protein	GJA1	-0.0851242
P17302	Gap junction alpha-1 protein	GJA1	-0.183086
P17302	Gap junction alpha-1 protein	GJA1	-0.307747
P17302	Gap junction alpha-1 protein	GJA1	-0.159479
P17480	Nucleolar transcription factor 1	UBTF	-0.0529149
P17544-6	Isoform 6 of Cyclic AMP-dependent transcription factor ATF-7	ATF7	-0.0480951
P17706	Tyrosine-protein phosphatase non-receptor type 2	PTPN2	-0.0570131
P18031	Tyrosine-protein phosphatase non-receptor type 1	PTPN1	-0.0537733
P18206	Vinculin	VCL	0.00834618
P18206	Vinculin	VCL	0.0212314
P18206	Vinculin	VCL	-0.018858
P18206	Vinculin	VCL	0.0168074
P18206	Vinculin	VCL	0.0101133
P18206	Vinculin	VCL	-0.0229432
P18206	Vinculin	VCL	0.0119351
P18206	Vinculin	VCL	0.0146284
P18827	Syndecan-1	SDC1	-0.0636025
P18858	DNA ligase 1	LIG1	-0.0348839
P18858	DNA ligase 1	LIG1	-0.0412005
P18858	DNA ligase 1	LIG1	-0.0230218
P18858	DNA ligase 1	LIG1	-0.0778506
P18858	DNA ligase 1	LIG1	-0.0342881
P18858	DNA ligase 1	LIG1	-0.0586215
P18887	DNA repair protein XRCC1	XRCC1	-0.0637164
P19338	Nucleolin	NCL	0.018479
P19532	Transcription factor E3	TFE3	-0.0616322
P19634	Sodium/hydrogen exchanger 1	SLC9A1	0.0140384
P20020	Plasma membrane calcium-transporting ATPase 1	ATP2B1	0.0376684
P20020	Plasma membrane calcium-transporting ATPase 1	ATP2B1	0.0316724
P20020	Plasma membrane calcium-transporting ATPase 1	ATP2B1	-0.0318675
P20020	Plasma membrane calcium-transporting ATPase 1	ATP2B1	0.049268
P20042	Eukaryotic translation initiation factor 2 subunit 2	EIF2S2	0.0677388
P20042	Eukaryotic translation initiation factor 2 subunit 2	EIF2S2	0.0198399
P20042	Eukaryotic translation initiation factor 2 subunit 2	EIF2S2	0.0482611
P20337	Ras-related protein Rab-3B	RAB3B	-0.0324881
P20700	Lamin-B1	LMNB1	-0.027052
P20936	Ras GTPase-activating protein 1	RASA1	-0.0446728
P21333	Filamin-A	FLNA	-0.241175
P21333	Filamin-A	FLNA	-0.205462
P21359	Neurofibromin	NF1	-0.0231912
P21359	Neurofibromin	NF1	-0.0171588
P21796	Voltage-dependent anion-selective channel protein 1	VDAC1	-0.0277811
P21796	Voltage-dependent anion-selective channel protein 1	VDAC1	-0.0298758
P21796	Voltage-dependent anion-selective channel protein 1	VDAC1	-0.0224629
P21964	Catechol O-methyltransferase	COMT	0.0341473
P22059	Oxysterol-binding protein 1	OSBP	0.0426274
P22670	MHC class II regulatory factor RFX1	RFX1	-0.0477231
P22735	Protein-glutamine gamma-glutamyltransferase K	TGM1	-0.0172798
P23193	Transcription elongation factor A protein 1	TCEA1	-0.0232279
P23193	Transcription elongation factor A protein 1	TCEA1	-0.0148134
P23193	Transcription elongation factor A protein 1	TCEA1	-0.0200447
P23229-6	Isoform Alpha-6X1X2A of Integrin alpha-6	ITGA6	0.0363979
P23508-2	Isoform 2 of Colorectal mutant cancer protein	MCC	-0.0823763
P24588	A-kinase anchor protein 5	AKAP5	-0.0878149
P25054	Adenomatous polyposis coli protein	APC	-0.0328026
P25116	Proteinase-activated receptor 1	F2R	0.0440307
P25205-2	Isoform 2 of DNA replication licensing factor MCM3	MCM3	-0.0226421
P25445	Tumor necrosis factor receptor superfamily member 6	FAS	0.0152691
P25786-2	Isoform Long of Proteasome subunit alpha type-1	PSMA1	-0.0274217
P26006	Integrin alpha-3	ITGA3	0.0164051
P26038	Moesin	MSN	-0.0466985
P26368	Splicing factor U2AF 65 kDa subunit	U2AF2	-0.0231509
P27361	Mitogen-activated protein kinase 3	MAPK3	-0.145369
P27708	CAD protein	CAD	-0.0519215
P27708	CAD protein	CAD	-0.0578207
P27708	CAD protein	CAD	-0.0695317
P27824-2	Isoform 2 of Calnexin	CANX	0.0269221
P27824-2	Isoform 2 of Calnexin	CANX	0.0210306
P27824-2	Isoform 2 of Calnexin	CANX	0.0136149
P28290	Sperm-specific antigen 2	SSFA2	-0.0291987
P28290	Sperm-specific antigen 2	SSFA2	-0.0614085
P28290	Sperm-specific antigen 2	SSFA2	0.0237879
P28290	Sperm-specific antigen 2	SSFA2	0.0444975
P28290	Sperm-specific antigen 2	SSFA2	-0.0239546
P28290	Sperm-specific antigen 2	SSFA2	0.0254205
P28290	Sperm-specific antigen 2	SSFA2	-0.0490737
P28370	Probable global transcription activator SNF2L1	SMARCA1	-0.0527559
P28482	Mitogen-activated protein kinase 1	MAPK1	-0.143261
P28482	Mitogen-activated protein kinase 1	MAPK1	-0.130436
P28827-2	Isoform 2 of Receptor-type tyrosine-protein phosphatase mu	PTPRM	-0.0238018
P29317	Ephrin type-A receptor 2	EPHA2	-0.0903481
P29317	Ephrin type-A receptor 2	EPHA2	-0.159545
P29317	Ephrin type-A receptor 2	EPHA2	-0.0150329
P29317	Ephrin type-A receptor 2	EPHA2	-0.128476
P29317	Ephrin type-A receptor 2	EPHA2	-0.160361
P29323	Ephrin type-B receptor 2	EPHB2	0.00993015
P29353-6	Isoform 6 of SHC-transforming protein 1	SHC1	-0.138258
P29374	AT-rich interactive domain-containing protein 4A	ARID4A	-0.0327894
P29536	Leiomodin-1	LMOD1	-0.0517162
P29536	Leiomodin-1	LMOD1	-0.0735584
P29597	Non-receptor tyrosine-protein kinase TYK2	TYK2	-0.244725
P29966	Myristoylated alanine-rich C-kinase substrate	MARCKS	0.0189743
P30291	Wee1-like protein kinase	WEE1	-0.0950019
P30414	NK-tumor recognition protein	NKTR	-0.0168171
P30414	NK-tumor recognition protein	NKTR	-0.00938269
P30419	Glycylpeptide N-tetradecanoyltransferase 1	NMT1	-0.029087
P30419	Glycylpeptide N-tetradecanoyltransferase 1	NMT1	-0.0164549
P30419	Glycylpeptide N-tetradecanoyltransferase 1	NMT1	-0.0274096
P30559	Oxytocin receptor	OXTR	-0.0347876
P30559	Oxytocin receptor	OXTR	-0.0187213
P31629	Transcription factor HIVEP2	HIVEP2	-0.0967946
P31629	Transcription factor HIVEP2	HIVEP2	-0.0932411
P31629	Transcription factor HIVEP2	HIVEP2	-0.0986102
P31629	Transcription factor HIVEP2	HIVEP2	-0.0769733
P31948-2	Isoform 2 of Stress-induced-phosphoprotein 1	STIP1	-0.0375304
P31948-2	Isoform 2 of Stress-induced-phosphoprotein 1	STIP1	-0.0385123
P32322-3	Isoform 3 of Pyrroline-5-carboxylate reductase 1, mitochondrial	PYCR1	0.18201
P32519	ETS-related transcription factor Elf-1	ELF1	-0.0483158
P33981	Dual specificity protein kinase TTK	TTK	-0.179659
P33981	Dual specificity protein kinase TTK	TTK	-0.131703
P35222	Catenin beta-1	CTNNB1	0.0342864
P35222	Catenin beta-1	CTNNB1	0.0330813
P35222	Catenin beta-1	CTNNB1	0.0449974
P35222	Catenin beta-1	CTNNB1	0.0370233
P35251	Replication factor C subunit 1	RFC1	-0.0783931
P35251	Replication factor C subunit 1	RFC1	-0.0343872
P35251	Replication factor C subunit 1	RFC1	0.0461552
P35269	General transcription factor IIF subunit 1	GTF2F1	-0.085547
P35555	Fibrillin-1	FBN1	0.0501744
P35568	Insulin receptor substrate 1	IRS1	-0.0751154
P35568	Insulin receptor substrate 1	IRS1	-0.0518643
P35580-4	Isoform 4 of Myosin-10	MYH10	-0.0473298
P35580-4	Isoform 4 of Myosin-10	MYH10	-0.0437038
P35580-4	Isoform 4 of Myosin-10	MYH10	-0.082654
P35611-3	Isoform 3 of Alpha-adducin	ADD1	0.00452793
P35613	Basigin	BSG	0.0290035
P35613	Basigin	BSG	-0.00892959
P35613	Basigin	BSG	0.0267229
P35658-3	Isoform 3 of Nuclear pore complex protein Nup214	NUP214	0.0180838
P36507	Dual specificity mitogen-activated protein kinase kinase 2	MAP2K2	-0.0507343
P36507	Dual specificity mitogen-activated protein kinase kinase 2	MAP2K2	-0.0338736
P36507	Dual specificity mitogen-activated protein kinase kinase 2	MAP2K2	-0.0446543
P36871	Phosphoglucomutase-1	PGM1	0.0441131
P36871	Phosphoglucomutase-1	PGM1	0.0530147
P36871	Phosphoglucomutase-1	PGM1	0.0444344
P37802-2	Isoform 2 of Transgelin-2	TAGLN2	0.0367091
P37802-2	Isoform 2 of Transgelin-2	TAGLN2	0.0285242
P38159;Q96E39	RNA-binding motif protein, X chromosome	RBMX	-0.0141212
P38159	RNA-binding motif protein, X chromosome	RBMX	-0.0152018
P38432	Coilin	COIL	-0.0623134
P38432	Coilin	COIL	-0.152462
P38432	Coilin	COIL	-0.0332059
P40123	Adenylyl cyclase-associated protein 2	CAP2	-0.0405917
P40123	Adenylyl cyclase-associated protein 2	CAP2	-0.0602222
P40123	Adenylyl cyclase-associated protein 2	CAP2	-0.0578455
P40818	Ubiquitin carboxyl-terminal hydrolase 8	USP8	-0.0248999
P40818	Ubiquitin carboxyl-terminal hydrolase 8	USP8	-0.0267619
P40855	Peroxisomal biogenesis factor 19	PEX19	-0.0517644
P40926	Malate dehydrogenase, mitochondrial	MDH2	0.0225214
P41182	B-cell lymphoma 6 protein	BCL6	-0.0578162
P42166	Lamina-associated polypeptide 2, isoform alpha	TMPO	-0.0827776
P42166	Lamina-associated polypeptide 2, isoform alpha	TMPO	-0.0811752
P42167;P42166	Lamina-associated polypeptide 2, isoforms beta/gamma	TMPO	-0.0398234
P42677	40S ribosomal protein S27	RPS27	-0.0323327
P42684	Abelson tyrosine-protein kinase 2	ABL2	-0.0540006
P42684	Abelson tyrosine-protein kinase 2	ABL2	-0.0325618
P42858	Huntingtin	HTT	0.0197842
P42858	Huntingtin	HTT	0.0405831
P42858	Huntingtin	HTT	0.0212427
P43005	Excitatory amino acid transporter 3	SLC1A1	-0.146274
P45880-1	Isoform 1 of Voltage-dependent anion-selective channel protein 2	VDAC2	-0.0348437
P45880-1	Isoform 1 of Voltage-dependent anion-selective channel protein 2	VDAC2	-0.028304
P45973	Chromobox protein homolog 5	CBX5	-0.0404233
P45974	Ubiquitin carboxyl-terminal hydrolase 5	USP5	-0.0201293
P45985-2	Isoform 2 of Dual specificity mitogen-activated protein kinase kinase 4	MAP2K4	0.0305239
P46013	Antigen KI-67	MKI67	-0.0488373
P46013	Antigen KI-67	MKI67	-0.086171
P46013	Antigen KI-67	MKI67	-0.0343022
P46013	Antigen KI-67	MKI67	-0.0994011
P46013	Antigen KI-67	MKI67	-0.0693457
P46013	Antigen KI-67	MKI67	-0.0775043
P46013	Antigen KI-67	MKI67	-0.0691758
P46013	Antigen KI-67	MKI67	-0.0466719
P46013	Antigen KI-67	MKI67	-0.0452725
P46013	Antigen KI-67	MKI67	-0.0350945
P46013	Antigen KI-67	MKI67	-0.0436654
P46013	Antigen KI-67	MKI67	-0.0824045
P46013	Antigen KI-67	MKI67	-0.053544
P46013	Antigen KI-67	MKI67	-0.0635987
P46013	Antigen KI-67	MKI67	-0.14321
P46013	Antigen KI-67	MKI67	-0.0844253
P46100	Transcriptional regulator ATRX	ATRX	-0.0558348
P46100	Transcriptional regulator ATRX	ATRX	-0.0217589
P46100	Transcriptional regulator ATRX	ATRX	-0.0591338
P46109	Crk-like protein	CRKL	-0.0559496
P46527	Cyclin-dependent kinase inhibitor 1B	CDKN1B	-0.0439988
P46821	Microtubule-associated protein 1B	MAP1B	0.0255107
P46821	Microtubule-associated protein 1B	MAP1B	-0.0334086
P46821	Microtubule-associated protein 1B	MAP1B	-0.0265982
P46821	Microtubule-associated protein 1B	MAP1B	-0.00533277
P46821	Microtubule-associated protein 1B	MAP1B	-0.0223827
P46821	Microtubule-associated protein 1B	MAP1B	0.0217133
P46821	Microtubule-associated protein 1B	MAP1B	-0.0338945
P46821	Microtubule-associated protein 1B	MAP1B	-0.0170517
P46821	Microtubule-associated protein 1B	MAP1B	-0.0246506
P46821	Microtubule-associated protein 1B	MAP1B	0.0192736
P46821	Microtubule-associated protein 1B	MAP1B	0.0220945
P46821	Microtubule-associated protein 1B	MAP1B	-0.0467877
P46821	Microtubule-associated protein 1B	MAP1B	0.0168535
P46821	Microtubule-associated protein 1B	MAP1B	0.0246343
P46821	Microtubule-associated protein 1B	MAP1B	0.0253252
P46821	Microtubule-associated protein 1B	MAP1B	-0.054606
P46821	Microtubule-associated protein 1B	MAP1B	-0.0180993
P46821	Microtubule-associated protein 1B	MAP1B	0.0456018
P46821	Microtubule-associated protein 1B	MAP1B	-0.0350259
P46821	Microtubule-associated protein 1B	MAP1B	-0.035137
P46821	Microtubule-associated protein 1B	MAP1B	-0.0645891
P46821	Microtubule-associated protein 1B	MAP1B	-0.0345409
P46821	Microtubule-associated protein 1B	MAP1B	0.0396336
P46821	Microtubule-associated protein 1B	MAP1B	-0.0686874
P46821	Microtubule-associated protein 1B	MAP1B	0.0214347
P46937-9	Isoform 9 of Transcriptional coactivator YAP1	YAP1	-0.0535467
P48552	Nuclear receptor-interacting protein 1	NRIP1	-0.0909519
P48634	Protein PRRC2A	PRRC2A	-0.0244425
P48634	Protein PRRC2A	PRRC2A	-0.0250785
P48634	Protein PRRC2A	PRRC2A	0.105222
P48634	Protein PRRC2A	PRRC2A	0.0286929
P49006	MARCKS-related protein	MARCKSL1	-0.0169512
P49006	MARCKS-related protein	MARCKSL1	-0.0290023
P49006	MARCKS-related protein	MARCKSL1	-0.0141426
P49006	MARCKS-related protein	MARCKSL1	-0.0377416
P49023	Paxillin	PXN	-0.212697
P49023	Paxillin	PXN	-0.0977953
P49023	Paxillin	PXN	-0.00876274
P49207	60S ribosomal protein L34	RPL34	0.205374
P49207	60S ribosomal protein L34	RPL34	0.114363
P49321	Nuclear autoantigenic sperm protein	NASP	-0.0318915
P49327	Fatty acid synthase	FASN	-0.0138686
P49327	Fatty acid synthase	FASN	-0.0211426
P49354	Protein farnesyltransferase/geranylgeranyltransferase type-1 subunit alpha	FNTA	0.0156576
P49454	Centromere protein F	CENPF	-0.0830979
P49454	Centromere protein F	CENPF	-0.164655
P49589-3	Isoform 3 of Cysteine--tRNA ligase, cytoplasmic	CARS	-0.0547791
P49589-3	Isoform 3 of Cysteine--tRNA ligase, cytoplasmic	CARS	-0.0449671
P49736	DNA replication licensing factor MCM2	MCM2	-0.0262003
P49736	DNA replication licensing factor MCM2	MCM2	-0.0362475
P49736	DNA replication licensing factor MCM2	MCM2	-0.0304116
P49736	DNA replication licensing factor MCM2	MCM2	-0.0312902
P49736	DNA replication licensing factor MCM2	MCM2	-0.0204547
P49756	RNA-binding protein 25	RBM25	-0.0537274
P49756	RNA-binding protein 25	RBM25	-0.0433358
P49756	RNA-binding protein 25	RBM25	-0.0437924
P49756	RNA-binding protein 25	RBM25	-0.0547606
P49792	E3 SUMO-protein ligase RanBP2	RANBP2	0.0400103
P49792	E3 SUMO-protein ligase RanBP2	RANBP2	-0.0350098
P49792;O14715	E3 SUMO-protein ligase RanBP2	RANBP2	-0.0585973
P49815	Tuberin	TSC2	-0.0259742
P49915	GMP synthase [glutamine-hydrolyzing]	GMPS	-0.027401
P49916	DNA ligase 3	LIG3	-0.0849658
P50479	PDZ and LIM domain protein 4	PDLIM4	-0.0102223
P51003	Poly(A) polymerase alpha	PAPOLA	-0.0220433
P51003	Poly(A) polymerase alpha	PAPOLA	-0.0737667
P51003	Poly(A) polymerase alpha	PAPOLA	-0.00943923
P51153	Ras-related protein Rab-13	RAB13	0.0335159
P51532	Transcription activator BRG1	SMARCA4	0.133632
P51532	Transcription activator BRG1	SMARCA4	-0.0166214
P51532	Transcription activator BRG1	SMARCA4	-0.018963
P51532	Transcription activator BRG1	SMARCA4	0.0127921
P51636	Caveolin-2	CAV2	0.0127636
P51659	Peroxisomal multifunctional enzyme type 2	HSD17B4	0.0586103
P51659	Peroxisomal multifunctional enzyme type 2	HSD17B4	0.0538581
P51809	Vesicle-associated membrane protein 7	VAMP7	-0.0479704
P51858	Hepatoma-derived growth factor	HDGF	-0.0153562
P51858	Hepatoma-derived growth factor	HDGF	-0.0113811
P51858	Hepatoma-derived growth factor	HDGF	-0.0175328
P51858	Hepatoma-derived growth factor	HDGF	-0.0148128
P51858	Hepatoma-derived growth factor	HDGF	0.0681754
P52594-4	Isoform 4 of Arf-GAP domain and FG repeat-containing protein 1	AGFG1	-0.102365
P52594-4	Isoform 4 of Arf-GAP domain and FG repeat-containing protein 1	AGFG1	-0.0473616
P52701	DNA mismatch repair protein Msh6	MSH6	-0.0564816
P52701	DNA mismatch repair protein Msh6	MSH6	-0.0380736
P52701	DNA mismatch repair protein Msh6	MSH6	-0.0230086
P52701	DNA mismatch repair protein Msh6	MSH6	0.143281
P52701	DNA mismatch repair protein Msh6	MSH6	-0.0198214
P52701	DNA mismatch repair protein Msh6	MSH6	-0.071639
P52948	Nuclear pore complex protein Nup98-Nup96	NUP98	0.0131667
P53396	ATP-citrate synthase	ACLY	0.0250829
P53396	ATP-citrate synthase	ACLY	0.0312299
P53396	ATP-citrate synthase	ACLY	-0.0132024
P53621-2	Isoform 2 of Coatomer subunit alpha	COPA	-0.0375743
P53621-2	Isoform 2 of Coatomer subunit alpha	COPA	-0.0183626
P53985	Monocarboxylate transporter 1	SLC16A1	-0.0178126
P53999	Activated RNA polymerase II transcriptional coactivator p15	SUB1	-0.0759327
P54259	Atrophin-1	ATN1	-0.0361255
P54259	Atrophin-1	ATN1	-0.0309871
P54274	Telomeric repeat-binding factor 1	TERF1	-0.113869
P54284	Voltage-dependent L-type calcium channel subunit beta-3	CACNB3	-0.0615343
P55040	GTP-binding protein GEM	GEM	-0.0953913
P55196-5;P55196-1	Isoform 5 of Afadin	MLLT4	-0.0318234
P55196-5	Isoform 5 of Afadin	MLLT4	-0.0289044
P55196-5;P55196-1	Isoform 5 of Afadin	MLLT4	-0.0255621
P55196-5;P55196-1	Isoform 5 of Afadin	MLLT4	-0.177402
P55196-5;P55196-1	Isoform 5 of Afadin	MLLT4	-0.0638624
P55196-5	Isoform 5 of Afadin	MLLT4	-0.0556512
P55196-5;P55196-1	Isoform 5 of Afadin	MLLT4	-0.0597952
P55196-5;P55196-1	Isoform 5 of Afadin	MLLT4	0.0248941
P55196-5;P55196-1	Isoform 5 of Afadin	MLLT4	0.09991
P55196-5	Isoform 5 of Afadin	MLLT4	-0.0292728
P55196-5;P55196-1	Isoform 5 of Afadin	MLLT4	-0.0516406
P55196-5;P55196-1	Isoform 5 of Afadin	MLLT4	-0.0249895
P55196-5;P55196-1	Isoform 5 of Afadin	MLLT4	-0.0500489
P55196-5;P55196-1	Isoform 5 of Afadin	MLLT4	0.0153931
P55196-5;P55196-1	Isoform 5 of Afadin	MLLT4	-0.0605719
P55265-4	Isoform 4 of Double-stranded RNA-specific adenosine deaminase	ADAR	-0.0487528
P55265-4	Isoform 4 of Double-stranded RNA-specific adenosine deaminase	ADAR	-0.0311095
P55265-4	Isoform 4 of Double-stranded RNA-specific adenosine deaminase	ADAR	0.0181659
P56385	ATP synthase subunit e, mitochondrial	ATP5I	0.0885231
P56537	Eukaryotic translation initiation factor 6	EIF6	-0.028729
P57740	Nuclear pore complex protein Nup107	NUP107	-0.0412041
P57740	Nuclear pore complex protein Nup107	NUP107	-0.0388523
P60174	Triosephosphate isomerase	TPI1	-0.0155345
P60174	Triosephosphate isomerase	TPI1	-0.0155216
P60174	Triosephosphate isomerase	TPI1	-0.0202147
P60709;P62736	Actin, cytoplasmic 1	ACTB	0.0314853
P60709;P62736	Actin, cytoplasmic 1	ACTB	0.0222561
P61006	Ras-related protein Rab-8A	RAB8A	0.13125
P61978-2	Isoform 2 of Heterogeneous nuclear ribonucleoprotein K	HNRNPK	-0.0944335
P61978-2	Isoform 2 of Heterogeneous nuclear ribonucleoprotein K	HNRNPK	-0.032515
P62280	40S ribosomal protein S11	RPS11	0.0739945
P62328	Thymosin beta-4	TMSB4X	-0.026541
P62753	40S ribosomal protein S6	RPS6	-0.117991
P62753	40S ribosomal protein S6	RPS6	-0.10972
P62753	40S ribosomal protein S6	RPS6	-0.185673
P62753	40S ribosomal protein S6	RPS6	-0.0825797
P62899;P62899-2	60S ribosomal protein L31	RPL31	-0.0228431
P62979	Ubiquitin-40S ribosomal protein S27a	RPS27A	0.256203
P63244	Guanine nucleotide-binding protein subunit beta-2-like 1	GNB2L1	-0.0299819
P68431	Histone H3.1	HIST1H3A	-0.131099
P78310	Coxsackievirus and adenovirus receptor	CXADR	-0.0440487
P78310	Coxsackievirus and adenovirus receptor	CXADR	-0.0468623
P78312	Protein FAM193A	FAM193A	-0.0581656
P78324	Tyrosine-protein phosphatase non-receptor type substrate 1	SIRPA	-0.15332
P78324	Tyrosine-protein phosphatase non-receptor type substrate 1	SIRPA	-0.131844
P78332	RNA-binding protein 6	RBM6	-0.0125531
P78332	RNA-binding protein 6	RBM6	-0.0455038
P78332	RNA-binding protein 6	RBM6	-0.051577
P78347	General transcription factor II-I	GTF2I	-0.0236641
P78347	General transcription factor II-I	GTF2I	-0.0171651
P78524	Suppression of tumorigenicity 5 protein	ST5	-0.160041
P80723	Brain acid soluble protein 1	BASP1	-0.010466
P85037	Forkhead box protein K1	FOXK1	-0.0152279
P85037	Forkhead box protein K1	FOXK1	-0.0241367
P85037	Forkhead box protein K1	FOXK1	-0.0240798
P85037	Forkhead box protein K1	FOXK1	-0.019874
P98082	Disabled homolog 2	DAB2	-0.0345686
P98175	RNA-binding protein 10	RBM10	-0.0131488
Q00341	Vigilin	HDLBP	0.013998
Q00587	Cdc42 effector protein 1	CDC42EP1	0.0292264
Q00613	Heat shock factor protein 1	HSF1	-0.0141311
Q01082;Q01082-3	Spectrin beta chain, non-erythrocytic 1	SPTBN1	0.0115243
Q01082	Spectrin beta chain, non-erythrocytic 1	SPTBN1	-0.0297702
Q01082	Spectrin beta chain, non-erythrocytic 1	SPTBN1	0.0267164
Q01082;Q01082-3	Spectrin beta chain, non-erythrocytic 1	SPTBN1	-0.00690357
Q01082	Spectrin beta chain, non-erythrocytic 1	SPTBN1	0.0150746
Q01082	Spectrin beta chain, non-erythrocytic 1	SPTBN1	-0.0314894
Q01082;Q01082-3	Spectrin beta chain, non-erythrocytic 1	SPTBN1	-0.0146139
Q01082;Q01082-3	Spectrin beta chain, non-erythrocytic 1	SPTBN1	-0.0113753
Q01085-2;P31483	Isoform 2 of Nucleolysin TIAR	TIAL1	-0.0254168
Q01167	Forkhead box protein K2	FOXK2	-0.058852
Q01167	Forkhead box protein K2	FOXK2	-0.0197061
Q01196-8	Isoform AML-1G of Runt-related transcription factor 1	RUNX1	-0.038953
Q01196-8	Isoform AML-1G of Runt-related transcription factor 1	RUNX1	-0.0448444
Q01433	AMP deaminase 2	AMPD2	-0.135626
Q01433	AMP deaminase 2	AMPD2	-0.0899409
Q01804	OTU domain-containing protein 4	OTUD4	-0.0678003
Q01804	OTU domain-containing protein 4	OTUD4	-0.0238245
Q01813	ATP-dependent 6-phosphofructokinase, platelet type	PFKP	-0.0126077
Q01995	Transgelin	TAGLN	0.0257051
Q02040	A-kinase anchor protein 17A	AKAP17A	-0.0190512
Q02040	A-kinase anchor protein 17A	AKAP17A	-0.00641336
Q02040	A-kinase anchor protein 17A	AKAP17A	-0.0104972
Q02078	Myocyte-specific enhancer factor 2A	MEF2A	-0.0506037
Q02078	Myocyte-specific enhancer factor 2A	MEF2A	-0.149943
Q02410	Amyloid beta A4 precursor protein-binding family A member 1	APBA1	0.0553085
Q02446	Transcription factor Sp4	SP4	-0.0789926
Q02543	60S ribosomal protein L18a	RPL18A	-0.0317889
Q02880	DNA topoisomerase 2-beta	TOP2B	0.0159033
Q02880	DNA topoisomerase 2-beta	TOP2B	-0.0190562
Q02880	DNA topoisomerase 2-beta	TOP2B	-0.0433158
Q02880	DNA topoisomerase 2-beta	TOP2B	0.0377841
Q02880	DNA topoisomerase 2-beta	TOP2B	-0.0158863
Q02952	A-kinase anchor protein 12	AKAP12	0.0284068
Q02952	A-kinase anchor protein 12	AKAP12	0.028815
Q02952	A-kinase anchor protein 12	AKAP12	-0.0103724
Q02952	A-kinase anchor protein 12	AKAP12	0.0186928
Q02952	A-kinase anchor protein 12	AKAP12	0.0237867
Q02952	A-kinase anchor protein 12	AKAP12	0.0376444
Q03135	Caveolin-1	CAV1	-0.0241862
Q03135	Caveolin-1	CAV1	-0.122723
Q03135	Caveolin-1	CAV1	-0.0181539
Q03164-3	Isoform 3 of Histone-lysine N-methyltransferase 2A	KMT2A	-0.0153698
Q03188	Centromere protein C	CENPC	-0.111763
Q03188	Centromere protein C	CENPC	-0.0538229
Q03188	Centromere protein C	CENPC	-0.0343165
Q03468	DNA excision repair protein ERCC-6	ERCC6	0.00550726
Q04637-9	Isoform 9 of Eukaryotic translation initiation factor 4 gamma 1	EIF4G1	-0.0169144
Q04637-9	Isoform 9 of Eukaryotic translation initiation factor 4 gamma 1	EIF4G1	0.0197655
Q04656-3	Isoform 2 of Copper-transporting ATPase 1	ATP7A	0.0212949
Q04724	Transducin-like enhancer protein 1	TLE1	-0.0454286
Q04727-3	Isoform 3 of Transducin-like enhancer protein 4	TLE4	-0.0375059
Q04727-3	Isoform 3 of Transducin-like enhancer protein 4	TLE4	-0.0285934
Q04727-3	Isoform 3 of Transducin-like enhancer protein 4	TLE4	-0.0362041
Q05519	Serine/arginine-rich splicing factor 11	SRSF11	-0.0125426
Q05519	Serine/arginine-rich splicing factor 11	SRSF11	-0.0170701
Q05655	Protein kinase C delta type	PRKCD	0.0619396
Q05GC8	Breast cancer anti-estrogen resistance 2	BCAR2	-0.073511
Q05GC8	Breast cancer anti-estrogen resistance 2	BCAR2	-0.04529
Q06124	Tyrosine-protein phosphatase non-receptor type 11	PTPN11	-0.112975
Q06124	Tyrosine-protein phosphatase non-receptor type 11	PTPN11	-0.0884288
Q07002-2	Isoform 2 of Cyclin-dependent kinase 18	CDK18	-0.0222489
Q07065	Cytoskeleton-associated protein 4	CKAP4	-0.0646219
Q07954	Prolow-density lipoprotein receptor-related protein 1	LRP1	-0.0327534
Q07954	Prolow-density lipoprotein receptor-related protein 1	LRP1	-0.0220679
Q07960	Rho GTPase-activating protein 1	ARHGAP1	-0.0190683
Q08174-2	Isoform 2 of Protocadherin-1	PCDH1	0.0396005
Q08357	Sodium-dependent phosphate transporter 2	SLC20A2	-0.0338198
Q08378	Golgin subfamily A member 3	GOLGA3	-0.0211918
Q08379	Golgin subfamily A member 2	GOLGA2	0.0419294
Q08495	Dematin	DMTN	-0.0645344
Q08495	Dematin	DMTN	-0.13568
Q08495	Dematin	DMTN	-0.0484398
Q08999	Retinoblastoma-like protein 2	RBL2	-0.0457162
Q08AD1	Calmodulin-regulated spectrin-associated protein 2	CAMSAP2	-0.0439352
Q08AD1	Calmodulin-regulated spectrin-associated protein 2	CAMSAP2	-0.0295461
Q08AD1	Calmodulin-regulated spectrin-associated protein 2	CAMSAP2	-0.0452708
Q08AE8	Protein spire homolog 1	SPIRE1	-0.0380674
Q08J23	tRNA (cytosine(34)-C(5))-methyltransferase	NSUN2	-0.0182098
Q09161	Nuclear cap-binding protein subunit 1	NCBP1	0.0202331
Q09161	Nuclear cap-binding protein subunit 1	NCBP1	0.0262571
Q09666	Neuroblast differentiation-associated protein AHNAK	AHNAK	-0.0633007
Q09666	Neuroblast differentiation-associated protein AHNAK	AHNAK	-0.0389923
Q09666	Neuroblast differentiation-associated protein AHNAK	AHNAK	-0.00757579
Q09666	Neuroblast differentiation-associated protein AHNAK	AHNAK	-0.0128116
Q09666	Neuroblast differentiation-associated protein AHNAK	AHNAK	-0.0360716
Q09666	Neuroblast differentiation-associated protein AHNAK	AHNAK	-0.0272349
Q09666	Neuroblast differentiation-associated protein AHNAK	AHNAK	-0.034695
Q09666	Neuroblast differentiation-associated protein AHNAK	AHNAK	-0.0197156
Q09666	Neuroblast differentiation-associated protein AHNAK	AHNAK	-0.0293674
Q09666	Neuroblast differentiation-associated protein AHNAK	AHNAK	-0.0364648
Q09666	Neuroblast differentiation-associated protein AHNAK	AHNAK	-0.0124833
Q09666	Neuroblast differentiation-associated protein AHNAK	AHNAK	-0.0569508
Q09666	Neuroblast differentiation-associated protein AHNAK	AHNAK	-0.0452422
Q09666	Neuroblast differentiation-associated protein AHNAK	AHNAK	-0.03582
Q09666	Neuroblast differentiation-associated protein AHNAK	AHNAK	-0.0752991
Q09666	Neuroblast differentiation-associated protein AHNAK	AHNAK	-0.0545695
Q09666	Neuroblast differentiation-associated protein AHNAK	AHNAK	-0.0252749
Q09666	Neuroblast differentiation-associated protein AHNAK	AHNAK	-0.0390295
Q09666	Neuroblast differentiation-associated protein AHNAK	AHNAK	-0.09634
Q09666	Neuroblast differentiation-associated protein AHNAK	AHNAK	-0.0262661
Q09666	Neuroblast differentiation-associated protein AHNAK	AHNAK	-0.0234789
Q09666	Neuroblast differentiation-associated protein AHNAK	AHNAK	-0.0118191
Q09666	Neuroblast differentiation-associated protein AHNAK	AHNAK	-0.0489158
Q09666	Neuroblast differentiation-associated protein AHNAK	AHNAK	-0.0526553
Q09666	Neuroblast differentiation-associated protein AHNAK	AHNAK	-0.0162946
Q09666	Neuroblast differentiation-associated protein AHNAK	AHNAK	-0.0716608
Q09666	Neuroblast differentiation-associated protein AHNAK	AHNAK	-0.0237742
Q09666	Neuroblast differentiation-associated protein AHNAK	AHNAK	-0.026406
Q09666	Neuroblast differentiation-associated protein AHNAK	AHNAK	-0.0448263
Q09666	Neuroblast differentiation-associated protein AHNAK	AHNAK	-0.0103281
Q09666	Neuroblast differentiation-associated protein AHNAK	AHNAK	-0.064422
Q09666	Neuroblast differentiation-associated protein AHNAK	AHNAK	-0.0729654
Q09666	Neuroblast differentiation-associated protein AHNAK	AHNAK	-0.0312067
Q09666	Neuroblast differentiation-associated protein AHNAK	AHNAK	-0.00944209
Q09666	Neuroblast differentiation-associated protein AHNAK	AHNAK	-0.0278344
Q09666	Neuroblast differentiation-associated protein AHNAK	AHNAK	-0.0468316
Q09666	Neuroblast differentiation-associated protein AHNAK	AHNAK	-0.032669
Q09666	Neuroblast differentiation-associated protein AHNAK	AHNAK	-0.0444361
Q09666	Neuroblast differentiation-associated protein AHNAK	AHNAK	-0.0401627
Q09666	Neuroblast differentiation-associated protein AHNAK	AHNAK	-0.0224281
Q0JRZ9	FCH domain only protein 2	FCHO2	-0.0894981
Q0VF96	Cingulin-like protein 1	CGNL1	-0.0521169
Q0VF96	Cingulin-like protein 1	CGNL1	0.043806
Q0VF96	Cingulin-like protein 1	CGNL1	-0.0662211
Q0VG06	Fanconi anemia-associated protein of 100 kDa	FAAP100	-0.0332615
Q10571	Probable tumor suppressor protein MN1	MN1	-0.0680747
Q12774	Rho guanine nucleotide exchange factor 5	ARHGEF5	-0.0563606
Q12778	Forkhead box protein O1	FOXO1	-0.130462
Q12778	Forkhead box protein O1	FOXO1	-0.14201
Q12789	General transcription factor 3C polypeptide 1	GTF3C1	0.0289409
Q12789	General transcription factor 3C polypeptide 1	GTF3C1	-0.0147127
Q12791-2	Isoform 2 of Calcium-activated potassium channel subunit alpha-1	KCNMA1	-0.0590211
Q12791-2	Isoform 2 of Calcium-activated potassium channel subunit alpha-1	KCNMA1	-0.0334629
Q12802-2	Isoform 2 of A-kinase anchor protein 13	AKAP13	-0.0263383
Q12802-2	Isoform 2 of A-kinase anchor protein 13	AKAP13	-0.0387855
Q12802-2	Isoform 2 of A-kinase anchor protein 13	AKAP13	-0.0447935
Q12802-2	Isoform 2 of A-kinase anchor protein 13	AKAP13	-0.0221693
Q12830	Nucleosome-remodeling factor subunit BPTF	BPTF	-0.0163102
Q12830	Nucleosome-remodeling factor subunit BPTF	BPTF	-0.0240612
Q12830	Nucleosome-remodeling factor subunit BPTF	BPTF	-0.0365569
Q12830	Nucleosome-remodeling factor subunit BPTF	BPTF	-0.036775
Q12851	Mitogen-activated protein kinase kinase kinase kinase 2	MAP4K2	-0.0529659
Q12872-2	Isoform 2 of Splicing factor, suppressor of white-apricot homolog	SFSWAP	-0.0188236
Q12872-2	Isoform 2 of Splicing factor, suppressor of white-apricot homolog	SFSWAP	-0.0159316
Q12888-2	Isoform 2 of Tumor suppressor p53-binding protein 1	TP53BP1	-0.0141038
Q12888-2	Isoform 2 of Tumor suppressor p53-binding protein 1	TP53BP1	-0.0225875
Q12888-2	Isoform 2 of Tumor suppressor p53-binding protein 1	TP53BP1	-0.0437645
Q12888-2	Isoform 2 of Tumor suppressor p53-binding protein 1	TP53BP1	-0.0126759
Q12888-2	Isoform 2 of Tumor suppressor p53-binding protein 1	TP53BP1	-0.0680137
Q12888-2	Isoform 2 of Tumor suppressor p53-binding protein 1	TP53BP1	-0.106611
Q12888-2	Isoform 2 of Tumor suppressor p53-binding protein 1	TP53BP1	0.0200889
Q12893	Transmembrane protein 115	TMEM115	-0.0416579
Q12906-7	Isoform 7 of Interleukin enhancer-binding factor 3	ILF3	-0.0296042
Q12906-7	Isoform 7 of Interleukin enhancer-binding factor 3	ILF3	-0.00656193
Q12906-7	Isoform 7 of Interleukin enhancer-binding factor 3	ILF3	-0.0230824
Q12983	BCL2/adenovirus E1B 19 kDa protein-interacting protein 3	BNIP3	-0.0735634
Q13017	Rho GTPase-activating protein 5	ARHGAP5	-0.0169591
Q13029	PR domain zinc finger protein 2	PRDM2	0.0232667
Q13045	Protein flightless-1 homolog	FLII	-0.0202483
Q13085-4	Isoform 4 of Acetyl-CoA carboxylase 1	ACACA	0.0653889
Q13105-2	Isoform 2 of Zinc finger and BTB domain-containing protein 17	ZBTB17	-0.0261729
Q13111	Chromatin assembly factor 1 subunit A	CHAF1A	-0.07445
Q13111	Chromatin assembly factor 1 subunit A	CHAF1A	-0.1696
Q13111	Chromatin assembly factor 1 subunit A	CHAF1A	-0.150531
Q13111	Chromatin assembly factor 1 subunit A	CHAF1A	-0.0448699
Q13112	Chromatin assembly factor 1 subunit B	CHAF1B	-0.0596229
Q13112	Chromatin assembly factor 1 subunit B	CHAF1B	-0.037751
Q13129	Zinc finger protein Rlf	RLF	-0.0304997
Q13129	Zinc finger protein Rlf	RLF	-0.0436732
Q13129	Zinc finger protein Rlf	RLF	-0.0465213
Q13131-2	Isoform 2 of 5'-AMP-activated protein kinase catalytic subunit alpha-1	PRKAA1	0.0190222
Q13131-2	Isoform 2 of 5'-AMP-activated protein kinase catalytic subunit alpha-1	PRKAA1	0.0193224
Q13136	Liprin-alpha-1	PPFIA1	-0.0309599
Q13136	Liprin-alpha-1	PPFIA1	-0.0654096
Q13136	Liprin-alpha-1	PPFIA1	-0.0565412
Q13136	Liprin-alpha-1	PPFIA1	-0.0907545
Q13136	Liprin-alpha-1	PPFIA1	-0.0604458
Q13136	Liprin-alpha-1	PPFIA1	-0.0445024
Q13158	FAS-associated death domain protein	FADD	-0.220063
Q13185	Chromobox protein homolog 3	CBX3	0.0124112
Q13185	Chromobox protein homolog 3	CBX3	0.0185526
Q13247	Serine/arginine-rich splicing factor 6	SRSF6	-0.0193165
Q13247	Serine/arginine-rich splicing factor 6	SRSF6	-0.0103363
Q13247	Serine/arginine-rich splicing factor 6	SRSF6	-0.0157422
Q13247	Serine/arginine-rich splicing factor 6	SRSF6	-0.0203346
Q13263	Transcription intermediary factor 1-beta	TRIM28	0.0253177
Q13263	Transcription intermediary factor 1-beta	TRIM28	0.0141571
Q13263	Transcription intermediary factor 1-beta	TRIM28	0.0269576
Q13286	Battenin	CLN3	0.0312009
Q13286	Battenin	CLN3	-0.0308444
Q13415	Origin recognition complex subunit 1	ORC1	-0.194402
Q13424	Alpha-1-syntrophin	SNTA1	-0.0443445
Q13425	Beta-2-syntrophin	SNTB2	-0.0290938
Q13425	Beta-2-syntrophin	SNTB2	-0.015231
Q13425	Beta-2-syntrophin	SNTB2	-0.0173283
Q13427	Peptidyl-prolyl cis-trans isomerase G	PPIG	-0.019059
Q13428-4;E7ETY2	Isoform 4 of Treacle protein	TCOF1	-0.0705478
Q13428-4;E7ETY2	Isoform 4 of Treacle protein	TCOF1	-0.0362118
Q13428-4;E7ETY2	Isoform 4 of Treacle protein	TCOF1	-0.0586651
Q13428-4;E7ETY2	Isoform 4 of Treacle protein	TCOF1	-0.0401019
Q13428-4;E7ETY2	Isoform 4 of Treacle protein	TCOF1	-0.065231
Q13428-4;E7ETY2	Isoform 4 of Treacle protein	TCOF1	-0.006658
Q13428-4;E7ETY2	Isoform 4 of Treacle protein	TCOF1	-0.0337799
Q13428-4;E7ETY2	Isoform 4 of Treacle protein	TCOF1	-0.0879853
Q13428-4;E7ETY2	Isoform 4 of Treacle protein	TCOF1	-0.0960695
Q13428-4;E7ETY2	Isoform 4 of Treacle protein	TCOF1	-0.0310764
Q13428-4;E7ETY2	Isoform 4 of Treacle protein	TCOF1	-0.0149226
Q13428-4;E7ETY2	Isoform 4 of Treacle protein	TCOF1	-0.0484615
Q13435	Splicing factor 3B subunit 2	SF3B2	0.0143293
Q13435	Splicing factor 3B subunit 2	SF3B2	0.0317389
Q13443	Disintegrin and metalloproteinase domain-containing protein 9	ADAM9	-0.0256277
Q13443	Disintegrin and metalloproteinase domain-containing protein 9	ADAM9	-0.0972885
Q13469	Nuclear factor of activated T-cells, cytoplasmic 2	NFATC2	-0.0880025
Q13501	Sequestosome-1	SQSTM1	0.0784003
Q13501	Sequestosome-1	SQSTM1	0.0587162
Q13501	Sequestosome-1	SQSTM1	0.0578058
Q13501	Sequestosome-1	SQSTM1	0.0474719
Q13523	Serine/threonine-protein kinase PRP4 homolog	PRPF4B	0.0103713
Q13523	Serine/threonine-protein kinase PRP4 homolog	PRPF4B	-0.00886788
Q13541	Eukaryotic translation initiation factor 4E-binding protein 1	EIF4EBP1	-0.0395232
Q13547	Histone deacetylase 1	HDAC1	0.0397157
Q13573	SNW domain-containing protein 1	SNW1	0.0310881
Q13586	Stromal interaction molecule 1	STIM1	-0.0364287
Q13586	Stromal interaction molecule 1	STIM1	-0.0264599
Q13586	Stromal interaction molecule 1	STIM1	-0.0874026
Q13614	Myotubularin-related protein 2	MTMR2	0.0460908
Q13618	Cullin-3	CUL3	-0.0516689
Q13625-3	Isoform 3 of Apoptosis-stimulating of p53 protein 2	TP53BP2	-0.0532556
Q13625-3	Isoform 3 of Apoptosis-stimulating of p53 protein 2	TP53BP2	-0.0350593
Q13625-3	Isoform 3 of Apoptosis-stimulating of p53 protein 2	TP53BP2	-0.017775
Q13796	Protein Shroom2	SHROOM2	-0.0165524
Q13796	Protein Shroom2	SHROOM2	-0.0161294
Q13796	Protein Shroom2	SHROOM2	-0.0296578
Q13796	Protein Shroom2	SHROOM2	-0.0166811
Q13829	BTB/POZ domain-containing adapter for CUL3-mediated RhoA degradation protein 2	TNFAIP1	-0.0361466
Q13884	Beta-1-syntrophin	SNTB1	-0.0281207
Q13884	Beta-1-syntrophin	SNTB1	0.0222422
Q13895	Bystin	BYSL	0.0180912
Q13895	Bystin	BYSL	0.00697492
Q14004-2	Isoform 2 of Cyclin-dependent kinase 13	CDK13	-0.0355447
Q14004-2	Isoform 2 of Cyclin-dependent kinase 13	CDK13	-0.0130384
Q14004-2	Isoform 2 of Cyclin-dependent kinase 13	CDK13	-0.0429697
Q14004-2	Isoform 2 of Cyclin-dependent kinase 13	CDK13	-0.0340683
Q14004-2	Isoform 2 of Cyclin-dependent kinase 13	CDK13	-0.0210031
Q14137	Ribosome biogenesis protein BOP1	BOP1	0.0172131
Q14152	Eukaryotic translation initiation factor 3 subunit A	EIF3A	-0.111039
Q14157-5	Isoform 5 of Ubiquitin-associated protein 2-like	UBAP2L	-0.0743859
Q14157-5	Isoform 5 of Ubiquitin-associated protein 2-like	UBAP2L	-0.0293286
Q14157-5	Isoform 5 of Ubiquitin-associated protein 2-like	UBAP2L	-0.0570915
Q14157-5	Isoform 5 of Ubiquitin-associated protein 2-like	UBAP2L	-0.0268998
Q14157-5	Isoform 5 of Ubiquitin-associated protein 2-like	UBAP2L	-0.058109
Q14181	DNA polymerase alpha subunit B	POLA2	-0.0874459
Q14186	Transcription factor Dp-1	TFDP1	-0.186946
Q14186	Transcription factor Dp-1	TFDP1	-0.126431
Q14191	Werner syndrome ATP-dependent helicase	WRN	-0.0994373
Q14195-2	Isoform LCRMP-4 of Dihydropyrimidinase-related protein 3	DPYSL3	-0.0283406
Q14204	Cytoplasmic dynein 1 heavy chain 1	DYNC1H1	0.0105866
Q14207	Protein NPAT	NPAT	0.034398
Q14258	E3 ubiquitin/ISG15 ligase TRIM25	TRIM25	-0.0126114
Q14315	Filamin-C	FLNC	-0.0407684
Q14315	Filamin-C	FLNC	-0.0849993
Q14573	Inositol 1,4,5-trisphosphate receptor type 3	ITPR3	0.0320458
Q14651;P13797	Plastin-1	PLS1	0.0224493
Q14669-3	Isoform 3 of E3 ubiquitin-protein ligase TRIP12	TRIP12	-0.0364099
Q14669-3	Isoform 3 of E3 ubiquitin-protein ligase TRIP12	TRIP12	-0.0184209
Q14669-3	Isoform 3 of E3 ubiquitin-protein ligase TRIP12	TRIP12	-0.0110254
Q14676	Mediator of DNA damage checkpoint protein 1	MDC1	-0.0397825
Q14676	Mediator of DNA damage checkpoint protein 1	MDC1	-0.0290385
Q14684	Ribosomal RNA processing protein 1 homolog B	RRP1B	-0.0588566
Q14684	Ribosomal RNA processing protein 1 homolog B	RRP1B	-0.0596412
Q14686	Nuclear receptor coactivator 6	NCOA6	-0.0260748
Q14687	Genetic suppressor element 1	GSE1	-0.0510728
Q14687	Genetic suppressor element 1	GSE1	-0.0318024
Q14690	Protein RRP5 homolog	PDCD11	-0.0590904
Q14693-7	Isoform 7 of Phosphatidate phosphatase LPIN1	LPIN1	-0.0419195
Q14693-7	Isoform 7 of Phosphatidate phosphatase LPIN1	LPIN1	-0.113711
Q14694-2	Isoform 2 of Ubiquitin carboxyl-terminal hydrolase 10	USP10	-0.0201769
Q14764	Major vault protein	MVP	-0.0137072
Q14767	Latent-transforming growth factor beta-binding protein 2	LTBP2	0.138885
Q14789-2	Isoform 2 of Golgin subfamily B member 1	GOLGB1	0.0358962
Q14789-2	Isoform 2 of Golgin subfamily B member 1	GOLGB1	0.0630982
Q147X3	N-alpha-acetyltransferase 30	NAA30	-0.0380511
Q14814	Myocyte-specific enhancer factor 2D	MEF2D	-0.110834
Q14814	Myocyte-specific enhancer factor 2D	MEF2D	0.0306814
Q14865	AT-rich interactive domain-containing protein 5B	ARID5B	-0.0339318
Q14865	AT-rich interactive domain-containing protein 5B	ARID5B	-0.0276249
Q14938-3	Isoform 3 of Nuclear factor 1 X-type	NFIX	-0.0271586
Q14938-3;C9JWJ8	Isoform 3 of Nuclear factor 1 X-type	NFIX	-0.0315199
Q14938-3;C9JWJ8	Isoform 3 of Nuclear factor 1 X-type	NFIX	-0.0329328
Q14966	Zinc finger protein 638	ZNF638	-0.0627628
Q14966	Zinc finger protein 638	ZNF638	-0.0415892
Q14980-2;Q14980	Isoform 2 of Nuclear mitotic apparatus protein 1	NUMA1	-0.149489
Q14980-2;Q14980	Isoform 2 of Nuclear mitotic apparatus protein 1	NUMA1	-0.0707969
Q14980-2;Q14980	Isoform 2 of Nuclear mitotic apparatus protein 1	NUMA1	-0.153738
Q14BN4	Sarcolemmal membrane-associated protein	SLMAP	-0.0441606
Q14CW9-2	Isoform 2 of Ataxin-7-like protein 3	ATXN7L3	-0.0264773
Q14D04	Ventricular zone-expressed PH domain-containing protein homolog 1	VEPH1	0.016583
Q14D04	Ventricular zone-expressed PH domain-containing protein homolog 1	VEPH1	0.0207862
Q15025	TNFAIP3-interacting protein 1	TNIP1	-0.0413982
Q15029	116 kDa U5 small nuclear ribonucleoprotein component	EFTUD2	-0.0172691
Q15032-3	Isoform 3 of R3H domain-containing protein 1	R3HDM1	-0.0171579
Q15036	Sorting nexin-17	SNX17	-0.0509452
Q15036	Sorting nexin-17	SNX17	-0.0472022
Q15052;Q14155-5	Rho guanine nucleotide exchange factor 6	ARHGEF6	-0.099756
Q15052;Q14155-5	Rho guanine nucleotide exchange factor 6	ARHGEF6	-0.111687
Q15057	Arf-GAP with coiled-coil, ANK repeat and PH domain-containing protein 2	ACAP2	-0.0235422
Q15057	Arf-GAP with coiled-coil, ANK repeat and PH domain-containing protein 2	ACAP2	-0.0157688
Q15057	Arf-GAP with coiled-coil, ANK repeat and PH domain-containing protein 2	ACAP2	-0.0199053
Q15059	Bromodomain-containing protein 3	BRD3	-0.0233018
Q15061	WD repeat-containing protein 43	WDR43	-0.0749152
Q15121-2	Isoform 2 of Astrocytic phosphoprotein PEA-15	PEA15	-0.0154398
Q15124	Phosphoglucomutase-like protein 5	PGM5	-0.0208673
Q15149	Plectin	PLEC	-0.0215111
Q15149-4;Q15149;Q15149-3	Isoform 4 of Plectin	PLEC	0.0335618
Q15149-4;Q15149;Q15149-3	Isoform 4 of Plectin	PLEC	-0.0337686
Q15149-4;Q15149;Q15149-3	Isoform 4 of Plectin	PLEC	-0.0501195
Q15149-4	Isoform 4 of Plectin	PLEC	-0.0953086
Q15149-4;Q15149;Q15149-3	Isoform 4 of Plectin	PLEC	-0.0394941
Q15149-4;Q15149;Q15149-3	Isoform 4 of Plectin	PLEC	-0.0562276
Q15149-4	Isoform 4 of Plectin	PLEC	-0.0707377
Q15149-4;Q15149;Q15149-3	Isoform 4 of Plectin	PLEC	-0.0180304
Q15149-4;Q15149;Q15149-3	Isoform 4 of Plectin	PLEC	-0.0144219
Q15149-4	Isoform 4 of Plectin	PLEC	-0.112791
Q15149-4;Q15149;Q15149-3	Isoform 4 of Plectin	PLEC	-0.0856458
Q15149-4;Q15149;Q15149-3	Isoform 4 of Plectin	PLEC	-0.0508707
Q15149-4;Q15149;Q15149-3	Isoform 4 of Plectin	PLEC	-0.0681826
Q15170-2	Isoform 2 of Transcription elongation factor A protein-like 1	TCEAL1	-0.0241179
Q15276	Rab GTPase-binding effector protein 1	RABEP1	-0.042345
Q15276	Rab GTPase-binding effector protein 1	RABEP1	-0.0803465
Q15311	RalA-binding protein 1	RALBP1	-0.0332977
Q15366-2	Isoform 2 of Poly(rC)-binding protein 2	PCBP2	-0.0903102
Q15398	Disks large-associated protein 5	DLGAP5	-0.115665
Q15417	Calponin-3	CNN3	0.00944851
Q15418-2	Isoform 2 of Ribosomal protein S6 kinase alpha-1	RPS6KA1	0.0124643
Q15424-3;Q14151	Isoform 3 of Scaffold attachment factor B1	SAFB	-0.00709714
Q15459	Splicing factor 3A subunit 1	SF3A1	0.039044
Q15464	SH2 domain-containing adapter protein B	SHB	-0.0240287
Q15464	SH2 domain-containing adapter protein B	SHB	-0.0897859
Q15477	Helicase SKI2W	SKIV2L	-0.0435143
Q15555	Microtubule-associated protein RP/EB family member 2	MAPRE2	-0.0568829
Q15596	Nuclear receptor coactivator 2	NCOA2	-0.0420476
Q15629	Translocating chain-associated membrane protein 1	TRAM1	-0.0296467
Q15629	Translocating chain-associated membrane protein 1	TRAM1	-0.0373564
Q15637-5	Isoform 5 of Splicing factor 1	SF1	-0.0134209
Q15637-5	Isoform 5 of Splicing factor 1	SF1	-0.0239339
Q15637-5	Isoform 5 of Splicing factor 1	SF1	-0.02625
Q15648	Mediator of RNA polymerase II transcription subunit 1	MED1	-0.0684067
Q15648	Mediator of RNA polymerase II transcription subunit 1	MED1	-0.0499144
Q15648	Mediator of RNA polymerase II transcription subunit 1	MED1	-0.10789
Q15648	Mediator of RNA polymerase II transcription subunit 1	MED1	-0.0365914
Q15648	Mediator of RNA polymerase II transcription subunit 1	MED1	0.043421
Q15652	Probable JmjC domain-containing histone demethylation protein 2C	JMJD1C	-0.0353014
Q15652	Probable JmjC domain-containing histone demethylation protein 2C	JMJD1C	-0.0466042
Q15652	Probable JmjC domain-containing histone demethylation protein 2C	JMJD1C	-0.017968
Q15652	Probable JmjC domain-containing histone demethylation protein 2C	JMJD1C	-0.0370846
Q15652	Probable JmjC domain-containing histone demethylation protein 2C	JMJD1C	-0.0552845
Q15652	Probable JmjC domain-containing histone demethylation protein 2C	JMJD1C	-0.0296897
Q15678	Tyrosine-protein phosphatase non-receptor type 14	PTPN14	-0.0360242
Q15678	Tyrosine-protein phosphatase non-receptor type 14	PTPN14	-0.0315895
Q15696	U2 small nuclear ribonucleoprotein auxiliary factor 35 kDa subunit-related protein 2	ZRSR2	-0.033046
Q15742	NGFI-A-binding protein 2	NAB2	-0.0251775
Q15742	NGFI-A-binding protein 2	NAB2	-0.0367196
Q15746	Myosin light chain kinase, smooth muscle	MYLK	-0.052459
Q15746	Myosin light chain kinase, smooth muscle	MYLK	0.00858776
Q15746	Myosin light chain kinase, smooth muscle	MYLK	0.0202548
Q15746	Myosin light chain kinase, smooth muscle	MYLK	-0.0256628
Q15746	Myosin light chain kinase, smooth muscle	MYLK	0.0298602
Q15746	Myosin light chain kinase, smooth muscle	MYLK	-0.0371207
Q15746	Myosin light chain kinase, smooth muscle	MYLK	-0.0984491
Q15746	Myosin light chain kinase, smooth muscle	MYLK	0.0142645
Q15746	Myosin light chain kinase, smooth muscle	MYLK	0.0212503
Q15751	Probable E3 ubiquitin-protein ligase HERC1	HERC1	-0.0525104
Q15768	Ephrin-B3	EFNB3	-0.0950003
Q15772	Striated muscle preferentially expressed protein kinase	SPEG	0.047259
Q15772	Striated muscle preferentially expressed protein kinase	SPEG	-0.076029
Q15772	Striated muscle preferentially expressed protein kinase	SPEG	-0.099837
Q15772	Striated muscle preferentially expressed protein kinase	SPEG	-0.0315126
Q15773	Myeloid leukemia factor 2	MLF2	-0.0472753
Q15836	Vesicle-associated membrane protein 3	VAMP3	-0.0422431
Q15853	Upstream stimulatory factor 2	USF2	-0.0354407
Q15910-2	Isoform 2 of Histone-lysine N-methyltransferase EZH2	EZH2	-0.109717
Q15911	Zinc finger homeobox protein 3	ZFHX3	-0.0439351
Q15942	Zyxin	ZYX	-0.0510874
Q15942	Zyxin	ZYX	-0.0486381
Q15942	Zyxin	ZYX	-0.102493
Q15942	Zyxin	ZYX	-0.0535986
Q15942	Zyxin	ZYX	-0.0627221
Q15942	Zyxin	ZYX	-0.0578747
Q16512-2	Isoform 2 of Serine/threonine-protein kinase N1	PKN1	-0.0556017
Q16514	Transcription initiation factor TFIID subunit 12	TAF12	-0.0264337
Q16539	Mitogen-activated protein kinase 14	MAPK14	-0.0360307
Q16555	Dihydropyrimidinase-related protein 2	DPYSL2	-0.033933
Q16555	Dihydropyrimidinase-related protein 2	DPYSL2	-0.0439344
Q16625	Occludin	OCLN	-0.0365696
Q16666	Gamma-interferon-inducible protein 16	IFI16	-0.0328692
Q16666	Gamma-interferon-inducible protein 16	IFI16	-0.0156425
Q16790	Carbonic anhydrase 9	CA9	-0.0251177
Q16799	Reticulon-1	RTN1	-0.0681681
Q16799	Reticulon-1	RTN1	-0.057962
Q16825	Tyrosine-protein phosphatase non-receptor type 21	PTPN21	-0.0712489
Q16831	Uridine phosphorylase 1	UPP1	-0.00993753
Q16891-2	Isoform 2 of MICOS complex subunit MIC60	IMMT	0.100619
Q17RY0	Cytoplasmic polyadenylation element-binding protein 4	CPEB4	-0.0199792
Q1KMD3	Heterogeneous nuclear ribonucleoprotein U-like protein 2	HNRNPUL2	-0.0168715
Q1KMD3	Heterogeneous nuclear ribonucleoprotein U-like protein 2	HNRNPUL2	0.0399267
Q1W6H9	Protein FAM110C	FAM110C	-0.0196974
Q24JP5-2	Isoform 2 of Transmembrane protein 132A	TMEM132A	-0.0329879
Q29RF7	Sister chromatid cohesion protein PDS5 homolog A	PDS5A	-0.0308606
Q29RF7	Sister chromatid cohesion protein PDS5 homolog A	PDS5A	-0.0463051
Q29RF7	Sister chromatid cohesion protein PDS5 homolog A	PDS5A	-0.0845838
Q2KHR2	DNA-binding protein RFX7	RFX7	-0.0641423
Q2KHR2	DNA-binding protein RFX7	RFX7	-0.0632511
Q2KHT3	Protein CLEC16A	CLEC16A	-0.112729
Q2LD37	Uncharacterized protein KIAA1109	KIAA1109	-0.0354783
Q2LD37	Uncharacterized protein KIAA1109	KIAA1109	-0.0333144
Q2LD37	Uncharacterized protein KIAA1109	KIAA1109	-0.0355972
Q2LD37	Uncharacterized protein KIAA1109	KIAA1109	-0.0492239
Q2M1P5	Kinesin-like protein KIF7	KIF7	-0.0577805
Q2M1Z3	Rho GTPase-activating protein 31	ARHGAP31	-0.0125941
Q2M2I8	AP2-associated protein kinase 1	AAK1	-0.015218
Q2M2I8	AP2-associated protein kinase 1	AAK1	-0.100635
Q2M2I8	AP2-associated protein kinase 1	AAK1	-0.0328137
Q2M2I8	AP2-associated protein kinase 1	AAK1	-0.0475377
Q2M2I8	AP2-associated protein kinase 1	AAK1	0.0436475
Q2M2I8;A0A096LP25	AP2-associated protein kinase 1	AAK1	-0.0335349
Q2PPJ7	Ral GTPase-activating protein subunit alpha-2	RALGAPA2	-0.0284939
Q2T9J9	TTC7A protein	TTC7A	-0.0216998
Q2TB10	Zinc finger protein 800	ZNF800	-0.0524199
Q2TB10	Zinc finger protein 800	ZNF800	-0.0553752
Q2TB10	Zinc finger protein 800	ZNF800	-0.0420499
Q3B726	DNA-directed RNA polymerase I subunit RPA43	TWISTNB	-0.0340138
Q3KQU3	MAP7 domain-containing protein 1	MAP7D1	-0.125552
Q3KQU3	MAP7 domain-containing protein 1	MAP7D1	-0.0665372
Q3KQU3	MAP7 domain-containing protein 1	MAP7D1	0.0228043
Q3KQU3	MAP7 domain-containing protein 1	MAP7D1	-0.0173345
Q3KQU3	MAP7 domain-containing protein 1	MAP7D1	-0.0964689
Q3KQU3	MAP7 domain-containing protein 1	MAP7D1	-0.0689342
Q3KQU3	MAP7 domain-containing protein 1	MAP7D1	-0.122648
Q3KQU3	MAP7 domain-containing protein 1	MAP7D1	-0.0676036
Q3KQU3	MAP7 domain-containing protein 1	MAP7D1	-0.0240398
Q3KQU3	MAP7 domain-containing protein 1	MAP7D1	-0.099671
Q3V6T2	Girdin	CCDC88A	-0.0515164
Q3V6T2	Girdin	CCDC88A	-0.0298858
Q3V6T2	Girdin	CCDC88A	-0.0497725
Q494U1	Pleckstrin homology domain-containing family N member 1	PLEKHN1	-0.0505375
Q4ADV7	RAB6A-GEF complex partner protein 1	RIC1	0.0839781
Q4G0F5	Vacuolar protein sorting-associated protein 26B	VPS26B	0.0388623
Q4G0J3-3	Isoform 3 of La-related protein 7	LARP7	0.0414729
Q4KMP7	TBC1 domain family member 10B	TBC1D10B	-0.0422445
Q4KMP7	TBC1 domain family member 10B	TBC1D10B	-0.0384433
Q4KMP7	TBC1 domain family member 10B	TBC1D10B	-0.0309769
Q4KMQ2-2	Isoform 2 of Anoctamin-6	ANO6	0.0188287
Q4L180-2	Isoform 2 of Filamin A-interacting protein 1-like	FILIP1L	-0.0605339
Q4L180-2	Isoform 2 of Filamin A-interacting protein 1-like	FILIP1L	0.0108451
Q4L180-2	Isoform 2 of Filamin A-interacting protein 1-like	FILIP1L	-0.0415926
Q4L180-2	Isoform 2 of Filamin A-interacting protein 1-like	FILIP1L	0.0132848
Q52LA3	Protein lin-52 homolog	LIN52	-0.0763136
Q52LW3	Rho GTPase-activating protein 29	ARHGAP29	0.067751
Q52LW3	Rho GTPase-activating protein 29	ARHGAP29	-0.0338656
Q52LW3	Rho GTPase-activating protein 29	ARHGAP29	-0.0478349
Q52LW3	Rho GTPase-activating protein 29	ARHGAP29	-0.0531247
Q52LW3	Rho GTPase-activating protein 29	ARHGAP29	-0.0674658
Q52LW3	Rho GTPase-activating protein 29	ARHGAP29	-0.0291948
Q52LW3	Rho GTPase-activating protein 29	ARHGAP29	-0.0585304
Q53EL6	Programmed cell death protein 4	PDCD4	-0.0530051
Q53EL6	Programmed cell death protein 4	PDCD4	-0.0759301
Q53EL6	Programmed cell death protein 4	PDCD4	-0.0268075
Q53EP0	Fibronectin type III domain-containing protein 3B	FNDC3B	-0.0174289
Q53EP0	Fibronectin type III domain-containing protein 3B	FNDC3B	-0.0253795
Q53ET0	CREB-regulated transcription coactivator 2	CRTC2	-0.0436803
Q53EZ4	Centrosomal protein of 55 kDa	CEP55	-0.0752575
Q53GL0	Pleckstrin homology domain-containing family O member 1	PLEKHO1	-0.120551
Q53GS9	U4/U6.U5 tri-snRNP-associated protein 2	USP39	-0.0198584
Q53HL2	Borealin	CDCA8	-0.16529
Q53LP3	Ankyrin repeat domain-containing protein SOWAHC	SOWAHC	-0.0218605
Q53LP3	Ankyrin repeat domain-containing protein SOWAHC	SOWAHC	-0.0426895
Q53LP3	Ankyrin repeat domain-containing protein SOWAHC	SOWAHC	-0.0948116
Q53T59	HCLS1-binding protein 3	HS1BP3	0.0202636
Q53TN4	Cytochrome b reductase 1	CYBRD1	-0.0407713
Q53TN4	Cytochrome b reductase 1	CYBRD1	-0.0382631
Q562R1	Beta-actin-like protein 2	ACTBL2	-0.0342227
Q562R1	Beta-actin-like protein 2	ACTBL2	-0.0444472
Q58A45	PAB-dependent poly(A)-specific ribonuclease subunit PAN3	PAN3	-0.110875
Q5BKY9	Protein FAM133B	FAM133B	0.0446972
Q5BKZ1	DBIRD complex subunit ZNF326	ZNF326	-0.00734574
Q5H9R7-5	Isoform 5 of Serine/threonine-protein phosphatase 6 regulatory subunit 3	PPP6R3	-0.0334877
Q5HYJ3	Protein FAM76B	FAM76B	-0.0719277
Q5HYJ3	Protein FAM76B	FAM76B	-0.0572078
Q5JSH3	WD repeat-containing protein 44	WDR44	-0.00989016
Q5JSH3	WD repeat-containing protein 44	WDR44	0.0277927
Q5JSH3	WD repeat-containing protein 44	WDR44	0.0406931
Q5JSZ5	Protein PRRC2B	PRRC2B	-0.0292023
Q5JSZ5	Protein PRRC2B	PRRC2B	-0.0452063
Q5JSZ5	Protein PRRC2B	PRRC2B	-0.0254788
Q5JTV8	Torsin-1A-interacting protein 1	TOR1AIP1	-0.0194475
Q5JTV8	Torsin-1A-interacting protein 1	TOR1AIP1	-0.0166165
Q5JTV8	Torsin-1A-interacting protein 1	TOR1AIP1	-0.0305989
Q5JVS0	Intracellular hyaluronan-binding protein 4	HABP4	-0.0141758
Q5JWF2;P63092-3;Q5JWF2-2	Guanine nucleotide-binding protein G(s) subunit alpha isoforms XLas	GNAS	-0.00820535
Q5M775	Cytospin-B	SPECC1	-0.0615534
Q5M775	Cytospin-B	SPECC1	0.0105085
Q5M775	Cytospin-B	SPECC1	0.0183904
Q5M775	Cytospin-B	SPECC1	-0.0407172
Q5M775	Cytospin-B	SPECC1	0.0396064
Q5PRF9	Protein Smaug homolog 2	SAMD4B	-0.0475257
Q5R363	SRSF protein kinase 1	SRPK1	-0.0179446
Q5R363	SRSF protein kinase 1	SRPK1	-0.0338018
Q5SRE5	Nucleoporin NUP188 homolog	NUP188	0.0403586
Q5SRE5	Nucleoporin NUP188 homolog	NUP188	0.0146369
Q5SSJ5	Heterochromatin protein 1-binding protein 3	HP1BP3	-0.0262056
Q5SSJ5	Heterochromatin protein 1-binding protein 3	HP1BP3	-0.0197934
Q5SSJ5	Heterochromatin protein 1-binding protein 3	HP1BP3	-0.0464393
Q5SSJ5	Heterochromatin protein 1-binding protein 3	HP1BP3	-0.0159558
Q5SSJ5	Heterochromatin protein 1-binding protein 3	HP1BP3	-0.0717489
Q5SW79	Centrosomal protein of 170 kDa	CEP170	-0.07975
Q5SW79	Centrosomal protein of 170 kDa	CEP170	-0.0384376
Q5SW79	Centrosomal protein of 170 kDa	CEP170	-0.0265779
Q5SW79	Centrosomal protein of 170 kDa	CEP170	-0.0392608
Q5SW96	Low density lipoprotein receptor adapter protein 1	LDLRAP1	0.0333262
Q5T0B9	Zinc finger protein 362	ZNF362	-0.102388
Q5T0W9	Protein FAM83B	FAM83B	-0.0406354
Q5T0W9	Protein FAM83B	FAM83B	-0.0427543
Q5T0Z8	Uncharacterized protein C6orf132	C6orf132	-0.0234426
Q5T200;Q5T200-2	Zinc finger CCCH domain-containing protein 13	ZC3H13	-0.0252204
Q5T200;Q5T200-2	Zinc finger CCCH domain-containing protein 13	ZC3H13	-0.0423297
Q5T200;Q5T200-2	Zinc finger CCCH domain-containing protein 13	ZC3H13	-0.0349905
Q5T200;Q5T200-2	Zinc finger CCCH domain-containing protein 13	ZC3H13	-0.0218056
Q5T200;Q5T200-2	Zinc finger CCCH domain-containing protein 13	ZC3H13	-0.0314429
Q5T200;Q5T200-2	Zinc finger CCCH domain-containing protein 13	ZC3H13	-0.0126134
Q5T4S7-2	Isoform 2 of E3 ubiquitin-protein ligase UBR4	UBR4	-0.0454596
Q5T5C0	Syntaxin-binding protein 5	STXBP5	0.0365876
Q5T5P2;Q5T5P2-10	Sickle tail protein homolog	KIAA1217	-0.0381474
Q5T5P2;Q5T5P2-10	Sickle tail protein homolog	KIAA1217	-0.0381619
Q5T5U3	Rho GTPase-activating protein 21	ARHGAP21	-0.111961
Q5T5U3	Rho GTPase-activating protein 21	ARHGAP21	0.0121699
Q5T5U3	Rho GTPase-activating protein 21	ARHGAP21	-0.0331668
Q5T5U3	Rho GTPase-activating protein 21	ARHGAP21	-0.031793
Q5T5Y3-3	Isoform 3 of Calmodulin-regulated spectrin-associated protein 1	CAMSAP1	-0.0362004
Q5T7V8	RAB6-interacting golgin	GORAB	-0.0209195
Q5T7W0	Zinc finger protein 618	ZNF618	-0.0357495
Q5TCX8	Mitogen-activated protein kinase kinase kinase MLK4	MLK4	-0.0734381
Q5TGL8	PX domain-containing protein 1	PXDC1	-0.11017
Q5TGY3	AT-hook DNA-binding motif-containing protein 1	AHDC1	-0.0332667
Q5TGY3	AT-hook DNA-binding motif-containing protein 1	AHDC1	-0.0356025
Q5TGY3	AT-hook DNA-binding motif-containing protein 1	AHDC1	-0.0456485
Q5TGY3	AT-hook DNA-binding motif-containing protein 1	AHDC1	-0.0377335
Q5TGY3	AT-hook DNA-binding motif-containing protein 1	AHDC1	-0.0611997
Q5TH69	Brefeldin A-inhibited guanine nucleotide-exchange protein 3	ARFGEF3	-0.0487436
Q5TZA2	Rootletin	CROCC	-0.0185439
Q5UIP0	Telomere-associated protein RIF1	RIF1	-0.0709646
Q5UIP0	Telomere-associated protein RIF1	RIF1	-0.0457664
Q5UIP0	Telomere-associated protein RIF1	RIF1	-0.109415
Q5VT06	Centrosome-associated protein 350	CEP350	-0.0240665
Q5VT25-2	Isoform 2 of Serine/threonine-protein kinase MRCK alpha	CDC42BPA	-0.0221587
Q5VT25-2	Isoform 2 of Serine/threonine-protein kinase MRCK alpha	CDC42BPA	-0.0449819
Q5VT52	Regulation of nuclear pre-mRNA domain-containing protein 2	RPRD2	-0.0167946
Q5VT52	Regulation of nuclear pre-mRNA domain-containing protein 2	RPRD2	-0.0373457
Q5VT52	Regulation of nuclear pre-mRNA domain-containing protein 2	RPRD2	-0.017241
Q5VT52	Regulation of nuclear pre-mRNA domain-containing protein 2	RPRD2	-0.0274169
Q5VT52	Regulation of nuclear pre-mRNA domain-containing protein 2	RPRD2	-0.0539491
Q5VTI5	Pleckstrin homology domain-containing family A member 6	PLEKHA6	-0.0790544
Q5VTI5	Pleckstrin homology domain-containing family A member 6	PLEKHA6	-0.0272646
Q5VTL8	Pre-mRNA-splicing factor 38B	PRPF38B	-0.0161933
Q5VTR2	E3 ubiquitin-protein ligase BRE1A	RNF20	-0.0297427
Q5VTR2	E3 ubiquitin-protein ligase BRE1A	RNF20	0.0419852
Q5VUB5	Protein FAM171A1	FAM171A1	-0.0660262
Q5VUB5	Protein FAM171A1	FAM171A1	-0.12925
Q5VUB5	Protein FAM171A1	FAM171A1	-0.100307
Q5VUB5	Protein FAM171A1	FAM171A1	-0.0302679
Q5VUC7	Glycylpeptide N-tetradecanoyltransferase	NMT2	-0.0392338
Q5VV52-3	Isoform 3 of Zinc finger protein 691	ZNF691	-0.0361849
Q5VW26	Nuclear factor 1	NFIB	-0.0560572
Q5VW26	Nuclear factor 1	NFIB	-0.0345432
Q5VW26	Nuclear factor 1	NFIB	-0.0276951
Q5VWG9	Transcription initiation factor TFIID subunit 3	TAF3	-0.0454923
Q5VWN6	Protein FAM208B	FAM208B	-0.0236006
Q5VWQ8	Disabled homolog 2-interacting protein	DAB2IP	-0.0201075
Q5VZK9	Leucine-rich repeat-containing protein 16A	LRRC16A	-0.0210675
Q5VZK9	Leucine-rich repeat-containing protein 16A	LRRC16A	-0.0122473
Q5VZK9	Leucine-rich repeat-containing protein 16A	LRRC16A	-0.0329345
Q5VZK9	Leucine-rich repeat-containing protein 16A	LRRC16A	-0.0175377
Q5VZL5	Zinc finger MYM-type protein 4	ZMYM4	0.136449
Q5VZL5	Zinc finger MYM-type protein 4	ZMYM4	-0.020567
Q5W0B1	RING finger protein 219	RNF219	-0.087282
Q5ZPR3	CD276 antigen	CD276	0.0365459
Q63HR2-4	Isoform 4 of Tensin-like C1 domain-containing phosphatase	TENC1	-0.0773924
Q63ZY3;Q63ZY3-2	KN motif and ankyrin repeat domain-containing protein 2	KANK2	0.0281444
Q63ZY3;Q63ZY3-2	KN motif and ankyrin repeat domain-containing protein 2	KANK2	0.0187811
Q63ZY3;Q63ZY3-2	KN motif and ankyrin repeat domain-containing protein 2	KANK2	0.0344775
Q659C4	La-related protein 1B	LARP1B	-0.0805495
Q66K14	TBC1 domain family member 9B	TBC1D9B	0.0324622
Q66PJ3	ADP-ribosylation factor-like protein 6-interacting protein 4	ARL6IP4	0.0249433
Q68CZ2;E9PCX8	Tensin-3	TNS3	-0.0385958
Q68CZ2	Tensin-3	TNS3	-0.0159954
Q68DK7	Male-specific lethal 1 homolog	MSL1	-0.171119
Q68DQ2	Very large A-kinase anchor protein	CRYBG3	-0.0492001
Q68DQ2	Very large A-kinase anchor protein	CRYBG3	-0.0438679
Q68DQ2	Very large A-kinase anchor protein	CRYBG3	-0.0581884
Q69YQ0	Cytospin-A	SPECC1L	0.0385463
Q69YQ0	Cytospin-A	SPECC1L	0.035261
Q69YQ0	Cytospin-A	SPECC1L	0.0319708
Q69YQ0	Cytospin-A	SPECC1L	0.00783587
Q69YQ0	Cytospin-A	SPECC1L	0.00950177
Q6DD88	Atlastin-3	ATL3	0.0252999
Q6GYQ0-2	Isoform 2 of Ral GTPase-activating protein subunit alpha-1	RALGAPA1	-0.00731093
Q6IAA8	Ragulator complex protein LAMTOR1	LAMTOR1	-0.0871605
Q6IAA8	Ragulator complex protein LAMTOR1	LAMTOR1	-0.0980706
Q6IBW4-4	Isoform 4 of Condensin-2 complex subunit H2	NCAPH2	-0.0981801
Q6IBW4-4	Isoform 4 of Condensin-2 complex subunit H2	NCAPH2	-0.0386971
Q6ICG6-2	Isoform 2 of Uncharacterized protein KIAA0930	KIAA0930	-0.0292493
Q6IE81	Protein Jade-1	JADE1	-0.0124844
Q6IE81	Protein Jade-1	JADE1	-0.0457808
Q6IQ22	Ras-related protein Rab-12	RAB12	-0.0456776
Q6IQ26	DENN domain-containing protein 5A	DENND5A	-0.0778292
Q6KC79	Nipped-B-like protein	NIPBL	-0.0460257
Q6KC79	Nipped-B-like protein	NIPBL	-0.0395881
Q6KC79	Nipped-B-like protein	NIPBL	-0.0261124
Q6KC79	Nipped-B-like protein	NIPBL	-0.0183379
Q6KC79	Nipped-B-like protein	NIPBL	-0.0313411
Q6KC79	Nipped-B-like protein	NIPBL	-0.0328123
Q6NUM9	All-trans-retinol 13,14-reductase	RETSAT	0.0179128
Q6NUQ4	Transmembrane protein 214	TMEM214	-0.102579
Q6NZY4	Zinc finger CCHC domain-containing protein 8	ZCCHC8	0.0131508
Q6NZY4	Zinc finger CCHC domain-containing protein 8	ZCCHC8	-0.0262149
Q6NZY4	Zinc finger CCHC domain-containing protein 8	ZCCHC8	-0.0196941
Q6NZY4	Zinc finger CCHC domain-containing protein 8	ZCCHC8	-0.0210506
Q6P0Q8	Microtubule-associated serine/threonine-protein kinase 2	MAST2	-0.076766
Q6P0Q8	Microtubule-associated serine/threonine-protein kinase 2	MAST2	-0.0619795
Q6P1N0	Coiled-coil and C2 domain-containing protein 1A	CC2D1A	-0.0345907
Q6P2E9	Enhancer of mRNA-decapping protein 4	EDC4	-0.0165051
Q6P4E1-4	Isoform 4 of Protein CASC4	CASC4	0.0294764
Q6P9H4;G9CGD6	Connector enhancer of kinase suppressor of ras 3	CNKSR3	-0.124382
Q6PJI9	WD repeat-containing protein 59	WDR59	-0.0688976
Q6PJT7	Zinc finger CCCH domain-containing protein 14	ZC3H14	0.100594
Q6PKG0	La-related protein 1	LARP1	-0.100088
Q6PKG0	La-related protein 1	LARP1	-0.0392502
Q6PKG0	La-related protein 1	LARP1	-0.0738544
Q6PKG0	La-related protein 1	LARP1	-0.0213749
Q6PKG0	La-related protein 1	LARP1	-0.0371176
Q6PKG0	La-related protein 1	LARP1	-0.0736014
Q6PL18	ATPase family AAA domain-containing protein 2	ATAD2	-0.0452875
Q6PL18	ATPase family AAA domain-containing protein 2	ATAD2	-0.110167
Q6QNY0	Biogenesis of lysosome-related organelles complex 1 subunit 3	BLOC1S3	-0.0222902
Q6R327-3	Isoform 3 of Rapamycin-insensitive companion of mTOR	RICTOR	-0.0602783
Q6T4R5	Nance-Horan syndrome protein	NHS	-0.04464
Q6UB99	Ankyrin repeat domain-containing protein 11	ANKRD11	0.039663
Q6ULP2	Aftiphilin	AFTPH	-0.0564
Q6UN15	Pre-mRNA 3'-end-processing factor FIP1	FIP1L1	-0.0693409
Q6UN15	Pre-mRNA 3'-end-processing factor FIP1	FIP1L1	-0.0255795
Q6UUV7	CREB-regulated transcription coactivator 3	CRTC3	-0.0876528
Q6UUV7	CREB-regulated transcription coactivator 3	CRTC3	-0.0930452
Q6UX71	Plexin domain-containing protein 2	PLXDC2	0.0419785
Q6UX71	Plexin domain-containing protein 2	PLXDC2	0.0453738
Q6V0I7	Protocadherin Fat 4	FAT4	-0.195248
Q6VMQ6-4;Q6VMQ6-5	Isoform 3 of Activating transcription factor 7-interacting protein 1	ATF7IP	-0.0243503
Q6W2J9	BCL-6 corepressor	BCOR	-0.0291607
Q6W2J9	BCL-6 corepressor	BCOR	-0.0351048
Q6WCQ1	Myosin phosphatase Rho-interacting protein	MPRIP	-0.0138478
Q6WCQ1	Myosin phosphatase Rho-interacting protein	MPRIP	0.0216841
Q6WCQ1	Myosin phosphatase Rho-interacting protein	MPRIP	-0.047116
Q6WCQ1	Myosin phosphatase Rho-interacting protein	MPRIP	-0.0372136
Q6WCQ1	Myosin phosphatase Rho-interacting protein	MPRIP	-0.0258496
Q6WCQ1	Myosin phosphatase Rho-interacting protein	MPRIP	0.0314881
Q6WCQ1	Myosin phosphatase Rho-interacting protein	MPRIP	-0.0342586
Q6WKZ4	Rab11 family-interacting protein 1	RAB11FIP1	-0.0454288
Q6WKZ4	Rab11 family-interacting protein 1	RAB11FIP1	-0.0334058
Q6XZF7	Dynamin-binding protein	DNMBP	-0.0302098
Q6XZF7	Dynamin-binding protein	DNMBP	-0.0609359
Q6ZN30	Zinc finger protein basonuclin-2	BNC2	-0.0690622
Q6ZN30	Zinc finger protein basonuclin-2	BNC2	-0.0204528
Q6ZN30	Zinc finger protein basonuclin-2	BNC2	-0.030335
Q6ZRS2	Helicase SRCAP	SRCAP	0.0489768
Q6ZSS7	Major facilitator superfamily domain-containing protein 6	MFSD6	-0.0158334
Q6ZSZ5	Rho guanine nucleotide exchange factor 18	ARHGEF18	-0.0699885
Q6ZU65	Ubinuclein-2	UBN2	-0.0667896
Q6ZUT6	Uncharacterized protein C15orf52	C15orf52	-0.0231193
Q6ZUT6	Uncharacterized protein C15orf52	C15orf52	-0.0197877
Q6ZUT6	Uncharacterized protein C15orf52	C15orf52	-0.0573782
Q6ZUT6	Uncharacterized protein C15orf52	C15orf52	-0.0201225
Q6ZVL6	UPF0606 protein KIAA1549L	KIAA1549L	-0.115035
Q709C8;Q709C8-2	Vacuolar protein sorting-associated protein 13C	VPS13C	0.0286226
Q70CQ4	Ubiquitin carboxyl-terminal hydrolase 31	USP31	-0.0907722
Q70EL1	Inactive ubiquitin carboxyl-terminal hydrolase 54	USP54	-0.0186961
Q71F56	Mediator of RNA polymerase II transcription subunit 13-like	MED13L	-0.111898
Q71RC2-4	Isoform 4 of La-related protein 4	LARP4	-0.0405519
Q765P7	MTSS1-like protein	MTSS1L	-0.0508504
Q76L83	Putative Polycomb group protein ASXL2	ASXL2	0.039213
Q76L83	Putative Polycomb group protein ASXL2	ASXL2	0.0908166
Q76L83	Putative Polycomb group protein ASXL2	ASXL2	-0.0692512
Q76L83	Putative Polycomb group protein ASXL2	ASXL2	0.124439
Q7KZF4	Staphylococcal nuclease domain-containing protein 1	SND1	0.015882
Q7L2J0	7SK snRNA methylphosphate capping enzyme	MEPCE	0.0392504
Q7L2J0	7SK snRNA methylphosphate capping enzyme	MEPCE	-0.0211501
Q7L5N7	Lysophosphatidylcholine acyltransferase 2	LPCAT2	-0.0156287
Q7L7X3	Serine/threonine-protein kinase TAO1	TAOK1	0.0400637
Q7L8J4	SH3 domain-binding protein 5-like	SH3BP5L	-0.026645
Q7L8J4	SH3 domain-binding protein 5-like	SH3BP5L	-0.0164826
Q7L8J4	SH3 domain-binding protein 5-like	SH3BP5L	-0.0109252
Q7RTP6	Protein-methionine sulfoxide oxidase MICAL3	MICAL3	0.0187022
Q7Z2W4	Zinc finger CCCH-type antiviral protein 1	ZC3HAV1	-0.0516702
Q7Z2W4	Zinc finger CCCH-type antiviral protein 1	ZC3HAV1	0.0218651
Q7Z2W4	Zinc finger CCCH-type antiviral protein 1	ZC3HAV1	-0.00923739
Q7Z333-4	Isoform 4 of Probable helicase senataxin	SETX	-0.0285534
Q7Z333-4	Isoform 4 of Probable helicase senataxin	SETX	-0.0133907
Q7Z3C6	Autophagy-related protein 9A	ATG9A	0.0271574
Q7Z3D4	LysM and putative peptidoglycan-binding domain-containing protein 3	LYSMD3	0.036811
Q7Z3K3	Pogo transposable element with ZNF domain	POGZ	-0.0485396
Q7Z417	Nuclear fragile X mental retardation-interacting protein 2	NUFIP2	-0.0288526
Q7Z417	Nuclear fragile X mental retardation-interacting protein 2	NUFIP2	-0.0301754
Q7Z417	Nuclear fragile X mental retardation-interacting protein 2	NUFIP2	-0.0155991
Q7Z417	Nuclear fragile X mental retardation-interacting protein 2	NUFIP2	0.0111976
Q7Z434	Mitochondrial antiviral-signaling protein	MAVS	-0.0694065
Q7Z434	Mitochondrial antiviral-signaling protein	MAVS	-0.042521
Q7Z4H7	HAUS augmin-like complex subunit 6	HAUS6	-0.0443816
Q7Z4V5-2;Q7Z4V5	Isoform 2 of Hepatoma-derived growth factor-related protein 2	HDGFRP2	-0.0342197
Q7Z4V5-2;Q7Z4V5	Isoform 2 of Hepatoma-derived growth factor-related protein 2	HDGFRP2	-0.034029
Q7Z4V5-2;Q7Z4V5	Isoform 2 of Hepatoma-derived growth factor-related protein 2	HDGFRP2	-0.030378
Q7Z4V5-2;Q7Z4V5	Isoform 2 of Hepatoma-derived growth factor-related protein 2	HDGFRP2	-0.0295109
Q7Z4V5-2;Q7Z4V5	Isoform 2 of Hepatoma-derived growth factor-related protein 2	HDGFRP2	-0.0962828
Q7Z569	BRCA1-associated protein	BRAP	-0.010952
Q7Z5J4	Retinoic acid-induced protein 1	RAI1	-0.0532736
Q7Z5J4	Retinoic acid-induced protein 1	RAI1	-0.0411382
Q7Z5J4	Retinoic acid-induced protein 1	RAI1	-0.0337611
Q7Z5J4	Retinoic acid-induced protein 1	RAI1	-0.0680721
Q7Z5L9	Interferon regulatory factor 2-binding protein 2	IRF2BP2	-0.0396458
Q7Z5L9	Interferon regulatory factor 2-binding protein 2	IRF2BP2	-0.0522834
Q7Z5L9	Interferon regulatory factor 2-binding protein 2	IRF2BP2	-0.0360598
Q7Z5L9	Interferon regulatory factor 2-binding protein 2	IRF2BP2	-0.0339982
Q7Z6B7	SLIT-ROBO Rho GTPase-activating protein 1	SRGAP1	-0.0489626
Q7Z6B7	SLIT-ROBO Rho GTPase-activating protein 1	SRGAP1	-0.0325563
Q7Z6E9	E3 ubiquitin-protein ligase RBBP6	RBBP6	-0.020446
Q7Z6E9	E3 ubiquitin-protein ligase RBBP6	RBBP6	-0.0263761
Q7Z6E9	E3 ubiquitin-protein ligase RBBP6	RBBP6	-0.0424436
Q7Z6I8	UPF0461 protein C5orf24	C5orf24	-0.104655
Q7Z6Z7	E3 ubiquitin-protein ligase HUWE1	HUWE1	-0.013215
Q7Z6Z7	E3 ubiquitin-protein ligase HUWE1	HUWE1	0.0204992
Q7Z6Z7	E3 ubiquitin-protein ligase HUWE1	HUWE1	0.0253724
Q7Z6Z7	E3 ubiquitin-protein ligase HUWE1	HUWE1	-0.0332281
Q86SQ0	Pleckstrin homology-like domain family B member 2	PHLDB2	-0.0127537
Q86SQ0	Pleckstrin homology-like domain family B member 2	PHLDB2	0.060996
Q86SQ0	Pleckstrin homology-like domain family B member 2	PHLDB2	-0.0703875
Q86SQ0	Pleckstrin homology-like domain family B member 2	PHLDB2	-0.0375592
Q86SQ0	Pleckstrin homology-like domain family B member 2	PHLDB2	-0.0343131
Q86SQ0	Pleckstrin homology-like domain family B member 2	PHLDB2	-0.019545
Q86TB9	Protein PAT1 homolog 1	PATL1	-0.104003
Q86TB9	Protein PAT1 homolog 1	PATL1	-0.0859587
Q86TI0	TBC1 domain family member 1	TBC1D1	-0.108328
Q86TV6	Tetratricopeptide repeat protein 7B	TTC7B	0.0340033
Q86U42	Polyadenylate-binding protein 2	PABPN1	-0.020169
Q86U42	Polyadenylate-binding protein 2	PABPN1	0.00728408
Q86UA6-8	Isoform 8 of RPA-interacting protein	RPAIN	-0.0658243
Q86UE4	Protein LYRIC	MTDH	-0.055832
Q86UE4	Protein LYRIC	MTDH	-0.0602587
Q86UE4	Protein LYRIC	MTDH	-0.0497256
Q86UE4	Protein LYRIC	MTDH	-0.0466079
Q86UE4	Protein LYRIC	MTDH	-0.0441727
Q86UP2	Kinectin	KTN1	-0.0147515
Q86UP2	Kinectin	KTN1	0.00867724
Q86UP2	Kinectin	KTN1	0.00533704
Q86UP2	Kinectin	KTN1	-0.0175423
Q86UU0	B-cell CLL/lymphoma 9-like protein	BCL9L	-0.0282709
Q86UU0	B-cell CLL/lymphoma 9-like protein	BCL9L	-0.0402728
Q86UU0	B-cell CLL/lymphoma 9-like protein	BCL9L	-0.0512138
Q86UU0	B-cell CLL/lymphoma 9-like protein	BCL9L	-0.0515522
Q86UU0	B-cell CLL/lymphoma 9-like protein	BCL9L	-0.0547741
Q86UU0	B-cell CLL/lymphoma 9-like protein	BCL9L	-0.111955
Q86UU0	B-cell CLL/lymphoma 9-like protein	BCL9L	-0.0344075
Q86UU0	B-cell CLL/lymphoma 9-like protein	BCL9L	-0.0394873
Q86V48	Leucine zipper protein 1	LUZP1	-0.0406666
Q86V48	Leucine zipper protein 1	LUZP1	-0.0557207
Q86VR2	Protein FAM134C	FAM134C	0.0205526
Q86VR2	Protein FAM134C	FAM134C	0.0377416
Q86W56	Poly(ADP-ribose) glycohydrolase	PARG	-0.0255475
Q86W56	Poly(ADP-ribose) glycohydrolase	PARG	-0.0210921
Q86W56	Poly(ADP-ribose) glycohydrolase	PARG	-0.0184806
Q86W92-2	Isoform 2 of Liprin-beta-1	PPFIBP1	-0.0259488
Q86W92-2	Isoform 2 of Liprin-beta-1	PPFIBP1	0.0692562
Q86W92-2	Isoform 2 of Liprin-beta-1	PPFIBP1	-0.0387568
Q86WB0	Nuclear-interacting partner of ALK	ZC3HC1	-0.0527627
Q86WB0	Nuclear-interacting partner of ALK	ZC3HC1	-0.0142649
Q86WB0	Nuclear-interacting partner of ALK	ZC3HC1	-0.0108651
Q86WG5	Myotubularin-related protein 13	SBF2	-0.0514518
Q86X27	Ras-specific guanine nucleotide-releasing factor RalGPS2	RALGPS2	-0.0936502
Q86X27	Ras-specific guanine nucleotide-releasing factor RalGPS2	RALGPS2	-0.0844769
Q86X53	Glutamate-rich protein 1	ERICH1	0.065862
Q86XL3	Ankyrin repeat and LEM domain-containing protein 2	ANKLE2	-0.0681946
Q86XN8-3	Isoform 3 of RNA-binding protein MEX3D	MEX3D	0.0435962
Q86XP3	ATP-dependent RNA helicase DDX42	DDX42	0.0278524
Q86XP3	ATP-dependent RNA helicase DDX42	DDX42	0.0315027
Q86Y82	Syntaxin-12	STX12	0.0174871
Q86YR5	G-protein-signaling modulator 1	GPSM1	-0.0296834
Q86YS7-3	Isoform 3 of C2 domain-containing protein 5	C2CD5	-0.0230991
Q86YS7-3	Isoform 3 of C2 domain-containing protein 5	C2CD5	-0.0537406
Q86YS7-3	Isoform 3 of C2 domain-containing protein 5	C2CD5	-0.0148585
Q86YS7-3	Isoform 3 of C2 domain-containing protein 5	C2CD5	-0.0321766
Q86YS7-3	Isoform 3 of C2 domain-containing protein 5	C2CD5	-0.0289063
Q86YS7-3	Isoform 3 of C2 domain-containing protein 5	C2CD5	-0.0325084
Q86YS7-3	Isoform 3 of C2 domain-containing protein 5	C2CD5	-0.0363042
Q86YS7-3	Isoform 3 of C2 domain-containing protein 5	C2CD5	-0.0309366
Q8IU81	Interferon regulatory factor 2-binding protein 1	IRF2BP1	-0.0521574
Q8IU81	Interferon regulatory factor 2-binding protein 1	IRF2BP1	-0.0588007
Q8IV36	Protein HID1	HID1	0.0512664
Q8IVF2	Protein AHNAK2	AHNAK2	-0.095405
Q8IVF2	Protein AHNAK2	AHNAK2	-0.0212044
Q8IVF2	Protein AHNAK2	AHNAK2	-0.0558493
Q8IVF2	Protein AHNAK2	AHNAK2	-0.054855
Q8IVF2	Protein AHNAK2	AHNAK2	-0.0102538
Q8IVF2	Protein AHNAK2	AHNAK2	-0.0467834
Q8IVF2	Protein AHNAK2	AHNAK2	-0.115432
Q8IVF2	Protein AHNAK2	AHNAK2	-0.0452726
Q8IVF2	Protein AHNAK2	AHNAK2	-0.0730398
Q8IVF2	Protein AHNAK2	AHNAK2	-0.116714
Q8IVF2	Protein AHNAK2	AHNAK2	-0.0420838
Q8IVF2	Protein AHNAK2	AHNAK2	-0.0279318
Q8IVF2	Protein AHNAK2	AHNAK2	-0.0554539
Q8IVF2	Protein AHNAK2	AHNAK2	-0.0293877
Q8IVF2	Protein AHNAK2	AHNAK2	-0.0342809
Q8IVF2	Protein AHNAK2	AHNAK2	-0.0178968
Q8IVF2	Protein AHNAK2	AHNAK2	-0.0654671
Q8IVF2	Protein AHNAK2	AHNAK2	-0.0599998
Q8IVF2	Protein AHNAK2	AHNAK2	-0.0595928
Q8IVF2	Protein AHNAK2	AHNAK2	-0.0564525
Q8IVF2	Protein AHNAK2	AHNAK2	-0.0416214
Q8IVH2	Forkhead box protein P4	FOXP4	-0.065217
Q8IVL0	Neuron navigator 3	NAV3	-0.0966225
Q8IVT5	Kinase suppressor of Ras 1	KSR1	-0.0911597
Q8IVW8	Protein spinster homolog 2	SPNS2	-0.0291883
Q8IW50	Protein FAM219A	FAM219A	-0.0731808
Q8IW50	Protein FAM219A	FAM219A	-0.0987493
Q8IWA0	WD repeat-containing protein 75	WDR75	-0.0617681
Q8IWB9	Testis-expressed sequence 2 protein	TEX2	-0.07385
Q8IWB9	Testis-expressed sequence 2 protein	TEX2	0.0276813
Q8IWB9	Testis-expressed sequence 2 protein	TEX2	-0.0260949
Q8IWC1	MAP7 domain-containing protein 3	MAP7D3	-0.0683064
Q8IWC1	MAP7 domain-containing protein 3	MAP7D3	-0.0739204
Q8IWJ2	GRIP and coiled-coil domain-containing protein 2	GCC2	-0.0419685
Q8IWU2	Serine/threonine-protein kinase LMTK2	LMTK2	-0.046411
Q8IWV7	E3 ubiquitin-protein ligase UBR1	UBR1	-0.0411981
Q8IWW6	Rho GTPase-activating protein 12	ARHGAP12	-0.0736403
Q8IWW6	Rho GTPase-activating protein 12	ARHGAP12	-0.0509465
Q8IX12	Cell division cycle and apoptosis regulator protein 1	CCAR1	-0.0149492
Q8IX90	Spindle and kinetochore-associated protein 3	SKA3	-0.0796818
Q8IXJ6	NAD-dependent protein deacetylase sirtuin-2	SIRT2	-0.0386557
Q8IXM2-2	Isoform 2 of Chromatin complexes subunit BAP18	BAP18	-0.075648
Q8IY18	Structural maintenance of chromosomes protein 5	SMC5	-0.045146
Q8IY18	Structural maintenance of chromosomes protein 5	SMC5	-0.0474378
Q8IY33	MICAL-like protein 2	MICALL2	0.0297049
Q8IY33	MICAL-like protein 2	MICALL2	-0.0480486
Q8IY63	Angiomotin-like protein 1	AMOTL1	-0.0474123
Q8IY63	Angiomotin-like protein 1	AMOTL1	-0.0826285
Q8IYH5	ZZ-type zinc finger-containing protein 3	ZZZ3	-0.0587246
Q8IYH5	ZZ-type zinc finger-containing protein 3	ZZZ3	-0.0686493
Q8IYW5	E3 ubiquitin-protein ligase RNF168	RNF168	0.102872
Q8IZ21-2	Isoform 2 of Phosphatase and actin regulator 4	PHACTR4	-0.0315038
Q8IZ73	RNA pseudouridylate synthase domain-containing protein 2	RPUSD2	-0.0237965
Q8IZM8	Zinc finger protein 654	ZNF654	-0.078603
Q8IZP0	Abl interactor 1	ABI1	-0.0590395
Q8IZT6	Abnormal spindle-like microcephaly-associated protein	ASPM	-0.0683537
Q8N0Z3	Spindle and centriole-associated protein 1	SPICE1	-0.0589915
Q8N108-12	Isoform 2 of Mesoderm induction early response protein 1	MIER1	-0.0508087
Q8N122	Regulatory-associated protein of mTOR	RPTOR	-0.0253976
Q8N122	Regulatory-associated protein of mTOR	RPTOR	-0.0712563
Q8N163	Cell cycle and apoptosis regulator protein 2	CCAR2	-0.0218013
Q8N163	Cell cycle and apoptosis regulator protein 2	CCAR2	0.0257094
Q8N163	Cell cycle and apoptosis regulator protein 2	CCAR2	0.0527261
Q8N163	Cell cycle and apoptosis regulator protein 2	CCAR2	0.0930789
Q8N163	Cell cycle and apoptosis regulator protein 2	CCAR2	0.0343682
Q8N163	Cell cycle and apoptosis regulator protein 2	CCAR2	0.0294742
Q8N1F8	Serine/threonine-protein kinase 11-interacting protein	STK11IP	-0.0413235
Q8N1F8	Serine/threonine-protein kinase 11-interacting protein	STK11IP	-0.0291652
Q8N1G0	Zinc finger protein 687	ZNF687	-0.112342
Q8N1G0	Zinc finger protein 687	ZNF687	-0.090267
Q8N1G0	Zinc finger protein 687	ZNF687	-0.0341537
Q8N1G0	Zinc finger protein 687	ZNF687	-0.0761683
Q8N1G4	Leucine-rich repeat-containing protein 47	LRRC47	-0.0259257
Q8N201	Integrator complex subunit 1	INTS1	0.0362013
Q8N201	Integrator complex subunit 1	INTS1	-0.00605929
Q8N2F6-2	Isoform 2 of Armadillo repeat-containing protein 10	ARMC10	-0.0657746
Q8N2F6-2	Isoform 2 of Armadillo repeat-containing protein 10	ARMC10	-0.0522626
Q8N2M8	CLK4-associating serine/arginine rich protein	CLASRP	-0.0457936
Q8N3C0	Activating signal cointegrator 1 complex subunit 3	ASCC3	-0.0351691
Q8N3C7	CAP-Gly domain-containing linker protein 4	CLIP4	0.0651298
Q8N3C7	CAP-Gly domain-containing linker protein 4	CLIP4	0.0532274
Q8N3C7	CAP-Gly domain-containing linker protein 4	CLIP4	0.0737659
Q8N3D4	EH domain-binding protein 1-like protein 1	EHBP1L1	-0.0544559
Q8N3D4	EH domain-binding protein 1-like protein 1	EHBP1L1	-0.0629975
Q8N3F8	MICAL-like protein 1	MICALL1	-0.0326309
Q8N3F8	MICAL-like protein 1	MICALL1	-0.0444761
Q8N3V7-2	Isoform 2 of Synaptopodin	SYNPO	0.0226954
Q8N3X1-2	Isoform 2 of Formin-binding protein 4	FNBP4	0.0272816
Q8N488	RING1 and YY1-binding protein	RYBP	-0.0437544
Q8N554	Zinc finger protein 276	ZNF276	-0.0862972
Q8N556-2	Isoform 2 of Actin filament-associated protein 1	AFAP1	0.0351712
Q8N556-2	Isoform 2 of Actin filament-associated protein 1	AFAP1	0.0318631
Q8N556-2	Isoform 2 of Actin filament-associated protein 1	AFAP1	0.0263294
Q8N556-2	Isoform 2 of Actin filament-associated protein 1	AFAP1	0.0703274
Q8N5G2	Macoilin	TMEM57	-0.0507173
Q8N684-3	Isoform 3 of Cleavage and polyadenylation specificity factor subunit 7	CPSF7	-0.0496626
Q8N684-3	Isoform 3 of Cleavage and polyadenylation specificity factor subunit 7	CPSF7	-0.0565672
Q8N697	Solute carrier family 15 member 4	SLC15A4	-0.0398445
Q8N6S5	ADP-ribosylation factor-like protein 6-interacting protein 6	ARL6IP6	-0.0657419
Q8N6T7	NAD-dependent protein deacetylase sirtuin-6	SIRT6	-0.0354099
Q8N6T7	NAD-dependent protein deacetylase sirtuin-6	SIRT6	-0.0422794
Q8N8A6	ATP-dependent RNA helicase DDX51	DDX51	-0.0199334
Q8N9B5	Junction-mediating and -regulatory protein	JMY	-0.0699683
Q8N9B5	Junction-mediating and -regulatory protein	JMY	0.0379479
Q8N9T8	Protein KRI1 homolog	KRI1	-0.0137812
Q8N9T8	Protein KRI1 homolog	KRI1	-0.0316798
Q8NAP3	Zinc finger and BTB domain-containing protein 38	ZBTB38	-0.0265338
Q8NAP3	Zinc finger and BTB domain-containing protein 38	ZBTB38	-0.0475869
Q8NAP3	Zinc finger and BTB domain-containing protein 38	ZBTB38	-0.0405889
Q8NAP3	Zinc finger and BTB domain-containing protein 38	ZBTB38	-0.0327274
Q8NAP3	Zinc finger and BTB domain-containing protein 38	ZBTB38	-0.0406257
Q8NB78	Lysine-specific histone demethylase 1B	KDM1B	-0.0375845
Q8NBJ4	Golgi membrane protein 1	GOLM1	-0.0619995
Q8NBJ4	Golgi membrane protein 1	GOLM1	-0.0454072
Q8NC51	Plasminogen activator inhibitor 1 RNA-binding protein	SERBP1	-0.0342294
Q8NCD3	Holliday junction recognition protein	HJURP	-0.135253
Q8NCF5	NFATC2-interacting protein	NFATC2IP	-0.079791
Q8NCN4	E3 ubiquitin-protein ligase RNF169	RNF169	-0.0373045
Q8NCN4	E3 ubiquitin-protein ligase RNF169	RNF169	-0.0178089
Q8NCN4	E3 ubiquitin-protein ligase RNF169	RNF169	-0.0370292
Q8ND24;Q8ND24-2	RING finger protein 214	RNF214	-0.0324616
Q8ND56	Protein LSM14 homolog A	LSM14A	-0.0217412
Q8ND56	Protein LSM14 homolog A	LSM14A	-0.013903
Q8ND56	Protein LSM14 homolog A	LSM14A	-0.016648
Q8ND56	Protein LSM14 homolog A	LSM14A	-0.0114602
Q8ND56	Protein LSM14 homolog A	LSM14A	-0.0244854
Q8ND76	Cyclin-Y	CCNY	-0.0114914
Q8ND76	Cyclin-Y	CCNY	-0.0154009
Q8NDT2	Putative RNA-binding protein 15B	RBM15B	-0.0132225
Q8NDT2	Putative RNA-binding protein 15B	RBM15B	-0.0265262
Q8NDT2	Putative RNA-binding protein 15B	RBM15B	0.0373969
Q8NE71;Q5STZ8	ATP-binding cassette sub-family F member 1	ABCF1	-0.057681
Q8NE71;Q5STZ8	ATP-binding cassette sub-family F member 1	ABCF1	-0.0562451
Q8NEF9	Serum response factor-binding protein 1	SRFBP1	-0.0290695
Q8NEJ9	Neuroguidin	NGDN	0.0352306
Q8NEN9	PDZ domain-containing protein 8	PDZD8	-0.0578383
Q8NEN9	PDZ domain-containing protein 8	PDZD8	-0.061684
Q8NEZ4-3	Isoform 3 of Histone-lysine N-methyltransferase 2C	KMT2C	-0.0361289
Q8NF91	Nesprin-1	SYNE1	0.0406593
Q8NF91	Nesprin-1	SYNE1	0.0241292
Q8NF91	Nesprin-1	SYNE1	0.0310642
Q8NFA0	Ubiquitin carboxyl-terminal hydrolase 32	USP32	-0.0446133
Q8NFC6	Biorientation of chromosomes in cell division protein 1-like 1	BOD1L1	-0.0343722
Q8NFD5-3	Isoform 3 of AT-rich interactive domain-containing protein 1B	ARID1B	-0.0550613
Q8NFH5	Nucleoporin NUP53	NUP35	0.0444741
Q8NFH8	RalBP1-associated Eps domain-containing protein 2	REPS2	-0.0360605
Q8NFJ5	Retinoic acid-induced protein 3	GPRC5A	-0.0621458
Q8NHG8	E3 ubiquitin-protein ligase ZNRF2	ZNRF2	-0.0344379
Q8NI08	Nuclear receptor coactivator 7	NCOA7	-0.0402248
Q8NI08	Nuclear receptor coactivator 7	NCOA7	-0.044205
Q8NI27	THO complex subunit 2	THOC2	-0.0262362
Q8NI27	THO complex subunit 2	THOC2	-0.017532
Q8TAD8	Smad nuclear-interacting protein 1	SNIP1	-0.0276012
Q8TAP8	Protein phosphatase 1 regulatory subunit 35	PPP1R35	-0.0913077
Q8TAQ2;F8VXC8	SWI/SNF complex subunit SMARCC2	SMARCC2	-0.0226264
Q8TAQ2;F8VXC8	SWI/SNF complex subunit SMARCC2	SMARCC2	-0.0190242
Q8TB36	Ganglioside-induced differentiation-associated protein 1	GDAP1	-0.0321114
Q8TB61	Adenosine 3'-phospho 5'-phosphosulfate transporter 1	SLC35B2	-0.0656761
Q8TB61	Adenosine 3'-phospho 5'-phosphosulfate transporter 1	SLC35B2	-0.0516752
Q8TC26	Transmembrane protein 163	TMEM163	-0.138778
Q8TCJ2	Dolichyl-diphosphooligosaccharide--protein glycosyltransferase subunit STT3B	STT3B	0.0194125
Q8TCJ2	Dolichyl-diphosphooligosaccharide--protein glycosyltransferase subunit STT3B	STT3B	0.0263605
Q8TD19	Serine/threonine-protein kinase Nek9	NEK9	-0.0179883
Q8TD26	Chromodomain-helicase-DNA-binding protein 6	CHD6	-0.0861125
Q8TDJ6-3	Isoform 3 of DmX-like protein 2	DMXL2	0.0703177
Q8TDM6	Disks large homolog 5	DLG5	-0.0821138
Q8TDM6	Disks large homolog 5	DLG5	-0.0403728
Q8TDM6	Disks large homolog 5	DLG5	0.0103518
Q8TDN4	CDK5 and ABL1 enzyme substrate 1	CABLES1	-0.034697
Q8TDY2	RB1-inducible coiled-coil protein 1	RB1CC1	-0.0302146
Q8TE77	Protein phosphatase Slingshot homolog 3	SSH3	-0.0493079
Q8TEA7	TBC domain-containing protein kinase-like protein	TBCK	-0.0332465
Q8TEH3	DENN domain-containing protein 1A	DENND1A	-0.053832
Q8TEQ6	Gem-associated protein 5	GEMIN5	-0.029064
Q8TER5;Q8TER5-4	Rho guanine nucleotide exchange factor 40	ARHGEF40	-0.0399083
Q8TEW0	Partitioning defective 3 homolog	PARD3	-0.0433895
Q8TEW0	Partitioning defective 3 homolog	PARD3	-0.0339921
Q8TEW0	Partitioning defective 3 homolog	PARD3	-0.0388277
Q8TEW0	Partitioning defective 3 homolog	PARD3	-0.0119893
Q8TEW8	Partitioning defective 3 homolog B	PARD3B	-0.0808886
Q8TEW8	Partitioning defective 3 homolog B	PARD3B	-0.129652
Q8TEW8	Partitioning defective 3 homolog B	PARD3B	-0.0969126
Q8TF01	Arginine/serine-rich protein PNISR	PNISR	-0.0651069
Q8TF01	Arginine/serine-rich protein PNISR	PNISR	-0.0179522
Q8TF01	Arginine/serine-rich protein PNISR	PNISR	-0.0195172
Q8TF40	Folliculin-interacting protein 1	FNIP1	-0.0930361
Q8TF72	Protein Shroom3	SHROOM3	-0.0193198
Q8WU20	Fibroblast growth factor receptor substrate 2	FRS2	0.0339287
Q8WUA4	General transcription factor 3C polypeptide 2	GTF3C2	-0.0520444
Q8WUF5	RelA-associated inhibitor	PPP1R13L	-0.080415
Q8WUF5	RelA-associated inhibitor	PPP1R13L	0.0410746
Q8WUF5	RelA-associated inhibitor	PPP1R13L	-0.0380068
Q8WUF5	RelA-associated inhibitor	PPP1R13L	0.0852893
Q8WUF5	RelA-associated inhibitor	PPP1R13L	-0.0777812
Q8WUF5	RelA-associated inhibitor	PPP1R13L	0.0426949
Q8WVC0	RNA polymerase-associated protein LEO1	LEO1	-0.0244194
Q8WW12	PEST proteolytic signal-containing nuclear protein	PCNP	0.141811
Q8WWI5	Choline transporter-like protein 1	SLC44A1	0.0288246
Q8WWQ0	PH-interacting protein	PHIP	0.0503245
Q8WX93	Palladin	PALLD	-0.0500985
Q8WXF1	Paraspeckle component 1	PSPC1	-0.0473818
Q8WXI9	Transcriptional repressor p66-beta	GATAD2B	-0.0537161
Q8WY36	HMG box transcription factor BBX	BBX	-0.0470668
Q8WY36	HMG box transcription factor BBX	BBX	-0.02352
Q8WY36	HMG box transcription factor BBX	BBX	-0.0284311
Q8WYL5	Protein phosphatase Slingshot homolog 1	SSH1	-0.0440459
Q8WYP5-2	Isoform 2 of Protein ELYS	AHCTF1	-0.035508
Q8WYP5-2	Isoform 2 of Protein ELYS	AHCTF1	-0.0202978
Q8WYP5-2	Isoform 2 of Protein ELYS	AHCTF1	-0.0540566
Q8WYQ5	Microprocessor complex subunit DGCR8	DGCR8	-0.0362718
Q92466	DNA damage-binding protein 2	DDB2	-0.0301952
Q92466	DNA damage-binding protein 2	DDB2	-0.0301324
Q92504	Zinc transporter SLC39A7	SLC39A7	0.0301346
Q92508	Piezo-type mechanosensitive ion channel component 1	PIEZO1	-0.0466957
Q92508	Piezo-type mechanosensitive ion channel component 1	PIEZO1	-0.064783
Q92508	Piezo-type mechanosensitive ion channel component 1	PIEZO1	-0.0107074
Q92508	Piezo-type mechanosensitive ion channel component 1	PIEZO1	0.0156376
Q92522	Histone H1x	H1FX	-0.0776301
Q92522	Histone H1x	H1FX	-0.0593384
Q92547	DNA topoisomerase 2-binding protein 1	TOPBP1	-0.111667
Q92576	PHD finger protein 3	PHF3	-0.0169535
Q92576	PHD finger protein 3	PHF3	-0.0344696
Q92585	Mastermind-like protein 1	MAML1	-0.112694
Q92597	Protein NDRG1	NDRG1	-0.0240933
Q92609-2	Isoform 2 of TBC1 domain family member 5	TBC1D5	-0.0370396
Q92609-2	Isoform 2 of TBC1 domain family member 5	TBC1D5	-0.0520982
Q92614	Unconventional myosin-XVIIIa	MYO18A	0.0348615
Q92614	Unconventional myosin-XVIIIa	MYO18A	-0.0160505
Q92615	La-related protein 4B	LARP4B	-0.0542679
Q92615	La-related protein 4B	LARP4B	-0.0240568
Q92615	La-related protein 4B	LARP4B	-0.0206695
Q92615	La-related protein 4B	LARP4B	-0.0196985
Q92622	Run domain Beclin-1 interacting and cysteine-rich containing protein	KIAA0226	-0.029015
Q92685	Dol-P-Man:Man(5)GlcNAc(2)-PP-Dol alpha-1,3-mannosyltransferase	ALG3	0.0287271
Q92685	Dol-P-Man:Man(5)GlcNAc(2)-PP-Dol alpha-1,3-mannosyltransferase	ALG3	0.0335761
Q92766-2	Isoform 2 of Ras-responsive element-binding protein 1	RREB1	-0.0141645
Q92783	Signal transducing adapter molecule 1	STAM	-0.0761262
Q92793	CREB-binding protein	CREBBP	-0.0606673
Q92797	Symplekin	SYMPK	-0.0922116
Q92878-2	Isoform 2 of DNA repair protein RAD50	RAD50	0.0184291
Q92900	Regulator of nonsense transcripts 1	UPF1	-0.0301803
Q92930	Ras-related protein Rab-8B	RAB8B	-0.0303153
Q92945	Far upstream element-binding protein 2	KHSRP	-0.0191923
Q92945	Far upstream element-binding protein 2	KHSRP	-0.00808296
Q93009	Ubiquitin carboxyl-terminal hydrolase 7	USP7	0.0220424
Q969E4	Transcription elongation factor A protein-like 3	TCEAL3	0.0383347
Q969E4	Transcription elongation factor A protein-like 3	TCEAL3	0.0321461
Q969R2	Oxysterol-binding protein 2	OSBP2	-0.0440296
Q969S3	Zinc finger protein 622	ZNF622	-0.0562199
Q969S3	Zinc finger protein 622	ZNF622	-0.0486647
Q969X1	Protein lifeguard 3	TMBIM1	0.017991
Q96A19	Coiled-coil domain-containing protein 102A	CCDC102A	-0.0753397
Q96AD5	Patatin-like phospholipase domain-containing protein 2	PNPLA2	0.0809371
Q96AE4	Far upstream element-binding protein 1	FUBP1	-0.0272695
[truncated: 776 more rows]

## Sheet: phospho_conVS24h 
Supplementary Table S6. List of differentially phosphorylated proteins (DPPs) (p value < 0.05)
Accession	Protein Name	Gene name	Annotated Sequence	Modifications	Modifications in Master Proteins	Positions in Master Proteins	log2FoldChange	.-log10P.value	Q.value
A0A044PY82	Protein MIR1199	MIR1199	[R].ARSPPQPLGELK.[R]	1xPhospho [S3(100)];1xTMT6plex [K12];1xTMT6plex [N-Term]	A0A044PY82 1xPhospho [S233(100)]	A0A044PY82 [231-242]	-0.0526489	1.9848	0.0355247
A0A087WT30	Uncharacterized protein C12orf45	C12orf45	[K].IEVLDSPASK.[K]	1xPhospho [S6(100)];1xTMT6plex [K10];1xTMT6plex [N-Term]	A0A087WT30 1xPhospho [S178(100)]	A0A087WT30 [173-182]	-0.0863048	2.39887	0.0241572
A0A087WUT0	Myelin expression factor 2	MYEF2	[R].GFGDSFGR.[L]	1xPhospho [S5(100)];1xTMT6plex [N-Term]	A0A087WUT0 1xPhospho [S378(100)]	A0A087WUT0 [374-381]	0.279894	2.15375	0.029937
A0A087WVL5	BCL2/adenovirus E1B 19 kDa protein-interacting protein 3-like	BNIP3L	[R].DHSSQSEEEVVEGEK.[E]	1xPhospho [S6(100)];1xTMT6plex [K15];1xTMT6plex [N-Term]	A0A087WVL5 1xPhospho [S120(100)]	A0A087WVL5 [115-129]	-0.0185736	1.46761	0.0751412
A0A087WVP4	Smoothelin	SMTN	[K].TTSPEPQESPTLPSTEGQVVNK.[L]	1xTMT6plex [K22];1xTMT6plex [N-Term];2xPhospho [S3(99.4);S9(99.5)]	A0A087WVP4 2xPhospho [S301(99.4);S307(99.5)]	A0A087WVP4 [299-320]	-0.187992	2.5296	0.0223228
A0A087WVP4	Smoothelin	SMTN	[K].ETPAAQSPTRGPSDTK.[R]	1xPhospho [S7(100)];1xTMT6plex [K16];1xTMT6plex [N-Term]	A0A087WVP4 1xPhospho [S333(100)]	A0A087WVP4 [327-342]	0.0206817	3.87523	0.00553846
A0A087WVP4	Smoothelin	SMTN	[K].TTSPEPQESPTLPSTEGQVVNK.[L]	1xPhospho [S3(98.8)];1xTMT6plex [K22];1xTMT6plex [N-Term]	A0A087WVP4 1xPhospho [S301(98.8)]	A0A087WVP4 [299-320]	-0.054169	1.73527	0.0493953
A0A087WVQ6	Clathrin heavy chain 1	CLTC	[K].GILRTPDTIR.[R]	1xPhospho [T5(100)];1xTMT6plex [N-Term]	A0A087WVQ6 1xPhospho [T398(100)]	A0A087WVQ6 [394-403]	-0.0255743	1.62424	0.058848
A0A087WWI0	Leucine-rich repeat-containing protein C10orf11	C10orf11	[K].ASSEDVASSPER.[H]	1xPhospho [S9(100)];1xTMT6plex [N-Term]	A0A087WWI0 1xPhospho [S181(100)]	A0A087WWI0 [173-184]	-0.0914355	2.32054	0.0260795
A0A087WWK8	IQ motif and SEC7 domain-containing protein 1	IQSEC1	[R].SLGGQQGSPK.[H]	1xDeamidated [Q];1xPhospho [S8(100)];1xTMT6plex [K10];1xTMT6plex [N-Term]	A0A087WWK8 1xPhospho [S403(100)]	A0A087WWK8 [396-405]	-0.0587416	2.27808	0.0272052
A0A087WWK8	IQ motif and SEC7 domain-containing protein 1	IQSEC1	[R].SLGGQQGSPK.[H]	1xPhospho [S8(100)];1xTMT6plex [K10];1xTMT6plex [N-Term]	A0A087WWK8 1xPhospho [S403(100)]	A0A087WWK8 [396-405]	-0.0605174	2.8541	0.0171415
A0A087WWK8	IQ motif and SEC7 domain-containing protein 1	IQSEC1	[R].MQFSFEGPEK.[V]	1xDeamidated [Q2];1xPhospho [S4(100)];1xTMT6plex [K10];1xTMT6plex [N-Term]	A0A087WWK8 1xPhospho [S166(100)]	A0A087WWK8 [163-172]	-0.0629956	1.43581	0.0783745
A0A087WX37	Integrin alpha-4	ITGA4	[R].RDSWSYINSK.[S]	1xDeamidated [N8];1xPhospho [S3(100)];1xTMT6plex [K10];1xTMT6plex [N-Term]	A0A087WX37 1xPhospho [S1027(100)]	A0A087WX37 [1025-1034]	-0.0141856	1.56917	0.0641734
A0A087WXD1	Sodium/hydrogen exchanger 7	SLC9A7	[K].SSSEEVLER.[D]	1xPhospho [S3(100)];1xTMT6plex [N-Term]	A0A087WXD1 1xPhospho [S696(100)]	A0A087WXD1 [694-702]	-0.0287309	2.9249	0.0166162
A0A087WXF0	Methyl-CpG-binding protein 2	MECP2	[K].MPFQTSPGGK.[A]	1xOxidation [M1];1xPhospho [S6(99.7)];1xTMT6plex [K10];1xTMT6plex [N-Term]	A0A087WXF0 1xPhospho [S229(99.7)]	A0A087WXF0 [224-233]	-0.0471912	2.4387	0.0236218
A0A087WXF0	Methyl-CpG-binding protein 2	MECP2	[K].MPFQTSPGGK.[A]	1xPhospho [S6(100)];1xTMT6plex [K10];1xTMT6plex [N-Term]	A0A087WXF0 1xPhospho [S229(100)]	A0A087WXF0 [224-233]	-0.0516219	2.40243	0.0239238
A0A087WXF0	Methyl-CpG-binding protein 2	MECP2	[R].GGSLESDGCPKEPAK.[T]	1xCarbamidomethyl [C9];1xPhospho [S];1xTMT6plex [N-Term];2xTMT6plex [K11;K15]	NA	A0A087WXF0 [421-435]	0.038322	2.00559	0.0350159
A0A087WXK5	ATP-binding cassette sub-family A member 2	ABCA2	[K].VSEEDQSLENSEADVK.[E]	1xPhospho [S7(100)];1xTMT6plex [K16];1xTMT6plex [N-Term]	A0A087WXK5 1xPhospho [S1358(100)]	A0A087WXK5 [1352-1367]	0.036325	2.4986	0.0226165
A0A087WXK5	ATP-binding cassette sub-family A member 2	ABCA2	[K].VSEEDQSLENSEADVK.[E]	1xTMT6plex [K16];1xTMT6plex [N-Term];2xPhospho [S7(100);S11(100)]	A0A087WXK5 2xPhospho [S1358(100);S1362(100)]	A0A087WXK5 [1352-1367]	0.0253473	1.46364	0.0752843
A0A087WXK8	Chromosome 20 open reading frame 129	FAM83D	[R].GTQSTEGSPVSK.[M]	1xPhospho [S8(100)];1xTMT6plex [K12];1xTMT6plex [N-Term]	A0A087WXK8 1xPhospho [S492(100)]	A0A087WXK8 [485-496]	-0.180974	2.85611	0.0168846
A0A087WXK8	Chromosome 20 open reading frame 129	FAM83D	[R].GTQSTEGSPVSK.[M]	1xTMT6plex [K12];1xTMT6plex [N-Term];2xPhospho [S4(99.7);S8(100)]	A0A087WXK8 2xPhospho [S488(99.7);S492(100)]	A0A087WXK8 [485-496]	-0.285149	4.51201	0.00353846
A0A087WY43;G3V5T9	Cyclin-dependent kinase 1	CDK1	[K].SPENTEGK.[D]	1xPhospho [S1(100)];1xTMT6plex [K8];1xTMT6plex [N-Term]	A0A087WZE9 1xPhospho [S6(100)]	A0A087WZE9 [6-13]	-0.103426	3.41635	0.00916402
A0A087WY43;G3V5T9	Cyclin-dependent kinase 1	CDK1	[R].GTPPSTLSVK.[G]	1xPhospho [T2(100)];1xTMT6plex [K10];1xTMT6plex [N-Term]	A0A087WZE9 1xPhospho [T103(100)]	A0A087WZE9 [102-111]	-0.11933	2.3292	0.0258152
A0A087WZE9	High mobility group nucleosome-binding domain-containing protein 3	HMGN3	[K].LGGAVPFAPPEVSPEQAK.[T]	1xPhospho [S13(100)];1xTMT6plex [K18];1xTMT6plex [N-Term]	A0A096LP25 1xPhospho [S249(100)]	A0A096LP25 [237-254]	-0.0430008	2.81444	0.0169643
A0A087WZE9	High mobility group nucleosome-binding domain-containing protein 3	HMGN3	[R].RTPSDDEEDNLFAPPK.[L]	1xTMT6plex [K16];1xTMT6plex [N-Term];2xPhospho [T2(100);S4(100)]	A0A096LPC5 2xPhospho [T331(100);S333(100)]	A0A096LPC5 [330-345]	-0.0553892	1.83415	0.0436663
A0A087X1U6;P58107	Epiplakin	EPPK1	[R].LTTGTPASPR.[R]	1xPhospho [S8(100)];1xTMT6plex [N-Term]	A0A5E8 1xPhospho [S394(100)]	A0A5E8 [387-396]	0.046134	1.59727	0.0617101
A0A096LP25	AP2-associated protein kinase 1 (Fragment)	AAK1	[R].TPPDTTFPEPTCLSASPPNAPPR.[Q]	1xCarbamidomethyl [C12];1xDeamidated [N19];1xPhospho [S16(100)];1xTMT6plex [N-Term]	A1A4S6 1xPhospho [S591(100)]	A1A4S6 [576-598]	-0.11544	1.78661	0.046033
A0A096LPC5;Q5SNT6	WASH complex subunit FAM21C	FAM21C	[R].TPPDTTFPEPTCLSASPPNAPPR.[Q]	1xCarbamidomethyl [C12];1xPhospho [S16(100)];1xTMT6plex [N-Term]	A1A4S6 1xPhospho [S591(100)]	A1A4S6 [576-598]	-0.0314213	1.49233	0.0725633
A0A096LPC5	WASH complex subunit FAM21C	FAM21C	[R].ASSPSLIER.[N]	1xPhospho [S3(99.7)];1xTMT6plex [N-Term]	A1L170-2 1xPhospho [S266(99.7)]	A1L170-2 [264-272]	0.0396613	1.40357	0.0834042
A0A5E8	GAS2-like protein 1	GAS2L1	[R].SSSVLSLEGSEK.[G]	1xTMT6plex [K12];1xTMT6plex [N-Term];2xPhospho [S6(100);S]	A1L390 2xPhospho [S643(100);S]	A1L390 [638-649]	-0.0638324	1.3405	0.0925131
A1A4S6	Rho GTPase-activating protein 10	ARHGAP10	[K].SSGFGSPR.[L]	1xPhospho [S6(100)];1xTMT6plex [N-Term]	A1L390 1xPhospho [S631(100)]	A1L390 [626-633]	-0.0235864	2.99208	0.0155673
A1A4S6	Rho GTPase-activating protein 10	ARHGAP10	[R].RGSEDFETR.[S]	1xPhospho [S3(100)];1xTMT6plex [N-Term]	A2AJT9 1xPhospho [S192(100)]	A2AJT9 [190-198]	-0.044927	1.44698	0.0770326
A1L170-2	Isoform 2 of Uncharacterized protein C1orf226	C1orf226	[R].LLPDPGSPR.[L]	1xPhospho [S7(100)];1xTMT6plex [N-Term]	A6ND36 1xPhospho [S760(100)]	A6ND36 [754-762]	-0.0424133	2.18551	0.0293068
A1L390	Pleckstrin homology domain-containing family G member 3	PLEKHG3	[R].NIAIQTSPSLRK.[H]	1xPhospho [T6(99.7)];1xTMT6plex [K12];1xTMT6plex [N-Term]	A6NMK8 1xPhospho [T99(99.7)]	A6NMK8 [94-105]	-0.0462701	2.95999	0.0157348
A1L390	Pleckstrin homology domain-containing family G member 3	PLEKHG3	[R].NSLESVEFVK.[Q]	1xPhospho [S2(100)];1xTMT6plex [K10];1xTMT6plex [N-Term]	A6NMK8 1xPhospho [S17(100)]	A6NMK8 [16-25]	-0.0168395	1.96524	0.0367037
A2AJT9	Uncharacterized protein CXorf23	CXorf23	[K].ETCVPSSPR.[T]	1xCarbamidomethyl [C3];1xPhospho [S6(99.7)];1xTMT6plex [N-Term]	A6NMK8 1xPhospho [S304(99.7)]	A6NMK8 [299-307]	0.0436974	1.96621	0.0367832
A6ND36	Protein FAM83G	FAM83G	[R].DATNRSPTQIVK.[M]	1xPhospho [S6(100)];1xTMT6plex [K12];1xTMT6plex [N-Term]	A7KAX9 1xPhospho [S952(100)]	A7KAX9 [947-958]	-0.0932944	1.32299	0.0953453
A6NMK8	Protein FAM196B	FAM196B	[K].SPTPPNLPSDK.[I]	1xPhospho [T3(99.8)];1xTMT6plex [K11];1xTMT6plex [N-Term]	A7KAX9 1xPhospho [T1236(99.8)]	A7KAX9 [1234-1244]	-0.0887847	1.4637	0.0752639
A6NMK8	Protein FAM196B	FAM196B	[R].ASTGPPLIK.[S]	1xPhospho [S2(100)];1xTMT6plex [K9];1xTMT6plex [N-Term]	A8K727 1xPhospho [S194(100)]	A8K727 [193-201]	-0.0781584	2.3259	0.0258391
A6NMK8	Protein FAM196B	FAM196B	[R].DGGGLAPPPGSCSPSLSPSSNR.[S]	1xCarbamidomethyl [C12];1xPhospho [S];1xTMT6plex [N-Term]	NA	A8MUP8 [449-470]	-0.0430025	2.01176	0.0347957
A7KAX9	Rho GTPase-activating protein 32	ARHGAP32	[K].AESCGSFDETESEESSK.[L]	1xCarbamidomethyl [C4];1xPhospho [S6(100)];1xTMT6plex [K17];1xTMT6plex [N-Term]	A8MXB7 1xPhospho [S149(100)]	A8MXB7 [144-160]	-0.00832546	1.62209	0.0589359
A7KAX9	Rho GTPase-activating protein 32	ARHGAP32	[R].SYSPDGKESPSDK.[K]	1xTMT6plex [N-Term];2xPhospho [S3(99.7);2xTMT6plex [K7;K13];S9(100)]	A8MXP9 2xPhospho [S598(99.7);S604(100)]	A8MXP9 [596-608]	-0.0210476	2.5773	0.0212864
A8K727	Pleckstrin homology domain-containing family A member 2	PLEKHA2	[K].KAASPSPQSVR.[R]	1xDeamidated [Q8];1xPhospho [S4(100)];1xTMT6plex [K1];1xTMT6plex [N-Term]	A9Z1X7 1xPhospho [S747(100)]	A9Z1X7 [744-754]	-0.0871114	1.82047	0.0444347
A8MUP8	Retinoic acid receptor alpha	RARA	[R].EARSPQPNK.[R]	1xPhospho [S4(100)];1xTMT6plex [K9];1xTMT6plex [N-Term];2xDeamidated [Q6;N8]	A9Z1X7 1xPhospho [S684(100)]	A9Z1X7 [681-689]	0.0485518	1.60584	0.0608935
A8MXB7	Sorting nexin-24	SNX24	[R].APQTSSSPPPVR.[R]	1xPhospho [S7(100)];1xTMT6plex [N-Term]	A9Z1X7 1xPhospho [S705(100)]	A9Z1X7 [699-710]	0.0396726	1.84143	0.0434336
A8MXP9	Matrin-3	MATR3	[K].KETESEAEDNLDDLEK.[H]	1xDeamidated [N10];1xPhospho [S5(99.7)];1xTMT6plex [N-Term];2xTMT6plex [K1;K16]	A9Z1X7 1xPhospho [S883(99.7)]	A9Z1X7 [879-894]	-0.0209417	2.12423	0.0304221
A9Z1X7	Serine/arginine repetitive matrix protein 1	SRRM1	[K].AASPSPQSVR.[R]	1xTMT6plex [N-Term];2xPhospho [S3(100);S5(100)]	A9Z1X7 2xPhospho [S747(100);S749(100)]	A9Z1X7 [745-754]	-0.0263214	1.43552	0.0783948
A9Z1X7	Serine/arginine repetitive matrix protein 1	SRRM1	[R].SPSPPPTR.[R]	1xTMT6plex [N-Term];2xPhospho [S1(100);S3(100)]	A9Z1X7 2xPhospho [S558(100);S560(100)]	A9Z1X7 [558-565]	-0.0121756	1.79066	0.0457386
A9Z1X7	Serine/arginine repetitive matrix protein 1	SRRM1	[R].VSHSPPPK.[Q]	1xTMT6plex [K8];1xTMT6plex [N-Term];2xPhospho [S2(100);S4(100)]	A9Z1X7 2xPhospho [S645(100);S647(100)]	A9Z1X7 [644-651]	-0.0139487	1.70301	0.052973
A9Z1X7	Serine/arginine repetitive matrix protein 1	SRRM1	[R].RVSRTPEPK.[K]	1xTMT6plex [K9];1xTMT6plex [N-Term];2xPhospho [S3(100);T5(100)]	A9Z1X7 2xPhospho [S734(100);T736(100)]	A9Z1X7 [732-740]	-0.00985559	2.19907	0.0293179
A9Z1X7	Serine/arginine repetitive matrix protein 1	SRRM1	[R].TASPPPPPK.[R]	1xPhospho [S3(100)];1xTMT6plex [K9];1xTMT6plex [N-Term]	A9Z1X7 1xPhospho [S625(100)]	A9Z1X7 [623-631]	-0.0192628	1.5555	0.0650046
A9Z1X7	Serine/arginine repetitive matrix protein 1	SRRM1	[R].ASPSPPPK.[R]	1xTMT6plex [K8];1xTMT6plex [N-Term];2xPhospho [S2(100);S4(100)]	A9Z1X7 2xPhospho [S635(100);S637(100)]	A9Z1X7 [634-641]	-0.0255699	1.33386	0.0935461
A9Z1X7	Serine/arginine repetitive matrix protein 1	SRRM1	[R].RTASPPPPPK.[R]	1xTMT6plex [K10];1xTMT6plex [N-Term];2xPhospho [T2(100);S4(100)]	A9Z1X7 2xPhospho [T623(100);S625(100)]	A9Z1X7 [622-631]	0.0270946	1.32548	0.0951354
A9Z1X7	Serine/arginine repetitive matrix protein 1	SRRM1	[R].SPSPAPPPR.[R]	1xTMT6plex [N-Term];2xPhospho [S1(100);S3(100)]	A9Z1X7 2xPhospho [S569(100);S571(100)]	A9Z1X7 [569-577]	-0.0158288	2.14331	0.0297739
A9Z1X7	Serine/arginine repetitive matrix protein 1	SRRM1	[K].TPELPEPSVK.[V]	1xPhospho [T1(100)];1xTMT6plex [K10];1xTMT6plex [N-Term]	A9Z1X7 1xPhospho [T220(100)]	A9Z1X7 [220-229]	-0.00763677	1.43083	0.078809
A9Z1X7	Serine/arginine repetitive matrix protein 1	SRRM1	[K].RESPSPAPKPR.[K]	1xPhospho [S3(100)];1xTMT6plex [K9];1xTMT6plex [N-Term]	A9Z1X7 1xPhospho [S445(100)]	A9Z1X7 [443-453]	-0.0236314	2.08764	0.0312318
A9Z1X7	Serine/arginine repetitive matrix protein 1	SRRM1	[R].YSPSPPPK.[R]	1xTMT6plex [K8];1xTMT6plex [N-Term];2xPhospho [S2(100);S4(100)]	A9Z1X7 2xPhospho [S614(100);S616(100)]	A9Z1X7 [613-620]	-0.00817834	1.53898	0.0669814
A9Z1X7	Serine/arginine repetitive matrix protein 1	SRRM1	[R].RASPSPPPK.[R]	1xTMT6plex [K9];1xTMT6plex [N-Term];2xPhospho [S3(100);S5(100)]	A9Z1X7 2xPhospho [S635(100);S637(100)]	A9Z1X7 [633-641]	-0.0102091	1.42273	0.0800664
A9Z1X7	Serine/arginine repetitive matrix protein 1	SRRM1	[K].RWQSPVTK.[S]	1xDeamidated [Q3];1xPhospho [S4(100)];1xTMT6plex [K8];1xTMT6plex [N-Term]	A9Z1X7 1xPhospho [S547(100)]	A9Z1X7 [544-551]	-0.00668383	1.6218	0.0589389
A9Z1X7	Serine/arginine repetitive matrix protein 1	SRRM1	[R].TASPPPPPK.[R]	1xTMT6plex [K9];1xTMT6plex [N-Term];2xPhospho [T1(100);S3(100)]	A9Z1X7 2xPhospho [T623(100);S625(100)]	A9Z1X7 [623-631]	-0.00877951	1.57238	0.0640417
A9Z1X7	Serine/arginine repetitive matrix protein 1	SRRM1	[R].KVELSESEEDK.[G]	1xPhospho [S5(100)];1xTMT6plex [N-Term];2xTMT6plex [K1;K11]	A9Z1X7 1xPhospho [S458(100)]	A9Z1X7 [454-464]	-0.0233165	1.5607	0.0648168
A9Z1X7	Serine/arginine repetitive matrix protein 1	SRRM1	[R].HRPSPPATPPPK.[T]	1xTMT6plex [K12];1xTMT6plex [N-Term];2xPhospho [S4(100);T8(100)]	A9Z1X7 2xPhospho [S397(100);T401(100)]	A9Z1X7 [394-405]	-0.0161025	1.31019	0.0966981
A9Z1X7	Serine/arginine repetitive matrix protein 1	SRRM1	[K].RWQSPVTK.[S]	1xPhospho [S4(100)];1xTMT6plex [K8];1xTMT6plex [N-Term]	A9Z1X7 1xPhospho [S547(100)]	A9Z1X7 [544-551]	-0.0173291	1.56697	0.0641898
A9Z1X7	Serine/arginine repetitive matrix protein 1	SRRM1	[R].RYSPSPPPK.[R]	1xTMT6plex [K9];1xTMT6plex [N-Term];2xPhospho [S3(100);S5(100)]	A9Z1X7 2xPhospho [S614(100);S616(100)]	A9Z1X7 [612-620]	-0.0151594	2.26092	0.0276653
A9Z1X7	Serine/arginine repetitive matrix protein 1	SRRM1	[K].SRSPSPAPEK.[K]	1xTMT6plex [K10];1xTMT6plex [N-Term];3xPhospho [S1(100);S3(100);S5(100)]	A9Z1X7 3xPhospho [S207(100);S209(100);S211(100)]	A9Z1X7 [207-216]	-0.0150082	1.37745	0.0874531
A9Z1X7	Serine/arginine repetitive matrix protein 1	SRRM1	[R].VSHSPPPK.[Q]	1xPhospho [S4(100)];1xTMT6plex [K8];1xTMT6plex [N-Term]	A9Z1X7 1xPhospho [S647(100)]	A9Z1X7 [644-651]	-0.0271954	1.83685	0.0435531
A9Z1X7	Serine/arginine repetitive matrix protein 1	SRRM1	[R].RGSLSNAGDPEIVK.[S]	1xPhospho [S3(100)];1xTMT6plex [K14];1xTMT6plex [N-Term]	B1AKJ5 1xPhospho [S94(100)]	B1AKJ5 [92-105]	-0.0262583	1.73499	0.0494393
A9Z1X7	Serine/arginine repetitive matrix protein 1	SRRM1	[R].GNYPGPSSPVVVR.[L]	1xPhospho [S8(100)];1xTMT6plex [N-Term]	B2RTY4-4 1xPhospho [S2365(100)]	B2RTY4-4 [2358-2370]	-0.00891805	2.61754	0.0201414
A9Z1X7	Serine/arginine repetitive matrix protein 1	SRRM1	[R].SLGGISPSEDR.[R]	1xPhospho [S6(100)];1xTMT6plex [N-Term]	B2RTY4-4 1xPhospho [S1299(100)]	B2RTY4-4 [1294-1304]	-0.0141603	1.45906	0.0759833
A9Z1X7	Serine/arginine repetitive matrix protein 1	SRRM1	[K].TSDIFGSPVTATSR.[L]	1xPhospho [S7(100)];1xTMT6plex [N-Term]	B4DLH4 1xPhospho [S125(100)]	B4DLH4 [119-132]	-0.0291929	2.95598	0.0156055
B1AKJ5	Nardilysin	NRD1	[R].TVGSTSTPR.[S]	1xPhospho [S/T];1xTMT6plex [N-Term]	NA	B4DZM6 [449-457]	-0.0113807	3.42835	0.00869189
B2RTY4-4	Isoform 4 of Unconventional myosin-IXa	MYO9A	[K].DRLPSIVVEPTEGEVESGELR.[W]	1xPhospho [S5(100)];1xTMT6plex [N-Term]	B5MCP4 1xPhospho [S69(100)]	B5MCP4 [65-85]	-0.0430214	2.66682	0.018554
B2RTY4-4	Isoform 4 of Unconventional myosin-IXa	MYO9A	[R].AQSPGAVEEILDR.[E]	1xPhospho [S3(100)];1xTMT6plex [N-Term]	B8ZZS0 1xPhospho [S9(100)]	B8ZZS0 [7-19]	-0.022693	1.81172	0.044873
B4DLH4	Hematological and neurological-expressed 1-like protein	HN1L	[R].AQSPGAVEEILDRENK.[R]	1xPhospho [S3(100)];1xTMT6plex [K16];1xTMT6plex [N-Term]	B8ZZS0 1xPhospho [S9(100)]	B8ZZS0 [7-22]	-0.108282	3.36548	0.0100097
B4DZM6	Membrane-associated tyrosine- and threonine-specific cdc2-inhibitory kinase	PKMYT1	[R].GSPDGSLQTGKPSAPK.[K]	1xPhospho [S2(100)];1xTMT6plex [N-Term];2xTMT6plex [K11;K16]	C9JFV4 1xPhospho [S531(100)]	C9JFV4 [530-545]	-0.10115	1.68053	0.0546702
B5MCP4	Protein LBH	LBH	[K].FTPPAESGSPSK.[E]	1xPhospho [S9(100)];1xTMT6plex [K12];1xTMT6plex [N-Term]	C9K0J5 1xPhospho [S1064(100)]	C9K0J5 [1056-1067]	-0.0657677	2.43831	0.0235904
B8ZZS0	BET1-like protein	BET1L	[R].SNSSSPVDK.[L]	1xPhospho [S5(100)];1xTMT6plex [K9];1xTMT6plex [N-Term]	D4PHA4 1xPhospho [S296(100)]	D4PHA4 [292-300]	0.0522651	2.14832	0.0297011
B8ZZS0	BET1-like protein	BET1L	[R].AQGEPVAGHESPK.[I]	1xDeamidated [Q2];1xPhospho [S11(100)];1xTMT6plex [K13];1xTMT6plex [N-Term]	D6REX3 1xPhospho [S799(100)]	D6REX3 [789-801]	0.0189632	1.53669	0.067005
C9JFV4	Proline-, glutamic acid- and leucine-rich protein 1	PELP1	[R].AQGEPVAGHESPK.[I]	1xPhospho [S11(100)];1xTMT6plex [K13];1xTMT6plex [N-Term]	D6REX3 1xPhospho [S799(100)]	D6REX3 [789-801]	-0.0167127	2.38195	0.0244428
C9K0J5	Ras association (RalGDS/AF-6) and pleckstrin homology domains 1, isoform CRA_b	RAPH1	[R].EQTLSPTITSGLHNIAR.[S]	1xPhospho [S5(99.8)];1xTMT6plex [N-Term]	D6REX3 1xPhospho [S1194(99.8)]	D6REX3 [1190-1206]	-0.0511056	1.5623	0.0647454
D4PHA4	GC-rich promoter binding protein 1, isoform CRA_c	GPBP1	[R].GTGQSDDSDIWDDTALIK.[A]	1xTMT6plex [K18];1xTMT6plex [N-Term];2xPhospho [S5(100);S8(100)]	E7EQZ4 2xPhospho [S28(100);S31(100)]	E7EQZ4 [24-41]	-0.071313	1.38986	0.0851862
D6REX3	Protein transport protein Sec31A	SEC31A	[R].GTGQSDDSDIWDDTALIK.[A]	1xDeamidated [Q4];1xTMT6plex [K18];1xTMT6plex [N-Term];2xPhospho [S5(100);S8(100)]	E7EQZ4 2xPhospho [S28(100);S31(100)]	E7EQZ4 [24-41]	-0.0124642	2.18948	0.0293842
D6REX3	Protein transport protein Sec31A	SEC31A	[R].KSLEDNGSTR.[V]	1xDeamidated [N6];1xPhospho [S2(100)];1xTMT6plex [K1];1xTMT6plex [N-Term]	E7ERH1 1xPhospho [S103(100)]	E7ERH1 [102-111]	-0.0157383	3.75996	0.00677551
D6REX3	Protein transport protein Sec31A	SEC31A	[K].SLEDNGSTR.[V]	1xDeamidated [N5];1xPhospho [S1(100)];1xTMT6plex [N-Term]	E7ERH1 1xPhospho [S103(100)]	E7ERH1 [103-111]	-0.0243653	2.02847	0.0341043
E7EQZ4	Survival motor neuron protein	SMN1	[K].LGVSVSPSR.[A]	1xPhospho [S6(100)];1xTMT6plex [N-Term]	E7ERS3 1xPhospho [S558(100)]	E7ERS3 [553-561]	-0.0147061	1.60937	0.0603647
E7EQZ4	Survival motor neuron protein	SMN1	[K].DRQSPPPAK.[R]	1xPhospho [S4(100)];1xTMT6plex [K9];1xTMT6plex [N-Term]	E7ERS3 1xPhospho [S866(100)]	E7ERS3 [863-871]	-0.0204464	1.46925	0.0748332
E7ERH1	Tensin-1 (Fragment)	TNS1	[R].YMEDSTYYK.[GA]	1xPhospho [Y7(99.8)];1xTMT6plex [K9];1xTMT6plex [N-Term]	E7ESA6 1xPhospho [Y620(99.8)]	E7ESA6 [614-622]	0.0187352	2.48604	0.0223116
E7ERH1	Tensin-1 (Fragment)	TNS1	[R].YMEDSTYYK.[GA]	1xOxidation [M2];1xPhospho [T6(99.7)];1xTMT6plex [K9];1xTMT6plex [N-Term]	E7ESA6 1xPhospho [T619(99.7)]	E7ESA6 [614-622]	0.0430414	3.74813	0.0064466
E7ERS3	Zinc finger CCCH domain-containing protein 18	ZC3H18	[K].QEGPATQVDSAVGTLPATSPQSTSVQAK.[G]	1xPhospho [S19(99.4)];1xTMT6plex [K28];1xTMT6plex [N-Term]	E7ETY2 1xPhospho [S1110(99.4)]	E7ETY2 [1092-1119]	-0.0204502	1.3382	0.0929517
E7ERS3	Zinc finger CCCH domain-containing protein 18	ZC3H18	[K].DMSPLSETEMALGK.[D]	1xOxidation [M];1xPhospho [S3(100)];1xTMT6plex [K14];1xTMT6plex [N-Term]	E7EVA0 1xPhospho [S524(100)]	E7EVA0 [522-535]	-0.0132037	1.93488	0.0378959
E7ESA6	Focal adhesion kinase 1	PTK2	[K].KCSLPAEEDSVLEK.[L]	1xCarbamidomethyl [C2];1xPhospho [S3(100)];1xTMT6plex [N-Term];2xTMT6plex [K1;K14]	E7EVA0 1xPhospho [S653(100)]	E7EVA0 [651-664]	-0.120228	2.9424	0.016107
E7ESA6	Focal adhesion kinase 1	PTK2	[K].DMSPLSETEMALGK.[D]	1xPhospho [S3(100)];1xTMT6plex [K14];1xTMT6plex [N-Term]	E7EVA0 1xPhospho [S524(100)]	E7EVA0 [522-535]	-0.0999968	2.01349	0.0347511
E7ETA6;Q15154	Pericentriolar material 1 protein	PCM1	[K].VDLTLLSPK.[S]	1xPhospho [S7(100)];1xTMT6plex [K9];1xTMT6plex [N-Term]	E7EVA0 1xPhospho [S1679(100)]	E7EVA0 [1673-1681]	-0.015179	1.88991	0.040881
E7ETA6;Q15154	Pericentriolar material 1 protein	PCM1	[K].CSLPAEEDSVLEK.[L]	1xCarbamidomethyl [C1];1xPhospho [S2(100)];1xTMT6plex [K13];1xTMT6plex [N-Term]	E7EVA0 1xPhospho [S653(100)]	E7EVA0 [652-664]	-0.0207666	2.14549	0.0295434
E7ETA6;Q15154	Pericentriolar material 1 protein	PCM1	[K].GISEDSHLESLQDVGQSAAPTFMISPETVTGTGK.[K]	1xPhospho [S/T];1xTMT6plex [K34];1xTMT6plex [N-Term]	NA	E7EVA0 [617-650]	0.0349285	4.54223	0.00383333
E7ETY2	Treacle protein	TCOF1	[R].GSLSPGGER.[A]	1xPhospho [S4(100)];1xTMT6plex [N-Term]	E7EWN3 1xPhospho [S1062(100)]	E7EWN3 [1059-1067]	-0.0480454	1.63366	0.0581672
E7EVA0	Microtubule-associated protein	MAP4	[K].GEPSPTWESNITEK.[D]	1xPhospho [S4(100)];1xTMT6plex [K14];1xTMT6plex [N-Term]	E7EWN3 1xPhospho [S1217(100)]	E7EWN3 [1214-1227]	-0.022788	1.67735	0.0550458
E7EVA0	Microtubule-associated protein	MAP4	[K].SLENETLNK.[E]	1xPhospho [S1(100)];1xTMT6plex [K9];1xTMT6plex [N-Term]	E7EX17 1xPhospho [S450(100)]	E7EX17 [450-458]	0.0244327	3.65684	0.00607874
E7EVA0	Microtubule-associated protein	MAP4	[K].MSPPPSGFGER.[S]	1xPhospho [S2(100)];1xTMT6plex [N-Term]	E9PAU2 1xPhospho [S634(100)]	E9PAU2 [633-643]	-0.0253879	1.50523	0.0707476
E7EVA0	Microtubule-associated protein	MAP4	[R].LLSPLSSAR.[L]	1xPhospho [S3(100)];1xTMT6plex [N-Term]	E9PAU2 1xPhospho [S584(100)]	E9PAU2 [582-590]	-0.0805313	1.37947	0.0874506
E7EVA0;P27816-5	Microtubule-associated protein	MAP4	[K].MSPPPSGFGER.[S]	1xOxidation [M1];1xPhospho [S2(100)];1xTMT6plex [N-Term]	E9PAU2 1xPhospho [S634(100)]	E9PAU2 [633-643]	-0.0669618	2.39511	0.0242222
E7EVA0;P27816-5	Microtubule-associated protein	MAP4	[K].VQGEAVSNIQENTQTPTVQEESEEEEVDETGVEVK.[D]	1xPhospho [S22(99.6)];1xTMT6plex [K35];1xTMT6plex [N-Term]	E9PAV3 1xPhospho [S2029(99.6)]	E9PAV3 [2008-2042]	-0.0337635	1.58712	0.0629741
E7EVA0;P27816-5	Microtubule-associated protein	MAP4	[R].SRNSPLLER.[A]	1xPhospho [S4(100)];1xTMT6plex [N-Term]	E9PC69 1xPhospho [S485(100)]	E9PC69 [482-490]	-0.0864012	1.32193	0.095467
E7EVA0	Microtubule-associated protein	MAP4	[R].RSSLLNAK.[K]	1xPhospho [S];1xTMT6plex [K8];1xTMT6plex [N-Term]	NA	E9PCH4 [1142-1149]	0.019708	1.36678	0.0882495
E7EVA0;P27816-5	Microtubule-associated protein	MAP4	[K].SSTPEEVK.[K]	1xPhospho [S2(100)];1xTMT6plex [K8];1xTMT6plex [N-Term]	E9PK25 1xPhospho [S62(100)]	E9PK25 [61-68]	-0.0614999	1.67417	0.055664
E7EVA0;P27816-5	Microtubule-associated protein	MAP4	[K].IIGSPETK.[W]	1xPhospho [S4(100)];1xTMT6plex [K8];1xTMT6plex [N-Term]	E9PMS6 1xPhospho [S721(100)]	E9PMS6 [718-725]	-0.0662057	5.83861	0
E7EVA0;P27816-5	Microtubule-associated protein	MAP4	[K].AGPVSPGCVK.[L]	1xCarbamidomethyl [C8];1xPhospho [S5(100)];1xTMT6plex [K10];1xTMT6plex [N-Term]	E9PNI7 1xPhospho [S443(100)]	E9PNI7 [439-448]	-0.0562799	1.71478	0.0510575
E7EVA0	Microtubule-associated protein	MAP4	[R].ATAPQTQHVSPMR.[Q]	1xOxidation [M12];1xPhospho [S10(100)];1xTMT6plex [N-Term]	E9PRY8 1xPhospho [S549(100)]	E9PRY8 [540-552]	-0.018679	2.46054	0.0233012
E7EVA0;P27816-5	Microtubule-associated protein	MAP4	[R].ATAPQTQHVSPMR.[Q]	1xDeamidated [Q];1xOxidation [M12];1xPhospho [S10(100)];1xTMT6plex [N-Term]	E9PRY8 1xPhospho [S549(100)]	E9PRY8 [540-552]	-0.0360207	3.05428	0.0145831
E7EWN3	SET domain-containing protein 5	SETD5	[R].ATAPQTQHVSPMR.[Q]	1xDeamidated [Q];1xPhospho [S10(100)];1xTMT6plex [N-Term]	E9PRY8 1xPhospho [S549(100)]	E9PRY8 [540-552]	-0.0638938	2.25695	0.0275485
E7EWN3	SET domain-containing protein 5	SETD5	[R].ATAPQTQHVSPMR.[Q]	1xOxidation [M12];1xPhospho [S10(100)];1xTMT6plex [N-Term];2xDeamidated [Q5;Q7]	E9PRY8 1xPhospho [S549(100)]	E9PRY8 [540-552]	-0.0647336	1.58564	0.062988
E7EX17	Eukaryotic translation initiation factor 4B	EIF4B	[R].ATAPQTQHVSPMR.[Q]	1xPhospho [S10(100)];1xTMT6plex [N-Term];2xDeamidated [Q5;Q7]	E9PRY8 1xPhospho [S549(100)]	E9PRY8 [540-552]	-0.0387582	1.731	0.0495804
E9PAU2	Ribonucleoprotein PTB-binding 1	RAVER1	[R].ATAPQTQHVSPMR.[Q]	1xPhospho [S10(100)];1xTMT6plex [N-Term]	E9PRY8 1xPhospho [S549(100)]	E9PRY8 [540-552]	-0.0778676	3.98029	0.00566667
E9PAU2	Ribonucleoprotein PTB-binding 1	RAVER1	[R].LSKSQGGEEEGPLSDK.[C]	1xPhospho [S4(99.7)];1xTMT6plex [N-Term];2xTMT6plex [K3;K16]	E9PSH4 1xPhospho [S75(99.7)]	E9PSH4 [72-87]	-0.0260378	2.30371	0.0266401
E9PAU2	Ribonucleoprotein PTB-binding 1	RAVER1	[K].SQGGEEEGPLSDK.[C]	1xPhospho [S1(100)];1xTMT6plex [K13];1xTMT6plex [N-Term]	E9PSH4 1xPhospho [S75(100)]	E9PSH4 [75-87]	-0.0419364	2.47533	0.0228867
E9PAV3	Nascent polypeptide-associated complex subunit alpha, muscle-specific form	NACA	[R].TTNPFYNTM.[-]	1xPhospho [T8(100)];1xTMT6plex [N-Term]	F5H527 1xPhospho [T1449(100)]	F5H527 [1442-1450]	0.0249167	1.56259	0.0647106
E9PC69	Serine/threonine-protein kinase MARK2	MARK2	[K].DITTSADQIAEVK.[T]	1xDeamidated [Q8];1xPhospho [S5(99.7)];1xTMT6plex [K13];1xTMT6plex [N-Term]	F5H527 1xPhospho [S514(99.7)]	F5H527 [510-522]	-0.0567966	2.12549	0.0302719
E9PCH4	Uncharacterized protein	none	[R].IGHHSTSDDSSAYR.[S]	1xPhospho [S5(99.4)];1xTMT6plex [N-Term]	F5H5P2 1xPhospho [S371(99.4)]	F5H5P2 [367-380]	-0.0339019	2.93608	0.0162653
E9PEB9;Q03001	Dystonin	DST	[R].SVDEVNYWDK.[Q]	1xPhospho [S1(100)];1xTMT6plex [K10];1xTMT6plex [N-Term]	F5H5P2 1xPhospho [S381(100)]	F5H5P2 [381-390]	-0.0283273	3.94638	0.00685714
E9PK25	Cofilin-1	CFL1	[K].DVTEESVTEDDK.[R]	1xPhospho [S6(100)];1xTMT6plex [K12];1xTMT6plex [N-Term]	F8VQD4 1xPhospho [S28(100)]	F8VQD4 [23-34]	0.0228679	2.26556	0.0275244
E9PMS6	LIM domain only protein 7	LMO7	[R].RSLTNSHLEK.[K]	1xDeamidated [N5];1xPhospho [S2(100)];1xTMT6plex [K10];1xTMT6plex [N-Term]	F8VX04 1xPhospho [S52(100)]	F8VX04 [51-60]	-0.060183	1.73969	0.0489696
E9PNI7	Poly [ADP-ribose] polymerase 10	PARP10	[R].RSLTNSHLEK.[K]	1xTMT6plex [K10];1xTMT6plex [N-Term];2xPhospho [S2(100);S6(100)]	F8VX04 2xPhospho [S52(100);S56(100)]	F8VX04 [51-60]	-0.0351956	2.13889	0.0298929
E9PRY8	Elongation factor 1-delta	EEF1D	[R].SLTNSHLEK.[K]	1xDeamidated [N4];1xPhospho [S1(100)];1xTMT6plex [K9];1xTMT6plex [N-Term]	F8VX04 1xPhospho [S52(100)]	F8VX04 [52-60]	-0.0237017	2.97456	0.016136
E9PRY8	Elongation factor 1-delta	EEF1D	[R].SLTNSHLEK.[K]	1xTMT6plex [K9];1xTMT6plex [N-Term];2xPhospho [S1(99.7);S5(100)]	F8VX04 2xPhospho [S52(99.7);S56(100)]	F8VX04 [52-60]	-0.0295177	1.765	0.0469248
E9PRY8	Elongation factor 1-delta	EEF1D	[R].SLTNSHLEK.[K]	1xPhospho [S1(100)];1xTMT6plex [K9];1xTMT6plex [N-Term]	F8VX04 1xPhospho [S52(100)]	F8VX04 [52-60]	-0.0229757	3.52869	0.009475
E9PRY8	Elongation factor 1-delta	EEF1D	[R].CDGDASPPSPAR.[W]	1xCarbamidomethyl [C1];1xPhospho [S9(100)];1xTMT6plex [N-Term]	F8W8D3 1xPhospho [S23(100)]	F8W8D3 [15-26]	-0.0282122	1.78291	0.0461748
E9PRY8	Elongation factor 1-delta	EEF1D	[K].ISYIPDEEVSSPSPPQR.[A]	1xPhospho [S11(100)];1xTMT6plex [N-Term]	F8W930 1xPhospho [S168(100)]	F8W930 [158-174]	-0.0234687	1.80142	0.0455832
E9PRY8	Elongation factor 1-delta	EEF1D	[R].NMAPSQQSPVR.[T]	1xPhospho [S8(100)];1xTMT6plex [N-Term]	F8WAL6 1xPhospho [S227(100)]	F8WAL6 [220-230]	-0.0368919	1.98195	0.0359764
E9PSH4	Repressor of RNA polymerase III transcription MAF1 homolog	MAF1	[R].SNSELEDEILCLEK.[ED]	1xCarbamidomethyl [C11];1xPhospho [S3(99.8)];1xTMT6plex [K14];1xTMT6plex [N-Term]	G3V599 1xPhospho [S674(99.8)]	G3V599 [672-685]	-0.0985694	2.74361	0.0176914
E9PSH4	Repressor of RNA polymerase III transcription MAF1 homolog	MAF1	[K].SSHETLNIVEEK.[KS]	1xPhospho [S2(99.9)];1xTMT6plex [K12];1xTMT6plex [N-Term]	H0Y5B0 1xPhospho [S226(99.9)]	H0Y5B0 [225-236]	-0.117339	2.50975	0.0225593
F5H527	Protein phosphatase Slingshot homolog 2	SSH2	[K].SSHETLNIVEEK.[KS]	1xDeamidated [N7];1xPhospho [S/T];1xTMT6plex [K12];1xTMT6plex [N-Term]	NA	H0Y5B0 [225-236]	-0.0353859	2.39744	0.0242835
F5H527	Protein phosphatase Slingshot homolog 2	SSH2	[K].DGIPVSSEAERHELGK.[V]	1xPhospho [S6(99.7)];1xTMT6plex [K16];1xTMT6plex [N-Term]	H0Y5K5 1xPhospho [S115(99.7)]	H0Y5K5 [110-125]	-0.0339433	1.36046	0.0891317
F5H5D3;P68363	Tubulin alpha-1C chain	TUBA1C	[R].VSPAHSPPENGLDK.[A]	1xDeamidated [N10];1xTMT6plex [K14];1xTMT6plex [N-Term];2xPhospho [S2(100);S6(100)]	H0YL70 2xPhospho [S273(100);S277(100)]	H0YL70 [272-285]	-0.0492928	2.87759	0.0166452
F5H5P2	Uncharacterized protein	none	[R].ESSANNSVSPSESLR.[A]	1xDeamidated [N];1xPhospho [S9(100)];1xTMT6plex [N-Term]	H0YL70 1xPhospho [S213(100)]	H0YL70 [205-219]	-0.0366562	2.1918	0.0294967
F5H5P2	Uncharacterized protein	none	[R].KPSLVASK.[L]	1xPhospho [S3(100)];1xTMT6plex [N-Term];2xTMT6plex [K1;K8]	H3BMD8 1xPhospho [S123(100)]	H3BMD8 [121-128]	-0.0466179	1.36609	0.0883323
F8VQD4	Overexpressed in colon carcinoma 1 protein (Fragment)	C12orf75	[R].YVTSDELLHK.[Y]	1xPhospho [S4(99.7)];1xTMT6plex [K10];1xTMT6plex [N-Term]	H3BNU0 1xPhospho [S862(99.7)]	H3BNU0 [859-868]	-0.0263442	3.85168	0.00533333
F8VX04	Sodium-coupled neutral amino acid transporter 1	SLC38A1	[R].TVSDLALQNAFGDR.[W]	1xPhospho [S3(100)];1xTMT6plex [N-Term]	H3BNU0 1xPhospho [S809(100)]	H3BNU0 [807-820]	0.0441059	1.86412	0.0422057
F8VX04	Sodium-coupled neutral amino acid transporter 1	SLC38A1	[R].ALSPGLEESGLGLLAR.[F]	1xPhospho [S3(100)];1xTMT6plex [N-Term]	H9KVB4 1xPhospho [S1857(100)]	H9KVB4 [1855-1870]	0.0610833	1.59044	0.062329
F8VX04	Sodium-coupled neutral amino acid transporter 1	SLC38A1	[R].ASPVAALK.[A]	1xPhospho [S2(100)];1xTMT6plex [K8];1xTMT6plex [N-Term]	H9KVB4 1xPhospho [S999(100)]	H9KVB4 [998-1005]	0.0475122	2.65575	0.0188571
F8VX04	Sodium-coupled neutral amino acid transporter 1	SLC38A1	[R].VQAGPGSPR.[R]	1xPhospho [S7(100)];1xTMT6plex [N-Term]	I3L0U5 1xPhospho [S19(100)]	I3L0U5 [13-21]	0.0512925	2.80326	0.0171754
F8VX04	Sodium-coupled neutral amino acid transporter 1	SLC38A1	[K].AQSVSPVQAPPPGGSAQLLPGK.[V]	1xDeamidated [Q];1xPhospho [S5(99.7)];1xTMT6plex [K22];1xTMT6plex [N-Term]	I3L2J0 1xPhospho [S1813(99.7)]	I3L2J0 [1809-1830]	0.0434573	1.93277	0.0381258
F8W8D3	Histone RNA hairpin-binding protein	SLBP	[K].AQSVSPVQAPPPGGSAQLLPGK.[V]	1xPhospho [S5(99.5)];1xTMT6plex [K22];1xTMT6plex [N-Term]	I3L2J0 1xPhospho [S1813(99.5)]	I3L2J0 [1809-1830]	-0.0370581	3.84455	0.00520482
F8W930	Insulin-like growth factor 2 mRNA-binding protein 2	IGF2BP2	[R].SQDLGVQFPGDR.[A]	1xPhospho [S1(100)];1xTMT6plex [N-Term]	I3L2J0 1xPhospho [S227(100)]	I3L2J0 [227-238]	-0.0105788	1.49763	0.0723698
F8WAL6	Abl interactor 2	ABI2	[R].ARTPLTAAQQK.[Y]	1xPhospho [T3(100)];1xTMT6plex [K11];1xTMT6plex [N-Term]	I3L2J0 1xPhospho [T472(100)]	I3L2J0 [470-480]	-0.0629869	1.31065	0.0964675
G3V599	cTAGE family member 5	CTAGE5	[R].SSSVASLEK.[G]	1xPhospho [S3(100)];1xTMT6plex [K9];1xTMT6plex [N-Term]	I3L2J0 1xPhospho [S456(100)]	I3L2J0 [454-462]	0.0633748	1.95721	0.0370849
H0Y5B0	Band 4.1-like protein 2 (Fragment)	EPB41L2	[R].AVSPAVPFSR.[S]	1xPhospho [S3(100)];1xTMT6plex [N-Term]	I3L2J0 1xPhospho [S768(100)]	I3L2J0 [766-775]	-0.0503479	1.9757	0.0360525
H0Y5B0	Band 4.1-like protein 2 (Fragment)	EPB41L2	[R].SNLDITVGSR.[Q]	1xPhospho [S1(100)];1xTMT6plex [N-Term]	J3KN10 1xPhospho [S1436(100)]	J3KN10 [1436-1445]	-0.0589488	1.42738	0.0794267
H0Y5B0;O43491	Band 4.1-like protein 2 (Fragment)	EPB41L2	[K].FANLTPSR.[T]	1xPhospho [T5(99.8)];1xTMT6plex [N-Term]	J3KNL6 1xPhospho [T2054(99.8)]	J3KNL6 [2050-2057]	-0.0625541	2.88217	0.016812
H0Y5B0;O43491	Band 4.1-like protein 2 (Fragment)	EPB41L2	[R].ADSGPTQPPLSLSPAPETK.[R]	1xPhospho [S13(100)];1xTMT6plex [K19];1xTMT6plex [N-Term]	J3KNL6 1xPhospho [S2083(100)]	J3KNL6 [2071-2089]	-0.0326719	2.60174	0.0202508
H0Y5B0;O43491	Band 4.1-like protein 2 (Fragment)	EPB41L2	[R].AQQELVPPQQQASPPQLPK.[A]	1xDeamidated [Q];1xPhospho [S13(100)];1xTMT6plex [K19];1xTMT6plex [N-Term]	J3KNL6 1xPhospho [S1069(100)]	J3KNL6 [1057-1075]	-0.235951	1.81309	0.0448795
H0Y5K5	Endoplasmic reticulum-Golgi intermediate compartment protein 3 (Fragment)	ERGIC3	[R].AQQELVPPQQQASPPQLPK.[A]	1xPhospho [S13(100)];1xTMT6plex [K19];1xTMT6plex [N-Term]	J3KNL6 1xPhospho [S1069(100)]	J3KNL6 [1057-1075]	-0.00991933	2.05029	0.0329635
H0YL70	Transducin-like enhancer protein 3	TLE3	[R].GYQSLSDSPPGSR.[V]	1xPhospho [S8(100)];1xTMT6plex [N-Term]	J3KNP4 1xPhospho [S793(100)]	J3KNP4 [786-798]	-0.0450436	2.54529	0.0223493
H0YL70	Transducin-like enhancer protein 3	TLE3	[K].SPSVPKSPTPK.[S]	1xPhospho [S7(100)];1xTMT6plex [N-Term];2xTMT6plex [K6;K11]	J3KNQ4 1xPhospho [S54(100)]	J3KNQ4 [48-58]	0.0346055	2.84806	0.0172322
H3BMD8	cAMP-regulated phosphoprotein 19	ARPP19	[K].HEDGTQSDSEDPLAK.[A]	1xPhospho [S7(99.8)];1xTMT6plex [K15];1xTMT6plex [N-Term]	J3KQR7 1xPhospho [S361(99.8)]	J3KQR7 [355-369]	0.123537	2.00406	0.0348576
H3BNU0	Prickle-like protein 2	PRICKLE2	[R].SPEPDGPAPAFLR.[Q]	1xPhospho [S1(100)];1xTMT6plex [N-Term]	J3KQR7 1xPhospho [S854(100)]	J3KQR7 [854-866]	-0.0804698	1.88132	0.0412159
H3BNU0	Prickle-like protein 2	PRICKLE2	[K].QEAGDSPPPAPGTPK.[A]	1xPhospho [T13(100)];1xTMT6plex [K15];1xTMT6plex [N-Term]	J3KR72 1xPhospho [T717(100)]	J3KR72 [705-719]	-0.043944	2.17849	0.0294361
H9KVB4	Trinucleotide repeat-containing gene 18 protein	TNRC18	[K].QEAGDSPPPAPGTPK.[A]	1xTMT6plex [K15];1xTMT6plex [N-Term];2xPhospho [S6(100);T13(100)]	J3KR72 2xPhospho [S710(100);T717(100)]	J3KR72 [705-719]	-0.0471995	1.95406	0.0371059
H9KVB4	Trinucleotide repeat-containing gene 18 protein	TNRC18	[K].VDGPRSPSYGR.[S]	1xPhospho [S6(100)];1xTMT6plex [N-Term]	J3KTL2 1xPhospho [S199(100)]	J3KTL2 [194-204]	-0.0923251	1.56164	0.0647575
I3L0U5	Coiled-coil domain-containing protein 137 (Fragment)	CCDC137	[R].SQEPSPVGSR.[R]	1xPhospho [S5(100)];1xTMT6plex [N-Term]	M0QZ12 1xPhospho [S354(100)]	M0QZ12 [350-359]	-0.0310382	2.07744	0.0318109
I3L2J0	Protein capicua homolog	CIC	[R].VSPPAPGSAPETPEDK.[S]	1xPhospho [S8(100)];1xTMT6plex [K16];1xTMT6plex [N-Term]	M0R0P8 1xPhospho [S1267(100)]	M0R0P8 [1260-1275]	-0.0303052	1.59239	0.0621198
I3L2J0	Protein capicua homolog	CIC	[R].VSPPAPGSAPETPEDK.[S]	1xTMT6plex [K16];1xTMT6plex [N-Term];2xPhospho [S8(100);T12(100)]	M0R0P8 2xPhospho [S1267(100);T1271(100)]	M0R0P8 [1260-1275]	-0.0661834	2.23704	0.0279305
I3L2J0	Protein capicua homolog	CIC	[R].VQEKPDSPGGSTQIQR.[Y]	1xDeamidated [Q];1xPhospho [S7(100)];1xTMT6plex [K4];1xTMT6plex [N-Term]	M0R0P8 1xPhospho [S1290(100)]	M0R0P8 [1284-1299]	-0.0303607	1.76435	0.0469421
I3L2J0	Protein capicua homolog	CIC	[K].APSSLSDAVPQR.[A]	1xPhospho [S3(99.7)];1xTMT6plex [N-Term]	M0R2Z9 1xPhospho [S586(99.7)]	M0R2Z9 [584-595]	0.0288004	1.32957	0.09444
I3L2J0	Protein capicua homolog	CIC	[R].AASAATAAPTATPAAQESGTIPK.[K]	1xPhospho [S3(100)];1xTMT6plex [K23];1xTMT6plex [N-Term]	O00116 1xPhospho [S65(100)]	O00116 [63-85]	-0.0355044	2.64899	0.0186597
I3L2J0	Protein capicua homolog	CIC	[R].SAMPFTASPASSTTAR.[V]	1xPhospho [S8(100)];1xTMT6plex [N-Term]	O00151 1xPhospho [S130(100)]	O00151 [123-138]	-0.0645542	1.37071	0.087918
J3KN10	Phosphatidylinositol 4-kinase alpha	PI4KA	[R].LLSVEGSTLR.[E]	1xPhospho [S3(100)];1xTMT6plex [N-Term]	O00159-3 1xPhospho [S324(100)]	O00159-3 [322-331]	-0.0390172	1.65707	0.056185
J3KNL6	Protein transport protein Sec16A	SEC16A	[R].ASALGSDGVR.[V]	1xPhospho [S6(100)];1xTMT6plex [N-Term]	O00159-3 1xPhospho [S10(100)]	O00159-3 [5-14]	-0.0301735	3.07051	0.0149582
J3KNL6	Protein transport protein Sec16A	SEC16A	[K].TTWGDGGENSPCNVVSK.[Q]	1xCarbamidomethyl [C12];1xPhospho [S10(100)];1xTMT6plex [K17];1xTMT6plex [N-Term]	O00161 1xPhospho [S110(100)]	O00161 [101-117]	-0.0272791	1.51757	0.0698725
J3KNL6	Protein transport protein Sec16A	SEC16A	[R].SPSVDSAR.[K]	1xPhospho [S1(100)];1xTMT6plex [N-Term]	O00192 1xPhospho [S343(100)]	O00192 [343-350]	-0.0329592	1.34956	0.0911315
J3KNL6	Protein transport protein Sec16A	SEC16A	[R].GASSAGEASEK.[E]	1xPhospho [S3(99.8)];1xTMT6plex [K11];1xTMT6plex [N-Term]	O00192 1xPhospho [S915(99.8)]	O00192 [913-923]	-0.0683025	1.79505	0.0455957
J3KNP4	Semaphorin-4B	SEMA4B	[R].SASPDDDLGSSNWEAADLGNEER.[K]	1xPhospho [S3(100)];1xTMT6plex [N-Term]	O00193 1xPhospho [S17(100)]	O00193 [15-37]	-0.0200406	1.33973	0.092538
J3KNQ4	Alpha-parvin	PARVA	[R].SASPDDDLGSSNWEAADLGNEER.[K]	1xDeamidated [N];1xPhospho [S3(100)];1xTMT6plex [N-Term]	O00193 1xPhospho [S17(100)]	O00193 [15-37]	-0.0317332	1.43752	0.0783288
J3KQR7	Centrosomal protein of 170 kDa protein B	CEP170B	[K].SGEVAEGEARSPSHK.[K]	1xPhospho [S11(100)];1xTMT6plex [K15];1xTMT6plex [N-Term]	O00257 1xPhospho [S291(100)]	O00257 [281-295]	-0.0235018	2.31075	0.0266219
J3KQR7	Centrosomal protein of 170 kDa protein B	CEP170B	[K].EAPSPTCPDLGAK.[S]	1xCarbamidomethyl [C7];1xPhospho [S4(100)];1xTMT6plex [K13];1xTMT6plex [N-Term]	O00257 1xPhospho [S182(100)]	O00257 [179-191]	-0.0310962	1.40793	0.0820408
J3KR72	Transcription initiation factor TFIID subunit 6	TAF6	[K].LLKEGEEPTVYSDEEEPKDESAR.[K]	1xPhospho [S12(100)];1xTMT6plex [N-Term];2xTMT6plex [K3;K18]	O00264 1xPhospho [S181(100)]	O00264 [170-192]	-0.0337343	1.86152	0.0423425
J3KR72	Transcription initiation factor TFIID subunit 6	TAF6	[K].EGEEPTVYSDEEEPKDESARK.[N]	1xPhospho [S9(99.5)];1xTMT6plex [N-Term];2xTMT6plex [K15;K21]	O00264 1xPhospho [S181(99.5)]	O00264 [173-193]	-0.023442	4.08142	0.00415385
J3KTL2	Serine/arginine-rich-splicing factor 1	SRSF1	[R].DVTNFTVGGFAPMSPR.[I]	1xDeamidated [N4];1xPhospho [S14(100)];1xTMT6plex [N-Term]	O00267 1xPhospho [S666(100)]	O00267 [653-668]	-0.0107435	1.88252	0.0408935
M0QZ12	GRAM domain-containing protein 1A	GRAMD1A	[K].ASPPGDLQNPK.[R]	1xPhospho [S2(100)];1xTMT6plex [K11];1xTMT6plex [N-Term]	O00273 1xPhospho [S315(100)]	O00273 [314-324]	-0.0142579	3.92125	0.00626087
M0R0P8	Unconventional myosin-IXb	MYO9B	[K].ASPPGDLQNPK.[R]	1xDeamidated [Q/N];1xPhospho [S2(100)];1xTMT6plex [K11];1xTMT6plex [N-Term]	O00273 1xPhospho [S315(100)]	O00273 [314-324]	0.0306568	2.34533	0.0250459
M0R0P8	Unconventional myosin-IXb	MYO9B	[R].TTPATGEQSPGAR.[S]	1xPhospho [S9(100)];1xTMT6plex [N-Term]	O00308 1xPhospho [S211(100)]	O00308 [203-215]	-0.021547	2.71754	0.018069
M0R0P8	Unconventional myosin-IXb	MYO9B	[R].TTPATGEQSPGAR.[S]	1xDeamidated [Q8];1xPhospho [S9(100)];1xTMT6plex [N-Term]	O00308 1xPhospho [S211(100)]	O00308 [203-215]	0.0216086	2.08597	0.0312943
M0R2Z9	SURP and G-patch domain-containing protein 2	SUGP2	[R].QNVDHSQEAAK.[A]	1xDeamidated [N/Q];1xPhospho [S6(100)];1xTMT6plex [K11];1xTMT6plex [N-Term]	O00391 1xPhospho [S426(100)]	O00391 [421-431]	-0.0129317	3.36603	0.0101073
O00116	Alkyldihydroxyacetonephosphate synthase, peroxisomal	AGPS	[R].QNVDHSQEAAK.[A]	1xPhospho [S6(100)];1xTMT6plex [K11];1xTMT6plex [N-Term]	O00391 1xPhospho [S426(100)]	O00391 [421-431]	0.0713315	3.13857	0.0130496
O00151	PDZ and LIM domain protein 1	PDLIM1	[K].VIYDFIEK.[T]	1xPhospho [Y3(100)];1xTMT6plex [K8];1xTMT6plex [N-Term]	O00401 1xPhospho [Y256(100)]	O00401 [254-261]	-0.0345146	1.78826	0.0457214
O00159-3	Isoform 3 of Unconventional myosin-Ic	MYO1C	[R].LEGVDGGQSPR.[A]	1xPhospho [S9(100)];1xTMT6plex [N-Term]	O00418 1xPhospho [S18(100)]	O00418 [10-20]	0.0349917	1.85304	0.0429142
O00159-3	Isoform 3 of Unconventional myosin-Ic	MYO1C	[R].KYESDEDSLGSSGR.[V]	1xTMT6plex [K1];1xTMT6plex [N-Term];2xPhospho [S4(100);S8(100)]	O00418 2xPhospho [S470(100);S474(100)]	O00418 [467-480]	0.069951	1.74162	0.0489583
O00161	Synaptosomal-associated protein 23	SNAP23	[R].YSSSGSPANSFHFK.[E]	1xTMT6plex [K14];1xTMT6plex [N-Term];2xPhospho [S/Y]	NA	O00418 [69-82]	-0.0271314	2.79183	0.0168793
O00192	Armadillo repeat protein deleted in velo-cardio-facial syndrome	ARVCF	[R].GSPEPSALPPQR.[I]	1xDeamidated [Q11];1xPhospho [S2(100)];1xTMT6plex [N-Term]	O00562 1xPhospho [S621(100)]	O00562 [620-631]	-0.01655	1.9164	0.0397657
O00192	Armadillo repeat protein deleted in velo-cardio-facial syndrome	ARVCF	[K].EELMSSDLEETAGSTSIPK.[R]	1xTMT6plex [K19];1xTMT6plex [N-Term];2xPhospho [S5(100);S6(100)]	O00567 2xPhospho [S519(100);S520(100)]	O00567 [515-533]	-0.0329238	1.58157	0.0631958
O00193	Small acidic protein	SMAP	[K].GSTLDLSDLEAEK.[L]	1xPhospho [S2(100)];1xTMT6plex [K13];1xTMT6plex [N-Term]	O00767 1xPhospho [S198(100)]	O00767 [197-209]	-0.0457051	2.34944	0.0249929
O00193	Small acidic protein	SMAP	[R].SNSVGIQDAFNDGSDSTFQK.[R]	1xDeamidated [N/Q];1xPhospho [S3(99.7)];1xTMT6plex [K20];1xTMT6plex [N-Term]	O14497 1xPhospho [S1184(99.7)]	O14497 [1182-1201]	-0.04354	1.35813	0.0892932
O00257	E3 SUMO-protein ligase CBX4	CBX4	[R].DSHLSNGLDPVAETAIR.[Q]	1xDeamidated [N6];1xPhospho [S5(100)];1xTMT6plex [N-Term]	O14523 1xPhospho [S502(100)]	O14523 [498-514]	-0.0274181	1.90554	0.0403125
O00257	E3 SUMO-protein ligase CBX4	CBX4	[R].SESVVSGLDSPAK.[T]	1xPhospho [S10(100)];1xTMT6plex [K13];1xTMT6plex [N-Term]	O14578-4 1xPhospho [S440(100)]	O14578-4 [431-443]	-0.0681762	3.52444	0.00941615
O00264	Membrane-associated progesterone receptor component 1	PGRMC1	[R].SPFEHSVEHK.[S]	1xPhospho [S1(100)];1xTMT6plex [K10];1xTMT6plex [N-Term]	O14646 1xPhospho [S1689(100)]	O14646 [1689-1698]	0.0383311	1.71	0.0518625
O00264	Membrane-associated progesterone receptor component 1	PGRMC1	[K].SSPSILAVQR.[S]	1xPhospho [S2(99.6)];1xTMT6plex [N-Term]	O14646 1xPhospho [S90(99.6)]	O14646 [89-98]	0.0453151	1.78127	0.0462573
O00267	Transcription elongation factor SPT5	SUPT5H	[K].EEASSGSESGSPK.[R]	1xPhospho [S];1xTMT6plex [K13];1xTMT6plex [N-Term]	NA	O14647 [126-138]	-0.0260536	2.08604	0.0313201
O00273	DNA fragmentation factor subunit alpha	DFFA	[K].FPSPHPSPAK.[L]	1xTMT6plex [K10];1xTMT6plex [N-Term];2xPhospho [S3(100);S7(100)]	O14681 2xPhospho [S326(100);S330(100)]	O14681 [324-333]	-0.0352211	1.62446	0.0588529
O00273	DNA fragmentation factor subunit alpha	DFFA	[K].FPSPHPSPAK.[L]	1xPhospho [S7(100)];1xTMT6plex [K10];1xTMT6plex [N-Term]	O14681 1xPhospho [S330(100)]	O14681 [324-333]	-0.0399152	4.04173	0.0062963
O00308	NEDD4-like E3 ubiquitin-protein ligase WWP2	WWP2	[R].NLTMSPLHK.[R]	1xPhospho [T/S];1xTMT6plex [K9];1xTMT6plex [N-Term]	NA	O14686-3 [1602-1610]	-0.0606375	1.30354	0.0978136
O00308	NEDD4-like E3 ubiquitin-protein ligase WWP2	WWP2	[K].ASEPLLSPPPFGESR.[K]	1xPhospho [S7(100)];1xTMT6plex [N-Term]	O14686-3 1xPhospho [S2277(100)]	O14686-3 [2271-2285]	-0.0615413	3.65888	0.006176
O00391	Sulfhydryl oxidase 1	QSOX1	[K].GDDGPDIADEESRGLEGK.[A]	1xPhospho [S12(100)];1xTMT6plex [K18];1xTMT6plex [N-Term]	O14686-3 1xPhospho [S1837(100)]	O14686-3 [1826-1843]	-0.0857054	1.60359	0.0610136
O00391	Sulfhydryl oxidase 1	QSOX1	[R].SASSDTSEELNSQDSPPK.[Q]	1xDeamidated [N/Q];1xTMT6plex [K18];1xTMT6plex [N-Term];2xPhospho [S15(100);S/T]	O14745 2xPhospho [S302(100);S/T]	O14745 [288-305]	-0.0916198	1.95461	0.0371587
O00401	Neural Wiskott-Aldrich syndrome protein	WASL	[R].EALAEAALESPRPALVR.[S]	1xPhospho [S10(100)];1xTMT6plex [N-Term]	O14745 1xPhospho [S280(100)]	O14745 [271-287]	-0.101409	2.00313	0.0348051
O00418	Eukaryotic elongation factor 2 kinase	EEF2K	[R].RISEMEEELK.[M]	1xPhospho [S3(100)];1xTMT6plex [K10];1xTMT6plex [N-Term]	O14974 1xPhospho [S995(100)]	O14974 [993-1002]	-0.0426895	1.88816	0.0408279
O00418	Eukaryotic elongation factor 2 kinase	EEF2K	[K].KSPLIESTANMDNNQSQK.[T]	1xDeamidated [N];1xOxidation [M11];1xPhospho [S2(100)];1xTMT6plex [N-Term];2xTMT6plex [K1;K18]	O14974 1xPhospho [S299(100)]	O14974 [298-315]	-0.0298637	1.48924	0.0726048
O00418	Eukaryotic elongation factor 2 kinase	EEF2K	[K].KETQTDSISR.[Y]	1xPhospho [S7(100)];1xTMT6plex [K1];1xTMT6plex [N-Term]	O14974 1xPhospho [S886(100)]	O14974 [880-889]	-0.112603	1.31821	0.0958683
O00562	Membrane-associated phosphatidylinositol transfer protein 1	PITPNM1	[K].KSPLIESTANMDNNQSQK.[T]	1xOxidation [M11];1xPhospho [S2(100)];1xTMT6plex [N-Term];2xTMT6plex [K1;K18]	O14974 1xPhospho [S299(100)]	O14974 [298-315]	0.0106373	4.32474	0.00696774
O00567	Nucleolar protein 56	NOP56	[K].KSPLIESTANMDNNQSQK.[T]	1xDeamidated [N/Q];1xPhospho [S2(100)];1xTMT6plex [N-Term];2xTMT6plex [K1;K18]	O14974 1xPhospho [S299(100)]	O14974 [298-315]	0.0156868	3.06358	0.0147215
O00767	Acyl-CoA desaturase	SCD	[K].KSPLIESTANMDNNQSQK.[T]	1xPhospho [S2(100)];1xTMT6plex [N-Term];2xTMT6plex [K1;K18]	O14974 1xPhospho [S299(100)]	O14974 [298-315]	0.0538002	3.5818	0.00713287
O14497	AT-rich interactive domain-containing protein 1A	ARID1A	[R].SRDAVETNEK.[S]	1xPhospho [S1(100)];1xTMT6plex [K10];1xTMT6plex [N-Term]	O14981 1xPhospho [S224(100)]	O14981 [224-233]	-0.0197489	2.30373	0.0266696
O14523	C2 domain-containing protein 2-like	C2CD2L	[K].SRDSLAPGPEPQDEDQK.[D]	1xPhospho [S4(100)];1xTMT6plex [K17];1xTMT6plex [N-Term]	O15013 1xPhospho [S1232(100)]	O15013 [1229-1245]	-0.04588	1.76195	0.0471294
O14578-4	Isoform 4 of Citron Rho-interacting kinase	CIT	[K].APSLTDLVK.[S]	1xPhospho [S3(100)];1xTMT6plex [K9];1xTMT6plex [N-Term]	O15014 1xPhospho [S1055(100)]	O15014 [1053-1061]	-0.0407773	1.95652	0.0371205
O14646	Chromodomain-helicase-DNA-binding protein 1	CHD1	[R].TNSMGSATGPLPGTK.[V]	1xOxidation [M4];1xPhospho [S3(99.5)];1xTMT6plex [K15];1xTMT6plex [N-Term]	O15014 1xPhospho [S467(99.5)]	O15014 [465-479]	-0.0736765	1.70704	0.0524774
O14646	Chromodomain-helicase-DNA-binding protein 1	CHD1	[R].LVEPHSPSPSSK.[F]	1xPhospho [S6(100)];1xTMT6plex [K12];1xTMT6plex [N-Term]	O15014 1xPhospho [S576(100)]	O15014 [571-582]	-0.0917961	2.17053	0.0299051
O14647	Chromodomain-helicase-DNA-binding protein 2	CHD2	[R].TNSMGSATGPLPGTK.[V]	1xPhospho [S3(100)];1xTMT6plex [K15];1xTMT6plex [N-Term]	O15014 1xPhospho [S467(100)]	O15014 [465-479]	0.0165489	1.51103	0.0705215
O14681	Etoposide-induced protein 2.4 homolog	EI24	[K].ELESPLTPGK.[V]	1xPhospho [T7(100)];1xTMT6plex [K10];1xTMT6plex [N-Term]	O15014 1xPhospho [T746(100)]	O15014 [740-749]	-0.0507914	2.00441	0.0348839
O14681	Etoposide-induced protein 2.4 homolog	EI24	[R].SPSPLLGHSLGNSK.[I]	1xPhospho [S];1xTMT6plex [K14];1xTMT6plex [N-Term]	NA	O15021 [1398-1411]	-0.0492735	2.34813	0.0251943
O14686-3	Isoform 3 of Histone-lysine N-methyltransferase 2D	KMT2D	[K].QFTQSPETEASADSFPDTK.[V]	1xPhospho [S5(100)];1xTMT6plex [K19];1xTMT6plex [N-Term]	O15061 1xPhospho [S653(100)]	O15061 [649-667]	-0.0593026	3.3581	0.00986667
O14686-3	Isoform 3 of Histone-lysine N-methyltransferase 2D	KMT2D	[R].TFSPTYGLLR.[N]	1xPhospho [S3(99.6)];1xTMT6plex [N-Term]	O15061 1xPhospho [S429(99.6)]	O15061 [427-436]	-0.0320739	2.23701	0.027902
O14686-3	Isoform 3 of Histone-lysine N-methyltransferase 2D	KMT2D	[R].AHTGDGAKPDSPQK.[E]	1xPhospho [S11(100)];1xTMT6plex [N-Term];2xTMT6plex [K8;K14]	O15069 1xPhospho [S1068(100)]	O15069 [1058-1071]	-0.0487415	1.89627	0.0406156
O14745	Na(+)/H(+) exchange regulatory cofactor NHE-RF1	SLC9A3R1	[K].TVSFEALPIMR.[N]	1xOxidation [M10];1xPhospho [S3(100)];1xTMT6plex [N-Term]	O15084-1 1xPhospho [S1044(100)]	O15084-1 [1042-1052]	-0.0466733	1.70541	0.0526515
O14745	Na(+)/H(+) exchange regulatory cofactor NHE-RF1	SLC9A3R1	[R].TRNSGIWESPELDR.[N]	1xDeamidated [N3];1xPhospho [S4(100)];1xTMT6plex [N-Term]	O15085-2 1xPhospho [S1335(100)]	O15085-2 [1332-1345]	-0.0185288	1.81856	0.0445631
O14974	Protein phosphatase 1 regulatory subunit 12A	PPP1R12A	[R].SPDSGHVAK.[M]	1xPhospho [S1(100)];1xTMT6plex [K9];1xTMT6plex [N-Term]	O15169 1xPhospho [S493(100)]	O15169 [493-501]	0.01552	2.15938	0.0299634
O14974	Protein phosphatase 1 regulatory subunit 12A	PPP1R12A	[R].LLKPGEEPSEYTDEEDTK.[D]	1xPhospho [T12(100)];1xTMT6plex [N-Term];2xTMT6plex [K3;K18]	O15173-2 1xPhospho [T235(100)]	O15173-2 [224-241]	-0.0335138	1.54896	0.0656883
O14974	Protein phosphatase 1 regulatory subunit 12A	PPP1R12A	[K].ASQCNVSLK.[K]	1xCarbamidomethyl [C4];1xPhospho [S7(100)];1xTMT6plex [K9];1xTMT6plex [N-Term]	O15194 1xPhospho [S33(100)]	O15194 [27-35]	0.0315191	1.64	0.0577521
O14974	Protein phosphatase 1 regulatory subunit 12A	PPP1R12A	[K].LQSPLEPHSK.[K]	1xPhospho [S3(100)];1xTMT6plex [K10];1xTMT6plex [N-Term]	O15211 1xPhospho [S409(100)]	O15211 [407-416]	0.039381	1.76874	0.0469359
O14974	Protein phosphatase 1 regulatory subunit 12A	PPP1R12A	[R].TANAGPPRPSSSGYK.[M]	1xPhospho [S11(99.3)];1xTMT6plex [K15];1xTMT6plex [N-Term]	O15231-3 1xPhospho [S131(99.3)]	O15231-3 [121-135]	0.0354794	1.34472	0.0920362
O14974	Protein phosphatase 1 regulatory subunit 12A	PPP1R12A	[R].DPSPEADAPVLGSPEK.[E]	1xPhospho [S3(100)];1xTMT6plex [K16];1xTMT6plex [N-Term]	O15234 1xPhospho [S363(100)]	O15234 [361-376]	0.0308459	1.44645	0.0771044
O14981	TATA-binding protein-associated factor 172	BTAF1	[K].SEANDAVNSSTK.[E]	1xPhospho [S9(100)];1xTMT6plex [K12];1xTMT6plex [N-Term]	O15234 1xPhospho [S125(100)]	O15234 [117-128]	0.0843448	1.37012	0.0879845
O15013	Rho guanine nucleotide exchange factor 10	ARHGEF10	[K].SEANDAVNSSTKEEK.[G]	1xPhospho [S9(99.7)];1xTMT6plex [N-Term];2xTMT6plex [K12;K15]	O15234 1xPhospho [S125(99.7)]	O15234 [117-131]	0.0512975	2.11061	0.0309317
O15014	Zinc finger protein 609	ZNF609	[K].ASVSGPNSPSETRR.[E]	1xPhospho [S8(100)];1xTMT6plex [N-Term]	O15344 1xPhospho [S96(100)]	O15344 [89-102]	-0.0522191	2.50561	0.0226336
O15014	Zinc finger protein 609	ZNF609	[K].VFDQQSSPMVTR.[L]	1xPhospho [S7(99.7)];1xTMT6plex [N-Term]	O15357 1xPhospho [S241(99.7)]	O15357 [235-246]	-0.0884524	2.09496	0.031047
O15014	Zinc finger protein 609	ZNF609	[R].VSGSFPEDSSK.[E]	1xPhospho [S2(100)];1xTMT6plex [K11];1xTMT6plex [N-Term]	O15400 1xPhospho [S129(100)]	O15400 [128-138]	-0.0505391	2.70917	0.0181328
O15014	Zinc finger protein 609	ZNF609	[R].ASSRVSGSFPEDSSK.[E]	1xPhospho [S6(99.3)];1xTMT6plex [K15];1xTMT6plex [N-Term]	O15400 1xPhospho [S129(99.3)]	O15400 [124-138]	-0.0479936	1.58858	0.0629432
O15014	Zinc finger protein 609	ZNF609	[K].AEPEKNGEVVHTPETSV.[-]	1xDeamidated [N6];1xPhospho [S16(99.6)];1xTMT6plex [K5];1xTMT6plex [N-Term]	O15427 1xPhospho [S464(99.6)]	O15427 [449-465]	-0.0500389	1.65418	0.0566048
O15021	Microtubule-associated serine/threonine-protein kinase 4	MAST4	[K].KDNEESEQPPVPGTPTLR.[N]	1xDeamidated [N/Q];1xPhospho [T14(100)];1xTMT6plex [K1];1xTMT6plex [N-Term]	O15439 1xPhospho [T646(100)]	O15439 [633-650]	-0.0699272	2.37913	0.0244752
O15021;Q6P0Q8	Microtubule-associated serine/threonine-protein kinase 4	MAST4	[K].KDNEESEQPPVPGTPTLR.[N]	1xPhospho [T14(100)];1xTMT6plex [K1];1xTMT6plex [N-Term]	O15439 1xPhospho [T646(100)]	O15439 [633-650]	-0.107884	1.56652	0.0642329
O15061	Synemin	SYNM	[K].IPTDTSTPPR.[Q]	1xPhospho [T7(100)];1xTMT6plex [N-Term]	O15516 1xPhospho [T461(100)]	O15516 [455-464]	-0.0440262	1.32259	0.0953255
O15061	Synemin	SYNM	[R].ANSFVGTAQYVSPELLTEK.[S]	1xDeamidated [N/Q];1xPhospho [S3(100)];1xTMT6plex [K19];1xTMT6plex [N-Term]	O15530 1xPhospho [S241(100)]	O15530 [239-257]	0.0177616	1.36333	0.0888509
O15069	NAC-alpha domain-containing protein 1	NACAD	[R].ANSFVGTAQYVSPELLTEK.[S]	1xPhospho [S3(100)];1xTMT6plex [K19];1xTMT6plex [N-Term]	O15530 1xPhospho [S241(100)]	O15530 [239-257]	-0.0533387	1.83049	0.0441042
O15084-1	Isoform 3 of Serine/threonine-protein phosphatase 6 regulatory ankyrin repeat subunit A	ANKRD28	[K].TGSPGSPGAGGVQSTAK.[K]	1xPhospho [S6(99.3)];1xTMT6plex [K17];1xTMT6plex [N-Term]	O43237 1xPhospho [S446(99.3)]	O43237 [441-457]	-0.0677599	2.88215	0.01677
O15085-2	Isoform 2 of Rho guanine nucleotide exchange factor 11	ARHGEF11	[R].RGSLCATCGLPVTGR.[C]	1xPhospho [S3(100)];1xTMT6plex [N-Term];2xCarbamidomethyl [C5;C8]	O43294 1xPhospho [S403(100)]	O43294 [401-415]	-0.0394341	1.44854	0.0766614
O15169	Axin-1	AXIN1	[K].RPSLPSSPSPGLPK.[A]	1xTMT6plex [K14];1xTMT6plex [N-Term];2xPhospho [S3(100);S]	O43294 2xPhospho [S137(100);S]	O43294 [135-148]	-0.0553983	1.53577	0.0671946
O15173-2	Isoform 2 of Membrane-associated progesterone receptor component 2	PGRMC2	[R].SPDTLAPVASER.[L]	1xPhospho [S1(100)];1xTMT6plex [N-Term]	O43310-2 1xPhospho [S299(100)]	O43310-2 [299-310]	0.0179754	1.39262	0.084818
O15194	CTD small phosphatase-like protein	CTDSPL	[R].SQEIEELER.[F]	1xPhospho [S1(100)];1xTMT6plex [N-Term]	O43310-2 1xPhospho [S18(100)]	O43310-2 [18-26]	-0.0671562	2.22668	0.028444
O15211	Ral guanine nucleotide dissociation stimulator-like 2	RGL2	[R].SIQDLTVTGTEPGQVSSR.[S]	1xDeamidated [Q];1xPhospho [S1(100)];1xTMT6plex [N-Term]	O43318 1xPhospho [S439(100)]	O43318 [439-456]	-0.032078	2.39176	0.024348
O15231-3	Isoform 3 of Zinc finger protein 185	ZNF185	[R].ITPLSLQTQGSSHETLNIVEEK.[K]	1xPhospho [S/T];1xTMT6plex [K22];1xTMT6plex [N-Term]	NA	O43491 [672-693]	-0.02957	1.70051	0.0532679
O15234	Protein CASC3	CASC3	[R].GLSPAQADSQFLENAK.[R]	1xPhospho [S3(100)];1xTMT6plex [K16];1xTMT6plex [N-Term]	O43491 1xPhospho [S386(100)]	O43491 [384-399]	-0.0372533	1.85588	0.0425774
O15234	Protein CASC3	CASC3	[R].LVSPEQPPK.[A]	1xDeamidated [Q6];1xPhospho [S3(100)];1xTMT6plex [K9];1xTMT6plex [N-Term]	O43491 1xPhospho [S499(100)]	O43491 [497-505]	0.027181	1.3762	0.0874232
O15234	Protein CASC3	CASC3	[K].MSGSASSENR.[E]	1xPhospho [S6(99.7)];1xTMT6plex [N-Term]	O43493 1xPhospho [S351(99.7)]	O43493 [346-355]	0.0296908	1.64201	0.0576365
O15344	E3 ubiquitin-protein ligase Midline-1	MID1	[K].TESGEETDLISPPQEEVK.[S]	1xPhospho [S3(99.8)];1xTMT6plex [K18];1xTMT6plex [N-Term]	O43493 1xPhospho [S298(99.8)]	O43493 [296-313]	-0.0345163	3.84686	0.00526829
O15357	Phosphatidylinositol 3,4,5-trisphosphate 5-phosphatase 2	INPPL1	[K].MSGSASSENREGTLSDSTGSEK.[D]	1xPhospho [S6(100)];1xTMT6plex [K22];1xTMT6plex [N-Term]	O43493 1xPhospho [S351(100)]	O43493 [346-367]	-0.0380492	1.86465	0.0421531
O15400	Syntaxin-7	STX7	[K].TESGEETDLISPPQEEVK.[S]	1xDeamidated [Q14];1xPhospho [S3(99.8)];1xTMT6plex [K18];1xTMT6plex [N-Term]	O43493 1xPhospho [S298(99.8)]	O43493 [296-313]	-0.0155373	2.38401	0.0243995
O15400	Syntaxin-7	STX7	[R].DYNIANTV.[-]	1xPhospho [T7(100)];1xTMT6plex [N-Term]	O43567 1xPhospho [T380(100)]	O43567 [374-381]	-0.0320618	2.13006	0.030228
O15427	Monocarboxylate transporter 4	SLC16A3	[K].LTVENSPK.[Q]	1xPhospho [S6(100)];1xTMT6plex [K8];1xTMT6plex [N-Term]	O43583 1xPhospho [S73(100)]	O43583 [68-75]	0.00978128	2.72909	0.0180392
O15439	Multidrug resistance-associated protein 4	ABCC4	[K].SFSTALYGESDL.[-]	1xPhospho [S10(100)];1xTMT6plex [N-Term]	O43707 1xPhospho [S909(100)]	O43707 [900-911]	-0.0378885	1.93986	0.0376987
O15439	Multidrug resistance-associated protein 4	ABCC4	[R].ETTDTDTADQVIASFK.[V]	1xDeamidated [Q10];1xPhospho [T/S];1xTMT6plex [K16];1xTMT6plex [N-Term]	NA	O43707 [838-853]	-0.0203857	1.34679	0.0914044
O15516	Circadian locomoter output cycles protein kaput	CLOCK	[R].GSEEDSPK.[K]	1xPhospho [S6(100)];1xTMT6plex [K8];1xTMT6plex [N-Term]	O43719 1xPhospho [S498(100)]	O43719 [493-500]	-0.0638055	3.04259	0.0144472
O15530	3-phosphoinositide-dependent protein kinase 1	PDPK1	[R].GFEGSCSQK.[E]	1xCarbamidomethyl [C6];1xPhospho [S7(100)];1xTMT6plex [K9];1xTMT6plex [N-Term]	O43719 1xPhospho [S481(100)]	O43719 [475-483]	0.0287727	2.35509	0.0250539
O15530	3-phosphoinositide-dependent protein kinase 1	PDPK1	[K].EMPQDLRSPAR.[T]	1xPhospho [S8(100)];1xTMT6plex [N-Term]	O43765 1xPhospho [S77(100)]	O43765 [70-80]	0.023545	1.48663	0.0730345
O43237	Cytoplasmic dynein 1 light intermediate chain 2	DYNC1LI2	[R].TPSASNDDQQE.[-]	1xPhospho [S3(99.8)];1xTMT6plex [N-Term]	O43765 1xPhospho [S305(99.8)]	O43765 [303-313]	-0.0948346	2.14968	0.0298071
O43294	Transforming growth factor beta-1-induced transcript 1 protein	TGFB1I1	[K].EMPQDLRSPAR.[T]	1xDeamidated [Q4];1xPhospho [S8(100)];1xTMT6plex [N-Term]	O43765 1xPhospho [S77(100)]	O43765 [70-80]	-0.0172445	1.31073	0.0965025
O43294	Transforming growth factor beta-1-induced transcript 1 protein	TGFB1I1	[R].VDSEGDFSENDDAAGDFR.[S]	1xPhospho [S8(100)];1xTMT6plex [N-Term]	O43823 1xPhospho [S328(100)]	O43823 [321-338]	-0.0185916	1.41977	0.0803225
O43310-2	Isoform 2 of CBP80/20-dependent translation initiation factor	CTIF	[K].VHNDAQSFDYDHDAFLGAEEAK.[T]	1xTMT6plex [K22];1xTMT6plex [N-Term];2xPhospho [S7(100);Y10(100)]	O43852-3 2xPhospho [S52(100);Y55(100)]	O43852-3 [46-67]	-0.0227802	1.92547	0.0387134
O43310-2	Isoform 2 of CBP80/20-dependent translation initiation factor	CTIF	[K].VHNDAQSFDYDHDAFLGAEEAK.[T]	1xPhospho [S/Y];1xTMT6plex [K22];1xTMT6plex [N-Term]	NA	O43852-3 [46-67]	-0.0296721	2.9011	0.0161934
O43318	Mitogen-activated protein kinase kinase kinase 7	MAP3K7	[R].MPSARPPSPPLSSWER.[V]	1xPhospho [S8(100)];1xTMT6plex [N-Term]	O43896 1xPhospho [S915(100)]	O43896 [908-923]	0.0181356	1.41079	0.0817521
O43491	Band 4.1-like protein 2	EPB41L2	[K].SSSPLPTVQLHPQSPTAGK.[K]	1xPhospho [S14(100)];1xTMT6plex [K19];1xTMT6plex [N-Term]	O60245-2 1xPhospho [S1011(100)]	O60245-2 [998-1016]	-0.0197261	2.49903	0.0226493
O43491	Band 4.1-like protein 2	EPB41L2	[R].SVNGGPGSPDLAR.[H]	1xDeamidated [N3];1xPhospho [S8(100)];1xTMT6plex [N-Term]	O60245-2 1xPhospho [S989(100)]	O60245-2 [982-994]	-0.0164365	2.37804	0.0244148
O43491	Band 4.1-like protein 2	EPB41L2	[K].LSDSPSMGR.[Y]	1xPhospho [S4(100)];1xTMT6plex [N-Term]	O60245-2 1xPhospho [S974(100)]	O60245-2 [971-979]	-0.029117	2.77671	0.017155
O43493	Trans-Golgi network integral membrane protein 2	TGOLN2	[K].SSSPALIETK.[E-]	1xPhospho [S3(100)];1xTMT6plex [K10];1xTMT6plex [N-Term]	O60266 1xPhospho [S525(100)]	O60266 [523-532]	-0.0502186	2.9769	0.0155657
O43493	Trans-Golgi network integral membrane protein 2	TGOLN2	[R].GQGDSSEEAPK.[Q]	1xPhospho [S6(99.7)];1xTMT6plex [K11];1xTMT6plex [N-Term]	O60279 1xPhospho [S241(99.7)]	O60279 [236-246]	-0.0302455	1.45859	0.0762341
O43493	Trans-Golgi network integral membrane protein 2	TGOLN2	[R].TEADEDRGQGDSSEEAPK.[Q]	1xPhospho [S12(100)];1xTMT6plex [K18];1xTMT6plex [N-Term]	O60279 1xPhospho [S240(100)]	O60279 [229-246]	-0.046745	2.81211	0.0170531
O43493	Trans-Golgi network integral membrane protein 2	TGOLN2	[R].EHSNPSPSQDTDGTK.[A]	1xPhospho [S6(100)];1xTMT6plex [K15];1xTMT6plex [N-Term]	O60292 1xPhospho [S100(100)]	O60292 [95-109]	-0.0213219	1.30178	0.0977829
O43567	E3 ubiquitin-protein ligase RNF13	RNF13	[R].EVSPAPAVAGQSK.[G]	1xPhospho [S3(100)];1xTMT6plex [K13];1xTMT6plex [N-Term]	O60292 1xPhospho [S1364(100)]	O60292 [1362-1374]	-0.057306	1.31272	0.0964414
O43583	Density-regulated protein	DENR	[R].REVSPAPAVAGQSK.[G]	1xPhospho [S4(100)];1xTMT6plex [K14];1xTMT6plex [N-Term]	O60292 1xPhospho [S1364(100)]	O60292 [1361-1374]	-0.0737663	1.49506	0.0724311
O43707	Alpha-actinin-4	ACTN4	[R].KPISDNSFSSDEEQSTGPIK.[Y]	1xPhospho [S9(99.4)];1xTMT6plex [N-Term];2xTMT6plex [K1;K20]	O60293 1xPhospho [S1303(99.4)]	O60293 [1295-1314]	0.0251268	1.66521	0.0561041
O43707	Alpha-actinin-4	ACTN4	[R].LDSSPVSSPR.[K]	1xPhospho [S4(100)];1xTMT6plex [N-Term]	O60293 1xPhospho [S949(100)]	O60293 [946-955]	0.0181777	2.1966	0.029486
O43719	HIV Tat-specific factor 1	HTATSF1	[R].SESTDSLGGLSPSEVTAIQCK.[N]	1xCarbamidomethyl [C20];1xPhospho [S11(100)];1xTMT6plex [K21];1xTMT6plex [N-Term]	O60318 1xPhospho [S430(100)]	O60318 [420-440]	-0.0300024	2.47125	0.0228873
O43719	HIV Tat-specific factor 1	HTATSF1	[R].AIDSPGGAVR.[E]	1xPhospho [S4(100)];1xTMT6plex [N-Term]	O60346 1xPhospho [S425(100)]	O60346 [422-431]	-0.0331883	3.09688	0.0138267
O43765	Small glutamine-rich tetratricopeptide repeat-containing protein alpha	SGTA	[R].LSGEQVDGK.[G]	1xPhospho [S2(100)];1xTMT6plex [K9];1xTMT6plex [N-Term]	O60353 1xPhospho [S629(100)]	O60353 [628-636]	-0.0200283	3.43691	0.00888398
O43765	Small glutamine-rich tetratricopeptide repeat-containing protein alpha	SGTA	[R].SSPVHIIATSK.[S]	1xPhospho [S/T];1xTMT6plex [K11];1xTMT6plex [N-Term]	NA	O60381 [134-144]	-0.0208852	1.35418	0.0905479
O43765	Small glutamine-rich tetratricopeptide repeat-containing protein alpha	SGTA	[K].VRLSPEPWTPETGLVTDAFK.[L]	1xPhospho [S4(100)];1xTMT6plex [K20];1xTMT6plex [N-Term]	O60488 1xPhospho [S674(100)]	O60488 [671-690]	-0.0231815	3.41368	0.00902083
O43823	A-kinase anchor protein 8	AKAP8	[K].DAHLSPK.[R]	1xPhospho [S5(100)];1xTMT6plex [K7];1xTMT6plex [N-Term]	O60503 1xPhospho [S1307(100)]	O60503 [1303-1309]	-0.0235062	1.93841	0.0379119
O43852-3	Isoform 3 of Calumenin	CALU	[R].DPSASNGGGSPAR.[R]	1xDeamidated [N6];1xPhospho [S10(100)];1xTMT6plex [N-Term]	O60504 1xPhospho [S373(100)]	O60504 [364-376]	0.0596797	1.58681	0.0629438
O43852-3	Isoform 3 of Calumenin	CALU	[R].LCDDGPQLPTSPR.[L]	1xCarbamidomethyl [C2];1xDeamidated [Q7];1xPhospho [S11(100)];1xTMT6plex [N-Term]	O60504 1xPhospho [S530(100)]	O60504 [520-532]	0.117473	2.08907	0.0312066
O43896	Kinesin-like protein KIF1C	KIF1C	[R].SPVGLSSDGISSSSSSSR.[K]	1xPhospho [S1(100)];1xTMT6plex [N-Term]	O60583 1xPhospho [S601(100)]	O60583 [601-618]	-0.0232702	1.76456	0.0468978
O60245-2	Isoform B of Protocadherin-7	PCDH7	[R].SPDELPSAGGDGGK.[S]	1xPhospho [S1(100)];1xTMT6plex [K14];1xTMT6plex [N-Term]	O60610 1xPhospho [S22(100)]	O60610 [22-35]	-0.178589	1.46125	0.075596
O60245-2	Isoform B of Protocadherin-7	PCDH7	[R].LGSLSER.[L]	1xPhospho [S3(100)];1xTMT6plex [N-Term]	O60664 1xPhospho [S241(100)]	O60664 [239-245]	-0.0700664	2.64662	0.0189983
O60245-2	Isoform B of Protocadherin-7	PCDH7	[R].AGLQSLEASGR.[L]	1xPhospho [S5(100)];1xTMT6plex [N-Term]	O60784 1xPhospho [S355(100)]	O60784 [351-361]	-0.0971165	1.60306	0.0611378
O60266	Adenylate cyclase type 3	ADCY3	[K].RESESESDETPPAAPQLIK.[K]	1xDeamidated [Q16];1xTMT6plex [K19];1xTMT6plex [N-Term];2xPhospho [S3(100);S5(100)]	O60832 2xPhospho [S451(100);S453(100)]	O60832 [449-467]	-0.110605	1.3837	0.0864329
O60271;A0A087X2D8	C-Jun-amino-terminal kinase-interacting protein 4	SPAG9	[K].STGDSQNLGSSSPSKK.[Q]	1xPhospho [S12(99.5)];1xTMT6plex [N-Term];2xTMT6plex [K15;K16]	O60861 1xPhospho [S163(99.5)]	O60861 [152-167]	-0.0438065	2.27959	0.0272936
O60271;A0A087X2D8	C-Jun-amino-terminal kinase-interacting protein 4	SPAG9	[K].MPDEPEEPVVAVSSPAVPPPTK.[V]	1xPhospho [S/T];1xTMT6plex [K22];1xTMT6plex [N-Term]	NA	O60885 [457-478]	-0.0584954	2.15362	0.0299101
O60271;A0A087X2D8	C-Jun-amino-terminal kinase-interacting protein 4	SPAG9	[R].VLDSPSRLDEEHR.[L]	1xPhospho [S4(100)];1xTMT6plex [N-Term]	O60941 1xPhospho [S394(100)]	O60941 [391-403]	-0.0754475	2.18885	0.0293562
O60271;A0A087X2D8	C-Jun-amino-terminal kinase-interacting protein 4	SPAG9	[K].QASVTYQKPDK.[Q]	1xPhospho [S3(100)];1xTMT6plex [N-Term];2xTMT6plex [K8;K11]	O75056 1xPhospho [S428(100)]	O75056 [426-436]	-0.0383393	2.03055	0.0340563
O60279	Sushi domain-containing protein 5	SUSD5	[K].AGTPVSELTK.[Q]	1xPhospho [T3(100)];1xTMT6plex [K10];1xTMT6plex [N-Term]	O75113 1xPhospho [T242(100)]	O75113 [240-249]	-0.0503375	1.8071	0.0451656
O60279	Sushi domain-containing protein 5	SUSD5	[R].RPSASSPNNNTAAK.[G]	1xDeamidated [N];1xPhospho [S5(99.3)];1xTMT6plex [K14];1xTMT6plex [N-Term]	O75151 1xPhospho [S1058(99.3)]	O75151 [1054-1067]	-0.0473734	1.7049	0.0527202
O60292	Signal-induced proliferation-associated 1-like protein 3	SIPA1L3	[K].FSAGGDSDPPLK.[R]	1xPhospho [S2(100)];1xTMT6plex [K12];1xTMT6plex [N-Term]	O75152 1xPhospho [S290(100)]	O75152 [289-300]	-0.0355054	1.37111	0.087904
O60292	Signal-induced proliferation-associated 1-like protein 3	SIPA1L3	[K].LSVQSNPSPQLR.[S]	1xPhospho [S8(100)];1xTMT6plex [N-Term]	O75152 1xPhospho [S132(100)]	O75152 [125-136]	-0.047142	1.49268	0.0725724
O60292	Signal-induced proliferation-associated 1-like protein 3	SIPA1L3	[K].TVLPTVPESPEEEVK.[A]	1xPhospho [S9(100)];1xTMT6plex [K15];1xTMT6plex [N-Term]	O75152 1xPhospho [S108(100)]	O75152 [100-114]	-0.0367297	1.48677	0.073044
O60293	Zinc finger C3H1 domain-containing protein	ZFC3H1	[R].STDSEVSQSPAK.[N]	1xPhospho [S9(100)];1xTMT6plex [K12];1xTMT6plex [N-Term]	O75175 1xPhospho [S299(100)]	O75175 [291-302]	-0.018566	2.93415	0.0161794
O60293	Zinc finger C3H1 domain-containing protein	ZFC3H1	[K].LTVASPK.[R]	1xPhospho [S5(100)];1xTMT6plex [K7];1xTMT6plex [N-Term]	O75179 1xPhospho [S1709(100)]	O75179 [1705-1711]	-0.0466729	2.06675	0.03219
O60318	Germinal-center associated nuclear protein	MCM3AP	[K].ITDLQNQLK.[Q]	1xDeamidated [Q5];1xPhospho [T2(100)];1xTMT6plex [K9];1xTMT6plex [N-Term]	O75330-3 1xPhospho [T539(100)]	O75330-3 [538-546]	-0.0195165	1.84466	0.0434707
O60346	PH domain leucine-rich repeat-containing protein phosphatase 1	PHLPP1	[K].LEAIITPPPAK.[K]	1xPhospho [T6(100)];1xTMT6plex [K11];1xTMT6plex [N-Term]	O75367 1xPhospho [T129(100)]	O75367 [124-134]	-0.0976925	3.57066	0.00772973
O60353	Frizzled-6	FZD6	[K].LDVTILSPSR.[K]	1xPhospho [S7(100)];1xTMT6plex [N-Term]	O75369-8 1xPhospho [S983(100)]	O75369-8 [977-986]	-0.0626316	3.57166	0.00778231
O60381	HMG box-containing protein 1	HBP1	[R].APSVATVGSICDLNLK.[I]	1xCarbamidomethyl [C11];1xDeamidated [N14];1xPhospho [S3(100)];1xTMT6plex [K16];1xTMT6plex [N-Term]	O75369-8 1xPhospho [S2138(100)]	O75369-8 [2136-2151]	-0.0415932	1.90367	0.0405084
O60488	Long-chain-fatty-acid--CoA ligase 4	ACSL4	[R].APSVATVGSICDLNLK.[I]	1xCarbamidomethyl [C11];1xPhospho [S3(100)];1xTMT6plex [K16];1xTMT6plex [N-Term]	O75369-8 1xPhospho [S2138(100)]	O75369-8 [2136-2151]	-0.0698303	2.14939	0.0297806
O60488;O95573	Long-chain-fatty-acid--CoA ligase 4	ACSL4	[R].VSPENLVDK.[S]	1xPhospho [S2(100)];1xTMT6plex [K9];1xTMT6plex [N-Term]	O75376 1xPhospho [S2120(100)]	O75376 [2119-2127]	-0.0448607	1.92403	0.0387454
O60503	Adenylate cyclase type 9	ADCY9	[K].AQLSPGIYDDTSAR.[R]	1xPhospho [S4(100)];1xTMT6plex [N-Term]	O75376 1xPhospho [S1472(100)]	O75376 [1469-1482]	-0.0866617	2.13066	0.0302544
O60504	Vinexin	SORBS3	[K].ADSVDVEVR.[V]	1xPhospho [S3(100)];1xTMT6plex [N-Term]	O75376 1xPhospho [S821(100)]	O75376 [819-827]	-0.0265395	2.25338	0.0275607
O60504	Vinexin	SORBS3	[R].SPGSISYLPSFFTK.[L]	1xPhospho [S1(100)];1xTMT6plex [K14];1xTMT6plex [N-Term]	O75376 1xPhospho [S2184(100)]	O75376 [2184-2197]	-0.0279112	2.1737	0.0295522
O60583	Cyclin-T2	CCNT2	[R].EPAPLLSAQYETLSDSDD.[-]	1xPhospho [S/T/Y];1xTMT6plex [N-Term]	NA	O75376 [2423-2440]	0.0424921	2.52156	0.0221753
O60610	Protein diaphanous homolog 1	DIAPH1	[R].YETPSDAIEVISPASSPAPPQEK.[L]	1xTMT6plex [K23];1xTMT6plex [N-Term];2xPhospho [S12(100);S/Y/T]	O75376 2xPhospho [S1977(100);S/Y/T]	O75376 [1966-1988]	-0.020468	2.30292	0.0265519
O60664;K7ER39	Perilipin-3	PLIN3	[R].GSPHSDLK.[E]	1xPhospho [S2(100)];1xTMT6plex [K8];1xTMT6plex [N-Term]	O75376 1xPhospho [S1281(100)]	O75376 [1280-1287]	0.0615834	2.45729	0.023337
O60664	Perilipin-3	PLIN3	[R].SSTSPCGTSK.[S]	1xCarbamidomethyl [C6];1xPhospho [S4(100)];1xTMT6plex [K10];1xTMT6plex [N-Term]	O75376 1xPhospho [S992(100)]	O75376 [989-998]	0.0825129	2.55272	0.0221807
O60784	Target of Myb protein 1	TOM1	[R].MPIEDSSPEK.[G]	1xPhospho [S];1xTMT6plex [K10];1xTMT6plex [N-Term]	NA	O75376 [1190-1199]	-0.0650025	1.98926	0.0349682
O60832	H/ACA ribonucleoprotein complex subunit 4	DKC1	[R].ALRPGDLPPSPDDVK.[R]	1xPhospho [S10(100)];1xTMT6plex [K15];1xTMT6plex [N-Term]	O75382 1xPhospho [S427(100)]	O75382 [418-432]	0.0158939	2.32066	0.0261091
O60861	Growth arrest-specific protein 7	GAS7	[K].REDSPGPEVQPMDK.[Q]	1xOxidation [M12];1xPhospho [S4(100)];1xTMT6plex [K14];1xTMT6plex [N-Term]	O75382 1xPhospho [S7(100)]	O75382 [4-17]	-0.0430306	1.6814	0.0548146
O60885	Bromodomain-containing protein 4	BRD4	[R].NLQSPTQFQTPR.[S]	1xPhospho [S4(100)];1xTMT6plex [N-Term]	O75385 1xPhospho [S450(100)]	O75385 [447-458]	-0.0554568	1.37233	0.0877335
O60941	Dystrobrevin beta	DTNB	[R].NLGSINTELQDVQR.[I]	1xDeamidated [Q/N];1xPhospho [S4(100)];1xTMT6plex [N-Term]	O75396 1xPhospho [S137(100)]	O75396 [134-147]	-0.0224459	3.81017	0.00502326
O75056	Syndecan-3	SDC3	[R].NLGSINTELQDVQR.[I]	1xPhospho [S4(100)];1xTMT6plex [N-Term];2xDeamidated [Q/N]	O75396 1xPhospho [S137(100)]	O75396 [134-147]	0.0712313	3.53471	0.00802532
O75113	NEDD4-binding protein 1	N4BP1	[R].NLGSINTELQDVQR.[I]	1xPhospho [S4(100)];1xTMT6plex [N-Term]	O75396 1xPhospho [S137(100)]	O75396 [134-147]	-0.0308135	3.16485	0.0121026
O75151	Lysine-specific demethylase PHF2	PHF2	[K].QETVADFTPK.[K]	1xDeamidated [Q1];1xPhospho [T8(100)];1xTMT6plex [K10];1xTMT6plex [N-Term]	O75400 1xPhospho [T373(100)]	O75400 [366-375]	-0.0807928	1.31591	0.096038
O75152	Zinc finger CCCH domain-containing protein 11A	ZC3H11A	[K].QETVADFTPK.[K]	1xPhospho [T8(100)];1xTMT6plex [K10];1xTMT6plex [N-Term]	O75400 1xPhospho [T373(100)]	O75400 [366-375]	0.030951	1.341	0.0925362
O75152	Zinc finger CCCH domain-containing protein 11A	ZC3H11A	[R].SIEEGDGAFGR.[S]	1xPhospho [S1(100)];1xTMT6plex [N-Term]	O75420 1xPhospho [S137(100)]	O75420 [137-147]	0.0395952	1.50338	0.0710606
O75152	Zinc finger CCCH domain-containing protein 11A	ZC3H11A	[K].QSNASSDVEVEEKETSVSK.[E]	1xPhospho [S6(99.7)];1xTMT6plex [N-Term];2xTMT6plex [K13;K19]	O75475 1xPhospho [S106(99.7)]	O75475 [101-119]	-0.0491322	2.00921	0.0349049
O75175	CCR4-NOT transcription complex subunit 3	CNOT3	[K].ASNEDVTK.[A]	1xPhospho [S2(100)];1xTMT6plex [K8];1xTMT6plex [N-Term]	O75475 1xPhospho [S129(100)]	O75475 [128-135]	-0.0518184	1.5223	0.0692574
O75179	Ankyrin repeat domain-containing protein 17	ANKRD17	[K].AVDITTPK.[A]	1xPhospho [T6(100)];1xTMT6plex [K8];1xTMT6plex [N-Term]	O75475 1xPhospho [T141(100)]	O75475 [136-143]	-0.11733	2.8998	0.0161523
O75330-3	Isoform 3 of Hyaluronan mediated motility receptor	HMMR	[R].TMIISPER.[L]	1xPhospho [S5(100)];1xTMT6plex [N-Term]	O75533 1xPhospho [S129(100)]	O75533 [125-132]	0.289643	2.18975	0.0294122
O75367	Core histone macro-H2A.1	H2AFY	[K].GSETPGATPGSK.[I]	1xPhospho [T4(100)];1xTMT6plex [K12];1xTMT6plex [N-Term]	O75533 1xPhospho [T244(100)]	O75533 [241-252]	-0.0871523	2.67517	0.0188592
O75369-8	Isoform 8 of Filamin-B	FLNB	[K].VVNGAAASQPPSK.[R]	1xDeamidated [N3];1xPhospho [S12(100)];1xTMT6plex [K13];1xTMT6plex [N-Term]	O75533 1xPhospho [S194(100)]	O75533 [183-195]	0.0260205	1.57248	0.0640721
O75369-8	Isoform 8 of Filamin-B	FLNB	[R].WDETPASQMGGSTPVLTPGK.[T]	1xDeamidated [Q8];1xOxidation [M9];1xPhospho [T13(99.1)];1xTMT6plex [K20];1xTMT6plex [N-Term]	O75533 1xPhospho [T350(99.1)]	O75533 [338-357]	0.0260757	2.30876	0.0265922
O75369-8	Isoform 8 of Filamin-B	FLNB	[R].DTPGHGSGWAETPR.[T]	1xPhospho [T12(100)];1xTMT6plex [N-Term]	O75533 1xPhospho [T313(100)]	O75533 [302-315]	-0.051593	1.64715	0.0570254
O75376	Nuclear receptor corepressor 1	NCOR1	[R].SSPQTDKPR.[Q]	1xPhospho [S2(100)];1xTMT6plex [K7];1xTMT6plex [N-Term]	O75553 1xPhospho [S433(100)]	O75553 [432-440]	-0.0711463	3.41618	0.00911579
O75376	Nuclear receptor corepressor 1	NCOR1	[K].NSDGGSDPETQKEK.[S]	1xPhospho [S6(100)];1xTMT6plex [N-Term];2xTMT6plex [K12;K14]	O75554 1xPhospho [S262(100)]	O75554 [257-270]	-0.0549871	1.60002	0.0614823
O75376	Nuclear receptor corepressor 1	NCOR1	[R].SLSPNHNTLQTLK.[S]	1xPhospho [S3(100)];1xTMT6plex [K13];1xTMT6plex [N-Term]	O75592 1xPhospho [S2751(100)]	O75592 [2749-2761]	-0.0184408	1.31094	0.0965042
O75376	Nuclear receptor corepressor 1	NCOR1	[K].ELSPAALEK.[R]	1xPhospho [S3(100)];1xTMT6plex [K9];1xTMT6plex [N-Term]	O75683 1xPhospho [S138(100)]	O75683 [136-144]	-0.0269822	2.36866	0.024934
O75376	Nuclear receptor corepressor 1	NCOR1	[K].SLSDNGQPGTPDPADSGGTSAK.[E]	1xDeamidated [N/Q];1xPhospho [T10(100)];1xTMT6plex [K22];1xTMT6plex [N-Term]	O75691 1xPhospho [T1741(100)]	O75691 [1732-1753]	-0.0272696	1.69321	0.0537564
O75376	Nuclear receptor corepressor 1	NCOR1	[K].AAPQSPSVPK.[K]	1xPhospho [S5(100)];1xTMT6plex [K10];1xTMT6plex [N-Term]	O75694 1xPhospho [S992(100)]	O75694 [988-997]	-0.0672857	2.19358	0.029433
O75376	Nuclear receptor corepressor 1	NCOR1	[K].ENAAAPSPVRAPAPSPAK.[E]	1xPhospho [S7(100)];1xTMT6plex [K18];1xTMT6plex [N-Term]	O75781 1xPhospho [S116(100)]	O75781 [110-127]	-0.0244812	2.08005	0.0316334
O75376	Nuclear receptor corepressor 1	NCOR1	[R].APAPSPAKEER.[K]	1xPhospho [S5(100)];1xTMT6plex [K8];1xTMT6plex [N-Term]	O75781 1xPhospho [S124(100)]	O75781 [120-130]	-0.0409554	2.05841	0.0325555
O75376	Nuclear receptor corepressor 1	NCOR1	[K].TEVVMNSQQTPVGTPK.[D]	1xPhospho [T14(100)];1xTMT6plex [K16];1xTMT6plex [N-Term]	O75781 1xPhospho [T145(100)]	O75781 [132-147]	-0.0498493	2.46719	0.0230497
O75382	Tripartite motif-containing protein 3	TRIM3	[K].ADEVTLSEAGSTAGAAETR.[G]	1xPhospho [S7(99.7)];1xTMT6plex [N-Term]	O75781 1xPhospho [S245(99.7)]	O75781 [239-257]	-0.0238802	2.80337	0.0172132
O75382	Tripartite motif-containing protein 3	TRIM3	[K].TEVVMNSQQTPVGTPK.[D]	1xDeamidated [N/Q];1xPhospho [T14(100)];1xTMT6plex [K16];1xTMT6plex [N-Term]	O75781 1xPhospho [T145(100)]	O75781 [132-147]	-0.0458531	2.38833	0.0243004
O75385	Serine/threonine-protein kinase ULK1	ULK1	[R].TVDGSPMMK.[A]	1xPhospho [S5(100)];1xTMT6plex [K9];1xTMT6plex [N-Term]	O75781 1xPhospho [S162(100)]	O75781 [158-166]	-0.0549507	2.91272	0.0163599
O75396	Vesicle-trafficking protein SEC22b	SEC22B	[R].APAPSPAK.[E]	1xPhospho [S5(100)];1xTMT6plex [K8];1xTMT6plex [N-Term]	O75781 1xPhospho [S124(100)]	O75781 [120-127]	0.110297	2.11324	0.0306347
O75396	Vesicle-trafficking protein SEC22b	SEC22B	[K].TEVVMNSQQTPVGTPK.[D]	1xOxidation [M5];1xPhospho [T14(100)];1xTMT6plex [K16];1xTMT6plex [N-Term]	O75781 1xPhospho [T145(100)]	O75781 [132-147]	0.0773607	1.79315	0.0456237
O75396	Vesicle-trafficking protein SEC22b	SEC22B	[K].GILSLPHQASPVSR.[T]	1xPhospho [S10(100)];1xTMT6plex [N-Term]	O75925-2 1xPhospho [S505(100)]	O75925-2 [496-509]	0.103121	1.48585	0.0731468
O75400	Pre-mRNA-processing factor 40 homolog A	PRPF40A	[K].CIFMSETQSSPTK.[G]	1xCarbamidomethyl [C1];1xPhospho [S10(100)];1xTMT6plex [K13];1xTMT6plex [N-Term]	O75928 1xPhospho [S499(100)]	O75928 [490-502]	-0.0110471	1.71364	0.0513516
O75400	Pre-mRNA-processing factor 40 homolog A	PRPF40A	[R].SIFASPESVTGK.[V]	1xPhospho [S5(100)];1xTMT6plex [K12];1xTMT6plex [N-Term]	O75940 1xPhospho [S201(100)]	O75940 [197-208]	-0.0107604	2.19972	0.0293114
O75420	PERQ amino acid-rich with GYF domain-containing protein 1	GIGYF1	[R].AGAASPLNSPLSSAVPSLGK.[E]	1xPhospho [S5(100)];1xTMT6plex [K20];1xTMT6plex [N-Term]	O75962 1xPhospho [S2455(100)]	O75962 [2451-2470]	-0.0715649	1.45742	0.0761586
O75475	PC4 and SFRS1-interacting protein	PSIP1	[R].AGAASPLNSPLSSAVPSLGK.[E]	1xDeamidated [N8];1xPhospho [S5(100)];1xTMT6plex [K20];1xTMT6plex [N-Term]	O75962 1xPhospho [S2455(100)]	O75962 [2451-2470]	-0.00983922	1.9	0.0403456
O75475	PC4 and SFRS1-interacting protein	PSIP1	[K].EPFPPSSPLQK.[G]	1xPhospho [S7(100)];1xTMT6plex [K11];1xTMT6plex [N-Term]	O75962 1xPhospho [S2477(100)]	O75962 [2471-2481]	-0.112464	1.34265	0.0924503
O75475	PC4 and SFRS1-interacting protein	PSIP1	[K].GAANASGSSPDAPAK.[D]	1xPhospho [S9(99.6)];1xTMT6plex [K15];1xTMT6plex [N-Term]	O75962 1xPhospho [S2429(99.6)]	O75962 [2421-2435]	0.0127539	2.35558	0.0250839
O75533	Splicing factor 3B subunit 1	SF3B1	[K].AAESETPGKSPEK.[K]	1xPhospho [S10(100)];1xTMT6plex [N-Term];2xTMT6plex [K9;K13]	O76021 1xPhospho [S427(100)]	O76021 [418-430]	-0.0167251	3.30231	0.0105946
O75533	Splicing factor 3B subunit 1	SF3B1	[K].KEQTPEHGK.[K]	1xPhospho [T4(100)];1xTMT6plex [N-Term];2xTMT6plex [K1;K9]	O76021 1xPhospho [T340(100)]	O76021 [337-345]	0.023209	2.09167	0.0312047
O75533	Splicing factor 3B subunit 1	SF3B1	[K].ATNESEDEIPQLVPIGK.[K]	1xPhospho [S5(100)];1xTMT6plex [K17];1xTMT6plex [N-Term]	O76021 1xPhospho [S361(100)]	O76021 [357-373]	-0.0239993	1.63035	0.0581771
O75533	Splicing factor 3B subunit 1	SF3B1	[R].LNATASLEQER.[S]	1xPhospho [S6(100)];1xTMT6plex [N-Term]	O76024 1xPhospho [S32(100)]	O76024 [27-37]	-0.0246428	1.34147	0.0926336
O75533	Splicing factor 3B subunit 1	SF3B1	[K].QLGAGTPK.[-]	1xPhospho [T6(100)];1xTMT6plex [K8];1xTMT6plex [N-Term]	O76054 1xPhospho [T401(100)]	O76054 [396-403]	-0.0165591	1.54602	0.0661888
O75553	Disabled homolog 1	DAB1	[R].YDEGSGGSGDEGRDEAHK.[R]	1xPhospho [S5(100)];1xTMT6plex [K18];1xTMT6plex [N-Term]	O94762 1xPhospho [S488(100)]	O94762 [484-501]	-0.038031	1.6493	0.0569199
O75554	WW domain-binding protein 4	WBP4	[K].LSEEAECPNPSTPSK.[A]	1xCarbamidomethyl [C7];1xDeamidated [N9];1xPhospho [T12(100)];1xTMT6plex [K15];1xTMT6plex [N-Term]	O94804 1xPhospho [T952(100)]	O94804 [941-955]	0.0186117	1.5663	0.0642027
O75592	E3 ubiquitin-protein ligase MYCBP2	MYCBP2	[K].QVAEQGGDLSPAANR.[S]	1xPhospho [S10(100)];1xTMT6plex [N-Term]	O94804 1xPhospho [S438(100)]	O94804 [429-443]	-0.0245748	1.45452	0.0762032
O75683	Surfeit locus protein 6	SURF6	[K].QVAEQGGDLSPAANR.[S]	1xDeamidated [N/Q];1xPhospho [S10(100)];1xTMT6plex [N-Term]	O94804 1xPhospho [S438(100)]	O94804 [429-443]	-0.0167753	1.52453	0.0686253
O75691	Small subunit processome component 20 homolog	UTP20	[R].ASPAPGSGHPEGPGAHLDMNSLDR.[A]	1xPhospho [S2(100)];1xTMT6plex [N-Term]	O94826 1xPhospho [S91(100)]	O94826 [90-113]	-0.00662977	1.56289	0.0647131
O75694	Nuclear pore complex protein Nup155	NUP155	[R].QPADLDSLEK.[L]	1xPhospho [S7(100)];1xTMT6plex [K10];1xTMT6plex [N-Term]	O94854 1xPhospho [S458(100)]	O94854 [452-461]	-0.0171434	1.58736	0.0630346
O75781	Paralemmin-1	PALM	[K].DSLEEGQVDDAGK.[A]	1xPhospho [S2(100)];1xTMT6plex [K13];1xTMT6plex [N-Term]	O94876 1xPhospho [S392(100)]	O94876 [391-403]	-0.0304042	1.54472	0.0662936
O75781	Paralemmin-1	PALM	[K].SNEDSLILEK.[S]	1xPhospho [S1(100)];1xTMT6plex [K10];1xTMT6plex [N-Term]	O94880 1xPhospho [S298(100)]	O94880 [298-307]	-0.060375	2.4038	0.0239542
O75781	Paralemmin-1	PALM	[R].SNTLDIMDGR.[I]	1xOxidation [M7];1xPhospho [T3(100)];1xTMT6plex [N-Term]	O94915 1xPhospho [T1959(100)]	O94915 [1957-1966]	-0.0245223	1.3655	0.0884994
O75781	Paralemmin-1	PALM	[R].HSSPSSPTSPK.[F]	1xPhospho [S6(99.6)];1xTMT6plex [K11];1xTMT6plex [N-Term]	O94921 1xPhospho [S123(99.6)]	O94921 [118-128]	-0.0287083	2.23442	0.0279838
O75781	Paralemmin-1	PALM	[R].APSPTSSAGEEGTK.[K]	1xPhospho [S3(100)];1xTMT6plex [K14];1xTMT6plex [N-Term]	O94964-2 1xPhospho [S1541(100)]	O94964-2 [1539-1552]	-0.0281863	1.3966	0.0842774
O75781	Paralemmin-1	PALM	[R].VYYSPPVAR.[R]	1xPhospho [S4(100)];1xTMT6plex [N-Term]	O94964-2 1xPhospho [S1255(100)]	O94964-2 [1252-1260]	-0.0668686	3.11231	0.0134021
O75781	Paralemmin-1	PALM	[R].ANTIPIIGSPSSK.[R]	1xPhospho [S/T];1xTMT6plex [K13];1xTMT6plex [N-Term]	NA	O94988 [848-860]	-0.0677604	1.84723	0.0432162
O75781	Paralemmin-1	PALM	[R].RISQSQPVR.[G]	1xPhospho [S3(100)];1xTMT6plex [N-Term]	O95071 1xPhospho [S1549(100)]	O95071 [1547-1555]	-0.0293686	2.15847	0.0298813
O75925-2	Isoform 2 of E3 SUMO-protein ligase PIAS1	PIAS1	[K].TTPTQPSEQK.[A]	1xPhospho [T1(99.7)];1xTMT6plex [K10];1xTMT6plex [N-Term]	O95104 1xPhospho [T236(99.7)]	O95104 [236-245]	-0.0351922	2.81239	0.0171289
O75928	E3 SUMO-protein ligase PIAS2	PIAS2	[K].GSSHSPDHPGCLMEN.[-]	1xCarbamidomethyl [C11];1xPhospho [S5(100)];1xTMT6plex [N-Term]	O95149 1xPhospho [S350(100)]	O95149 [346-360]	-0.0229968	2.5282	0.0221889
O75940	Survival of motor neuron-related-splicing factor 30	SMNDC1	[R].GSSQPNLSTSHSEQEYGK.[A]	1xPhospho [S3(99.7)];1xTMT6plex [K18];1xTMT6plex [N-Term]	O95208-2 1xPhospho [S173(99.7)]	O95208-2 [171-188]	-0.0652091	1.54925	0.0657185
O75962	Triple functional domain protein	TRIO	[K].EHSLQVSPSLEK.[G]	1xPhospho [S7(100)];1xTMT6plex [K12];1xTMT6plex [N-Term]	O95235 1xPhospho [S532(100)]	O95235 [526-537]	-0.0386675	3.68551	0.00632787
O75962	Triple functional domain protein	TRIO	[K].NQSLVEENEK.[L]	1xPhospho [S3(100)];1xTMT6plex [K10];1xTMT6plex [N-Term]	O95239 1xPhospho [S394(100)]	O95239 [392-401]	-0.0358339	2.70282	0.0181614
O75962	Triple functional domain protein	TRIO	[R].LGLGTLSSSLSR.[A]	1xPhospho [T5(100)];1xTMT6plex [N-Term]	O95248-4 1xPhospho [T1137(100)]	O95248-4 [1133-1144]	-0.0367619	1.48254	0.0733505
O75962	Triple functional domain protein	TRIO	[R].TISLGAGDR.[Q]	1xPhospho [S3(100)];1xTMT6plex [N-Term]	O95248-4 1xPhospho [S187(100)]	O95248-4 [185-193]	-0.0387847	1.45029	0.0766211
O76021	Ribosomal L1 domain-containing protein 1	RSL1D1	[K].DSGSDLSHRPK.[R]	1xPhospho [S4(100)];1xTMT6plex [K11];1xTMT6plex [N-Term]	O95251 1xPhospho [S164(100)]	O95251 [161-171]	-0.0980301	1.79542	0.0455762
O76021	Ribosomal L1 domain-containing protein 1	RSL1D1	[R].SQQQPTPVTPK.[K]	1xPhospho [T9(100)];1xTMT6plex [K11];1xTMT6plex [N-Term]	O95251 1xPhospho [T88(100)]	O95251 [80-90]	0.0145845	2.82896	0.0171716
O76021	Ribosomal L1 domain-containing protein 1	RSL1D1	[K].TETPIVSK.[S]	1xPhospho [T3(100)];1xTMT6plex [K8];1xTMT6plex [N-Term]	O95292 1xPhospho [T150(100)]	O95292 [148-155]	-0.0449593	2.5709	0.0214326
O76024	Wolframin	WFS1	[K].SLSSSLDDTEVK.[K]	1xPhospho [S3(99.6)];1xTMT6plex [K12];1xTMT6plex [N-Term]	O95292 1xPhospho [S158(99.6)]	O95292 [156-167]	0.0103987	2.15354	0.0298832
O76054	SEC14-like protein 2	SEC14L2	[R].AMLDSGIYPPGSPGK.[-]	1xOxidation [M2];1xPhospho [S12(100)];1xTMT6plex [K15];1xTMT6plex [N-Term]	O95295 1xPhospho [S133(100)]	O95295 [122-136]	-0.0221477	4.62732	0.00418182
O94762	ATP-dependent DNA helicase Q5	RECQL5	[K].SPSDTEGLVK.[S]	1xPhospho [S3(99.8)];1xTMT6plex [K10];1xTMT6plex [N-Term]	O95297 1xPhospho [S221(99.8)]	O95297 [219-228]	0.0318219	2.68332	0.0185662
O94804	Serine/threonine-protein kinase 10	STK10	[R].KSPSDTEGLVK.[S]	1xPhospho [S4(100)];1xTMT6plex [N-Term];2xTMT6plex [K1;K11]	O95297 1xPhospho [S221(100)]	O95297 [218-228]	-0.0220133	1.69541	0.0534882
O94804	Serine/threonine-protein kinase 10	STK10	[K].STIGVMVTASHNPEEDNGVK.[L]	1xPhospho [S10(99.6)];1xTMT6plex [K20];1xTMT6plex [N-Term]	O95394-4 1xPhospho [S92(99.6)]	O95394-4 [83-102]	-0.0355373	1.6558	0.0563821
O94804	Serine/threonine-protein kinase 10	STK10	[R].KGPGQPSSPQR.[L]	1xDeamidated [Q];1xPhospho [S8(99.6)];1xTMT6plex [K1];1xTMT6plex [N-Term]	O95400 1xPhospho [S195(99.7)]	O95400 [188-198]	-0.0600415	1.51506	0.070088
O94806;F8WBA3;Q15139	Serine/threonine-protein kinase D3	PRKD1	[R].KGPGQPSSPQR.[L]	1xPhospho [S8(100)];1xTMT6plex [K1];1xTMT6plex [N-Term]	O95400 1xPhospho [S195(100)]	O95400 [188-198]	0.132794	3.51407	0.00918788
O94806;F8WBA3;Q15139	Serine/threonine-protein kinase D3	PRKD1	[R].AGFSPDSSK.[A]	1xPhospho [S4(100)];1xTMT6plex [K9];1xTMT6plex [N-Term]	O95402 1xPhospho [S373(100)]	O95402 [370-378]	-0.0160052	2.6943	0.018257
O94826	Mitochondrial import receptor subunit TOM70	TOMM70A	[K].ELSPAGSISK.[N]	1xPhospho [S3(100)];1xTMT6plex [K10];1xTMT6plex [N-Term]	O95453 1xPhospho [S619(100)]	O95453 [617-626]	-0.0156297	2.1236	0.0304
O94854	Uncharacterized protein KIAA0754	KIAA0754	[K].NSPATLFEVPDTW.[-]	1xPhospho [S2(100)];1xTMT6plex [N-Term]	O95453 1xPhospho [S628(100)]	O95453 [627-639]	-0.049097	1.45846	0.0762023
O94876	Transmembrane and coiled-coil domains protein 1	TMCC1	[R].GNSDGYIIPINK.[E]	1xDeamidated [N2];1xPhospho [S3(100)];1xTMT6plex [K12];1xTMT6plex [N-Term]	O95490-6 1xPhospho [S1445(100)]	O95490-6 [1443-1454]	-0.0182958	1.41509	0.0810249
O94880	PHD finger protein 14	PHF14	[K].GSAVDASVQEESPVTK.[E]	1xPhospho [S2(100)];1xTMT6plex [K16];1xTMT6plex [N-Term]	O95613 1xPhospho [S44(100)]	O95613 [43-58]	-0.0440439	1.70427	0.0529301
O94915	Protein furry homolog-like	FRYL	[R].VVLASASPR.[R]	1xPhospho [S7(100)];1xTMT6plex [N-Term]	O95671 1xPhospho [S21(100)]	O95671 [15-23]	-0.0488086	1.69737	0.0536894
O94921	Cyclin-dependent kinase 14	CDK14	[K].VDGETASDSESR.[A]	1xPhospho [S7(100)];1xTMT6plex [N-Term]	O95674 1xPhospho [S33(100)]	O95674 [27-38]	-0.0252557	1.5054	0.0707787
O94964-2	Isoform 2 of Protein SOGA1	SOGA1	[K].VGVASSEELAR.[Q]	1xPhospho [S5(99.7)];1xTMT6plex [N-Term]	O95721 1xPhospho [S77(99.7)]	O95721 [73-83]	-0.0620794	3.20918	0.0117291
O94964-2	Isoform 2 of Protein SOGA1	SOGA1	[R].SSTPLHSPSPIR.[V]	1xPhospho [S7(100)];1xTMT6plex [N-Term]	O95817 1xPhospho [S289(100)]	O95817 [283-294]	-0.0289924	2.01873	0.0343994
O94988	Protein FAM13A	FAM13A	[K].AALSASEGEEVPQDK.[A]	1xPhospho [S4(100)];1xTMT6plex [K15];1xTMT6plex [N-Term]	O95831 1xPhospho [S116(100)]	O95831 [113-127]	-0.109852	1.81862	0.0445902
O95071	E3 ubiquitin-protein ligase UBR5	UBR5	[K].KQITTSPITVR.[K]	1xPhospho [T/S];1xTMT6plex [K1];1xTMT6plex [N-Term]	NA	O95835 [608-618]	-0.0148822	2.06882	0.0321456
O95104	Splicing factor, arginine/serine-rich 15	SCAF4	[R].SVNPNDTCLASCVK.[S]	1xPhospho [S11(100)];1xTMT6plex [K14];1xTMT6plex [N-Term];2xCarbamidomethyl [C8;C12]	O95857 1xPhospho [S143(100)]	O95857 [133-146]	-0.0206069	1.6636	0.0560436
O95149	Snurportin-1	SNUPN	[R].LEAGGASPK.[L]	1xPhospho [S7(100)];1xTMT6plex [K9];1xTMT6plex [N-Term]	O95873 1xPhospho [S112(100)]	O95873 [106-114]	-0.0577324	2.17733	0.0294085
O95208-2	Isoform 2 of Epsin-2	EPN2	[K].LAAGRPFNTYPR.[A]	1xPhospho [T9(100)];1xTMT6plex [N-Term]	O96013 1xPhospho [T207(100)]	O96013 [199-210]	-0.0275513	1.33411	0.0935235
O95235	Kinesin-like protein KIF20A	KIF20A	[K].LAAGRPFNTYPR.[A]	1xDeamidated [N8];1xPhospho [T9(100)];1xTMT6plex [N-Term]	O96013 1xPhospho [T207(100)]	O96013 [199-210]	-0.129759	1.30285	0.0978152
O95239	Chromosome-associated kinesin KIF4A	KIF4A	[R].SPSGPPAMDLEGPR.[D]	1xPhospho [S1(100)];1xTMT6plex [N-Term]	O96018 1xPhospho [S9(100)]	O96018 [9-22]	-0.0679767	2.20214	0.0291562
O95248-4	Isoform 4 of Myotubularin-related protein 5	SBF1	[R].EGSPANWK.[R]	1xPhospho [S3(100)];1xTMT6plex [K8];1xTMT6plex [N-Term]	O96019 1xPhospho [S233(100)]	O96019 [231-238]	-0.0395297	1.61261	0.0600079
O95248-4	Isoform 4 of Myotubularin-related protein 5	SBF1	[K].QVVESAYEVIK.[L]	1xPhospho [S/Y];1xTMT6plex [K11];1xTMT6plex [N-Term]	NA	P00338-3 [262-272]	0.0249664	2.21347	0.0290197
O95251	Histone acetyltransferase KAT7	KAT7	[K].GQGESDPLDHEPAVSPLLPR.[K]	1xPhospho [S15(100)];1xTMT6plex [N-Term]	P00519-2 1xPhospho [S588(100)]	P00519-2 [574-593]	-0.121034	1.40984	0.0817035
O95251	Histone acetyltransferase KAT7	KAT7	[K].GSALGTPAAAEPVTPTSK.[A]	1xPhospho [T14(100)];1xTMT6plex [K18];1xTMT6plex [N-Term]	P00519-2 1xPhospho [T871(100)]	P00519-2 [858-875]	-0.0474438	1.56569	0.064379
O95292	Vesicle-associated membrane protein-associated protein B/C	VAPB	[K].EYHAEGGK.[V]	1xPhospho [Y2(100)];1xTMT6plex [K8];1xTMT6plex [N-Term]	P00533 1xPhospho [Y869(100)]	P00533 [868-875]	-0.0192773	2.75193	0.0177597
O95292	Vesicle-associated membrane protein-associated protein B/C	VAPB	[R].ELVEPLTPSGEAPNQALLR.[I]	1xPhospho [T7(100)];1xTMT6plex [N-Term]	P00533 1xPhospho [T693(100)]	P00533 [687-705]	-0.0939105	1.50748	0.070739
O95295	SNARE-associated protein Snapin	SNAPIN	[K].GSTAENAEYLR.[V]	1xPhospho [Y9(100)];1xTMT6plex [N-Term]	P00533 1xPhospho [Y1197(100)]	P00533 [1189-1199]	-0.0601747	3.19882	0.0118154
O95297	Myelin protein zero-like protein 1	MPZL1	[R].APSWFDTGLSEMR.[-L]	1xPhospho [S3(100)];1xTMT6plex [N-Term]	P02511 1xPhospho [S59(100)]	P02511 [57-69]	0.0318312	1.8861	0.040853
O95297	Myelin protein zero-like protein 1	MPZL1	[R].SGAQASSTPLSPTR.[I]	1xDeamidated [Q4];1xPhospho [S11(100)];1xTMT6plex [N-Term]	P02545 1xPhospho [S22(100)]	P02545 [12-25]	0.0138824	2.20377	0.0290923
O95394-4	Isoform 3 of Phosphoacetylglucosamine mutase	PGM3	[R].SGAQASSTPLSPTR.[I]	1xPhospho [S11(100)];1xTMT6plex [N-Term]	P02545 1xPhospho [S22(100)]	P02545 [12-25]	0.0300799	2.91505	0.0164021
O95400	CD2 antigen cytoplasmic tail-binding protein 2	CD2BP2	[R].SSFSQHAR.[T]	1xDeamidated [Q5];1xPhospho [S2(100)];1xTMT6plex [N-Term]	P02545 1xPhospho [S429(100)]	P02545 [428-435]	-0.0281123	2.83506	0.0174918
O95400	CD2 antigen cytoplasmic tail-binding protein 2	CD2BP2	[R].LRLSPSPTSQR.[S]	1xPhospho [S4(100)];1xTMT6plex [N-Term]	P02545 1xPhospho [S390(100)]	P02545 [387-397]	-0.0195108	2.43616	0.0234967
O95402	Mediator of RNA polymerase II transcription subunit 26	MED26	[R].LRLSPSPTSQR.[S]	1xDeamidated [Q10];1xTMT6plex [N-Term];2xPhospho [S4(100);S6(100)]	P02545 2xPhospho [S390(100);S392(100)]	P02545 [387-397]	-0.0975492	2.00204	0.0347789
O95453	Poly(A)-specific ribonuclease PARN	PARN	[R].LRLSPSPTSQR.[S]	1xTMT6plex [N-Term];2xPhospho [S4(100);S6(100)]	P02545 2xPhospho [S390(100);S392(100)]	P02545 [387-397]	-0.0847992	3.69829	0.00567521
O95453	Poly(A)-specific ribonuclease PARN	PARN	[R].ASSHSSQTQGGGSVTK.[K]	1xTMT6plex [K16];1xTMT6plex [N-Term];3xPhospho [S6(99.4);S/T];S13(100)	P02545 3xPhospho [S407(99.4);S414(100);S/T]	P02545 [402-417]	-0.0408285	1.67099	0.0557534
O95490-6	Isoform 6 of Latrophilin-2	LPHN2	[R].SSFSQHAR.[T]	1xPhospho [S2(100)];1xTMT6plex [N-Term]	P02545 1xPhospho [S429(100)]	P02545 [428-435]	-0.0548088	3.20482	0.0115906
O95613	Pericentrin	PCNT	[R].LSPSPTSQR.[S]	1xPhospho [S2(100)];1xTMT6plex [N-Term]	P02545 1xPhospho [S392(100)]	P02545 [389-397]	0.054542	1.39641	0.0842441
O95671	N-acetylserotonin O-methyltransferase-like protein	ASMTL	[R].SYLLGNSSPR.[T]	1xPhospho [S8(99.6)];1xTMT6plex [N-Term]	P02545 1xPhospho [S652(99.6)]	P02545 [645-654]	-0.0358357	3.78764	0.00713978
O95674	Phosphatidate cytidylyltransferase 2	CDS2	[R].ITESEEVVSR.[E]	1xPhospho [S4(100)];1xTMT6plex [N-Term]	P02545 1xPhospho [S66(100)]	P02545 [63-72]	-0.011831	2.33935	0.0250769
O95721	Synaptosomal-associated protein 29	SNAP29	[K].HTLGDSDNES.[-]	1xPhospho [S6(100)];1xTMT6plex [N-Term]	P02794 1xPhospho [S179(100)]	P02794 [174-183]	-0.038575	2.28674	0.026831
O95817	BAG family molecular chaperone regulator 3	BAG3	[K].HTLGDSDNES.[-]	1xDeamidated [N8];1xPhospho [S6(100)];1xTMT6plex [N-Term]	P02794 1xPhospho [S179(100)]	P02794 [174-183]	-0.0400546	2.02906	0.0340874
O95831	Apoptosis-inducing factor 1, mitochondrial	AIFM1	[K].GTPTAENPEYLGLDVPV.[-]	1xPhospho [T2(100)];1xTMT6plex [N-Term]	P04626 1xPhospho [T1240(100)]	P04626 [1239-1255]	0.0830703	2.0005	0.0348198
O95835	Serine/threonine-protein kinase LATS1	LATS1	[R].QLSSGVSEIR.[H]	1xPhospho [S3(100)];1xTMT6plex [N-Term]	P04792 1xPhospho [S82(100)]	P04792 [80-89]	-0.0346062	2.83338	0.0173303
O95857	Tetraspanin-13	TSPAN13	[R].GPSWDPFR.[D]	1xPhospho [S3(100)];1xTMT6plex [N-Term]	P04792 1xPhospho [S15(100)]	P04792 [13-20]	0.0562685	1.46602	0.0753179
O95873	Uncharacterized protein C6orf47	C6orf47	[R].QLSSGVSEIR.[H]	1xDeamidated [Q1];1xPhospho [S3(100)];1xTMT6plex [N-Term]	P04792 1xPhospho [S82(100)]	P04792 [80-89]	-0.100549	2.50897	0.0225263
O96013	Serine/threonine-protein kinase PAK 4	PAK4	[K].YEPAAVSEQGDK.[K]	1xDeamidated [Q9];1xPhospho [S7(100)];1xTMT6plex [K12];1xTMT6plex [N-Term]	P05023 1xPhospho [S16(100)]	P05023 [10-21]	-0.0357787	2.84827	0.0172732
O96013	Serine/threonine-protein kinase PAK 4	PAK4	[K].VESLEQEAANER.[Q]	1xPhospho [S3(100)];1xTMT6plex [N-Term]	P05067 1xPhospho [S441(100)]	P05067 [439-450]	-0.0250009	2.23153	0.0280928
O96018	Amyloid beta A4 precursor protein-binding family A member 3	APBA3	[K].TEESPASDEAGEKEAK.[S]	1xPhospho [S4(100)];1xTMT6plex [N-Term];2xTMT6plex [K13;K16]	P05114 1xPhospho [S86(100)]	P05114 [83-98]	-0.0897171	1.72203	0.0502117
O96019	Actin-like protein 6A	ACTL6A	[K].GTPMKPNTQATPP.[-]	1xPhospho [T11(100)];1xTMT6plex [K5];1xTMT6plex [N-Term]	P05362 1xPhospho [T530(100)]	P05362 [520-532]	-0.0164497	1.6645	0.056081
P00338-3	Isoform 3 of L-lactate dehydrogenase A chain	LDHA	[K].GTPMKPNTQATPP.[-]	1xOxidation [M4];1xPhospho [T11(100)];1xTMT6plex [K5];1xTMT6plex [N-Term]	P05362 1xPhospho [T530(100)]	P05362 [520-532]	-0.0251437	2.00149	0.034846
P00519-2	Isoform IB of Tyrosine-protein kinase ABL1	ABL1	[K].VEAKEESEESDEDMGFGLFD.[-]	1xOxidation [M14];1xPhospho [S7(100)];1xTMT6plex [K4];1xTMT6plex [N-Term]	P05388 1xPhospho [S304(100)]	P05388 [298-317]	-0.0220444	1.70319	0.0529346
P00519-2	Isoform IB of Tyrosine-protein kinase ABL1	ABL1	[K].WDTGENPIYK.[S]	1xPhospho [T3(100)];1xTMT6plex [K10];1xTMT6plex [N-Term]	P05556 1xPhospho [T777(100)]	P05556 [775-784]	-0.0646854	2.46953	0.0229958
P00533	Epidermal growth factor receptor	EGFR	[K].ETMQSLNDR.[L]	1xPhospho [S5(100)];1xTMT6plex [N-Term]	P05783 1xPhospho [S86(100)]	P05783 [82-90]	-0.0098564	1.80486	0.0454231
P00533	Epidermal growth factor receptor	EGFR	[R].LLEDGEDFNLGDALDSSNSMQTIQK.[T]	1xDeamidated [N18];1xPhospho [S/T];1xTMT6plex [K25];1xTMT6plex [N-Term]	NA	P05783 [383-407]	-0.0975861	1.70237	0.0528872
P00533	Epidermal growth factor receptor	EGFR	[K].VVSETNDTK.[V]	1xDeamidated [N6];1xPhospho [S3(100)];1xTMT6plex [K9];1xTMT6plex [N-Term]	P05783 1xPhospho [S420(100)]	P05783 [418-426]	-0.130799	2.24933	0.0274173
P02511	Alpha-crystallin B chain	CRYAB	[R].LLEDGEDFNLGDALDSSNSMQTIQK.[T]	1xPhospho [S17(100)];1xTMT6plex [K25];1xTMT6plex [N-Term]	P05783 1xPhospho [S399(100)]	P05783 [383-407]	0.0535202	1.60905	0.060429
P02545	Prelamin-A/C	LMNA	[R].GGMGSGGLATGIAGGLAGMGGIQNEK.[E]	1xPhospho [S5(100)];1xTMT6plex [K26];1xTMT6plex [N-Term]	P05783 1xPhospho [S60(100)]	P05783 [56-81]	-0.0256839	1.99062	0.0349489
P02545	Prelamin-A/C	LMNA	[R].STSFRGGMGSGGLATGIAGGLAGMGGIQNEK.[E]	1xPhospho [S1(98.9)];1xTMT6plex [K31];1xTMT6plex [N-Term]	P05783 1xPhospho [S51(98.9)]	P05783 [51-81]	0.0384011	1.84263	0.0435701
P02545	Prelamin-A/C	LMNA	[R].IPGGNIYISPLK.[S]	1xPhospho [S9(100)];1xTMT6plex [K12];1xTMT6plex [N-Term]	P06400 1xPhospho [S807(100)]	P06400 [799-810]	-0.0250083	2.20657	0.0288016
P02545	Prelamin-A/C	LMNA	[K].TAVIPINGSPR.[T]	1xPhospho [S9(100)];1xTMT6plex [N-Term]	P06400 1xPhospho [S249(100)]	P06400 [241-251]	-0.0169202	2.33785	0.0250477
P02545	Prelamin-A/C	LMNA	[K].TLQTDSIDSFETQRTPR.[K]	1xPhospho [T15(100)];1xTMT6plex [N-Term]	P06400 1xPhospho [T356(100)]	P06400 [342-358]	-0.00595018	3.63339	0.00580451
P02545	Prelamin-A/C	LMNA	[K].ISEGLPTPTK.[M]	1xPhospho [T7(100)];1xTMT6plex [K10];1xTMT6plex [N-Term]	P06400 1xPhospho [T821(100)]	P06400 [815-824]	-0.010971	2.54746	0.0223043
P02545	Prelamin-A/C	LMNA	[K].SNLDEEVNVIPPHTPVR.[T]	1xPhospho [T14(100)];1xTMT6plex [N-Term]	P06400 1xPhospho [T373(100)]	P06400 [360-376]	-0.0781057	1.57167	0.064091
P02545	Prelamin-A/C	LMNA	[K].TAVIPINGSPR.[T]	1xDeamidated [N7];1xPhospho [S9(100)];1xTMT6plex [N-Term]	P06400 1xPhospho [S249(100)]	P06400 [241-251]	-0.021376	2.77867	0.0172281
P02545	Prelamin-A/C	LMNA	[K].TLQTDSIDSFETQRTPR.[K]	1xDeamidated [Q3];1xPhospho [T/S];1xTMT6plex [N-Term]	NA	P06400 [342-358]	-0.0247095	1.57212	0.0640114
P02545	Prelamin-A/C	LMNA	[K].DELHIVEAEAMNYEGSPIK.[V]	1xPhospho [S16(100)];1xTMT6plex [K19];1xTMT6plex [N-Term]	P06748 1xPhospho [S70(100)]	P06748 [55-73]	-0.0413434	2.31718	0.0263503
P02545	Prelamin-A/C	LMNA	[K].DELHIVEAEAMNYEGSPIK.[V]	1xDeamidated [N12];1xPhospho [S16(100)];1xTMT6plex [K19];1xTMT6plex [N-Term]	P06748 1xPhospho [S70(100)]	P06748 [55-73]	0.0384294	1.36504	0.0884927
P02794	Ferritin heavy chain	FTH1	[K].GLGTDEDSLIEIICSR.[T]	1xCarbamidomethyl [C14];1xPhospho [S8(100)];1xTMT6plex [N-Term]	P07355-2 1xPhospho [S145(100)]	P07355-2 [138-153]	-0.0187018	2.37044	0.0249645
P02794	Ferritin heavy chain	FTH1	[K].EYIPGQPPLSQSSDSSPTR.[N]	1xPhospho [S16(99.3)];1xTMT6plex [N-Term]	P07814 1xPhospho [S886(99.3)]	P07814 [871-889]	-0.0207703	1.73117	0.049608
P04626	Receptor tyrosine-protein kinase erbB-2	ERBB2	[K].EISDDEAEEEK.[G]	1xPhospho [S3(100)];1xTMT6plex [K11];1xTMT6plex [N-Term]	P08238 1xPhospho [S226(100)]	P08238 [224-234]	-0.0388601	1.42775	0.0793566
P04792	Heat shock protein beta-1	HSPB1	[R].LLESSLSSSEGEEPVEYK.[S]	1xPhospho [S8(99.7)];1xTMT6plex [K18];1xTMT6plex [N-Term]	P08648 1xPhospho [S127(99.7)]	P08648 [120-137]	0.0358698	2.54217	0.022144
P04792	Heat shock protein beta-1	HSPB1	[R].NWTEDMEGGISSPVKK.[T]	1xPhospho [S12(99.7)];1xTMT6plex [N-Term];2xTMT6plex [K15;K16]	P08651 1xPhospho [S323(99.7)]	P08651 [312-327]	0.0354729	2.19918	0.0293462
P04792	Heat shock protein beta-1	HSPB1	[K].TEMDKSPFNSPSPQDSPR.[L]	1xPhospho [S6(100)];1xTMT6plex [K5];1xTMT6plex [N-Term]	P08651 1xPhospho [S333(100)]	P08651 [328-345]	0.0363099	1.7767	0.0468368
P05023	Sodium/potassium-transporting ATPase subunit alpha-1	ATP1A1	[K].TEMDKSPFNSPSPQDSPR.[L]	1xTMT6plex [K5];1xTMT6plex [N-Term];2xPhospho [S6(100);S12(99.5)]	P08651 2xPhospho [S333(100);S339(99.5)]	P08651 [328-345]	0.0172185	1.50445	0.0708787
P05067	Amyloid beta A4 protein	APP	[K].TEMDKSPFNSPSPQDSPR.[L]	1xDeamidated [N/Q];1xTMT6plex [K5];1xTMT6plex [N-Term];2xPhospho [S6(100);S12(99.5)]	P08651 2xPhospho [S333(100);S339(99.5)]	P08651 [328-345]	-0.0624891	1.92915	0.0382995
P05114	Non-histone chromosomal protein HMG-14	HMGN1	[R].QVQSLTCEVDALKGTNESLER.[Q]	1xCarbamidomethyl [C7];1xDeamidated [N/Q];1xPhospho [S4(100)];1xTMT6plex [K13];1xTMT6plex [N-Term]	P08670 1xPhospho [S325(100)]	P08670 [322-342]	0.0212484	1.519	0.0697008
P05362	Intercellular adhesion molecule 1	ICAM1	[R].QVQSLTCEVDALK.[G]	1xCarbamidomethyl [C7];1xPhospho [S4(100)];1xTMT6plex [K13];1xTMT6plex [N-Term]	P08670 1xPhospho [S325(100)]	P08670 [322-334]	-0.0297673	2.68323	0.0185321
P05362	Intercellular adhesion molecule 1	ICAM1	[R].SLYASSPGGVYATR.[S]	1xPhospho [S5(100)];1xTMT6plex [N-Term]	P08670 1xPhospho [S55(100)]	P08670 [51-64]	-0.0219421	3.22992	0.0106502
P05388	60S acidic ribosomal protein P0	RPLP0	[R].DGQVINETSQHHDDLE.[-]	1xPhospho [S9(100)];1xTMT6plex [N-Term]	P08670 1xPhospho [S459(100)]	P08670 [451-466]	0.0648466	1.93573	0.0380279
P05556	Integrin beta-1	ITGB1	[R].QVQSLTCEVDALK.[G]	1xCarbamidomethyl [C7];1xDeamidated [Q];1xPhospho [S4(100)];1xTMT6plex [K13];1xTMT6plex [N-Term]	P08670 1xPhospho [S325(100)]	P08670 [322-334]	-0.0453168	2.34644	0.0251051
P05783	Keratin, type I cytoskeletal 18	KRT18	[K].FADLSEAANR.[N]	1xDeamidated [N9];1xPhospho [S5(100)];1xTMT6plex [N-Term]	P08670 1xPhospho [S299(100)]	P08670 [295-304]	-0.00605476	2.36022	0.0249346
P05783	Keratin, type I cytoskeletal 18	KRT18	[R].QDVDNASLAR.[L]	1xDeamidated [N/Q];1xPhospho [S7(100)];1xTMT6plex [N-Term]	P08670 1xPhospho [S214(100)]	P08670 [208-217]	-0.0306283	3.2387	0.0107833
P05783	Keratin, type I cytoskeletal 18	KRT18	[R].EEAENTLQSFRQDVDNASLAR.[L]	1xDeamidated [Q/N];1xPhospho [S9(100)];1xTMT6plex [N-Term]	P08670 1xPhospho [S205(100)]	P08670 [197-217]	0.0442367	3.00085	0.015606
P05783	Keratin, type I cytoskeletal 18	KRT18	[R].MFGGPGTASRPSSSR.[S]	1xTMT6plex [N-Term];2xPhospho [S12(99.3);S13(99.3)]	P08670 2xPhospho [S25(99.3);S26(99.3)]	P08670 [14-28]	0.0306048	2.22905	0.0283377
P05783	Keratin, type I cytoskeletal 18	KRT18	[R].SYVTTSTR.[T]	1xPhospho [S1(100)];1xTMT6plex [N-Term]	NA	P08670 [29-36]	0.0652768	1.30627	0.0975435
P05783	Keratin, type I cytoskeletal 18	KRT18	[R].DGQVINETSQHHDDLE.[-]	1xDeamidated [N/Q];1xPhospho [S9(100)];1xTMT6plex [N-Term]	P08670 1xPhospho [S459(100)]	P08670 [451-466]	-0.0159139	3.14547	0.0127914
P06400	Retinoblastoma-associated protein	RB1	[K].DQSPSRAPGLR.[Q]	1xPhospho [S3(100)];1xTMT6plex [N-Term]	P09601 1xPhospho [S229(100)]	P09601 [227-237]	-0.102864	1.62379	0.0587894
P06400	Retinoblastoma-associated protein	RB1	[K].DESVDYVPMLDMK.[G]	1xPhospho [S3(100)];1xTMT6plex [K13];1xTMT6plex [N-Term]	P09619 1xPhospho [S748(100)]	P09619 [746-758]	-0.109843	2.01776	0.0344682
P06400	Retinoblastoma-associated protein	RB1	[K].ATGAATPKK.[S]	1xPhospho [T6(100)];1xTMT6plex [N-Term];2xTMT6plex [K8;K9]	P10412 1xPhospho [T146(100)]	P10412 [141-149]	-0.0320312	3.60928	0.0075
P06400	Retinoblastoma-associated protein	RB1	[K].ATGAATPK.[K]	1xPhospho [T6(100)];1xTMT6plex [K8];1xTMT6plex [N-Term]	P10412 1xPhospho [T142(100)]	P10412 [141-148]	-0.0708761	3.44926	0.00903371
P06400	Retinoblastoma-associated protein	RB1	[R].TDSREDEISPPPPNPVVK.[G]	1xTMT6plex [K18];1xTMT6plex [N-Term];2xPhospho [S3(100);S9(100)]	P10644 2xPhospho [S77(100);S83(100)]	P10644 [75-92]	-0.0485062	1.89231	0.0407065
P06400	Retinoblastoma-associated protein	RB1	[R].QGGASQSDK.[T]	1xPhospho [S5(100)];1xTMT6plex [K9];1xTMT6plex [N-Term]	P11166 1xPhospho [S473(100)]	P11166 [469-477]	-0.115554	2.12281	0.0303738
P06400	Retinoblastoma-associated protein	RB1	[R].QGGASQSDKTPEELFHPLGADSQV.[-]	1xPhospho [S5(100)];1xTMT6plex [K9];1xTMT6plex [N-Term];2xDeamidated [Q6;Q23]	P11166 1xPhospho [S473(100)]	P11166 [469-492]	-0.0160245	2.61198	0.0200933
P06748	Nucleophosmin	NPM1	[R].QGGASQSDKTPEELFHPLGADSQV.[-]	1xPhospho [S5(100)];1xTMT6plex [K9];1xTMT6plex [N-Term]	P11166 1xPhospho [S473(100)]	P11166 [469-492]	-0.0249093	2.27397	0.0273541
P06748	Nucleophosmin	NPM1	[R].QGGASQSDKTPEELFHPLGADSQV.[-]	1xDeamidated [Q];1xPhospho [S5(100)];1xTMT6plex [K9];1xTMT6plex [N-Term]	P11166 1xPhospho [S473(100)]	P11166 [469-492]	-0.0163987	2.34342	0.0248993
P07355-2	Isoform 2 of Annexin A2	ANXA2	[R].GTADVTHDLQEMK.[E]	1xPhospho [T2(100)];1xTMT6plex [K13];1xTMT6plex [N-Term]	P11166 1xPhospho [T234(100)]	P11166 [233-245]	-0.0121922	1.96209	0.0367925
P07814	Bifunctional glutamate/proline--tRNA ligase	EPRS	[K].DGVMEMNSIEPAK.[E]	1xPhospho [S8(100)];1xTMT6plex [K13];1xTMT6plex [N-Term]	P11169 1xPhospho [S485(100)]	P11169 [478-490]	-0.0163556	2.7013	0.0183596
P08238	Heat shock protein HSP 90-beta	HSP90AB1	[K].DGVMEMNSIEPAK.[E]	1xDeamidated [N7];1xPhospho [S8(100)];1xTMT6plex [K13];1xTMT6plex [N-Term]	P11169 1xPhospho [S485(100)]	P11169 [478-490]	-0.0124546	1.43704	0.0783869
P08648	Integrin alpha-5	ITGA5	[K].DGVMEMNSIEPAK.[E]	1xOxidation [M];1xPhospho [S8(100)];1xTMT6plex [K13];1xTMT6plex [N-Term]	P11169 1xPhospho [S485(100)]	P11169 [478-490]	-0.0145775	2.22764	0.0285582
P08651	Nuclear factor 1 C-type	NFIC	[R].SLDGAAAVDSADRSPRPTSAPAITQGQVAEGGVLDASAK.[K]	1xPhospho [S14(99.5)];1xTMT6plex [K39];1xTMT6plex [N-Term]	P11171 1xPhospho [S555(99.5)]	P11171 [542-580]	-0.0290343	1.64878	0.0569251
P08651	Nuclear factor 1 C-type	NFIC	[K].QTGAILPPSPK.[V]	1xPhospho [S9(100)];1xTMT6plex [K11];1xTMT6plex [N-Term]	P11182 1xPhospho [S220(100)]	P11182 [212-222]	-0.0554911	1.62431	0.0588774
P08651	Nuclear factor 1 C-type	NFIC	[K].EKENGFSSPPQIK.[D]	1xPhospho [S];1xTMT6plex [N-Term];2xDeamidated [N4;2xTMT6plex [K2;K13];Q11]	P11387 1xPhospho [S112(99.6)]	P11387 [105-117]	-0.0466866	1.75333	0.0482982
P08651	Nuclear factor 1 C-type	NFIC	[K].ENGFSSPPQIK.[D]	1xPhospho [S];1xTMT6plex [K11];1xTMT6plex [N-Term];2xDeamidated [N2;Q9]	NA	P11387 [107-117]	-0.0181079	2.92442	0.0165729
P08670	Vimentin	VIM	[K].EKENGFSSPPQIK.[D]	1xDeamidated [N4];1xPhospho [S7(99.5)];1xTMT6plex [N-Term];2xTMT6plex [K2;K13]	P11387 1xPhospho [S111(99.5)]	P11387 [105-117]	0.0149171	1.51368	0.0703065
P08670	Vimentin	VIM	[K].ENGFSSPPQIK.[D]	1xDeamidated [N2];1xPhospho [S];1xTMT6plex [K11];1xTMT6plex [N-Term]	NA	P11387 [107-117]	-0.0198094	3.87559	0.00561039
P08670	Vimentin	VIM	[K].TQMAEVLPSPR.[G]	1xPhospho [S9(100)];1xTMT6plex [N-Term]	P11388-4 1xPhospho [S1294(100)]	P11388-4 [1286-1296]	-0.0221575	3.28901	0.0104533
P08670	Vimentin	VIM	[K].GSVPLSSSPPATHFPDETEITNPVPK.[K]	1xPhospho [S/T];1xTMT6plex [K26];1xTMT6plex [N-Term]	NA	P11388-4 [1467-1492]	-0.0314883	3.27627	0.0107895
P08670	Vimentin	VIM	[K].YLEESDEDDLF.[-]	1xPhospho [S5(100)];1xTMT6plex [N-Term]	P11388-4 1xPhospho [S1606(100)]	P11388-4 [1602-1612]	-0.00756451	3.33097	0.00959259
P08670	Vimentin	VIM	[K].NENTEGSPQEDGVELEGLK.[Q]	1xPhospho [S7(100)];1xTMT6plex [K19];1xTMT6plex [N-Term]	P11388-4 1xPhospho [S1328(100)]	P11388-4 [1322-1340]	-0.0112635	3.55793	0.00747712
P08670	Vimentin	VIM	[K].VPDEEENEESDNEKETEK.[S]	1xPhospho [S10(100)];1xTMT6plex [N-Term];2xTMT6plex [K14;K18]	P11388-4 1xPhospho [S1187(100)]	P11388-4 [1178-1195]	0.00824358	2.14034	0.0298044
P08670	Vimentin	VIM	[K].SVVSDLEADDVK.[G]	1xPhospho [S4(100)];1xTMT6plex [K12];1xTMT6plex [N-Term]	P11388-4 1xPhospho [S1458(100)]	P11388-4 [1455-1466]	-0.0460638	3.08815	0.0137351
P08670	Vimentin	VIM	[K].ALSSLHGDDQDSEDEVLTIPEVK.[V]	1xPhospho [S12(100)];1xTMT6plex [K23];1xTMT6plex [N-Term]	P11717 1xPhospho [S2409(100)]	P11717 [2398-2420]	0.0107487	1.86634	0.0418198
P08670	Vimentin	VIM	[R].RSSNVSYK.[Y]	1xPhospho [S3(100)];1xTMT6plex [K8];1xTMT6plex [N-Term]	P11717 1xPhospho [S2347(100)]	P11717 [2345-2352]	-0.0306192	2.21536	0.0285968
P08670	Vimentin	VIM	[K].ALIQTCLNSPDSPPRSDPTTDQR.[M]	1xCarbamidomethyl [C6];1xDeamidated [Q/N];1xPhospho [S12(100)];1xTMT6plex [N-Term]	P11831 1xPhospho [S224(100)]	P11831 [213-235]	0.00918381	1.65714	0.0562139
P09601	Heme oxygenase 1	HMOX1	[K].ALIQTCLNSPDSPPRSDPTTDQR.[M]	1xCarbamidomethyl [C6];1xPhospho [S12(100)];1xTMT6plex [N-Term]	P11831 1xPhospho [S224(100)]	P11831 [213-235]	-0.0268005	1.49529	0.0725257
P09619	Platelet-derived growth factor receptor beta	PDGFRB	[R].TVPSTPTLVVPHR.[T]	1xPhospho [S4(99.6)];1xTMT6plex [N-Term]	P12270 1xPhospho [S2136(99.6)]	P12270 [2133-2145]	-0.0205315	1.6632	0.0559565
P10412;P16403	Histone H1.4	HIST1H1E	[K].GAILSEEELAAMSPTAAAVAK.[I]	1xPhospho [S13(100)];1xTMT6plex [K21];1xTMT6plex [N-Term]	P12270 1xPhospho [S379(100)]	P12270 [367-387]	0.0841068	1.39425	0.0846217
P10412	Histone H1.4	HIST1H1E	[K].GISQEQMNEFR.[A]	1xPhospho [S3(100)];1xTMT6plex [N-Term]	P12814 1xPhospho [S744(100)]	P12814 [742-752]	-0.0811243	1.48952	0.0726361
P10412	Histone H1.4	HIST1H1E	[K].IMATPEQVGK.[M]	1xDeamidated [Q7];1xPhospho [T4(100)];1xTMT6plex [K10];1xTMT6plex [N-Term]	P12956 1xPhospho [T455(100)]	P12956 [452-461]	-0.11548	2.20916	0.0289423
P10412;P16403	Histone H1.4	HIST1H1E	[K].IMATPEQVGK.[M]	1xOxidation [M2];1xPhospho [T4(100)];1xTMT6plex [K10];1xTMT6plex [N-Term]	P12956 1xPhospho [T455(100)]	P12956 [452-461]	-0.0186408	3.24925	0.0109198
P10412;P16403	Histone H1.4	HIST1H1E	[K].IMATPEQVGK.[M]	1xPhospho [T4(100)];1xTMT6plex [K10];1xTMT6plex [N-Term]	P12956 1xPhospho [T455(100)]	P12956 [452-461]	0.0533203	3.35014	0.00981991
P10636-6;P10636	Isoform Tau-D of Microtubule-associated protein tau	MAPT	[R].IMGPNYTPGK.[K]	1xOxidation [M2];1xPhospho [T7(100)];1xTMT6plex [K10];1xTMT6plex [N-Term]	P13639 1xPhospho [T435(100)]	P13639 [429-438]	-0.164802	2.16833	0.0300929
P10644	cAMP-dependent protein kinase type I-alpha regulatory subunit	PRKAR1A	[R].IMGPNYTPGK.[K]	1xPhospho [T7(100)];1xTMT6plex [K10];1xTMT6plex [N-Term]	P13639 1xPhospho [T435(100)]	P13639 [429-438]	0.0253013	2.41969	0.0237775
P11166	Solute carrier family 2, facilitated glucose transporter member 1	SLC2A1	[K].SSPAFGDR.[R]	1xPhospho [S2(100)];1xTMT6plex [N-Term]	P13716-2 1xPhospho [S244(100)]	P13716-2 [243-250]	0.0598949	1.67187	0.0558136
P11166	Solute carrier family 2, facilitated glucose transporter member 1	SLC2A1	[K].ENSPLNVS.[-]	1xPhospho [S3(100)];1xTMT6plex [N-Term]	P13726 1xPhospho [S290(100)]	P13726 [288-295]	0.0557534	1.39997	0.0839061
P11166	Solute carrier family 2, facilitated glucose transporter member 1	SLC2A1	[K].RAESMLQQADK.[L]	1xPhospho [S4(100)];1xTMT6plex [K11];1xTMT6plex [N-Term]	P13797 1xPhospho [S339(100)]	P13797 [336-346]	0.0578518	2.22695	0.028501
P11166	Solute carrier family 2, facilitated glucose transporter member 1	SLC2A1	[R].DVPESPQHAADTPK.[S]	1xPhospho [S5(100)];1xTMT6plex [K14];1xTMT6plex [N-Term]	P13994 1xPhospho [S306(100)]	P13994 [302-315]	-0.00669194	3.4053	0.010102
P11166	Solute carrier family 2, facilitated glucose transporter member 1	SLC2A1	[R].LDIDSPPITAR.[N]	1xPhospho [S5(100)];1xTMT6plex [N-Term]	P14618 1xPhospho [S37(100)]	P14618 [33-43]	0.0543846	2.02905	0.0340608
P11169	Solute carrier family 2, facilitated glucose transporter member 3	SLC2A3	[K].SGTSEFLNK.[M]	1xPhospho [S4(100)];1xTMT6plex [K9];1xTMT6plex [N-Term]	P14625 1xPhospho [S172(100)]	P14625 [169-177]	-0.020847	1.79472	0.0455686
P11169	Solute carrier family 2, facilitated glucose transporter member 3	SLC2A3	[R].GDGGSTTGLSATPPASLPGSLTNVK.[A]	1xPhospho [T12(99.7)];1xTMT6plex [K25];1xTMT6plex [N-Term]	P15056 1xPhospho [T401(99.7)]	P15056 [390-414]	-0.0410915	1.88751	0.0408558
P11169	Solute carrier family 2, facilitated glucose transporter member 3	SLC2A3	[K].SSSSSGDPSSDPLGSPTLLAL.[-]	1xPhospho [S15(99.4)];1xTMT6plex [N-Term]	P15407 1xPhospho [S265(99.4)]	P15407 [251-271]	-0.0294696	2.14213	0.0297476
P11171	Protein 4.1	EPB41	[R].RDEQLSPEEEEK.[R]	1xPhospho [S6(100)];1xTMT6plex [K12];1xTMT6plex [N-Term]	P15408 1xPhospho [S120(100)]	P15408 [115-126]	-0.0405923	1.33479	0.0934178
P11182	Lipoamide acyltransferase component of branched-chain alpha-keto acid dehydrogenase complex, mitochondrial	DBT	[R].DEQLSPEEEEK.[R]	1xPhospho [S5(100)];1xTMT6plex [K11];1xTMT6plex [N-Term]	P15408 1xPhospho [S120(100)]	P15408 [116-126]	-0.0416957	2.05961	0.0326336
P11387	DNA topoisomerase 1	TOP1	[R].SSSSGDQSSDSLNSPTLLAL.[-]	1xPhospho [S14(99.1)];1xTMT6plex [N-Term]	P15408 1xPhospho [S320(99.1)]	P15408 [307-326]	-0.0432996	1.88522	0.0408807
P11387	DNA topoisomerase 1	TOP1	[R].SSPAPSENTHISPLK.[C]	1xPhospho [S2(99.3)];1xTMT6plex [K15];1xTMT6plex [N-Term]	P15822 1xPhospho [S1874(99.3)]	P15822 [1873-1887]	-0.0486832	1.96076	0.0368023
P11387	DNA topoisomerase 1	TOP1	[K].AVAITQSPSSVR.[L]	1xPhospho [S7(100)];1xTMT6plex [N-Term]	P15822 1xPhospho [S2327(100)]	P15822 [2321-2332]	-0.0271478	1.38182	0.0870426
P11387	DNA topoisomerase 1	TOP1	[K].SEESVSPK.[K]	1xPhospho [S6(100)];1xTMT6plex [K8];1xTMT6plex [N-Term]	P15822 1xPhospho [S130(100)]	P15822 [125-132]	-0.0339647	1.45657	0.0761351
P11388-4	Isoform 4 of DNA topoisomerase 2-alpha	TOP2A	[R].TQAPAVATT.[-]	1xPhospho [T];1xTMT6plex [N-Term]	NA	P15880 [285-293]	-0.078151	1.42086	0.0802437
P11388-4	Isoform 4 of DNA topoisomerase 2-alpha	TOP2A	[R].GAGSIAGASASPK.[E]	1xPhospho [S11(100)];1xTMT6plex [K13];1xTMT6plex [N-Term]	P15924 1xPhospho [S2024(100)]	P15924 [2014-2026]	-0.15694	1.49893	0.0721241
P11388-4	Isoform 4 of DNA topoisomerase 2-alpha	TOP2A	[K].GLPSPYNMSSAPGSR.[S]	1xPhospho [S10(100)];1xTMT6plex [N-Term]	P15924 1xPhospho [S2821(100)]	P15924 [2812-2826]	-0.119241	1.54816	0.0657704
P11388-4	Isoform 4 of DNA topoisomerase 2-alpha	TOP2A	[R].SSSFSDTLEESSPIAAIFDTENLEK.[I]	1xPhospho [S3(99.3)];1xTMT6plex [K25];1xTMT6plex [N-Term]	P15924 1xPhospho [S2608(99.3)]	P15924 [2606-2630]	-0.0833884	1.69645	0.053603
P11388-4	Isoform 4 of DNA topoisomerase 2-alpha	TOP2A	[K].GLPSPYNMSSAPGSR.[S]	1xDeamidated [N7];1xPhospho [S10(99.5)];1xTMT6plex [N-Term]	P15924 1xPhospho [S2821(99.5)]	P15924 [2812-2826]	-0.092645	1.7493	0.0483267
P11388-4	Isoform 4 of DNA topoisomerase 2-alpha	TOP2A	[K].TSATVGPK.[A]	1xPhospho [T1(99.8)];1xTMT6plex [K8];1xTMT6plex [N-Term]	P16104 1xPhospho [T121(99.8)]	P16104 [121-128]	-0.0871269	2.60106	0.0201842
P11717	Cation-independent mannose-6-phosphate receptor	IGF2R	[R].ICSFEEAK.[G]	1xCarbamidomethyl [C2];1xPhospho [S3(100)];1xTMT6plex [K8];1xTMT6plex [N-Term]	P16298-4 1xPhospho [S479(100)]	P16298-4 [477-484]	0.0114269	1.52661	0.0685493
P11717	Cation-independent mannose-6-phosphate receptor	IGF2R	[R].LYDLNMPAYVK.[F]	1xPhospho [Y2(100)];1xTMT6plex [K11];1xTMT6plex [N-Term]	P16333 1xPhospho [Y105(100)]	P16333 [104-114]	0.0467207	4.25949	0.006
P11831	Serum response factor	SRF	[K].AAGGATPK.[K]	1xPhospho [T6(100)];1xTMT6plex [K8];1xTMT6plex [N-Term]	P16403 1xPhospho [T146(100)]	P16403 [141-148]	0.0317412	3.64523	0.00593846
P11831	Serum response factor	SRF	[K].AAGGATPKK.[S]	1xPhospho [T6(100)];1xTMT6plex [N-Term];2xTMT6plex [K8;K9]	P16403 1xPhospho [T146(100)]	P16403 [141-149]	0.0565977	3.65381	0.00603125
P12270	Nucleoprotein TPR	TPR	[K].GAGATSGSPPAGR.[N]	1xPhospho [S8(100)];1xTMT6plex [N-Term]	P16455 1xPhospho [S201(100)]	P16455 [194-206]	-0.0282318	2.82964	0.017211
P12270	Nucleoprotein TPR	TPR	[R].EFDELNPSAQR.[D]	1xPhospho [S8(100)];1xTMT6plex [N-Term]	P16615 1xPhospho [S663(100)]	P16615 [656-666]	-0.0106833	1.58489	0.0630545
P12814	Alpha-actinin-1	ACTN1	[K].ESVPEFPLSPPK.[K]	1xPhospho [S9(100)];1xTMT6plex [K12];1xTMT6plex [N-Term]	P16949 1xPhospho [S38(100)]	P16949 [30-41]	-0.0196459	3.13882	0.0130961
P12814;Q08043;O43707	Alpha-actinin-1	ACTN1	[K].SHEAEVLK.[Q]	1xPhospho [S1(100)];1xTMT6plex [K8];1xTMT6plex [N-Term]	P16949 1xPhospho [S63(100)]	P16949 [63-70]	0.0207511	3.07241	0.015055
P12931-2;P06241	Isoform 2 of Proto-oncogene tyrosine-protein kinase Src	SRC	[R].ASGQAFELILSPR.[S]	1xDeamidated [Q4];1xPhospho [S11(100)];1xTMT6plex [N-Term]	P16949 1xPhospho [S25(100)]	P16949 [15-27]	-0.218373	3.19798	0.0117701
P12931-2;P06241	Isoform 2 of Proto-oncogene tyrosine-protein kinase Src	SRC	[R].ASGQAFELILSPR.[S]	1xPhospho [S11(100)];1xTMT6plex [N-Term]	P16949 1xPhospho [S25(100)]	P16949 [15-27]	-0.0626964	2.66454	0.0186834
P12956	X-ray repair cross-complementing protein 6	XRCC6	[K].ESVPEFPLSPPKK.[K]	1xPhospho [S9(100)];1xTMT6plex [N-Term];2xTMT6plex [K12;K13]	P16949 1xPhospho [S38(100)]	P16949 [30-42]	-0.0404625	2.15186	0.0298296
P12956	X-ray repair cross-complementing protein 6	XRCC6	[R].EATGLSPQAAQEK.[D]	1xDeamidated [Q];1xPhospho [S6(100)];1xTMT6plex [K13];1xTMT6plex [N-Term]	P17029 1xPhospho [S13(100)]	P17029 [8-20]	-0.0263856	2.6102	0.0204193
P12956	X-ray repair cross-complementing protein 6	XRCC6	[R].EATGLSPQAAQEKDGIVIVK.[V]	1xPhospho [S6(100)];1xTMT6plex [N-Term];2xTMT6plex [K13;K20]	P17029 1xPhospho [S13(100)]	P17029 [8-27]	-0.0439548	1.63571	0.0582029
P13639	Elongation factor 2	EEF2	[R].EATGLSPQAAQEK.[D]	1xPhospho [S6(100)];1xTMT6plex [K13];1xTMT6plex [N-Term]	P17029 1xPhospho [S13(100)]	P17029 [8-20]	-0.027201	1.8401	0.043484
P13639	Elongation factor 2	EEF2	[R].EATGLSPQAAQEKDGIVIVK.[V]	1xDeamidated [Q];1xPhospho [S6(100)];1xTMT6plex [N-Term];2xTMT6plex [K13;K20]	P17029 1xPhospho [S13(100)]	P17029 [8-27]	-0.0356276	2.2947	0.0266301
P13716-2	Isoform 2 of Delta-aminolevulinic acid dehydratase	ALAD	[K].LEKEEEEGISQESSEEEQ.[-]	1xTMT6plex [K3];1xTMT6plex [N-Term];2xPhospho [S13(100);S14(100)]	P17096 2xPhospho [S102(100);S103(100)]	P17096 [90-107]	-0.0314412	1.32343	0.0953804
P13726	Tissue factor	F3	[K].EPSEVPTPK.[R]	1xPhospho [T7(100)];1xTMT6plex [K9];1xTMT6plex [N-Term]	P17096 1xPhospho [T53(100)]	P17096 [47-55]	-0.0319922	2.10093	0.0308567
P13797	Plastin-3	PLS3	[K].QPPVSPGTALVGSQK.[E]	1xPhospho [S5(100)];1xTMT6plex [K15];1xTMT6plex [N-Term]	P17096 1xPhospho [S36(100)]	P17096 [32-46]	0.0219239	1.88249	0.0408668
P13994	Coiled-coil domain-containing protein 130	CCDC130	[K].LEKEEEEGISQESSEEEQ.[-]	1xTMT6plex [K3];1xTMT6plex [N-Term];3xPhospho [S10(100);S13(100);S14(100)]	P17096 3xPhospho [S99(100);S102(100);S103(100)]	P17096 [90-107]	-0.0601929	1.68791	0.0540935
P14618	Pyruvate kinase PKM	PKM	[R].LGPGSSGGSAR.[E]	1xPhospho [S9(100)];1xTMT6plex [N-Term]	P17152 1xPhospho [S17(100)]	P17152 [9-19]	-0.00807419	1.64873	0.056916
P14625	Endoplasmin	HSP90B1	[R].STLNPQWNESFTFK.[L]	1xDeamidated [N/Q];1xPhospho [S10(100)];1xTMT6plex [K14];1xTMT6plex [N-Term]	P17252 1xPhospho [S226(100)]	P17252 [217-230]	0.0208392	1.61331	0.0600197
P15056	Serine/threonine-protein kinase B-raf	BRAF	[R].MGQAGSTISNSHAQPFDFPDDNQNSK.[K]	1xOxidation [M1];1xPhospho [S9(98.7)];1xTMT6plex [K26];1xTMT6plex [N-Term]	P17302 1xPhospho [S328(98.7)]	P17302 [320-345]	-0.0531996	1.96454	0.0366245
P15407	Fos-related antigen 1	FOSL1	[K].LVTGDRNNSSCR.[N]	1xCarbamidomethyl [C11];1xDeamidated [N];1xPhospho [S9(99.6)];1xTMT6plex [N-Term]	P17302 1xPhospho [S296(99.6)]	P17302 [288-299]	-0.0620922	2.318	0.0262715
P15408	Fos-related antigen 2	FOSL2	[R].MGQAGSTISNSHAQPFDFPDDNQNSK.[K]	1xOxidation [M1];1xTMT6plex [K26];1xTMT6plex [N-Term];2xPhospho [S9(99.2);S/T]	P17302 2xPhospho [S328(99.2);S/T]	P17302 [320-345]	-0.0266966	5.68017	0
P15408	Fos-related antigen 2	FOSL2	[K].SDPYHATSGALSPAK.[D]	1xPhospho [S12(100)];1xTMT6plex [K15];1xTMT6plex [N-Term]	P17302 1xPhospho [S255(100)]	P17302 [244-258]	-0.0379036	3.95307	0.00696774
P15408	Fos-related antigen 2	FOSL2	[R].MGQAGSTISNSHAQPFDFPDDNQNSK.[K]	1xTMT6plex [K26];1xTMT6plex [N-Term];2xPhospho [S/T]	NA	P17302 [320-345]	-0.0763093	3.60433	0.0073913
P15822	Zinc finger protein 40	HIVEP1	[K].LAAGHELQPLAIVDQRPSSR.[A]	1xPhospho [S19(99.7)];1xTMT6plex [N-Term]	P17302 1xPhospho [S365(99.7)]	P17302 [347-366]	-0.0226659	2.5396	0.0220427
P15822	Zinc finger protein 40	HIVEP1	[R].MGQAGSTISNSHAQPFDFPDDNQNSK.[K]	1xDeamidated [Q/N];1xOxidation [M1];1xTMT6plex [K26];1xTMT6plex [N-Term];2xPhospho [S6(99.5);S/T]	P17302 2xPhospho [S325(99.5);T/S]	P17302 [320-345]	-0.0584226	2.76441	0.0174979
P15822	Zinc finger protein 40	HIVEP1	[K].QASEQNWANYSAEQNR.[M]	1xPhospho [S3(100)];1xTMT6plex [N-Term]	P17302 1xPhospho [S306(100)]	P17302 [304-319]	-0.104611	2.96337	0.0158663
P15880	40S ribosomal protein S2	RPS2	[R].MGQAGSTISNSHAQPFDFPDDNQNSK.[K]	1xDeamidated [Q/N];1xTMT6plex [K26];1xTMT6plex [N-Term];2xPhospho [S9(99.8);S/T]	P17302 2xPhospho [S328(99.8);S/T]	P17302 [320-345]	-0.0302112	4.15925	0.00502326
P15924	Desmoplakin	DSP	[K].LVTGDRNNSSCR.[N]	1xCarbamidomethyl [C11];1xPhospho [S9(100)];1xTMT6plex [N-Term]	P17302 1xPhospho [S296(100)]	P17302 [288-299]	-0.0263076	2.97197	0.0160451
P15924	Desmoplakin	DSP	[R].MGQAGSTISNSHAQPFDFPDDNQNSK.[K]	1xPhospho [S9(99.5)];1xTMT6plex [K26];1xTMT6plex [N-Term]	P17302 1xPhospho [S328(99.5)]	P17302 [320-345]	-0.0160076	4.13419	0.00459574
P15924	Desmoplakin	DSP	[R].MGQAGSTISNSHAQPFDFPDDNQNSK.[K]	1xDeamidated [Q/N];1xPhospho [S6(100)];1xTMT6plex [K26];1xTMT6plex [N-Term]	P17302 1xPhospho [S325(100)]	P17302 [320-345]	-0.011766	3.48955	0.00951479
P15924	Desmoplakin	DSP	[K].QASEQNWANYSAEQNR.[M]	1xDeamidated [Q/N];1xPhospho [S3(100)];1xTMT6plex [N-Term]	P17302 1xPhospho [S306(100)]	P17302 [304-319]	-0.0225357	3.11555	0.0134483
P16104	Histone H2AX	H2AFX	[K].KQATSPASK.[K]	1xPhospho [S5(100)];1xTMT6plex [N-Term];2xTMT6plex [K1;K9]	P17480 1xPhospho [S389(100)]	P17480 [385-393]	-0.0732298	4.37689	0.00306667
P16298-4	Isoform 4 of Serine/threonine-protein phosphatase 2B catalytic subunit beta isoform	PPP3CB	[K].AAAGPLDMSLPSTPDIK.[I]	1xPhospho [T13(100)];1xTMT6plex [K17];1xTMT6plex [N-Term]	P17544-6 1xPhospho [T101(100)]	P17544-6 [89-105]	-0.0617346	1.7751	0.0467837
P16333	Cytoplasmic protein NCK1	NCK1	[K].EDLSPAFDHSPNK.[I]	1xPhospho [S10(100)];1xTMT6plex [K13];1xTMT6plex [N-Term]	P17706 1xPhospho [S304(100)]	P17706 [295-307]	-0.117079	2.18415	0.0293686
P16403	Histone H1.2	HIST1H1C	[R].GAQAASPAK.[G]	1xPhospho [S6(100)];1xTMT6plex [K9];1xTMT6plex [N-Term]	P18031 1xPhospho [S386(100)]	P18031 [381-389]	-0.167176	3.47415	0.0092948
P16403	Histone H1.2	HIST1H1C	[R].EAEAASIK.[I]	1xPhospho [S6(100)];1xTMT6plex [K8];1xTMT6plex [N-Term]	P18206 1xPhospho [S1113(100)]	P18206 [1108-1115]	-0.154854	1.46581	0.0752543
P16455	Methylated-DNA--protein-cysteine methyltransferase	MGMT	[R].DPSASPGDAGEQAIR.[Q]	1xTMT6plex [N-Term];2xPhospho [S3(100);S5(100)]	P18206 2xPhospho [S288(100);S290(100)]	P18206 [286-300]	-0.0524058	1.82592	0.0440444
P16615	Sarcoplasmic/endoplasmic reticulum calcium ATPase 2	ATP2A2	[K].TISPMVMDAK.[A]	1xPhospho [S3(100)];1xTMT6plex [K10];1xTMT6plex [N-Term];2xOxidation [M5;M7]	P18206 1xPhospho [S795(100)]	P18206 [793-802]	0.00957013	1.5376	0.0671313
P16949	Stathmin	STMN1	[K].AAAVGTANK.[S]	1xPhospho [T6(100)];1xTMT6plex [K9];1xTMT6plex [N-Term]	P18206 1xPhospho [T652(100)]	P18206 [647-655]	-0.0631423	2.94493	0.0161501
P16949	Stathmin	STMN1	[R].MQEAMTQEVSDVFSDTTTPIK.[L]	1xDeamidated [Q];1xPhospho [T18(100)];1xTMT6plex [K21];1xTMT6plex [N-Term]	P18206 1xPhospho [T604(100)]	P18206 [587-607]	-0.080235	1.39594	0.0844515
P16949	Stathmin	STMN1	[R].GQGSSPVAMQK.[A]	1xPhospho [S5(99.7)];1xTMT6plex [K11];1xTMT6plex [N-Term]	P18206 1xPhospho [S346(99.7)]	P18206 [342-352]	-0.0664749	1.86402	0.0422582
P16949	Stathmin	STMN1	[R].NPGNQAAYEHFETMK.[N]	1xPhospho [Y8(100)];1xTMT6plex [K15];1xTMT6plex [N-Term]	P18206 1xPhospho [Y692(100)]	P18206 [685-699]	-0.0797474	1.79663	0.0456577
P16949	Stathmin	STMN1	[K].TISPMVMDAK.[A]	1xOxidation [M];1xPhospho [S3(100)];1xTMT6plex [K10];1xTMT6plex [N-Term]	P18206 1xPhospho [S795(100)]	P18206 [793-802]	-0.097789	1.74298	0.0488036
P17029	Zinc finger protein with KRAB and SCAN domains 1	ZKSCAN1	[K].DEGSYSLEEPK.[Q]	1xPhospho [S6(100)];1xTMT6plex [K11];1xTMT6plex [N-Term]	P18827 1xPhospho [S287(100)]	P18827 [282-292]	-0.0274798	2.514	0.0224706
P17029	Zinc finger protein with KRAB and SCAN domains 1	ZKSCAN1	[K].EWNGVVSESDSPVK.[R]	1xDeamidated [N3];1xPhospho [S11(100)];1xTMT6plex [K14];1xTMT6plex [N-Term]	P18858 1xPhospho [S51(100)]	P18858 [41-54]	-0.0469174	2.76808	0.0171681
P17029	Zinc finger protein with KRAB and SCAN domains 1	ZKSCAN1	[R].VLGSEGEEEDEALSPAK.[G]	1xTMT6plex [K17];1xTMT6plex [N-Term];2xPhospho [S4(100);S14(100)]	P18858 2xPhospho [S66(100);S76(100)]	P18858 [63-79]	-0.0625146	1.47332	0.0746146
P17029	Zinc finger protein with KRAB and SCAN domains 1	ZKSCAN1	[R].TIQEVLEEQSEDEDREAK.[R]	1xPhospho [S10(100)];1xTMT6plex [K18];1xTMT6plex [N-Term]	P18858 1xPhospho [S141(100)]	P18858 [132-149]	-0.031196	2.53012	0.0223903
P17096	High mobility group protein HMG-I/HMG-Y	HMGA1	[K].AETPTESVSEPEVATK.[Q]	1xPhospho [T3(100)];1xTMT6plex [K16];1xTMT6plex [N-Term]	P18858 1xPhospho [T195(100)]	P18858 [193-208]	-0.0428786	2.15542	0.0298734
P17096	High mobility group protein HMG-I/HMG-Y	HMGA1	[K].EGEDGDQPTTPPKPLK.[T]	1xPhospho [T10(99.7)];1xTMT6plex [N-Term];2xTMT6plex [K13;K16]	P18858 1xPhospho [T183(99.7)]	P18858 [174-189]	0.0101277	1.70273	0.0529444
P17096	High mobility group protein HMG-I/HMG-Y	HMGA1	[R].VLGSEGEEEDEALSPAK.[G]	1xPhospho [S4(100)];1xTMT6plex [K17];1xTMT6plex [N-Term]	P18858 1xPhospho [S66(100)]	P18858 [63-79]	-0.0945908	1.55901	0.0649916
P17096	High mobility group protein HMG-I/HMG-Y	HMGA1	[R].AIGSTSKPQESPK.[G]	1xPhospho [S11(100)];1xTMT6plex [N-Term];2xTMT6plex [K7;K13]	P18887 1xPhospho [S241(100)]	P18887 [231-243]	0.00988227	2.98235	0.015255
P17152	Transmembrane protein 11, mitochondrial	TMEM11	[K].GLSEDTTEETLK.[E]	1xPhospho [S3(100)];1xTMT6plex [K12];1xTMT6plex [N-Term]	P19338 1xPhospho [S580(100)]	P19338 [578-589]	0.0731036	1.47855	0.0739419
P17252	Protein kinase C alpha type	PRKCA	[R].AASDPLLSSVSPAVSK.[A]	1xPhospho [S11(100)];1xTMT6plex [K16];1xTMT6plex [N-Term]	P19532 1xPhospho [S556(100)]	P19532 [546-561]	0.00872332	2.34463	0.0249871
P17302	Gap junction alpha-1 protein	GJA1	[K].LDSPTMSR.[A]	1xPhospho [S3(100)];1xTMT6plex [N-Term]	P19634 1xPhospho [S693(100)]	P19634 [691-698]	-0.083759	3.65866	0.00612698
P17302	Gap junction alpha-1 protein	GJA1	[K].RNSSPPPSPNK.[N]	1xDeamidated [N2];1xTMT6plex [K11];1xTMT6plex [N-Term];2xPhospho [S8(100);S]	P20020 2xPhospho [S1220(100);S]	P20020 [1213-1223]	-0.0838822	1.58055	0.0632764
P17302	Gap junction alpha-1 protein	GJA1	[R].NSSPPPSPNK.[N]	1xDeamidated [N];1xPhospho [S3(99.7)];1xTMT6plex [K10];1xTMT6plex [N-Term]	P20020 1xPhospho [S1216(99.7)]	P20020 [1214-1223]	-0.0719492	1.40648	0.0827936
P17302	Gap junction alpha-1 protein	GJA1	[R].NSSPPPSPNK.[N]	1xPhospho [S];1xTMT6plex [K10];1xTMT6plex [N-Term];2xDeamidated [N1;N9]	NA	P20020 [1214-1223]	-0.0575623	1.47111	0.074787
P17302	Gap junction alpha-1 protein	GJA1	[R].NSSPPPSPNK.[N]	1xPhospho [S3(99.8)];1xTMT6plex [K10];1xTMT6plex [N-Term]	P20020 1xPhospho [S1216(99.8)]	P20020 [1214-1223]	-0.235483	1.5699	0.0641605
P17302	Gap junction alpha-1 protein	GJA1	[K].IESDVQEPTEPEDDLDIMLGNK.[K]	1xOxidation [M18];1xPhospho [S3(100)];1xTMT6plex [K22];1xTMT6plex [N-Term]	P20042 1xPhospho [S105(100)]	P20042 [103-124]	-0.225143	1.50983	0.0706496
P17302	Gap junction alpha-1 protein	GJA1	[K].IESDVQEPTEPEDDLDIMLGNK.[K]	1xPhospho [S3(100)];1xTMT6plex [K22];1xTMT6plex [N-Term]	P20042 1xPhospho [S105(100)]	P20042 [103-124]	-0.263048	3.21283	0.011776
P17302	Gap junction alpha-1 protein	GJA1	[K].IESDVQEPTEPEDDLDIMLGNK.[K]	1xTMT6plex [K22];1xTMT6plex [N-Term];2xPhospho [S3(100);T9(100)]	P20042 2xPhospho [S105(100);T111(100)]	P20042 [103-124]	-0.175956	2.35645	0.0247846
P17302	Gap junction alpha-1 protein	GJA1	[K].MSDSLDTDPSMLGSSK.[N]	1xOxidation [M11];1xPhospho [S4(99.3)];1xTMT6plex [K16];1xTMT6plex [N-Term]	P20337 1xPhospho [S190(99.3)]	P20337 [187-202]	-0.103982	1.36647	0.0882293
P17302	Gap junction alpha-1 protein	GJA1	[R].AGGPTTPLSPTR.[L]	1xPhospho [S9(100)];1xTMT6plex [N-Term]	P20700 1xPhospho [S23(100)]	P20700 [15-26]	-0.0851242	1.70616	0.0525503
P17302	Gap junction alpha-1 protein	GJA1	[K].QSCELSPSK.[L]	1xCarbamidomethyl [C3];1xPhospho [S6(100)];1xTMT6plex [K9];1xTMT6plex [N-Term]	P20936 1xPhospho [S831(100)]	P20936 [826-834]	-0.183086	1.87075	0.0415917
P17302	Gap junction alpha-1 protein	GJA1	[K].AFGPGLQGGSAGSPAR.[F]	1xDeamidated [Q7];1xPhospho [S13(100)];1xTMT6plex [N-Term]	P21333 1xPhospho [S1084(100)]	P21333 [1072-1087]	-0.307747	4.27509	0.00617143
P17302	Gap junction alpha-1 protein	GJA1	[K].AFGPGLQGGSAGSPAR.[F]	1xPhospho [S13(100)];1xTMT6plex [N-Term]	P21333 1xPhospho [S1084(100)]	P21333 [1072-1087]	-0.159479	3.80528	0.00485393
P17480	Nucleolar transcription factor 1	UBTF	[R].QEMESGITTPPK.[M]	1xPhospho [T9(99.2)];1xTMT6plex [K12];1xTMT6plex [N-Term]	P21359 1xPhospho [T2565(99.2)]	P21359 [2557-2568]	-0.0529149	1.77163	0.0470185
P17544-6	Isoform 6 of Cyclic AMP-dependent transcription factor ATF-7	ATF7	[K].RQEMESGITTPPK.[M]	1xPhospho [T10(99.7)];1xTMT6plex [K13];1xTMT6plex [N-Term]	P21359 1xPhospho [T2565(99.7)]	P21359 [2556-2568]	-0.0480951	1.38799	0.0855357
P17706	Tyrosine-protein phosphatase non-receptor type 2	PTPN2	[K].LTFDSSFSPNTGKK.[N]	1xPhospho [S8(100)];1xTMT6plex [N-Term];2xTMT6plex [K13;K14]	P21796 1xPhospho [S104(100)]	P21796 [97-110]	-0.0570131	1.66813	0.0558728
P18031	Tyrosine-protein phosphatase non-receptor type 1	PTPN1	[K].LTFDSSFSPNTGK.[K]	1xDeamidated [N10];1xPhospho [S8(100)];1xTMT6plex [K13];1xTMT6plex [N-Term]	P21796 1xPhospho [S104(100)]	P21796 [97-109]	-0.0537733	2.6009	0.0201511
P18206	Vinculin	VCL	[K].LTFDSSFSPNTGK.[K]	1xPhospho [S8(100)];1xTMT6plex [K13];1xTMT6plex [N-Term]	P21796 1xPhospho [S104(100)]	P21796 [97-109]	0.00834618	4.51089	0.00340741
P18206	Vinculin	VCL	[K].AIYKGPGSEAGP.[-]	1xPhospho [S8(100)];1xTMT6plex [K4];1xTMT6plex [N-Term]	P21964 1xPhospho [S267(100)]	P21964 [260-271]	0.0212314	1.81478	0.044818
P18206	Vinculin	VCL	[R].TGSNISGASSDISLDEQYK.[H]	1xTMT6plex [K19];1xTMT6plex [N-Term];2xPhospho [S6(100);T/S/Y]	P22059 2xPhospho [S382(100);T/S/Y]	P22059 [377-395]	-0.018858	1.51623	0.0701264
P18206	Vinculin	VCL	[R].GLFVQALPSS.[-]	1xPhospho [S10(99.7)];1xTMT6plex [N-Term]	P22670 1xPhospho [S979(99.7)]	P22670 [970-979]	0.0168074	1.66295	0.0560248
P18206	Vinculin	VCL	[R].GSGVNAAGDGTIR.[E]	1xDeamidated [N5];1xPhospho [S2(100)];1xTMT6plex [N-Term]	P22735 1xPhospho [S95(100)]	P22735 [94-106]	0.0101133	1.56696	0.0641597
P18206	Vinculin	VCL	[K].KEPAITSQNSPEAR.[E]	1xPhospho [S10(100)];1xTMT6plex [K1];1xTMT6plex [N-Term]	P23193 1xPhospho [S100(100)]	P23193 [91-104]	-0.0229432	2.0565	0.0326757
P18206	Vinculin	VCL	[K].EPAITSQNSPEAR.[E]	1xPhospho [S9(100)];1xTMT6plex [N-Term]	P23193 1xPhospho [S100(100)]	P23193 [92-104]	0.0119351	2.00648	0.0349871
P18206	Vinculin	VCL	[K].KEPAITSQNSPEAR.[E]	1xDeamidated [N/Q];1xPhospho [S10(100)];1xTMT6plex [K1];1xTMT6plex [N-Term]	P23193 1xPhospho [S100(100)]	P23193 [91-104]	0.0146284	2.31637	0.0264424
P18827	Syndecan-1	SDC1	[K].AEIHAQPSDKER.[L]	1xPhospho [S8(100)];1xTMT6plex [K10];1xTMT6plex [N-Term]	P23229-6 1xPhospho [S1103(100)]	P23229-6 [1096-1107]	-0.0636025	1.92838	0.0382467
P18858	DNA ligase 1	LIG1	[R].LQSVQATGPSSPGR.[L]	1xPhospho [S11(99.8)];1xTMT6plex [N-Term]	P23508-2 1xPhospho [S484(99.8)]	P23508-2 [474-487]	-0.0348839	1.56934	0.0641452
P18858	DNA ligase 1	LIG1	[K].STQDLSEGISR.[K]	1xPhospho [S1(100)];1xTMT6plex [N-Term]	P24588 1xPhospho [S178(100)]	P24588 [178-188]	-0.0412005	2.10528	0.0310399
P18858	DNA ligase 1	LIG1	[K].SPSEGQTATTSPR.[G]	1xPhospho [S11(99.7)];1xTMT6plex [N-Term]	P25054 1xPhospho [S2270(99.7)]	P25054 [2260-2272]	-0.0230218	1.45567	0.07604
P18858	DNA ligase 1	LIG1	[K].ESSDPSSYNSSGQLMASK.[M]	1xPhospho [S/Y];1xTMT6plex [K18];1xTMT6plex [N-Term];2xDeamidated [N9;Q13]	NA	P25116 [390-407]	-0.0778506	1.75732	0.0480343
P18858	DNA ligase 1	LIG1	[K].TADSQETK.[E]	1xPhospho [S4(100)];1xTMT6plex [K8];1xTMT6plex [N-Term]	P25205-2 1xPhospho [S773(100)]	P25205-2 [770-777]	-0.0342881	1.32024	0.095622
P18858	DNA ligase 1	LIG1	[K].ENQGSHESPTLNPETVAINLSDVDLSK.[Y]	1xPhospho [S5(100)];1xTMT6plex [K27];1xTMT6plex [N-Term]	P25445 1xPhospho [S209(100)]	P25445 [205-231]	-0.0586215	1.84711	0.0431889
P18887	DNA repair protein XRCC1	XRCC1	[R].LVSLIGSK.[T]	1xPhospho [S3(100)];1xTMT6plex [K8];1xTMT6plex [N-Term]	P25786-2 1xPhospho [S116(100)]	P25786-2 [114-121]	-0.0637164	2.61854	0.020027
P19338	Nucleolin	NCL	[K].SQPSETERLTDDY.[-]	1xPhospho [S4(100)];1xTMT6plex [N-Term]	P26006 1xPhospho [S1042(100)]	P26006 [1039-1051]	0.018479	1.32831	0.0947663
P19532	Transcription factor E3	TFE3	[K].ALTSELANAR.[D]	1xPhospho [T3(100)];1xTMT6plex [N-Term]	P26038 1xPhospho [T526(100)]	P26038 [524-533]	-0.0616322	1.79043	0.0457116
P19634	Sodium/hydrogen exchanger 1	SLC9A1	[K].EEHGGLIRSPR.[H]	1xPhospho [S9(100)];1xTMT6plex [N-Term]	P26368 1xPhospho [S79(100)]	P26368 [71-81]	0.0140384	2.36103	0.0250255
P20020	Plasma membrane calcium-transporting ATPase 1	ATP2B1	[R].IADPEHDHTGFLTEYVATR.[W]	1xPhospho [T13(99.6)];1xTMT6plex [N-Term]	P27361 1xPhospho [T202(99.6)]	P27361 [190-208]	0.0376684	6.70775	0
P20020	Plasma membrane calcium-transporting ATPase 1	ATP2B1	[R].ASDPGLPAEEPKEK.[S]	1xPhospho [S2(100)];1xTMT6plex [N-Term];2xTMT6plex [K12;K14]	P27708 1xPhospho [S1859(100)]	P27708 [1858-1871]	0.0316724	2.85962	0.0168155
P20020	Plasma membrane calcium-transporting ATPase 1	ATP2B1	[R].IHRASDPGLPAEEPK.[E]	1xPhospho [S5(100)];1xTMT6plex [K15];1xTMT6plex [N-Term]	P27708 1xPhospho [S1859(100)]	P27708 [1855-1869]	-0.0318675	2.7513	0.0176876
P20020	Plasma membrane calcium-transporting ATPase 1	ATP2B1	[R].ASDPGLPAEEPK.[E]	1xPhospho [S2(100)];1xTMT6plex [K12];1xTMT6plex [N-Term]	P27708 1xPhospho [S1859(100)]	P27708 [1858-1869]	0.049268	3.40736	0.0102062
P20042	Eukaryotic translation initiation factor 2 subunit 2	EIF2S2	[K].QKSDAEEDGGTVSQEEEDRKPK.[A]	1xTMT6plex [N-Term];2xPhospho [S3(100);3xTMT6plex [K2;K20;K22];T/S]	P27824-2 2xPhospho [S589(100);T/S]	P27824-2 [587-608]	0.0677388	2.41603	0.0236856
P20042	Eukaryotic translation initiation factor 2 subunit 2	EIF2S2	[K].SDAEEDGGTVSQEEEDRKPK.[A]	1xTMT6plex [N-Term];2xPhospho [S1(100);2xTMT6plex [K18;K20];T/S]	P27824-2 2xPhospho [S589(100);T/S]	P27824-2 [589-608]	0.0198399	1.7632	0.0469593
P20042	Eukaryotic translation initiation factor 2 subunit 2	EIF2S2	[K].QKSDAEEDGGTVSQEEEDR.[K]	1xTMT6plex [K2];1xTMT6plex [N-Term];2xPhospho [S3(100);S13(100)]	P27824-2 2xPhospho [S589(100);S599(100)]	P27824-2 [587-605]	0.0482611	1.63101	0.0581192
P20337	Ras-related protein Rab-3B	RAB3B	[K].SGSQDFPQCNTIENTGTK.[Q]	1xCarbamidomethyl [C9];1xPhospho [S3(100)];1xTMT6plex [K18];1xTMT6plex [N-Term]	P28290 1xPhospho [S593(100)]	P28290 [591-608]	-0.0324881	1.84359	0.043416
P20700	Lamin-B1	LMNB1	[R].EASAESDVGK.[S]	1xTMT6plex [K10];1xTMT6plex [N-Term];2xPhospho [S3(100);S6(100)]	P28290 2xPhospho [S641(100);S644(100)]	P28290 [639-648]	-0.027052	1.78332	0.0462019
P20936	Ras GTPase-activating protein 1	RASA1	[K].GESSSPSPSAEK.[G]	1xPhospho [S7(99.4)];1xTMT6plex [K12];1xTMT6plex [N-Term]	P28290 1xPhospho [S318(99.4)]	P28290 [312-323]	-0.0446728	2.76525	0.0173333
P21333	Filamin-A	FLNA	[R].SQSLPTTLLSPVR.[V]	1xPhospho [S3(100)];1xTMT6plex [N-Term]	P28290 1xPhospho [S739(100)]	P28290 [737-749]	-0.241175	1.31769	0.0959137
P21333	Filamin-A	FLNA	[K].STIFISPSSVK.[K]	1xPhospho [S6(100)];1xTMT6plex [K11];1xTMT6plex [N-Term]	P28290 1xPhospho [S803(100)]	P28290 [798-808]	-0.205462	1.35236	0.0907198
P21359	Neurofibromin	NF1	[K].GRSMNSTGSGK.[S]	1xTMT6plex [K11];1xTMT6plex [N-Term];2xPhospho [S3(100);S/T]	P28290 2xPhospho [S153(100);S/T]	P28290 [151-161]	-0.0231912	1.76381	0.0469151
P21359	Neurofibromin	NF1	[K].SGSQDFPQCNTIENTGTK.[Q]	1xCarbamidomethyl [C9];1xPhospho [S/T];1xTMT6plex [K18];1xTMT6plex [N-Term];2xDeamidated [N/Q]	NA	P28290 [591-608]	-0.0171588	1.42191	0.0802718
P21796	Voltage-dependent anion-selective channel protein 1	VDAC1	[K].SPTSPLNMK.[L]	1xPhospho [S4(100)];1xTMT6plex [K9];1xTMT6plex [N-Term]	P28370 1xPhospho [S119(100)]	P28370 [116-124]	-0.0277811	1.89438	0.0406064
P21796	Voltage-dependent anion-selective channel protein 1	VDAC1	[R].VADPDHDHTGFLTEYVATR.[W]	1xPhospho [T13(100)];1xTMT6plex [N-Term]	P28482 1xPhospho [T185(100)]	P28482 [173-191]	-0.0298758	5.48629	0
P21796	Voltage-dependent anion-selective channel protein 1	VDAC1	[R].VADPDHDHTGFLTEYVATR.[W]	1xTMT6plex [N-Term];2xPhospho [T13(100);Y15(100)]	P28482 2xPhospho [T185(100);Y187(100)]	P28482 [173-191]	-0.0224629	1.99843	0.0347444
P21964	Catechol O-methyltransferase	COMT	[R].SVSSPSSFTMK.[T]	1xPhospho [S7(99.7)];1xTMT6plex [K11];1xTMT6plex [N-Term]	P28827-2 1xPhospho [S824(99.7)]	P28827-2 [818-828]	0.0341473	1.5715	0.0641344
P22059	Oxysterol-binding protein 1	OSBP	[R].VLEDDPEATYTTSGGK.[I]	1xPhospho [T9(100)];1xTMT6plex [K16];1xTMT6plex [N-Term]	P29317 1xPhospho [T771(100)]	P29317 [763-778]	0.0426274	4.77528	0
P22670	MHC class II regulatory factor RFX1	RFX1	[K].TYVDPHTYEDPNQAVLK.[F]	1xTMT6plex [K17];1xTMT6plex [N-Term];2xPhospho [T/Y]	NA	P29317 [587-603]	-0.0477231	3.49835	0.00962874
P22735	Protein-glutamine gamma-glutamyltransferase K	TGM1	[R].LPSTSGSEGVPFR.[T]	1xTMT6plex [N-Term];2xPhospho [S3(99.7);S7(100)]	P29317 2xPhospho [S897(99.7);S901(100)]	P29317 [895-907]	-0.0172798	1.37777	0.0874871
P23193	Transcription elongation factor A protein 1	TCEA1	[K].TYVDPHTYEDPNQAVLK.[F]	1xPhospho [T/Y];1xTMT6plex [K17];1xTMT6plex [N-Term]	NA	P29317 [587-603]	-0.0232279	3.63435	0.00584848
P23193	Transcription elongation factor A protein 1	TCEA1	[R].QSPEDVYFSK.[S]	1xPhospho [Y7(100)];1xTMT6plex [K10];1xTMT6plex [N-Term]	P29317 1xPhospho [Y575(100)]	P29317 [569-578]	-0.0148134	3.20037	0.0119533
P23193	Transcription elongation factor A protein 1	TCEA1	[R].ADSEYTDK.[L]	1xPhospho [S3(100)];1xTMT6plex [K8];1xTMT6plex [N-Term]	P29323 1xPhospho [S575(100)]	P29323 [573-580]	-0.0200447	1.34673	0.0914651
P23229-6	Isoform Alpha-6X1X2A of Integrin alpha-6	ITGA6	[R].ELFDDPSYVNVQNLDK.[A]	1xPhospho [S7(100)];1xTMT6plex [K16];1xTMT6plex [N-Term]	P29353-6 1xPhospho [S427(100)]	P29353-6 [421-436]	0.0363979	3.22823	0.0109593
P23508-2	Isoform 2 of Colorectal mutant cancer protein	MCC	[K].ILGQSSPEK.[K]	1xPhospho [S6(99.7)];1xTMT6plex [K9];1xTMT6plex [N-Term]	P29374 1xPhospho [S864(100)]	P29374 [859-867]	-0.0823763	1.88688	0.0408357
P24588	A-kinase anchor protein 5	AKAP5	[K].NSLSPATQR.[K]	1xDeamidated [N/Q];1xPhospho [S4(100)];1xTMT6plex [N-Term]	P29536 1xPhospho [S555(100)]	P29536 [552-560]	-0.0878149	1.69562	0.0535169
P25054	Adenomatous polyposis coli protein	APC	[K].NSLSPATQR.[K]	1xPhospho [S4(100)];1xTMT6plex [N-Term]	P29536 1xPhospho [S555(100)]	P29536 [552-560]	-0.0328026	1.66337	0.0559855
P25116	Proteinase-activated receptor 1	F2R	[R].LLAQAEGEPCYIR.[D]	1xCarbamidomethyl [C10];1xPhospho [Y11(100)];1xTMT6plex [N-Term]	P29597 1xPhospho [Y292(100)]	P29597 [282-294]	0.0440307	4.10067	0.00440816
P25205-2	Isoform 2 of DNA replication licensing factor MCM3	MCM3	[K].GEPAAAAAPEAGASPVEK.[E]	1xPhospho [S14(100)];1xTMT6plex [K18];1xTMT6plex [N-Term]	P29966 1xPhospho [S101(100)]	P29966 [88-105]	-0.0226421	1.31409	0.0963194
P25445	Tumor necrosis factor receptor superfamily member 6	FAS	[R].LFDTPHTPK.[S]	1xPhospho [T7(100)];1xTMT6plex [K9];1xTMT6plex [N-Term]	P30291 1xPhospho [T190(100)]	P30291 [184-192]	0.0152691	1.68156	0.0548436
P25786-2	Isoform Long of Proteasome subunit alpha type-1	PSMA1	[K].VEETSPLGNAR.[L]	1xDeamidated [N9];1xPhospho [S5(99.7)];1xTMT6plex [N-Term]	P30414 1xPhospho [S1146(99.7)]	P30414 [1142-1152]	-0.0274217	1.729	0.0495303
P26006	Integrin alpha-3	ITGA3	[K].VEETSPLGNAR.[L]	1xPhospho [T4(99.7)];1xTMT6plex [N-Term]	P30414 1xPhospho [T1145(99.7)]	P30414 [1142-1152]	0.0164051	1.31652	0.0959839
P26038	Moesin	MSN	[K].GSETDSAQDQPVK.[VM]	1xPhospho [S2(100)];1xTMT6plex [K13];1xTMT6plex [N-Term]	P30419 1xPhospho [S69(100)]	P30419 [68-80]	-0.0466985	1.48153	0.0735195
P26368	Splicing factor U2AF 65 kDa subunit	U2AF2	[R].GGLSPANDTGAK.[K]	1xDeamidated [N7];1xPhospho [S4(100)];1xTMT6plex [K12];1xTMT6plex [N-Term]	P30419 1xPhospho [S47(100)]	P30419 [44-55]	-0.0231509	2.72089	0.0180698
P27361	Mitogen-activated protein kinase 3	MAPK3	[R].GGLSPANDTGAK.[K]	1xPhospho [S4(100)];1xTMT6plex [K12];1xTMT6plex [N-Term]	P30419 1xPhospho [S47(100)]	P30419 [44-55]	-0.145369	1.97796	0.0361056
P27708	CAD protein	CAD	[R].LGETSASK.[K]	1xPhospho [S7(100)];1xTMT6plex [K8];1xTMT6plex [N-Term]	P30559 1xPhospho [S363(100)]	P30559 [357-364]	-0.0519215	1.51814	0.0697385
P27708	CAD protein	CAD	[R].RLGETSASK.[K]	1xPhospho [S8(100)];1xTMT6plex [K9];1xTMT6plex [N-Term]	P30559 1xPhospho [S363(100)]	P30559 [356-364]	-0.0578207	1.57454	0.0638386
P27708	CAD protein	CAD	[R].QASFSGSPEISQGEVGMDQSVK.[Q]	1xPhospho [S3(100)];1xTMT6plex [K22];1xTMT6plex [N-Term]	P31629 1xPhospho [S1085(100)]	P31629 [1083-1104]	-0.0695317	1.30374	0.0978041
P27824-2	Isoform 2 of Calnexin	CANX	[R].SESAELVACTQDK.[A]	1xCarbamidomethyl [C9];1xDeamidated [Q11];1xPhospho [S3(99.7)];1xTMT6plex [K13];1xTMT6plex [N-Term]	P31629 1xPhospho [S819(99.7)]	P31629 [817-829]	0.0269221	1.87667	0.0412164
P27824-2	Isoform 2 of Calnexin	CANX	[K].SIEQAEEAHK.[K]	1xPhospho [S1(100)];1xTMT6plex [K10];1xTMT6plex [N-Term]	P31629 1xPhospho [S169(100)]	P31629 [169-178]	0.0210306	2.27729	0.0271758
P27824-2	Isoform 2 of Calnexin	CANX	[K].LASPSEVVQQVAEK.[Q]	1xPhospho [S3(100)];1xTMT6plex [K14];1xTMT6plex [N-Term]	P31629 1xPhospho [S71(100)]	P31629 [69-82]	0.0136149	1.83048	0.0440768
P28290	Sperm-specific antigen 2	SSFA2	[R].HDSPEDVK.[R]	1xPhospho [S3(100)];1xTMT6plex [K8];1xTMT6plex [N-Term]	P31948-2 1xPhospho [S528(100)]	P31948-2 [526-533]	-0.0291987	2.74674	0.0177984
P28290	Sperm-specific antigen 2	SSFA2	[R].HDSPEDVKR.[R]	1xPhospho [S3(100)];1xTMT6plex [K8];1xTMT6plex [N-Term]	P31948-2 1xPhospho [S528(100)]	P31948-2 [526-534]	-0.0614085	1.57922	0.0633025
P28290	Sperm-specific antigen 2	SSFA2	[R].ELQSMADQEQVSPAAIK.[K]	1xPhospho [S12(100)];1xTMT6plex [K17];1xTMT6plex [N-Term]	P32322-3 1xPhospho [S305(100)]	P32322-3 [294-310]	0.0237879	3.36011	0.00991388
P28290	Sperm-specific antigen 2	SSFA2	[R].VSSSPGVK.[G]	1xPhospho [S4(100)];1xTMT6plex [K8];1xTMT6plex [N-Term]	P32519 1xPhospho [S334(100)]	P32519 [331-338]	0.0444975	2.41214	0.0237841
P28290	Sperm-specific antigen 2	SSFA2	[K].QSPPISTSK.[W]	1xDeamidated [Q1];1xPhospho [S2(100)];1xTMT6plex [K9];1xTMT6plex [N-Term]	P33981 1xPhospho [S436(100)]	P33981 [435-443]	-0.0239546	2.59549	0.0202881
P28290	Sperm-specific antigen 2	SSFA2	[K].QSPPISTSK.[W]	1xPhospho [S2(100)];1xTMT6plex [K9];1xTMT6plex [N-Term]	P33981 1xPhospho [S436(100)]	P33981 [435-443]	0.0254205	3.9826	0.00586207
P28290	Sperm-specific antigen 2	SSFA2	[R].TSMGGTQQQFVEGVR.[M]	1xDeamidated [Q];1xPhospho [S2(99.7)];1xTMT6plex [N-Term]	P35222 1xPhospho [S552(99.7)]	P35222 [551-565]	-0.0490737	3.85193	0.0054
P28370	Probable global transcription activator SNF2L1	SMARCA1	[R].RTSMGGTQQQFVEGVR.[M]	1xDeamidated [Q];1xPhospho [S3(99.7)];1xTMT6plex [N-Term]	P35222 1xPhospho [S552(99.7)]	P35222 [550-565]	-0.0527559	2.09008	0.0311787
P28482	Mitogen-activated protein kinase 1	MAPK1	[R].TSMGGTQQQFVEGVR.[M]	1xPhospho [S2(99.8)];1xTMT6plex [N-Term]	P35222 1xPhospho [S552(99.8)]	P35222 [551-565]	-0.143261	2.12396	0.0304788
P28482	Mitogen-activated protein kinase 1	MAPK1	[R].RTSMGGTQQQFVEGVR.[M]	1xPhospho [S3(100)];1xTMT6plex [N-Term]	P35222 1xPhospho [S552(100)]	P35222 [550-565]	-0.130436	2.56328	0.0218553
P28827-2	Isoform 2 of Receptor-type tyrosine-protein phosphatase mu	PTPRM	[K].KESVSPEDSEK.[K]	1xPhospho [S5(100)];1xTMT6plex [N-Term];2xTMT6plex [K1;K11]	P35251 1xPhospho [S368(100)]	P35251 [364-374]	-0.0238018	3.69236	0.00557983
P29317	Ephrin type-A receptor 2	EPHA2	[R].IIYDSDSESEETLQVK.[N]	1xTMT6plex [K16];1xTMT6plex [N-Term];2xPhospho [S5(100);S7(100)]	P35251 2xPhospho [S69(100);S71(100)]	P35251 [65-80]	-0.0903481	2.23443	0.0280122
P29317	Ephrin type-A receptor 2	EPHA2	[R].QDPVTYISETDEEDDFMCK.[K]	1xCarbamidomethyl [C18];1xPhospho [S8(99.7)];1xTMT6plex [K19];1xTMT6plex [N-Term]	P35251 1xPhospho [S108(99.7)]	P35251 [101-119]	-0.159545	2.37955	0.0243821
P29317	Ephrin type-A receptor 2	EPHA2	[K].STPQPPSGK.[T]	1xDeamidated [Q4];1xPhospho [T2(99.7)];1xTMT6plex [K9];1xTMT6plex [N-Term]	P35269 1xPhospho [T437(99.7)]	P35269 [436-444]	-0.0150329	1.70409	0.0530206
P29317	Ephrin type-A receptor 2	EPHA2	[R].GNPEPPVSGEMDDNSLSPEACYECK.[I]	1xOxidation [M11];1xPhospho [S8(99.6)];1xTMT6plex [K25];1xTMT6plex [N-Term];2xCarbamidomethyl [C21;C24]	P35555 1xPhospho [S2702(99.6)]	P35555 [2695-2719]	-0.128476	1.68808	0.0540564
P29317	Ephrin type-A receptor 2	EPHA2	[R].THSAGTSPTITHQK.[T]	1xPhospho [S7(99.8)];1xTMT6plex [K14];1xTMT6plex [N-Term]	P35568 1xPhospho [S531(99.8)]	P35568 [525-538]	-0.160361	1.47952	0.0738854
P29323	Ephrin type-B receptor 2	EPHB2	[R].SSEDLSAYASISFQK.[Q]	1xPhospho [S/Y];1xTMT6plex [K15];1xTMT6plex [N-Term]	NA	P35568 [1222-1236]	0.00993015	1.47755	0.0740956
P29353-6	Isoform 6 of SHC-transforming protein 1	SHC1	[R].QLHLEGASLELSDDDTESK.[T]	1xDeamidated [Q1];1xPhospho [S12(100)];1xTMT6plex [K19];1xTMT6plex [N-Term]	P35580-4 1xPhospho [S1987(100)]	P35580-4 [1976-1994]	-0.138258	1.33352	0.0935227
P29374	AT-rich interactive domain-containing protein 4A	ARID4A	[K].LVQEQGSHSK.[F]	1xPhospho [S7(100)];1xTMT6plex [K10];1xTMT6plex [N-Term]	P35580-4 1xPhospho [S569(100)]	P35580-4 [563-572]	-0.0327894	2.67528	0.0188938
P29536	Leiomodin-1	LMOD1	[R].QLHLEGASLELSDDDTESK.[T]	1xPhospho [S8(100)];1xTMT6plex [K19];1xTMT6plex [N-Term]	P35580-4 1xPhospho [S1983(100)]	P35580-4 [1976-1994]	-0.0517162	2.73758	0.0175507
P29536	Leiomodin-1	LMOD1	[R].SPGSPVGEGTGSPPK.[W]	1xPhospho [S4(100)];1xTMT6plex [K15];1xTMT6plex [N-Term]	P35611-3 1xPhospho [S358(100)]	P35611-3 [355-369]	-0.0735584	1.44165	0.0779012
P29597	Non-receptor tyrosine-protein kinase TYK2	TYK2	[R].KPEDVLDDDDAGSAPLK.[S]	1xPhospho [S13(100)];1xTMT6plex [N-Term];2xTMT6plex [K1;K17]	P35613 1xPhospho [S362(100)]	P35613 [350-366]	-0.244725	1.49506	0.0724626
P29966	Myristoylated alanine-rich C-kinase substrate	MARCKS	[K].SSGQHQNDKGK.[N]	1xDeamidated [N/Q];1xPhospho [S2(100)];1xTMT6plex [N-Term];2xTMT6plex [K9;K11]	P35613 1xPhospho [S368(100)]	P35613 [367-377]	0.0189743	1.37852	0.0874246
P30291	Wee1-like protein kinase	WEE1	[K].SSGQHQNDKGK.[N]	1xPhospho [S];1xTMT6plex [N-Term];2xTMT6plex [K9;K11]	NA	P35613 [367-377]	-0.0950019	2.43621	0.0235279
P30414	NK-tumor recognition protein	NKTR	[K].SPGSTPTTPTSSQAPQK.[L]	1xDeamidated [Q];1xTMT6plex [K17];1xTMT6plex [N-Term];2xPhospho [S4(99.5);T7(99.5)]	P35658-3 2xPhospho [S433(99.5);T436(99.5)]	P35658-3 [430-446]	-0.0168171	1.59353	0.0619314
P30414	NK-tumor recognition protein	NKTR	[R].LNQPGTPTR.[T]	1xPhospho [T6(100)];1xTMT6plex [N-Term];2xDeamidated [N2;Q3]	P36507 1xPhospho [T394(100)]	P36507 [389-397]	-0.00938269	1.69054	0.0540726
P30419	Glycylpeptide N-tetradecanoyltransferase 1	NMT1	[R].LNQPGTPTR.[T]	1xDeamidated [Q3];1xPhospho [T6(100)];1xTMT6plex [N-Term]	P36507 1xPhospho [T394(100)]	P36507 [389-397]	-0.029087	2.35691	0.0248444
P30419	Glycylpeptide N-tetradecanoyltransferase 1	NMT1	[R].LNQPGTPTR.[T]	1xPhospho [T6(100)];1xTMT6plex [N-Term]	P36507 1xPhospho [T394(100)]	P36507 [389-397]	-0.0164549	1.57013	0.0641757
P30419	Glycylpeptide N-tetradecanoyltransferase 1	NMT1	[K].AIGGIILTASHNPGGPNGDFGIK.[F]	1xPhospho [S10(99.8)];1xTMT6plex [K23];1xTMT6plex [N-Term]	P36871 1xPhospho [S117(99.8)]	P36871 [108-130]	-0.0274096	1.40208	0.0836396
P30559	Oxytocin receptor	OXTR	[K].AIGGIILTASHNPGGPNGDFGIK.[F]	1xPhospho [S10(100)];1xTMT6plex [K23];1xTMT6plex [N-Term];2xDeamidated [N12;N17]	P36871 1xPhospho [S117(100)]	P36871 [108-130]	-0.0347876	2.16332	0.0300018
P30559	Oxytocin receptor	OXTR	[K].AIGGIILTASHNPGGPNGDFGIK.[F]	1xDeamidated [N];1xPhospho [S10(100)];1xTMT6plex [K23];1xTMT6plex [N-Term]	P36871 1xPhospho [S117(100)]	P36871 [108-130]	-0.0187213	1.91186	0.0400733
P31629	Transcription factor HIVEP2	HIVEP2	[R].NFSDNQLQEGK.[N]	1xDeamidated [N/Q];1xPhospho [S3(100)];1xTMT6plex [K11];1xTMT6plex [N-Term]	P37802-2 1xPhospho [S184(100)]	P37802-2 [182-192]	-0.0967946	1.34112	0.0926406
P31629	Transcription factor HIVEP2	HIVEP2	[R].NFSDNQLQEGK.[N]	1xPhospho [S3(100)];1xTMT6plex [K11];1xTMT6plex [N-Term]	P37802-2 1xPhospho [S184(100)]	P37802-2 [182-192]	-0.0932411	1.89011	0.0409622
P31629	Transcription factor HIVEP2	HIVEP2	[K].VEQATKPSFESGR.[R]	1xPhospho [S8(100)];1xTMT6plex [K6];1xTMT6plex [N-Term]	P38159 1xPhospho [S88(100)]	P38159 [81-93]	-0.0986102	2.86392	0.0168976
P31629	Transcription factor HIVEP2	HIVEP2	[K].LGFSLTPSK.[G]	1xPhospho [T6(100)];1xTMT6plex [K9];1xTMT6plex [N-Term]	P38432 1xPhospho [T303(100)]	P38432 [298-306]	-0.0769733	3.54245	0.00823377
P31948-2	Isoform 2 of Stress-induced-phosphoprotein 1	STIP1	[R].LIIESPSNTSSTEPA.[-]	1xPhospho [S5(100)];1xTMT6plex [N-Term]	P38432 1xPhospho [S566(100)]	P38432 [562-576]	-0.0375304	1.86945	0.0416449
P31948-2	Isoform 2 of Stress-induced-phosphoprotein 1	STIP1	[R].NSSEKLPTELSK.[E]	1xPhospho [S2(100)];1xTMT6plex [N-Term];2xTMT6plex [K5;K12]	P38432 1xPhospho [S271(100)]	P38432 [270-281]	-0.0385123	2.30324	0.0265812
P32322-3	Isoform 3 of Pyrroline-5-carboxylate reductase 1, mitochondrial	PYCR1	[R].AQGGQTQSPTK.[S]	1xDeamidated [Q];1xPhospho [S8(100)];1xTMT6plex [K11];1xTMT6plex [N-Term]	P40123 1xPhospho [S301(100)]	P40123 [294-304]	0.18201	2.19956	0.0292831
P32519	ETS-related transcription factor Elf-1	ELF1	[R].AQGGQTQSPTK.[S]	1xPhospho [S8(100)];1xTMT6plex [K11];1xTMT6plex [N-Term];2xDeamidated [Q5;Q7]	P40123 1xPhospho [S301(100)]	P40123 [294-304]	-0.0483158	2.21147	0.0290275
P33981	Dual specificity protein kinase TTK	TTK	[R].AQGGQTQSPTK.[S]	1xPhospho [S8(100)];1xTMT6plex [K11];1xTMT6plex [N-Term]	P40123 1xPhospho [S301(100)]	P40123 [294-304]	-0.179659	4.24073	0.00568421
P33981	Dual specificity protein kinase TTK	TTK	[R].CPTPEIQK.[K]	1xCarbamidomethyl [C1];1xPhospho [T3(100)];1xTMT6plex [K8];1xTMT6plex [N-Term]	P40818 1xPhospho [T577(100)]	P40818 [575-582]	-0.131703	2.17624	0.0294181
P35222	Catenin beta-1	CTNNB1	[K].RCPTPEIQK.[K]	1xCarbamidomethyl [C2];1xPhospho [T4(100)];1xTMT6plex [K9];1xTMT6plex [N-Term]	P40818 1xPhospho [T577(100)]	P40818 [574-582]	0.0342864	1.60498	0.060898
P35222	Catenin beta-1	CTNNB1	[K].RSPGDTAK.[D]	1xPhospho [S2(100)];1xTMT6plex [K8];1xTMT6plex [N-Term]	P40855 1xPhospho [S54(100)]	P40855 [53-60]	0.0330813	2.89886	0.0161114
P35222	Catenin beta-1	CTNNB1	[R].IQEAGTEVVK.[A]	1xPhospho [T6(100)];1xTMT6plex [K10];1xTMT6plex [N-Term]	P40926 1xPhospho [T235(100)]	P40926 [230-239]	0.0449974	1.67569	0.0553775
P35222	Catenin beta-1	CTNNB1	[K].GLVSPQSPQK.[S]	1xPhospho [S7(100)];1xTMT6plex [K10];1xTMT6plex [N-Term]	P41182 1xPhospho [S333(100)]	P41182 [327-336]	0.0370233	1.98563	0.0354801
P35251	Replication factor C subunit 1	RFC1	[K].FQETEFLSPPR.[K]	1xPhospho [S8(100)];1xTMT6plex [N-Term]	P42166 1xPhospho [S424(100)]	P42166 [417-427]	-0.0783931	1.96448	0.0365981
P35251	Replication factor C subunit 1	RFC1	[R].SHISDQSPLSSK.[R]	1xPhospho [S7(100)];1xTMT6plex [K12];1xTMT6plex [N-Term]	P42166 1xPhospho [S351(100)]	P42166 [345-356]	-0.0343872	2.7804	0.017
P35251	Replication factor C subunit 1	RFC1	[K].DLLHPSPEEEK.[R]	1xPhospho [S6(100)];1xTMT6plex [K11];1xTMT6plex [N-Term]	P42677 1xPhospho [S11(100)]	P42677 [6-16]	0.0461552	2.49836	0.0225838
P35269	General transcription factor IIF subunit 1	GTF2F1	[K].VPVLISPTLK.[H]	1xPhospho [S6(100)];1xTMT6plex [K10];1xTMT6plex [N-Term]	P42684 1xPhospho [S936(100)]	P42684 [931-940]	-0.085547	1.44779	0.0768727
P35555	Fibrillin-1	FBN1	[R].DKSPSSLLEDAK.[E]	1xPhospho [S3(100)];1xTMT6plex [N-Term];2xTMT6plex [K2;K12]	P42684 1xPhospho [S631(100)]	P42684 [629-640]	0.0501744	1.71341	0.0512954
P35568	Insulin receptor substrate 1	IRS1	[K].LLSPQMSGEEEDSDLAAK.[L]	1xPhospho [S7(100)];1xTMT6plex [K18];1xTMT6plex [N-Term]	P42858 1xPhospho [S1874(100)]	P42858 [1868-1885]	-0.0751154	2.75872	0.017468
P35568	Insulin receptor substrate 1	IRS1	[R].QPSDSSVDK.[F]	1xPhospho [S3(100)];1xTMT6plex [K9];1xTMT6plex [N-Term]	P42858 1xPhospho [S640(100)]	P42858 [638-646]	-0.0518643	1.6713	0.0558409
P35580-4	Isoform 4 of Myosin-10	MYH10	[K].LLSPQMSGEEEDSDLAAK.[L]	1xDeamidated [Q5];1xPhospho [S7(100)];1xTMT6plex [K18];1xTMT6plex [N-Term]	P42858 1xPhospho [S1874(100)]	P42858 [1868-1885]	-0.0473298	2.21944	0.0286819
P35580-4	Isoform 4 of Myosin-10	MYH10	[K].SDTISFTQTSQF.[-]	1xPhospho [S5(100)];1xTMT6plex [N-Term]	P43005 1xPhospho [S517(100)]	P43005 [513-524]	-0.0437038	1.33876	0.0927515
P35580-4	Isoform 4 of Myosin-10	MYH10	[K].LTFDTTFSPNTGK.[K]	1xPhospho [S8(100)];1xTMT6plex [K13];1xTMT6plex [N-Term]	P45880-1 1xPhospho [S130(100)]	P45880-1 [123-135]	-0.082654	3.37166	0.00975369
P35611-3	Isoform 3 of Alpha-adducin	ADD1	[K].LTFDTTFSPNTGK.[K]	1xDeamidated [N10];1xPhospho [S8(100)];1xTMT6plex [K13];1xTMT6plex [N-Term]	P45880-1 1xPhospho [S130(100)]	P45880-1 [123-135]	0.00452793	4.21851	0.00553846
P35613	Basigin	BSG	[R].TADSSSSEDEEEYVVEK.[V]	1xPhospho [S7(99.6)];1xTMT6plex [K17];1xTMT6plex [N-Term]	P45973 1xPhospho [S14(99.6)]	P45973 [8-24]	0.0290035	2.26914	0.0274072
P35613	Basigin	BSG	[R].SAADSISESVPVGPK.[V]	1xPhospho [S7(100)];1xTMT6plex [K15];1xTMT6plex [N-Term]	P45974 1xPhospho [S785(100)]	P45974 [779-793]	-0.00892959	1.38382	0.0864182
P35613	Basigin	BSG	[K].ILDQMPATPSSPMYVD.[-]	1xPhospho [S/T/Y];1xTMT6plex [N-Term]	NA	P45985-2 [395-410]	0.0267229	1.95297	0.0371412
P35658-3	Isoform 3 of Nuclear pore complex protein Nup214	NUP214	[K].TPVQYSQQQNSPQK.[H]	1xPhospho [S11(100)];1xTMT6plex [K14];1xTMT6plex [N-Term]	P46013 1xPhospho [S357(100)]	P46013 [347-360]	0.0180838	2.96178	0.0157784
P36507	Dual specificity mitogen-activated protein kinase kinase 2	MAP2K2	[K].IACKSPPPESMDTPTSTR.[R]	1xCarbamidomethyl [C3];1xPhospho [S5(100)];1xTMT6plex [K4];1xTMT6plex [N-Term]	P46013 1xPhospho [S2105(100)]	P46013 [2101-2118]	-0.0507343	1.5508	0.0654445
P36507	Dual specificity mitogen-activated protein kinase kinase 2	MAP2K2	[K].NINTFVETPVQK.[L]	1xPhospho [T8(100)];1xTMT6plex [K12];1xTMT6plex [N-Term]	P46013 1xPhospho [T2406(100)]	P46013 [2399-2410]	-0.0338736	2.73768	0.0175857
P36507	Dual specificity mitogen-activated protein kinase kinase 2	MAP2K2	[K].SPQSDPADTPTNTK.[Q]	1xPhospho [S1(100)];1xTMT6plex [K14];1xTMT6plex [N-Term]	P46013 1xPhospho [S1861(100)]	P46013 [1861-1874]	-0.0446543	1.85097	0.042839
P36871	Phosphoglucomutase-1	PGM1	[K].IACKSPPPESVDTPTSTK.[Q]	1xCarbamidomethyl [C3];1xPhospho [S5(100)];1xTMT6plex [N-Term];2xTMT6plex [K4;K18]	P46013 1xPhospho [S1131(100)]	P46013 [1127-1144]	0.0441131	1.91716	0.0398199
P36871	Phosphoglucomutase-1	PGM1	[K].TPVQYSQQQNSPQK.[H]	1xDeamidated [Q13];1xPhospho [S11(100)];1xTMT6plex [K14];1xTMT6plex [N-Term]	P46013 1xPhospho [S357(100)]	P46013 [347-360]	0.0530147	3.66691	0.00622581
P36871	Phosphoglucomutase-1	PGM1	[K].LDLTENLTGSK.[R]	1xPhospho [T8(100)];1xTMT6plex [K11];1xTMT6plex [N-Term]	P46013 1xPhospho [T1327(100)];1xPhospho [T2888(100)]	P46013 [1320-1330];[1562-1572]	0.0444344	1.68124	0.0547567
P37802-2	Isoform 2 of Transgelin-2	TAGLN2	[K].DINTFVGTPVEK.[L]	1xPhospho [T8(100)];1xTMT6plex [K12];1xTMT6plex [N-Term]	P46013 1xPhospho [T1923(100)]	P46013 [1916-1927]	0.0367091	1.67416	0.0556348
P37802-2	Isoform 2 of Transgelin-2	TAGLN2	[K].SPQPESFK.[T]	1xPhospho [S1(100)];1xTMT6plex [K8];1xTMT6plex [N-Term]	P46013 1xPhospho [S2466(100)]	P46013 [2466-2473]	0.0285242	2.44269	0.0236139
P38159;Q96E39	RNA-binding motif protein, X chromosome	RBMX	[K].AQSLVISPPAPSPR.[K]	1xPhospho [S12(100)];1xTMT6plex [N-Term]	P46013 1xPhospho [S584(100)]	P46013 [573-586]	-0.0141212	1.84512	0.0435256
P38159	RNA-binding motif protein, X chromosome	RBMX	[K].SGGSGHAVAEPASPEQELDQNK.[G]	1xPhospho [S13(100)];1xTMT6plex [K22];1xTMT6plex [N-Term]	P46013 1xPhospho [S308(100)]	P46013 [296-317]	-0.0152018	2.45421	0.0234802
P38432	Coilin	COIL	[K].SSPELEDTATSSK.[R]	1xPhospho [S1(99.8)];1xTMT6plex [K13];1xTMT6plex [N-Term]	P46013 1xPhospho [S2827(99.8)]	P46013 [2827-2839]	-0.0623134	2.24764	0.0276269
P38432	Coilin	COIL	[R].TSGETTQTHTEPTGDSK.[S]	1xPhospho [S2(99.6)];1xTMT6plex [K17];1xTMT6plex [N-Term]	P46013 1xPhospho [S2505(99.6)]	P46013 [2504-2520]	-0.152462	3.74721	0.00632381
P38432	Coilin	COIL	[K].IPCESPPLEVVDTTASTK.[R]	1xCarbamidomethyl [C3];1xPhospho [S5(100)];1xTMT6plex [K18];1xTMT6plex [N-Term]	P46013 1xPhospho [S2708(100)]	P46013 [2704-2721]	-0.0332059	1.4522	0.0763683
P40123	Adenylyl cyclase-associated protein 2	CAP2	[K].MPCESSPPESADTPTSTR.[R]	1xCarbamidomethyl [C3];1xPhospho [S6(99.5)];1xTMT6plex [N-Term]	P46013 1xPhospho [S1376(99.5)]	P46013 [1371-1388]	-0.0405917	1.59172	0.0622992
P40123	Adenylyl cyclase-associated protein 2	CAP2	[K].TSDTETEPSK.[T]	1xPhospho [T/S];1xTMT6plex [K10];1xTMT6plex [N-Term]	NA	P46013 [858-867]	-0.0602222	2.21567	0.0286251
P40123	Adenylyl cyclase-associated protein 2	CAP2	[K].SSTSGSDFDTK.[K]	1xPhospho [S2(100)];1xTMT6plex [K11];1xTMT6plex [N-Term]	P46100 1xPhospho [S784(100)]	P46100 [783-793]	-0.0578455	3.16105	0.01248
P40818	Ubiquitin carboxyl-terminal hydrolase 8	USP8	[R].EVIEIEDASPTK.[C]	1xPhospho [S9(100)];1xTMT6plex [K12];1xTMT6plex [N-Term]	P46100 1xPhospho [S1527(100)]	P46100 [1519-1530]	-0.0248999	2.46279	0.023157
P40818	Ubiquitin carboxyl-terminal hydrolase 8	USP8	[K].LTPVSLSNSPIK.[G]	1xPhospho [S9(100)];1xTMT6plex [K12];1xTMT6plex [N-Term]	P46100 1xPhospho [S598(100)]	P46100 [590-601]	-0.0267619	2.78619	0.0168069
P40855	Peroxisomal biogenesis factor 19	PEX19	[K].RVPCAYDK.[T]	1xCarbamidomethyl [C4];1xPhospho [Y6(100)];1xTMT6plex [K8];1xTMT6plex [N-Term]	P46109 1xPhospho [Y251(100)]	P46109 [246-253]	-0.0517644	2.17987	0.0294638
P40926	Malate dehydrogenase, mitochondrial	MDH2	[R].VSNGSPSLER.[M]	1xDeamidated [N3];1xPhospho [S5(100)];1xTMT6plex [N-Term]	P46527 1xPhospho [S10(100)]	P46527 [6-15]	0.0225214	2.6593	0.0185836
P41182	B-cell lymphoma 6 protein	BCL6	[K].EVPSKEEPSPVK.[A]	1xPhospho [S9(100)];1xTMT6plex [N-Term];2xTMT6plex [K5;K12]	P46821 1xPhospho [S614(100)]	P46821 [606-617]	-0.0578162	3.2895	0.0105
P42166	Lamina-associated polypeptide 2, isoform alpha	TMPO	[R].GAESPFEEK.[S]	1xPhospho [S4(100)];1xTMT6plex [K9];1xTMT6plex [N-Term]	P46821 1xPhospho [S1427(100)]	P46821 [1424-1432]	-0.0827776	1.32649	0.0950092
P42166	Lamina-associated polypeptide 2, isoform alpha	TMPO	[K].TTSPPEVSGYSYEK.[T]	1xPhospho [S3(99.5)];1xTMT6plex [K14];1xTMT6plex [N-Term]	P46821 1xPhospho [S1965(99.5)]	P46821 [1963-1976]	-0.0811752	3.68868	0.0054876
P42167;P42166	Lamina-associated polypeptide 2, isoforms beta/gamma	TMPO	[R].TPEEGGYSYDISEK.[T]	1xPhospho [T1(100)];1xTMT6plex [K14];1xTMT6plex [N-Term]	P46821 1xPhospho [T1949(100)]	P46821 [1949-1962]	-0.0398234	2.54223	0.0221779
P42677	40S ribosomal protein S27	RPS27	[R].SVNFSLTPNEIK.[V]	1xPhospho [T7(100)];1xTMT6plex [K12];1xTMT6plex [N-Term]	P46821 1xPhospho [T1282(100)]	P46821 [1276-1287]	-0.0323327	2.36208	0.025056
P42684	Abelson tyrosine-protein kinase 2	ABL2	[K].QGSPDQVSPVSEMTSTSLYQDK.[Q]	1xOxidation [M13];1xTMT6plex [K22];1xTMT6plex [N-Term];2xPhospho [S3(100);S8(100)]	P46821 2xPhospho [S1438(100);S1443(100)]	P46821 [1436-1457]	-0.0540006	1.72566	0.0497918
P42684	Abelson tyrosine-protein kinase 2	ABL2	[K].VSAEAEVAPVSPEVTQEVVEEHCASPEDK.[T]	1xCarbamidomethyl [C23];1xPhospho [S25(100)];1xTMT6plex [K29];1xTMT6plex [N-Term]	P46821 1xPhospho [S1312(100)]	P46821 [1288-1316]	-0.0325618	1.83502	0.0436534
P42858	Huntingtin	HTT	[K].SPSDSGYSYETIGK.[T]	1xPhospho [S1(100)];1xTMT6plex [K14];1xTMT6plex [N-Term]	P46821 1xPhospho [S1915(100)]	P46821 [1915-1928]	0.0197842	1.71839	0.0506571
P42858	Huntingtin	HTT	[R].TPDTSTYCYETAEK.[I]	1xCarbamidomethyl [C8];1xPhospho [T1(100)];1xTMT6plex [K14];1xTMT6plex [N-Term]	P46821 1xPhospho [T2034(100)]	P46821 [2034-2047]	0.0405831	2.04968	0.0328854
P42858	Huntingtin	HTT	[K].SDISPLTPR.[E]	1xPhospho [S4(100)];1xTMT6plex [N-Term]	P46821 1xPhospho [S1785(100)]	P46821 [1782-1790]	0.0212427	1.81627	0.0446464
P43005	Excitatory amino acid transporter 3	SLC1A1	[K].VQSLEGEK.[L]	1xPhospho [S3(100)];1xTMT6plex [K8];1xTMT6plex [N-Term]	P46821 1xPhospho [S1772(100)]	P46821 [1770-1777]	-0.146274	1.502	0.0715026
P45880-1	Isoform 1 of Voltage-dependent anion-selective channel protein 2	VDAC2	[K].SPSLSPSPPSPLEK.[T]	1xPhospho [S10(100)];1xTMT6plex [K14];1xTMT6plex [N-Term]	P46821 1xPhospho [S1265(100)]	P46821 [1256-1269]	-0.0348437	2.85708	0.0169253
P45880-1	Isoform 1 of Voltage-dependent anion-selective channel protein 2	VDAC2	[R].TSDVGGYYYEK.[I]	1xPhospho [T/S/Y];1xTMT6plex [K11];1xTMT6plex [N-Term]	NA	P46821 [1898-1908]	-0.028304	1.55515	0.0650963
P45973	Chromobox protein homolog 5	CBX5	[K].QGSPDQVSPVSEMTSTSLYQDK.[Q]	1xDeamidated [Q];1xOxidation [M13];1xTMT6plex [K22];1xTMT6plex [N-Term];2xPhospho [S3(100);S8(100)]	P46821 2xPhospho [S1438(100);S1443(100)]	P46821 [1436-1457]	-0.0404233	2.44137	0.0235508
P45974	Ubiquitin carboxyl-terminal hydrolase 5	USP5	[R].ASVSPMDEPVPDSESPIEK.[V]	1xTMT6plex [K19];1xTMT6plex [N-Term];2xPhospho [S4(100);S15(100)]	P46821 2xPhospho [S1378(100);S1389(100)]	P46821 [1375-1393]	-0.0201293	1.46739	0.07515
P45985-2	Isoform 2 of Dual specificity mitogen-activated protein kinase kinase 4	MAP2K4	[R].SVNFSLTPNEIK.[V]	1xDeamidated [N];1xPhospho [T7(99.6)];1xTMT6plex [K12];1xTMT6plex [N-Term]	P46821 1xPhospho [T1282(99.6)]	P46821 [1276-1287]	0.0305239	1.49818	0.072309
P46013	Antigen KI-67	MKI67	[K].SPSLSPSPPSPLEK.[T]	1xTMT6plex [K14];1xTMT6plex [N-Term];2xPhospho [S5(100);S10(100)]	P46821 2xPhospho [S1260(100);S1265(100)]	P46821 [1256-1269]	-0.0488373	1.87988	0.0412969
P46013	Antigen KI-67	MKI67	[R].DVMSDETNNEETESPSQEFVNITK.[Y]	1xPhospho [S4(100)];1xTMT6plex [K24];1xTMT6plex [N-Term]	P46821 1xPhospho [S1144(100)]	P46821 [1141-1164]	-0.086171	1.97662	0.0360937
P46013	Antigen KI-67	MKI67	[K].QGSPDQVSPVSEMTSTSLYQDK.[Q]	1xPhospho [S3(100)];1xTMT6plex [K22];1xTMT6plex [N-Term]	P46821 1xPhospho [S1438(100)]	P46821 [1436-1457]	-0.0343022	1.66215	0.0559442
P46013	Antigen KI-67	MKI67	[K].AAEAGGAEEQYGFLTTPTK.[Q]	1xPhospho [T16(100)];1xTMT6plex [K19];1xTMT6plex [N-Term]	P46821 1xPhospho [T1067(100)]	P46821 [1052-1070]	-0.0994011	3.90675	0.006
P46013	Antigen KI-67	MKI67	[K].QLGAQSPGR.[E]	1xPhospho [S6(100)];1xTMT6plex [N-Term]	P46821 1xPhospho [S1076(100)]	P46821 [1071-1079]	-0.0693457	1.99391	0.0347926
P46013	Antigen KI-67	MKI67	[K].DSISAVSSEK.[V]	1xPhospho [S7(100)];1xTMT6plex [K10];1xTMT6plex [N-Term]	P46821 1xPhospho [S1247(100)]	P46821 [1241-1250]	-0.0775043	2.19526	0.0294012
P46013	Antigen KI-67	MKI67	[R].DVMSDETNNEETESPSQEFVNITK.[Y]	1xOxidation [M3];1xPhospho [S14(100)];1xTMT6plex [K24];1xTMT6plex [N-Term]	P46821 1xPhospho [S1154(100)]	P46821 [1141-1164]	-0.0691758	1.66356	0.0560145
P46013	Antigen KI-67	MKI67	[K].ELEAERSLMSSPEDLTK.[D]	1xTMT6plex [K17];1xTMT6plex [N-Term];2xPhospho [S7(100);S10(99.5)]	P46821 2xPhospho [S828(100);S831(99.5)]	P46821 [822-838]	-0.0466719	1.4837	0.0732617
P46013	Antigen KI-67	MKI67	[K].VQSLEGEKLSPK.[S]	1xPhospho [S10(100)];1xTMT6plex [N-Term];2xTMT6plex [K8;K12]	P46821 1xPhospho [S1779(100)]	P46821 [1770-1781]	-0.0452725	2.33429	0.0252111
P46013	Antigen KI-67	MKI67	[R].NINPSTANSPK.[C]	1xPhospho [S9(100)];1xTMT6plex [K11];1xTMT6plex [N-Term]	P46937-9 1xPhospho [S344(100)]	P46937-9 [336-346]	-0.0350945	1.46436	0.0752229
P46013	Antigen KI-67	MKI67	[R].TTPVSTPPLLTSSK.[A]	1xPhospho [S/T];1xTMT6plex [K14];1xTMT6plex [N-Term]	NA	P48552 [548-561]	-0.0436654	1.72151	0.0504441
P46013	Antigen KI-67	MKI67	[R].TASETRSEGSEYEEIPK.[R]	1xPhospho [S7(99.7)];1xTMT6plex [K17];1xTMT6plex [N-Term]	P48634 1xPhospho [S1089(99.7)]	P48634 [1083-1099]	-0.0824045	2.7035	0.0182298
P46013	Antigen KI-67	MKI67	[R].DSQSASGEERPPEADGK.[K]	1xDeamidated [Q3];1xPhospho [S4(100)];1xTMT6plex [K17];1xTMT6plex [N-Term]	P48634 1xPhospho [S363(100)]	P48634 [360-376]	-0.053544	2.16668	0.0299815
P46013	Antigen KI-67	MKI67	[K].EGPEPPEEVPPPTTPPVPK.[V]	1xPhospho [T14(100)];1xTMT6plex [K19];1xTMT6plex [N-Term]	P48634 1xPhospho [T610(100)]	P48634 [597-615]	-0.0635987	1.73084	0.0495528
P46013	Antigen KI-67	MKI67	[R].ERGTPPVDPK.[L]	1xPhospho [T4(100)];1xTMT6plex [K10];1xTMT6plex [N-Term]	P48634 1xPhospho [T782(100)]	P48634 [779-788]	-0.14321	1.53594	0.0671689
P46013	Antigen KI-67	MKI67	[K].ANGQENGHVKSNGDLSPK.[G]	1xPhospho [S11(100)];1xTMT6plex [N-Term];2xDeamidated [N2;2xTMT6plex [K10;K18];N6]	P49006 1xPhospho [S36(100)]	P49006 [26-43]	-0.0844253	1.64868	0.0568582
P46100	Transcriptional regulator ATRX	ATRX	[R].GDVTAEEAAGASPAK.[A]	1xPhospho [T4(100)];1xTMT6plex [K15];1xTMT6plex [N-Term]	P49006 1xPhospho [T14(100)]	P49006 [11-25]	-0.0558348	2.23949	0.0276636
P46100	Transcriptional regulator ATRX	ATRX	[K].SNGDLSPK.[G]	1xDeamidated [N2];1xPhospho [S6(100)];1xTMT6plex [K8];1xTMT6plex [N-Term]	P49006 1xPhospho [S36(100)]	P49006 [36-43]	-0.0217589	1.39518	0.0846609
P46100	Transcriptional regulator ATRX	ATRX	[R].GDVTAEEAAGASPAKANGQENGHVK.[S]	1xPhospho [S12(100)];1xTMT6plex [N-Term];2xDeamidated [N21;2xTMT6plex [K15;K25];N/Q]	P49006 1xPhospho [S22(100)]	P49006 [11-35]	-0.0591338	2.43461	0.0235926
P46109	Crk-like protein	CRKL	[R].VGEEEHVYSFPNK.[Q]	1xPhospho [Y8(99.8)];1xTMT6plex [K13];1xTMT6plex [N-Term]	P49023 1xPhospho [Y118(99.8)]	P49023 [111-123]	-0.0559496	5.98485	0
P46527	Cyclin-dependent kinase inhibitor 1B	CDKN1B	[R].VGEEEHVYSFPNK.[Q]	1xDeamidated [N12];1xPhospho [Y8(99.8)];1xTMT6plex [K13];1xTMT6plex [N-Term]	P49023 1xPhospho [Y118(99.8)]	P49023 [111-123]	-0.0439988	3.13376	0.0129577
P46821	Microtubule-associated protein 1B	MAP1B	[R].SSPGGQDEGGFMAQGK.[T]	1xDeamidated [Q];1xPhospho [S2(99.7)];1xTMT6plex [K16];1xTMT6plex [N-Term]	P49023 1xPhospho [S303(99.7)]	P49023 [302-317]	0.0255107	1.67302	0.0559014
P46821	Microtubule-associated protein 1B	MAP1B	[R].RLSYNTASNK.[T]	1xDeamidated [N5];1xPhospho [S3(100)];1xTMT6plex [K10];1xTMT6plex [N-Term]	P49207 1xPhospho [S12(100)]	P49207 [10-19]	-0.0334086	2.31345	0.0264629
P46821	Microtubule-associated protein 1B	MAP1B	[R].RLSYNTASNK.[T]	1xPhospho [S3(100)];1xTMT6plex [K10];1xTMT6plex [N-Term]	P49207 1xPhospho [S12(100)]	P49207 [10-19]	-0.0265982	2.84397	0.0171509
P46821	Microtubule-associated protein 1B	MAP1B	[K].LVPSQEETK.[L]	1xPhospho [S4(100)];1xTMT6plex [K9];1xTMT6plex [N-Term]	P49321 1xPhospho [S421(100)]	P49321 [418-426]	-0.00533277	1.82952	0.0442351
P46821	Microtubule-associated protein 1B	MAP1B	[R].LGMLSPEGTCK.[A]	1xCarbamidomethyl [C10];1xPhospho [S5(100)];1xTMT6plex [K11];1xTMT6plex [N-Term]	P49327 1xPhospho [S207(100)]	P49327 [203-213]	-0.0223827	2.02211	0.0341218
P46821	Microtubule-associated protein 1B	MAP1B	[R].LGMLSPEGTCK.[A]	1xCarbamidomethyl [C10];1xOxidation [M3];1xPhospho [S5(100)];1xTMT6plex [K11];1xTMT6plex [N-Term]	P49327 1xPhospho [S207(100)]	P49327 [203-213]	0.0217133	1.96033	0.0368533
P46821	Microtubule-associated protein 1B	MAP1B	[K].HSTENDSPTNVQQ.[-]	1xPhospho [S7(100)];1xTMT6plex [N-Term]	P49354 1xPhospho [S373(100)]	P49354 [367-379]	-0.0338945	2.53066	0.0224242
P46821	Microtubule-associated protein 1B	MAP1B	[K].LALSPLSLGK.[E]	1xPhospho [S4(100)];1xTMT6plex [K10];1xTMT6plex [N-Term]	P49454 1xPhospho [S3119(100)]	P49454 [3116-3125]	-0.0170517	2.21379	0.0290769
P46821	Microtubule-associated protein 1B	MAP1B	[R].LEADQSPK.[N]	1xPhospho [S6(100)];1xTMT6plex [K8];1xTMT6plex [N-Term]	P49454 1xPhospho [S821(100)]	P49454 [816-823]	-0.0246506	1.85996	0.042402
P46821	Microtubule-associated protein 1B	MAP1B	[K].ALQEGEGDLSISADRLSEK.[R]	1xPhospho [S12(100)];1xTMT6plex [K19];1xTMT6plex [N-Term]	P49589-3 1xPhospho [S390(100)]	P49589-3 [379-397]	0.0192736	2.77764	0.0171915
P46821	Microtubule-associated protein 1B	MAP1B	[K].ALQEGEGDLSISADR.[L]	1xPhospho [S12(100)];1xTMT6plex [N-Term]	P49589-3 1xPhospho [S390(100)]	P49589-3 [379-393]	0.0220945	2.38209	0.0244732
P46821	Microtubule-associated protein 1B	MAP1B	[R].GNDPLTSSPGR.[S]	1xPhospho [S8(100)];1xTMT6plex [N-Term]	P49736 1xPhospho [S27(100)]	P49736 [20-30]	-0.0467877	3.6705	0.00627642
P46821	Microtubule-associated protein 1B	MAP1B	[R].TDALTSSPGR.[D]	1xPhospho [S7(100)];1xTMT6plex [N-Term]	P49736 1xPhospho [S41(100)]	P49736 [35-44]	0.0168535	2.02178	0.0342171
P46821	Microtubule-associated protein 1B	MAP1B	[R].GLLYDSDEEDEERPAR.[K]	1xPhospho [S6(100)];1xTMT6plex [N-Term]	P49736 1xPhospho [S139(100)]	P49736 [134-149]	0.0246343	3.07621	0.0147974
P46821	Microtubule-associated protein 1B	MAP1B	[R].RTDALTSSPGR.[D]	1xPhospho [S/T];1xTMT6plex [N-Term]	NA	P49736 [34-44]	0.0253252	2.1819	0.0293132
P46821	Microtubule-associated protein 1B	MAP1B	[R].GNDPLTSSPGR.[S]	1xDeamidated [N2];1xPhospho [S8(100)];1xTMT6plex [N-Term]	P49736 1xPhospho [S27(100)]	P49736 [20-30]	-0.054606	1.78607	0.0460059
P46821	Microtubule-associated protein 1B	MAP1B	[K].LGASNSPGQPNSVK.[R]	1xPhospho [S6(99.7)];1xTMT6plex [K14];1xTMT6plex [N-Term];2xDeamidated [N11;N/Q]	P49756 1xPhospho [S677(99.7)]	P49756 [672-685]	-0.0180993	1.56255	0.0646804
P46821	Microtubule-associated protein 1B	MAP1B	[K].LGASNSPGQPNSVK.[R]	1xDeamidated [N/Q];1xPhospho [S6(100)];1xTMT6plex [K14];1xTMT6plex [N-Term]	P49756 1xPhospho [S677(100)]	P49756 [672-685]	0.0456018	1.49124	0.0726231
P46821	Microtubule-associated protein 1B	MAP1B	[K].LGASNSPGQPNSVK.[R]	1xPhospho [S6(100)];1xTMT6plex [K14];1xTMT6plex [N-Term]	P49756 1xPhospho [S677(100)]	P49756 [672-685]	-0.0350259	1.42507	0.0798297
P46821	Microtubule-associated protein 1B	MAP1B	[K].FEDEDSDDVPR.[K]	1xPhospho [S6(100)];1xTMT6plex [N-Term]	P49756 1xPhospho [S703(100)]	P49756 [698-708]	-0.035137	2.34504	0.0250165
P46821	Microtubule-associated protein 1B	MAP1B	[K].QSLPATSIPTPASFK.[F]	1xDeamidated [Q1];1xPhospho [S2(100)];1xTMT6plex [K15];1xTMT6plex [N-Term]	P49792 1xPhospho [S1509(100)]	P49792 [1508-1522]	-0.0645891	1.32656	0.0950443
P46821	Microtubule-associated protein 1B	MAP1B	[K].IESFGSPK.[G]	1xPhospho [S6(100)];1xTMT6plex [K8];1xTMT6plex [N-Term]	P49792 1xPhospho [S3207(100)]	P49792 [3202-3209]	-0.0345409	1.71108	0.0517048
P46821	Microtubule-associated protein 1B	MAP1B	[K].ADVGRLSPEVK.[A]	1xPhospho [S7(100)];1xTMT6plex [K11];1xTMT6plex [N-Term]	P49815 1xPhospho [S1411(100)]	P49815 [1405-1415]	0.0396336	1.47906	0.0738317
P46821	Microtubule-associated protein 1B	MAP1B	[K].TLNMTTSPEEK.[R]	1xPhospho [T/S];1xTMT6plex [K11];1xTMT6plex [N-Term]	NA	P49915 [326-336]	-0.0686874	2.17488	0.0296075
P46821	Microtubule-associated protein 1B	MAP1B	[K].LTTTGQVTSPVK.[G]	1xPhospho [S9(100)];1xTMT6plex [K12];1xTMT6plex [N-Term]	P49916 1xPhospho [S210(100)]	P49916 [202-213]	0.0214347	3.5722	0.0069863
P46937-9	Isoform 9 of Transcriptional coactivator YAP1	YAP1	[R].IHIDPEIQDGSPTTSR.[R]	1xPhospho [S11(99.8)];1xTMT6plex [N-Term]	P50479 1xPhospho [S112(99.8)]	P50479 [102-117]	-0.0535467	1.67562	0.0554051
P48552	Nuclear receptor-interacting protein 1	NRIP1	[K].HYGITSPISLAAPK.[E]	1xPhospho [T5(99.7)];1xTMT6plex [K14];1xTMT6plex [N-Term]	P51003 1xPhospho [T23(99.7)]	P51003 [19-32]	-0.0909519	1.46526	0.0753204
P48634	Protein PRRC2A	PRRC2A	[R].TSSPHKEESPK.[K]	1xPhospho [S/T];1xTMT6plex [N-Term];2xTMT6plex [K6;K11]	NA	P51003 [652-662]	-0.0244425	1.5114	0.070584
P48634	Protein PRRC2A	PRRC2A	[K].HSTEGVK.[L]	1xPhospho [S2(100)];1xTMT6plex [K7];1xTMT6plex [N-Term]	P51003 1xPhospho [S509(100)]	P51003 [508-514]	-0.0250785	3.15986	0.0124348
P48634	Protein PRRC2A	PRRC2A	[R].SGNGNKPPSTDLK.[T]	1xDeamidated [N3];1xPhospho [S1(100)];1xTMT6plex [N-Term];2xTMT6plex [K6;K13]	P51153 1xPhospho [S178(100)]	P51153 [178-190]	0.105222	2.1486	0.029754
P48634	Protein PRRC2A	PRRC2A	[K].LSPNPPNLTK.[K]	1xDeamidated [N];1xPhospho [S2(100)];1xTMT6plex [K10];1xTMT6plex [N-Term]	P51532 1xPhospho [S1452(100)]	P51532 [1451-1460]	0.0286929	3.78374	0.00706383
P49006	MARCKS-related protein	MARCKSL1	[K].KIPDPDSDDVSEVDAR.[H]	1xPhospho [S7(100)];1xTMT6plex [K1];1xTMT6plex [N-Term]	P51532 1xPhospho [S695(100)]	P51532 [689-704]	-0.0169512	1.94535	0.0377668
P49006	MARCKS-related protein	MARCKSL1	[K].LSPNPPNLTK.[K]	1xPhospho [S2(100)];1xTMT6plex [K10];1xTMT6plex [N-Term]	P51532 1xPhospho [S1452(100)]	P51532 [1451-1460]	-0.0290023	3.98102	0.00576271
P49006	MARCKS-related protein	MARCKSL1	[K].EVDYSDSLTEK.[Q]	1xPhospho [S7(100)];1xTMT6plex [K11];1xTMT6plex [N-Term]	P51532 1xPhospho [S1382(100)]	P51532 [1376-1386]	-0.0141426	1.60597	0.0608763
P49006	MARCKS-related protein	MARCKSL1	[K].ADVQLFMDDDSYSHHSGLEYADPEK.[F]	1xTMT6plex [K25];1xTMT6plex [N-Term];3xPhospho [S11(100);S13(100);S16(100)]	P51636 3xPhospho [S18(100);S20(100);S23(100)]	P51636 [8-32]	-0.0377416	1.496	0.0723953
P49023	Paxillin	PXN	[R].ATSTATSGFAGAIGQK.[L]	1xPhospho [T/S];1xTMT6plex [K16];1xTMT6plex [N-Term]	NA	P51659 [316-331]	-0.212697	2.77189	0.0172405
P49023	Paxillin	PXN	[R].ATSTATSGFAGAIGQK.[L]	1xDeamidated [Q15];1xPhospho [T/S];1xTMT6plex [K16];1xTMT6plex [N-Term]	NA	P51659 [316-331]	-0.0977953	2.29359	0.0266009
P49023	Paxillin	PXN	[K].TENLVDSSVTFK.[T]	1xPhospho [S7(100)];1xTMT6plex [K12];1xTMT6plex [N-Term]	P51809 1xPhospho [S167(100)]	P51809 [161-172]	-0.00876274	2.61553	0.0200402
P49207	60S ribosomal protein L34	RPL34	[R].AGDLLEDSPK.[R]	1xPhospho [S8(100)];1xTMT6plex [K10];1xTMT6plex [N-Term]	P51858 1xPhospho [S165(100)]	P51858 [158-167]	0.205374	1.33791	0.0929286
P49207	60S ribosomal protein L34	RPL34	[K].GNAEGSSDEEGK.[L]	1xDeamidated [N2];1xPhospho [S6(100)];1xTMT6plex [K12];1xTMT6plex [N-Term]	P51858 1xPhospho [S132(100)]	P51858 [127-138]	0.114363	3.40605	0.0101538
P49321	Nuclear autoantigenic sperm protein	NASP	[K].ASGYQSSQK.[K]	1xPhospho [S7(100)];1xTMT6plex [K9];1xTMT6plex [N-Term]	P51858 1xPhospho [S103(100)]	P51858 [97-105]	-0.0318915	1.94785	0.0376844
P49327	Fatty acid synthase	FASN	[K].KGNAEGSSDEEGK.[L]	1xDeamidated [N3];1xPhospho [S8(99.8)];1xTMT6plex [N-Term];2xTMT6plex [K1;K13]	P51858 1xPhospho [S133(99.8)]	P51858 [126-138]	-0.0138686	2.27961	0.0273232
P49327	Fatty acid synthase	FASN	[R].RAGDLLEDSPK.[R]	1xPhospho [S9(100)];1xTMT6plex [K11];1xTMT6plex [N-Term]	P51858 1xPhospho [S165(100)]	P51858 [157-167]	-0.0211426	2.43382	0.0235614
P49354	Protein farnesyltransferase/geranylgeranyltransferase type-1 subunit alpha	FNTA	[K].GTPSQSPVVGR.[S]	1xTMT6plex [N-Term];2xPhospho [T2(100);S6(99.5)]	P52594-4 2xPhospho [T177(100);S181(99.5)]	P52594-4 [176-186]	0.0156576	3.71415	0.00587611
P49454	Centromere protein F	CENPF	[K].GTPSQSPVVGR.[S]	1xPhospho [T2(100)];1xTMT6plex [N-Term]	P52594-4 1xPhospho [T177(100)]	P52594-4 [176-186]	-0.0830979	1.99429	0.0348444
P49454	Centromere protein F	CENPF	[K].SEEDNEIESEEEVQPK.[T]	1xPhospho [S9(100)];1xTMT6plex [K16];1xTMT6plex [N-Term]	P52701 1xPhospho [S227(100)]	P52701 [219-234]	-0.164655	1.37593	0.0873893
P49589-3	Isoform 3 of Cysteine--tRNA ligase, cytoplasmic	CARS	[K].IHNVGSPLK.[S]	1xPhospho [S6(100)];1xTMT6plex [K9];1xTMT6plex [N-Term]	P52701 1xPhospho [S830(100)]	P52701 [825-833]	-0.0547791	2.38958	0.0242258
P49589-3	Isoform 3 of Cysteine--tRNA ligase, cytoplasmic	CARS	[R-].MVTGNGSLK.[R]	1xDeamidated [N5];1xPhospho [S7(100)];1xTMT6plex [K9];1xTMT6plex [N-Term]	P52701 1xPhospho [S309(100)]	P52701 [303-311]	-0.0449671	2.34943	0.0249632
P49736	DNA replication licensing factor MCM2	MCM2	[K].SEEDNEIESEEEVQPK.[T]	1xDeamidated [Q/N];1xPhospho [S9(100)];1xTMT6plex [K16];1xTMT6plex [N-Term]	P52701 1xPhospho [S227(100)]	P52701 [219-234]	-0.0262003	1.66051	0.0560886
P49736	DNA replication licensing factor MCM2	MCM2	[K].SPALSDANK.[A]	1xPhospho [S1(100)];1xTMT6plex [K9];1xTMT6plex [N-Term]	P52701 1xPhospho [S14(100)]	P52701 [14-22]	-0.0362475	2.16153	0.0300183
P49736	DNA replication licensing factor MCM2	MCM2	[R].VHVQFFDDSPTR.[G]	1xPhospho [S9(99.7)];1xTMT6plex [N-Term]	P52701 1xPhospho [S137(99.7)]	P52701 [129-140]	-0.0304116	2.43352	0.0235303
P49736	DNA replication licensing factor MCM2	MCM2	[R].DSENLASPSEYPENGER.[F]	1xDeamidated [N];1xPhospho [S7(100)];1xTMT6plex [N-Term]	P52948 1xPhospho [S623(100)]	P52948 [617-633]	-0.0312902	1.36988	0.0879923
P49736	DNA replication licensing factor MCM2	MCM2	[K].AKPAMPQDSVPSPR.[S]	1xOxidation [M5];1xPhospho [S12(100)];1xTMT6plex [K2];1xTMT6plex [N-Term]	P53396 1xPhospho [S481(100)]	P53396 [470-483]	-0.0204547	1.34107	0.0926058
P49756	RNA-binding protein 25	RBM25	[R].TASFSESRADEVAPAK.[K]	1xPhospho [S3(100)];1xTMT6plex [K16];1xTMT6plex [N-Term]	P53396 1xPhospho [S455(100)]	P53396 [453-468]	-0.0537274	2.25125	0.0275319
P49756	RNA-binding protein 25	RBM25	[R].TASFSESR.[A]	1xPhospho [S3(100)];1xTMT6plex [N-Term]	P53396 1xPhospho [S455(100)]	P53396 [453-460]	-0.0433358	2.72507	0.0179337
P49756	RNA-binding protein 25	RBM25	[K].NLSPGAVESDVR.[G]	1xDeamidated [N1];1xPhospho [S3(100)];1xTMT6plex [N-Term]	P53621-2 1xPhospho [S173(100)]	P53621-2 [171-182]	-0.0437924	1.53132	0.0678772
P49756	RNA-binding protein 25	RBM25	[K].NLSPGAVESDVR.[G]	1xPhospho [S3(100)];1xTMT6plex [N-Term]	P53621-2 1xPhospho [S173(100)]	P53621-2 [171-182]	-0.0547606	2.78084	0.0170364
P49792	E3 SUMO-protein ligase RanBP2	RANBP2	[K].AAESPDQK.[D]	1xPhospho [S4(100)];1xTMT6plex [K8];1xTMT6plex [N-Term]	P53985 1xPhospho [S483(100)]	P53985 [480-487]	0.0400103	1.71341	0.0513235
P49792	E3 SUMO-protein ligase RanBP2	RANBP2	[K].ELVSSSSSGSDSDSEVDK.[K]	1xPhospho [S12(100)];1xTMT6plex [K18];1xTMT6plex [N-Term]	P53999 1xPhospho [S17(100)]	P53999 [6-23]	-0.0350098	2.65013	0.018725
P49792;O14715	E3 SUMO-protein ligase RanBP2	RANBP2	[R].GRASPGGVSTSSSDGK.[A]	1xPhospho [S4(100)];1xTMT6plex [K16];1xTMT6plex [N-Term]	P54259 1xPhospho [S34(100)]	P54259 [31-46]	-0.0585973	3.25614	0.0110128
P49815	Tuberin	TSC2	[K].RAPSPGAYK.[T]	1xPhospho [S4(100)];1xTMT6plex [K9];1xTMT6plex [N-Term]	P54259 1xPhospho [S645(100)]	P54259 [642-650]	-0.0259742	1.82457	0.0441325
P49915	GMP synthase [glutamine-hydrolyzing]	GMPS	[K].SQPVTPEK.[H]	1xPhospho [T5(100)];1xTMT6plex [K8];1xTMT6plex [N-Term]	P54274 1xPhospho [T371(100)]	P54274 [367-374]	-0.027401	1.48832	0.0727441
P49916	DNA ligase 3	LIG3	[R].SPPPSLAK.[Q]	1xPhospho [S1(100)];1xTMT6plex [K8];1xTMT6plex [N-Term]	P54284 1xPhospho [S152(100)]	P54284 [152-159]	-0.0849658	1.97597	0.0361052
P50479	PDZ and LIM domain protein 4	PDLIM4	[R].WSIPADGR.[H]	1xPhospho [S2(100)];1xTMT6plex [N-Term]	P55040 1xPhospho [S23(100)]	P55040 [22-29]	-0.0102223	1.46309	0.0753048
P51003	Poly(A) polymerase alpha	PAPOLA	[K].SQDADSPGSSGAPENLTFK.[E]	1xDeamidated [Q/N];1xPhospho [S6(100)];1xTMT6plex [K19];1xTMT6plex [N-Term]	P55196-5 1xPhospho [S1789(100)]	P55196-5 [1784-1802]	-0.0220433	1.82157	0.0443988
P51003	Poly(A) polymerase alpha	PAPOLA	[K].SQDADSPGSSGAPENLTFK.[E]	1xPhospho [S6(100)];1xTMT6plex [K19];1xTMT6plex [N-Term]	P55196-5 1xPhospho [S1789(100)]	P55196-5 [1784-1802]	-0.0737667	2.78818	0.016843
P51003	Poly(A) polymerase alpha	PAPOLA	[K].SQDADSPGSSGAPENLTFK.[E]	1xTMT6plex [K19];1xTMT6plex [N-Term];2xPhospho [S6(100);S9(100)]	P55196-5 2xPhospho [S1789(100);S1792(100)]	P55196-5 [1784-1802]	-0.00943923	2.0435	0.0331284
P51153	Ras-related protein Rab-13	RAB13	[R].SPEAQPK.[T]	1xDeamidated [Q5];1xPhospho [S1(100)];1xTMT6plex [K7];1xTMT6plex [N-Term]	P55265-4 1xPhospho [S868(100)]	P55265-4 [868-874]	0.0335159	1.58966	0.0625556
P51532	Transcription activator BRG1	SMARCA4	[K].TAESQTPTPSATSFFSGK.[S]	1xPhospho [T6(99.7)];1xTMT6plex [K18];1xTMT6plex [N-Term]	P55265-4 1xPhospho [T644(99.7)]	P55265-4 [639-656]	0.133632	1.34117	0.0926348
P51532	Transcription activator BRG1	SMARCA4	[R].SPEAQPK.[T]	1xPhospho [S1(100)];1xTMT6plex [K7];1xTMT6plex [N-Term]	P55265-4 1xPhospho [S868(100)]	P55265-4 [868-874]	-0.0166214	2.88973	0.0160302
P51532	Transcription activator BRG1	SMARCA4	[R].ELAEDDSILK.[-]	1xPhospho [S7(100)];1xTMT6plex [K10];1xTMT6plex [N-Term]	P56385 1xPhospho [S66(100)]	P56385 [60-69]	-0.018963	1.62769	0.0583684
P51532	Transcription activator BRG1	SMARCA4	[K].LNEAQPSTIATSMRDSLIDSLT.[-]	1xDeamidated [N2];1xPhospho [S16(100)];1xTMT6plex [N-Term]	P56537 1xPhospho [S239(100)]	P56537 [224-245]	0.0127921	1.39771	0.084227
P51636	Caveolin-2	CAV2	[R].QPDISCILGTGGKSPR.[L]	1xCarbamidomethyl [C6];1xPhospho [S14(100)];1xTMT6plex [K13];1xTMT6plex [N-Term]	P57740 1xPhospho [S86(100)]	P57740 [73-88]	0.0127636	2.9919	0.0155219
P51659	Peroxisomal multifunctional enzyme type 2	HSD17B4	[R].QPDISCILGTGGKSPR.[L]	1xCarbamidomethyl [C6];1xDeamidated [Q1];1xPhospho [S14(100)];1xTMT6plex [K13];1xTMT6plex [N-Term]	P57740 1xPhospho [S86(100)]	P57740 [73-88]	0.0586103	2.43969	0.0236533
P51659	Peroxisomal multifunctional enzyme type 2	HSD17B4	[K].QSLGELIGTLNAAK.[V]	1xDeamidated [N/Q];1xPhospho [S2(100)];1xTMT6plex [K14];1xTMT6plex [N-Term]	P60174 1xPhospho [S58(100)]	P60174 [57-70]	0.0538581	1.51434	0.0702827
P51809	Vesicle-associated membrane protein 7	VAMP7	[K].QSLGELIGTLNAAK.[V]	1xPhospho [S2(100)];1xTMT6plex [K14];1xTMT6plex [N-Term]	P60174 1xPhospho [S58(100)]	P60174 [57-70]	-0.0479704	2.32758	0.0258986
P51858	Hepatoma-derived growth factor	HDGF	[K].VTNGAFTGEISPGMIK.[D]	1xDeamidated [N3];1xPhospho [S11(100)];1xTMT6plex [K16];1xTMT6plex [N-Term]	P60174 1xPhospho [S117(100)]	P60174 [107-122]	-0.0153562	1.32155	0.0955684
P51858	Hepatoma-derived growth factor	HDGF	[R].NIEEHASADVEK.[M]	1xPhospho [S7(100)];1xTMT6plex [K12];1xTMT6plex [N-Term]	P61006 1xPhospho [S111(100)]	P61006 [105-116]	-0.0113811	3.06473	0.0148153
P51858	Hepatoma-derived growth factor	HDGF	[R].RDYDDMSPR.[R]	1xPhospho [S7(100)];1xTMT6plex [N-Term]	P61978-2 1xPhospho [S284(100)]	P61978-2 [278-286]	-0.0175328	2.15402	0.029964
P51858	Hepatoma-derived growth factor	HDGF	[R].DYDDMSPR.[R]	1xOxidation [M5];1xPhospho [S6(100)];1xTMT6plex [N-Term]	P61978-2 1xPhospho [S284(100)]	P61978-2 [279-286]	-0.0148128	1.97414	0.036064
P51858	Hepatoma-derived growth factor	HDGF	[K].CPFTGNVSIR.[G]	1xCarbamidomethyl [C1];1xPhospho [S8(100)];1xTMT6plex [N-Term]	P62280 1xPhospho [S67(100)]	P62280 [60-69]	0.0681754	1.51943	0.069689
P52594-4	Isoform 4 of Arf-GAP domain and FG repeat-containing protein 1	AGFG1	[K].TETQEKNPLPSK.[E]	1xPhospho [T3(100)];1xTMT6plex [N-Term];2xTMT6plex [K6;K12]	P62328 1xPhospho [T23(100)]	P62328 [21-32]	-0.102365	1.93526	0.0380014
P52594-4	Isoform 4 of Arf-GAP domain and FG repeat-containing protein 1	AGFG1	[R].ASTSKSESSQK.[-]	1xTMT6plex [N-Term];2xPhospho [S6(100);2xTMT6plex [K5;K11];S/T]	P62753 2xPhospho [S240(99.3);S/T]	P62753 [239-249]	-0.0473616	4.95844	0
P52701	DNA mismatch repair protein Msh6	MSH6	[R].LSSLRASTSK.[S]	1xTMT6plex [K10];1xTMT6plex [N-Term];2xPhospho [S3(100);S7(100)]	P62753 2xPhospho [S236(100);S240(100)]	P62753 [234-243]	-0.0564816	1.68965	0.0541322
P52701	DNA mismatch repair protein Msh6	MSH6	[R].ASTSKSESSQK.[-]	1xPhospho [S2(99.2)];1xTMT6plex [N-Term];2xTMT6plex [K5;K11]	P62753 1xPhospho [S240(99.2)]	P62753 [239-249]	-0.0380736	2.32273	0.0261166
P52701	DNA mismatch repair protein Msh6	MSH6	[R].ASTSKSESSQK.[-]	1xTMT6plex [N-Term];2xTMT6plex [K5;3xPhospho [S2(100);K11];S/T];S6(100)	P62753 3xPhospho [S240(100);S244(100);S/T]	P62753 [239-249]	-0.0230086	3.04826	0.0145375
P52701	DNA mismatch repair protein Msh6	MSH6	[K].ESTLHLVLR.[LR]	1xPhospho [S2(99.8)];1xTMT6plex [N-Term]	P62979 1xPhospho [S65(99.8)]	P62979 [64-72]	0.143281	3.70727	0.00582456
P52701	DNA mismatch repair protein Msh6	MSH6	[K].QEVISTSSK.[A]	1xPhospho [S5(99.7)];1xTMT6plex [K9];1xTMT6plex [N-Term]	P63244 1xPhospho [S276(99.7)]	P63244 [272-280]	-0.0198214	1.86775	0.0417772
P52701	DNA mismatch repair protein Msh6	MSH6	[K].SAPATGGVK.[K]	1xPhospho [S1(100)];1xTMT6plex [K9];1xTMT6plex [N-Term]	P68431 1xPhospho [S29(100)]	P68431 [29-37]	-0.071639	1.94666	0.0376577
P52948	Nuclear pore complex protein Nup98-Nup96	NUP98	[R].TPQSPTLPPAK.[FV]	1xDeamidated [Q3];1xPhospho [S4(100)];1xTMT6plex [K11];1xTMT6plex [N-Term]	P78310 1xPhospho [S332(100)]	P78310 [329-339]	0.0131667	1.52745	0.0684054
P53396	ATP-citrate synthase	ACLY	[R].TPQSPTLPPAK.[FV]	1xPhospho [S4(100)];1xTMT6plex [K11];1xTMT6plex [N-Term]	P78310 1xPhospho [S332(100)]	P78310 [329-339]	0.0250829	1.47347	0.0746072
P53396	ATP-citrate synthase	ACLY	[K].LVLAESPQPK.[G]	1xPhospho [S6(100)];1xTMT6plex [K10];1xTMT6plex [N-Term]	P78312 1xPhospho [S1144(100)]	P78312 [1139-1148]	0.0312299	2.69091	0.0180886
P53396	ATP-citrate synthase	ACLY	[K].QPAPKPEPSFSEYASVQVPR.[K]	1xPhospho [Y13(99.7)];1xTMT6plex [K5];1xTMT6plex [N-Term]	P78324 1xPhospho [Y496(99.7)]	P78324 [484-503]	-0.0132024	3.82943	0.00514286
P53621-2	Isoform 2 of Coatomer subunit alpha	COPA	[R].EITQDTNDITYADLNLPK.[G]	1xPhospho [Y11(100)];1xTMT6plex [K18];1xTMT6plex [N-Term]	P78324 1xPhospho [Y429(100)]	P78324 [419-436]	-0.0375743	3.69507	0.00562712
P53621-2	Isoform 2 of Coatomer subunit alpha	COPA	[K].KEESPPPPK.[V]	1xPhospho [S4(100)];1xTMT6plex [N-Term];2xTMT6plex [K1;K9]	P78332 1xPhospho [S891(100)]	P78332 [888-896]	-0.0183626	1.89676	0.0406698
P53985	Monocarboxylate transporter 1	SLC16A1	[K].LQSFDSPER.[K]	1xPhospho [S6(100)];1xTMT6plex [N-Term]	P78332 1xPhospho [S1025(100)]	P78332 [1020-1028]	-0.0178126	3.42376	0.00926203
P53999	Activated RNA polymerase II transcriptional coactivator p15	SUB1	[K].LQSFDSPER.[K]	1xDeamidated [Q2];1xPhospho [S6(100)];1xTMT6plex [N-Term]	P78332 1xPhospho [S1025(100)]	P78332 [1020-1028]	-0.0759327	1.50581	0.070841
P54259	Atrophin-1	ATN1	[R].SPGSNSK.[V]	1xDeamidated [N5];1xPhospho [S1(100)];1xTMT6plex [K7];1xTMT6plex [N-Term]	P78347 1xPhospho [S674(100)]	P78347 [674-680]	-0.0361255	2.66879	0.0186546
P54259	Atrophin-1	ATN1	[R].SPGSNSK.[V]	1xPhospho [S1(100)];1xTMT6plex [K7];1xTMT6plex [N-Term]	P78347 1xPhospho [S674(100)]	P78347 [674-680]	-0.0309871	1.88988	0.0408539
P54274	Telomeric repeat-binding factor 1	TERF1	[K].ENPYEDVDLK.[S]	1xPhospho [Y4(100)];1xTMT6plex [K10];1xTMT6plex [N-Term]	P78524 1xPhospho [Y501(100)]	P78524 [498-507]	-0.113869	3.73352	0.00614815
P54284	Voltage-dependent L-type calcium channel subunit beta-3	CACNB3	[K].ETPAATEAPSSTPK.[A]	1xPhospho [S11(100)];1xTMT6plex [K14];1xTMT6plex [N-Term]	P80723 1xPhospho [S195(100)]	P80723 [185-198]	-0.0615343	1.63183	0.0582028
P55040	GTP-binding protein GEM	GEM	[R].SAPASPTHPGLMSPR.[S]	1xOxidation [M12];1xPhospho [S5(100)];1xTMT6plex [N-Term]	P85037 1xPhospho [S420(100)]	P85037 [416-430]	-0.0953913	1.37693	0.087317
P55196-5;P55196-1	Isoform 5 of Afadin	MLLT4	[R].QSPGPALAR.[L]	1xPhospho [S2(100)];1xTMT6plex [N-Term]	P85037 1xPhospho [S101(100)]	P85037 [100-108]	-0.0318234	1.75115	0.0483568
P55196-5	Isoform 5 of Afadin	MLLT4	[R].SAPASPTHPGLMSPR.[S]	1xOxidation [M12];1xTMT6plex [N-Term];2xPhospho [S5(100);S13(100)]	P85037 2xPhospho [S420(100);S428(100)]	P85037 [416-430]	-0.0289044	3.20424	0.0120471
P55196-5;P55196-1	Isoform 5 of Afadin	MLLT4	[R].SAPASPTHPGLMSPR.[S]	1xTMT6plex [N-Term];2xPhospho [S5(100);S13(100)]	P85037 2xPhospho [S420(100);S428(100)]	P85037 [416-430]	-0.0255621	1.55027	0.0655481
P55196-5;P55196-1	Isoform 5 of Afadin	MLLT4	[K].SSPNPFVGSPPK.[G]	1xPhospho [S9(100)];1xTMT6plex [K12];1xTMT6plex [N-Term]	P98082 1xPhospho [S401(100)]	P98082 [393-404]	-0.177402	2.1109	0.0307726
P55196-5;P55196-1	Isoform 5 of Afadin	MLLT4	[K].LASDDRPSPPR.[G]	1xPhospho [S8(100)];1xTMT6plex [N-Term]	P98175 1xPhospho [S723(100)]	P98175 [716-726]	-0.0638624	2.15679	0.0297455
P55196-5	Isoform 5 of Afadin	MLLT4	[K].VATLNSEEESDPPTYK.[D]	1xDeamidated [N5];1xPhospho [S6(100)];1xTMT6plex [K16];1xTMT6plex [N-Term]	Q00341 1xPhospho [S31(100)]	Q00341 [26-41]	-0.0556512	1.53125	0.0678466
P55196-5;P55196-1	Isoform 5 of Afadin	MLLT4	[R].ASWESLDEEWR.[A]	1xPhospho [S5(100)];1xTMT6plex [N-Term]	Q00587 1xPhospho [S353(100)]	Q00587 [349-359]	-0.0597952	3.28128	0.0103612
P55196-5;P55196-1	Isoform 5 of Afadin	MLLT4	[R].VKEEPPSPPQSPR.[V]	1xTMT6plex [K2];1xTMT6plex [N-Term];2xPhospho [S7(100);S11(100)]	Q00613 2xPhospho [S303(100);S307(100)]	Q00613 [297-309]	0.0248941	1.30908	0.0968252
P55196-5;P55196-1	Isoform 5 of Afadin	MLLT4	[R].TSSKESSPIPSPTSDR.[K]	1xTMT6plex [K4];1xTMT6plex [N-Term];3xPhospho [S3(99.6);S11(100)];S7(100)	Q01082 3xPhospho [S2161(99.6);S2165(100);S2169(100)]	Q01082 [2159-2174]	0.09991	1.31901	0.0957672
P55196-5	Isoform 5 of Afadin	MLLT4	[R].AQTLPTSVVTITSESSPGKR.[E]	1xPhospho [S/T];1xTMT6plex [K19];1xTMT6plex [N-Term]	NA	Q01082 [2326-2345]	-0.0292728	2.73032	0.0178661
P55196-5;P55196-1	Isoform 5 of Afadin	MLLT4	[R].AQTLPTSVVTITSESSPGK.[R]	1xPhospho [S16(100)];1xTMT6plex [K19];1xTMT6plex [N-Term]	Q01082 1xPhospho [S2341(100)]	Q01082 [2326-2344]	-0.0516406	1.80801	0.0451701
P55196-5;P55196-1	Isoform 5 of Afadin	MLLT4	[R].TSSKESSPIPSPTSDRK.[A]	1xTMT6plex [N-Term];2xPhospho [S3(99.6);2xTMT6plex [K4;K17];S7(99.6)]	Q01082 2xPhospho [S2161(99.6);S2165(99.6)]	Q01082 [2159-2175]	-0.0249895	1.4284	0.0793914
P55196-5;P55196-1	Isoform 5 of Afadin	MLLT4	[K].QEASESPVK.[A]	1xPhospho [S6(100)];1xTMT6plex [K9];1xTMT6plex [N-Term]	Q01167 1xPhospho [S170(100)]	Q01167 [165-173]	-0.0500489	2.56589	0.0219937
P55196-5;P55196-1	Isoform 5 of Afadin	MLLT4	[R].EGSPAPLEPEPGAAQPK.[L]	1xPhospho [S3(100)];1xTMT6plex [K17];1xTMT6plex [N-Term]	Q01167 1xPhospho [S398(100)]	Q01167 [396-412]	0.0153931	1.87425	0.0416461
P55196-5;P55196-1	Isoform 5 of Afadin	MLLT4	[R].FTPPSTALSPGK.[M]	1xPhospho [S9(100)];1xTMT6plex [K12];1xTMT6plex [N-Term]	Q01196-8 1xPhospho [S48(100)]	Q01196-8 [40-51]	-0.0605719	1.5559	0.0650649
P55265-4	Isoform 4 of Double-stranded RNA-specific adenosine deaminase	ADAR	[R].RFTPPSTALSPGK.[M]	1xTMT6plex [K13];1xTMT6plex [N-Term];2xPhospho [T3(100);S10(100)]	Q01196-8 2xPhospho [T41(100);S48(100)]	Q01196-8 [39-51]	-0.0487528	2.12752	0.0301906
P55265-4	Isoform 4 of Double-stranded RNA-specific adenosine deaminase	ADAR	[K].TDSDSDLQLYK.[E]	1xDeamidated [Q8];1xPhospho [S3(100)];1xTMT6plex [K11];1xTMT6plex [N-Term]	Q01433 1xPhospho [S190(100)]	Q01433 [188-198]	-0.0311095	3.01498	0.015561
P55265-4	Isoform 4 of Double-stranded RNA-specific adenosine deaminase	ADAR	[K].TDSDSDLQLYK.[E]	1xPhospho [S3(100)];1xTMT6plex [K11];1xTMT6plex [N-Term]	Q01433 1xPhospho [S190(100)]	Q01433 [188-198]	0.0181659	3.46085	0.00913636
P56385	ATP synthase subunit e, mitochondrial	ATP5I	[K].YATVSSPSK.[S]	1xPhospho [S6(100)];1xTMT6plex [K9];1xTMT6plex [N-Term]	Q01804 1xPhospho [S546(100)]	Q01804 [541-549]	0.0885231	1.64118	0.05767
P56537	Eukaryotic translation initiation factor 6	EIF6	[R].ESNYFGLSPEER.[R]	1xPhospho [S8(100)];1xTMT6plex [N-Term]	Q01804 1xPhospho [S443(100)]	Q01804 [436-447]	-0.028729	3.1735	0.0121471
P57740	Nuclear pore complex protein Nup107	NUP107	[R].SFAGNLNTYK.[R]	1xDeamidated [N];1xPhospho [S1(100)];1xTMT6plex [K10];1xTMT6plex [N-Term]	Q01813 1xPhospho [S386(100)]	Q01813 [386-395]	-0.0412041	1.32435	0.0952521
P57740	Nuclear pore complex protein Nup107	NUP107	[R].EFTESQLQEGK.[H]	1xPhospho [S5(100)];1xTMT6plex [K11];1xTMT6plex [N-Term]	Q01995 1xPhospho [S166(100)]	Q01995 [162-172]	-0.0388523	1.93342	0.0380927
P60174	Triosephosphate isomerase	TPI1	[R].VVPEDGSPEK.[R]	1xPhospho [S7(100)];1xTMT6plex [K10];1xTMT6plex [N-Term]	Q02040 1xPhospho [S537(100)]	Q02040 [531-540]	-0.0155345	1.32745	0.0950229
P60174	Triosephosphate isomerase	TPI1	[R].VVPEDGSPEKR.[C]	1xPhospho [S7(100)];1xTMT6plex [K10];1xTMT6plex [N-Term]	Q02040 1xPhospho [S537(100)]	Q02040 [531-541]	-0.0155216	1.47498	0.0745123
P60174	Triosephosphate isomerase	TPI1	[K].ESPAHPEADGAPK.[S]	1xPhospho [S2(100)];1xTMT6plex [K13];1xTMT6plex [N-Term]	Q02040 1xPhospho [S499(100)]	Q02040 [498-510]	-0.0202147	1.99065	0.0349748
P60709;P62736	Actin, cytoplasmic 1	ACTB	[R].ASPNLIGATGANSLGK.[V]	1xPhospho [S2(100)];1xTMT6plex [K16];1xTMT6plex [N-Term]	Q02078 1xPhospho [S235(100)]	Q02078 [234-249]	0.0314853	2.1568	0.0297725
P60709;P62736	Actin, cytoplasmic 1	ACTB	[K].SEPISPPRDR.[M]	1xPhospho [S5(100)];1xTMT6plex [N-Term]	Q02078 1xPhospho [S408(100)]	Q02078 [404-413]	0.0222561	2.24175	0.027749
P61006	Ras-related protein Rab-8A	RAB8A	[R].SNSQENVEASHPSQDGK.[R]	1xPhospho [S3(100)];1xTMT6plex [K17];1xTMT6plex [N-Term]	Q02410 1xPhospho [S568(100)]	Q02410 [566-582]	0.13125	1.78249	0.0461207
P61978-2	Isoform 2 of Heterogeneous nuclear ribonucleoprotein K	HNRNPK	[R].IVTVAAISQDSNPATPNVSTNMEEF.[-]	1xPhospho [S11(100)];1xTMT6plex [N-Term]	Q02446 1xPhospho [S770(100)]	Q02446 [760-784]	-0.0944335	1.91677	0.0397928
P61978-2	Isoform 2 of Heterogeneous nuclear ribonucleoprotein K	HNRNPK	[R].AHSIQIMK.[V]	1xDeamidated [Q5];1xPhospho [S3(100)];1xTMT6plex [K8];1xTMT6plex [N-Term]	Q02543 1xPhospho [S123(100)]	Q02543 [121-128]	-0.032515	1.86935	0.0416181
P62280	40S ribosomal protein S11	RPS11	[K].FDSNEEDSASVFSPSFGLK.[Q]	1xTMT6plex [K19];1xTMT6plex [N-Term];2xPhospho [S3(100);S8(100)]	Q02880 2xPhospho [S1466(100);S1471(100)]	Q02880 [1464-1482]	0.0739945	1.55341	0.0651099
P62328	Thymosin beta-4	TMSB4X	[K].SEDDSAK.[F]	1xPhospho [S1(100)];1xTMT6plex [K7];1xTMT6plex [N-Term]	Q02880 1xPhospho [S1457(100)]	Q02880 [1457-1463]	-0.026541	2.32172	0.0259977
P62753	40S ribosomal protein S6	RPS6	[K].ASPITNDGEDEFVPSDGLDK.[D]	1xTMT6plex [K20];1xTMT6plex [N-Term];2xPhospho [S2(100);S15(100)]	Q02880 2xPhospho [S1400(100);S1413(100)]	Q02880 [1399-1418]	-0.117991	1.97429	0.0360903
P62753	40S ribosomal protein S6	RPS6	[K].ASGSENEGDYNPGR.[K]	1xPhospho [S2(100)];1xTMT6plex [N-Term]	Q02880 1xPhospho [S1550(100)]	Q02880 [1549-1562]	-0.10972	1.69664	0.0536606
P62753	40S ribosomal protein S6	RPS6	[K].ASPITNDGEDEFVPSDGLDKDEYTFSPGK.[S]	1xTMT6plex [N-Term];2xPhospho [S2(100);2xTMT6plex [K20;K29];S15(99.2)]	Q02880 2xPhospho [S1400(100);S1413(99.2)]	Q02880 [1399-1427]	-0.185673	1.43597	0.0784065
P62753	40S ribosomal protein S6	RPS6	[K].GLAEVQQDGEAEEGATSDGEKK.[R]	1xPhospho [S17(100)];1xTMT6plex [N-Term];2xTMT6plex [K21;K22]	Q02952 1xPhospho [S598(100)]	Q02952 [582-603]	-0.0825797	2.29258	0.0267119
P62899;P62899-2	60S ribosomal protein L31	RPL31	[K].GLAEVQQDGEAEEGATSDGEK.[K]	1xPhospho [S17(100)];1xTMT6plex [K21];1xTMT6plex [N-Term]	Q02952 1xPhospho [S598(100)]	Q02952 [582-602]	-0.0228431	1.91728	0.0397625
P62979	Ubiquitin-40S ribosomal protein S27a	RPS27A	[R].RGSSSDEEGGPK.[A]	1xPhospho [S3(100)];1xTMT6plex [K12];1xTMT6plex [N-Term]	Q02952 1xPhospho [S696(100)]	Q02952 [694-705]	0.256203	2.44558	0.0234919
P63244	Guanine nucleotide-binding protein subunit beta-2-like 1	GNB2L1	[K].SAESPTSPVTSETGSTFK.[K]	1xPhospho [S4(100)];1xTMT6plex [K18];1xTMT6plex [N-Term]	Q02952 1xPhospho [S283(100)]	Q02952 [280-297]	-0.0299819	1.55547	0.0649745
P68431	Histone H3.1	HIST1H3A	[K].GLAEVQQDGEAEEGATSDGEKK.[R]	1xDeamidated [Q];1xPhospho [S17(99.6)];1xTMT6plex [N-Term];2xTMT6plex [K21;K22]	Q02952 1xPhospho [S598(99.6)]	Q02952 [582-603]	-0.131099	2.09234	0.0311793
P78310	Coxsackievirus and adenovirus receptor	CXADR	[R].RPSESDKEDELDK.[V]	1xPhospho [S3(100)];1xTMT6plex [N-Term];2xTMT6plex [K7;K13]	Q02952 1xPhospho [S627(100)]	Q02952 [625-637]	-0.0440487	2.57951	0.0213891
P78310	Coxsackievirus and adenovirus receptor	CXADR	[K].QVYDAHTK.[E]	1xPhospho [Y3(100)];1xTMT6plex [K8];1xTMT6plex [N-Term]	Q03135 1xPhospho [Y42(100)]	Q03135 [40-47]	-0.0468623	3.07551	0.0147492
P78312	Protein FAM193A	FAM193A	[K].AMADELSEK.[Q]	1xPhospho [S7(100)];1xTMT6plex [K9];1xTMT6plex [N-Term]	Q03135 1xPhospho [S37(100)]	Q03135 [31-39]	-0.0581656	2.30338	0.0266106
P78324	Tyrosine-protein phosphatase non-receptor type substrate 1	SIRPA	[K].AMADELSEK.[Q]	1xOxidation [M2];1xPhospho [S7(100)];1xTMT6plex [K9];1xTMT6plex [N-Term]	Q03135 1xPhospho [S37(100)]	Q03135 [31-39]	-0.15332	2.13165	0.0302807
P78324	Tyrosine-protein phosphatase non-receptor type substrate 1	SIRPA	[K].DKEGTPPLTK.[E]	1xPhospho [T5(100)];1xTMT6plex [N-Term];2xTMT6plex [K2;K10]	Q03164-3 1xPhospho [T337(100)]	Q03164-3 [333-342]	-0.131844	2.06571	0.0322414
P78332	RNA-binding protein 6	RBM6	[R].SWITIPR.[K]	1xPhospho [S1(100)];1xTMT6plex [N-Term]	Q03188 1xPhospho [S316(100)]	Q03188 [316-322]	-0.0125531	1.51739	0.0699447
P78332	RNA-binding protein 6	RBM6	[K].TSVSQNVIPSSAQK.[R]	1xPhospho [S11(99.6)];1xTMT6plex [K14];1xTMT6plex [N-Term]	Q03188 1xPhospho [S177(99.6)]	Q03188 [167-180]	-0.0455038	2.08537	0.0314206
P78332	RNA-binding protein 6	RBM6	[R].CSLSEPLESDEADLAK.[K]	1xCarbamidomethyl [C1];1xPhospho [S2(100)];1xTMT6plex [K16];1xTMT6plex [N-Term]	Q03188 1xPhospho [S613(100)]	Q03188 [612-627]	-0.051577	1.57939	0.0632736
P78347	General transcription factor II-I	GTF2I	[K].TSMPSGDESIDEK.[L]	1xPhospho [S5(100)];1xTMT6plex [K13];1xTMT6plex [N-Term]	Q03468 1xPhospho [S1142(100)]	Q03468 [1138-1150]	-0.0236641	1.68704	0.0543355
P78347	General transcription factor II-I	GTF2I	[R].EAALPPVSPLK.[A]	1xPhospho [S8(100)];1xTMT6plex [K11];1xTMT6plex [N-Term]	Q04637-9 1xPhospho [S1238(100)]	Q04637-9 [1231-1241]	-0.0171651	1.88755	0.0408827
P78524	Suppression of tumorigenicity 5 protein	ST5	[K].AALSEEELEK.[K]	1xPhospho [S4(100)];1xTMT6plex [K10];1xTMT6plex [N-Term]	Q04637-9 1xPhospho [S1245(100)]	Q04637-9 [1242-1251]	-0.160041	1.85996	0.0424292
P80723	Brain acid soluble protein 1	BASP1	[R].ASINSLLSDK.[R]	1xPhospho [S5(100)];1xTMT6plex [K10];1xTMT6plex [N-Term]	Q04656-3 1xPhospho [S1547(100)]	Q04656-3 [1543-1552]	-0.010466	1.56272	0.0646829
P85037	Forkhead box protein K1	FOXK1	[K].DASSSPASTASSASSTSLK.[S]	1xPhospho [S5(99.4)];1xTMT6plex [K19];1xTMT6plex [N-Term]	Q04724 1xPhospho [S286(99.4)]	Q04724 [282-300]	-0.0152279	1.63163	0.0581444
P85037	Forkhead box protein K1	FOXK1	[K-].SSSVSPSASFR.[G]	1xPhospho [S5(99.8)];1xTMT6plex [N-Term]	Q04727-3 1xPhospho [S208(99.8)]	Q04727-3 [204-214]	-0.0241367	1.85322	0.0429415
P85037	Forkhead box protein K1	FOXK1	[K].DAPISPASIASSSSTPSSK.[S]	1xPhospho [S5(100)];1xTMT6plex [K19];1xTMT6plex [N-Term]	Q04727-3 1xPhospho [S292(100)]	Q04727-3 [288-306]	-0.0240798	1.83677	0.0435259
P85037	Forkhead box protein K1	FOXK1	[K-].SSSVSPSASFR.[G]	1xTMT6plex [N-Term];2xPhospho [S3(99.4);S5(100)]	Q04727-3 2xPhospho [S206(99.4);S208(100)]	Q04727-3 [204-214]	-0.019874	1.44069	0.0779531
P98082	Disabled homolog 2	DAB2	[R].DYDEEEQGYDSEKEK.[K]	1xDeamidated [Q7];1xPhospho [S11(100)];1xTMT6plex [N-Term];2xTMT6plex [K13;K15]	Q05519 1xPhospho [S434(100)]	Q05519 [424-438]	-0.0345686	1.33309	0.0937221
P98175	RNA-binding protein 10	RBM10	[K].VNGDDHHEEDMDMSD.[-]	1xDeamidated [N2];1xPhospho [S14(100)];1xTMT6plex [N-Term]	Q05519 1xPhospho [S483(100)]	Q05519 [470-484]	-0.0131488	1.43451	0.078431
Q00341	Vigilin	HDLBP	[R].RSDSASSEPVGIYQGFEK.[K]	1xPhospho [S4(100)];1xTMT6plex [K18];1xTMT6plex [N-Term]	Q05655 1xPhospho [S304(100)]	Q05655 [301-318]	0.013998	2.67281	0.0187905
Q00587	Cdc42 effector protein 1	CDC42EP1	[R].AQPGSPESSGQPK.[G]	1xDeamidated [Q2];1xPhospho [S5(100)];1xTMT6plex [K13];1xTMT6plex [N-Term]	Q05GC8 1xPhospho [S491(100)]	Q05GC8 [487-499]	0.0292264	1.54892	0.0656279
Q00613	Heat shock factor protein 1	HSF1	[R].AQPGSPESSGQPK.[G]	1xPhospho [S5(100)];1xTMT6plex [K13];1xTMT6plex [N-Term]	Q05GC8 1xPhospho [S491(100)]	Q05GC8 [487-499]	-0.0141311	1.65024	0.0568306
Q01082;Q01082-3	Spectrin beta chain, non-erythrocytic 1	SPTBN1	[R].VYENVGLMQQQK.[S]	1xPhospho [Y2(100)];1xTMT6plex [K12];1xTMT6plex [N-Term]	Q06124 1xPhospho [Y584(100)]	Q06124 [583-594]	0.0115243	3.27373	0.0107424
Q01082	Spectrin beta chain, non-erythrocytic 1	SPTBN1	[K].GHEYTNIK.[Y]	1xPhospho [Y4(100)];1xTMT6plex [K8];1xTMT6plex [N-Term]	Q06124 1xPhospho [Y546(100)]	Q06124 [543-550]	-0.0297702	3.74766	0.00638462
Q01082	Spectrin beta chain, non-erythrocytic 1	SPTBN1	[K].LQMESPDLPKPLSR.[M]	1xPhospho [S5(100)];1xTMT6plex [K10];1xTMT6plex [N-Term]	Q07002-2 1xPhospho [S117(100)]	Q07002-2 [113-126]	0.0267164	1.43597	0.0784386
Q01082;Q01082-3	Spectrin beta chain, non-erythrocytic 1	SPTBN1	[K].GGHGAASPSEK.[G]	1xPhospho [S7(100)];1xTMT6plex [K11];1xTMT6plex [N-Term]	Q07065 1xPhospho [S17(100)]	Q07065 [11-21]	-0.00690357	3.59204	0.00723404
Q01082	Spectrin beta chain, non-erythrocytic 1	SPTBN1	[R].HSLASTDEK.[R]	1xPhospho [S2(100)];1xTMT6plex [K9];1xTMT6plex [N-Term]	Q07954 1xPhospho [S4520(100)]	Q07954 [4519-4527]	0.0150746	2.04034	0.0331218
Q01082	Spectrin beta chain, non-erythrocytic 1	SPTBN1	[R].HSLASTDEK.[R]	1xTMT6plex [K9];1xTMT6plex [N-Term];2xPhospho [S2(100);S5(100)]	Q07954 2xPhospho [S4520(100);S4523(100)]	Q07954 [4519-4527]	-0.0314894	1.99195	0.0347864
Q01082;Q01082-3	Spectrin beta chain, non-erythrocytic 1	SPTBN1	[K].SSSPELVTHLK.[W]	1xTMT6plex [K11];1xTMT6plex [N-Term];2xPhospho [S2(100);S3(100)]	Q07960 2xPhospho [S50(100);S51(100)]	Q07960 [49-59]	-0.0146139	1.79999	0.0456413
Q01082;Q01082-3	Spectrin beta chain, non-erythrocytic 1	SPTBN1	[R].SNSPLPSIQLQPQSPSASK.[K]	1xPhospho [S14(100)];1xTMT6plex [K19];1xTMT6plex [N-Term]	Q08174-2 1xPhospho [S984(100)]	Q08174-2 [971-989]	-0.0113753	1.39324	0.0847981
Q01085-2;P31483	Isoform 2 of Nucleolysin TIAR	TIAL1	[K].VQEAESPVFK.[E]	1xPhospho [S6(100)];1xTMT6plex [K10];1xTMT6plex [N-Term]	Q08357 1xPhospho [S268(100)]	Q08357 [263-272]	-0.0254168	2.45957	0.0232692
Q01167	Forkhead box protein K2	FOXK2	[K].DVLQAAAAEHQDQGQEVNGEVRSR.[R]	1xDeamidated [N/Q];1xPhospho [S23(100)];1xTMT6plex [N-Term]	Q08378 1xPhospho [S385(100)]	Q08378 [363-386]	-0.058852	1.90123	0.0403997
Q01167	Forkhead box protein K2	FOXK2	[K].TFSSTESLR.[Q]	1xPhospho [S/T];1xTMT6plex [N-Term]	NA	Q08379 [120-128]	-0.0197061	2.31425	0.0264927
Q01196-8	Isoform AML-1G of Runt-related transcription factor 1	RUNX1	[R].ESVGGSPQTK.[H]	1xPhospho [S6(100)];1xTMT6plex [K10];1xTMT6plex [N-Term]	Q08495 1xPhospho [S156(100)]	Q08495 [151-160]	-0.038953	1.48362	0.0732302
Q01196-8	Isoform AML-1G of Runt-related transcription factor 1	RUNX1	[R].SPGIISQASAPR.[T]	1xDeamidated [Q7];1xPhospho [S1(100)];1xTMT6plex [N-Term]	Q08495 1xPhospho [S105(100)]	Q08495 [105-116]	-0.0448444	2.42818	0.0235328
Q01433	AMP deaminase 2	AMPD2	[R].ESVGGSPQTK.[H]	1xDeamidated [Q8];1xPhospho [S6(100)];1xTMT6plex [K10];1xTMT6plex [N-Term]	Q08495 1xPhospho [S156(100)]	Q08495 [151-160]	-0.135626	3.62914	0.00576119
Q01433	AMP deaminase 2	AMPD2	[R].GILLEDGSESPAK.[R]	1xPhospho [S10(100)];1xTMT6plex [K13];1xTMT6plex [N-Term]	Q08999 1xPhospho [S1112(100)]	Q08999 [1103-1115]	-0.0899409	2.64751	0.0190314
Q01804	OTU domain-containing protein 4	OTUD4	[R].SESVEGFLSPSR.[C]	1xPhospho [S3(100)];1xTMT6plex [N-Term]	Q08AD1 1xPhospho [S1313(100)]	Q08AD1 [1311-1322]	-0.0678003	1.56762	0.0642051
Q01804	OTU domain-containing protein 4	OTUD4	[K].LNQSSPDNVTDTK.[G]	1xPhospho [S5(99.7)];1xTMT6plex [K13];1xTMT6plex [N-Term]	Q08AD1 1xPhospho [S599(99.7)]	Q08AD1 [595-607]	-0.0238245	1.88006	0.0413507
Q01813	ATP-dependent 6-phosphofructokinase, platelet type	PFKP	[K].LNQSSPDNVTDTK.[G]	1xDeamidated [N];1xPhospho [S/T];1xTMT6plex [K13];1xTMT6plex [N-Term]	NA	Q08AD1 [595-607]	-0.0126077	2.06457	0.0323151
Q01995	Transgelin	TAGLN	[K].FLPISSTPQPER.[R]	1xPhospho [T7(99.7)];1xTMT6plex [N-Term]	Q08AE8 1xPhospho [T509(99.7)]	Q08AE8 [503-514]	0.0257051	1.81657	0.0446736
Q02040	A-kinase anchor protein 17A	AKAP17A	[R].ESTQLSPADLTEGKPTDPSK.[L]	1xPhospho [S6(100)];1xTMT6plex [N-Term];2xTMT6plex [K14;K20]	Q08J23 1xPhospho [S456(100)]	Q08J23 [451-470]	-0.0190512	2.27983	0.0270836
Q02040	A-kinase anchor protein 17A	AKAP17A	[R].RHSDENDGGQPHK.[R]	1xPhospho [S3(100)];1xTMT6plex [K13];1xTMT6plex [N-Term]	Q09161 1xPhospho [S7(100)]	Q09161 [5-17]	-0.00641336	1.95415	0.0371323
Q02040	A-kinase anchor protein 17A	AKAP17A	[K].TSDANETEDHLESLICK.[V]	1xCarbamidomethyl [C16];1xPhospho [T/S];1xTMT6plex [K17];1xTMT6plex [N-Term]	NA	Q09161 [21-37]	-0.0104972	1.53767	0.0671618
Q02078	Myocyte-specific enhancer factor 2A	MEF2A	[R].EFSGPSTPTGTLEFEGGEVSLEGGK.[V]	1xPhospho [T7(99.6)];1xTMT6plex [K25];1xTMT6plex [N-Term]	Q09666 1xPhospho [T5794(99.6)]	Q09666 [5788-5812]	-0.0506037	3.19595	0.0116806
Q02078	Myocyte-specific enhancer factor 2A	MEF2A	[R].LSSSSSNDSGNK.[V]	1xTMT6plex [K12];1xTMT6plex [N-Term];2xPhospho [S6(100);S9(100)]	Q09666 2xPhospho [S5867(100);S5870(100)]	Q09666 [5862-5873]	-0.149943	3.64449	0.00589313
Q02410	Amyloid beta A4 precursor protein-binding family A member 1	APBA1	[K].MPFLSISSPK.[V]	1xPhospho [S8(100)];1xTMT6plex [K10];1xTMT6plex [N-Term]	Q09666 1xPhospho [S3412(100)]	Q09666 [3405-3414]	0.0553085	2.69766	0.018291
Q02446	Transcription factor Sp4	SP4	[K].LQGSGVSLASK.[K]	1xPhospho [S7(100)];1xTMT6plex [K11];1xTMT6plex [N-Term]	Q09666 1xPhospho [S5854(100)]	Q09666 [5848-5858]	-0.0789926	1.72036	0.0504942
Q02543	60S ribosomal protein L18a	RPL18A	[K].GDRSPEPGQTWTR.[E]	1xDeamidated [Q9];1xPhospho [S4(100)];1xTMT6plex [N-Term]	Q09666 1xPhospho [S93(100)]	Q09666 [90-102]	-0.0317889	2.70923	0.0181673
Q02880	DNA topoisomerase 2-beta	TOP2B	[R].ISAPNVDFNLEGPK.[V]	1xPhospho [S2(100)];1xTMT6plex [K14];1xTMT6plex [N-Term];2xDeamidated [N5;N9]	Q09666 1xPhospho [S5448(100)]	Q09666 [5447-5460]	0.0159033	1.36315	0.08899
Q02880	DNA topoisomerase 2-beta	TOP2B	[K].VDVEVPDVSLEGPEGK.[L]	1xPhospho [S9(100)];1xTMT6plex [K16];1xTMT6plex [N-Term]	Q09666 1xPhospho [S1298(100)];1xPhospho [S3381(100)];1xPhospho [S5659(100)]	Q09666 [1290-1305];[2084-2099];[2279-2294]	-0.0190562	1.45823	0.0761704
Q02880	DNA topoisomerase 2-beta	TOP2B	[K].GDYDVTVPK.[V]	1xPhospho [Y3(99.7)];1xTMT6plex [K9];1xTMT6plex [N-Term]	Q09666 1xPhospho [Y1469(99.7)]	Q09666 [1467-1475]	-0.0433158	3.74155	0.00626415
Q02880	DNA topoisomerase 2-beta	TOP2B	[K].DIDISSPEFK.[I]	1xPhospho [S6(100)];1xTMT6plex [K10];1xTMT6plex [N-Term]	Q09666 1xPhospho [S177(100)]	Q09666 [172-181]	0.0377841	2.55036	0.0221462
Q02880	DNA topoisomerase 2-beta	TOP2B	[K].VDIDTPDIDIHGPEGK.[L]	1xPhospho [T5(100)];1xTMT6plex [K16];1xTMT6plex [N-Term]	Q09666 1xPhospho [T4100(100)]	Q09666 [4096-4111]	-0.0158863	1.76822	0.0468818
Q02952	A-kinase anchor protein 12	AKAP12	[R].SPEPGQTWTR.[E]	1xPhospho [S1(100)];1xTMT6plex [N-Term]	Q09666 1xPhospho [S93(100)]	Q09666 [93-102]	0.0284068	2.35203	0.0249642
Q02952	A-kinase anchor protein 12	AKAP12	[K].VSMPDVELNLKSPK.[V]	1xPhospho [S12(100)];1xTMT6plex [N-Term];2xTMT6plex [K11;K14]	Q09666 1xPhospho [S3426(100)]	Q09666 [3415-3428]	0.028815	1.39566	0.084559
Q02952	A-kinase anchor protein 12	AKAP12	[K].MPSLEISAPK.[V]	1xOxidation [M1];1xPhospho [S3(100)];1xTMT6plex [K10];1xTMT6plex [N-Term]	Q09666 1xPhospho [S4908(100)]	Q09666 [4906-4915]	-0.0103724	1.7968	0.0456086
Q02952	A-kinase anchor protein 12	AKAP12	[K].GHYEVTGSDDETGK.[L]	1xPhospho [S8(100)];1xTMT6plex [K14];1xTMT6plex [N-Term]	Q09666 1xPhospho [S5841(100)]	Q09666 [5834-5847]	0.0186928	3.00506	0.0153273
Q02952	A-kinase anchor protein 12	AKAP12	[R].ISMSEVDLNVAAPK.[V]	1xOxidation [M3];1xPhospho [S2(100)];1xTMT6plex [K14];1xTMT6plex [N-Term]	Q09666 1xPhospho [S570(100)]	Q09666 [569-582]	0.0237867	2.63829	0.0194948
Q02952	A-kinase anchor protein 12	AKAP12	[K].ISMPDIDLNLK.[G]	1xPhospho [S2(100)];1xTMT6plex [K11];1xTMT6plex [N-Term]	Q09666 1xPhospho [S2708(100)];1xPhospho [S5798(100)];1xPhospho [S9016(100)];1xPhospho [S12558(100)];1xPhospho [S16302(100)];1xPhospho [S20174(100)];1xPhospho [S24894(100)]	Q09666 [2707-2717];[3091-3101];[3219-3229];[3543-3553];[3745-3755];[3873-3883];[4721-4731]	0.0376444	2.3798	0.0244124
Q03135	Caveolin-1	CAV1	[K].ASLGSLEGEAEAEASSPKGK.[F]	1xPhospho [S16(100)];1xTMT6plex [N-Term];2xTMT6plex [K18;K20]	Q09666 1xPhospho [S5763(100)]	Q09666 [5748-5767]	-0.0241862	2.02549	0.0341439
Q03135	Caveolin-1	CAV1	[K].SSGCDVNLPGVNVK.[L]	1xCarbamidomethyl [C4];1xDeamidated [N7];1xPhospho [S];1xTMT6plex [K14];1xTMT6plex [N-Term]	NA	Q09666 [5499-5512]	-0.122723	2.1107	0.0309582
Q03135	Caveolin-1	CAV1	[K].ISMQDVDLSLGSPK.[L]	1xDeamidated [Q4];1xOxidation [M3];1xPhospho [S12(100)];1xTMT6plex [K14];1xTMT6plex [N-Term]	Q09666 1xPhospho [S511(100)]	Q09666 [500-513]	-0.0181539	1.42115	0.0802569
Q03164-3	Isoform 3 of Histone-lysine N-methyltransferase 2A	KMT2A	[K].GSLGATGEIK.[G]	1xPhospho [S2(100)];1xTMT6plex [K10];1xTMT6plex [N-Term]	Q09666 1xPhospho [S5464(100)]	Q09666 [5463-5472]	-0.0153698	2.34133	0.024986
Q03188	Centromere protein C	CENPC	[K].ISMQDVDLSLGSPK.[L]	1xPhospho [S12(100)];1xTMT6plex [K14];1xTMT6plex [N-Term]	Q09666 1xPhospho [S511(100)]	Q09666 [500-513]	-0.111763	2.06723	0.032268
Q03188	Centromere protein C	CENPC	[K].ADLDVSGPK.[V]	1xPhospho [S6(100)];1xTMT6plex [K9];1xTMT6plex [N-Term]	Q09666 1xPhospho [S1286(100)];1xPhospho [S3950(100)];1xPhospho [S6742(100)];1xPhospho [S9790(100)];1xPhospho [S12966(100)];1xPhospho [S16796(100)];1xPhospho [S20754(100)];1xPhospho [S24840(100)];1xPhospho [S29054(100)];1xPhospho [S33732(100)];1xPhospho [S38538(100)]	Q09666 [1281-1289];[2665-2673];[2793-2801];[3049-3057];[3177-3185];[3831-3839];[3959-3967];[4087-4095];[4215-4223];[4679-4687];[4807-4815]	-0.0538229	2.96887	0.0159552
Q03188	Centromere protein C	CENPC	[K].VQTPEVDVK.[G]	1xPhospho [T3(100)];1xTMT6plex [K9];1xTMT6plex [N-Term]	Q09666 1xPhospho [T3366(100)]	Q09666 [3364-3372]	-0.0343165	1.5465	0.0660633
Q03468	DNA excision repair protein ERCC-6	ERCC6	[R].ISMSEVDLNVAAPK.[V]	1xPhospho [S2(100)];1xTMT6plex [K14];1xTMT6plex [N-Term]	Q09666 1xPhospho [S570(100)]	Q09666 [569-582]	0.00550726	2.64325	0.0191473
Q04637-9	Isoform 9 of Eukaryotic translation initiation factor 4 gamma 1	EIF4G1	[K].ISMQDVDLSLGSPK.[L]	1xOxidation [M3];1xPhospho [S12(100)];1xTMT6plex [K14];1xTMT6plex [N-Term]	Q09666 1xPhospho [S511(100)]	Q09666 [500-513]	-0.0169144	2.29746	0.0265699
Q04637-9	Isoform 9 of Eukaryotic translation initiation factor 4 gamma 1	EIF4G1	[R].DDGVFVQEVTQNSPAAR.[T]	1xPhospho [S13(100)];1xTMT6plex [N-Term]	Q09666 1xPhospho [S41(100)]	Q09666 [29-45]	0.0197655	1.4688	0.0748105
Q04656-3	Isoform 2 of Copper-transporting ATPase 1	ATP7A	[K].ISMPDIDLNLK.[G]	1xOxidation [M3];1xPhospho [S2(100)];1xTMT6plex [K11];1xTMT6plex [N-Term]	Q09666 1xPhospho [S2708(100)];1xPhospho [S5798(100)];1xPhospho [S9016(100)];1xPhospho [S12558(100)];1xPhospho [S16302(100)];1xPhospho [S20174(100)];1xPhospho [S24894(100)]	Q09666 [2707-2717];[3091-3101];[3219-3229];[3543-3553];[3745-3755];[3873-3883];[4721-4731]	0.0212949	1.46522	0.075257
Q04724	Transducin-like enhancer protein 1	TLE1	[K].GGVTGSPEASISGSKGDLK.[S]	1xTMT6plex [N-Term];2xPhospho [S6(100);2xTMT6plex [K15;K19];S14(100)]	Q09666 2xPhospho [S5731(100);S5739(100)]	Q09666 [5726-5744]	-0.0454286	2.50211	0.0227482
Q04727-3	Isoform 3 of Transducin-like enhancer protein 4	TLE4	[K].GPSLDIDTPDVNIEGPEGK.[L]	1xPhospho [T8(100)];1xTMT6plex [K19];1xTMT6plex [N-Term]	Q09666 1xPhospho [T4430(100)]	Q09666 [4423-4441]	-0.0375059	2.7719	0.017277
Q04727-3	Isoform 3 of Transducin-like enhancer protein 4	TLE4	[K].GGVTGSPEASISGSKGDLK.[S]	1xPhospho [S14(100)];1xTMT6plex [N-Term];2xTMT6plex [K15;K19]	Q09666 1xPhospho [S5739(100)]	Q09666 [5726-5744]	-0.0285934	1.65061	0.0567963
Q04727-3	Isoform 3 of Transducin-like enhancer protein 4	TLE4	[R].ISMSEVDLNVAAPK.[V]	1xDeamidated [N9];1xPhospho [S2(100)];1xTMT6plex [K14];1xTMT6plex [N-Term]	Q09666 1xPhospho [S570(100)]	Q09666 [569-582]	-0.0362041	2.27023	0.0274658
Q05519	Serine/arginine-rich splicing factor 11	SRSF11	[K].GGVTGSPEASISGSK.[G]	1xTMT6plex [K15];1xTMT6plex [N-Term];2xPhospho [S6(100);S14(100)]	Q09666 2xPhospho [S5731(100);S5739(100)]	Q09666 [5726-5740]	-0.0125426	1.76983	0.046963
Q05519	Serine/arginine-rich splicing factor 11	SRSF11	[K].ASLGSLEGEAEAEASSPKGK.[F]	1xTMT6plex [N-Term];2xPhospho [S5(100);2xTMT6plex [K18;K20];S16(100)]	Q09666 2xPhospho [S5752(100);S5763(100)]	Q09666 [5748-5767]	-0.0170701	2.30602	0.0267289
Q05655	Protein kinase C delta type	PRKCD	[K].VDIDTPDINIEGSEGK.[F]	1xDeamidated [N9];1xPhospho [T5(100)];1xTMT6plex [K16];1xTMT6plex [N-Term]	Q09666 1xPhospho [T3716(100)]	Q09666 [3712-3727]	0.0619396	1.38302	0.0865931
Q05GC8	Breast cancer anti-estrogen resistance 2	BCAR2	[R].LPSGSGAASPTGSAVDIR.[A]	1xTMT6plex [N-Term];2xPhospho [S5(100);S9(100)]	Q09666 2xPhospho [S212(100);S216(100)]	Q09666 [208-225]	-0.073511	4.30009	0.00635294
Q05GC8	Breast cancer anti-estrogen resistance 2	BCAR2	[K].ISMQDVDLSLGSPK.[L]	1xDeamidated [Q4];1xPhospho [S12(100)];1xTMT6plex [K14];1xTMT6plex [N-Term]	Q09666 1xPhospho [S511(100)]	Q09666 [500-513]	-0.04529	2.07136	0.032146
Q06124	Tyrosine-protein phosphatase non-receptor type 11	PTPN11	[K].GGVTGSPEASISGSK.[G]	1xPhospho [S6(100)];1xTMT6plex [K15];1xTMT6plex [N-Term]	Q09666 1xPhospho [S5731(100)]	Q09666 [5726-5740]	-0.112975	2.27083	0.0274952
Q06124	Tyrosine-protein phosphatase non-receptor type 11	PTPN11	[K].VDINTPDVDVHGPDWHLK.[M]	1xPhospho [T5(100)];1xTMT6plex [K18];1xTMT6plex [N-Term]	Q09666 1xPhospho [T4766(100)]	Q09666 [4762-4779]	-0.0884288	1.78897	0.0457484
Q07002-2	Isoform 2 of Cyclin-dependent kinase 18	CDK18	[K].VDIDTPDINIEGSEGK.[F]	1xPhospho [T5(100)];1xTMT6plex [K16];1xTMT6plex [N-Term]	Q09666 1xPhospho [T3716(100)]	Q09666 [3712-3727]	-0.0222489	1.69003	0.0541099
Q07065	Cytoskeleton-associated protein 4	CKAP4	[K].ASLGSLEGEAEAEASSPK.[G]	1xTMT6plex [K18];1xTMT6plex [N-Term];3xPhospho [S2(100);S16(100)];S5(100)	Q09666 3xPhospho [S5749(100);S5752(100);S5763(100)]	Q09666 [5748-5765]	-0.0646219	2.35558	0.025114
Q07954	Prolow-density lipoprotein receptor-related protein 1	LRP1	[K].VSIGNITLSPAISR.[H]	1xPhospho [S9(100)];1xTMT6plex [N-Term]	Q0JRZ9 1xPhospho [S387(100)]	Q0JRZ9 [379-392]	-0.0327534	2.236	0.0279715
Q07954	Prolow-density lipoprotein receptor-related protein 1	LRP1	[R].APSLGAQSK.[K]	1xPhospho [S3(100)];1xTMT6plex [K9];1xTMT6plex [N-Term]	Q0VF96 1xPhospho [S486(100)]	Q0VF96 [484-492]	-0.0220679	3.10249	0.0135488
Q07960	Rho GTPase-activating protein 1	ARHGAP1	[R].RQDSAGPVLDGAR.[S]	1xDeamidated [Q2];1xPhospho [S4(100)];1xTMT6plex [N-Term]	Q0VF96 1xPhospho [S283(100)]	Q0VF96 [280-292]	-0.0190683	2.12777	0.0302168
Q08174-2	Isoform 2 of Protocadherin-1	PCDH1	[R].ATATSPDSGAK.[K]	1xPhospho [S5(99.7)];1xTMT6plex [K11];1xTMT6plex [N-Term]	Q0VF96 1xPhospho [S514(99.7)]	Q0VF96 [510-520]	0.0396005	3.71436	0.00592857
Q08357	Sodium-dependent phosphate transporter 2	SLC20A2	[R].APSPLGPTR.[D]	1xPhospho [S3(100)];1xTMT6plex [N-Term]	Q0VG06 1xPhospho [S667(100)]	Q0VG06 [665-673]	-0.0338198	1.50246	0.0714216
Q08378	Golgin subfamily A member 3	GOLGA3	[R].SPLVTGSPK.[L]	1xPhospho [S7(100)];1xTMT6plex [K9];1xTMT6plex [N-Term]	Q10571 1xPhospho [S1081(100)]	Q10571 [1075-1083]	-0.0211918	2.22681	0.0284725
Q08379	Golgin subfamily A member 2	GOLGA2	[R].LESLSETPGPSSPR.[Q]	1xPhospho [S12(99.7)];1xTMT6plex [N-Term]	Q12774 1xPhospho [S1126(99.7)]	Q12774 [1115-1128]	0.0419294	1.5549	0.0650662
Q08495	Dematin	DMTN	[K].ASLQSGQEGAGDSPGSQFSK.[W]	1xPhospho [S13(100)];1xTMT6plex [K20];1xTMT6plex [N-Term]	Q12778 1xPhospho [S287(100)]	Q12778 [275-294]	-0.0645344	2.16381	0.0299153
Q08495	Dematin	DMTN	[K].ASLQSGQEGAGDSPGSQFSK.[W]	1xDeamidated [Q];1xPhospho [S13(100)];1xTMT6plex [K20];1xTMT6plex [N-Term]	Q12778 1xPhospho [S287(100)]	Q12778 [275-294]	-0.13568	2.80968	0.0170155
Q08495	Dematin	DMTN	[K].NSSTDQGSDEEGSLQK.[E]	1xDeamidated [Q/N];1xPhospho [S8(100)];1xTMT6plex [K16];1xTMT6plex [N-Term]	Q12789 1xPhospho [S1068(100)]	Q12789 [1061-1076]	-0.0484398	2.14204	0.0297213
Q08999	Retinoblastoma-like protein 2	RBL2	[K].NSSTDQGSDEEGSLQK.[E]	1xTMT6plex [K16];1xTMT6plex [N-Term];2xPhospho [S2(100);S8(100)]	Q12789 2xPhospho [S1062(100);S1068(100)]	Q12789 [1061-1076]	-0.0457162	1.46182	0.0753859
Q08AD1	Calmodulin-regulated spectrin-associated protein 2	CAMSAP2	[R].LEDEQPSTLSPK.[K]	1xPhospho [S10(100)];1xTMT6plex [K12];1xTMT6plex [N-Term]	Q12791-2 1xPhospho [S707(100)]	Q12791-2 [698-709]	-0.0439352	3.06516	0.0148626
Q08AD1	Calmodulin-regulated spectrin-associated protein 2	CAMSAP2	[K].RLEDEQPSTLSPK.[K]	1xPhospho [S11(100)];1xTMT6plex [K13];1xTMT6plex [N-Term]	Q12791-2 1xPhospho [S707(100)]	Q12791-2 [697-709]	-0.0295461	1.92319	0.0388697
Q08AD1	Calmodulin-regulated spectrin-associated protein 2	CAMSAP2	[K].FLSHSTDSLNK.[I]	1xPhospho [S5(100)];1xTMT6plex [K11];1xTMT6plex [N-Term]	Q12802-2 1xPhospho [S1933(100)]	Q12802-2 [1929-1939]	-0.0452708	1.36109	0.0891998
Q08AE8	Protein spire homolog 1	SPIRE1	[K].QSPECENFLDVGLGR.[E]	1xCarbamidomethyl [C5];1xPhospho [S2(100)];1xTMT6plex [N-Term]	Q12802-2 1xPhospho [S1411(100)]	Q12802-2 [1410-1424]	-0.0380674	1.57156	0.0641193
Q08J23	tRNA (cytosine(34)-C(5))-methyltransferase	NSUN2	[K].GSLQAHDTSSLPTVIMR.[N]	1xPhospho [S10(99.4)];1xTMT6plex [N-Term]	Q12802-2 1xPhospho [S1861(99.4)]	Q12802-2 [1852-1868]	-0.0182098	2.68792	0.0180552
Q09161	Nuclear cap-binding protein subunit 1	NCBP1	[R].RTESDSGLK.[K]	1xPhospho [S4(100)];1xTMT6plex [K9];1xTMT6plex [N-Term]	Q12802-2 1xPhospho [S2502(100)]	Q12802-2 [2499-2507]	0.0202331	1.45331	0.0762327
Q09161	Nuclear cap-binding protein subunit 1	NCBP1	[K].NLSESPVITK.[A]	1xPhospho [S5(100)];1xTMT6plex [K10];1xTMT6plex [N-Term]	Q12830 1xPhospho [S1231(100)]	Q12830 [1227-1236]	0.0262571	3.06796	0.0149103
Q09666	Neuroblast differentiation-associated protein AHNAK	AHNAK	[K].LSPQMQVHQDK.[T]	1xDeamidated [Q];1xPhospho [S2(100)];1xTMT6plex [K11];1xTMT6plex [N-Term]	Q12830 1xPhospho [S2370(100)]	Q12830 [2369-2379]	-0.0633007	1.54471	0.0662633
Q09666	Neuroblast differentiation-associated protein AHNAK	AHNAK	[K].LSPQMQVHQDK.[T]	1xPhospho [S2(100)];1xTMT6plex [K11];1xTMT6plex [N-Term]	Q12830 1xPhospho [S2370(100)]	Q12830 [2369-2379]	-0.0389923	2.10641	0.0310662
Q09666	Neuroblast differentiation-associated protein AHNAK	AHNAK	[K].SNGELSESPGAGK.[G]	1xDeamidated [N2];1xPhospho [S8(100)];1xTMT6plex [K13];1xTMT6plex [N-Term]	Q12830 1xPhospho [S763(100)]	Q12830 [756-768]	-0.00757579	2.82746	0.0171324
Q09666	Neuroblast differentiation-associated protein AHNAK	AHNAK	[R].SASEFQELDSPDDTMGTIK.[R]	1xPhospho [S1(99.8)];1xTMT6plex [K19];1xTMT6plex [N-Term]	Q12851 1xPhospho [S385(99.8)]	Q12851 [385-403]	-0.0128116	1.68402	0.054558
Q09666	Neuroblast differentiation-associated protein AHNAK	AHNAK	[K].LDDDSDDDEESK.[E]	1xPhospho [S5(100)];1xTMT6plex [K12];1xTMT6plex [N-Term]	Q12872-2 1xPhospho [S604(100)]	Q12872-2 [600-611]	-0.0360716	1.87997	0.0413238
Q09666	Neuroblast differentiation-associated protein AHNAK	AHNAK	[R].SQSVSPSK.[Q]	1xTMT6plex [K8];1xTMT6plex [N-Term];2xPhospho [S3(100);S5(100)]	Q12872-2 2xPhospho [S920(100);S922(100)]	Q12872-2 [918-925]	-0.0272349	1.7464	0.0486523
Q09666	Neuroblast differentiation-associated protein AHNAK	AHNAK	[K].SVEYEGDLK.[S]	1xPhospho [S1(100)];1xTMT6plex [K9];1xTMT6plex [N-Term]	Q12888-2 1xPhospho [S814(100)]	Q12888-2 [814-822]	-0.034695	2.13972	0.029861
Q09666	Neuroblast differentiation-associated protein AHNAK	AHNAK	[K].LITSEEERSPAK.[R]	1xPhospho [S9(100)];1xTMT6plex [K12];1xTMT6plex [N-Term]	Q12888-2 1xPhospho [S1683(100)]	Q12888-2 [1675-1686]	-0.0197156	2.863	0.0168564
Q09666	Neuroblast differentiation-associated protein AHNAK	AHNAK	[R].VDVSCEPLEGVEK.[C]	1xCarbamidomethyl [C5];1xPhospho [S4(100)];1xTMT6plex [K13];1xTMT6plex [N-Term]	Q12888-2 1xPhospho [S776(100)]	Q12888-2 [773-785]	-0.0293674	4.13744	0.0048
Q09666	Neuroblast differentiation-associated protein AHNAK	AHNAK	[K].EGDIIPPLTGATPPLIGHLK.[L]	1xPhospho [T12(100)];1xTMT6plex [K20];1xTMT6plex [N-Term]	Q12888-2 1xPhospho [T927(100)]	Q12888-2 [916-935]	-0.0364648	2.66641	0.0185206
Q09666	Neuroblast differentiation-associated protein AHNAK	AHNAK	[R].SDSPEIPFQAAAGPSDGLDASSPGNSFVGLR.[V]	1xPhospho [S];1xTMT6plex [N-Term]	NA	Q12888-2 [1465-1495]	-0.0124833	1.55798	0.0650014
Q09666	Neuroblast differentiation-associated protein AHNAK	AHNAK	[K].HEEQSNEDIPIAEQSSK.[D]	1xPhospho [S5(100)];1xTMT6plex [K17];1xTMT6plex [N-Term]	Q12888-2 1xPhospho [S227(100)]	Q12888-2 [223-239]	-0.0569508	2.25365	0.0275895
Q09666	Neuroblast differentiation-associated protein AHNAK	AHNAK	[K].NGSTAVAESVASPQK.[T]	1xDeamidated [N1];1xPhospho [S12(100)];1xTMT6plex [K15];1xTMT6plex [N-Term]	Q12888-2 1xPhospho [S1033(100)]	Q12888-2 [1022-1036]	-0.0452422	2.38846	0.0243308
Q09666	Neuroblast differentiation-associated protein AHNAK	AHNAK	[K].VDSPLPSDK.[A]	1xPhospho [S3(100)];1xTMT6plex [K9];1xTMT6plex [N-Term]	Q12893 1xPhospho [S320(100)]	Q12893 [318-326]	-0.03582	2.04784	0.0329573
Q09666	Neuroblast differentiation-associated protein AHNAK	AHNAK	[K].GSSEQAESDNMDVPPEDDSK.[E]	1xOxidation [M11];1xPhospho [S8(100)];1xTMT6plex [K20];1xTMT6plex [N-Term]	Q12906-7 1xPhospho [S62(100)]	Q12906-7 [55-74]	-0.0752991	3.41044	0.0102591
Q09666	Neuroblast differentiation-associated protein AHNAK	AHNAK	[K].RPMEEDGEEKSPSK.[K]	1xPhospho [S11(100)];1xTMT6plex [N-Term];2xTMT6plex [K10;K14]	Q12906-7 1xPhospho [S382(100)]	Q12906-7 [372-385]	-0.0545695	1.79937	0.0455866
Q09666	Neuroblast differentiation-associated protein AHNAK	AHNAK	[K].LFPDTPLALDANK.[K]	1xPhospho [T5(100)];1xTMT6plex [K13];1xTMT6plex [N-Term]	Q12906-7 1xPhospho [T596(100)]	Q12906-7 [592-604]	-0.0252749	1.33051	0.0941683
Q09666	Neuroblast differentiation-associated protein AHNAK	AHNAK	[R].ASETDTHSIGEK.[N]	1xPhospho [S8(100)];1xTMT6plex [K12];1xTMT6plex [N-Term]	Q12983 1xPhospho [S86(100)]	Q12983 [79-90]	-0.0390295	2.82374	0.0169391
Q09666	Neuroblast differentiation-associated protein AHNAK	AHNAK	[R].THSDASDDEAFTTSK.[T]	1xTMT6plex [K15];1xTMT6plex [N-Term];2xPhospho [S3(99.6);S6(100)]	Q13017 2xPhospho [S1173(99.6);S1176(100)]	Q13017 [1171-1185]	-0.09634	2.14814	0.0296483
Q09666	Neuroblast differentiation-associated protein AHNAK	AHNAK	[R].ETVSPPCFDEYK.[M]	1xCarbamidomethyl [C7];1xPhospho [S4(100)];1xTMT6plex [K12];1xTMT6plex [N-Term]	Q13029 1xPhospho [S796(100)]	Q13029 [793-804]	-0.0262661	1.57478	0.0638404
Q09666	Neuroblast differentiation-associated protein AHNAK	AHNAK	[R].NAEAVLQSPGLSGK.[V]	1xPhospho [S8(100)];1xTMT6plex [K14];1xTMT6plex [N-Term]	Q13045 1xPhospho [S856(100)]	Q13045 [849-862]	-0.0234789	2.30754	0.0266756
Q09666	Neuroblast differentiation-associated protein AHNAK	AHNAK	[R].SSMSGLHLVK.[Q]	1xOxidation [M3];1xPhospho [S];1xTMT6plex [K10];1xTMT6plex [N-Term]	Q13085-4 1xPhospho [S117(98.9)]	Q13085-4 [114-123]	-0.0118191	1.61405	0.0600177
Q09666	Neuroblast differentiation-associated protein AHNAK	AHNAK	[K].SLAEPATSPGGNAEALATEGGDK.[R]	1xPhospho [S8(99.5)];1xTMT6plex [K23];1xTMT6plex [N-Term]	Q13105-2 1xPhospho [S120(99.5)]	Q13105-2 [113-135]	-0.0489158	1.48168	0.0735825
Q09666	Neuroblast differentiation-associated protein AHNAK	AHNAK	[K].SLPATPQGK.[N]	1xTMT6plex [K9];1xTMT6plex [N-Term];2xPhospho [S1(100);T5(100)]	Q13111 2xPhospho [S255(100);T259(100)]	Q13111 [255-263]	-0.0526553	2.0424	0.0330503
Q09666	Neuroblast differentiation-associated protein AHNAK	AHNAK	[K].SLPATPQGK.[N]	1xPhospho [T5(100)];1xTMT6plex [K9];1xTMT6plex [N-Term]	Q13111 1xPhospho [T259(100)]	Q13111 [255-263]	-0.0162946	3.73838	0.00620561
Q09666	Neuroblast differentiation-associated protein AHNAK	AHNAK	[R].SCPELTSGPR.[M]	1xCarbamidomethyl [C2];1xPhospho [S1(100)];1xTMT6plex [N-Term]	Q13111 1xPhospho [S206(100)]	Q13111 [206-215]	-0.0716608	1.99521	0.0348703
Q09666	Neuroblast differentiation-associated protein AHNAK	AHNAK	[K].LNSEASPSR.[E]	1xDeamidated [N2];1xPhospho [S6(100)];1xTMT6plex [N-Term]	Q13111 1xPhospho [S141(100)]	Q13111 [136-144]	-0.0237742	1.46888	0.0748421
Q09666	Neuroblast differentiation-associated protein AHNAK	AHNAK	[R].TQDPSSPGTTPPQAR.[Q]	1xPhospho [S/T];1xTMT6plex [N-Term]	NA	Q13112 [424-438]	-0.026406	3.10341	0.0135946
Q09666	Neuroblast differentiation-associated protein AHNAK	AHNAK	[R].GSSPGPRPVEGTPASR.[T]	1xPhospho [S3(99.2)];1xTMT6plex [N-Term]	Q13112 1xPhospho [S410(99.2)]	Q13112 [408-423]	-0.0448263	2.62818	0.0198362
Q09666	Neuroblast differentiation-associated protein AHNAK	AHNAK	[K].SPSAIPEQNHSLNDQAK.[G]	1xPhospho [S1(100)];1xTMT6plex [K17];1xTMT6plex [N-Term]	Q13129 1xPhospho [S632(100)]	Q13129 [632-648]	-0.0103281	2.46738	0.0231136
Q09666	Neuroblast differentiation-associated protein AHNAK	AHNAK	[K].SPSAIPEQNHSLNDQAK.[G]	1xPhospho [S1(100)];1xTMT6plex [K17];1xTMT6plex [N-Term];2xDeamidated [Q/N]	Q13129 1xPhospho [S632(100)]	Q13129 [632-648]	-0.064422	2.34407	0.0249577
Q09666	Neuroblast differentiation-associated protein AHNAK	AHNAK	[K].SPSAIPEQNHSLNDQAK.[G]	1xDeamidated [Q/N];1xPhospho [S1(100)];1xTMT6plex [K17];1xTMT6plex [N-Term]	Q13129 1xPhospho [S632(100)]	Q13129 [632-648]	-0.0729654	2.35084	0.0250524
Q09666	Neuroblast differentiation-associated protein AHNAK	AHNAK	[R].SDSDAEAQGK.[S]	1xPhospho [S3(100)];1xTMT6plex [K10];1xTMT6plex [N-Term]	Q13131-2 1xPhospho [S523(100)]	Q13131-2 [521-530]	-0.0312067	2.09892	0.0310446
Q09666	Neuroblast differentiation-associated protein AHNAK	AHNAK	[R].SIDDEITEAKSGTATPQR.[S]	1xTMT6plex [K10];1xTMT6plex [N-Term];2xPhospho [S11(100);T15(100)]	Q13131-2 2xPhospho [S501(100);T505(100)]	Q13131-2 [491-508]	-0.00944209	1.70666	0.0524878
Q09666	Neuroblast differentiation-associated protein AHNAK	AHNAK	[K].VQTLNEQDWER.[A]	1xPhospho [T3(100)];1xTMT6plex [N-Term]	Q13136 1xPhospho [T572(100)]	Q13136 [570-580]	-0.0278344	1.76595	0.0469074
Q09666	Neuroblast differentiation-associated protein AHNAK	AHNAK	[K].GALHTVSHEDIR.[D]	1xPhospho [S7(100)];1xTMT6plex [N-Term]	Q13136 1xPhospho [S763(100)]	Q13136 [757-768]	-0.0468316	1.62039	0.0590064
Q09666	Neuroblast differentiation-associated protein AHNAK	AHNAK	[R].VGSGSLDNLGR.[F]	1xPhospho [S5(100)];1xTMT6plex [N-Term]	Q13136 1xPhospho [S668(100)]	Q13136 [664-674]	-0.032669	3.2083	0.0116825
Q09666	Neuroblast differentiation-associated protein AHNAK	AHNAK	[R].VTSSMSSPSMQPK.[K]	1xOxidation [M];1xPhospho [S7(98.9)];1xTMT6plex [K13];1xTMT6plex [N-Term]	Q13136 1xPhospho [S1172(98.9)]	Q13136 [1166-1178]	-0.0444361	1.6764	0.0553032
Q09666	Neuroblast differentiation-associated protein AHNAK	AHNAK	[R].VGSGSLDNLGR.[F]	1xDeamidated [N8];1xPhospho [S5(100)];1xTMT6plex [N-Term]	Q13136 1xPhospho [S668(100)]	Q13136 [664-674]	-0.0401627	1.40023	0.0838902
Q09666	Neuroblast differentiation-associated protein AHNAK	AHNAK	[R].VTSSMSSPSMQPK.[K]	1xPhospho [S7(99.6)];1xTMT6plex [K13];1xTMT6plex [N-Term]	Q13136 1xPhospho [S1172(99.6)]	Q13136 [1166-1178]	-0.0224281	2.02722	0.0340248
Q0JRZ9	FCH domain only protein 2	FCHO2	[R].SGAMSPMSWNSDASTSEAS.[-]	1xPhospho [S5(100)];1xTMT6plex [N-Term]	Q13158 1xPhospho [S194(100)]	Q13158 [190-208]	-0.0894981	2.43327	0.0234993
Q0VF96	Cingulin-like protein 1	CGNL1	[R].LTWHSCPEDEAQ.[-]	1xCarbamidomethyl [C6];1xPhospho [S5(100)];1xTMT6plex [N-Term]	Q13185 1xPhospho [S176(100)]	Q13185 [172-183]	-0.0521169	2.19926	0.0293745
Q0VF96	Cingulin-like protein 1	CGNL1	[K].SLSDSESDDSK.[S]	1xTMT6plex [K11];1xTMT6plex [N-Term];2xPhospho [S3(100);S5(100)]	Q13185 2xPhospho [S95(100);S97(100)]	Q13185 [93-103]	0.043806	1.51558	0.0701192
Q0VF96	Cingulin-like protein 1	CGNL1	[R].SNSPLPVPPSK.[A]	1xDeamidated [N2];1xPhospho [S3(100)];1xTMT6plex [K11];1xTMT6plex [N-Term]	Q13247 1xPhospho [S303(100)]	Q13247 [301-311]	-0.0662211	1.85639	0.0426318
Q0VG06	Fanconi anemia-associated protein of 100 kDa	FAAP100	[K].ARSVSPPPK.[R]	1xTMT6plex [K9];1xTMT6plex [N-Term];2xPhospho [S3(100);S5(100)]	Q13247 2xPhospho [S314(100);S316(100)]	Q13247 [312-320]	-0.0332615	2.05734	0.0327018
Q10571	Probable tumor suppressor protein MN1	MN1	[R].SNSPLPVPPSK.[A]	1xPhospho [S3(100)];1xTMT6plex [K11];1xTMT6plex [N-Term]	Q13247 1xPhospho [S303(100)]	Q13247 [301-311]	-0.0680747	2.01446	0.0346044
Q12774	Rho guanine nucleotide exchange factor 5	ARHGEF5	[R].SQSRSNSPLPVPPSK.[A]	1xTMT6plex [K15];1xTMT6plex [N-Term];3xPhospho [S1(100);S3(99.4);S7(100)]	Q13247 3xPhospho [S297(100);S299(99.4);S303(100)]	Q13247 [297-311]	-0.0563606	1.74374	0.0487462
Q12778	Forkhead box protein O1	FOXO1	[R].SGEGEVSGLMR.[K]	1xPhospho [S1(100)];1xTMT6plex [N-Term]	Q13263 1xPhospho [S473(100)]	Q13263 [473-483]	-0.130462	2.30715	0.0266459
Q12778	Forkhead box protein O1	FOXO1	[K].FSAVLVEPPPMSLPGAGLSSQELSGGPGDGP.[-]	1xPhospho [S];1xTMT6plex [N-Term]	NA	Q13263 [805-835]	-0.14201	1.30414	0.0978401
Q12789	General transcription factor 3C polypeptide 1	GTF3C1	[R].SRSGEGEVSGLMR.[K]	1xPhospho [S3(99.7)];1xTMT6plex [N-Term]	Q13263 1xPhospho [S473(99.7)]	Q13263 [471-483]	0.0289409	1.93237	0.0380994
Q12789	General transcription factor 3C polypeptide 1	GTF3C1	[R].FSDSEGEETVPEPR.[L]	1xPhospho [S4(100)];1xTMT6plex [N-Term]	Q13286 1xPhospho [S14(100)]	Q13286 [11-24]	-0.0147127	1.72051	0.0504692
Q12791-2	Isoform 2 of Calcium-activated potassium channel subunit alpha-1	KCNMA1	[R].RFSDSEGEETVPEPR.[L]	1xTMT6plex [N-Term];2xPhospho [S3(100);S5(100)]	Q13286 2xPhospho [S12(100);S14(100)]	Q13286 [10-24]	-0.0590211	2.81322	0.017167
Q12791-2	Isoform 2 of Calcium-activated potassium channel subunit alpha-1	KCNMA1	[K].VAFSEITSPSK.[R]	1xPhospho [T/S];1xTMT6plex [K11];1xTMT6plex [N-Term]	NA	Q13415 [266-276]	-0.0334629	2.59025	0.0205537
Q12802-2	Isoform 2 of A-kinase anchor protein 13	AKAP13	[R].QPSSPGPTPR.[N]	1xPhospho [S4(100)];1xTMT6plex [N-Term]	Q13424 1xPhospho [S201(100)]	Q13424 [198-207]	-0.0263383	2.15732	0.0297996
Q12802-2	Isoform 2 of A-kinase anchor protein 13	AKAP13	[R].GPAGEAGASPPVR.[R]	1xPhospho [S9(100)];1xTMT6plex [N-Term]	Q13425 1xPhospho [S110(100)]	Q13425 [102-114]	-0.0387855	2.82617	0.0170934
Q12802-2	Isoform 2 of A-kinase anchor protein 13	AKAP13	[R].GLGPPSPPAPPR.[G]	1xPhospho [S6(100)];1xTMT6plex [N-Term]	Q13425 1xPhospho [S95(100)]	Q13425 [90-101]	-0.0447935	1.73804	0.0489568
Q12802-2	Isoform 2 of A-kinase anchor protein 13	AKAP13	[R].SPSLGSDLTFATR.[T]	1xPhospho [S1(100)];1xTMT6plex [N-Term]	Q13425 1xPhospho [S393(100)]	Q13425 [393-405]	-0.0221693	1.74074	0.0489972
Q12830	Nucleosome-remodeling factor subunit BPTF	BPTF	[K].ADRDQSPFSK.[I]	1xPhospho [S6(100)];1xTMT6plex [K10];1xTMT6plex [N-Term]	Q13427 1xPhospho [S687(100)]	Q13427 [682-691]	-0.0163102	1.34935	0.0911379
Q12830	Nucleosome-remodeling factor subunit BPTF	BPTF	[R].SSLGQSASETEEDTVSVSK.[K]	1xTMT6plex [K19];1xTMT6plex [N-Term];2xPhospho [S6(100);S8(100)]	Q13435 2xPhospho [S307(100);S309(100)]	Q13435 [302-320]	-0.0240612	2.15773	0.0298268
Q12830	Nucleosome-remodeling factor subunit BPTF	BPTF	[R].SSLGQSASETEEDTVSVSK.[K]	1xDeamidated [Q5];1xPhospho [S8(100)];1xTMT6plex [K19];1xTMT6plex [N-Term]	Q13435 1xPhospho [S309(100)]	Q13435 [302-320]	-0.0365569	1.70974	0.0519716
Q12830	Nucleosome-remodeling factor subunit BPTF	BPTF	[R].HVSPVTPPR.[E]	1xPhospho [S3(100)];1xTMT6plex [N-Term]	Q13443 1xPhospho [S758(100)]	Q13443 [756-764]	-0.036775	1.4589	0.0760686
Q12851	Mitogen-activated protein kinase kinase kinase kinase 2	MAP4K2	[R].EVPIYANR.[F]	1xPhospho [Y5(100)];1xTMT6plex [N-Term]	Q13443 1xPhospho [Y769(100)]	Q13443 [765-772]	-0.0529659	2.85019	0.0173143
Q12872-2	Isoform 2 of Splicing factor, suppressor of white-apricot homolog	SFSWAP	[R].TSPIMSPR.[T]	1xPhospho [S2(99.7)];1xTMT6plex [N-Term]	Q13469 1xPhospho [S217(99.7)]	Q13469 [216-223]	-0.0188236	3.26961	0.0106034
Q12872-2	Isoform 2 of Splicing factor, suppressor of white-apricot homolog	SFSWAP	[R].LTPVSPESSSTEEK.[S]	1xPhospho [S5(100)];1xTMT6plex [K14];1xTMT6plex [N-Term]	Q13501 1xPhospho [S272(100)]	Q13501 [268-281]	-0.0159316	3.75638	0.00670707
Q12888-2	Isoform 2 of Tumor suppressor p53-binding protein 1	TP53BP1	[K].EVDPSTGELQSLQMPESEGPSSLDPSQEGPTGLK.[E]	1xPhospho [S22(99.5)];1xTMT6plex [K34];1xTMT6plex [N-Term]	Q13501 1xPhospho [S366(99.5)]	Q13501 [345-378]	-0.0141038	2.79404	0.0169524
Q12888-2	Isoform 2 of Tumor suppressor p53-binding protein 1	TP53BP1	[K].EVDPSTGELQSLQMPESEGPSSLDPSQEGPTGLK.[E]	1xDeamidated [Q];1xPhospho [S22(99)];1xTMT6plex [K34];1xTMT6plex [N-Term]	Q13501 1xPhospho [S366(99)]	Q13501 [345-378]	-0.0225875	2.42786	0.023502
Q12888-2	Isoform 2 of Tumor suppressor p53-binding protein 1	TP53BP1	[K].EVDPSTGELQSLQMPESEGPSSLDPSQEGPTGLK.[E]	1xOxidation [M14];1xPhospho [S/T];1xTMT6plex [K34];1xTMT6plex [N-Term]	NA	Q13501 [345-378]	-0.0437645	2.43104	0.0235637
Q12888-2	Isoform 2 of Tumor suppressor p53-binding protein 1	TP53BP1	[K].LCDFGSASHVADNDITPYLVSR.[F]	1xCarbamidomethyl [C2];1xPhospho [T16(100)];1xTMT6plex [N-Term]	Q13523 1xPhospho [T847(100)]	Q13523 [832-853]	-0.0126759	1.60401	0.0609659
Q12888-2	Isoform 2 of Tumor suppressor p53-binding protein 1	TP53BP1	[K].KSPIINESR.[S]	1xDeamidated [N6];1xPhospho [S2(100)];1xTMT6plex [K1];1xTMT6plex [N-Term]	Q13523 1xPhospho [S277(100)]	Q13523 [276-284]	-0.0680137	1.82161	0.0444259
Q12888-2	Isoform 2 of Tumor suppressor p53-binding protein 1	TP53BP1	[R].VVLGDGVQLPPGDYSTTPGGTLFSTTPGGTR.[I]	1xTMT6plex [N-Term];2xPhospho [T17(100);T26(100)]	Q13541 2xPhospho [T37(100);T46(100)]	Q13541 [21-51]	-0.106611	1.37888	0.0874587
Q12888-2	Isoform 2 of Tumor suppressor p53-binding protein 1	TP53BP1	[R].IACEEEFSDSEEEGEGGR.[K]	1xCarbamidomethyl [C3];1xTMT6plex [N-Term];2xPhospho [S8(100);S10(100)]	Q13547 2xPhospho [S421(100);S423(100)]	Q13547 [414-431]	0.0200889	1.39252	0.084835
Q12893	Transmembrane protein 115	TMEM115	[R].GPPSPPAPVMHSPSR.[K]	1xOxidation [M10];1xPhospho [S4(100)];1xTMT6plex [N-Term]	Q13573 1xPhospho [S224(100)]	Q13573 [221-235]	-0.0416579	2.12259	0.0303477
Q12906-7	Isoform 7 of Interleukin enhancer-binding factor 3	ILF3	[K].LPDSPALAK.[K]	1xPhospho [S4(100)];1xTMT6plex [K9];1xTMT6plex [N-Term]	Q13586 1xPhospho [S575(100)]	Q13586 [572-580]	-0.0296042	3.05753	0.0146289
Q12906-7	Isoform 7 of Interleukin enhancer-binding factor 3	ILF3	[R].AEQSLHDLQER.[L]	1xPhospho [S4(100)];1xTMT6plex [N-Term]	Q13586 1xPhospho [S257(100)]	Q13586 [254-264]	-0.00656193	1.74136	0.0489032
Q12906-7	Isoform 7 of Interleukin enhancer-binding factor 3	ILF3	[R].AEQSLHDLQER.[L]	1xDeamidated [Q9];1xPhospho [S4(100)];1xTMT6plex [N-Term]	Q13586 1xPhospho [S257(100)]	Q13586 [254-264]	-0.0230824	1.49873	0.0721346
Q12983	BCL2/adenovirus E1B 19 kDa protein-interacting protein 3	BNIP3	[K].SASVVSSDSISTSADNFSPDLR.[V]	1xPhospho [S18(100)];1xTMT6plex [N-Term]	Q13614 1xPhospho [S58(100)]	Q13614 [41-62]	-0.0735634	3.41386	0.00906806
Q13017	Rho GTPase-activating protein 5	ARHGAP5	[R].FLPSPVVIK.[K]	1xPhospho [S4(100)];1xTMT6plex [K9];1xTMT6plex [N-Term]	Q13618 1xPhospho [S737(100)]	Q13618 [734-742]	-0.0169591	1.98434	0.0357288
Q13029	PR domain zinc finger protein 2	PRDM2	[R].VLLSPSIPSVGQDQTLSPGSK.[Q]	1xPhospho [S/T];1xTMT6plex [K21];1xTMT6plex [N-Term]	NA	Q13625-3 [559-579]	0.0232667	1.96602	0.0367567
Q13045	Protein flightless-1 homolog	FLII	[K].QESPPAAAVRPFTPQPSK.[D]	1xPhospho [S3(100)];1xTMT6plex [K18];1xTMT6plex [N-Term]	Q13625-3 1xPhospho [S582(100)]	Q13625-3 [580-597]	-0.0202483	1.6872	0.0542985
Q13085-4	Isoform 4 of Acetyl-CoA carboxylase 1	ACACA	[R].IPRPLSPTK.[L]	1xPhospho [S6(100)];1xTMT6plex [K9];1xTMT6plex [N-Term]	Q13625-3 1xPhospho [S704(100)]	Q13625-3 [699-707]	0.0653889	1.97215	0.0361452
Q13105-2	Isoform 2 of Zinc finger and BTB domain-containing protein 17	ZBTB17	[R].AQSPGSPLHAR.[G]	1xPhospho [S3(100)];1xTMT6plex [N-Term]	Q13796 1xPhospho [S1036(100)]	Q13796 [1034-1044]	-0.0261729	1.3311	0.094228
Q13111	Chromatin assembly factor 1 subunit A	CHAF1A	[R].AQSPGSPLHAR.[G]	1xDeamidated [Q2];1xPhospho [S3(100)];1xTMT6plex [N-Term]	Q13796 1xPhospho [S1036(100)]	Q13796 [1034-1044]	-0.07445	1.97952	0.0360941
Q13111	Chromatin assembly factor 1 subunit A	CHAF1A	[R].EGSPGSQQHPPSQK.[A]	1xPhospho [S3(100)];1xTMT6plex [K14];1xTMT6plex [N-Term]	Q13796 1xPhospho [S974(100)]	Q13796 [972-985]	-0.1696	2.42015	0.0238392
Q13111	Chromatin assembly factor 1 subunit A	CHAF1A	[R].EGSPGSQQHPPSQK.[A]	1xPhospho [S3(100)];1xTMT6plex [K14];1xTMT6plex [N-Term];2xDeamidated [Q8;Q]	Q13796 1xPhospho [S974(100)]	Q13796 [972-985]	-0.150531	1.56351	0.0645243
Q13111	Chromatin assembly factor 1 subunit A	CHAF1A	[R].SQASPSEDEETFELR.[D]	1xPhospho [S4(100)];1xTMT6plex [N-Term]	Q13829 1xPhospho [S278(100)]	Q13829 [275-289]	-0.0448699	1.36524	0.0885131
Q13112	Chromatin assembly factor 1 subunit B	CHAF1B	[K].GSPVSEIGWETPPPESPR.[L]	1xPhospho [S16(100)];1xTMT6plex [N-Term]	Q13884 1xPhospho [S219(100)]	Q13884 [204-221]	-0.0596229	2.44729	0.0236196
Q13112	Chromatin assembly factor 1 subunit B	CHAF1B	[R].GAGAGHPGAGGAQPPDSPAGVR.[T]	1xPhospho [S17(100)];1xTMT6plex [N-Term]	Q13884 1xPhospho [S87(100)]	Q13884 [71-92]	-0.037751	1.3533	0.090692
Q13129	Zinc finger protein Rlf	RLF	[R].MPQDGSDDEDEEWPTLEK.[A]	1xPhospho [S6(100)];1xTMT6plex [K18];1xTMT6plex [N-Term]	Q13895 1xPhospho [S98(100)]	Q13895 [93-110]	-0.0304997	1.5539	0.0650457
Q13129	Zinc finger protein Rlf	RLF	[R].MPQDGSDDEDEEWPTLEK.[A]	1xOxidation [M1];1xPhospho [S6(100)];1xTMT6plex [K18];1xTMT6plex [N-Term]	Q13895 1xPhospho [S98(100)]	Q13895 [93-110]	-0.0436732	2.4323	0.0234684
Q13129	Zinc finger protein Rlf	RLF	[R].TNTPQGVLPSSQLK.[S]	1xPhospho [T/S];1xTMT6plex [K14];1xTMT6plex [N-Term]	NA	Q14004-2 [1056-1069]	-0.0465213	1.92718	0.0383675
Q13131-2	Isoform 2 of 5'-AMP-activated protein kinase catalytic subunit alpha-1	PRKAA1	[K].ASNTSTPTK.[G]	1xPhospho [T6(99.8)];1xTMT6plex [K9];1xTMT6plex [N-Term]	Q14004-2 1xPhospho [T494(99.8)]	Q14004-2 [489-497]	0.0190222	3.80958	0.00496552
Q13131-2	Isoform 2 of 5'-AMP-activated protein kinase catalytic subunit alpha-1	PRKAA1	[R].GGDVSPSPYSSSSWR.[R]	1xPhospho [S5(100)];1xTMT6plex [N-Term]	Q14004-2 1xPhospho [S383(100)]	Q14004-2 [379-393]	0.0193224	1.41877	0.0806656
Q13136	Liprin-alpha-1	PPFIA1	[K].ASNTSTPTK.[G]	1xDeamidated [N3];1xPhospho [T6(99.6)];1xTMT6plex [K9];1xTMT6plex [N-Term]	Q14004-2 1xPhospho [T494(99.6)]	Q14004-2 [489-497]	-0.0309599	1.81673	0.0446253
Q13136	Liprin-alpha-1	PPFIA1	[R].HSSISPSTLTLK.[S]	1xTMT6plex [K12];1xTMT6plex [N-Term];2xPhospho [S3(99.6);S5(100)]	Q14004-2 2xPhospho [S437(99.6);S439(100)]	Q14004-2 [435-446]	-0.0654096	2.41891	0.0237468
Q13136	Liprin-alpha-1	PPFIA1	[R].IGDEYAEDSSDEEDIR.[N]	1xTMT6plex [N-Term];2xPhospho [S9(100);S10(100)]	Q14137 2xPhospho [S126(100);S127(100)]	Q14137 [118-133]	-0.0565412	2.02649	0.0339984
Q13136	Liprin-alpha-1	PPFIA1	[R].LESLNIQR.[E]	1xDeamidated [Q7];1xPhospho [S3(100)];1xTMT6plex [N-Term]	Q14152 1xPhospho [S584(100)]	Q14152 [582-589]	-0.0907545	2.9914	0.0154767
Q13136	Liprin-alpha-1	PPFIA1	[R].YPSSISSSPQK.[D]	1xTMT6plex [K11];1xTMT6plex [N-Term];2xPhospho [S3(99.4);S6(98.8)]	Q14157-5 2xPhospho [S604(99.4);S607(98.8)]	Q14157-5 [602-612]	-0.0604458	1.91221	0.0401005
Q13136	Liprin-alpha-1	PPFIA1	[K].NPSDSAVHSPFTK.[R]	1xPhospho [S9(100)];1xTMT6plex [K13];1xTMT6plex [N-Term]	Q14157-5 1xPhospho [S416(100)]	Q14157-5 [408-420]	-0.0445024	2.58312	0.0211373
Q13158	FAS-associated death domain protein	FADD	[K].STSAPQMSPGSSDNQSSSPQPAQQK.[L]	1xTMT6plex [K25];1xTMT6plex [N-Term];2xPhospho [S8(100);S/T]	Q14157-5 2xPhospho [S467(100);S/T]	Q14157-5 [460-484]	-0.220063	1.84573	0.043553
Q13185	Chromobox protein homolog 3	CBX3	[R].RYPSSISSSPQK.[D]	1xPhospho [S9(100)];1xTMT6plex [K12];1xTMT6plex [N-Term]	Q14157-5 1xPhospho [S609(100)]	Q14157-5 [601-612]	0.0124112	1.95358	0.0370795
Q13185	Chromobox protein homolog 3	CBX3	[R].YPSSISSSPQK.[D]	1xPhospho [S8(100)];1xTMT6plex [K11];1xTMT6plex [N-Term]	Q14157-5 1xPhospho [S609(100)]	Q14157-5 [602-612]	0.0185526	2.05524	0.0327224
Q13247	Serine/arginine-rich splicing factor 6	SRSF6	[R].AISTPETPLTK.[R]	1xPhospho [T7(100)];1xTMT6plex [K11];1xTMT6plex [N-Term]	Q14181 1xPhospho [T130(100)]	Q14181 [124-134]	-0.0193165	2.97473	0.0161818
Q13247	Serine/arginine-rich splicing factor 6	SRSF6	[K].VFIDQNLSPGK.[G]	1xPhospho [S8(100)];1xTMT6plex [K11];1xTMT6plex [N-Term]	Q14186 1xPhospho [S23(100)]	Q14186 [16-26]	-0.0103363	1.82816	0.0441805
Q13247	Serine/arginine-rich splicing factor 6	SRSF6	[K].VFIDQNLSPGK.[G]	1xDeamidated [Q/N];1xPhospho [S8(100)];1xTMT6plex [K11];1xTMT6plex [N-Term]	Q14186 1xPhospho [S23(100)]	Q14186 [16-26]	-0.0157422	2.5801	0.0214235
Q13247	Serine/arginine-rich splicing factor 6	SRSF6	[K].SIMVQSPEK.[A]	1xPhospho [S6(100)];1xTMT6plex [K9];1xTMT6plex [N-Term]	Q14191 1xPhospho [S1133(100)]	Q14191 [1128-1136]	-0.0203346	2.45396	0.0234481
Q13263	Transcription intermediary factor 1-beta	TRIM28	[R].EPAPASPAPAGVEIR.[S]	1xPhospho [S6(100)];1xTMT6plex [N-Term]	Q14195-2 1xPhospho [S102(100)]	Q14195-2 [97-111]	0.0253177	1.3248	0.0951938
Q13263	Transcription intermediary factor 1-beta	TRIM28	[R].TDSTSDGRPAWMR.[T]	1xPhospho [S3(99.7)];1xTMT6plex [N-Term]	Q14204 1xPhospho [S4368(99.7)]	Q14204 [4366-4378]	0.0141571	1.42827	0.0793591
Q13263	Transcription intermediary factor 1-beta	TRIM28	[R].RFSEDSSTSK.[V]	1xPhospho [S3(100)];1xTMT6plex [K10];1xTMT6plex [N-Term]	Q14207 1xPhospho [S1296(100)]	Q14207 [1294-1303]	0.0269576	1.91375	0.0398913
Q13286	Battenin	CLN3	[K].ATSSHPNSTSLK.[A]	1xDeamidated [N7];1xPhospho [S10(99.7)];1xTMT6plex [K12];1xTMT6plex [N-Term]	Q14258 1xPhospho [S435(99.7)]	Q14258 [426-437]	0.0312009	1.3225	0.0952905
Q13286	Battenin	CLN3	[R].VHVQPAVDTSGVK.[V]	1xPhospho [S10(100)];1xTMT6plex [K13];1xTMT6plex [N-Term]	Q14315 1xPhospho [S1251(100)]	Q14315 [1242-1254]	-0.0308444	2.54228	0.0222462
Q13415	Origin recognition complex subunit 1	ORC1	[R].LSGGHSLHETSTVLVETVTK.[S]	1xPhospho [S2(99.5)];1xTMT6plex [K20];1xTMT6plex [N-Term]	Q14315 1xPhospho [S2598(99.5)]	Q14315 [2597-2616]	-0.194402	1.36209	0.0892853
Q13424	Alpha-1-syntrophin	SNTA1	[R].VASFSIPGSSSR.[Y]	1xPhospho [S3(100)];1xTMT6plex [N-Term]	Q14573 1xPhospho [S1832(100)]	Q14573 [1830-1841]	-0.0443445	2.27865	0.0272346
Q13425	Beta-2-syntrophin	SNTB2	[K].SPTTTQSPK.[S]	1xPhospho [S7(100)];1xTMT6plex [K9];1xTMT6plex [N-Term]	Q14669-3 1xPhospho [S1084(100)]	Q14669-3 [1078-1086]	-0.0290938	2.51286	0.0224376
Q13425	Beta-2-syntrophin	SNTB2	[R].SESPPAELPSLR.[R]	1xPhospho [S3(100)];1xTMT6plex [N-Term]	Q14669-3 1xPhospho [S354(100)]	Q14669-3 [352-363]	-0.015231	1.59437	0.0619613
Q13425	Beta-2-syntrophin	SNTB2	[R].SASPDYNR.[T]	1xPhospho [S3(100)];1xTMT6plex [N-Term]	Q14669-3 1xPhospho [S119(100)]	Q14669-3 [117-124]	-0.0173283	1.81333	0.0449067
Q13427	Peptidyl-prolyl cis-trans isomerase G	PPIG	[R].LLLAEDSEEEVDFLSER.[R]	1xPhospho [S7(100)];1xTMT6plex [N-Term]	Q14676 1xPhospho [S168(100)]	Q14676 [162-178]	-0.019059	1.83122	0.0439752
Q13428-4;E7ETY2	Isoform 4 of Treacle protein	TCOF1	[R].SLATMDSPPHQK.[Q]	1xPhospho [S7(100)];1xTMT6plex [K12];1xTMT6plex [N-Term]	Q14676 1xPhospho [S1820(100)]	Q14676 [1814-1825]	-0.0705478	2.14819	0.0296747
Q13428-4;E7ETY2	Isoform 4 of Treacle protein	TCOF1	[R].GSPTGGAQLLK.[R]	1xPhospho [S2(100)];1xTMT6plex [K11];1xTMT6plex [N-Term]	Q14684 1xPhospho [S513(100)]	Q14684 [512-522]	-0.0362118	2.94657	0.0159784
Q13428-4;E7ETY2	Isoform 4 of Treacle protein	TCOF1	[K].TPTSSPASSPLVAK.[K]	1xPhospho [S5(99.6)];1xTMT6plex [K14];1xTMT6plex [N-Term]	Q14684 1xPhospho [S732(99.6)]	Q14684 [728-741]	-0.0586651	2.12877	0.0302017
Q13428-4;E7ETY2	Isoform 4 of Treacle protein	TCOF1	[K].TPTPPAPTLLK.[M]	1xPhospho [T3(99.8)];1xTMT6plex [K11];1xTMT6plex [N-Term]	Q14686 1xPhospho [T1880(99.8)]	Q14686 [1878-1888]	-0.0401019	1.7057	0.0526801
Q13428-4;E7ETY2	Isoform 4 of Treacle protein	TCOF1	[R].ERSPSPPTIQSK.[R]	1xPhospho [S3(100)];1xTMT6plex [K12];1xTMT6plex [N-Term]	Q14687 1xPhospho [S826(100)]	Q14687 [824-835]	-0.065231	1.56461	0.0644515
Q13428-4;E7ETY2	Isoform 4 of Treacle protein	TCOF1	[R].ERSPSPPTIQSK.[R]	1xTMT6plex [K12];1xTMT6plex [N-Term];2xPhospho [S3(100);S5(100)]	Q14687 2xPhospho [S826(100);S828(100)]	Q14687 [824-835]	-0.006658	1.80713	0.0451928
Q13428-4;E7ETY2	Isoform 4 of Treacle protein	TCOF1	[R].YSHVSQHSPSK.[K]	1xPhospho [S8(100)];1xTMT6plex [K11];1xTMT6plex [N-Term]	Q14690 1xPhospho [S1360(100)]	Q14690 [1353-1363]	-0.0337799	4.19433	0.0054
Q13428-4;E7ETY2	Isoform 4 of Treacle protein	TCOF1	[K].SDSELVSK.[S]	1xPhospho [S1(100)];1xTMT6plex [K8];1xTMT6plex [N-Term]	Q14693-7 1xPhospho [S337(100)]	Q14693-7 [337-344]	-0.0879853	2.2502	0.0274458
Q13428-4;E7ETY2	Isoform 4 of Treacle protein	TCOF1	[R].EPLPPFENQDIHSASA.[-]	1xPhospho [S15(99.6)];1xTMT6plex [N-Term]	Q14693-7 1xPhospho [S974(99.6)]	Q14693-7 [960-975]	-0.0960695	1.9335	0.0380526
Q13428-4;E7ETY2	Isoform 4 of Treacle protein	TCOF1	[K].YSPPAISPLVSEK.[Q]	1xPhospho [S2(100)];1xTMT6plex [K13];1xTMT6plex [N-Term]	Q14694-2 1xPhospho [S413(100)]	Q14694-2 [412-424]	-0.0310764	1.82938	0.0442078
Q13428-4;E7ETY2	Isoform 4 of Treacle protein	TCOF1	[K].SLQPLAPR.[N]	1xPhospho [S1(100)];1xTMT6plex [N-Term]	Q14764 1xPhospho [S445(100)]	Q14764 [445-452]	-0.0149226	1.52303	0.0691431
Q13428-4;E7ETY2	Isoform 4 of Treacle protein	TCOF1	[R].SSAAGEGTLAR.[A]	1xPhospho [S2(100)];1xTMT6plex [N-Term]	Q14767 1xPhospho [S250(100)]	Q14767 [249-259]	-0.0484615	1.94259	0.0376338
Q13435	Splicing factor 3B subunit 2	SF3B2	[K].LITSNTDASDGDSVALVK.[E]	1xPhospho [S9(100)];1xTMT6plex [K18];1xTMT6plex [N-Term]	Q14789-2 1xPhospho [S1138(100)]	Q14789-2 [1130-1147]	0.0143293	1.45353	0.0762511
Q13435	Splicing factor 3B subunit 2	SF3B2	[R].SSSAEESGQDVLENTFSQK.[H]	1xPhospho [S3(99.7)];1xTMT6plex [K19];1xTMT6plex [N-Term]	Q14789-2 1xPhospho [S544(99.7)]	Q14789-2 [542-560]	0.0317389	1.68943	0.0541716
Q13443	Disintegrin and metalloproteinase domain-containing protein 9	ADAM9	[R].SPAGGESATVAAK.[G]	1xPhospho [S1(100)];1xTMT6plex [K13];1xTMT6plex [N-Term]	Q147X3 1xPhospho [S55(100)]	Q147X3 [55-67]	-0.0256277	1.64585	0.0571901
Q13443	Disintegrin and metalloproteinase domain-containing protein 9	ADAM9	[R].ASPGLLPVANGNSLNK.[V]	1xDeamidated [N];1xPhospho [S2(100)];1xTMT6plex [K16];1xTMT6plex [N-Term]	Q14814 1xPhospho [S231(100)]	Q14814 [230-245]	-0.0972885	2.56234	0.0217527
Q13469	Nuclear factor of activated T-cells, cytoplasmic 2	NFATC2	[K].SPPPPTHSTQLGAPSR.[K]	1xPhospho [S1(100)];1xTMT6plex [N-Term]	Q14814 1xPhospho [S251(100)]	Q14814 [251-266]	-0.0880025	1.48323	0.0731988
Q13501	Sequestosome-1	SQSTM1	[R].AVSPLDPSK.[E]	1xPhospho [S3(100)];1xTMT6plex [K9];1xTMT6plex [N-Term]	Q14865 1xPhospho [S1032(100)]	Q14865 [1030-1038]	0.0784003	3.45262	0.00908475
Q13501	Sequestosome-1	SQSTM1	[K].QPLTSPSALVDSK.[Q]	1xPhospho [S5(99.7)];1xTMT6plex [K13];1xTMT6plex [N-Term]	Q14865 1xPhospho [S566(99.7)]	Q14865 [562-574]	0.0587162	1.3152	0.0960131
Q13501	Sequestosome-1	SQSTM1	[R].SPAAGSSQSSGWPNDVDAGPASLK.[K]	1xPhospho [S1(100)];1xTMT6plex [K24];1xTMT6plex [N-Term]	Q14938-3 1xPhospho [S301(100)]	Q14938-3 [301-324]	0.0578058	1.66218	0.0559731
Q13501	Sequestosome-1	SQSTM1	[K].AVIVSSPK.[A]	1xPhospho [S6(99.7)];1xTMT6plex [K8];1xTMT6plex [N-Term]	Q14966 1xPhospho [S1401(100)]	Q14966 [1396-1403]	0.0474719	2.66233	0.01865
Q13523	Serine/threonine-protein kinase PRP4 homolog	PRPF4B	[K].QSSVTQVTEQSPK.[V]	1xPhospho [S11(100)];1xTMT6plex [K13];1xTMT6plex [N-Term]	Q14966 1xPhospho [S128(100)]	Q14966 [118-130]	0.0103713	4.58482	0.004
Q13523	Serine/threonine-protein kinase PRP4 homolog	PRPF4B	[K].ESDFSDTLSPSKEK.[S]	1xPhospho [S9(100)];1xTMT6plex [N-Term];2xTMT6plex [K12;K14]	Q14BN4 1xPhospho [S452(100)]	Q14BN4 [444-457]	-0.00886788	1.33611	0.0932318
Q13541	Eukaryotic translation initiation factor 4E-binding protein 1	EIF4EBP1	[R].LQWDGSSDLSPSDSGSSK.[T]	1xPhospho [S10(100)];1xTMT6plex [K18];1xTMT6plex [N-Term]	Q14CW9-2 1xPhospho [S288(100)]	Q14CW9-2 [279-296]	-0.0395232	1.4215	0.0803217
Q13547	Histone deacetylase 1	HDAC1	[R].KISTEIEFPEK.[L]	1xPhospho [S3(100)];1xTMT6plex [N-Term];2xTMT6plex [K1;K11]	Q14D04 1xPhospho [S380(100)]	Q14D04 [378-388]	0.0397157	2.25931	0.0276068
Q13573	SNW domain-containing protein 1	SNW1	[K].ISTEIEFPEK.[L]	1xPhospho [S2(100)];1xTMT6plex [K10];1xTMT6plex [N-Term]	Q14D04 1xPhospho [S380(100)]	Q14D04 [379-388]	0.0310881	1.44966	0.0766672
Q13586	Stromal interaction molecule 1	STIM1	[K].EGASGRPGSPK.[M]	1xPhospho [S9(100)];1xTMT6plex [K11];1xTMT6plex [N-Term]	Q15025 1xPhospho [S266(100)]	Q15025 [258-268]	-0.0364287	2.76015	0.0176133
Q13586	Stromal interaction molecule 1	STIM1	[K].GLSEDVSISK.[F]	1xPhospho [S3(100)];1xTMT6plex [K10];1xTMT6plex [N-Term]	Q15029 1xPhospho [S944(100)]	Q15029 [942-951]	-0.0264599	1.69417	0.0534995
Q13586	Stromal interaction molecule 1	STIM1	[K].AASTDLGAGETVVGK.[V]	1xPhospho [S3(100)];1xTMT6plex [K15];1xTMT6plex [N-Term]	Q15032-3 1xPhospho [S974(100)]	Q15032-3 [972-986]	-0.0874026	1.65392	0.0565758
Q13614	Myotubularin-related protein 2	MTMR2	[K].SPPLLESPDATR.[E]	1xPhospho [S7(100)];1xTMT6plex [N-Term]	Q15036 1xPhospho [S421(100)]	Q15036 [415-426]	0.0460908	3.47334	0.00924138
Q13618	Cullin-3	CUL3	[R].VTSSVPLPSGSTSSPGR.[G]	1xPhospho [S14(100)];1xTMT6plex [N-Term]	Q15036 1xPhospho [S336(100)]	Q15036 [323-339]	-0.0516689	3.76413	0.00684536
Q13625-3	Isoform 3 of Apoptosis-stimulating of p53 protein 2	TP53BP2	[K].SSPSTGSLDSGNESK.[E]	1xPhospho [S7(99.6)];1xTMT6plex [K15];1xTMT6plex [N-Term]	Q15057 1xPhospho [S384(99.6)]	Q15057 [378-392]	-0.0532556	2.85028	0.0173556
Q13625-3	Isoform 3 of Apoptosis-stimulating of p53 protein 2	TP53BP2	[K].YSISLSPPEQQK.[K]	1xPhospho [S6(100)];1xTMT6plex [K12];1xTMT6plex [N-Term]	Q15057 1xPhospho [S521(100)]	Q15057 [516-527]	-0.0350593	1.63553	0.0581736
Q13625-3	Isoform 3 of Apoptosis-stimulating of p53 protein 2	TP53BP2	[K].YSISLSPPEQQK.[K]	1xDeamidated [Q];1xPhospho [S6(100)];1xTMT6plex [K12];1xTMT6plex [N-Term]	Q15057 1xPhospho [S521(100)]	Q15057 [516-527]	-0.017775	1.86147	0.0423154
Q13796	Protein Shroom2	SHROOM2	[R].SESPPPLSDPK.[Q]	1xPhospho [S3(100)];1xTMT6plex [K11];1xTMT6plex [N-Term]	Q15059 1xPhospho [S263(100)]	Q15059 [261-271]	-0.0165524	2.48038	0.022738
Q13796	Protein Shroom2	SHROOM2	[K].SGGNEVSIEER.[L]	1xPhospho [S1(100)];1xTMT6plex [N-Term]	Q15061 1xPhospho [S431(100)]	Q15061 [431-441]	-0.0161294	2.71554	0.0179657
Q13796	Protein Shroom2	SHROOM2	[R].QPSEEEIIK.[L]	1xDeamidated [Q1];1xPhospho [S3(100)];1xTMT6plex [K9];1xTMT6plex [N-Term]	Q15121-2 1xPhospho [S137(100)]	Q15121-2 [135-143]	-0.0296578	1.3395	0.0925498
Q13796	Protein Shroom2	SHROOM2	[R].LSSSSGVR.[A]	1xPhospho [S3(100)];1xTMT6plex [N-Term]	Q15124 1xPhospho [S511(100)]	Q15124 [509-516]	-0.0166811	2.66223	0.0186168
Q13829	BTB/POZ domain-containing adapter for CUL3-mediated RhoA degradation protein 2	TNFAIP1	[R].TPHVQAVQGPLGSPPK.[R]	1xPhospho [S13(100)];1xTMT6plex [K16];1xTMT6plex [N-Term]	Q15149 1xPhospho [S125(100)]	Q15149 [113-128]	-0.0361466	1.49702	0.0723941
Q13884	Beta-1-syntrophin	SNTB1	[R].TSSEDNLYLAVLR.[A]	1xDeamidated [N6];1xPhospho [S3(100)];1xTMT6plex [N-Term]	Q15149-4 1xPhospho [S21(100)]	Q15149-4 [19-31]	-0.0281207	3.08824	0.0137807
Q13884	Beta-1-syntrophin	SNTB1	[R].TSSEDNLYLAVLR.[A]	1xPhospho [S3(100)];1xTMT6plex [N-Term]	Q15149-4 1xPhospho [S21(100)]	Q15149-4 [19-31]	0.0222422	5.64356	0
Q13895	Bystin	BYSL	[K].RTSSEDNLYLAVLR.[A]	1xPhospho [S4(100)];1xTMT6plex [N-Term]	Q15149-4 1xPhospho [S21(100)]	Q15149-4 [18-31]	0.0180912	2.83405	0.0173704
Q13895	Bystin	BYSL	[K].TDEERPPVEHSPEK.[Q]	1xPhospho [S11(100)];1xTMT6plex [K14];1xTMT6plex [N-Term]	Q15170-2 1xPhospho [S28(100)]	Q15170-2 [18-31]	0.00697492	1.3972	0.0842951
Q14004-2	Isoform 2 of Cyclin-dependent kinase 13	CDK13	[R].AQSTDSLGTSGSLQSK.[A]	1xPhospho [S6(100)];1xTMT6plex [K16];1xTMT6plex [N-Term]	Q15276 1xPhospho [S410(100)]	Q15276 [405-420]	-0.0355447	1.889	0.0408
Q14004-2	Isoform 2 of Cyclin-dependent kinase 13	CDK13	[R].AQSTDSLGTSGSLQSK.[A]	1xTMT6plex [K16];1xTMT6plex [N-Term];2xPhospho [S3(99.4);S6(100)]	Q15276 2xPhospho [S407(99.4);S410(100)]	Q15276 [405-420]	-0.0130384	1.47278	0.0746446
Q14004-2	Isoform 2 of Cyclin-dependent kinase 13	CDK13	[R].TPSSEEISPTK.[F]	1xPhospho [S3(100)];1xTMT6plex [K11];1xTMT6plex [N-Term]	Q15311 1xPhospho [S29(100)]	Q15311 [27-37]	-0.0429697	1.51031	0.0705617
Q14004-2	Isoform 2 of Cyclin-dependent kinase 13	CDK13	[R].LSSETGGMGSS.[-]	1xPhospho [S/T];1xTMT6plex [N-Term]	NA	Q15366-2 [356-366]	-0.0340683	1.9448	0.0377401
Q14004-2	Isoform 2 of Cyclin-dependent kinase 13	CDK13	[R].NEMGIPQQTTSPENAGPQNTK.[S]	1xPhospho [T/S];1xTMT6plex [K21];1xTMT6plex [N-Term]	NA	Q15398 [652-672]	-0.0210031	2.4963	0.0225187
Q14137	Ribosome biogenesis protein BOP1	BOP1	[R].DYQYSDQGIDY.[-]	1xDeamidated [Q];1xPhospho [S5(100)];1xTMT6plex [N-Term]	Q15417 1xPhospho [S323(100)]	Q15417 [319-329]	0.0172131	1.45128	0.076524
Q14152	Eukaryotic translation initiation factor 3 subunit A	EIF3A	[K].DSPGIPPSAGAHQLFR.[G]	1xPhospho [S2(100)];1xTMT6plex [N-Term]	Q15418-2 1xPhospho [S372(100)]	Q15418-2 [371-386]	-0.111039	2.76	0.0175404
Q14157-5	Isoform 5 of Ubiquitin-associated protein 2-like	UBAP2L	[K].FGESEEVEMEVESDEEDDKQEK.[A]	1xPhospho [S13(100)];1xTMT6plex [N-Term];2xTMT6plex [K19;K22]	Q15459 1xPhospho [S329(100)]	Q15459 [317-338]	-0.0743859	2.42447	0.0236919
Q14157-5	Isoform 5 of Ubiquitin-associated protein 2-like	UBAP2L	[K].HGSPEFCGILGER.[V]	1xCarbamidomethyl [C7];1xPhospho [S3(100)];1xTMT6plex [N-Term]	Q15464 1xPhospho [S388(100)]	Q15464 [386-398]	-0.0293286	1.59555	0.0619612
Q14157-5	Isoform 5 of Ubiquitin-associated protein 2-like	UBAP2L	[R].TWSPTACGGK.[K]	1xCarbamidomethyl [C7];1xPhospho [S3(100)];1xTMT6plex [K10];1xTMT6plex [N-Term]	Q15464 1xPhospho [S211(100)]	Q15464 [209-218]	-0.0570915	2.36584	0.0248429
Q14157-5	Isoform 5 of Ubiquitin-associated protein 2-like	UBAP2L	[R].GDTVSASPCSAPLAR.[A]	1xCarbamidomethyl [C9];1xPhospho [S7(100)];1xTMT6plex [N-Term]	Q15477 1xPhospho [S245(100)]	Q15477 [239-253]	-0.0268998	2.28864	0.0268603
Q14157-5	Isoform 5 of Ubiquitin-associated protein 2-like	UBAP2L	[K].SHHANSPTAGAAK.[S]	1xPhospho [S6(100)];1xTMT6plex [K13];1xTMT6plex [N-Term]	Q15555 1xPhospho [S200(100)]	Q15555 [195-207]	-0.058109	1.81601	0.0446193
Q14181	DNA polymerase alpha subunit B	POLA2	[R].LLQDSSSPVDLAK.[L]	1xDeamidated [Q3];1xPhospho [S];1xTMT6plex [K13];1xTMT6plex [N-Term]	NA	Q15596 [693-705]	-0.0874459	1.45407	0.0762747
Q14186	Transcription factor Dp-1	TFDP1	[K].KGTENGVNGTLTSNVADSPR.[N]	1xDeamidated [N];1xPhospho [S18(100)];1xTMT6plex [K1];1xTMT6plex [N-Term]	Q15629 1xPhospho [S365(100)]	Q15629 [348-367]	-0.186946	1.30426	0.0978408
Q14186	Transcription factor Dp-1	TFDP1	[K].KGTENGVNGTLTSNVADSPR.[N]	1xPhospho [S18(100)];1xTMT6plex [K1];1xTMT6plex [N-Term];2xDeamidated [N8;N]	Q15629 1xPhospho [S365(100)]	Q15629 [348-367]	-0.126431	1.60251	0.0612756
Q14191	Werner syndrome ATP-dependent helicase	WRN	[R].TGDLGIPPNPEDRSPSPEPIYNSEGK.[R]	1xDeamidated [N];1xTMT6plex [K26];1xTMT6plex [N-Term];2xPhospho [S14(100);S16(100)]	Q15637-5 2xPhospho [S205(100);S207(100)]	Q15637-5 [192-217]	-0.0994373	1.60552	0.0609106
Q14195-2	Isoform LCRMP-4 of Dihydropyrimidinase-related protein 3	DPYSL3	[R].SPSPEPIYNSEGK.[R]	1xDeamidated [N9];1xPhospho [S3(100)];1xTMT6plex [K13];1xTMT6plex [N-Term]	Q15637-5 1xPhospho [S207(100)]	Q15637-5 [205-217]	-0.0283406	1.50297	0.0712526
Q14204	Cytoplasmic dynein 1 heavy chain 1	DYNC1H1	[R].SPSPEPIYNSEGK.[R]	1xPhospho [S3(99.8)];1xTMT6plex [K13];1xTMT6plex [N-Term]	Q15637-5 1xPhospho [S207(99.8)]	Q15637-5 [205-217]	0.0105866	1.78266	0.0461477
Q14207	Protein NPAT	NPAT	[K].NSSQSGGKPGSSPITK.[H]	1xPhospho [S/T];1xTMT6plex [N-Term];2xTMT6plex [K8;K16]	NA	Q15648 [1145-1160]	0.034398	1.57022	0.064206
Q14258	E3 ubiquitin/ISG15 ligase TRIM25	TRIM25	[K].NSSQSGGKPGSSPITK.[H]	1xDeamidated [N1];1xPhospho [S3(98.4)];1xTMT6plex [N-Term];2xTMT6plex [K8;K16]	Q15648 1xPhospho [S1147(98.4)]	Q15648 [1145-1160]	-0.0126114	1.592	0.0621497
Q14315	Filamin-C	FLNC	[K].NYGSPLISGSTPK.[H]	1xPhospho [S4(100)];1xTMT6plex [K13];1xTMT6plex [N-Term]	Q15648 1xPhospho [S1433(100)]	Q15648 [1430-1442]	-0.0407684	2.51416	0.0225037
Q14315	Filamin-C	FLNC	[K].HDGGSPSIK.[A]	1xPhospho [S5(100)];1xTMT6plex [K9];1xTMT6plex [N-Term]	Q15648 1xPhospho [S1401(100)]	Q15648 [1397-1405]	-0.0849993	1.93698	0.0380209
Q14573	Inositol 1,4,5-trisphosphate receptor type 3	ITPR3	[K].SPAYTPQNLDSESESGSSIAEK.[S]	1xPhospho [S11(100)];1xTMT6plex [K22];1xTMT6plex [N-Term]	Q15648 1xPhospho [S1463(100)]	Q15648 [1453-1474]	0.0320458	2.15861	0.0299086
Q14651;P13797	Plastin-1	PLS1	[K].RSPPPETIK.[S]	1xPhospho [S2(100)];1xTMT6plex [K9];1xTMT6plex [N-Term]	Q15652 1xPhospho [S617(100)]	Q15652 [616-624]	0.0224493	1.52503	0.0685881
Q14669-3	Isoform 3 of E3 ubiquitin-protein ligase TRIP12	TRIP12	[R].VASSSSSPK.[S]	1xPhospho [S7(99.8)];1xTMT6plex [K9];1xTMT6plex [N-Term]	Q15652 1xPhospho [S1058(99.8)]	Q15652 [1052-1060]	-0.0364099	2.43737	0.0235591
Q14669-3	Isoform 3 of E3 ubiquitin-protein ligase TRIP12	TRIP12	[K].ITAHSSPPLTK.[T]	1xPhospho [S6(100)];1xTMT6plex [K11];1xTMT6plex [N-Term]	Q15652 1xPhospho [S943(100)]	Q15652 [938-948]	-0.0184209	2.48953	0.0221989
Q14669-3	Isoform 3 of E3 ubiquitin-protein ligase TRIP12	TRIP12	[K].SSPSPEVVKPK.[I]	1xPhospho [S4(100)];1xTMT6plex [N-Term];2xTMT6plex [K9;K11]	Q15652 1xPhospho [S641(100)]	Q15652 [638-648]	-0.0110254	2.40037	0.0241878
Q14676	Mediator of DNA damage checkpoint protein 1	MDC1	[K].ITHSPDSVK.[S]	1xPhospho [S4(100)];1xTMT6plex [K9];1xTMT6plex [N-Term]	Q15652 1xPhospho [S652(100)]	Q15652 [649-657]	-0.0397825	3.221	0.011417
Q14676	Mediator of DNA damage checkpoint protein 1	MDC1	[K].FVSRPPTPK.[C]	1xPhospho [T7(100)];1xTMT6plex [K9];1xTMT6plex [N-Term]	Q15652 1xPhospho [T505(100)]	Q15652 [499-507]	-0.0290385	1.87154	0.0415653
Q14684	Ribosomal RNA processing protein 1 homolog B	RRP1B	[K].YVSGSSPDLVTR.[K]	1xTMT6plex [N-Term];2xPhospho [S5(100);S6(100)]	Q15678 2xPhospho [S593(100);S594(100)]	Q15678 [589-600]	-0.0588566	1.4767	0.0741406
Q14684	Ribosomal RNA processing protein 1 homolog B	RRP1B	[K].YVSGSSPDLVTR.[K]	1xPhospho [S5(100)];1xTMT6plex [N-Term]	Q15678 1xPhospho [S593(100)]	Q15678 [589-600]	-0.0596412	1.73823	0.0489843
Q14686	Nuclear receptor coactivator 6	NCOA6	[R].DIYLSPDR.[T]	1xPhospho [S5(100)];1xTMT6plex [N-Term]	Q15696 1xPhospho [S349(100)]	Q15696 [345-352]	-0.0260748	1.51795	0.069793
Q14687	Genetic suppressor element 1	GSE1	[R].APSPTAEQPPGGGDSAR.[R]	1xPhospho [S3(100)];1xTMT6plex [N-Term]	Q15742 1xPhospho [S6(100)]	Q15742 [4-20]	-0.0510728	1.62957	0.0581809
Q14687	Genetic suppressor element 1	GSE1	[K].GSMSNGHGSPGEK.[A]	1xDeamidated [N5];1xOxidation [M3];1xPhospho [S9(100)];1xTMT6plex [K13];1xTMT6plex [N-Term]	Q15742 1xPhospho [S147(100)]	Q15742 [139-151]	-0.0318024	1.60034	0.0614519
Q14690	Protein RRP5 homolog	PDCD11	[K].SSTGSPTSPLNAEK.[L]	1xDeamidated [N11];1xPhospho [S8(100)];1xTMT6plex [K14];1xTMT6plex [N-Term]	Q15746 1xPhospho [S1779(100)]	Q15746 [1772-1785]	-0.0590904	1.38848	0.0854045
Q14693-7	Isoform 7 of Phosphatidate phosphatase LPIN1	LPIN1	[R].TAPQTPVLQK.[T]	1xPhospho [T5(100)];1xTMT6plex [K10];1xTMT6plex [N-Term]	Q15746 1xPhospho [T335(100)]	Q15746 [331-340]	-0.0419195	1.89122	0.0408435
Q14693-7	Isoform 7 of Phosphatidate phosphatase LPIN1	LPIN1	[K].SSTGSPTSPLNAEK.[L]	1xTMT6plex [K14];1xTMT6plex [N-Term];2xPhospho [S5(100);S8(99.3)]	Q15746 2xPhospho [S1776(100);S1779(99.3)]	Q15746 [1772-1785]	-0.113711	3.10825	0.0137808
Q14694-2	Isoform 2 of Ubiquitin carboxyl-terminal hydrolase 10	USP10	[K].TLSEDDLKEIPAEQMDFR.[A]	1xPhospho [S3(100)];1xTMT6plex [K8];1xTMT6plex [N-Term]	Q15746 1xPhospho [S911(100)]	Q15746 [909-926]	-0.0201769	1.83925	0.0434296
Q14764	Major vault protein	MVP	[K].SSLPPVLGTESDATVK.[K]	1xPhospho [S1(99.6)];1xTMT6plex [K16];1xTMT6plex [N-Term]	Q15746 1xPhospho [S1208(99.6)]	Q15746 [1208-1223]	-0.0137072	1.50656	0.0708159
Q14767	Latent-transforming growth factor beta-binding protein 2	LTBP2	[K].SSTGSPTSPLNAEK.[L]	1xPhospho [S8(100)];1xTMT6plex [K14];1xTMT6plex [N-Term]	Q15746 1xPhospho [S1779(100)]	Q15746 [1772-1785]	0.138885	1.97689	0.0361201
Q14789-2	Isoform 2 of Golgin subfamily B member 1	GOLGB1	[R].APGLGVLSPSGEER.[K]	1xPhospho [S8(100)];1xTMT6plex [N-Term]	Q15746 1xPhospho [S365(100)]	Q15746 [358-371]	0.0358962	3.19336	0.012
Q14789-2	Isoform 2 of Golgin subfamily B member 1	GOLGB1	[R].KSSTGSPTSPLNAEK.[L]	1xTMT6plex [N-Term];2xTMT6plex [K1;3xPhospho [S6(99.2);K15];S/T];S9(99.2)	Q15746 3xPhospho [S1776(99.2);S1779(99.2);S/T]	Q15746 [1771-1785]	0.0630982	1.85171	0.0429206
Q147X3	N-alpha-acetyltransferase 30	NAA30	[K].RSESQGTAPAFK.[Q]	1xPhospho [S2(100)];1xTMT6plex [K12];1xTMT6plex [N-Term]	Q15746 1xPhospho [S1091(100)]	Q15746 [1090-1101]	-0.0380511	2.00609	0.0350424
Q14814	Myocyte-specific enhancer factor 2D	MEF2D	[R].NVDNAEGSDTDY.[-]	1xPhospho [S8(100)];1xTMT6plex [N-Term]	Q15751 1xPhospho [S4857(100)]	Q15751 [4850-4861]	-0.110834	2.35658	0.0248145
Q14814	Myocyte-specific enhancer factor 2D	MEF2D	[R].GGSLGLGGGGGMGPR.[E]	1xPhospho [S3(100)];1xTMT6plex [N-Term]	Q15768 1xPhospho [S274(100)]	Q15768 [272-286]	0.0306814	5.48277	0
Q14865	AT-rich interactive domain-containing protein 5B	ARID5B	[K].AASVELPQR.[R]	1xPhospho [S3(100)];1xTMT6plex [N-Term]	Q15772 1xPhospho [S2037(100)]	Q15772 [2035-2043]	-0.0339318	2.40771	0.0239182
Q14865	AT-rich interactive domain-containing protein 5B	ARID5B	[K].EVVSSPGSSPR.[S]	1xTMT6plex [N-Term];2xPhospho [S]	NA	Q15772 [2937-2947]	-0.0276249	3.19986	0.011861
Q14938-3	Isoform 3 of Nuclear factor 1 X-type	NFIX	[K].EVVSSPGSSPR.[S]	1xPhospho [S8(99.8)];1xTMT6plex [N-Term]	Q15772 1xPhospho [S2944(99.8)]	Q15772 [2937-2947]	-0.0271586	1.82775	0.0441259
Q14938-3;C9JWJ8	Isoform 3 of Nuclear factor 1 X-type	NFIX	[R].GSPVLAMR.[R]	1xPhospho [S2(100)];1xTMT6plex [N-Term]	Q15772 1xPhospho [S2448(100)]	Q15772 [2447-2454]	-0.0315199	1.7035	0.0529632
Q14938-3;C9JWJ8	Isoform 3 of Nuclear factor 1 X-type	NFIX	[R].LAIQGPEDSPSR.[Q]	1xPhospho [S9(99.7)];1xTMT6plex [N-Term]	Q15773 1xPhospho [S238(99.7)]	Q15773 [230-241]	-0.0329328	1.52018	0.0695975
Q14966	Zinc finger protein 638	ZNF638	[R].ADALQAGASQFETSAAK.[L]	1xPhospho [S14(100)];1xTMT6plex [K17];1xTMT6plex [N-Term]	Q15836 1xPhospho [S63(100)]	Q15836 [50-66]	-0.0627628	2.63219	0.019753
Q14966	Zinc finger protein 638	ZNF638	[R].THPYSPK.[IS]	1xPhospho [S5(100)];1xTMT6plex [K7];1xTMT6plex [N-Term]	Q15853 1xPhospho [S222(100)]	Q15853 [218-224]	-0.0415892	1.97335	0.0360378
Q14980-2;Q14980	Isoform 2 of Nuclear mitotic apparatus protein 1	NUMA1	[K].ESSIIAPAPAEDVDTPPRK.[K]	1xPhospho [T15(100)];1xTMT6plex [K19];1xTMT6plex [N-Term]	Q15910-2 1xPhospho [T492(100)]	Q15910-2 [478-496]	-0.149489	2.44117	0.0235194
Q14980-2;Q14980	Isoform 2 of Nuclear mitotic apparatus protein 1	NUMA1	[K].ELTDSPATSK.[R]	1xPhospho [S5(99.6)];1xTMT6plex [K10];1xTMT6plex [N-Term]	Q15911 1xPhospho [S1189(99.6)]	Q15911 [1185-1194]	-0.0707969	1.90883	0.0403649
Q14980-2;Q14980	Isoform 2 of Nuclear mitotic apparatus protein 1	NUMA1	[K].LGHPEALSAGTGSPQPPSFTYAQQR.[E]	1xDeamidated [Q];1xPhospho [T11(99.6)];1xTMT6plex [N-Term]	Q15942 1xPhospho [T306(99.6)]	Q15942 [296-320]	-0.153738	1.63177	0.0581736
Q14BN4	Sarcolemmal membrane-associated protein	SLMAP	[R].GPPASSPAPAPK.[F]	1xPhospho [S6(99.7)];1xTMT6plex [K12];1xTMT6plex [N-Term]	Q15942 1xPhospho [S259(99.7)]	Q15942 [254-265]	-0.0441606	2.82429	0.0169774
Q14CW9-2	Isoform 2 of Ataxin-7-like protein 3	ATXN7L3	[K].FSPGAPGGSGSQPNQK.[L]	1xPhospho [S2(100)];1xTMT6plex [K16];1xTMT6plex [N-Term]	Q15942 1xPhospho [S281(100)]	Q15942 [280-295]	-0.0264773	2.40679	0.024046
Q14D04	Ventricular zone-expressed PH domain-containing protein homolog 1	VEPH1	[K].FSPGAPGGSGSQPNQK.[L]	1xDeamidated [N/Q];1xPhospho [S2(100)];1xTMT6plex [K16];1xTMT6plex [N-Term]	Q15942 1xPhospho [S281(100)]	Q15942 [280-295]	0.016583	3.37203	0.00980198
Q14D04	Ventricular zone-expressed PH domain-containing protein homolog 1	VEPH1	[K].FSPVTPK.[F]	1xPhospho [S2(100)];1xTMT6plex [K7];1xTMT6plex [N-Term]	Q15942 1xPhospho [S267(100)]	Q15942 [266-272]	0.0207862	2.15669	0.0297184
Q15025	TNFAIP3-interacting protein 1	TNIP1	[K].FSPGAPGGSGSQPNQK.[L]	1xPhospho [S2(100)];1xTMT6plex [K16];1xTMT6plex [N-Term];2xDeamidated [Q12;N/Q]	Q15942 1xPhospho [S281(100)]	Q15942 [280-295]	-0.0413982	2.61698	0.0200738
Q15029	116 kDa U5 small nuclear ribonucleoprotein component	EFTUD2	[K].LNLGTDSDSSPQK.[S]	1xPhospho [S10(100)];1xTMT6plex [K13];1xTMT6plex [N-Term]	Q16512-2 1xPhospho [S568(100)]	Q16512-2 [559-571]	-0.0172691	3.79609	0.00469565
Q15032-3	Isoform 3 of R3H domain-containing protein 1	R3HDM1	[R].LSPENNQVLTK.[K]	1xPhospho [S2(100)];1xTMT6plex [K11];1xTMT6plex [N-Term]	Q16514 1xPhospho [S51(100)]	Q16514 [50-60]	-0.0171579	1.51331	0.0703179
Q15036	Sorting nexin-17	SNX17	[R].HTDDEMTGYVATR.[W]	1xPhospho [T/Y];1xTMT6plex [N-Term]	NA	Q16539 [174-186]	-0.0509452	1.88433	0.0408842
Q15036	Sorting nexin-17	SNX17	[R].GLYDGPVCEVSVTPK.[T]	1xCarbamidomethyl [C8];1xPhospho [T13(100)];1xTMT6plex [K15];1xTMT6plex [N-Term]	Q16555 1xPhospho [T509(100)]	Q16555 [497-511]	-0.0472022	2.01151	0.0347428
Q15052;Q14155-5	Rho guanine nucleotide exchange factor 6	ARHGEF6	[K].TVTPASSAK.[T]	1xPhospho [T3(99.8)];1xTMT6plex [K9];1xTMT6plex [N-Term]	Q16555 1xPhospho [T514(99.8)]	Q16555 [512-520]	-0.099756	3.18918	0.0118216
Q15052;Q14155-5	Rho guanine nucleotide exchange factor 6	ARHGEF6	[R].VDSPMAYSSNGK.[V]	1xDeamidated [N10];1xOxidation [M5];1xPhospho [S3(100)];1xTMT6plex [K12];1xTMT6plex [N-Term]	Q16625 1xPhospho [S321(100)]	Q16625 [319-330]	-0.111687	1.85104	0.0428662
Q15057	Arf-GAP with coiled-coil, ANK repeat and PH domain-containing protein 2	ACAP2	[K].EVDATSPAPSTSSTVK.[T]	1xPhospho [T/S];1xTMT6plex [K16];1xTMT6plex [N-Term]	NA	Q16666 [101-116]	-0.0235422	1.79826	0.0455517
Q15057	Arf-GAP with coiled-coil, ANK repeat and PH domain-containing protein 2	ACAP2	[K].VSEEQTQPPSPAGAGMSTAMGR.[S]	1xOxidation [M];1xPhospho [S10(100)];1xTMT6plex [N-Term]	Q16666 1xPhospho [S153(100)]	Q16666 [144-165]	-0.0157688	1.40747	0.0824868
Q15057	Arf-GAP with coiled-coil, ANK repeat and PH domain-containing protein 2	ACAP2	[K].SEEEGSLK.[L]	1xPhospho [S1(100)];1xTMT6plex [K8];1xTMT6plex [N-Term]	Q16790 1xPhospho [S102(100)]	Q16790 [102-109]	-0.0199053	1.75865	0.0476592
Q15059	Bromodomain-containing protein 3	BRD3	[R].APQITTPVK.[I]	1xPhospho [T6(100)];1xTMT6plex [K9];1xTMT6plex [N-Term]	Q16799 1xPhospho [T279(100)]	Q16799 [274-282]	-0.0233018	2.21095	0.0289706
Q15061	WD repeat-containing protein 43	WDR43	[K].GATPAPQAGEPSPGLGAR.[A]	1xPhospho [S12(100)];1xTMT6plex [N-Term]	Q16799 1xPhospho [S48(100)]	Q16799 [37-54]	-0.0749152	1.66004	0.0560597
Q15121-2	Isoform 2 of Astrocytic phosphoprotein PEA-15	PEA15	[R].TLSASAAEVAPR.[A]	1xPhospho [S3(100)];1xTMT6plex [N-Term]	Q16825 1xPhospho [S658(100)]	Q16825 [656-667]	-0.0154398	1.48075	0.0735901
Q15124	Phosphoglucomutase-like protein 5	PGM5	[K].FVCVGGSPSR.[M]	1xCarbamidomethyl [C3];1xPhospho [S7(99.6)];1xTMT6plex [N-Term]	Q16831 1xPhospho [S61(99.6)]	Q16831 [55-64]	-0.0208673	1.92507	0.0386868
Q15149	Plectin	PLEC	[K].ISSVSEVMK.[E]	1xPhospho [S3(100)];1xTMT6plex [K9];1xTMT6plex [N-Term]	Q16891-2 1xPhospho [S113(100)]	Q16891-2 [111-119]	-0.0215111	1.78767	0.0458407
Q15149-4;Q15149;Q15149-3	Isoform 4 of Plectin	PLEC	[K].QQLSPSPGQEAGILPETEK.[A]	1xDeamidated [Q];1xPhospho [S6(99.7)];1xTMT6plex [K19];1xTMT6plex [N-Term]	Q17RY0 1xPhospho [S99(99.7)]	Q17RY0 [94-112]	0.0335618	2.16762	0.030065
Q15149-4;Q15149;Q15149-3	Isoform 4 of Plectin	PLEC	[R].EEDEPEERSGDETPGSEVPGDK.[A]	1xPhospho [S9(100)];1xTMT6plex [K22];1xTMT6plex [N-Term]	Q1KMD3 1xPhospho [S161(100)]	Q1KMD3 [153-174]	-0.0337686	1.47475	0.074449
Q15149-4;Q15149;Q15149-3	Isoform 4 of Plectin	PLEC	[R].SGDETPGSEVPGDK.[A]	1xTMT6plex [K14];1xTMT6plex [N-Term];2xPhospho [S8(100);S/T]	Q1KMD3 2xPhospho [S168(100);S/T]	Q1KMD3 [161-174]	-0.0501195	2.42548	0.0237539
Q15149-4	Isoform 4 of Plectin	PLEC	[R].ENFTAGSDCVTLK.[V]	1xCarbamidomethyl [C9];1xPhospho [T/S];1xTMT6plex [K13];1xTMT6plex [N-Term]	NA	Q1W6H9 [235-247]	-0.0953086	2.13817	0.0298405
Q15149-4;Q15149;Q15149-3	Isoform 4 of Plectin	PLEC	[R].QLDRQSPGPPK.[G]	1xPhospho [S6(100)];1xTMT6plex [K11];1xTMT6plex [N-Term]	Q24JP5-2 1xPhospho [S914(100)]	Q24JP5-2 [909-919]	-0.0394941	1.44359	0.0774728
Q15149-4;Q15149;Q15149-3	Isoform 4 of Plectin	PLEC	[K].SESQGNATK.[N]	1xPhospho [S1(100)];1xTMT6plex [K9];1xTMT6plex [N-Term]	Q29RF7 1xPhospho [S1276(100)]	Q29RF7 [1276-1284]	-0.0562276	2.161	0.0299908
Q15149-4	Isoform 4 of Plectin	PLEC	[R].AAVGQESPGGLEAGNAK.[A]	1xDeamidated [Q/N];1xPhospho [S7(100)];1xTMT6plex [K17];1xTMT6plex [N-Term]	Q29RF7 1xPhospho [S1305(100)]	Q29RF7 [1299-1315]	-0.0707377	1.97613	0.0361316
Q15149-4;Q15149;Q15149-3	Isoform 4 of Plectin	PLEC	[R].AAVGQESPGGLEAGNAK.[A]	1xPhospho [S7(100)];1xTMT6plex [K17];1xTMT6plex [N-Term]	Q29RF7 1xPhospho [S1305(100)]	Q29RF7 [1299-1315]	-0.0180304	3.74837	0.0065098
Q15149-4;Q15149;Q15149-3	Isoform 4 of Plectin	PLEC	[R].LAQTTPVDSALGSSR.[H]	1xPhospho [T4(99.7)];1xTMT6plex [N-Term]	Q2KHR2 1xPhospho [T890(99.7)]	Q2KHR2 [887-901]	-0.0144219	1.41821	0.080789
Q15149-4	Isoform 4 of Plectin	PLEC	[K].LQSPLPGESAAK.[K]	1xDeamidated [Q2];1xPhospho [S3(100)];1xTMT6plex [K12];1xTMT6plex [N-Term]	Q2KHR2 1xPhospho [S225(100)]	Q2KHR2 [223-234]	-0.112791	1.66168	0.0559422
Q15149-4;Q15149;Q15149-3	Isoform 4 of Plectin	PLEC	[R].SAAVETASLSPSLVPAR.[Q]	1xPhospho [S10(99.7)];1xTMT6plex [N-Term]	Q2KHT3 1xPhospho [S980(99.7)]	Q2KHT3 [971-987]	-0.0856458	2.02445	0.0341175
Q15149-4;Q15149;Q15149-3	Isoform 4 of Plectin	PLEC	[R].SDENVLDSPK.[Q]	1xPhospho [S8(100)];1xTMT6plex [K10];1xTMT6plex [N-Term]	Q2LD37 1xPhospho [S1355(100)]	Q2LD37 [1348-1357]	-0.0508707	2.20888	0.0288859
Q15149-4;Q15149;Q15149-3	Isoform 4 of Plectin	PLEC	[R].SLDQDSPSK.[K]	1xPhospho [S6(100)];1xTMT6plex [K9];1xTMT6plex [N-Term]	Q2LD37 1xPhospho [S3835(100)]	Q2LD37 [3830-3838]	-0.0681826	1.55754	0.0650288
Q15170-2	Isoform 2 of Transcription elongation factor A protein-like 1	TCEAL1	[K].SSETFGPAGVR.[S]	1xPhospho [S1(100)];1xTMT6plex [N-Term]	Q2LD37 1xPhospho [S2726(100)]	Q2LD37 [2726-2736]	-0.0241179	3.01556	0.0152761
Q15276	Rab GTPase-binding effector protein 1	RABEP1	[R].GSVLQESPVTK.[S]	1xPhospho [S2(100)];1xTMT6plex [K11];1xTMT6plex [N-Term]	Q2LD37 1xPhospho [S2363(100)]	Q2LD37 [2362-2372]	-0.042345	1.73355	0.0494673
Q15276	Rab GTPase-binding effector protein 1	RABEP1	[R].SGSNGSVVSLEQQQK.[I]	1xPhospho [S];1xTMT6plex [K15];1xTMT6plex [N-Term]	NA	Q2M1P5 [893-907]	-0.0803465	1.69939	0.0534397
Q15311	RalA-binding protein 1	RALBP1	[K].GCGFPSPTR.[E]	1xCarbamidomethyl [C2];1xPhospho [S6(100)];1xTMT6plex [N-Term]	Q2M1Z3 1xPhospho [S863(100)]	Q2M1Z3 [858-866]	-0.0332977	1.71037	0.0517837
Q15366-2	Isoform 2 of Poly(rC)-binding protein 2	PCBP2	[K].VQTTPPPAVQGQK.[V]	1xPhospho [T4(99.8)];1xTMT6plex [K13];1xTMT6plex [N-Term]	Q2M2I8 1xPhospho [T606(99.8)]	Q2M2I8 [603-615]	-0.0903102	2.33442	0.0252404
Q15398	Disks large-associated protein 5	DLGAP5	[K].VQTTPPPAVQGQK.[V]	1xPhospho [T4(99.7)];1xTMT6plex [K13];1xTMT6plex [N-Term];2xDeamidated [Q2;Q10]	Q2M2I8 1xPhospho [T606(99.7)]	Q2M2I8 [603-615]	-0.115665	1.46521	0.0752253
Q15417	Calponin-3	CNN3	[K].VQTTPPPAVQGQK.[V]	1xDeamidated [Q];1xPhospho [T4(99.7)];1xTMT6plex [K13];1xTMT6plex [N-Term]	Q2M2I8 1xPhospho [T606(99.7)]	Q2M2I8 [603-615]	0.00944851	2.34705	0.0251645
Q15418-2	Isoform 2 of Ribosomal protein S6 kinase alpha-1	RPS6KA1	[K].VGSLTPPSSPK.[T]	1xPhospho [T5(100)];1xTMT6plex [K11];1xTMT6plex [N-Term]	Q2M2I8 1xPhospho [T620(100)]	Q2M2I8 [616-626]	0.0124643	1.38135	0.0870734
Q15424-3;Q14151	Isoform 3 of Scaffold attachment factor B1	SAFB	[R].ILSDVTHSAVFGVPASK.[S]	1xPhospho [S3(100)];1xTMT6plex [K17];1xTMT6plex [N-Term]	Q2M2I8 1xPhospho [S637(100)]	Q2M2I8 [635-651]	-0.00709714	1.45309	0.0762409
Q15459	Splicing factor 3A subunit 1	SF3A1	[R].SSSPAELDLK.[D]	1xPhospho [S3(100)];1xTMT6plex [K10];1xTMT6plex [N-Term]	Q2PPJ7 1xPhospho [S821(100)]	Q2PPJ7 [819-828]	0.039044	2.34104	0.0249568
Q15464	SH2 domain-containing adapter protein B	SHB	[R].RGSPSAAFTFPDTDDFGK.[L]	1xPhospho [S3(100)];1xTMT6plex [K18];1xTMT6plex [N-Term]	Q2T9J9 1xPhospho [S51(100)]	Q2T9J9 [49-66]	-0.0240287	1.72837	0.0495854
Q15464	SH2 domain-containing adapter protein B	SHB	[K].ANASNSPEGNK.[T]	1xPhospho [S6(100)];1xTMT6plex [K11];1xTMT6plex [N-Term]	Q2TB10 1xPhospho [S647(100)]	Q2TB10 [642-652]	-0.0897859	3.10398	0.0136871
Q15477	Helicase SKI2W	SKIV2L	[K].ANASNSPEGNK.[T]	1xDeamidated [N];1xPhospho [S6(100)];1xTMT6plex [K11];1xTMT6plex [N-Term]	Q2TB10 1xPhospho [S647(100)]	Q2TB10 [642-652]	-0.0435143	3.5773	0.00708333
Q15555	Microtubule-associated protein RP/EB family member 2	MAPRE2	[K].HDGTSNSPSK.[K]	1xPhospho [S7(100)];1xTMT6plex [K10];1xTMT6plex [N-Term]	Q2TB10 1xPhospho [S595(100)]	Q2TB10 [589-598]	-0.0568829	1.36062	0.0891658
Q15596	Nuclear receptor coactivator 2	NCOA2	[K].HSEEAEFTPPLK.[C]	1xTMT6plex [K12];1xTMT6plex [N-Term];2xPhospho [S2(100);T8(100)]	Q3B726 2xPhospho [S316(100);T322(100)]	Q3B726 [315-326]	-0.0420476	2.00526	0.034963
Q15629	Translocating chain-associated membrane protein 1	TRAM1	[R].KPNAGGSPAPVR.[R]	1xDeamidated [N3];1xPhospho [S7(100)];1xTMT6plex [K1];1xTMT6plex [N-Term]	Q3KQU3 1xPhospho [S399(100)]	Q3KQU3 [393-404]	-0.0296467	3.75502	0.00664
Q15629	Translocating chain-associated membrane protein 1	TRAM1	[R].LSASTASELSPK.[S]	1xPhospho [S10(100)];1xTMT6plex [K12];1xTMT6plex [N-Term]	Q3KQU3 1xPhospho [S460(100)]	Q3KQU3 [451-462]	-0.0373564	3.98265	0.00596491
Q15637-5	Isoform 5 of Splicing factor 1	SF1	[R].GTTASPK.[G]	1xPhospho [S5(100)];1xTMT6plex [K7];1xTMT6plex [N-Term]	Q3KQU3 1xPhospho [S503(100)]	Q3KQU3 [499-505]	-0.0134209	3.74959	0.00657426
Q15637-5	Isoform 5 of Splicing factor 1	SF1	[R].KPNAGGSPAPVR.[R]	1xPhospho [S7(100)];1xTMT6plex [K1];1xTMT6plex [N-Term]	Q3KQU3 1xPhospho [S399(100)]	Q3KQU3 [393-404]	-0.0239339	3.40467	0.0100508
Q15637-5	Isoform 5 of Splicing factor 1	SF1	[R].QSLPASPR.[A]	1xDeamidated [Q1];1xPhospho [S6(100)];1xTMT6plex [N-Term]	Q3KQU3 1xPhospho [S446(100)]	Q3KQU3 [441-448]	-0.02625	3.19116	0.0119101
Q15648	Mediator of RNA polymerase II transcription subunit 1	MED1	[K].EANANGSSPEPVK.[A]	1xPhospho [S7(99.7)];1xTMT6plex [K13];1xTMT6plex [N-Term];2xDeamidated [N3;N5]	Q3KQU3 1xPhospho [S741(99.7)]	Q3KQU3 [735-747]	-0.0684067	2.10495	0.0310136
Q15648	Mediator of RNA polymerase II transcription subunit 1	MED1	[R].RPEASPVQK.[K]	1xDeamidated [Q8];1xPhospho [S5(100)];1xTMT6plex [K9];1xTMT6plex [N-Term]	Q3KQU3 1xPhospho [S410(100)]	Q3KQU3 [406-414]	-0.0499144	3.11891	0.0134948
Q15648	Mediator of RNA polymerase II transcription subunit 1	MED1	[R].RPEASPVQK.[K]	1xPhospho [S5(100)];1xTMT6plex [K9];1xTMT6plex [N-Term]	Q3KQU3 1xPhospho [S410(100)]	Q3KQU3 [406-414]	-0.10789	3.86163	0.00546835
Q15648	Mediator of RNA polymerase II transcription subunit 1	MED1	[K].EANANGSSPEPVK.[A]	1xDeamidated [N];1xPhospho [S8(99.7)];1xTMT6plex [K13];1xTMT6plex [N-Term]	Q3KQU3 1xPhospho [S742(99.7)]	Q3KQU3 [735-747]	-0.0365914	3.55909	0.00752632
Q15648	Mediator of RNA polymerase II transcription subunit 1	MED1	[R].RSSQPSPTAVPASDSPPTK.[Q]	1xTMT6plex [K19];1xTMT6plex [N-Term];2xPhospho [S6(100);S/T]	Q3KQU3 2xPhospho [S116(100);S/T]	Q3KQU3 [111-129]	0.043421	1.55438	0.0650758
Q15652	Probable JmjC domain-containing histone demethylation protein 2C	JMJD1C	[K].SSSQENLLDEVMK.[S]	1xPhospho [S];1xTMT6plex [K13];1xTMT6plex [N-Term]	NA	Q3V6T2 [1700-1712]	-0.0353014	1.61412	0.0600473
Q15652	Probable JmjC domain-containing histone demethylation protein 2C	JMJD1C	[K].SSSQENLLDEVMK.[S]	1xOxidation [M12];1xPhospho [S];1xTMT6plex [K13];1xTMT6plex [N-Term]	NA	Q3V6T2 [1700-1712]	-0.0466042	1.82097	0.0444303
Q15652	Probable JmjC domain-containing histone demethylation protein 2C	JMJD1C	[R].SSPVLQHK.[I]	1xPhospho [S2(99.8)];1xTMT6plex [K8];1xTMT6plex [N-Term]	Q3V6T2 1xPhospho [S1653(99.8)]	Q3V6T2 [1652-1659]	-0.017968	3.56071	0.00757616
Q15652	Probable JmjC domain-containing histone demethylation protein 2C	JMJD1C	[R].EGSPEPWLPLTDGR.[S]	1xPhospho [S3(100)];1xTMT6plex [N-Term]	Q494U1 1xPhospho [S611(100)]	Q494U1 [609-622]	-0.0370846	1.44141	0.0779218
Q15652	Probable JmjC domain-containing histone demethylation protein 2C	JMJD1C	[K].TLSMPSGPSGK.[R]	1xPhospho [S3(99.7)];1xTMT6plex [K11];1xTMT6plex [N-Term]	Q4ADV7 1xPhospho [S1037(99.7)]	Q4ADV7 [1035-1045]	-0.0552845	1.54397	0.066292
Q15652	Probable JmjC domain-containing histone demethylation protein 2C	JMJD1C	[K].SMSHQAAIASQR.[F]	1xPhospho [S3(100)];1xTMT6plex [N-Term]	Q4G0F5 1xPhospho [S304(100)]	Q4G0F5 [302-313]	-0.0296897	3.14309	0.0127455
Q15678	Tyrosine-protein phosphatase non-receptor type 14	PTPN14	[R].SSSEDAESLAPR.[S]	1xTMT6plex [N-Term];2xPhospho [S1(100);S2(99.5)]	Q4G0J3-3 2xPhospho [S305(100);S306(99.5)]	Q4G0J3-3 [305-316]	-0.0360242	1.36739	0.0882759
Q15678	Tyrosine-protein phosphatase non-receptor type 14	PTPN14	[R].AAGGAPSPPPPVR.[R]	1xPhospho [S7(100)];1xTMT6plex [N-Term]	Q4KMP7 1xPhospho [S678(100)]	Q4KMP7 [672-684]	-0.0315895	1.87244	0.0415922
Q15696	U2 small nuclear ribonucleoprotein auxiliary factor 35 kDa subunit-related protein 2	ZRSR2	[K].TEEARPSPAPGPGTPTGTPTR.[T]	1xPhospho [T14(99.6)];1xTMT6plex [N-Term]	Q4KMP7 1xPhospho [T148(99.6)]	Q4KMP7 [135-155]	-0.033046	2.10758	0.0310664
Q15742	NGFI-A-binding protein 2	NAB2	[K].TEEARPSPAPGPGTPTGTPTR.[T]	1xTMT6plex [N-Term];2xPhospho [T14(100);T18(100)]	Q4KMP7 2xPhospho [T148(100);T152(100)]	Q4KMP7 [135-155]	-0.0251775	1.35697	0.0894857
Q15742	NGFI-A-binding protein 2	NAB2	[R].MIEAVDNNLRPKSE.[-]	1xPhospho [S13(100)];1xTMT6plex [K12];1xTMT6plex [N-Term]	Q4KMQ2-2 1xPhospho [S930(100)]	Q4KMQ2-2 [918-931]	-0.0367196	1.64769	0.0569264
Q15746	Myosin light chain kinase, smooth muscle	MYLK	[R].RISDPQVFSK.[E]	1xPhospho [S3(100)];1xTMT6plex [K10];1xTMT6plex [N-Term]	Q4L180-2 1xPhospho [S791(100)]	Q4L180-2 [789-798]	-0.052459	2.20057	0.0292481
Q15746	Myosin light chain kinase, smooth muscle	MYLK	[R].AQTPESCGSLTPER.[T]	1xCarbamidomethyl [C7];1xDeamidated [Q2];1xPhospho [T3(100)];1xTMT6plex [N-Term]	Q4L180-2 1xPhospho [T986(100)]	Q4L180-2 [984-997]	0.00858776	1.48872	0.0727288
Q15746	Myosin light chain kinase, smooth muscle	MYLK	[R].RISDPQVFSK.[E]	1xDeamidated [Q6];1xPhospho [S3(100)];1xTMT6plex [K10];1xTMT6plex [N-Term]	Q4L180-2 1xPhospho [S791(100)]	Q4L180-2 [789-798]	0.0202548	2.23053	0.0281611
Q15746	Myosin light chain kinase, smooth muscle	MYLK	[R].AQTPESCGSLTPER.[T]	1xCarbamidomethyl [C7];1xPhospho [T11(99.7)];1xTMT6plex [N-Term]	Q4L180-2 1xPhospho [T994(99.7)]	Q4L180-2 [984-997]	-0.0256628	3.37226	0.00985075
Q15746	Myosin light chain kinase, smooth muscle	MYLK	[K].SPITSSPPK.[W]	1xPhospho [S6(100)];1xTMT6plex [K9];1xTMT6plex [N-Term]	Q52LA3 1xPhospho [S53(100)]	Q52LA3 [48-56]	0.0298602	2.00491	0.0349102
Q15746	Myosin light chain kinase, smooth muscle	MYLK	[R].LLLASPPNER.[N]	1xDeamidated [N8];1xPhospho [S5(100)];1xTMT6plex [N-Term]	Q52LW3 1xPhospho [S1029(100)]	Q52LW3 [1025-1034]	-0.0371207	1.34008	0.0924798
Q15746	Myosin light chain kinase, smooth muscle	MYLK	[R].LLLASPPNERNGR.[N]	1xDeamidated [N11];1xPhospho [S5(100)];1xTMT6plex [N-Term]	Q52LW3 1xPhospho [S1029(100)]	Q52LW3 [1025-1037]	-0.0984491	1.34289	0.0924851
Q15746	Myosin light chain kinase, smooth muscle	MYLK	[R].SLDSESISPGDFHR.[K]	1xPhospho [S1(100)];1xTMT6plex [N-Term]	Q52LW3 1xPhospho [S552(100)]	Q52LW3 [552-565]	0.0142645	1.61848	0.0592218
Q15746	Myosin light chain kinase, smooth muscle	MYLK	[R].ATSFEESER.[K]	1xPhospho [S3(100)];1xTMT6plex [N-Term]	Q52LW3 1xPhospho [S949(100)]	Q52LW3 [947-955]	0.0212503	1.39686	0.0843109
Q15751	Probable E3 ubiquitin-protein ligase HERC1	HERC1	[R].LLLASPPNER.[N]	1xPhospho [S5(100)];1xTMT6plex [N-Term]	Q52LW3 1xPhospho [S1029(100)]	Q52LW3 [1025-1034]	-0.0525104	2.35861	0.0248744
Q15768	Ephrin-B3	EFNB3	[K].SFENVSVESVDSSSEK.[G]	1xPhospho [S1(100)];1xTMT6plex [K16];1xTMT6plex [N-Term]	Q52LW3 1xPhospho [S171(100)]	Q52LW3 [171-186]	-0.0950003	2.93047	0.0163351
Q15772	Striated muscle preferentially expressed protein kinase	SPEG	[R].AEEEHLSSSGGLAK.[N]	1xPhospho [S9(100)];1xTMT6plex [K14];1xTMT6plex [N-Term]	Q52LW3 1xPhospho [S357(100)]	Q52LW3 [349-362]	0.047259	1.33654	0.0932308
Q15772	Striated muscle preferentially expressed protein kinase	SPEG	[K].RFVSEGDGGR.[L]	1xPhospho [S4(100)];1xTMT6plex [N-Term]	Q53EL6 1xPhospho [S457(100)]	Q53EL6 [454-463]	-0.076029	1.72775	0.0495579
Q15772	Striated muscle preferentially expressed protein kinase	SPEG	[R].SGLTVPTSPK.[G]	1xPhospho [S8(99.7)];1xTMT6plex [K10];1xTMT6plex [N-Term]	Q53EL6 1xPhospho [S94(100)]	Q53EL6 [87-96]	-0.099837	1.33372	0.0935113
Q15772	Striated muscle preferentially expressed protein kinase	SPEG	[R].FVSEGDGGR.[L]	1xPhospho [S3(100)];1xTMT6plex [N-Term]	Q53EL6 1xPhospho [S457(100)]	Q53EL6 [455-463]	-0.0315126	2.28371	0.0269075
Q15773	Myeloid leukemia factor 2	MLF2	[R].LNSPPSSIYK.[S]	1xDeamidated [N2];1xPhospho [S3(100)];1xTMT6plex [K10];1xTMT6plex [N-Term]	Q53EP0 1xPhospho [S208(100)]	Q53EP0 [206-215]	-0.0472753	1.55483	0.0650361
Q15836	Vesicle-associated membrane protein 3	VAMP3	[R].LNSPPSSIYK.[S]	1xPhospho [S3(100)];1xTMT6plex [K10];1xTMT6plex [N-Term]	Q53EP0 1xPhospho [S208(100)]	Q53EP0 [206-215]	-0.0422431	2.00366	0.0348313
Q15853	Upstream stimulatory factor 2	USF2	[K].QFSPTMSPTLSSITQGVPLDTSK.[L]	1xPhospho [S3(98.8)];1xTMT6plex [K23];1xTMT6plex [N-Term]	Q53ET0 1xPhospho [S456(98.8)]	Q53ET0 [454-476]	-0.0354407	1.81189	0.0449002
Q15910-2	Isoform 2 of Histone-lysine N-methyltransferase EZH2	EZH2	[K].SPTAALNESLVECPK.[C]	1xCarbamidomethyl [C13];1xDeamidated [N7];1xPhospho [S1(99.2)];1xTMT6plex [K15];1xTMT6plex [N-Term]	Q53EZ4 1xPhospho [S428(99.2)]	Q53EZ4 [428-442]	-0.109717	2.35596	0.0250144
Q15911	Zinc finger homeobox protein 3	ZFHX3	[K].GATYTPQAPK.[K]	1xPhospho [T5(100)];1xTMT6plex [K10];1xTMT6plex [N-Term]	Q53GL0 1xPhospho [T254(100)]	Q53GL0 [250-259]	-0.0439351	2.39004	0.0242563
Q15942	Zyxin	ZYX	[R].EVDEDSEPER.[E]	1xPhospho [S6(100)];1xTMT6plex [N-Term]	Q53GS9 1xPhospho [S82(100)]	Q53GS9 [77-86]	-0.0510874	3.99028	0.00607143
Q15942	Zyxin	ZYX	[R].IYNISGNGSPLADSK.[E]	1xDeamidated [N7];1xPhospho [S9(100)];1xTMT6plex [K15];1xTMT6plex [N-Term]	Q53HL2 1xPhospho [S219(100)]	Q53HL2 [211-225]	-0.0486381	3.94127	0.00675
Q15942	Zyxin	ZYX	[R].DLVMGSSPQLK.[R]	1xOxidation [M4];1xPhospho [S7(100)];1xTMT6plex [K11];1xTMT6plex [N-Term]	Q53LP3 1xPhospho [S213(100)]	Q53LP3 [207-217]	-0.102493	1.85812	0.042538
Q15942	Zyxin	ZYX	[R].DLVMGSSPQLK.[R]	1xPhospho [S7(100)];1xTMT6plex [K11];1xTMT6plex [N-Term]	Q53LP3 1xPhospho [S213(100)]	Q53LP3 [207-217]	-0.0535986	2.31239	0.0265426
Q15942	Zyxin	ZYX	[R].SVCPGGSSPGSSSGGGR.[G]	1xCarbamidomethyl [C3];1xPhospho [S8(99.6)];1xTMT6plex [N-Term]	Q53LP3 1xPhospho [S226(99.6)]	Q53LP3 [219-235]	-0.0627221	1.63128	0.0581774
Q15942	Zyxin	ZYX	[K].LSPQDPSEDVSSVDPLK.[L]	1xPhospho [S2(100)];1xTMT6plex [K17];1xTMT6plex [N-Term]	Q53T59 1xPhospho [S249(100)]	Q53T59 [248-264]	-0.0578747	1.37264	0.0877257
Q16512-2	Isoform 2 of Serine/threonine-protein kinase N1	PKN1	[R].GSMPAYSGNNMDKSDSELNSEVAAR.[K]	1xPhospho [S14(100)];1xTMT6plex [K13];1xTMT6plex [N-Term]	Q53TN4 1xPhospho [S260(100)]	Q53TN4 [247-271]	-0.0556017	1.45045	0.0765885
Q16514	Transcription initiation factor TFIID subunit 12	TAF12	[K].SDSELNSEVAAR.[K]	1xPhospho [S1(100)];1xTMT6plex [N-Term]	Q53TN4 1xPhospho [S260(100)]	Q53TN4 [260-271]	-0.0264337	2.05918	0.0326075
Q16539	Mitogen-activated protein kinase 14	MAPK14	[R].CPEAIFQPSFLGIESSGIHETTFNSIMK.[C]	1xCarbamidomethyl [C1];1xPhospho [S9(99.2)];1xTMT6plex [K28];1xTMT6plex [N-Term];2xDeamidated [Q7;N24]	Q562R1 1xPhospho [S266(99.2)]	Q562R1 [258-285]	-0.0360307	1.82293	0.0442033
Q16555	Dihydropyrimidinase-related protein 2	DPYSL2	[R].CPEAIFQPSFLGIESSGIHETTFNSIMK.[C]	1xCarbamidomethyl [C1];1xOxidation [M27];1xPhospho [T/S];1xTMT6plex [K28];1xTMT6plex [N-Term];2xDeamidated [Q7;N24]	NA	Q562R1 [258-285]	-0.033933	1.57623	0.0636253
Q16555	Dihydropyrimidinase-related protein 2	DPYSL2	[K].ITPHTSPAPR.[R]	1xPhospho [S6(99.7)];1xTMT6plex [N-Term]	Q58A45 1xPhospho [S354(99.7)]	Q58A45 [349-358]	-0.0439344	1.9599	0.0368269
Q16625	Occludin	OCLN	[K].LLSGSESSSK.[K]	1xPhospho [S3(100)];1xTMT6plex [K10];1xTMT6plex [N-Term]	Q5BKY9 1xPhospho [S82(100)]	Q5BKY9 [80-89]	-0.0365696	2.3364	0.0251256
Q16666	Gamma-interferon-inducible protein 16	IFI16	[K].ISLSKSPTK.[T]	1xPhospho [S6(100)];1xTMT6plex [N-Term];2xTMT6plex [K5;K9]	Q5BKZ1 1xPhospho [S270(99.8)]	Q5BKZ1 [265-273]	-0.0328692	1.64557	0.0571611
Q16666	Gamma-interferon-inducible protein 16	IFI16	[R].IQQFDDGGSDEEDIWEEK.[H]	1xPhospho [S9(100)];1xTMT6plex [K18];1xTMT6plex [N-Term]	Q5H9R7-5 1xPhospho [S617(100)]	Q5H9R7-5 [609-626]	-0.0156425	2.86971	0.0168
Q16790	Carbonic anhydrase 9	CA9	[K].SGSILTSP.[-]	1xPhospho [S7(100)];1xTMT6plex [N-Term]	Q5HYJ3 1xPhospho [S338(100)]	Q5HYJ3 [332-339]	-0.0251177	1.73323	0.0494397
Q16799	Reticulon-1	RTN1	[K].SSATIQNETPK.[K]	1xPhospho [T9(100)];1xTMT6plex [K11];1xTMT6plex [N-Term]	Q5HYJ3 1xPhospho [T215(100)]	Q5HYJ3 [207-217]	-0.0681681	1.35153	0.0907689
Q16799	Reticulon-1	RTN1	[K].YNTEGRVSPSPSQESLSSSK.[S]	1xPhospho [S8(100)];1xTMT6plex [K20];1xTMT6plex [N-Term]	Q5JSH3 1xPhospho [S561(100)]	Q5JSH3 [554-573]	-0.057962	1.77903	0.0465126
Q16825	Tyrosine-protein phosphatase non-receptor type 21	PTPN21	[K].EYVSNDAAQSDDEEK.[L]	1xPhospho [S10(100)];1xTMT6plex [K15];1xTMT6plex [N-Term]	Q5JSH3 1xPhospho [S403(100)]	Q5JSH3 [394-408]	-0.0712489	1.45592	0.0760717
Q16831	Uridine phosphorylase 1	UPP1	[K].VGNESPVQELK.[Q]	1xDeamidated [N/Q];1xPhospho [S5(100)];1xTMT6plex [K11];1xTMT6plex [N-Term]	Q5JSH3 1xPhospho [S50(100)]	Q5JSH3 [46-56]	-0.00993753	2.12814	0.0301493
Q16891-2	Isoform 2 of MICOS complex subunit MIC60	IMMT	[K].EVPWSPSAEK.[A]	1xPhospho [S];1xTMT6plex [K10];1xTMT6plex [N-Term]	NA	Q5JSZ5 [552-561]	0.100619	2.24105	0.0277205
Q17RY0	Cytoplasmic polyadenylation element-binding protein 4	CPEB4	[R].EAGSPAQEFK.[Y]	1xDeamidated [Q7];1xPhospho [S4(100)];1xTMT6plex [K10];1xTMT6plex [N-Term]	Q5JSZ5 1xPhospho [S613(100)]	Q5JSZ5 [610-619]	-0.0199792	2.71692	0.018
Q1KMD3	Heterogeneous nuclear ribonucleoprotein U-like protein 2	HNRNPUL2	[R].QLSMSSADSADAK.[R]	1xTMT6plex [K13];1xTMT6plex [N-Term];2xPhospho [S3(100);S]	Q5JSZ5 2xPhospho [S416(100);S]	Q5JSZ5 [414-426]	-0.0168715	1.36649	0.0882633
Q1KMD3	Heterogeneous nuclear ribonucleoprotein U-like protein 2	HNRNPUL2	[K].SELGNQSPSTSSR.[Q-]	1xPhospho [S7(100)];1xTMT6plex [N-Term]	Q5JTV8 1xPhospho [S315(100)]	Q5JTV8 [309-321]	0.0399267	1.74671	0.0486799
Q1W6H9	Protein FAM110C	FAM110C	[R].DSHSSEEDEASSQTDLSQTISK.[K]	1xTMT6plex [K22];1xTMT6plex [N-Term];2xPhospho [S4(100);S5(100)]	Q5JTV8 2xPhospho [S156(100);S157(100)]	Q5JTV8 [153-174]	-0.0196974	1.53755	0.0671008
Q24JP5-2	Isoform 2 of Transmembrane protein 132A	TMEM132A	[R].DSHSSEEDEASSQTDLSQTISK.[K]	1xDeamidated [Q];1xTMT6plex [K22];1xTMT6plex [N-Term];2xPhospho [S4(100);S5(100)]	Q5JTV8 2xPhospho [S156(100);S157(100)]	Q5JTV8 [153-174]	-0.0329879	1.44961	0.0766355
Q29RF7	Sister chromatid cohesion protein PDS5 homolog A	PDS5A	[K].SLPAPVAQRPDSPGGGLQAPGQK.[R]	1xPhospho [S12(100)];1xTMT6plex [K23];1xTMT6plex [N-Term];2xDeamidated [Q18;Q]	Q5JVS0 1xPhospho [S108(100)]	Q5JVS0 [97-119]	-0.0308606	2.71794	0.0181385
Q29RF7	Sister chromatid cohesion protein PDS5 homolog A	PDS5A	[R].TSGSSSSDVTK.[A]	1xTMT6plex [K11];1xTMT6plex [N-Term];2xPhospho [S4(99.1);S7(99.6)]	Q5M775 2xPhospho [S314(99.1);S317(99.6)]	Q5M775 [311-321]	-0.0463051	2.76213	0.0174614
Q29RF7	Sister chromatid cohesion protein PDS5 homolog A	PDS5A	[R].TSGSSSSDVTK.[A]	1xPhospho [S2(100)];1xTMT6plex [K11];1xTMT6plex [N-Term]	Q5M775 1xPhospho [S312(100)]	Q5M775 [311-321]	-0.0845838	1.72867	0.0495716
Q2KHR2	DNA-binding protein RFX7	RFX7	[K].SVSSPTSSNTPTPTK.[H]	1xPhospho [S/T];1xTMT6plex [K15];1xTMT6plex [N-Term]	NA	Q5M775 [131-145]	-0.0641423	3.92787	0.00644776
Q2KHR2	DNA-binding protein RFX7	RFX7	[K].CSTAGSSPNSVSELSLASLTEK.[I]	1xCarbamidomethyl [C1];1xPhospho [S7(99.5)];1xTMT6plex [K22];1xTMT6plex [N-Term]	Q5M775 1xPhospho [S361(99.5)]	Q5M775 [355-376]	-0.0632511	1.42295	0.0799935
Q2KHT3	Protein CLEC16A	CLEC16A	[R].SPLSGIPVR.[T]	1xPhospho [S1(100)];1xTMT6plex [N-Term]	Q5M775 1xPhospho [S847(100)]	Q5M775 [847-855]	-0.112729	1.48671	0.0730125
Q2LD37	Uncharacterized protein KIAA1109	KIAA1109	[R].MGLLSPSGIGGVSPR.[H]	1xPhospho [S5(100)];1xTMT6plex [N-Term]	Q5PRF9 1xPhospho [S592(100)]	Q5PRF9 [588-602]	-0.0354783	1.85029	0.0428633
Q2LD37	Uncharacterized protein KIAA1109	KIAA1109	[K].QEESESPVERPLK.[E]	1xDeamidated [Q1];1xPhospho [S6(100)];1xTMT6plex [K13];1xTMT6plex [N-Term]	Q5R363 1xPhospho [S482(100)]	Q5R363 [477-489]	-0.0333144	2.03011	0.034114
Q2LD37	Uncharacterized protein KIAA1109	KIAA1109	[K].QEESESPVERPLK.[E]	1xPhospho [S6(100)];1xTMT6plex [K13];1xTMT6plex [N-Term]	Q5R363 1xPhospho [S482(100)]	Q5R363 [477-489]	-0.0355972	2.59222	0.0204641
Q2LD37	Uncharacterized protein KIAA1109	KIAA1109	[R].VQRPPSAASAAPSSSK.[Q]	1xPhospho [S6(99.7)];1xTMT6plex [K16];1xTMT6plex [N-Term]	Q5SRE5 1xPhospho [S1523(99.7)]	Q5SRE5 [1518-1533]	-0.0492239	2.03558	0.0333688
Q2M1P5	Kinesin-like protein KIF7	KIF7	[R].GAPSSPATGVLPSPQGK.[S]	1xPhospho [S/T];1xTMT6plex [K17];1xTMT6plex [N-Term]	NA	Q5SRE5 [1705-1721]	-0.0577805	2.48009	0.0228411
[truncated: 1,414 more rows]

## Sheet: phospho_conVS45m
Supplementary Table S6. List of differentially phosphorylated proteins (DPPs) (p value < 0.05)
[truncated: 619 more rows]

## Sheet: phospho_45mVS24h
Supplementary Table S6. List of differentially phosphorylated proteins (DPPs) (p value < 0.05)
[truncated: 1,803 more rows]
