# Supplementary material for: A Comprehensive Proteomic and Phosphoproteomic Analysis of Retinal Pigment Epithelium Reveals Multiple Pathway Alterations in Response to the Inflammatory Stimuli
Source: Int J Mol Sci. 2020 Apr 25;21(9):3037. doi: 10.3390/ijms21093037 (PMC7246457; doi:10.3390/ijms21093037)
Supplement: Supplementary file 1 [file ijms-21-03037-s001.zip › Supplementary Table 7.xlsx]

## Sheet: ClueGo_24h down
Supplementary Table S7. Enriched GO Biological Process Pathways in protein abundances of LPS-treated ARPE-19 cells compared to untreated controls (FDR < 0.05)
GOID	GOTerm	Ontology Source	Term PValue	Term PValue Corrected with Bonferroni step down	% Associated Genes	Nr. Genes	Associated Genes Found	fdr
GO:0070126	mitochondrial translational termination	GO_BiologicalProcess-EBI-UniProt-GOA_27.02.2019_00h00	3.14826e-64	8.49087e-61	81.4433	79	[AURKAIP1, CHCHD1, DAP3, GADD45GIP1, GFM2, GPR137, MRPL1, MRPL10, MRPL11, MRPL12, MRPL13, MRPL14, MRPL15, MRPL16, MRPL17, MRPL18, MRPL19, MRPL2, MRPL20, MRPL21, MRPL24, MRPL27, MRPL28, MRPL30, MRPL32, MRPL33, MRPL35, MRPL37, MRPL38, MRPL39, MRPL4, MRPL40, MRPL41, MRPL43, MRPL44, MRPL45, MRPL46, MRPL47, MRPL48, MRPL49, MRPL50, MRPL51, MRPL52, MRPL53, MRPL54, MRPL55, MRPL57, MRPL58, MRPL9, MRPS10, …	1.2656e-61
GO:0070125	mitochondrial translational elongation	GO_BiologicalProcess-EBI-UniProt-GOA_27.02.2019_00h00	2.85767e-63	7.70428e-60	81.25	78	[AURKAIP1, CHCHD1, DAP3, GADD45GIP1, GPR137, MRPL1, MRPL10, MRPL11, MRPL12, MRPL13, MRPL14, MRPL15, MRPL16, MRPL17, MRPL18, MRPL19, MRPL2, MRPL20, MRPL21, MRPL24, MRPL27, MRPL28, MRPL30, MRPL32, MRPL33, MRPL35, MRPL37, MRPL38, MRPL39, MRPL4, MRPL40, MRPL41, MRPL43, MRPL44, MRPL45, MRPL46, MRPL47, MRPL48, MRPL49, MRPL50, MRPL51, MRPL52, MRPL53, MRPL54, MRPL55, MRPL57, MRPL58, MRPL9, MRPS10, MRPS11…	5.74392e-61
GO:0032543	mitochondrial translation	GO_BiologicalProcess-EBI-UniProt-GOA_27.02.2019_00h00	3.80323e-62	1.02497e-58	64.8649	96	[ALKBH1, AURKAIP1, CHCHD1, COA3, DAP3, DARS2, GADD45GIP1, GFM2, GPR137, IARS2, LRPPRC, MALSU1, MRPL1, MRPL10, MRPL11, MRPL12, MRPL13, MRPL14, MRPL15, MRPL16, MRPL17, MRPL18, MRPL19, MRPL2, MRPL20, MRPL21, MRPL24, MRPL27, MRPL28, MRPL30, MRPL32, MRPL33, MRPL35, MRPL37, MRPL38, MRPL39, MRPL4, MRPL40, MRPL41, MRPL43, MRPL44, MRPL45, MRPL46, MRPL47, MRPL48, MRPL49, MRPL50, MRPL51, MRPL52, MRPL53, MRP…	5.09633e-60
GO:0140053	mitochondrial gene expression	GO_BiologicalProcess-EBI-UniProt-GOA_27.02.2019_00h00	1.0363e-58	2.79179e-55	57.6271	102	[ALKBH1, AURKAIP1, CHCHD1, COA3, DAP3, DARS2, FOXO3, GADD45GIP1, GFM2, GPR137, HADH, IARS2, KIAA0391, LRPPRC, MALSU1, MRPL1, MRPL10, MRPL11, MRPL12, MRPL13, MRPL14, MRPL15, MRPL16, MRPL17, MRPL18, MRPL19, MRPL2, MRPL20, MRPL21, MRPL24, MRPL27, MRPL28, MRPL30, MRPL32, MRPL33, MRPL35, MRPL37, MRPL38, MRPL39, MRPL4, MRPL40, MRPL41, MRPL43, MRPL44, MRPL45, MRPL46, MRPL47, MRPL48, MRPL49, MRPL50, MRPL…	1.04148e-56
GO:0006415	translational termination	GO_BiologicalProcess-EBI-UniProt-GOA_27.02.2019_00h00	3.10298e-54	8.35631e-51	68.6957	79	[AURKAIP1, CHCHD1, DAP3, GADD45GIP1, GFM2, GPR137, MRPL1, MRPL10, MRPL11, MRPL12, MRPL13, MRPL14, MRPL15, MRPL16, MRPL17, MRPL18, MRPL19, MRPL2, MRPL20, MRPL21, MRPL24, MRPL27, MRPL28, MRPL30, MRPL32, MRPL33, MRPL35, MRPL37, MRPL38, MRPL39, MRPL4, MRPL40, MRPL41, MRPL43, MRPL44, MRPL45, MRPL46, MRPL47, MRPL48, MRPL49, MRPL50, MRPL51, MRPL52, MRPL53, MRPL54, MRPL55, MRPL57, MRPL58, MRPL9, MRPS10, …	2.49479e-52
GO:0006119	oxidative phosphorylation	GO_BiologicalProcess-EBI-UniProt-GOA_27.02.2019_00h00	1.94036e-48	5.22344e-45	55	88	[ATP5F1A, ATP5F1B, ATP5F1C, ATP5F1E, ATP5MC2, ATP5ME, ATP5MG, ATP5PB, ATP5PD, ATP5PF, ATP5PO, ATP6, ATP8, CDKN1A, COA6, COQ9, COX1, COX2, COX3, COX4I1, COX5A, COX5B, COX6A1, COX6B1, COX6C, COX7A2, COX7A2L, COX7B, COX7C, CYCS, DLD, DMAC2L, FAM3A, IVNS1ABP, MSH2, ND1, ND2, ND3, ND4, ND5, NDUFA11, NDUFA12, NDUFA13, NDUFA2, NDUFA3, NDUFA4, NDUFA5, NDUFA6, NDUFA7, NDUFA8, NDUFA9, NDUFAB1, NDUFAF1, NDU…	8.66693e-47
GO:0045333	cellular respiration	GO_BiologicalProcess-EBI-UniProt-GOA_27.02.2019_00h00	6.68587e-48	1.79917e-44	46.0526	105	[ACO1, ACO2, BNIP3, CDKN1A, COA6, COQ9, COX1, COX2, COX20, COX3, COX4I1, COX5A, COX5B, COX6A1, COX6B1, COX6C, COX7A2L, COX7B, COX7C, CRAT, CS, CYCS, D2HGDH, DHTKD1, DLD, DLST, ETFA, ETFB, ETFDH, FAHD1, FAM3A, FH, FLCN, GPD2, IDH2, IDH3G, IVNS1ABP, LYRM7, ME2, ME3, ND1, ND2, ND3, ND4, ND5, NDUFA11, NDUFA12, NDUFA13, NDUFA2, NDUFA3, NDUFA4, NDUFA5, NDUFA6, NDUFA7, NDUFA8, NDUFA9, NDUFAB1, NDUFAF1, …	2.23977e-46
GO:0006414	translational elongation	GO_BiologicalProcess-EBI-UniProt-GOA_27.02.2019_00h00	4.72602e-47	1.2713e-43	54.0373	87	[ABTB1, ALKBH1, AURKAIP1, CHCHD1, DAP3, EEF2K, ELOA, GADD45GIP1, GFM2, GPR137, MRPL1, MRPL10, MRPL11, MRPL12, MRPL13, MRPL14, MRPL15, MRPL16, MRPL17, MRPL18, MRPL19, MRPL2, MRPL20, MRPL21, MRPL24, MRPL27, MRPL28, MRPL30, MRPL32, MRPL33, MRPL35, MRPL37, MRPL38, MRPL39, MRPL4, MRPL40, MRPL41, MRPL43, MRPL44, MRPL45, MRPL46, MRPL47, MRPL48, MRPL49, MRPL50, MRPL51, MRPL52, MRPL53, MRPL54, MRPL55, MRP…	1.46143e-45
GO:0022904	respiratory electron transport chain	GO_BiologicalProcess-EBI-UniProt-GOA_27.02.2019_00h00	2.07816e-45	5.58818e-42	58.7786	77	[CDKN1A, COA6, COQ9, COX1, COX2, COX3, COX4I1, COX5A, COX5B, COX6A1, COX6B1, COX6C, COX7A2L, COX7B, COX7C, CYCS, D2HGDH, DLD, ETFA, ETFB, ETFDH, FAM3A, GPD2, IVNS1ABP, ND1, ND2, ND3, ND4, ND5, NDUFA11, NDUFA12, NDUFA13, NDUFA2, NDUFA3, NDUFA4, NDUFA5, NDUFA6, NDUFA7, NDUFA8, NDUFA9, NDUFAB1, NDUFAF1, NDUFAF2, NDUFB1, NDUFB10, NDUFB3, NDUFB4, NDUFB6, NDUFB7, NDUFB8, NDUFB9, NDUFC1, NDUFC2, NDUFS1,…	5.22139e-44
GO:0042773	ATP synthesis coupled electron transport	GO_BiologicalProcess-EBI-UniProt-GOA_27.02.2019_00h00	5.05364e-43	1.35842e-39	62.963	68	[CDKN1A, COA6, COQ9, COX1, COX2, COX3, COX4I1, COX5A, COX5B, COX6A1, COX6B1, COX6C, COX7A2L, COX7B, COX7C, CYCS, DLD, FAM3A, IVNS1ABP, ND1, ND2, ND3, ND4, ND5, NDUFA11, NDUFA12, NDUFA13, NDUFA2, NDUFA3, NDUFA4, NDUFA5, NDUFA6, NDUFA7, NDUFA8, NDUFA9, NDUFAB1, NDUFAF1, NDUFB1, NDUFB10, NDUFB3, NDUFB4, NDUFB6, NDUFB7, NDUFB8, NDUFB9, NDUFC1, NDUFC2, NDUFS1, NDUFS2, NDUFS3, NDUFS4, NDUFS5, NDUFS6, N…	1.06924e-41
GO:0042775	mitochondrial ATP synthesis coupled electron transport	GO_BiologicalProcess-EBI-UniProt-GOA_27.02.2019_00h00	3.52237e-42	9.46462e-39	62.6168	67	[CDKN1A, COQ9, COX1, COX2, COX3, COX4I1, COX5A, COX5B, COX6A1, COX6B1, COX6C, COX7A2L, COX7B, COX7C, CYCS, DLD, FAM3A, IVNS1ABP, ND1, ND2, ND3, ND4, ND5, NDUFA11, NDUFA12, NDUFA13, NDUFA2, NDUFA3, NDUFA4, NDUFA5, NDUFA6, NDUFA7, NDUFA8, NDUFA9, NDUFAB1, NDUFAF1, NDUFB1, NDUFB10, NDUFB3, NDUFB4, NDUFB6, NDUFB7, NDUFB8, NDUFB9, NDUFC1, NDUFC2, NDUFS1, NDUFS2, NDUFS3, NDUFS4, NDUFS5, NDUFS6, NDUFS8,…	6.43634e-41
GO:0033108	mitochondrial respiratory chain complex assembly	GO_BiologicalProcess-EBI-UniProt-GOA_27.02.2019_00h00	3.31851e-41	8.91353e-38	64	64	[ACAD9, COA3, COA4, COA5, COX19, COX20, DMAC1, DMAC2, FOXRED1, IVNS1ABP, LYRM7, ND1, ND2, ND3, ND4, ND5, NDUFA11, NDUFA12, NDUFA13, NDUFA2, NDUFA3, NDUFA5, NDUFA6, NDUFA7, NDUFA8, NDUFA9, NDUFAB1, NDUFAF1, NDUFAF2, NDUFAF4, NDUFAF5, NDUFAF7, NDUFB1, NDUFB10, NDUFB3, NDUFB4, NDUFB6, NDUFB7, NDUFB8, NDUFB9, NDUFC1, NDUFC2, NDUFS1, NDUFS2, NDUFS3, NDUFS4, NDUFS5, NDUFS6, NDUFS8, NDUFV1, NDUFV3, OXA1…	5.33617e-40
GO:0043933	protein-containing complex subunit organization	GO_BiologicalProcess-EBI-UniProt-GOA_27.02.2019_00h00	5.04965e-41	1.35583e-37	16.8589	453	[AASS, ABCA1, ABCB6, ABI2, ACACA, ACAD9, ACAT1, ACOT13, ADD1, ADD3, AHNAK, AKAP9, ALDH1A3, ALDOA, ANGPTL2, ANLN, ANTXR1, APPL2, ARHGAP18, ARID2, ARL2, ASAP1, ASF1B, ASIC1, ATF7IP, ATP5IF1, ATRX, ATXN10, AURKAIP1, BAG4, BAIAP2, BAZ2A, BCL9L, BLM, BNIP3, BRK1, CAB39, CAMK2D, CAPZA1, CAPZB, CARMIL1, CAV1, CBR4, CCSAP, CDKN1A, CDKN1B, CELF2, CENPE, CENPF, CENPH, CENPI, CENPN, CENPQ, CENPT, CENPU, CEP…	7.80754e-40
GO:0046034	ATP metabolic process	GO_BiologicalProcess-EBI-UniProt-GOA_27.02.2019_00h00	4.00603e-39	1.07522e-35	33.9779	123	[AK2, AK3, AK4, AK5, ALDOA, ALDOC, ATP1B1, ATP5F1A, ATP5F1B, ATP5F1C, ATP5F1E, ATP5IF1, ATP5MC2, ATP5ME, ATP5MG, ATP5PB, ATP5PD, ATP5PF, ATP5PO, ATP6, ATP6V1A, ATP6V1B2, ATP8, CDKN1A, COA6, COQ9, COX1, COX2, COX3, COX4I1, COX5A, COX5B, COX6A1, COX6B1, COX6C, COX7A2, COX7A2L, COX7B, COX7C, CYCS, DHTKD1, DLD, DMAC2L, DNM1L, FAM3A, FLCN, HK1, HK2, INSR, IVNS1ABP, LDHA, MAP4K5, MSH2, MYH6, NCOR1, ND1…	5.55318e-38
GO:0034641	cellular nitrogen compound metabolic process	GO_BiologicalProcess-EBI-UniProt-GOA_27.02.2019_00h00	1.46864e-38	3.94035e-35	12.721	957	[AASS, ABCB6, ABI2, ABTB1, ACACA, ACAT1, ACO1, ACOT13, ACOT7, ACOT9, ACSF2, ACSF3, ACSL4, ACTR1A, ACTR1B, ADNP, AGK, AGPAT5, AGRN, AHCY, AHNAK, AHNAK2, AIFM1, AK2, AK3, AK4, AK5, ALDH6A1, ALDH7A1, ALDH9A1, ALDOA, ALDOC, ALKBH1, ALKBH5, ANGPTL2, ANTXR1, APP, ARFGEF3, ARHGAP35, ARHGEF11, ARID2, ARID4B, ARID5B, ARL6IP4, ASAP1, ATAD2, ATF7, ATF7IP, ATP1B1, ATP5F1A, ATP5F1B, ATP5F1C, ATP5F1E, ATP5IF1,…	1.96797e-37
GO:0009205	purine ribonucleoside triphosphate metabolic process	GO_BiologicalProcess-EBI-UniProt-GOA_27.02.2019_00h00	5.06798e-37	1.35923e-33	31.8296	127	[AK2, AK3, AK4, AK5, ALDOA, ALDOC, ATP1B1, ATP5F1A, ATP5F1B, ATP5F1C, ATP5F1E, ATP5IF1, ATP5MC2, ATP5ME, ATP5MG, ATP5PB, ATP5PD, ATP5PF, ATP5PO, ATP6, ATP6V1A, ATP6V1B2, ATP8, CDKN1A, COA6, COQ9, COX1, COX2, COX3, COX4I1, COX5A, COX5B, COX6A1, COX6B1, COX6C, COX7A2, COX7A2L, COX7B, COX7C, CYCS, DHTKD1, DLD, DMAC2L, DNM1L, FAM3A, FLCN, HK1, HK2, INSR, IVNS1ABP, LDHA, MAP4K5, MED12, MSH2, MYH6, NCO…	6.21237e-36
GO:0009144	purine nucleoside triphosphate metabolic process	GO_BiologicalProcess-EBI-UniProt-GOA_27.02.2019_00h00	5.25424e-37	1.40866e-33	31.4634	129	[AK2, AK3, AK4, AK5, ALDOA, ALDOC, ATP1B1, ATP5F1A, ATP5F1B, ATP5F1C, ATP5F1E, ATP5IF1, ATP5MC2, ATP5ME, ATP5MG, ATP5PB, ATP5PD, ATP5PF, ATP5PO, ATP6, ATP6V1A, ATP6V1B2, ATP8, CDKN1A, COA6, COQ9, COX1, COX2, COX3, COX4I1, COX5A, COX5B, COX6A1, COX6B1, COX6C, COX7A2, COX7A2L, COX7B, COX7C, CYCS, DHTKD1, DLD, DMAC2L, DNM1L, FAM3A, FLCN, HK1, HK2, INSR, IVNS1ABP, LDHA, MAP4K5, MED12, MSH2, MYH6, NCO…	6.21237e-36
GO:0009141	nucleoside triphosphate metabolic process	GO_BiologicalProcess-EBI-UniProt-GOA_27.02.2019_00h00	7.79922e-37	2.09019e-33	30.5239	134	[AK2, AK3, AK4, AK5, ALDOA, ALDOC, ATP1B1, ATP5F1A, ATP5F1B, ATP5F1C, ATP5F1E, ATP5IF1, ATP5MC2, ATP5ME, ATP5MG, ATP5PB, ATP5PD, ATP5PF, ATP5PO, ATP6, ATP6V1A, ATP6V1B2, ATP8, CDKN1A, COA6, COQ9, COX1, COX2, COX3, COX4I1, COX5A, COX5B, COX6A1, COX6B1, COX6C, COX7A2, COX7A2L, COX7B, COX7C, CYCS, DCTPP1, DHTKD1, DLD, DMAC2L, DNM1L, DTYMK, DUT, FAM3A, FLCN, HK1, HK2, INSR, IVNS1ABP, LDHA, MAP4K5, ME…	8.70912e-36
GO:0022900	electron transport chain	GO_BiologicalProcess-EBI-UniProt-GOA_27.02.2019_00h00	8.97668e-37	2.40485e-33	41.1765	91	[ALDH2, ALDH9A1, ATP5F1A, ATP5MC2, ATP5PF, CDKN1A, COA6, COQ9, COX1, COX11, COX2, COX3, COX4I1, COX5A, COX5B, COX6A1, COX6B1, COX6C, COX7A2, COX7A2L, COX7B, COX7C, CYBA, CYCS, D2HGDH, DLD, ETFA, ETFB, ETFDH, FAM3A, GPD2, IVNS1ABP, ME2, ND1, ND2, ND3, ND4, ND5, NDUFA11, NDUFA12, NDUFA13, NDUFA2, NDUFA3, NDUFA4, NDUFA5, NDUFA6, NDUFA7, NDUFA8, NDUFA9, NDUFAB1, NDUFAF1, NDUFAF2, NDUFB1, NDUFB10, NDU…	9.25289e-36
GO:0009150	purine ribonucleotide metabolic process	GO_BiologicalProcess-EBI-UniProt-GOA_27.02.2019_00h00	4.5235e-36	1.21139e-32	25.6757	171	[AASS, ACACA, ACAT1, ACOT13, ACOT7, ACOT9, ACSF2, ACSF3, ACSL4, AK2, AK3, AK4, AK5, ALDOA, ALDOC, ATP1B1, ATP5F1A, ATP5F1B, ATP5F1C, ATP5F1E, ATP5IF1, ATP5MC2, ATP5ME, ATP5MG, ATP5PB, ATP5PD, ATP5PF, ATP5PO, ATP6, ATP6V1A, ATP6V1B2, ATP8, CBR4, CDKN1A, COA6, COQ9, COX1, COX2, COX3, COX4I1, COX5A, COX5B, COX6A1, COX6B1, COX6C, COX7A2, COX7A2L, COX7B, COX7C, CRAT, CYCS, DHTKD1, DLD, DLST, DMAC2L, D…	4.43524e-35
GO:0009199	ribonucleoside triphosphate metabolic process	GO_BiologicalProcess-EBI-UniProt-GOA_27.02.2019_00h00	6.62935e-36	1.77468e-32	31.1275	127	[AK2, AK3, AK4, AK5, ALDOA, ALDOC, ATP1B1, ATP5F1A, ATP5F1B, ATP5F1C, ATP5F1E, ATP5IF1, ATP5MC2, ATP5ME, ATP5MG, ATP5PB, ATP5PD, ATP5PF, ATP5PO, ATP6, ATP6V1A, ATP6V1B2, ATP8, CDKN1A, COA6, COQ9, COX1, COX2, COX3, COX4I1, COX5A, COX5B, COX6A1, COX6B1, COX6C, COX7A2, COX7A2L, COX7B, COX7C, CYCS, DHTKD1, DLD, DMAC2L, DNM1L, FAM3A, FLCN, HK1, HK2, INSR, IVNS1ABP, LDHA, MAP4K5, MED12, MSH2, MYH6, NCO…	6.19767e-35
GO:0006091	generation of precursor metabolites and energy	GO_BiologicalProcess-EBI-UniProt-GOA_27.02.2019_00h00	7.96319e-36	2.13095e-32	25.8462	168	[AACS, ACADVL, ACAT1, ACO1, ACO2, ALDH2, ALDH9A1, ALDOA, ALDOC, ATP5F1A, ATP5F1B, ATP5F1C, ATP5F1E, ATP5IF1, ATP5MC2, ATP5ME, ATP5MG, ATP5PB, ATP5PD, ATP5PF, ATP5PO, ATP6, ATP8, BDH1, BNIP3, CDH11, CDKN1A, COA6, COQ9, COX1, COX11, COX2, COX20, COX3, COX4I1, COX5A, COX5B, COX6A1, COX6B1, COX6C, COX7A2, COX7A2L, COX7B, COX7C, CRAT, CS, CYB5R4, CYBA, CYCS, D2HGDH, DHTKD1, DLD, DLST, DMAC2L, ETFA, ET…	7.11378e-35
GO:0007005	mitochondrion organization	GO_BiologicalProcess-EBI-UniProt-GOA_27.02.2019_00h00	1.14565e-35	3.06462e-32	25.6839	169	[ACAD9, AFG3L2, AGK, APOO, ATAD3A, ATP5F1A, ATP5F1B, ATP5F1C, ATP5F1E, ATP5IF1, ATP5MC2, ATP5ME, ATP5MG, ATP5PB, ATP5PD, ATP5PF, ATP5PO, ATP6, ATP8, AURKAIP1, BAG4, BNIP3, BRINP1, CCAR2, CDK2, CHCHD3, COA3, COA4, COA5, COX19, COX20, COX7A2, COX7A2L, CTTN, CXADR, CYCS, DMAC1, DMAC2, DMAC2L, DNAJC11, DNAJC19, DNM1L, EIF4A2, EIF4G1, FAM162A, FIS1, FLCN, FOXRED1, FUNDC2, GABARAP, GABARAPL2, GBA, HADH…	9.79897e-35
GO:0009259	ribonucleotide metabolic process	GO_BiologicalProcess-EBI-UniProt-GOA_27.02.2019_00h00	1.36204e-35	3.64209e-32	25.2924	173	[AASS, ACACA, ACAT1, ACOT13, ACOT7, ACOT9, ACSF2, ACSF3, ACSL4, AK2, AK3, AK4, AK5, ALDOA, ALDOC, ATP1B1, ATP5F1A, ATP5F1B, ATP5F1C, ATP5F1E, ATP5IF1, ATP5MC2, ATP5ME, ATP5MG, ATP5PB, ATP5PD, ATP5PF, ATP5PO, ATP6, ATP6V1A, ATP6V1B2, ATP8, CBR4, CDKN1A, COA6, COQ9, COX1, COX2, COX3, COX4I1, COX5A, COX5B, COX6A1, COX6B1, COX6C, COX7A2, COX7A2L, COX7B, COX7C, CRAT, CYCS, DHTKD1, DLD, DLST, DMAC2L, D…	1.11743e-34
GO:0006996	organelle organization	GO_BiologicalProcess-EBI-UniProt-GOA_27.02.2019_00h00	3.21177e-35	8.58507e-32	14.1913	644	[ABCA1, ABCC4, ABI1, ABI2, ABR, ACACA, ACAD9, ACTR1A, ACTR1B, ADD1, ADD3, AFG3L2, AGK, AGRN, AIFM1, AKAP9, ALDOA, AMOT, ANGPTL2, ANLN, ANTXR1, AP1G1, AP1M1, AP3B1, AP3D1, APOO, ARAP1, ARFGEF3, ARHGAP12, ARHGAP18, ARHGAP35, ARHGEF11, ARID2, ARID4B, ARL2, ARL3, ASAP1, ASF1B, ATAD2, ATAD3A, ATF7IP, ATP2C1, ATP5F1A, ATP5F1B, ATP5F1C, ATP5F1E, ATP5IF1, ATP5MC2, ATP5ME, ATP5MG, ATP5PB, ATP5PD, ATP5PF, …	2.58227e-34
GO:0010257	NADH dehydrogenase complex assembly	GO_BiologicalProcess-EBI-UniProt-GOA_27.02.2019_00h00	9.2115e-35	2.46131e-31	71.6418	48	[ACAD9, DMAC1, DMAC2, FOXRED1, IVNS1ABP, ND1, ND2, ND3, ND4, ND5, NDUFA11, NDUFA12, NDUFA13, NDUFA2, NDUFA3, NDUFA5, NDUFA6, NDUFA7, NDUFA8, NDUFA9, NDUFAB1, NDUFAF1, NDUFAF2, NDUFAF4, NDUFAF5, NDUFAF7, NDUFB1, NDUFB10, NDUFB3, NDUFB4, NDUFB6, NDUFB7, NDUFB8, NDUFB9, NDUFC1, NDUFC2, NDUFS1, NDUFS2, NDUFS3, NDUFS4, NDUFS5, NDUFS6, NDUFS8, NDUFV1, NDUFV3, OXA1L, TIMM21, TMEM126B]	6.85745e-34
GO:0032981	mitochondrial respiratory chain complex I assembly	GO_BiologicalProcess-EBI-UniProt-GOA_27.02.2019_00h00	9.2115e-35	2.46131e-31	71.6418	48	[ACAD9, DMAC1, DMAC2, FOXRED1, IVNS1ABP, ND1, ND2, ND3, ND4, ND5, NDUFA11, NDUFA12, NDUFA13, NDUFA2, NDUFA3, NDUFA5, NDUFA6, NDUFA7, NDUFA8, NDUFA9, NDUFAB1, NDUFAF1, NDUFAF2, NDUFAF4, NDUFAF5, NDUFAF7, NDUFB1, NDUFB10, NDUFB3, NDUFB4, NDUFB6, NDUFB7, NDUFB8, NDUFB9, NDUFC1, NDUFC2, NDUFS1, NDUFS2, NDUFS3, NDUFS4, NDUFS5, NDUFS6, NDUFS8, NDUFV1, NDUFV3, OXA1L, TIMM21, TMEM126B]	6.85745e-34
GO:0006163	purine nucleotide metabolic process	GO_BiologicalProcess-EBI-UniProt-GOA_27.02.2019_00h00	1.46221e-34	3.90558e-31	24.8563	173	[AASS, ACACA, ACAT1, ACOT13, ACOT7, ACOT9, ACSF2, ACSF3, ACSL4, AK2, AK3, AK4, AK5, ALDOA, ALDOC, ATP1B1, ATP5F1A, ATP5F1B, ATP5F1C, ATP5F1E, ATP5IF1, ATP5MC2, ATP5ME, ATP5MG, ATP5PB, ATP5PD, ATP5PF, ATP5PO, ATP6, ATP6V1A, ATP6V1B2, ATP8, CBR4, CDKN1A, COA6, COQ9, COX1, COX2, COX3, COX4I1, COX5A, COX5B, COX6A1, COX6B1, COX6C, COX7A2, COX7A2L, COX7B, COX7C, CRAT, CYCS, DHTKD1, DLD, DLST, DMAC2L, D…	1.04966e-33
GO:0019693	ribose phosphate metabolic process	GO_BiologicalProcess-EBI-UniProt-GOA_27.02.2019_00h00	3.27035e-34	8.73183e-31	24.5442	175	[AASS, ACACA, ACAT1, ACOT13, ACOT7, ACOT9, ACSF2, ACSF3, ACSL4, AK2, AK3, AK4, AK5, ALDOA, ALDOC, ATP1B1, ATP5F1A, ATP5F1B, ATP5F1C, ATP5F1E, ATP5IF1, ATP5MC2, ATP5ME, ATP5MG, ATP5PB, ATP5PD, ATP5PF, ATP5PO, ATP6, ATP6V1A, ATP6V1B2, ATP8, CBR4, CDKN1A, COA6, COQ9, COX1, COX2, COX3, COX4I1, COX5A, COX5B, COX6A1, COX6B1, COX6C, COX7A2, COX7A2L, COX7B, COX7C, CRAT, CYCS, DHTKD1, DLD, DLST, DMAC2L, D…	2.26669e-33
GO:0006412	translation	GO_BiologicalProcess-EBI-UniProt-GOA_27.02.2019_00h00	4.63475e-34	1.23702e-30	23.6641	186	[ABTB1, ACO1, ACTR1B, ALKBH1, APP, AURKAIP1, CAPRIN1, CAPRIN2, CBX8, CHAF1A, CHAF1B, CHCHD1, CNOT6, COA3, CYFIP1, DAP3, DARS2, DDX3X, DHFR, DHPS, DHX9, DKK3, DNM1L, EEF2K, EGFR, EIF2AK2, EIF4A1, EIF4A2, EIF4E2, EIF4G1, EIF4H, ELAVL1, ELOA, ERBB2, FARS2, FMR1, FOXO3, GADD45GIP1, GCN1, GFM2, GIGYF2, GLUL, GPR137, GRB7, IARS2, KHDRBS1, KHSRP, LRPPRC, LSM14B, MALSU1, MEX3D, MOV10, MRPL1, MRPL10, MRPL…	3.10528e-33
GO:0032984	protein-containing complex disassembly	GO_BiologicalProcess-EBI-UniProt-GOA_27.02.2019_00h00	5.78051e-34	1.54224e-30	31.3158	119	[ADD1, ADD3, ARID2, AURKAIP1, BNIP3, CAPZA1, CAPZB, CARMIL1, CAV1, CCSAP, CHCHD1, CKAP2, CKAP5, DAP3, DNM1L, DVL2, FYCO1, FZD1, FZD2, GABARAP, GABARAPL2, GADD45GIP1, GBA, GFM2, GPR137, HMGA1, INSR, KIF2C, LAMP2, LIX1L, LRP6, MCOLN1, MRPL1, MRPL10, MRPL11, MRPL12, MRPL13, MRPL14, MRPL15, MRPL16, MRPL17, MRPL18, MRPL19, MRPL2, MRPL20, MRPL21, MRPL24, MRPL27, MRPL28, MRPL30, MRPL32, MRPL33, MRPL35, …	3.80945e-33
GO:0043624	cellular protein complex disassembly	GO_BiologicalProcess-EBI-UniProt-GOA_27.02.2019_00h00	1.22449e-33	3.26571e-30	37.1542	94	[ADD1, ADD3, AURKAIP1, CAPZA1, CAPZB, CARMIL1, CCSAP, CHCHD1, CKAP2, CKAP5, DAP3, GADD45GIP1, GFM2, GPR137, KIF2C, MRPL1, MRPL10, MRPL11, MRPL12, MRPL13, MRPL14, MRPL15, MRPL16, MRPL17, MRPL18, MRPL19, MRPL2, MRPL20, MRPL21, MRPL24, MRPL27, MRPL28, MRPL30, MRPL32, MRPL33, MRPL35, MRPL37, MRPL38, MRPL39, MRPL4, MRPL40, MRPL41, MRPL43, MRPL44, MRPL45, MRPL46, MRPL47, MRPL48, MRPL49, MRPL50, MRPL51,…	7.93942e-33
GO:0072521	purine-containing compound metabolic process	GO_BiologicalProcess-EBI-UniProt-GOA_27.02.2019_00h00	1.47207e-33	3.92454e-30	23.9625	179	[AASS, ACACA, ACAT1, ACOT13, ACOT7, ACOT9, ACSF2, ACSF3, ACSL4, AHCY, AK2, AK3, AK4, AK5, ALDOA, ALDOC, ATP1B1, ATP5F1A, ATP5F1B, ATP5F1C, ATP5F1E, ATP5IF1, ATP5MC2, ATP5ME, ATP5MG, ATP5PB, ATP5PD, ATP5PF, ATP5PO, ATP6, ATP6V1A, ATP6V1B2, ATP8, CARMIL1, CBR4, CDKN1A, COA6, COQ9, COX1, COX2, COX3, COX4I1, COX5A, COX5B, COX6A1, COX6B1, COX6C, COX7A2, COX7A2L, COX7B, COX7C, CRAT, CYCS, DHTKD1, DLD, …	9.24644e-33
GO:0015980	energy derivation by oxidation of organic compounds	GO_BiologicalProcess-EBI-UniProt-GOA_27.02.2019_00h00	2.37646e-33	6.33325e-30	32.2767	112	[ACADVL, ACO1, ACO2, BNIP3, CDH11, CDKN1A, COA6, COQ9, COX1, COX2, COX20, COX3, COX4I1, COX5A, COX5B, COX6A1, COX6B1, COX6C, COX7A2L, COX7B, COX7C, CRAT, CS, CYCS, D2HGDH, DHTKD1, DLD, DLST, ETFA, ETFB, ETFDH, FAHD1, FAM3A, FH, FLCN, GPD2, IDH2, IDH3G, IDI1, INSR, IVNS1ABP, LYRM7, ME2, ME3, ND1, ND2, ND3, ND4, ND5, NDUFA11, NDUFA12, NDUFA13, NDUFA2, NDUFA3, NDUFA4, NDUFA5, NDUFA6, NDUFA7, NDUFA8,…	1.42587e-32
GO:0043604	amide biosynthetic process	GO_BiologicalProcess-EBI-UniProt-GOA_27.02.2019_00h00	4.08658e-33	1.08867e-29	21.5863	215	[ABTB1, ACACA, ACAT1, ACO1, ACSF3, ACSL4, ACTR1B, AGK, ALKBH1, APP, AURKAIP1, CAPRIN1, CAPRIN2, CBR4, CBX8, CCNA2, CHAF1A, CHAF1B, CHCHD1, CNOT6, COA3, CPS1, CYFIP1, DAP3, DARS2, DDX3X, DHFR, DHPS, DHX9, DKK3, DLD, DNM1L, EEF2K, EGFR, EIF2AK2, EIF4A1, EIF4A2, EIF4E2, EIF4G1, EIF4H, ELAVL1, ELOA, ERBB2, FAM3A, FARS2, FASN, FMR1, FOXO3, FURIN, GADD45GIP1, GBA, GCN1, GFM2, GIGYF2, GLUL, GPR137, GRB7…	2.38088e-32
GO:0009117	nucleotide metabolic process	GO_BiologicalProcess-EBI-UniProt-GOA_27.02.2019_00h00	1.02149e-32	2.72023e-29	22.5029	196	[AASS, ACACA, ACAT1, ACOT13, ACOT7, ACOT9, ACSF2, ACSF3, ACSL4, AGPAT5, AK2, AK3, AK4, AK5, ALDOA, ALDOC, ATP1B1, ATP5F1A, ATP5F1B, ATP5F1C, ATP5F1E, ATP5IF1, ATP5MC2, ATP5ME, ATP5MG, ATP5PB, ATP5PD, ATP5PF, ATP5PO, ATP6, ATP6V1A, ATP6V1B2, ATP8, CBR4, CDKN1A, COA6, COQ9, COX1, COX2, COX3, COX4I1, COX5A, COX5B, COX6A1, COX6B1, COX6C, COX7A2, COX7A2L, COX7B, COX7C, CRAT, CYCS, DCTPP1, DCXR, DHTKD1…	5.78365e-32
GO:0043043	peptide biosynthetic process	GO_BiologicalProcess-EBI-UniProt-GOA_27.02.2019_00h00	3.66953e-32	9.7683e-29	22.8886	187	[ABTB1, ACO1, ACTR1B, ALKBH1, APP, AURKAIP1, CAPRIN1, CAPRIN2, CBX8, CHAF1A, CHAF1B, CHCHD1, CNOT6, COA3, CYFIP1, DAP3, DARS2, DDX3X, DHFR, DHPS, DHX9, DKK3, DNM1L, EEF2K, EGFR, EIF2AK2, EIF4A1, EIF4A2, EIF4E2, EIF4G1, EIF4H, ELAVL1, ELOA, ERBB2, FARS2, FMR1, FOXO3, FURIN, GADD45GIP1, GCN1, GFM2, GIGYF2, GLUL, GPR137, GRB7, IARS2, KHDRBS1, KHSRP, LRPPRC, LSM14B, MALSU1, MEX3D, MOV10, MRPL1, MRPL1…	2.02076e-31
GO:0006753	nucleoside phosphate metabolic process	GO_BiologicalProcess-EBI-UniProt-GOA_27.02.2019_00h00	3.84057e-32	1.02197e-28	22.3489	196	[AASS, ACACA, ACAT1, ACOT13, ACOT7, ACOT9, ACSF2, ACSF3, ACSL4, AGPAT5, AK2, AK3, AK4, AK5, ALDOA, ALDOC, ATP1B1, ATP5F1A, ATP5F1B, ATP5F1C, ATP5F1E, ATP5IF1, ATP5MC2, ATP5ME, ATP5MG, ATP5PB, ATP5PD, ATP5PF, ATP5PO, ATP6, ATP6V1A, ATP6V1B2, ATP8, CBR4, CDKN1A, COA6, COQ9, COX1, COX2, COX3, COX4I1, COX5A, COX5B, COX6A1, COX6B1, COX6C, COX7A2, COX7A2L, COX7B, COX7C, CRAT, CYCS, DCTPP1, DCXR, DHTKD1…	2.05854e-31
GO:0022411	cellular component disassembly	GO_BiologicalProcess-EBI-UniProt-GOA_27.02.2019_00h00	9.48339e-31	2.52258e-27	24.3865	159	[ADAM15, ADD1, ADD3, AIFM1, ARID2, ATP5IF1, AURKAIP1, BNIP3, CAPZA1, CAPZB, CARMIL1, CAV1, CCSAP, CD44, CDK2, CDKN1A, CHCHD1, CKAP2, CKAP5, CTTN, DAP3, DDR1, DKK1, DNASE2, DNM1L, DPP4, DVL2, ENDOG, EXOG, FIS1, FLOT1, FUNDC2, FURIN, FYCO1, FZD1, FZD2, GABARAP, GABARAPL2, GADD45GIP1, GBA, GFM2, GPR137, HK2, HMGA1, INSR, KIF2C, LAMB2, LAMP2, LIX1L, LRP6, MARK2, MCOLN1, MME, MMP14, MMP15, MRPL1, MRPL…	5.01621e-30
GO:0003954	NADH dehydrogenase activity	GO_BiologicalProcess-EBI-UniProt-GOA_27.02.2019_00h00	5.74035e-30	1.52636e-26	77.551	38	[DPYD, IVNS1ABP, ND1, ND2, ND3, ND4, ND5, NDUFA12, NDUFA13, NDUFA2, NDUFA3, NDUFA4, NDUFA5, NDUFA6, NDUFA7, NDUFA8, NDUFA9, NDUFAB1, NDUFAF2, NDUFB1, NDUFB10, NDUFB3, NDUFB4, NDUFB6, NDUFB7, NDUFB8, NDUFB9, NDUFC1, NDUFC2, NDUFS1, NDUFS2, NDUFS3, NDUFS4, NDUFS5, NDUFS6, NDUFS8, NDUFV1, NDUFV3]	2.95849e-29
GO:0043603	cellular amide metabolic process	GO_BiologicalProcess-EBI-UniProt-GOA_27.02.2019_00h00	1.17684e-29	3.12805e-26	18.8227	259	[AASS, ABCB6, ABTB1, ACACA, ACAT1, ACO1, ACOT13, ACOT7, ACOT9, ACSF2, ACSF3, ACSL4, ACTR1B, AGK, ALKBH1, APP, AURKAIP1, BTD, CAPRIN1, CAPRIN2, CBR4, CBX8, CCNA2, CHAF1A, CHAF1B, CHCHD1, CLN5, CNOT6, COA3, CPA4, CPS1, CRAT, CYFIP1, DAP3, DARS2, DDX3X, DHFR, DHPS, DHX9, DKK3, DLD, DLST, DNM1L, EEF2K, EGFR, EIF2AK2, EIF4A1, EIF4A2, EIF4E2, EIF4G1, EIF4H, ELAVL1, ELOA, ERBB2, ETHE1, FAM3A, FARS2, FAS…	5.91363e-29
GO:0006120	mitochondrial electron transport, NADH to ubiquinone	GO_BiologicalProcess-EBI-UniProt-GOA_27.02.2019_00h00	1.70718e-29	4.53598e-26	70.6897	41	[COQ9, DLD, FAM3A, IVNS1ABP, ND1, ND2, ND3, ND4, ND5, NDUFA11, NDUFA12, NDUFA13, NDUFA2, NDUFA3, NDUFA4, NDUFA5, NDUFA6, NDUFA7, NDUFA8, NDUFA9, NDUFAB1, NDUFAF1, NDUFB1, NDUFB10, NDUFB3, NDUFB4, NDUFB6, NDUFB7, NDUFB8, NDUFB9, NDUFC1, NDUFC2, NDUFS1, NDUFS2, NDUFS3, NDUFS4, NDUFS5, NDUFS6, NDUFS8, NDUFV1, NDUFV3]	8.36935e-29
GO:0050136	NADH dehydrogenase (quinone) activity	GO_BiologicalProcess-EBI-UniProt-GOA_27.02.2019_00h00	4.8539e-29	1.2892e-25	77.0833	37	[IVNS1ABP, ND1, ND2, ND3, ND4, ND5, NDUFA12, NDUFA13, NDUFA2, NDUFA3, NDUFA4, NDUFA5, NDUFA6, NDUFA7, NDUFA8, NDUFA9, NDUFAB1, NDUFAF2, NDUFB1, NDUFB10, NDUFB3, NDUFB4, NDUFB6, NDUFB7, NDUFB8, NDUFB9, NDUFC1, NDUFC2, NDUFS1, NDUFS2, NDUFS3, NDUFS4, NDUFS5, NDUFS6, NDUFS8, NDUFV1, NDUFV3]	2.26892e-28
GO:0008137	NADH dehydrogenase (ubiquinone) activity	GO_BiologicalProcess-EBI-UniProt-GOA_27.02.2019_00h00	4.8539e-29	1.2892e-25	77.0833	37	[IVNS1ABP, ND1, ND2, ND3, ND4, ND5, NDUFA12, NDUFA13, NDUFA2, NDUFA3, NDUFA4, NDUFA5, NDUFA6, NDUFA7, NDUFA8, NDUFA9, NDUFAB1, NDUFAF2, NDUFB1, NDUFB10, NDUFB3, NDUFB4, NDUFB6, NDUFB7, NDUFB8, NDUFB9, NDUFC1, NDUFC2, NDUFS1, NDUFS2, NDUFS3, NDUFS4, NDUFS5, NDUFS6, NDUFS8, NDUFV1, NDUFV3]	2.26892e-28
GO:0055086	nucleobase-containing small molecule metabolic process	GO_BiologicalProcess-EBI-UniProt-GOA_27.02.2019_00h00	6.36361e-29	1.68954e-25	20.728	205	[AASS, ACACA, ACAT1, ACOT13, ACOT7, ACOT9, ACSF2, ACSF3, ACSL4, AGPAT5, AHCY, AK2, AK3, AK4, AK5, ALDH6A1, ALDOA, ALDOC, ATP1B1, ATP5F1A, ATP5F1B, ATP5F1C, ATP5F1E, ATP5IF1, ATP5MC2, ATP5ME, ATP5MG, ATP5PB, ATP5PD, ATP5PF, ATP5PO, ATP6, ATP6V1A, ATP6V1B2, ATP8, CBR4, CDKN1A, COA6, COQ9, COX1, COX2, COX3, COX4I1, COX5A, COX5B, COX6A1, COX6B1, COX6C, COX7A2, COX7A2L, COX7B, COX7C, CPS1, CRAT, CYCS,…	2.90701e-28
GO:0016491	oxidoreductase activity	GO_BiologicalProcess-EBI-UniProt-GOA_27.02.2019_00h00	1.46384e-27	3.88503e-24	20.4268	201	[AASS, ABCC4, ACAD9, ACADS, ACADVL, ADI1, AIFM1, ALDH1A3, ALDH2, ALDH6A1, ALDH7A1, ALDH9A1, ALDOC, ALKBH1, ALKBH5, ALKBH6, BCO2, BDH1, CAV1, CBR4, CCDC88A, CDH11, CHDH, COQ6, COQ7, COX1, COX11, COX2, COX3, COX4I1, COX5A, COX5B, COX6A1, COX6B1, COX6C, COX7A2, COX7A2L, COX7B, COX7C, CPOX, CRAT, CRYZ, CYB5R4, CYBA, CYBRD1, CYCS, CYP1B1, CYP24A1, D2HGDH, DCXR, DDAH1, DECR1, DHFR, DHTKD1, DIDO1, DLD, …	6.61195e-27
GO:0017144	drug metabolic process	GO_BiologicalProcess-EBI-UniProt-GOA_27.02.2019_00h00	3.80862e-26	1.01043e-22	19.5693	209	[AACS, AASS, ACAT1, ACO1, ACO2, ADI1, AHCY, AK2, AK3, AK4, AK5, ALDH2, ALDH9A1, ALDOA, ALDOC, ATF7IP, ATP1B1, ATP5F1A, ATP5F1B, ATP5F1C, ATP5F1E, ATP5IF1, ATP5MC2, ATP5ME, ATP5MG, ATP5PB, ATP5PD, ATP5PF, ATP5PO, ATP6, ATP6V1A, ATP6V1B2, ATP8, BDH1, BTD, CAV1, CBR4, CD320, CD47, CDKN1A, CHPT1, CHST12, CHST14, CKMT2, COA6, COQ9, COX1, COX2, COX3, COX4I1, COX5A, COX5B, COX6A1, COX6B1, COX6C, COX7A2,…	1.70118e-25
GO:0006518	peptide metabolic process	GO_BiologicalProcess-EBI-UniProt-GOA_27.02.2019_00h00	5.1056e-26	1.354e-22	19.6395	207	[ABCB6, ABTB1, ACO1, ACTR1B, ALKBH1, APP, AURKAIP1, CAPRIN1, CAPRIN2, CBX8, CHAF1A, CHAF1B, CHCHD1, CLN5, CNOT6, COA3, CPA4, CYFIP1, DAP3, DARS2, DDX3X, DHFR, DHPS, DHX9, DKK3, DNM1L, EEF2K, EGFR, EIF2AK2, EIF4A1, EIF4A2, EIF4E2, EIF4G1, EIF4H, ELAVL1, ELOA, ERBB2, ETHE1, FARS2, FMR1, FOXO3, FURIN, GADD45GIP1, GCN1, GFM2, GIGYF2, GLUL, GPR137, GRB7, IARS2, IGFBP7, KHDRBS1, KHSRP, LAMP2, LRPPRC, L…	2.23092e-25
GO:0016655	oxidoreductase activity, acting on NAD(P)H, quinone or similar compound as acceptor	GO_BiologicalProcess-EBI-UniProt-GOA_27.02.2019_00h00	1.00625e-25	2.66758e-22	61.194	41	[CBR4, CRYZ, DCXR, IVNS1ABP, MRPL41, ND1, ND2, ND3, ND4, ND5, NDUFA12, NDUFA13, NDUFA2, NDUFA3, NDUFA4, NDUFA5, NDUFA6, NDUFA7, NDUFA8, NDUFA9, NDUFAB1, NDUFAF2, NDUFB1, NDUFB10, NDUFB3, NDUFB4, NDUFB6, NDUFB7, NDUFB8, NDUFB9, NDUFC1, NDUFC2, NDUFS1, NDUFS2, NDUFS3, NDUFS4, NDUFS5, NDUFS6, NDUFS8, NDUFV1, NDUFV3]	4.30334e-25
GO:0009060	aerobic respiration	GO_BiologicalProcess-EBI-UniProt-GOA_27.02.2019_00h00	3.2992e-25	8.74289e-22	48.5714	51	[ACO1, ACO2, BNIP3, COX1, COX2, COX20, COX3, COX4I1, COX5A, COX5B, COX6A1, COX6B1, COX6C, COX7A2L, COX7B, COX7C, CRAT, CS, CYCS, DHTKD1, DLD, DLST, FAHD1, FAM3A, FH, IDH2, IDH3G, IVNS1ABP, ME2, ME3, ND1, ND4, NDUFA4, NDUFS8, NNT, OGDH, OXA1L, PDHA1, PDHB, SDHA, SDHB, SDHC, SDHD, SIRT3, SUCLA2, SUCLG1, SUCLG2, UQCR10, UQCRB, UQCRC1, UQCRC2]	1.38154e-24
GO:1901564	organonitrogen compound metabolic process	GO_BiologicalProcess-EBI-UniProt-GOA_27.02.2019_00h00	1.21777e-23	3.22588e-20	11.8823	921	[AASS, ABCA1, ABCA3, ABCB6, ABHD13, ABHD17B, ABI1, ABI2, ABR, ABTB1, ACACA, ACAT1, ACO1, ACOT13, ACOT7, ACOT9, ACSF2, ACSF3, ACSL4, ACTR1A, ACTR1B, ADAM15, ADAM9, ADD1, ADI1, ADNP, AFG3L2, AGK, AGPAT5, AGRN, AHCY, AIFM1, AK2, AK3, AK4, AK5, AKAP9, ALDH6A1, ALDH7A1, ALDH9A1, ALDOA, ALDOC, ALG10, ALKBH1, AMZ2, ANAPC16, ANKRD54, ANKZF1, ANTXR1, APP, APPL2, ARFGEF3, ARID4B, ARL4C, ARV1, ATP1B1, ATP5F…	4.9449e-23
GO:0019637	organophosphate metabolic process	GO_BiologicalProcess-EBI-UniProt-GOA_27.02.2019_00h00	3.31373e-22	8.77476e-19	17.1389	248	[AASS, ABI2, ACACA, ACAT1, ACOT13, ACOT7, ACOT9, ACP6, ACSF2, ACSF3, ACSL4, AGK, AGPAT5, AK2, AK3, AK4, AK5, ALDOA, ALDOC, ATP1B1, ATP5F1A, ATP5F1B, ATP5F1C, ATP5F1E, ATP5IF1, ATP5MC2, ATP5ME, ATP5MG, ATP5PB, ATP5PD, ATP5PF, ATP5PO, ATP6, ATP6V1A, ATP6V1B2, ATP8, CBR4, CD81, CDKN1A, CHPT1, CLSTN1, COA6, COQ9, COX1, COX11, COX2, COX3, COX4I1, COX5A, COX5B, COX6A1, COX6B1, COX6C, COX7A2, COX7A2L, C…	1.31893e-21
GO:0007007	inner mitochondrial membrane organization	GO_BiologicalProcess-EBI-UniProt-GOA_27.02.2019_00h00	4.38318e-22	1.16023e-18	64.7059	33	[AFG3L2, AGK, APOO, ATP5F1A, ATP5F1B, ATP5F1C, ATP5F1E, ATP5MC2, ATP5ME, ATP5MG, ATP5PB, ATP5PD, ATP5PF, ATP5PO, ATP6, ATP8, CHCHD3, DMAC2L, DNAJC11, IMMT, LETM1, MED12, MICOS13, NDUFA13, OMA1, OPA1, OXA1L, ROMO1, SAMM50, TIMM10, TIMM22, TIMM29, UQCC3]	1.71072e-21
GO:0006139	nucleobase-containing compound metabolic process	GO_BiologicalProcess-EBI-UniProt-GOA_27.02.2019_00h00	5.75492e-22	1.52275e-18	12.089	820	[AASS, ABCB6, ABI2, ACACA, ACAT1, ACOT13, ACOT7, ACOT9, ACSF2, ACSF3, ACSL4, ACTR1A, ACTR1B, ADNP, AGPAT5, AGRN, AHCY, AHNAK, AHNAK2, AIFM1, AK2, AK3, AK4, AK5, ALDH6A1, ALDOA, ALDOC, ALKBH1, ALKBH5, ANGPTL2, ANTXR1, APP, ARFGEF3, ARHGAP35, ARHGEF11, ARID2, ARID4B, ARID5B, ARL6IP4, ASAP1, ATAD2, ATF7, ATF7IP, ATP1B1, ATP5F1A, ATP5F1B, ATP5F1C, ATP5F1E, ATP5IF1, ATP5MC2, ATP5ME, ATP5MG, ATP5PB, AT…	2.2245e-21
GO:1901576	organic substance biosynthetic process	GO_BiologicalProcess-EBI-UniProt-GOA_27.02.2019_00h00	6.5156e-22	1.72337e-18	11.9692	854	[AACS, ABCA1, ABCB6, ABHD17B, ABHD2, ABI2, ABTB1, ACACA, ACADVL, ACAT1, ACO1, ACOT7, ACP6, ACSF3, ACSL4, ACTR1A, ACTR1B, ADI1, ADNP, AGK, AGPAT5, AGRN, AK2, AK3, AK4, AK5, ALDH1A3, ALDH7A1, ALDH9A1, ALDOA, ALDOC, ALG10, ALKBH1, ANGPTL2, ANTXR1, APP, ARFGEF3, ARHGAP35, ARHGEF11, ARID2, ARID4B, ARID5B, ARV1, ASAP1, ATAD2, ATF7, ATF7IP, ATP1A1, ATP5F1A, ATP5F1B, ATP5F1C, ATP5F1E, ATP5IF1, ATP5MC2, A…	2.49454e-21
GO:0046483	heterocycle metabolic process	GO_BiologicalProcess-EBI-UniProt-GOA_27.02.2019_00h00	7.05336e-22	1.86491e-18	12.0253	836	[AASS, ABCB6, ABI2, ACACA, ACAT1, ACOT13, ACOT7, ACOT9, ACSF2, ACSF3, ACSL4, ACTR1A, ACTR1B, ADNP, AGPAT5, AGRN, AHCY, AHNAK, AHNAK2, AIFM1, AK2, AK3, AK4, AK5, ALDH6A1, ALDH9A1, ALDOA, ALDOC, ALKBH1, ALKBH5, ANGPTL2, ANTXR1, APP, ARFGEF3, ARHGAP35, ARHGEF11, ARID2, ARID4B, ARID5B, ARL6IP4, ASAP1, ATAD2, ATF7, ATF7IP, ATP1B1, ATP5F1A, ATP5F1B, ATP5F1C, ATP5F1E, ATP5IF1, ATP5MC2, ATP5ME, ATP5MG, A…	2.63147e-21
GO:1901566	organonitrogen compound biosynthetic process	GO_BiologicalProcess-EBI-UniProt-GOA_27.02.2019_00h00	7.13509e-22	1.8858e-18	15.1926	347	[ABCA1, ABCB6, ABHD17B, ABTB1, ACACA, ACAT1, ACO1, ACOT7, ACSF3, ACSL4, ACTR1B, ADI1, AGK, AGPAT5, AGRN, AK2, AK3, AK4, AK5, ALDH7A1, ALDH9A1, ALDOA, ALDOC, ALG10, ALKBH1, APP, ATP5F1A, ATP5F1B, ATP5F1C, ATP5F1E, ATP5IF1, ATP5MC2, ATP5ME, ATP5MG, ATP5PB, ATP5PD, ATP5PF, ATP5PO, ATP6, ATP8, AURKAIP1, B3GNT9, B4GALT4, BMPR2, BRI3, CAPRIN1, CAPRIN2, CBR4, CBX8, CCNA2, CHAF1A, CHAF1B, CHCHD1, CHDH, C…	2.63147e-21
GO:0044249	cellular biosynthetic process	GO_BiologicalProcess-EBI-UniProt-GOA_27.02.2019_00h00	8.44003e-22	2.22986e-18	11.9989	844	[AACS, ABCA1, ABCB6, ABHD17B, ABHD2, ABI2, ABTB1, ACACA, ACADVL, ACAT1, ACO1, ACOT7, ACP6, ACSF3, ACSL4, ACTR1A, ACTR1B, ADI1, ADNP, AGK, AGPAT5, AGRN, AK2, AK3, AK4, AK5, ALDH1A3, ALDH7A1, ALDH9A1, ALDOA, ALDOC, ALG10, ALKBH1, ANGPTL2, ANTXR1, APP, ARFGEF3, ARHGAP35, ARHGEF11, ARID2, ARID4B, ARID5B, ASAP1, ATAD2, ATF7, ATF7IP, ATP1A1, ATP5F1A, ATP5F1B, ATP5F1C, ATP5F1E, ATP5IF1, ATP5MC2, ATP5ME,…	3.08445e-21
GO:0044271	cellular nitrogen compound biosynthetic process	GO_BiologicalProcess-EBI-UniProt-GOA_27.02.2019_00h00	1.03592e-21	2.73588e-18	12.4313	724	[ABCB6, ABI2, ABTB1, ACACA, ACAT1, ACO1, ACOT7, ACSF3, ACSL4, ACTR1A, ACTR1B, ADNP, AGK, AGPAT5, AGRN, AK2, AK3, AK4, AK5, ALDH7A1, ALDH9A1, ALDOA, ALDOC, ALKBH1, ANGPTL2, ANTXR1, APP, ARFGEF3, ARHGAP35, ARHGEF11, ARID2, ARID4B, ARID5B, ASAP1, ATAD2, ATF7, ATF7IP, ATP5F1A, ATP5F1B, ATP5F1C, ATP5F1E, ATP5IF1, ATP5MC2, ATP5ME, ATP5MG, ATP5PB, ATP5PD, ATP5PF, ATP5PO, ATP6, ATP8, ATRX, AURKAIP1, AURK…	3.71823e-21
GO:0065003	protein-containing complex assembly	GO_BiologicalProcess-EBI-UniProt-GOA_27.02.2019_00h00	3.8015e-21	1.0036e-17	15.0064	351	[AASS, ABCA1, ABCB6, ABI2, ACACA, ACAD9, ACAT1, ACOT13, ADD1, ADD3, AHNAK, AKAP9, ALDH1A3, ALDOA, ANGPTL2, ANLN, ANTXR1, APPL2, ARHGAP18, ARL2, ASAP1, ASF1B, ASIC1, ATF7IP, ATP5IF1, ATRX, ATXN10, BAG4, BAIAP2, BAZ2A, BCL9L, BLM, BRK1, CAB39, CAMK2D, CAPZA1, CAPZB, CARMIL1, CAV1, CBR4, CDKN1A, CDKN1B, CELF2, CENPE, CENPF, CENPH, CENPI, CENPN, CENPQ, CENPT, CENPU, CEP250, CHAF1A, CHAF1B, CHPT1, CKA…	1.35239e-20
GO:1901360	organic cyclic compound metabolic process	GO_BiologicalProcess-EBI-UniProt-GOA_27.02.2019_00h00	4.64104e-21	1.22477e-17	11.8893	859	[AASS, ABCA1, ABCB6, ABI2, ACACA, ACADVL, ACAT1, ACOT13, ACOT7, ACOT9, ACSF2, ACSF3, ACSL4, ACTR1A, ACTR1B, ADNP, AGPAT5, AGRN, AHCY, AHNAK, AHNAK2, AIFM1, AK2, AK3, AK4, AK5, ALDH6A1, ALDH9A1, ALDOA, ALDOC, ALKBH1, ALKBH5, ANGPTL2, ANTXR1, APP, ARFGEF3, ARHGAP35, ARHGEF11, ARID2, ARID4B, ARID5B, ARL6IP4, ARV1, ASAP1, ATAD2, ATF7, ATF7IP, ATP1A1, ATP1B1, ATP5F1A, ATP5F1B, ATP5F1C, ATP5F1E, ATP5IF…	1.63658e-20
GO:0000278	mitotic cell cycle	GO_BiologicalProcess-EBI-UniProt-GOA_27.02.2019_00h00	6.92796e-21	1.8276e-17	17.3579	226	[ABI2, ACTR1A, ACTR1B, AKAP9, ANAPC16, ANLN, APP, ARL3, ATRX, AURKAIP1, AURKB, BLM, BRD4, BRD7, BRINP1, CACYBP, CBX8, CCAR2, CCDC88A, CCNA2, CCSAP, CDC20, CDCA8, CDK2, CDKN1A, CDKN1B, CENPE, CENPF, CENPT, CEP250, CEP55, CEP76, CHAF1A, CHAF1B, CHAMP1, CIT, CKAP2, CKAP5, CKS1B, CKS2, CNOT6, CPOX, CTDP1, CUL4B, DAB2IP, DCTN3, DDB1, DDR1, DDX3X, DHFR, DLGAP5, DTL, DYNC1H1, ECT2, EGFR, EIF4A2, EIF4G1,…	2.42178e-20
GO:0006725	cellular aromatic compound metabolic process	GO_BiologicalProcess-EBI-UniProt-GOA_27.02.2019_00h00	7.61137e-21	2.00712e-17	11.9463	836	[AASS, ABCB6, ABI2, ACACA, ACAT1, ACOT13, ACOT7, ACOT9, ACSF2, ACSF3, ACSL4, ACTR1A, ACTR1B, ADNP, AGPAT5, AGRN, AHCY, AHNAK, AHNAK2, AIFM1, AK2, AK3, AK4, AK5, ALDH6A1, ALDOA, ALDOC, ALKBH1, ALKBH5, ANGPTL2, ANTXR1, APP, ARFGEF3, ARHGAP35, ARHGEF11, ARID2, ARID4B, ARID5B, ARL6IP4, ASAP1, ATAD2, ATF7, ATF7IP, ATP1B1, ATP5F1A, ATP5F1B, ATP5F1C, ATP5F1E, ATP5IF1, ATP5MC2, ATP5ME, ATP5MG, ATP5PB, AT…	2.60347e-20
GO:0051276	chromosome organization	GO_BiologicalProcess-EBI-UniProt-GOA_27.02.2019_00h00	7.70679e-21	2.03151e-17	16.6338	253	[ACTR1B, AIFM1, ANGPTL2, ANTXR1, ARFGEF3, ARID2, ARID4B, ASF1B, ATAD2, ATF7IP, ATRX, ATXN7, AURKB, BAG6, BAZ1B, BAZ2A, BLM, BPTF, BRD3, BRD4, BRD7, CACYBP, CAMK2D, CBX2, CBX3, CBX8, CCDC88A, CCNA2, CDC20, CDCA8, CDK2, CDKN1A, CENPE, CENPF, CENPH, CENPI, CENPN, CENPQ, CENPT, CENPU, CEP250, CHAF1A, CHAF1B, CHAMP1, CHD3, CHD4, CHRAC1, CPA4, CREBBP, CUL4B, DCLRE1C, DDB1, DDB2, DDX3X, DEK, DHX9, DLGAP…	2.60347e-20
GO:0016651	oxidoreductase activity, acting on NAD(P)H	GO_BiologicalProcess-EBI-UniProt-GOA_27.02.2019_00h00	7.04961e-20	1.85757e-16	36.6667	55	[AIFM1, CBR4, CRYZ, CYB5R4, CYBA, DCXR, DLD, DPYD, FAM3A, GMPR, GNAI2, IVNS1ABP, MRPL41, ND1, ND2, ND3, ND4, ND5, NDUFA12, NDUFA13, NDUFA2, NDUFA3, NDUFA4, NDUFA5, NDUFA6, NDUFA7, NDUFA8, NDUFA9, NDUFAB1, NDUFAF2, NDUFB1, NDUFB10, NDUFB3, NDUFB4, NDUFB6, NDUFB7, NDUFB8, NDUFB9, NDUFC1, NDUFC2, NDUFS1, NDUFS2, NDUFS3, NDUFS4, NDUFS5, NDUFS6, NDUFS8, NDUFV1, NDUFV3, NNT, NOX4, PRDX3, TXN2, TXNRD1, …	2.3421e-19
GO:1903047	mitotic cell cycle process	GO_BiologicalProcess-EBI-UniProt-GOA_27.02.2019_00h00	9.73002e-20	2.56289e-16	17.7837	199	[ABI2, ACTR1A, ACTR1B, AKAP9, ANAPC16, ANLN, APP, ARL3, ATRX, AURKAIP1, AURKB, BLM, BRD4, BRD7, CACYBP, CBX8, CCDC88A, CCNA2, CCSAP, CDC20, CDCA8, CDK2, CDKN1A, CDKN1B, CENPE, CENPF, CEP250, CEP55, CEP76, CHAF1A, CHAF1B, CHAMP1, CIT, CKAP2, CKAP5, CKS2, CNOT6, CPOX, CTDP1, CUL4B, DAB2IP, DCTN3, DDB1, DDR1, DDX3X, DHFR, DLGAP5, DTL, DYNC1H1, ECT2, EGFR, EIF4A2, EIF4G1, EZH2, FANCD2, FBXW11, FBXW5,…	3.20612e-19
GO:0034622	cellular protein-containing complex assembly	GO_BiologicalProcess-EBI-UniProt-GOA_27.02.2019_00h00	2.59247e-19	6.82598e-16	16.8531	226	[ABI2, ACAD9, ADD1, ADD3, AKAP9, ANGPTL2, ANLN, ANTXR1, ARHGAP18, ARL2, ASF1B, ATF7IP, ATRX, BAG4, BAIAP2, BAZ2A, BRK1, CAPZA1, CAPZB, CARMIL1, CDKN1B, CELF2, CENPE, CENPF, CENPH, CENPI, CENPN, CENPQ, CENPT, CENPU, CEP250, CHAF1A, CHAF1B, CKAP5, CLINT1, CNOT6, COA3, COA4, COA5, COA6, COX11, COX19, COX20, COX3, COX7A2, COX7A2L, CPSF7, CPTP, CTTN, CUL4B, CYBA, CYFIP1, DDB1, DDB2, DDR1, DDX23, DDX3X…	8.40463e-19
GO:0022607	cellular component assembly	GO_BiologicalProcess-EBI-UniProt-GOA_27.02.2019_00h00	7.03361e-19	1.85125e-15	13.3517	484	[AASS, ABCA1, ABCB6, ABCC4, ABI2, ACACA, ACAD9, ACAT1, ACOT13, ACTR1A, ADD1, ADD3, ADNP, AFDN, AGRN, AHNAK, AKAP9, ALDH1A3, ALDOA, ANGPTL2, ANLN, ANTXR1, AP3B1, APP, APPL2, ARAP1, ARHGAP18, ARHGAP35, ARL2, ARL3, ASAP1, ASF1B, ASIC1, ATF7IP, ATP5IF1, ATP6V1C1, ATP6V1D, ATP6V1H, ATRX, ATXN10, AURKB, BAG4, BAG6, BAIAP2, BAZ2A, BCL9L, BLM, BRK1, CAB39, CACYBP, CAMK2D, CAPZA1, CAPZB, CARMIL1, CAV1, CB…	2.26201e-18
GO:0022402	cell cycle process	GO_BiologicalProcess-EBI-UniProt-GOA_27.02.2019_00h00	7.11983e-18	1.87323e-14	15.4954	269	[ABCB6, ABI2, ACACA, ACTR1A, ACTR1B, AKAP9, ANAPC16, ANGPTL2, ANLN, APP, ARAP1, ARL2, ARL3, ATP6V1H, ATRX, AURKAIP1, AURKB, BAG6, BARD1, BLM, BRD4, BRD7, BRINP1, CAB39, CACYBP, CBX3, CBX5, CBX8, CCAR2, CCDC88A, CCNA2, CCSAP, CDC20, CDCA8, CDK2, CDKN1A, CDKN1B, CENPE, CENPF, CENPQ, CEP250, CEP55, CEP76, CGREF1, CHAF1A, CHAF1B, CHAMP1, CHD3, CIT, CKAP2, CKAP5, CKS2, CNOT6, CPOX, CTDP1, CUL4B, DAB2I…	2.25368e-17
GO:0006260	DNA replication	GO_BiologicalProcess-EBI-UniProt-GOA_27.02.2019_00h00	3.08945e-17	8.12525e-14	23.9362	90	[ANGPTL2, ANTXR1, ATRIP, ATRX, BARD1, BLM, CACYBP, CCDC88A, CCNA2, CDK2, CDK2AP1, CDKN1A, CHAF1A, CHAF1B, CHTF18, DHX9, DTL, DUT, EGFR, FAM111A, FANCD2, FEN1, GINS1, GINS2, GINS3, HMGA1, HPSE, ING4, KAT2B, KAT7, LIG1, LRIG1, MCM2, MCM3, MCM4, MCM5, MCM6, MCM7, MGME1, MSH3, MSH6, NASP, NCOA6, NFIB, OPTN, ORC1, PCNA, PDS5A, POLA1, POLA2, POLD1, POLD2, POLD3, POLD4, POLDIP2, POLE3, POLG2, PPOX, PRIM…	9.62759e-17
GO:0042407	cristae formation	GO_BiologicalProcess-EBI-UniProt-GOA_27.02.2019_00h00	7.21995e-17	1.89813e-13	66.6667	24	[AFG3L2, APOO, ATP5F1A, ATP5F1B, ATP5F1C, ATP5F1E, ATP5MC2, ATP5ME, ATP5MG, ATP5PB, ATP5PD, ATP5PF, ATP5PO, ATP6, ATP8, CHCHD3, DMAC2L, DNAJC11, IMMT, LETM1, MICOS13, OMA1, SAMM50, UQCC3]	2.1988e-16
GO:1901135	carbohydrate derivative metabolic process	GO_BiologicalProcess-EBI-UniProt-GOA_27.02.2019_00h00	1.83227e-16	4.8152e-13	15.6556	240	[AASS, ACACA, ACAT1, ACOT13, ACOT7, ACOT9, ACP6, ACSF2, ACSF3, ACSL4, AGRN, AHCY, AK2, AK3, AK4, AK5, ALDOA, ALDOC, ALG10, ATP1B1, ATP5F1A, ATP5F1B, ATP5F1C, ATP5F1E, ATP5IF1, ATP5MC2, ATP5ME, ATP5MG, ATP5PB, ATP5PD, ATP5PF, ATP5PO, ATP6, ATP6V1A, ATP6V1B2, ATP8, B3GNT9, B4GALT4, BMPR2, BRI3, CBR4, CD44, CDH11, CDKN1A, CHPF2, CHST12, CHST14, COA6, COL11A1, COQ9, COX1, COX11, COX2, COX3, COX4I1, C…	5.4968e-16
GO:0006796	phosphate-containing compound metabolic process	GO_BiologicalProcess-EBI-UniProt-GOA_27.02.2019_00h00	9.34802e-15	2.45572e-11	12.639	500	[AASS, ABCB6, ABI1, ABI2, ABR, ACACA, ACAT1, ACOT13, ACOT7, ACOT9, ACP6, ACSF2, ACSF3, ACSL4, ACTR1A, ACYP1, ADAM9, ADNP, AGK, AGPAT5, AK2, AK3, AK4, AK5, AKAP9, ALDOA, ALDOC, ANKRD54, ANTXR1, APP, ARFGEF3, ARL4C, ATP1A1, ATP1B1, ATP5F1A, ATP5F1B, ATP5F1C, ATP5F1E, ATP5IF1, ATP5MC2, ATP5ME, ATP5MG, ATP5PB, ATP5PD, ATP5PF, ATP5PO, ATP6, ATP6V1A, ATP6V1B2, ATP8, AURKB, BAG4, BARD1, BAZ1B, BLM, BMP6…	2.72312e-14
GO:0006793	phosphorus metabolic process	GO_BiologicalProcess-EBI-UniProt-GOA_27.02.2019_00h00	4.92527e-14	1.29338e-10	12.5219	500	[AASS, ABCB6, ABI1, ABI2, ABR, ACACA, ACAT1, ACOT13, ACOT7, ACOT9, ACP6, ACSF2, ACSF3, ACSL4, ACTR1A, ACYP1, ADAM9, ADNP, AGK, AGPAT5, AK2, AK3, AK4, AK5, AKAP9, ALDOA, ALDOC, ANKRD54, ANTXR1, APP, ARFGEF3, ARL4C, ATP1A1, ATP1B1, ATP5F1A, ATP5F1B, ATP5F1C, ATP5F1E, ATP5IF1, ATP5MC2, ATP5ME, ATP5MG, ATP5PB, ATP5PD, ATP5PF, ATP5PO, ATP6, ATP6V1A, ATP6V1B2, ATP8, AURKB, BAG4, BARD1, BAZ1B, BLM, BMP6…	1.39434e-13
GO:0009055	electron transfer activity	GO_BiologicalProcess-EBI-UniProt-GOA_27.02.2019_00h00	5.95033e-14	1.56196e-10	31.9149	45	[ALDH2, ALDH9A1, COX1, COX11, COX2, COX3, COX4I1, COX5A, COX5B, COX6A1, COX6B1, COX6C, COX7A2, COX7A2L, COX7B, COX7C, CYBA, CYCS, DLD, ETFA, ETFB, ETFDH, FAM3A, ME2, NDUFA12, NDUFA4, NDUFAF2, NDUFS1, NDUFS2, NDUFS3, NDUFS6, NOX4, P4HA2, PTGES2, SDHA, SDHB, SDHC, SDHD, TXNRD1, UQCR10, UQCRB, UQCRC1, UQCRFS1, UQCRQ, VDAC2]	1.64267e-13
GO:1990542	mitochondrial transmembrane transport	GO_BiologicalProcess-EBI-UniProt-GOA_27.02.2019_00h00	6.00679e-14	1.57618e-10	34.7826	40	[ACACA, AFG3L2, ATP5F1A, ATP5F1B, ATP5F1C, ATP5F1E, ATP5MC2, ATP5ME, ATP5MG, ATP5PB, ATP5PD, ATP5PF, ATP5PO, ATP6, ATP8, CHPT1, COX5B, CPT2, DMAC2L, DNAJC19, LETM1, MCU, MCUB, MED12, MPC2, MRPL18, OPA1, ORC1, ROMO1, SFXN1, SFXN2, SFXN3, SLC25A1, SLC25A13, SLC25A22, SLC25A29, SMDT1, STOML2, TIMM21, TOMM20]	1.64267e-13
GO:0006099	tricarboxylic acid cycle	GO_BiologicalProcess-EBI-UniProt-GOA_27.02.2019_00h00	9.45124e-14	2.47906e-10	53.3333	24	[ACO1, ACO2, CS, DHTKD1, DLD, DLST, FAHD1, FAM3A, FH, IDH2, IDH3G, ME2, ME3, NNT, OGDH, PDHA1, PDHB, SDHA, SDHB, SDHC, SDHD, SUCLA2, SUCLG1, SUCLG2]	2.56716e-13
GO:0006101	citrate metabolic process	GO_BiologicalProcess-EBI-UniProt-GOA_27.02.2019_00h00	1.80133e-13	4.72309e-10	52.1739	24	[ACO1, ACO2, CS, DHTKD1, DLD, DLST, FAHD1, FAM3A, FH, IDH2, IDH3G, ME2, ME3, NNT, OGDH, PDHA1, PDHB, SDHA, SDHB, SDHC, SDHD, SUCLA2, SUCLG1, SUCLG2]	4.85996e-13
GO:0042769	DNA damage response, detection of DNA damage	GO_BiologicalProcess-EBI-UniProt-GOA_27.02.2019_00h00	2.01343e-13	5.2772e-10	50	25	[CUL4B, DDB1, DTL, MRPS11, MRPS26, MRPS28, MRPS35, MRPS9, PARP1, PCNA, POLD1, POLD2, POLD3, POLD4, POLDIP2, RAD18, RFC1, RFC2, RFC3, RFC4, RFC5, RPA1, RPA2, RPS3, SLC19A1]	5.39599e-13
GO:0034645	cellular macromolecule biosynthetic process	GO_BiologicalProcess-EBI-UniProt-GOA_27.02.2019_00h00	3.14993e-13	8.25283e-10	11.7216	672	[ABCA1, ABCB6, ABHD17B, ABI2, ABTB1, ACAT1, ACO1, ACOT7, ACTR1A, ACTR1B, ADNP, AGRN, ALG10, ALKBH1, ANGPTL2, ANTXR1, APP, ARFGEF3, ARHGAP35, ARHGEF11, ARID2, ARID4B, ARID5B, ASAP1, ATAD2, ATF7, ATF7IP, ATRIP, ATRX, AURKAIP1, AURKB, B3GNT9, B4GALT4, BAMBI, BARD1, BAZ1B, BAZ2A, BBX, BCL2L12, BCL9L, BCLAF1, BHLHE41, BICRA, BLM, BMP6, BMPR2, BNC2, BPTF, BRD3, BRD4, BRD7, BRI3, BRINP1, CA9, CACYBP, CA…	8.38592e-13
GO:0072350	tricarboxylic acid metabolic process	GO_BiologicalProcess-EBI-UniProt-GOA_27.02.2019_00h00	3.5997e-13	9.4276e-10	49.0196	25	[ACO1, ACO2, CS, DHTKD1, DLD, DLST, FAHD1, FAM3A, FH, GLUD1, IDH2, IDH3G, ME2, ME3, NNT, OGDH, PDHA1, PDHB, SDHA, SDHB, SDHC, SDHD, SUCLA2, SUCLG1, SUCLG2]	9.52025e-13
GO:0044772	mitotic cell cycle phase transition	GO_BiologicalProcess-EBI-UniProt-GOA_27.02.2019_00h00	6.02966e-13	1.57856e-09	17.7027	131	[ACTR1A, ACTR1B, AKAP9, ANAPC16, ANLN, APP, AURKB, BLM, BRD4, BRD7, CACYBP, CBX8, CCDC88A, CCNA2, CDC20, CDK2, CDKN1A, CDKN1B, CENPE, CENPF, CEP250, CEP76, CHAF1A, CHAF1B, CIT, CKAP5, CKS2, CNOT6, CPOX, CTDP1, CUL4B, DCTN3, DDB1, DDR1, DDX3X, DHFR, DLGAP5, DTL, DYNC1H1, EGFR, EIF4A2, EIF4G1, EZH2, FBXW11, FGFR1OP, GIGYF2, GPNMB, GTSE1, HAUS1, HAUS3, HAUS4, HAUS8, HMMR, IQGAP3, KCNN4, KDM2A, KHDRB…	1.58426e-12
GO:0006259	DNA metabolic process	GO_BiologicalProcess-EBI-UniProt-GOA_27.02.2019_00h00	2.71701e-12	7.11041e-09	15.2241	197	[ACTR1B, AIFM1, ALKBH1, ALKBH5, ANGPTL2, ANTXR1, ATF7IP, ATRIP, ATRX, AURKB, BARD1, BAZ2A, BLM, BMPR2, CACYBP, CBX8, CCDC88A, CCNA2, CDK2, CDK2AP1, CDKN1A, CENPF, CHAF1A, CHAF1B, CHRAC1, CHTF18, CUL4B, DCLRE1C, DCTPP1, DDB1, DDB2, DDR1, DEK, DHX9, DNASE2, DNMT1, DTL, DUT, EFHD2, EGFR, ENDOG, ERCC5, ERCC6, ERCC6L, EXOG, EXOSC10, EZH2, FAM111A, FAM129B, FANCD2, FANCI, FEN1, FLCN, GINS1, GINS2, GINS…	7.04669e-12
GO:0009059	macromolecule biosynthetic process	GO_BiologicalProcess-EBI-UniProt-GOA_27.02.2019_00h00	3.35025e-12	8.76424e-09	11.5646	680	[ABCA1, ABCB6, ABHD17B, ABI2, ABTB1, ACAT1, ACO1, ACOT7, ACTR1A, ACTR1B, ADNP, AGRN, ALG10, ALKBH1, ANGPTL2, ANTXR1, APP, ARFGEF3, ARHGAP35, ARHGEF11, ARID2, ARID4B, ARID5B, ASAP1, ATAD2, ATF7, ATF7IP, ATRIP, ATRX, AURKAIP1, AURKB, B3GNT9, B4GALT4, BAMBI, BARD1, BAZ1B, BAZ2A, BBX, BCL2L12, BCL9L, BCLAF1, BHLHE41, BICRA, BLM, BMP6, BMPR2, BNC2, BPTF, BRD3, BRD4, BRD7, BRI3, BRINP1, CA9, CACYBP, CA…	8.63333e-12
GO:0015078	proton transmembrane transporter activity	GO_BiologicalProcess-EBI-UniProt-GOA_27.02.2019_00h00	3.60448e-12	9.42571e-09	27.9762	47	[ATP2C1, ATP5F1A, ATP5F1B, ATP5F1C, ATP5F1E, ATP5MC2, ATP5ME, ATP5MG, ATP5PB, ATP5PD, ATP5PF, ATP5PO, ATP6, ATP6V0A1, ATP6V1A, ATP6V1B2, ATP6V1C1, ATP6V1D, ATP6V1E1, ATP6V1H, ATP8, AURKB, COX1, COX11, COX2, COX3, COX4I1, COX5A, COX5B, COX6A1, COX6B1, COX6C, COX7A2, COX7A2L, COX7B, COX7C, DMAC2L, HELLS, LETM1, NDUFA4, NNT, PPIF, SLC15A4, SLC17A5, SLC25A3, SLC9A3R1, TCIRG1]	9.11321e-12
GO:0017004	cytochrome complex assembly	GO_BiologicalProcess-EBI-UniProt-GOA_27.02.2019_00h00	7.96244e-12	2.08138e-08	54.0541	20	[COA3, COA4, COA5, COA6, COX11, COX19, COX20, COX3, CYBA, HCCS, LYRM7, OXA1L, SCO2, TIMM21, TTC19, UQCC1, UQCC2, UQCC3, UQCR10, UQCRB]	1.98814e-11
GO:0032201	telomere maintenance via semi-conservative replication	GO_BiologicalProcess-EBI-UniProt-GOA_27.02.2019_00h00	7.96244e-12	2.08138e-08	54.0541	20	[FEN1, PCNA, POLA1, POLA2, POLD1, POLD2, POLD3, POLD4, POLDIP2, POLE3, PRIM1, PRIM2, RFC1, RFC2, RFC3, RFC4, RFC5, RPA1, RPA2, SLC19A1]	1.98814e-11
GO:0044267	cellular protein metabolic process	GO_BiologicalProcess-EBI-UniProt-GOA_27.02.2019_00h00	1.15727e-11	3.02396e-08	11.4746	691	[ABCA1, ABCA3, ABCB6, ABHD13, ABHD17B, ABI1, ABI2, ABR, ABTB1, ACO1, ACTR1A, ACTR1B, ADAM9, ADNP, AFG3L2, AIFM1, AKAP9, ALG10, ALKBH1, ANAPC16, ANKRD54, ANKZF1, ANTXR1, APP, APPL2, ARFGEF3, ARID4B, ARL4C, ATP5IF1, ATRX, ATXN7, AURKAIP1, AURKB, B3GNT9, B4GALT4, BAG4, BAG6, BARD1, BAZ1B, BAZ2A, BCL2L12, BCL2L13, BLM, BMP6, BMPR2, BNIP3, BRD4, BRD7, BRINP1, CAB39, CACYBP, CAMK2D, CAPRIN1, CAPRIN2, C…	2.85414e-11
GO:0016310	phosphorylation	GO_BiologicalProcess-EBI-UniProt-GOA_27.02.2019_00h00	1.52104e-11	3.97296e-08	12.8118	375	[ABCB6, ABI1, ABI2, ABR, ACTR1A, ADAM9, ADNP, AGK, AK2, AK3, AK4, AK5, AKAP9, ALDOA, ALDOC, ANKRD54, ANTXR1, APP, ARL4C, ATP5F1A, ATP5F1B, ATP5F1C, ATP5F1E, ATP5MC2, ATP5ME, ATP5MG, ATP5PB, ATP5PD, ATP5PF, ATP5PO, ATP6, ATP8, AURKB, BAG4, BARD1, BAZ1B, BLM, BMP6, BMPR2, BRD4, CAB39, CAMK2D, CAPRIN2, CAV1, CCDC88A, CCNA2, CCNT1, CD44, CD81, CDH11, CDK12, CDK2, CDK2AP1, CDKN1A, CDKN1B, CENPE, CHAF1…	3.68349e-11
GO:0007346	regulation of mitotic cell cycle	GO_BiologicalProcess-EBI-UniProt-GOA_27.02.2019_00h00	1.81432e-11	4.73719e-08	16.3636	144	[ABI2, ACTR1A, ACTR1B, AKAP9, ANAPC16, ANLN, APP, ATRX, AURKAIP1, AURKB, BLM, BRD4, BRD7, BRINP1, CACYBP, CBX8, CCAR2, CCDC88A, CCNA2, CCSAP, CDC20, CDK2, CDKN1A, CDKN1B, CENPE, CENPF, CEP250, CEP76, CHAF1A, CHAF1B, CKAP5, CKS1B, CKS2, CNOT6, CPOX, CUL4B, DAB2IP, DCTN3, DDB1, DDX3X, DLGAP5, DTL, DYNC1H1, EGFR, EIF4A2, EIF4G1, EZH2, FANCD2, FBXW5, FGFR1OP, GADD45GIP1, GIGYF2, GPNMB, GTSE1, HAUS1, …	4.3674e-11
GO:0006261	DNA-dependent DNA replication	GO_BiologicalProcess-EBI-UniProt-GOA_27.02.2019_00h00	1.92488e-11	5.02393e-08	25.2427	52	[ANGPTL2, ATRX, BLM, CDK2, CDK2AP1, CHTF18, FANCD2, FEN1, GINS1, GINS2, GINS3, HMGA1, HPSE, LIG1, LRIG1, MCM2, MCM3, MCM4, MCM5, MCM6, MCM7, MGME1, MSH3, MSH6, ORC1, PCNA, POLA1, POLA2, POLD1, POLD2, POLD3, POLD4, POLDIP2, POLE3, POLG2, PRIM1, PRIM2, RFC1, RFC2, RFC3, RFC4, RFC5, RPA1, RPA2, SLC19A1, SMC1A, SMC3, STAG2, STOML2, TONSL, WDHD1, WIZ]	4.5787e-11
GO:1902600	proton transmembrane transport	GO_BiologicalProcess-EBI-UniProt-GOA_27.02.2019_00h00	2.07209e-11	5.40609e-08	25.7732	50	[ATP1A1, ATP2C1, ATP5F1A, ATP5F1B, ATP5F1C, ATP5F1E, ATP5MC2, ATP5ME, ATP5MG, ATP5PB, ATP5PD, ATP5PF, ATP5PO, ATP6, ATP6V0A1, ATP6V1A, ATP6V1B2, ATP6V1C1, ATP6V1D, ATP6V1E1, ATP6V1H, ATP8, AURKB, COX1, COX11, COX2, COX3, COX4I1, COX5A, COX5B, COX6A1, COX6B1, COX6C, COX7A2, COX7A2L, COX7B, COX7C, DMAC2L, HELLS, LETM1, ND4, NDUFA4, NNT, PPIF, SLC15A4, SLC17A5, SLC25A3, SLC9A3R1, STOML2, TCIRG1]	4.84291e-11
GO:0042776	mitochondrial ATP synthesis coupled proton transport	GO_BiologicalProcess-EBI-UniProt-GOA_27.02.2019_00h00	2.91762e-11	7.60914e-08	64	16	[ATP5F1A, ATP5F1B, ATP5F1C, ATP5F1E, ATP5MC2, ATP5ME, ATP5MG, ATP5PB, ATP5PD, ATP5PF, ATP5PO, ATP6, ATP8, COX5B, DMAC2L, STOML2]	6.70218e-11
GO:0044770	cell cycle phase transition	GO_BiologicalProcess-EBI-UniProt-GOA_27.02.2019_00h00	3.60443e-11	9.39675e-08	16.6456	132	[ACTR1A, ACTR1B, AKAP9, ANAPC16, ANLN, APP, AURKB, BLM, BRD4, BRD7, CACYBP, CBX8, CCDC88A, CCNA2, CDC20, CDK2, CDKN1A, CDKN1B, CENPE, CENPF, CEP250, CEP76, CHAF1A, CHAF1B, CIT, CKAP5, CKS2, CNOT6, CPOX, CTDP1, CUL4B, DCTN3, DDB1, DDR1, DDX3X, DHFR, DLGAP5, DTL, DYNC1H1, EGFR, EIF4A2, EIF4G1, EZH2, FBXW11, FGFR1OP, GIGYF2, GPNMB, GTSE1, HAUS1, HAUS3, HAUS4, HAUS8, HMMR, IQGAP3, KCNN4, KDM2A, KHDRB…	8.23285e-11
GO:0006839	mitochondrial transport	GO_BiologicalProcess-EBI-UniProt-GOA_27.02.2019_00h00	4.98484e-11	1.29905e-07	21.2121	70	[ABCB10, ACACA, AFG3L2, AGK, ATP5F1A, ATP5F1B, ATP5F1C, ATP5F1E, ATP5IF1, ATP5MC2, ATP5ME, ATP5MG, ATP5PB, ATP5PD, ATP5PF, ATP5PO, ATP6, ATP8, AURKAIP1, BAG4, BNIP3, CHPT1, COX5B, CPT2, CXADR, DMAC2L, DNAJC19, FIS1, HK2, KIF1BP, LETM1, MCU, MCUB, MED12, MFF, MPC2, MRPL18, MTERF4, MTX2, NDUFA13, OPA1, ORC1, OXA1L, PPIF, PROS1, ROMO1, SAMM50, SFXN1, SFXN2, SFXN3, SLC25A1, SLC25A10, SLC25A13, SLC25A…	1.13215e-10
GO:0006325	chromatin organization	GO_BiologicalProcess-EBI-UniProt-GOA_27.02.2019_00h00	7.44619e-11	1.93973e-07	15.6724	155	[ACTR1B, ARFGEF3, ARID2, ARID4B, ASF1B, ATAD2, ATF7IP, ATRX, ATXN7, AURKB, BAG6, BAZ1B, BAZ2A, BPTF, BRD3, BRD4, BRD7, CACYBP, CAMK2D, CBX2, CBX3, CBX8, CCNA2, CDK2, CDKN1A, CENPH, CENPI, CENPN, CENPQ, CENPT, CENPU, CHAF1A, CHAF1B, CHD3, CHD4, CHRAC1, CPA4, CREBBP, CUL4B, DDB1, DDB2, DEK, DNMT1, EZH2, FANCD2, FGFR1OP, FLCN, FMR1, GATAD2B, GTF2I, H3F3A, HAT1, HCFC1, HDAC1, HDAC2, HDAC3, HDAC5, HDA…	1.68167e-10
GO:0006297	nucleotide-excision repair, DNA gap filling	GO_BiologicalProcess-EBI-UniProt-GOA_27.02.2019_00h00	1.09808e-10	2.85939e-07	56.6667	17	[LIG1, LRIG1, PCNA, POLD1, POLD2, POLD3, POLD4, POLDIP2, RFC1, RFC2, RFC3, RFC4, RFC5, RPA1, RPA2, SLC19A1, XRCC1]	2.46607e-10
GO:0006974	cellular response to DNA damage stimulus	GO_BiologicalProcess-EBI-UniProt-GOA_27.02.2019_00h00	1.16025e-10	3.02014e-07	15.3558	164	[ACTR1B, ALKBH1, ALKBH5, ANGPTL2, ANTXR1, ATRIP, ATRX, BAG6, BARD1, BAZ1B, BCL2L12, BCLAF1, BLM, BRD4, BRINP1, CACYBP, CBX3, CBX5, CBX8, CCAR2, CCDC88A, CD44, CDK2, CDKN1A, CDKN1B, CHAF1A, CHAF1B, CNOT6, CUL4B, DCLRE1C, DDB1, DDB2, DDR1, DEK, DHX9, DTL, EFHD2, EGFR, ERCC5, ERCC6, ERCC6L, FANCD2, FANCI, FEN1, FMR1, FOXO1, FOXO3, GIGYF2, GINS2, GTSE1, HMGA1, HMGN1, HPSE, IGFBP7, ING2, ING4, INIP, K…	2.59123e-10
GO:0044769	ATPase activity, coupled to transmembrane movement of ions, rotational mechanism	GO_BiologicalProcess-EBI-UniProt-GOA_27.02.2019_00h00	1.62399e-10	4.22561e-07	47.619	20	[ATP5F1A, ATP5F1B, ATP5F1C, ATP5F1E, ATP5MC2, ATP5MG, ATP5PB, ATP5PD, ATP5PF, ATP5PO, ATP6, ATP6V0A1, ATP6V1A, ATP6V1B2, ATP6V1C1, ATP6V1D, ATP6V1E1, ATP6V1H, PPIF, TCIRG1]	3.58704e-10
GO:0044786	cell cycle DNA replication	GO_BiologicalProcess-EBI-UniProt-GOA_27.02.2019_00h00	1.99383e-10	5.18594e-07	33.7079	30	[ATRX, FANCD2, FEN1, GINS1, LIG1, LRIG1, MSH6, PCNA, POLA1, POLA2, POLD1, POLD2, POLD3, POLD4, POLDIP2, POLE3, PRIM1, PRIM2, RFC1, RFC2, RFC3, RFC4, RFC5, RPA1, RPA2, SLC19A1, SMC1A, SMC3, STAG2, WIZ]	4.35608e-10
GO:0000819	sister chromatid segregation	GO_BiologicalProcess-EBI-UniProt-GOA_27.02.2019_00h00	2.40806e-10	6.26096e-07	22.8571	56	[ATRX, AURKB, CDC20, CDCA8, CENPE, CENPF, CEP250, CHAMP1, DLGAP5, FEN1, HNRNPU, IGFBP7, INCENP, KCNN4, KIF14, KIF22, KIF23, KIF2C, KIF4A, KIFC1, MAD2L1, NCAPD2, NCAPD3, NCAPG, NCAPH, NCAPH2, NDC80, NEK6, NIPBL, NPC1, NUF2, NUMA1, NUSAP1, PARP4, PDS5A, PDS5B, PHB2, PLK1, PRC1, RACGAP1, RB1, SIL1, SMC1A, SMC2, SMC3, SMC4, SPAG5, SPDL1, STAG1, STAG2, TACC3, TLE5, TOP2A, TOP2B, TRIP13, TTK]	5.23265e-10
GO:0015985	energy coupled proton transport, down electrochemical gradient	GO_BiologicalProcess-EBI-UniProt-GOA_27.02.2019_00h00	3.3057e-10	8.5915e-07	57.1429	16	[ATP5F1A, ATP5F1B, ATP5F1C, ATP5F1E, ATP5MC2, ATP5ME, ATP5MG, ATP5PB, ATP5PD, ATP5PF, ATP5PO, ATP6, ATP8, COX5B, DMAC2L, STOML2]	6.95754e-10
GO:0015986	ATP synthesis coupled proton transport	GO_BiologicalProcess-EBI-UniProt-GOA_27.02.2019_00h00	3.3057e-10	8.5915e-07	57.1429	16	[ATP5F1A, ATP5F1B, ATP5F1C, ATP5F1E, ATP5MC2, ATP5ME, ATP5MG, ATP5PB, ATP5PD, ATP5PF, ATP5PO, ATP6, ATP8, COX5B, DMAC2L, STOML2]	6.95754e-10
GO:0009152	purine ribonucleotide biosynthetic process	GO_BiologicalProcess-EBI-UniProt-GOA_27.02.2019_00h00	5.13351e-10	1.33369e-06	19.891	73	[ACACA, ACAT1, ACOT7, ACSF3, ACSL4, AK2, AK3, AK4, AK5, ALDOA, ALDOC, ATP5F1A, ATP5F1B, ATP5F1C, ATP5F1E, ATP5MC2, ATP5ME, ATP5MG, ATP5PB, ATP5PD, ATP5PF, ATP5PO, ATP6, ATP8, CBR4, COX2, COX5B, DHTKD1, DLD, DMAC2L, FAM3A, FASN, FLCN, HK1, HK2, INSR, LDHA, MAP4K5, MPC2, NCOR1, NME2P1, NME3, NUP214, NUP50, OGDH, OGT, PAICS, PANK3, PAPSS1, PAPSS2, PARP1, PDHA1, PDHB, PDK1, PDK2, PDK3, PDP1, PDP2, PD…	1.06375e-09
GO:0051726	regulation of cell cycle	GO_BiologicalProcess-EBI-UniProt-GOA_27.02.2019_00h00	8.16672e-10	2.1209e-06	13.9048	219	[ABCB6, ABI2, ACACA, ACTR1A, ACTR1B, AKAP9, ANAPC16, ANLN, ANTXR1, APP, ATP6V1H, ATRIP, ATRX, AURKAIP1, AURKB, BARD1, BLM, BRD4, BRD7, BRINP1, CAB39, CACYBP, CBX3, CBX5, CBX8, CCAR2, CCDC88A, CCNA2, CCNT1, CCSAP, CDC20, CDH11, CDK12, CDK2, CDKN1A, CDKN1B, CENPE, CENPF, CEP250, CEP76, CGREF1, CHAF1A, CHAF1B, CIT, CKAP5, CKS1B, CKS2, CNOT6, COX2, CPOX, CUL4B, DAB2IP, DCTN3, DDB1, DDR1, DDX3X, DLGAP…	1.6836e-09
GO:0006164	purine nucleotide biosynthetic process	GO_BiologicalProcess-EBI-UniProt-GOA_27.02.2019_00h00	8.95491e-10	2.3247e-06	19.6286	74	[ACACA, ACAT1, ACOT7, ACSF3, ACSL4, AK2, AK3, AK4, AK5, ALDOA, ALDOC, ATP5F1A, ATP5F1B, ATP5F1C, ATP5F1E, ATP5MC2, ATP5ME, ATP5MG, ATP5PB, ATP5PD, ATP5PF, ATP5PO, ATP6, ATP8, CBR4, COX2, COX5B, DHTKD1, DLD, DMAC2L, FAM3A, FASN, FLCN, GMPR, HK1, HK2, INSR, LDHA, MAP4K5, MPC2, NCOR1, NME2P1, NME3, NUP214, NUP50, OGDH, OGT, PAICS, PANK3, PAPSS1, PAPSS2, PARP1, PDHA1, PDHB, PDK1, PDK2, PDK3, PDP1, PD…	1.81812e-09
GO:0033554	cellular response to stress	GO_BiologicalProcess-EBI-UniProt-GOA_27.02.2019_00h00	9.88678e-10	2.56562e-06	12.7601	325	[ABI2, ACADVL, ACTR1B, ADD1, AIFM1, ALDH9A1, ALKBH1, ALKBH5, ANGPTL2, ANKZF1, ANTXR1, APP, ATF7IP, ATP5IF1, ATP6V1C1, ATRIP, ATRX, BAG4, BAG6, BARD1, BAZ1B, BCL2L12, BCLAF1, BLM, BMPR2, BNIP3, BRD4, BRINP1, CA9, CAB39, CACYBP, CAMK2D, CAV1, CBX3, CBX5, CBX8, CCAR2, CCDC88A, CCNA2, CD44, CDH11, CDH4, CDK2, CDKN1A, CDKN1B, CHAF1A, CHAF1B, CLPB, CNOT6, COX2, CPOX, CRAT, CREB3L2, CREBBP, CUL4B, CYBA,…	1.98016e-09
GO:0044260	cellular macromolecule metabolic process	GO_BiologicalProcess-EBI-UniProt-GOA_27.02.2019_00h00	9.90078e-10	2.56826e-06	10.6619	981	[ABCA1, ABCA3, ABCB6, ABHD13, ABHD17B, ABI1, ABI2, ABR, ABTB1, ACAT1, ACO1, ACOT7, ACTR1A, ACTR1B, ADAM9, ADD1, ADNP, AFG3L2, AGRN, AIFM1, AKAP9, ALG10, ALKBH1, ALKBH5, ANAPC16, ANGPTL2, ANKRD54, ANKZF1, ANTXR1, APP, APPL2, ARAP1, ARFGEF3, ARHGAP35, ARHGEF11, ARID2, ARID4B, ARID5B, ARL4C, ASAP1, ATAD2, ATF7, ATF7IP, ATP5IF1, ATRIP, ATRX, ATXN7, AURKAIP1, AURKB, B3GNT9, B4GALT4, BAG4, BAG6, BAMBI,…	1.98016e-09
GO:0010467	gene expression	GO_BiologicalProcess-EBI-UniProt-GOA_27.02.2019_00h00	1.03471e-09	2.68301e-06	11.2072	700	[ABCB6, ABI2, ABTB1, ACO1, ACOT7, ACTR1A, ACTR1B, ADNP, AFDN, AFG3L2, AGRN, AHNAK, AHNAK2, ALKBH1, ALKBH5, ANGPTL2, APP, ARFGEF3, ARHGAP35, ARHGEF11, ARID2, ARID4B, ARID5B, ARL6IP4, ASAP1, ATAD2, ATF7, ATF7IP, ATP1B1, ATP6V1B2, ATRX, AURKAIP1, AURKB, BAMBI, BARD1, BAZ1B, BAZ2A, BBX, BCL2L12, BCL9L, BCLAF1, BHLHE41, BICRA, BLM, BMP6, BMPR2, BNC2, BPTF, BRD3, BRD4, BRD7, BRINP1, C2orf49, CA9, CACYB…	2.05918e-09
GO:0006979	response to oxidative stress	GO_BiologicalProcess-EBI-UniProt-GOA_27.02.2019_00h00	1.08528e-09	2.81304e-06	17.1053	104	[ABCB6, ACTR1B, ADAM9, AIFM1, ALDH9A1, ANKZF1, APP, ATP5F1A, ATP5MC2, ATP5PF, ATRN, BLM, BNIP3, CACYBP, CBX8, CCDC88A, CCNA2, CDK2, CDKN1A, COX1, COX2, CRAT, CYBA, CYCS, CYP1B1, DHFR, DIABLO, ECT2, EGFR, ENDOG, ERCC6, ERCC6L, ETFDH, EZH2, FAM160A2, FANCD2, FECH, FOSL1, FOXO1, FOXO3, FZD1, HDAC2, HNRNPM, IGFBP7, IVNS1ABP, LDHA, MAPKAP1, MCL1, MELK, MET, MGMT, MMP14, MPRIP, NCOA6, ND1, ND3, ND5, ND…	2.14917e-09
GO:0140014	mitotic nuclear division	GO_BiologicalProcess-EBI-UniProt-GOA_27.02.2019_00h00	1.25292e-09	3.24631e-06	19.6237	73	[ANLN, ATRX, AURKAIP1, AURKB, CCNA2, CCSAP, CDC20, CDCA8, CDKN1B, CENPE, CENPF, CEP250, CHAMP1, CTDP1, DLGAP5, FBXW5, HNRNPU, INCENP, INSR, KCNN4, KIF11, KIF14, KIF1B, KIF20B, KIF22, KIF23, KIF2C, KIF4A, KIFC1, KNTC1, LRP5, MAD2L1, MKI67, NCAPD2, NCAPD3, NCAPG, NCAPH, NCAPH2, NDC80, NDRG1, NEK6, NEO1, NIPBL, NPC1, NUF2, NUMA1, NUSAP1, PARP4, PBK, PDS5A, PDS5B, PHB2, PLK1, PRC1, PRDX5, RACGAP1, RB…	2.46898e-09
GO:1901293	nucleoside phosphate biosynthetic process	GO_BiologicalProcess-EBI-UniProt-GOA_27.02.2019_00h00	1.28752e-09	3.33468e-06	17.9283	90	[ACACA, ACAT1, ACOT7, ACSF3, ACSL4, AGPAT5, AK2, AK3, AK4, AK5, ALDOA, ALDOC, ATP5F1A, ATP5F1B, ATP5F1C, ATP5F1E, ATP5MC2, ATP5ME, ATP5MG, ATP5PB, ATP5PD, ATP5PF, ATP5PO, ATP6, ATP8, CBR4, COX2, COX5B, DHTKD1, DLD, DMAC2L, DTYMK, DUT, FAM160A2, FAM3A, FASN, FLCN, GMPR, HK1, HK2, IDH2, INSR, KIF20B, LDHA, MAGI3, MAP4K5, MPC2, NCOR1, NME2P1, NME3, NUP214, NUP50, OGDH, OGT, PAICS, PANK3, PAPSS1, PAP…	2.50041e-09
GO:0006123	mitochondrial electron transport, cytochrome c to oxygen	GO_BiologicalProcess-EBI-UniProt-GOA_27.02.2019_00h00	1.36232e-09	3.52704e-06	60.8696	14	[COX1, COX2, COX3, COX4I1, COX5A, COX5B, COX6A1, COX6B1, COX6C, COX7A2L, COX7B, COX7C, CYCS, NDUFA4]	2.57346e-09
GO:0019646	aerobic electron transport chain	GO_BiologicalProcess-EBI-UniProt-GOA_27.02.2019_00h00	1.36232e-09	3.52704e-06	60.8696	14	[COX1, COX2, COX3, COX4I1, COX5A, COX5B, COX6A1, COX6B1, COX6C, COX7A2L, COX7B, COX7C, CYCS, NDUFA4]	2.57346e-09
GO:0009260	ribonucleotide biosynthetic process	GO_BiologicalProcess-EBI-UniProt-GOA_27.02.2019_00h00	1.36995e-09	3.54544e-06	19.3211	74	[ACACA, ACAT1, ACOT7, ACSF3, ACSL4, AK2, AK3, AK4, AK5, ALDOA, ALDOC, ATP5F1A, ATP5F1B, ATP5F1C, ATP5F1E, ATP5MC2, ATP5ME, ATP5MG, ATP5PB, ATP5PD, ATP5PF, ATP5PO, ATP6, ATP8, CBR4, COX2, COX5B, DHTKD1, DLD, DMAC2L, FAM3A, FASN, FLCN, HK1, HK2, INSR, LDHA, MAP4K5, MPC2, NCOR1, NME2P1, NME3, NUP214, NUP50, OGDH, OGT, PAICS, PANK3, PAPSS1, PAPSS2, PARP1, PDHA1, PDHB, PDK1, PDK2, PDK3, PDP1, PDP2, PD…	2.57346e-09
GO:0000070	mitotic sister chromatid segregation	GO_BiologicalProcess-EBI-UniProt-GOA_27.02.2019_00h00	1.60434e-09	4.15043e-06	23.7374	47	[ATRX, AURKB, CDC20, CDCA8, CENPE, CENPF, CEP250, CHAMP1, DLGAP5, HNRNPU, INCENP, KCNN4, KIF14, KIF22, KIF23, KIF2C, KIF4A, KIFC1, MAD2L1, NCAPD2, NCAPD3, NCAPG, NCAPH, NCAPH2, NDC80, NEK6, NIPBL, NPC1, NUF2, NUMA1, NUSAP1, PARP4, PDS5A, PDS5B, PLK1, PRC1, RACGAP1, RB1, SMC1A, SMC2, SMC4, SPAG5, SPDL1, TACC3, TLE5, TRIP13, TTK]	2.99975e-09
GO:0072522	purine-containing compound biosynthetic process	GO_BiologicalProcess-EBI-UniProt-GOA_27.02.2019_00h00	1.82331e-09	4.71508e-06	19	76	[ACACA, ACAT1, ACOT7, ACSF3, ACSL4, AK2, AK3, AK4, AK5, ALDOA, ALDOC, ATP5F1A, ATP5F1B, ATP5F1C, ATP5F1E, ATP5MC2, ATP5ME, ATP5MG, ATP5PB, ATP5PD, ATP5PF, ATP5PO, ATP6, ATP8, CBR4, COX2, COX5B, DHTKD1, DLD, DMAC2L, FAM3A, FASN, FLCN, GMPR, HK1, HK2, INSR, LDHA, MAP4K5, MPC2, NCOR1, NME2P1, NME3, NT5E, NUP214, NUP50, OGDH, OGT, PAICS, PANK3, PAPSS1, PAPSS2, PARP1, PDHA1, PDHB, PDK1, PDK2, PDK3, PD…	3.36225e-09
GO:0007600	sensory perception	GO_BiologicalProcess-EBI-UniProt-GOA_27.02.2019_00h00	1.98304e-09	5.12616e-06	4.69858	53	[ALDH7A1, AP3B1, ASIC1, ATP6V1B2, ATXN7, AURKB, CDKN1B, COL11A1, COX2, CRYZ, CXADR, CYP1B1, DNAJC19, F2R, FZD2, GJC1, GNAI2, GPR143, HEXB, KIFC3, LAMB2, LIG1, LRIG1, MAPRE2, MED12, MME, MYO5A, NACC1, NAV2, NDUFB9, NIPBL, NIPSNAP1, NLN, NR2F6, OPA1, OPA3, PNKD, RDH10, REEP2, SEMA5B, SERPINB6, SIX3, SLC9A3R1, SLITRK6, SOD1, SPG7, TFRC, TIMM10, TIMP3, TNFRSF11B, TNFRSF14, TPRN, TXNRD1]	3.6401e-09
GO:0033260	nuclear DNA replication	GO_BiologicalProcess-EBI-UniProt-GOA_27.02.2019_00h00	2.22119e-09	5.73957e-06	34.2105	26	[ATRX, FANCD2, FEN1, GINS1, LIG1, LRIG1, PCNA, POLA1, POLA2, POLD1, POLD2, POLD3, POLD4, POLDIP2, POLE3, PRIM1, PRIM2, RFC1, RFC2, RFC3, RFC4, RFC5, RPA1, RPA2, SLC19A1, WIZ]	4.04036e-09
GO:0009165	nucleotide biosynthetic process	GO_BiologicalProcess-EBI-UniProt-GOA_27.02.2019_00h00	2.86643e-09	7.404e-06	17.8357	89	[ACACA, ACAT1, ACOT7, ACSF3, ACSL4, AGPAT5, AK2, AK3, AK4, AK5, ALDOA, ALDOC, ATP5F1A, ATP5F1B, ATP5F1C, ATP5F1E, ATP5MC2, ATP5ME, ATP5MG, ATP5PB, ATP5PD, ATP5PF, ATP5PO, ATP6, ATP8, CBR4, COX2, COX5B, DHTKD1, DLD, DMAC2L, DTYMK, DUT, FAM160A2, FAM3A, FASN, FLCN, GMPR, HK1, HK2, IDH2, INSR, KIF20B, LDHA, MAGI3, MAP4K5, MPC2, NCOR1, NME2P1, NME3, NUP214, NUP50, OGDH, OGT, PAICS, PANK3, PAPSS1, PAP…	5.14422e-09
GO:0046390	ribose phosphate biosynthetic process	GO_BiologicalProcess-EBI-UniProt-GOA_27.02.2019_00h00	3.34206e-09	8.6292e-06	18.9744	74	[ACACA, ACAT1, ACOT7, ACSF3, ACSL4, AK2, AK3, AK4, AK5, ALDOA, ALDOC, ATP5F1A, ATP5F1B, ATP5F1C, ATP5F1E, ATP5MC2, ATP5ME, ATP5MG, ATP5PB, ATP5PD, ATP5PF, ATP5PO, ATP6, ATP8, CBR4, COX2, COX5B, DHTKD1, DLD, DMAC2L, FAM3A, FASN, FLCN, HK1, HK2, INSR, LDHA, MAP4K5, MPC2, NCOR1, NME2P1, NME3, NUP214, NUP50, OGDH, OGT, PAICS, PANK3, PAPSS1, PAPSS2, PARP1, PDHA1, PDHB, PDK1, PDK2, PDK3, PDP1, PDP2, PD…	5.91854e-09
GO:0010564	regulation of cell cycle process	GO_BiologicalProcess-EBI-UniProt-GOA_27.02.2019_00h00	4.11554e-09	1.06222e-05	14.843	156	[ABI2, ACACA, ACTR1A, ACTR1B, AKAP9, ANAPC16, ANLN, APP, ATP6V1H, ATRX, AURKAIP1, AURKB, BLM, BRD4, BRD7, CACYBP, CBX3, CBX5, CBX8, CCDC88A, CCNA2, CCSAP, CDC20, CDK2, CDKN1A, CDKN1B, CENPE, CENPF, CEP250, CEP76, CHAF1A, CHAF1B, CIT, CKAP5, CNOT6, CPOX, CUL4B, DAB2IP, DCTN3, DDB1, DDX3X, DLGAP5, DTL, DYNC1H1, ECT2, EGFR, EIF4A2, EIF4G1, EZH2, FANCD2, FBXW5, FEN1, FGFR1OP, FLCN, FSTL1, GIGYF2, GIP…	7.25634e-09
GO:0008380	RNA splicing	GO_BiologicalProcess-EBI-UniProt-GOA_27.02.2019_00h00	4.842e-09	1.24924e-05	17.4573	92	[AHNAK, AHNAK2, ARL6IP4, ASAP1, BRINP1, C2orf49, CCAR2, CDK12, CELF2, COQ7, CPSF1, CPSF7, CWC15, CYFIP1, DDX23, DDX46, DHX38, DHX9, DNAJC8, ELAVL1, FIP1L1, FMR1, GEMIN4, GPKOW, GTF2F2, HEXIM1, HNRNPA2B1, HNRNPC, HNRNPF, HNRNPM, HNRNPU, HPSE, IGFBP7, IVNS1ABP, KCNN4, KDM1A, KHDRBS1, KHSRP, MRPS30, NONO, PABPC1, PAPOLA, PBK, PCBP1, PIK3R1, POLR2H, PRDX5, PRMT7, PRPF31, PRPF6, PRPF8, PSIP1, PUF60, Q…	8.49993e-09
GO:0051128	regulation of cellular component organization	GO_BiologicalProcess-EBI-UniProt-GOA_27.02.2019_00h00	5.40154e-09	1.39306e-05	12.272	370	[ABCA1, ABCB6, ABHD17B, ABI2, ACACA, ADAM15, ADAM9, ADD1, ADD3, ADNP, AGRN, AIFM1, AKAP9, ALDOA, ANGPTL2, ANLN, ANTXR1, APP, APPL2, ARAP1, ARHGAP18, ARHGAP22, ARHGAP35, ARHGEF11, ARL2, ASAP1, ATAD2, ATAD3A, ATF7IP, ATP5IF1, ATP6V1H, ATRX, AURKAIP1, AURKB, BAG4, BAIAP2, BAMBI, BCAR1, BCL9L, BMPR2, BNIP3, BRD4, BRD7, BRI3, BRINP1, BRK1, CACYBP, CAMK2D, CAPRIN1, CAPRIN2, CAPZA1, CAPZB, CARMIL1, CAV1…	9.44095e-09
GO:0006296	nucleotide-excision repair, DNA incision, 5'-to lesion	GO_BiologicalProcess-EBI-UniProt-GOA_27.02.2019_00h00	5.794e-09	1.49369e-05	42.2222	19	[CUL4B, DDB1, DDB2, ERCC5, PARP1, PCNA, POLD1, POLD2, POLD3, POLD4, POLDIP2, RFC1, RFC2, RFC3, RFC4, RFC5, RPA1, RPA2, SLC19A1]	1.00831e-08
GO:0048285	organelle fission	GO_BiologicalProcess-EBI-UniProt-GOA_27.02.2019_00h00	6.51171e-09	1.67807e-05	16.835	100	[ACACA, ANGPTL2, ANLN, ATRX, AURKAIP1, AURKB, BAG6, BLM, BNIP3, CCNA2, CCSAP, CDC20, CDCA8, CDKN1B, CENPE, CENPF, CEP250, CHAMP1, CKS2, CTDP1, DLGAP5, DNM1L, FANCD2, FBXW5, FIS1, HNRNPU, INCENP, ING2, INSR, KCNN4, KIF11, KIF14, KIF1B, KIF20B, KIF22, KIF23, KIF2C, KIF4A, KIFC1, KNTC1, LRP5, MAD2L1, MARCH5, MASTL, MED12, MFF, MKI67, MSH3, MTFP1, NCAPD2, NCAPD3, NCAPG, NCAPH, NCAPH2, NDC80, NDRG1, N…	1.12832e-08
GO:0006417	regulation of translation	GO_BiologicalProcess-EBI-UniProt-GOA_27.02.2019_00h00	7.79897e-09	2.00902e-05	17.6955	86	[ABTB1, ACO1, ACTR1B, ALKBH1, APP, CAPRIN1, CAPRIN2, CBX8, CHAF1A, CHAF1B, CNOT6, COA3, CYFIP1, DDX3X, DHFR, DHX9, DNM1L, EEF2K, EIF2AK2, EIF4A1, EIF4A2, EIF4E2, EIF4G1, EIF4H, ELAVL1, ELOA, ERBB2, FMR1, FOXO3, GCN1, GFM2, GIGYF2, GLUL, GRB7, KHDRBS1, KHSRP, LRPPRC, LSM14B, MALSU1, MEX3D, MOV10, MRPL13, MRPL58, MRPS27, MTIF2, MTIF3, NCOA6, NEMF, NEU1, NOLC1, NSUN4, PABPC1, PAIP2, PASK, PKLR, POLD…	1.34557e-08
GO:1901990	regulation of mitotic cell cycle phase transition	GO_BiologicalProcess-EBI-UniProt-GOA_27.02.2019_00h00	8.21309e-09	2.11487e-05	16.958	97	[ACTR1A, ACTR1B, AKAP9, ANAPC16, ANLN, APP, AURKB, BLM, BRD4, BRD7, CACYBP, CBX8, CCDC88A, CDC20, CDK2, CDKN1A, CDKN1B, CENPE, CENPF, CEP250, CEP76, CHAF1A, CHAF1B, CKAP5, CNOT6, CPOX, CUL4B, DCTN3, DDB1, DDX3X, DLGAP5, DTL, DYNC1H1, EGFR, EIF4A2, EIF4G1, EZH2, FGFR1OP, GIGYF2, GPNMB, GTSE1, HAUS1, HAUS3, HAUS4, HAUS8, HMMR, KCNN4, KDM2A, KIF14, KIF1B, KMT2E, KNTC1, MAD2L1, MSH6, NACC2, NCAPD2, N…	1.41097e-08
GO:0046907	intracellular transport	GO_BiologicalProcess-EBI-UniProt-GOA_27.02.2019_00h00	8.66051e-09	2.22922e-05	12.8182	287	[ABCA1, ABCB6, ACACA, ACTR1A, AFTPH, AGK, ALKBH5, ANGPTL2, ANKRD54, AP1G1, AP1G2, AP1M1, AP1S2, AP1S3, AP3B1, AP3D1, APP, APPL2, ARFIP1, ARHGAP1, ARL3, ARL4C, ARV1, ATP1B1, ATP5F1A, ATP5F1B, ATP5F1C, ATP5F1E, ATP5IF1, ATP5MC2, ATP5ME, ATP5MG, ATP5PB, ATP5PD, ATP5PF, ATP5PO, ATP6, ATP8, AURKAIP1, BAG4, BARD1, BCAR1, CAPZA1, CAPZB, CCDC88A, CD63, CD81, CDH11, CHPT1, CLN5, CLSTN1, COX2, COX5B, CPSF1…	1.4815e-08
GO:0034248	regulation of cellular amide metabolic process	GO_BiologicalProcess-EBI-UniProt-GOA_27.02.2019_00h00	1.00479e-08	2.58533e-05	16.8111	97	[ABCB6, ABTB1, ACO1, ACTR1B, ALKBH1, APP, CAPRIN1, CAPRIN2, CBX8, CCNA2, CHAF1A, CHAF1B, CNOT6, COA3, CYFIP1, DDX3X, DHFR, DHX9, DNM1L, EEF2K, EIF2AK2, EIF4A1, EIF4A2, EIF4E2, EIF4G1, EIF4H, ELAVL1, ELOA, ERBB2, FMR1, FOXO3, GCN1, GFM2, GIGYF2, GLUL, GRB7, KHDRBS1, KHSRP, LRPPRC, LSM14B, MALSU1, MEX3D, MOV10, MRPL13, MRPL58, MRPS27, MTIF2, MTIF3, NCOA6, NEMF, NEU1, NOLC1, NSUN4, PABPC1, PAIP2, PA…	1.71155e-08
GO:0016032	viral process	GO_BiologicalProcess-EBI-UniProt-GOA_27.02.2019_00h00	1.06364e-08	2.73567e-05	14.6204	156	[ABI1, ABI2, AP1G1, AP1G2, AP1M1, AP1S2, AP1S3, ATF7, ATF7IP, ATP6V1C1, ATP6V1H, BNIP3, BRD4, CAV1, CBX5, CCNA2, CCNT1, CD81, CDKN1A, CENPU, CHAF1A, CHAF1B, CPOX, CREBBP, CTDP1, CXADR, DAB2IP, DCXR, DDB1, DDX3X, DEK, DHX9, DKK3, DNM1L, DPP4, EFNB3, EGFR, EIF2AK2, EIF4A1, EIF4A2, EIF4G1, EIF4H, F2R, FAM111A, FDPS, FKBP8, FMR1, FURIN, GADD45GIP1, GAS6, GINS1, GINS2, GTF2F2, HCFC1, HCFC2, HDAC1, HLA…	1.80414e-08
GO:0007051	spindle organization	GO_BiologicalProcess-EBI-UniProt-GOA_27.02.2019_00h00	1.29773e-08	3.33646e-05	22.381	47	[ATRX, AURKB, CCSAP, CDC20, CENPE, CHD3, CKAP5, DYNC1H1, HAUS1, HAUS3, HAUS4, HAUS8, HDAC3, HNRNPU, KIF11, KIF23, KIF4A, KIFC1, LZTS2, MAPRE2, NCOR1, NDC80, NDRG1, NEK6, NUF2, NUMA1, PARP4, PLK1, PRC1, RACGAP1, RPS3, SMC1A, SMC3, SPAG5, SPC25, STAG1, STAG2, STMN1, SUN2, TACC3, TLE5, TPX2, TTK, TUBB, TUBGCP2, WASHC5, WDR62]	2.19196e-08
GO:0098813	nuclear chromosome segregation	GO_BiologicalProcess-EBI-UniProt-GOA_27.02.2019_00h00	1.30531e-08	3.35465e-05	19.3452	65	[ANGPTL2, ATRX, AURKB, BAG6, BLM, CDC20, CDCA8, CENPE, CENPF, CENPQ, CEP250, CHAMP1, DLGAP5, DYNC1H1, ECT2, FANCD2, FEN1, GEM, HNRNPU, IGFBP7, INCENP, KCNN4, KIF14, KIF22, KIF23, KIF2C, KIF4A, KIFC1, MAD2L1, NCAPD2, NCAPD3, NCAPG, NCAPH, NCAPH2, NDC80, NEK6, NIPBL, NPC1, NUF2, NUMA1, NUSAP1, PARP4, PDS5A, PDS5B, PHB2, PLK1, PRC1, RACGAP1, RB1, RMI1, SIL1, SMC1A, SMC2, SMC3, SMC4, SPAG5, SPDL1, ST…	2.19554e-08
GO:0007006	mitochondrial membrane organization	GO_BiologicalProcess-EBI-UniProt-GOA_27.02.2019_00h00	1.53186e-08	3.93534e-05	23.8372	41	[AFG3L2, AGK, APOO, ATP5F1A, ATP5F1B, ATP5F1C, ATP5F1E, ATP5IF1, ATP5MC2, ATP5ME, ATP5MG, ATP5PB, ATP5PD, ATP5PF, ATP5PO, ATP6, ATP8, BNIP3, CHCHD3, CXADR, DMAC2L, DNAJC11, HK2, IMMT, LETM1, MED12, MICOS13, NDUFA13, OMA1, OPA1, OXA1L, PPIF, ROMO1, SAMM50, SLC25A5, SPG7, TIMM10, TIMM22, TIMM29, TOMM20, UQCC3]	2.55522e-08
GO:0035383	thioester metabolic process	GO_BiologicalProcess-EBI-UniProt-GOA_27.02.2019_00h00	1.7917e-08	4.60108e-05	26.3566	34	[AASS, ACACA, ACAT1, ACOT13, ACOT7, ACOT9, ACSF2, ACSF3, ACSL4, CBR4, CRAT, DLD, DLST, FAM3A, FASN, HMGCS1, MPC2, OGDH, OXSM, PDHA1, PDHB, PDK1, PDK2, PDK3, PDP1, PDP2, PDPR, SCD, SCD5, SLC25A1, SUCLA2, SUCLG1, SUCLG2, TSPO]	2.93985e-08
GO:0006637	acyl-CoA metabolic process	GO_BiologicalProcess-EBI-UniProt-GOA_27.02.2019_00h00	1.7917e-08	4.60108e-05	26.3566	34	[AASS, ACACA, ACAT1, ACOT13, ACOT7, ACOT9, ACSF2, ACSF3, ACSL4, CBR4, CRAT, DLD, DLST, FAM3A, FASN, HMGCS1, MPC2, OGDH, OXSM, PDHA1, PDHB, PDK1, PDK2, PDK3, PDP1, PDP2, PDPR, SCD, SCD5, SLC25A1, SUCLA2, SUCLG1, SUCLG2, TSPO]	2.93985e-08
GO:0033683	nucleotide-excision repair, DNA incision	GO_BiologicalProcess-EBI-UniProt-GOA_27.02.2019_00h00	3.10611e-08	7.97339e-05	38.7755	19	[CUL4B, DDB1, DDB2, ERCC5, PARP1, PCNA, POLD1, POLD2, POLD3, POLD4, POLDIP2, RFC1, RFC2, RFC3, RFC4, RFC5, RPA1, RPA2, SLC19A1]	5.07584e-08
GO:0016570	histone modification	GO_BiologicalProcess-EBI-UniProt-GOA_27.02.2019_00h00	3.7051e-08	9.50728e-05	16.3851	97	[ACTR1B, ARFGEF3, ARID4B, ATRX, ATXN7, AURKB, BAZ1B, BAZ2A, BRD4, BRD7, CACYBP, CAMK2D, CBX8, CCNA2, CDK2, CDKN1A, CPA4, CREBBP, CUL4B, DDB1, DDB2, DNMT1, EZH2, FANCD2, FGFR1OP, FLCN, FMR1, HAT1, HCFC1, HDAC1, HDAC2, HDAC3, HDAC5, HDAC7, HIST1H1C, IGFBP7, ING2, ING4, JADE2, JMJD1C, KAT2B, KAT7, KDM1A, KDM2A, KDM2B, KDM3A, KDM3B, KDM4B, KMT2E, LDB1, LMNA, MBD3, MSL1, MTA1, MTA2, MTHFR, NACC2, NELF…	6.03016e-08
GO:0000082	G1/S transition of mitotic cell cycle	GO_BiologicalProcess-EBI-UniProt-GOA_27.02.2019_00h00	4.66899e-08	0.00011976	19.1489	63	[ACTR1B, BRD4, BRD7, CACYBP, CBX8, CCDC88A, CDK2, CDKN1A, CDKN1B, CHAF1A, CHAF1B, CNOT6, CPOX, CUL4B, DDR1, DDX3X, DHFR, EGFR, EIF4A2, EIF4G1, EZH2, GIGYF2, GPNMB, GTSE1, IQGAP3, KIF14, KMT2E, LATS2, MCM2, MCM3, MCM4, MCM5, MCM6, MCM7, NACC2, NASP, NPAT, ORC1, PCBP4, PCNA, PIAS1, POLA1, POLA2, POLD1, POLE3, PPAT, PRIM1, PRIM2, PTPN6, RB1, RBM14-RBM4, RNF13, RPA1, RPA2, RPL26, RRM2, TCOF1, TEAD1, …	7.56828e-08
GO:0044843	cell cycle G1/S phase transition	GO_BiologicalProcess-EBI-UniProt-GOA_27.02.2019_00h00	4.84796e-08	0.000124302	18.6969	66	[ACTR1B, BRD4, BRD7, CACYBP, CBX8, CCDC88A, CCNA2, CDK2, CDKN1A, CDKN1B, CHAF1A, CHAF1B, CNOT6, CPOX, CUL4B, DDR1, DDX3X, DHFR, EGFR, EIF4A2, EIF4G1, EZH2, GIGYF2, GPNMB, GTSE1, IQGAP3, KIF14, KMT2E, LATS2, MCM2, MCM3, MCM4, MCM5, MCM6, MCM7, NACC2, NASP, NPAT, ORC1, PCBP4, PCNA, PHB2, PIAS1, POLA1, POLA2, POLD1, POLE3, PPAT, PRIM1, PRIM2, PTPN6, RB1, RBM14-RBM4, RNF13, RPA1, RPA2, RPL26, RRM2, S…	7.82682e-08
GO:0016675	oxidoreductase activity, acting on a heme group of donors	GO_BiologicalProcess-EBI-UniProt-GOA_27.02.2019_00h00	6.17337e-08	0.000158223	43.2432	16	[COX1, COX11, COX2, COX3, COX4I1, COX5A, COX5B, COX6A1, COX6B1, COX6C, COX7A2, COX7A2L, COX7B, COX7C, NDUFA4, VDAC2]	9.88723e-08
GO:0044403	symbiont process	GO_BiologicalProcess-EBI-UniProt-GOA_27.02.2019_00h00	6.43805e-08	0.000164943	14.1126	163	[ABI1, ABI2, AP1G1, AP1G2, AP1M1, AP1S2, AP1S3, ATF7, ATF7IP, ATP6V1C1, ATP6V1H, BNIP3, BRD4, CAV1, CBX5, CCNA2, CCNT1, CD81, CDKN1A, CENPU, CHAF1A, CHAF1B, CHAMP1, CPOX, CREBBP, CTDP1, CXADR, DAB2IP, DCXR, DDB1, DDX3X, DEK, DHX9, DKK3, DNM1L, DPP4, EFNB3, EGFR, EIF2AK2, EIF4A1, EIF4A2, EIF4G1, EIF4H, F2R, FAM111A, FDPS, FKBP8, FMR1, FURIN, GADD45GIP1, GAS6, GINS1, GINS2, GTF2F2, HCFC1, HCFC2, HD…	1.02702e-07
GO:0033865	nucleoside bisphosphate metabolic process	GO_BiologicalProcess-EBI-UniProt-GOA_27.02.2019_00h00	6.63682e-08	0.000169969	23.0337	41	[AASS, ACACA, ACAT1, ACOT13, ACOT7, ACOT9, ACSF2, ACSF3, ACSL4, CBR4, CRAT, DLD, DLST, FAM3A, FASN, HMGCS1, IMPAD1, MCCC2, MPC2, OGDH, OXSM, PANK3, PAPSS1, PAPSS2, PDHA1, PDHB, PDK1, PDK2, PDK3, PDP1, PDP2, PDPR, SCD, SCD5, SLC25A1, SLC35B2, SUCLA2, SUCLG1, SUCLG2, TPST2, TSPO]	1.03411e-07
GO:0034032	purine nucleoside bisphosphate metabolic process	GO_BiologicalProcess-EBI-UniProt-GOA_27.02.2019_00h00	6.63682e-08	0.000169969	23.0337	41	[AASS, ACACA, ACAT1, ACOT13, ACOT7, ACOT9, ACSF2, ACSF3, ACSL4, CBR4, CRAT, DLD, DLST, FAM3A, FASN, HMGCS1, IMPAD1, MCCC2, MPC2, OGDH, OXSM, PANK3, PAPSS1, PAPSS2, PDHA1, PDHB, PDK1, PDK2, PDK3, PDP1, PDP2, PDPR, SCD, SCD5, SLC25A1, SLC35B2, SUCLA2, SUCLG1, SUCLG2, TPST2, TSPO]	1.03411e-07
GO:0033875	ribonucleoside bisphosphate metabolic process	GO_BiologicalProcess-EBI-UniProt-GOA_27.02.2019_00h00	6.63682e-08	0.000169969	23.0337	41	[AASS, ACACA, ACAT1, ACOT13, ACOT7, ACOT9, ACSF2, ACSF3, ACSL4, CBR4, CRAT, DLD, DLST, FAM3A, FASN, HMGCS1, IMPAD1, MCCC2, MPC2, OGDH, OXSM, PANK3, PAPSS1, PAPSS2, PDHA1, PDHB, PDK1, PDK2, PDK3, PDP1, PDP2, PDPR, SCD, SCD5, SLC25A1, SLC35B2, SUCLA2, SUCLG1, SUCLG2, TPST2, TSPO]	1.03411e-07
GO:0051649	establishment of localization in cell	GO_BiologicalProcess-EBI-UniProt-GOA_27.02.2019_00h00	6.76242e-08	0.000173118	12.2344	334	[ABCA1, ABCB6, ABI2, ACACA, ACTR1A, AFTPH, AGK, ALKBH5, ANGPTL2, ANKRD54, AP1G1, AP1G2, AP1M1, AP1S2, AP1S3, AP3B1, AP3D1, APP, APPL2, ARFIP1, ARHGAP1, ARL3, ARL4C, ARV1, ASIC1, ATP1B1, ATP5F1A, ATP5F1B, ATP5F1C, ATP5F1E, ATP5IF1, ATP5MC2, ATP5ME, ATP5MG, ATP5PB, ATP5PD, ATP5PF, ATP5PO, ATP6, ATP8, AURKAIP1, BAG4, BARD1, BCAR1, CAMK2D, CAPZA1, CAPZB, CAV1, CCDC88A, CD63, CD81, CDCA8, CDH11, CENPE…	1.04961e-07
GO:0006732	coenzyme metabolic process	GO_BiologicalProcess-EBI-UniProt-GOA_27.02.2019_00h00	6.87337e-08	0.00017589	16.7939	88	[AASS, ACACA, ACAT1, ACOT13, ACOT7, ACOT9, ACSF2, ACSF3, ACSL4, AHCY, ALDOA, ALDOC, BTD, CBR4, COQ3, COQ5, COQ6, COQ7, COQ8B, COQ9, COX2, CRAT, DCXR, DHFR, DHTKD1, DLD, DLST, DNM1L, FAM160A2, FAM3A, FASN, FDXR, FLOT1, GLUD1, GPD2, HK1, HK2, HMGCS1, IDH2, INSR, LDHA, MAP4K5, MCCC2, ME2, MPC2, MRPL41, MTHFR, NCOR1, NDUFA9, NNT, NT5E, NUP214, NUP50, OGDH, OGT, OXSM, PANK3, PC, PCCA, PDHA1, PDHB, PDK…	1.05866e-07
GO:0006281	DNA repair	GO_BiologicalProcess-EBI-UniProt-GOA_27.02.2019_00h00	7.15853e-08	0.000183115	15.6977	108	[ACTR1B, ALKBH1, ALKBH5, ANGPTL2, ANTXR1, ATRIP, ATRX, BARD1, BLM, CACYBP, CBX8, CCDC88A, CDK2, CDKN1A, CHAF1A, CHAF1B, CUL4B, DCLRE1C, DDB1, DDB2, DDR1, DEK, DHX9, DTL, EFHD2, EGFR, ERCC5, ERCC6, ERCC6L, FANCD2, FANCI, FEN1, GINS2, HMGA1, HMGN1, IGFBP7, INIP, KAT2B, KDM1A, KDM2A, KIF22, LIG1, LRIG1, MGME1, MGMT, MPG, MSH2, MSH3, MSH6, MTA1, NCOA6, NIPBL, NONO, NSD2, NUDT1, PARP1, PARP4, PCNA, PD…	1.09837e-07
GO:0016569	covalent chromatin modification	GO_BiologicalProcess-EBI-UniProt-GOA_27.02.2019_00h00	9.87632e-08	0.000252537	16.0454	99	[ACTR1B, ARFGEF3, ARID4B, ATF7IP, ATRX, ATXN7, AURKB, BAZ1B, BAZ2A, BRD4, BRD7, CACYBP, CAMK2D, CBX8, CCNA2, CDK2, CDKN1A, CPA4, CREBBP, CUL4B, DDB1, DDB2, DNMT1, EZH2, FANCD2, FGFR1OP, FLCN, FMR1, HAT1, HCFC1, HDAC1, HDAC2, HDAC3, HDAC5, HDAC7, HELLS, HIST1H1C, IGFBP7, ING2, ING4, JADE2, JMJD1C, KAT2B, KAT7, KDM1A, KDM2A, KDM2B, KDM3A, KDM3B, KDM4B, KMT2E, LDB1, LMNA, MBD3, MSL1, MTA1, MTA2, MTH…	1.50961e-07
GO:0016071	mRNA metabolic process	GO_BiologicalProcess-EBI-UniProt-GOA_27.02.2019_00h00	1.00049e-07	0.000255726	14.2591	153	[ACTR1B, ALKBH5, APP, ARL6IP4, ASAP1, AURKAIP1, BARD1, BRINP1, CBX8, CCAR2, CCDC88A, CCNT1, CDK12, CELF2, CHAF1A, CHAF1B, CNOT6, CPSF1, CPSF7, CSDE1, CWC15, CYFIP1, DDR1, DDX23, DDX46, DHX38, DHX9, DKK3, DNAJC8, EDC4, EIF4A2, EIF4G1, ELAVL1, EXOSC10, FGFR1OP, FIP1L1, FMR1, GEMIN4, GIGYF2, GPKOW, GTF2F2, HELLS, HEXIM1, HNRNPA2B1, HNRNPC, HNRNPF, HNRNPM, HNRNPU, HPSE, IGFBP7, KCNN4, KDM1A, KHDRBS1,…	1.52348e-07
GO:0051225	spindle assembly	GO_BiologicalProcess-EBI-UniProt-GOA_27.02.2019_00h00	1.1436e-07	0.000292191	25	33	[AURKB, CCSAP, CDC20, DYNC1H1, HAUS1, HAUS3, HAUS4, HAUS8, HDAC3, HNRNPU, KIF11, KIF23, KIF4A, KIFC1, LZTS2, MAPRE2, NCOR1, NDRG1, NEK6, NUMA1, PARP4, PLK1, RACGAP1, RPS3, SMC1A, SMC3, SPAG5, STAG1, STAG2, TPX2, TUBB, TUBGCP2, WASHC5]	1.73483e-07
GO:1901987	regulation of cell cycle phase transition	GO_BiologicalProcess-EBI-UniProt-GOA_27.02.2019_00h00	1.37664e-07	0.000351593	15.9609	98	[ACTR1A, ACTR1B, AKAP9, ANAPC16, ANLN, APP, AURKB, BLM, BRD4, BRD7, CACYBP, CBX8, CCDC88A, CDC20, CDK2, CDKN1A, CDKN1B, CENPE, CENPF, CEP250, CEP76, CHAF1A, CHAF1B, CKAP5, CNOT6, CPOX, CUL4B, DCTN3, DDB1, DDX3X, DLGAP5, DTL, DYNC1H1, EGFR, EIF4A2, EIF4G1, EZH2, FGFR1OP, GIGYF2, GPNMB, GTSE1, HAUS1, HAUS3, HAUS4, HAUS8, HMMR, KCNN4, KDM2A, KIF14, KIF1B, KMT2E, KNTC1, MAD2L1, MSH6, NACC2, NCAPD2, N…	2.08048e-07
GO:0010608	posttranscriptional regulation of gene expression	GO_BiologicalProcess-EBI-UniProt-GOA_27.02.2019_00h00	1.44853e-07	0.000369809	14.951	122	[ABTB1, ACO1, ACTR1B, ALKBH1, ALKBH5, APP, CAPRIN1, CAPRIN2, CAV1, CBX8, CCDC88A, CHAF1A, CHAF1B, CNOT6, COA3, CYFIP1, DDX3X, DGCR8, DHFR, DHX9, DNM1L, EEF2K, EGFR, EIF2AK2, EIF4A1, EIF4A2, EIF4E2, EIF4G1, EIF4H, ELAVL1, ELOA, ERBB2, FMR1, FOXO3, GCN1, GFM2, GIGYF2, GLUL, GRB7, H3F3A, HELLS, HEXIM1, HNRNPA2B1, HNRNPC, HNRNPM, HNRNPU, IPO8, KHDRBS1, KHSRP, LRPPRC, LSM14B, MALSU1, MAPK14, MAPKAP1, …	2.18093e-07
GO:0071103	DNA conformation change	GO_BiologicalProcess-EBI-UniProt-GOA_27.02.2019_00h00	1.77686e-07	0.000453456	18.0593	67	[AIFM1, ANGPTL2, ASF1B, ATRX, BLM, CDK2, CDKN1A, CENPH, CENPI, CENPN, CENPQ, CENPT, CENPU, CEP250, CHAF1A, CHAF1B, CHD3, CHD4, CUL4B, DDB1, DDB2, DDX3X, DHX9, ERCC6, GINS1, GINS2, H3F3A, HAT1, HELLS, HIST1H1A, HIST1H1C, HJURP, HMGA1, HNRNPA2B1, KAT2B, MCM2, MCM4, MCM6, MCM7, NASP, NCAPD2, NCAPD3, NCAPG, NCAPG2, NCAPH, NCAPH2, NIPBL, NUSAP1, OPTN, PARP1, POLD1, POLE3, RBBP4, RBBP7, RECQL, RPA1, RP…	2.6653e-07
GO:0015002	heme-copper terminal oxidase activity	GO_BiologicalProcess-EBI-UniProt-GOA_27.02.2019_00h00	1.85018e-07	0.000471982	42.8571	15	[COX1, COX11, COX2, COX3, COX4I1, COX5A, COX5B, COX6A1, COX6B1, COX6C, COX7A2, COX7A2L, COX7B, COX7C, NDUFA4]	2.7145e-07
GO:0016676	oxidoreductase activity, acting on a heme group of donors, oxygen as acceptor	GO_BiologicalProcess-EBI-UniProt-GOA_27.02.2019_00h00	1.85018e-07	0.000471982	42.8571	15	[COX1, COX11, COX2, COX3, COX4I1, COX5A, COX5B, COX6A1, COX6B1, COX6C, COX7A2, COX7A2L, COX7B, COX7C, NDUFA4]	2.7145e-07
GO:0004129	cytochrome-c oxidase activity	GO_BiologicalProcess-EBI-UniProt-GOA_27.02.2019_00h00	1.85018e-07	0.000471982	42.8571	15	[COX1, COX11, COX2, COX3, COX4I1, COX5A, COX5B, COX6A1, COX6B1, COX6C, COX7A2, COX7A2L, COX7B, COX7C, NDUFA4]	2.7145e-07
GO:0046933	proton-transporting ATP synthase activity, rotational mechanism	GO_BiologicalProcess-EBI-UniProt-GOA_27.02.2019_00h00	2.20142e-07	0.000561361	52.1739	12	[ATP5F1A, ATP5F1B, ATP5F1C, ATP5F1E, ATP5MC2, ATP5MG, ATP5PB, ATP5PD, ATP5PF, ATP5PO, ATP6, ATP6V1C1]	3.19484e-07
GO:0040029	regulation of gene expression, epigenetic	GO_BiologicalProcess-EBI-UniProt-GOA_27.02.2019_00h00	2.3647e-07	0.000602762	17.5309	71	[ARID4B, ATAD2, ATF7IP, BAZ1B, BAZ2A, CHAF1A, CHAF1B, CHRAC1, CNOT6, DEK, DGCR8, DHX9, DNMT1, EGFR, EIF4A2, EIF4G1, ELAVL1, ERCC6, EXOSC10, EZH2, FMR1, GIGYF2, H3F3A, HAT1, HDAC1, HDAC2, HDAC5, HELLS, HEXIM1, HIST1H1A, HIST1H1C, HMGA1, HNRNPA2B1, HNRNPU, IPO8, KAT2B, MBD3, MOV10, MRPL44, MTA1, MYO1C, MYO1E, NCOA6, NCOR1, NUP214, NUP50, PCGF1, PLOD2, POLE3, POLR2H, PRC1, PRMT7, RANBP2, RBBP4, RBBP…	3.41946e-07
GO:0019538	protein metabolic process	GO_BiologicalProcess-EBI-UniProt-GOA_27.02.2019_00h00	2.77531e-07	0.000707149	10.8295	722	[ABCA1, ABCA3, ABCB6, ABHD13, ABHD17B, ABI1, ABI2, ABR, ABTB1, ACACA, ACAT1, ACO1, ACTR1A, ACTR1B, ADAM15, ADAM9, ADD1, ADNP, AFG3L2, AIFM1, AKAP9, ALG10, ALKBH1, AMZ2, ANAPC16, ANKRD54, ANKZF1, ANTXR1, APP, APPL2, ARFGEF3, ARID4B, ARL4C, ATP5IF1, ATRX, ATXN7, AURKAIP1, AURKB, B3GNT9, B4GALT4, BAG4, BAG6, BARD1, BAZ1B, BAZ2A, BCL2L12, BCL2L13, BLM, BMP6, BMPR2, BNIP3, BRD4, BRD7, BRI3, BRINP1, CA…	3.98456e-07
GO:0006397	mRNA processing	GO_BiologicalProcess-EBI-UniProt-GOA_27.02.2019_00h00	2.85326e-07	0.000726726	15.6105	101	[ALKBH5, APP, ARL6IP4, ASAP1, AURKAIP1, BARD1, BRINP1, CCAR2, CCNT1, CDK12, CELF2, CNOT6, CPSF1, CPSF7, CWC15, CYFIP1, DDR1, DDX23, DDX46, DHX38, DHX9, DNAJC8, ELAVL1, FGFR1OP, FIP1L1, FMR1, GEMIN4, GPKOW, GTF2F2, HEXIM1, HNRNPA2B1, HNRNPC, HNRNPF, HNRNPM, HNRNPU, HPSE, IGFBP7, KCNN4, KDM1A, KHDRBS1, KHSRP, MET, MRPS30, NELFE, NONO, PABPC1, PAPOLA, PBK, PCBP1, POLDIP3, POLR2H, PRDX5, PRMT7, PRPF3…	4.08189e-07
GO:0051186	cofactor metabolic process	GO_BiologicalProcess-EBI-UniProt-GOA_27.02.2019_00h00	3.0595e-07	0.000778949	14.8564	119	[AASS, ABCB6, ACACA, ACAT1, ACOT13, ACOT7, ACOT9, ACSF2, ACSF3, ACSL4, AHCY, ALDOA, ALDOC, ATP5IF1, ATP6V1H, BTD, CBR4, CD320, COQ3, COQ5, COQ6, COQ7, COQ8B, COQ9, COX2, CPOX, CRAT, CYBA, D2HGDH, DCXR, DHFR, DHTKD1, DLD, DLST, DNM1L, EGFR, EIF2AK2, ETHE1, FAM160A2, FAM3A, FASN, FDXR, FECH, FLOT1, GIPC1, GLUD1, GOT2, GPD2, HK1, HK2, HMGCS1, IDH2, INSR, KYAT3, L2HGDH, LDHA, LMBRD1, LRP5, MAP4K5, MC…	4.346e-07
GO:2001242	regulation of intrinsic apoptotic signaling pathway	GO_BiologicalProcess-EBI-UniProt-GOA_27.02.2019_00h00	3.31005e-07	0.000842408	20.5357	46	[BCL2L12, BCLAF1, BRINP1, CAV1, CCAR2, CD44, COX2, DDX3X, DNM1L, FIS1, FLCN, HDAC1, HELLS, IGFBP7, ING2, IVNS1ABP, KDM1A, MCL1, MED12, MPRIP, NACC2, NDUFA13, NDUFS3, NKX3-1, NONO, OPA1, PADI1, PARP1, PDSS2, PPIF, PTPMT1, PTTG1IP, RBBP6, RNF13, RPL26, RPS3, SBNO2, SLC9A3R1, SOD1, SOD2, TIMP1, TMBIM6, TMEM161A, TRIAP1, UTRN, VDAC2]	4.68535e-07
GO:0050877	nervous system process	GO_BiologicalProcess-EBI-UniProt-GOA_27.02.2019_00h00	4.36589e-07	0.00111068	6.13781	106	[ABCB6, ABR, ACTR1B, ADNP, AKAP9, ALDH1A3, ALDH7A1, ANGPTL2, AP3B1, APP, ASIC1, ATP6V1B2, ATXN7, AURKB, BRINP1, C1QL1, CBX8, CCAR2, CDKN1B, COL11A1, COX2, CRYZ, CXADR, CYFIP1, CYP1B1, DKK1, DNAJC19, EGFR, F2R, FEN1, FMR1, FOSL1, FZD2, GBA, GIGYF2, GJC1, GNAI2, GPR143, GPR155, HEXB, HEXIM1, HOMER3, IFNAR1, INSR, ITGA3, JAM3, KIFC3, LAMB2, LIG1, LRIG1, MAPRE2, MED12, MME, MYH10, MYO5A, NACC1, NAV2,…	6.1582e-07
GO:0033365	protein localization to organelle	GO_BiologicalProcess-EBI-UniProt-GOA_27.02.2019_00h00	4.40201e-07	0.00111943	13.7372	161	[ABHD17B, ACTR1A, AGK, ANLN, ANTXR1, AP3B1, AP3D1, APPL2, ARL2, ARL3, ATP5IF1, ATP6V1D, ATRX, AURKAIP1, AURKB, BAG4, BAG6, BARD1, BCAR1, BLM, CCDC88A, CD81, CDH11, CDKN1A, CENPQ, CEP250, CHAMP1, COX2, CRAT, CRIPT, DDX3X, DHX9, DKK3, DNAJC19, DNM1L, ECT2, EHD1, EZH2, FANCD2, FIS1, FLCN, GNPTAB, GPC4, GTSE1, HDAC3, HK1, HK2, HNRNPU, IPO8, KAT7, KCNN4, KIF20B, KLHL21, KPNA2, LAMP1, LAMP2, LMNA, LZTS…	6.18234e-07
GO:0003887	DNA-directed DNA polymerase activity	GO_BiologicalProcess-EBI-UniProt-GOA_27.02.2019_00h00	4.45248e-07	0.00113182	40.5405	15	[CHRAC1, CHTF18, POLA1, POLA2, POLD1, POLD2, POLD3, POLD4, POLDIP2, POLE3, POLG2, RFC2, RFC3, RFC4, RFC5]	6.18234e-07
GO:0009142	nucleoside triphosphate biosynthetic process	GO_BiologicalProcess-EBI-UniProt-GOA_27.02.2019_00h00	4.4599e-07	0.00113326	20.0837	48	[AK3, AK4, AK5, ALDOA, ALDOC, ATP5F1A, ATP5F1B, ATP5F1C, ATP5F1E, ATP5MC2, ATP5ME, ATP5MG, ATP5PB, ATP5PD, ATP5PF, ATP5PO, ATP6, ATP8, COX2, COX5B, DHTKD1, DMAC2L, DTYMK, FLCN, HK1, HK2, INSR, LDHA, MAP4K5, NCOR1, NME2P1, NME3, NUP214, NUP50, OGDH, OGT, PARP1, PFKFB3, PFKFB4, PKLR, RANBP2, SLC25A13, STOML2, SUCLG1, TGFB1, TYMS, UQCC3, ZBTB7A]	6.18234e-07
GO:0010469	regulation of signaling receptor activity	GO_BiologicalProcess-EBI-UniProt-GOA_27.02.2019_00h00	4.61408e-07	0.00117198	4.71584	39	[AKAP9, ALKBH1, APP, ATF7IP, BMP6, CD320, CDH11, CEP250, CKLF, DKK1, DKK3, DLG3, FAM3C, FLRT3, GAS6, GNAI2, GPNMB, GPRC5A, GRN, HOMER3, IFNAR1, NCAPG2, OPTN, PPOX, PXDN, RERE, RIF1, RLF, SCO2, SEMA4B, SEMA5A, SEMA5B, SNX6, TGFB1, TIMP1, TNFRSF11B, TRIT1, TUBGCP2, ZGPAT]	6.37409e-07
GO:0009411	response to UV	GO_BiologicalProcess-EBI-UniProt-GOA_27.02.2019_00h00	5.09989e-07	0.00129486	21	42	[ANTXR1, AURKB, BLM, BRINP1, CACYBP, CCAR2, CDKN1A, COX2, CRAT, CREBBP, CUL4B, DDB1, DDB2, DTL, EGFR, ERCC5, ERCC6, FANCD2, FEN1, FMR1, HMGN1, KDM1A, MME, MSH2, MSH6, NFATC4, PARP1, PBK, PCBP4, PCNA, PIK3R1, POLD1, RAD18, RBM14-RBM4, RPL26, SCARA3, SDF4, SFRP1, STK11, TMEM161A, TRIAP1, YY1]	7.02108e-07
GO:1901663	quinone biosynthetic process	GO_BiologicalProcess-EBI-UniProt-GOA_27.02.2019_00h00	5.27707e-07	0.00133932	58.8235	10	[COQ3, COQ5, COQ6, COQ7, COQ8B, COQ9, DNM1L, FDXR, NDUFA9, PDSS2]	7.21558e-07
GO:0006744	ubiquinone biosynthetic process	GO_BiologicalProcess-EBI-UniProt-GOA_27.02.2019_00h00	5.27707e-07	0.00133932	58.8235	10	[COQ3, COQ5, COQ6, COQ7, COQ8B, COQ9, DNM1L, FDXR, NDUFA9, PDSS2]	7.21558e-07
GO:0000280	nuclear division	GO_BiologicalProcess-EBI-UniProt-GOA_27.02.2019_00h00	6.1228e-07	0.00155335	16.0221	87	[ACACA, ANGPTL2, ANLN, ATRX, AURKAIP1, AURKB, BAG6, BLM, CCNA2, CCSAP, CDC20, CDCA8, CDKN1B, CENPE, CENPF, CEP250, CHAMP1, CKS2, CTDP1, DLGAP5, FANCD2, FBXW5, HNRNPU, INCENP, ING2, INSR, KCNN4, KIF11, KIF14, KIF1B, KIF20B, KIF22, KIF23, KIF2C, KIF4A, KIFC1, KNTC1, LRP5, MAD2L1, MASTL, MKI67, MSH3, NCAPD2, NCAPD3, NCAPG, NCAPH, NCAPH2, NDC80, NDRG1, NEK6, NEO1, NIPBL, NPC1, NUF2, NUMA1, NUSAP1, PA…	8.34361e-07
GO:0070584	mitochondrion morphogenesis	GO_BiologicalProcess-EBI-UniProt-GOA_27.02.2019_00h00	6.52274e-07	0.00165417	44.8276	13	[DNM1L, FIS1, MED12, MFF, MTM1, NDUFS6, OPA1, OPA3, PDSS2, POLD4, POLDIP2, POLG2, UTRN]	8.85859e-07
GO:0043170	macromolecule metabolic process	GO_BiologicalProcess-EBI-UniProt-GOA_27.02.2019_00h00	6.61033e-07	0.00167572	10.3016	1052	[ABCA1, ABCA3, ABCB6, ABHD13, ABHD17B, ABI1, ABI2, ABR, ABTB1, ACACA, ACAT1, ACO1, ACOT7, ACTR1A, ACTR1B, ADAM15, ADAM9, ADD1, ADNP, AFDN, AFG3L2, AGRN, AHNAK, AHNAK2, AIFM1, AKAP9, ALG10, ALKBH1, ALKBH5, AMZ2, ANAPC16, ANGPTL2, ANKRD54, ANKZF1, ANTXR1, APP, APPL2, ARAP1, ARFGEF3, ARHGAP35, ARHGEF11, ARID2, ARID4B, ARID5B, ARL4C, ARL6IP4, ASAP1, ATAD2, ATF7, ATF7IP, ATP1B1, ATP5IF1, ATP6V1B2, ATR…	8.91728e-07
GO:0019752	carboxylic acid metabolic process	GO_BiologicalProcess-EBI-UniProt-GOA_27.02.2019_00h00	6.67771e-07	0.00169213	13.2801	183	[AACS, AASS, ABHD2, ACACA, ACAD9, ACADS, ACADVL, ACAT1, ACO1, ACO2, ACOT7, ACSF2, ACSF3, ACSL4, ADI1, AHCY, ALDH1A3, ALDH6A1, ALDH7A1, ALDH9A1, ALDOA, ALDOC, APPL2, ARV1, AS3MT, ATP6V1B2, BCO2, BTD, CAV1, CBR4, CD44, CDH11, CHPT1, CHST12, CHST14, CKMT2, COX1, COX2, CPOX, CPS1, CPT2, CRAT, CS, CSDE1, CYP1B1, D2HGDH, DARS2, DCXR, DDAH1, DECR1, DGLUCY, DHFR, DHTKD1, DLD, DLST, DPYD, ECHS1, ETFA, ETF…	8.97806e-07
GO:0022853	active ion transmembrane transporter activity	GO_BiologicalProcess-EBI-UniProt-GOA_27.02.2019_00h00	7.04856e-07	0.0017854	27.907	24	[ABCC4, ATP1A1, ATP1B1, ATP2C1, ATP5F1A, ATP5F1B, ATP5F1C, ATP5F1E, ATP5MC2, ATP5MG, ATP5PB, ATP5PD, ATP5PF, ATP5PO, ATP6, ATP6V0A1, ATP6V1A, ATP6V1B2, ATP6V1C1, ATP6V1D, ATP6V1E1, ATP6V1H, PPIF, TCIRG1]	9.4137e-07
GO:0042625	ATPase coupled ion transmembrane transporter activity	GO_BiologicalProcess-EBI-UniProt-GOA_27.02.2019_00h00	7.04856e-07	0.0017854	27.907	24	[ABCC4, ATP1A1, ATP1B1, ATP2C1, ATP5F1A, ATP5F1B, ATP5F1C, ATP5F1E, ATP5MC2, ATP5MG, ATP5PB, ATP5PD, ATP5PF, ATP5PO, ATP6, ATP6V0A1, ATP6V1A, ATP6V1B2, ATP6V1C1, ATP6V1D, ATP6V1E1, ATP6V1H, PPIF, TCIRG1]	9.4137e-07
GO:0033866	nucleoside bisphosphate biosynthetic process	GO_BiologicalProcess-EBI-UniProt-GOA_27.02.2019_00h00	7.21305e-07	0.00182634	27.1739	25	[ACACA, ACAT1, ACOT7, ACSF3, ACSL4, CBR4, DLD, FAM3A, FASN, MPC2, PANK3, PAPSS1, PAPSS2, PDHA1, PDHB, PDK1, PDK2, PDK3, PDP1, PDP2, PDPR, SCD, SCD5, SLC25A1, SLC35B2]	9.4451e-07
GO:0034033	purine nucleoside bisphosphate biosynthetic process	GO_BiologicalProcess-EBI-UniProt-GOA_27.02.2019_00h00	7.21305e-07	0.00182634	27.1739	25	[ACACA, ACAT1, ACOT7, ACSF3, ACSL4, CBR4, DLD, FAM3A, FASN, MPC2, PANK3, PAPSS1, PAPSS2, PDHA1, PDHB, PDK1, PDK2, PDK3, PDP1, PDP2, PDPR, SCD, SCD5, SLC25A1, SLC35B2]	9.4451e-07
GO:0034030	ribonucleoside bisphosphate biosynthetic process	GO_BiologicalProcess-EBI-UniProt-GOA_27.02.2019_00h00	7.21305e-07	0.00182634	27.1739	25	[ACACA, ACAT1, ACOT7, ACSF3, ACSL4, CBR4, DLD, FAM3A, FASN, MPC2, PANK3, PAPSS1, PAPSS2, PDHA1, PDHB, PDK1, PDK2, PDK3, PDP1, PDP2, PDPR, SCD, SCD5, SLC25A1, SLC35B2]	9.4451e-07
GO:0070727	cellular macromolecule localization	GO_BiologicalProcess-EBI-UniProt-GOA_27.02.2019_00h00	7.24433e-07	0.00183354	12.2327	286	[ABCB6, ABHD17B, ABI2, ACTR1A, AFDN, AGK, AGRN, ALKBH5, AMOT, ANLN, ANTXR1, AP1G1, AP1G2, AP1M1, AP1S2, AP1S3, AP3B1, AP3D1, APPL2, ARFIP1, ARL2, ARL3, ARL4C, ATP1B1, ATP5IF1, ATP6V1D, ATP6V1H, ATRX, AURKAIP1, AURKB, BAG4, BAG6, BARD1, BCAR1, BLM, CAV1, CCDC88A, CD63, CD81, CDH11, CDKN1A, CENPQ, CEP250, CHAMP1, CLSTN1, COX2, CPSF1, CRAT, CRIPT, CTDSPL2, CTTN, DAB2IP, DDX3X, DHX38, DHX9, DKK3, DLG…	9.45526e-07
GO:0043436	oxoacid metabolic process	GO_BiologicalProcess-EBI-UniProt-GOA_27.02.2019_00h00	7.41812e-07	0.00187678	13.1081	194	[AACS, AASS, ABHD2, ACACA, ACAD9, ACADS, ACADVL, ACAT1, ACO1, ACO2, ACOT7, ACSF2, ACSF3, ACSL4, ADI1, AHCY, ALDH1A3, ALDH6A1, ALDH7A1, ALDH9A1, ALDOA, ALDOC, APPL2, ARV1, AS3MT, ATP6V1B2, B4GALT4, BCO2, BTD, CAV1, CBR4, CD44, CDH11, CHPF2, CHPT1, CHST12, CHST14, CKMT2, COX1, COX2, CPOX, CPS1, CPT2, CRAT, CS, CSDE1, CYP1B1, D2HGDH, DARS2, DCXR, DDAH1, DECR1, DGLUCY, DHFR, DHTKD1, DLD, DLST, DPYD, …	9.65076e-07
GO:0016999	antibiotic metabolic process	GO_BiologicalProcess-EBI-UniProt-GOA_27.02.2019_00h00	8.75623e-07	0.00221445	20.5742	43	[ACO1, ACO2, ALDH2, ALDH9A1, ALDOC, CBR4, COX2, CRAT, CS, CYBA, DHTKD1, DLD, DLST, EGFR, FAHD1, FAM3A, FECH, FH, GIPC1, IDH2, IDH3G, KDM3A, LRP5, ME2, ME3, NELFE, NNT, OGDH, PDHA1, PDHB, PRDX2, PRDX3, PRDX5, PXDN, SDHA, SDHB, SDHC, SDHD, SOD1, SUCLA2, SUCLG1, SUCLG2, TIMP1]	1.13548e-06
GO:0090662	ATP hydrolysis coupled transmembrane transport	GO_BiologicalProcess-EBI-UniProt-GOA_27.02.2019_00h00	8.87822e-07	0.00224441	27.5862	24	[ABCC4, ATP1A1, ATP1B1, ATP2C1, ATP5F1A, ATP5F1B, ATP5F1C, ATP5F1E, ATP5MC2, ATP5MG, ATP5PB, ATP5PD, ATP5PF, ATP5PO, ATP6, ATP6V0A1, ATP6V1A, ATP6V1B2, ATP6V1C1, ATP6V1D, ATP6V1E1, ATP6V1H, PPIF, TCIRG1]	1.14392e-06
GO:0099131	ATP hydrolysis coupled ion transmembrane transport	GO_BiologicalProcess-EBI-UniProt-GOA_27.02.2019_00h00	8.87822e-07	0.00224441	27.5862	24	[ABCC4, ATP1A1, ATP1B1, ATP2C1, ATP5F1A, ATP5F1B, ATP5F1C, ATP5F1E, ATP5MC2, ATP5MG, ATP5PB, ATP5PD, ATP5PF, ATP5PO, ATP6, ATP6V0A1, ATP6V1A, ATP6V1B2, ATP6V1C1, ATP6V1D, ATP6V1E1, ATP6V1H, PPIF, TCIRG1]	1.14392e-06
GO:0006396	RNA processing	GO_BiologicalProcess-EBI-UniProt-GOA_27.02.2019_00h00	9.00325e-07	0.00227512	13.7083	156	[AHNAK, AHNAK2, ALKBH1, ALKBH5, APP, ARL6IP4, ASAP1, AURKAIP1, BARD1, BRINP1, C2orf49, CCAR2, CCNT1, CDK12, CDK2, CELF2, CNOT6, COQ7, CPSF1, CPSF7, CWC15, CYFIP1, DDR1, DDX23, DDX46, DGCR8, DHX38, DHX9, DKK3, DNAJC8, EGFR, ELAVL1, ELP1, ELP5, EXOSC10, FARS2, FGFR1OP, FIP1L1, FMR1, GEMIN4, GPKOW, GTF2F2, HADH, HEXIM1, HNRNPA2B1, HNRNPC, HNRNPF, HNRNPM, HNRNPU, HPSE, IGFBP7, INTS12, IVNS1ABP, KCNN4…	1.15633e-06
GO:0097193	intrinsic apoptotic signaling pathway	GO_BiologicalProcess-EBI-UniProt-GOA_27.02.2019_00h00	9.28342e-07	0.00234499	17.2236	67	[ABI2, AIFM1, BAG6, BCL2L12, BCLAF1, BNIP3, BRINP1, CAV1, CCAR2, CD44, CDKN1A, COX2, CYP1B1, DAB2IP, DDX3X, DIABLO, DNM1L, ERCC6, FANCD2, FIS1, FLCN, HDAC1, HELLS, IGFBP7, ING2, IVNS1ABP, KDM1A, MCL1, MED12, MELK, MPRIP, MSH2, MSH6, NACC2, NDUFA13, NDUFS3, NFATC4, NKX3-1, NONO, OPA1, PADI1, PARP1, PDK1, PDK2, PDSS2, PIK3R1, POLG2, PPIF, PTPMT1, PTTG1IP, RBBP6, RNF13, RPL26, RPS3, SBNO2, SLC9A3R1,…	1.18851e-06
GO:0018130	heterocycle biosynthetic process	GO_BiologicalProcess-EBI-UniProt-GOA_27.02.2019_00h00	9.5551e-07	0.00241266	11.0679	569	[ABCB6, ABI2, ACACA, ACAT1, ACOT7, ACSF3, ACSL4, ACTR1A, ACTR1B, ADNP, AGPAT5, AGRN, AK2, AK3, AK4, AK5, ALDOA, ALDOC, ANGPTL2, ANTXR1, APP, ARFGEF3, ARHGAP35, ARHGEF11, ARID2, ARID4B, ARID5B, ASAP1, ATAD2, ATF7, ATF7IP, ATP5F1A, ATP5F1B, ATP5F1C, ATP5F1E, ATP5IF1, ATP5MC2, ATP5ME, ATP5MG, ATP5PB, ATP5PD, ATP5PF, ATP5PO, ATP6, ATP8, ATRX, AURKAIP1, AURKB, BAMBI, BAZ1B, BAZ2A, BBX, BCL2L12, BCL9L,…	1.21941e-06
GO:0034613	cellular protein localization	GO_BiologicalProcess-EBI-UniProt-GOA_27.02.2019_00h00	9.7165e-07	0.00245244	12.2141	283	[ABCB6, ABHD17B, ABI2, ACTR1A, AFDN, AGK, AGRN, ALKBH5, AMOT, ANLN, ANTXR1, AP1G1, AP1G2, AP1M1, AP1S2, AP1S3, AP3B1, AP3D1, APPL2, ARFIP1, ARL2, ARL3, ARL4C, ATP1B1, ATP5IF1, ATP6V1D, ATP6V1H, ATRX, AURKAIP1, AURKB, BAG4, BAG6, BARD1, BCAR1, BLM, CAV1, CCDC88A, CD63, CD81, CDH11, CDKN1A, CENPQ, CEP250, CHAMP1, CLSTN1, COX2, CPSF1, CRAT, CRIPT, CTDSPL2, CTTN, DAB2IP, DDX3X, DHX38, DHX9, DKK3, DLG…	1.23609e-06
GO:0006743	ubiquinone metabolic process	GO_BiologicalProcess-EBI-UniProt-GOA_27.02.2019_00h00	1.08739e-06	0.00274349	55.5556	10	[COQ3, COQ5, COQ6, COQ7, COQ8B, COQ9, DNM1L, FDXR, NDUFA9, PDSS2]	1.37463e-06
GO:0006271	DNA strand elongation involved in DNA replication	GO_BiologicalProcess-EBI-UniProt-GOA_27.02.2019_00h00	1.08739e-06	0.00274349	55.5556	10	[GINS1, GINS2, GINS3, LIG1, LRIG1, PCNA, POLA1, POLD2, RFC3, RFC4]	1.37463e-06
GO:0019438	aromatic compound biosynthetic process	GO_BiologicalProcess-EBI-UniProt-GOA_27.02.2019_00h00	1.13691e-06	0.0028673	11.0552	571	[ABCB6, ABI2, ACACA, ACAT1, ACOT7, ACSF3, ACSL4, ACTR1A, ACTR1B, ADNP, AGPAT5, AGRN, AK2, AK3, AK4, AK5, ALDOA, ALDOC, ANGPTL2, ANTXR1, APP, ARFGEF3, ARHGAP35, ARHGEF11, ARID2, ARID4B, ARID5B, ASAP1, ATAD2, ATF7, ATF7IP, ATP5F1A, ATP5F1B, ATP5F1C, ATP5F1E, ATP5IF1, ATP5MC2, ATP5ME, ATP5MG, ATP5PB, ATP5PD, ATP5PF, ATP5PO, ATP6, ATP8, ATRX, AURKAIP1, AURKB, BAMBI, BAZ1B, BAZ2A, BBX, BCL2L12, BCL9L,…	1.43272e-06
GO:0006086	acetyl-CoA biosynthetic process from pyruvate	GO_BiologicalProcess-EBI-UniProt-GOA_27.02.2019_00h00	1.24333e-06	0.00313444	50	11	[DLD, FAM3A, MPC2, PDHA1, PDHB, PDK1, PDK2, PDK3, PDP1, PDP2, PDPR]	1.56194e-06
GO:1901362	organic cyclic compound biosynthetic process	GO_BiologicalProcess-EBI-UniProt-GOA_27.02.2019_00h00	1.4062e-06	0.00354363	11.0024	585	[ABCB6, ABI2, ACACA, ACAT1, ACOT7, ACSF3, ACSL4, ACTR1A, ACTR1B, ADNP, AGPAT5, AGRN, AK2, AK3, AK4, AK5, ALDOA, ALDOC, ANGPTL2, ANTXR1, APP, ARFGEF3, ARHGAP35, ARHGEF11, ARID2, ARID4B, ARID5B, ARV1, ASAP1, ATAD2, ATF7, ATF7IP, ATP1A1, ATP5F1A, ATP5F1B, ATP5F1C, ATP5F1E, ATP5IF1, ATP5MC2, ATP5ME, ATP5MG, ATP5PB, ATP5PD, ATP5PF, ATP5PO, ATP6, ATP8, ATRX, AURKAIP1, AURKB, BAMBI, BAZ1B, BAZ2A, BBX, B…	1.76104e-06
GO:0090407	organophosphate biosynthetic process	GO_BiologicalProcess-EBI-UniProt-GOA_27.02.2019_00h00	1.45169e-06	0.00365681	14.2373	126	[ACACA, ACAT1, ACOT7, ACP6, ACSF3, ACSL4, AGK, AGPAT5, AK2, AK3, AK4, AK5, ALDOA, ALDOC, ATP5F1A, ATP5F1B, ATP5F1C, ATP5F1E, ATP5MC2, ATP5ME, ATP5MG, ATP5PB, ATP5PD, ATP5PF, ATP5PO, ATP6, ATP8, CBR4, CHPT1, CLSTN1, COX2, COX5B, CPS1, CPT2, DCXR, DHTKD1, DLD, DMAC2L, DTYMK, DUT, FAM160A2, FAM3A, FASN, FDPS, FLCN, GMPR, HDHD5, HEXB, HK1, HK2, HMGCS1, IDH2, IDI1, INPP5F, INSR, KIF20B, LDHA, MAGI3, M…	1.80675e-06
GO:0034599	cellular response to oxidative stress	GO_BiologicalProcess-EBI-UniProt-GOA_27.02.2019_00h00	1.51555e-06	0.00381615	16.8734	68	[ACTR1B, AIFM1, ALDH9A1, ANKZF1, BNIP3, CACYBP, CBX8, CCDC88A, CCNA2, CDK2, CDKN1A, CRAT, CYBA, CYCS, CYP1B1, DHFR, DIABLO, ECT2, EGFR, ENDOG, ERCC6L, EZH2, FANCD2, FOXO1, FOXO3, FZD1, HDAC2, IGFBP7, MAPKAP1, MCL1, MELK, MET, MGMT, MPRIP, NELFE, NONO, NOX4, OXR1, PADI1, PARP1, PBK, PCNA, PDK1, PDK2, POLD1, PPIF, PRDX2, PRDX3, PRDX5, PXDN, RBBP6, RBM14-RBM4, ROMO1, RPS3, SETX, SIN3A, SLC25A24, SOD…	1.8804e-06
GO:0034654	nucleobase-containing compound biosynthetic process	GO_BiologicalProcess-EBI-UniProt-GOA_27.02.2019_00h00	1.75196e-06	0.00440969	11.0475	560	[ABCB6, ABI2, ACACA, ACAT1, ACOT7, ACSF3, ACSL4, ACTR1A, ACTR1B, ADNP, AGPAT5, AGRN, AK2, AK3, AK4, AK5, ALDOA, ALDOC, ANGPTL2, ANTXR1, APP, ARFGEF3, ARHGAP35, ARHGEF11, ARID2, ARID4B, ARID5B, ASAP1, ATAD2, ATF7, ATF7IP, ATP5F1A, ATP5F1B, ATP5F1C, ATP5F1E, ATP5MC2, ATP5ME, ATP5MG, ATP5PB, ATP5PD, ATP5PF, ATP5PO, ATP6, ATP8, ATRX, AURKAIP1, AURKB, BAMBI, BAZ1B, BAZ2A, BBX, BCL2L12, BCL9L, BCLAF1, …	2.16704e-06
GO:0006301	postreplication repair	GO_BiologicalProcess-EBI-UniProt-GOA_27.02.2019_00h00	1.85342e-06	0.00466321	29.8507	20	[DTL, MSH2, PCNA, POLD1, POLD2, POLD3, POLD4, POLDIP2, RAD18, RFC1, RFC2, RFC3, RFC4, RFC5, RPA1, RPA2, SLC19A1, UBE2E2, USP10, WDR33]	2.28551e-06
GO:0006084	acetyl-CoA metabolic process	GO_BiologicalProcess-EBI-UniProt-GOA_27.02.2019_00h00	2.00193e-06	0.00503486	33.3333	17	[AASS, ACACA, ACAT1, DLD, DLST, FAM3A, FASN, HMGCS1, MPC2, PDHA1, PDHB, PDK1, PDK2, PDK3, PDP1, PDP2, PDPR]	2.44826e-06
GO:0009206	purine ribonucleoside triphosphate biosynthetic process	GO_BiologicalProcess-EBI-UniProt-GOA_27.02.2019_00h00	2.00977e-06	0.00505255	20	42	[ALDOA, ALDOC, ATP5F1A, ATP5F1B, ATP5F1C, ATP5F1E, ATP5MC2, ATP5ME, ATP5MG, ATP5PB, ATP5PD, ATP5PF, ATP5PO, ATP6, ATP8, COX2, COX5B, DHTKD1, DMAC2L, FLCN, HK1, HK2, INSR, LDHA, MAP4K5, NCOR1, NME2P1, NME3, NUP214, NUP50, OGDH, OGT, PARP1, PFKFB3, PFKFB4, PKLR, RANBP2, SLC25A13, STOML2, TGFB1, UQCC3, ZBTB7A]	2.44826e-06
GO:0015399	primary active transmembrane transporter activity	GO_BiologicalProcess-EBI-UniProt-GOA_27.02.2019_00h00	2.07843e-06	0.0052231	21.3873	37	[ABCA1, ABCA3, ABCB10, ABCB6, ABCC4, ATP1A1, ATP1B1, ATP2C1, ATP5F1A, ATP5F1B, ATP5F1C, ATP5F1E, ATP5MC2, ATP5MG, ATP5PB, ATP5PD, ATP5PF, ATP5PO, ATP6, ATP6V0A1, ATP6V1A, ATP6V1B2, ATP6V1C1, ATP6V1D, ATP6V1E1, ATP6V1H, CD320, COX3, GINS1, GINS2, LMBRD1, MSH3, PPIF, PRDX2, TCIRG1, TOMM20, WLS]	2.52426e-06
GO:0009892	negative regulation of metabolic process	GO_BiologicalProcess-EBI-UniProt-GOA_27.02.2019_00h00	2.11212e-06	0.00530563	11.4426	418	[ABCB6, ABI2, ACADVL, ACOT13, ACTR1A, ACTR1B, ADNP, ALDOC, ALKBH5, ANGPTL2, ANTXR1, APP, APPL2, ARFGEF3, ARHGAP35, ARID5B, ATAD2, ATF7IP, ATP1A1, ATRX, AURKB, BAG4, BAG6, BARD1, BAZ2A, BCL2L12, BCLAF1, BHLHE41, BLM, BMP6, BMPR2, BNIP3, BPTF, BRD7, BRI3, BRINP1, CACYBP, CAPRIN1, CAPRIN2, CAV1, CBFB, CBX2, CBX3, CBX5, CBX8, CCAR2, CCDC88A, CCNT1, CD44, CDH11, CDH4, CDK2, CDKN1A, CDKN1B, CDYL2, CENP…	2.55744e-06
GO:0019829	cation-transporting ATPase activity	GO_BiologicalProcess-EBI-UniProt-GOA_27.02.2019_00h00	2.14985e-06	0.00539826	27.0588	23	[ATP1A1, ATP1B1, ATP2C1, ATP5F1A, ATP5F1B, ATP5F1C, ATP5F1E, ATP5MC2, ATP5MG, ATP5PB, ATP5PD, ATP5PF, ATP5PO, ATP6, ATP6V0A1, ATP6V1A, ATP6V1B2, ATP6V1C1, ATP6V1D, ATP6V1E1, ATP6V1H, PPIF, TCIRG1]	2.59531e-06
GO:0072331	signal transduction by p53 class mediator	GO_BiologicalProcess-EBI-UniProt-GOA_27.02.2019_00h00	2.17448e-06	0.00545794	17.1582	64	[ACTR1B, ANTXR1, ATRIP, ATRX, AURKB, BAG6, BARD1, BCL2L12, BLM, BRD7, CACYBP, CBX8, CD44, CDK2, CDKN1A, CDKN1B, CHAF1A, CHAF1B, CHD3, CHD4, CNOT6, FANCD2, FOXO3, GTSE1, HDAC1, HDAC2, HEXIM1, ING2, ING4, KDM1A, MAPK14, MBD3, MSH2, MTA2, NDRG1, PCBP4, PCNA, PDK2, POLD1, PTTG1IP, RBBP4, RBBP7, RBM14-RBM4, RFC2, RFC3, RFC4, RFC5, RMI1, RNF13, RPA1, RPA2, RPL26, SFRP1, SMYD2, SNW1, SSRP1, STK11, SUPT1…	2.61719e-06
GO:0009145	purine nucleoside triphosphate biosynthetic process	GO_BiologicalProcess-EBI-UniProt-GOA_27.02.2019_00h00	2.22948e-06	0.00559378	19.9052	42	[ALDOA, ALDOC, ATP5F1A, ATP5F1B, ATP5F1C, ATP5F1E, ATP5MC2, ATP5ME, ATP5MG, ATP5PB, ATP5PD, ATP5PF, ATP5PO, ATP6, ATP8, COX2, COX5B, DHTKD1, DMAC2L, FLCN, HK1, HK2, INSR, LDHA, MAP4K5, NCOR1, NME2P1, NME3, NUP214, NUP50, OGDH, OGT, PARP1, PFKFB3, PFKFB4, PKLR, RANBP2, SLC25A13, STOML2, TGFB1, UQCC3, ZBTB7A]	2.6595e-06
GO:0002250	adaptive immune response	GO_BiologicalProcess-EBI-UniProt-GOA_27.02.2019_00h00	2.24414e-06	0.00562831	4.84694	38	[BTN3A2, CD81, CLSTN1, CPOX, CREBBP, DCLRE1C, FAM49B, FH, GINS1, GINS2, GTF2F2, HELLS, HLA-A, HLA-B, HNRNPC, HPSE, ITPRID2, JAM3, MCOLN1, MPRIP, MRTFA, MSH2, MSH6, NDFIP1, NSD2, PCBP4, PRDX2, PTPN6, RIF1, SLAMF7, TCIRG1, TFRC, TGFB1, TNFRSF14, ULBP3, UNC93B1, WASF2, ZNF395]	2.66907e-06
GO:0006082	organic acid metabolic process	GO_BiologicalProcess-EBI-UniProt-GOA_27.02.2019_00h00	2.32798e-06	0.00583623	12.9139	195	[AACS, AASS, ABHD2, ACACA, ACAD9, ACADS, ACADVL, ACAT1, ACO1, ACO2, ACOT7, ACSF2, ACSF3, ACSL4, ADI1, AHCY, ALDH1A3, ALDH6A1, ALDH7A1, ALDH9A1, ALDOA, ALDOC, APPL2, ARV1, AS3MT, ATP6V1B2, B4GALT4, BCO2, BTD, CARMIL1, CAV1, CBR4, CD44, CDH11, CHPF2, CHPT1, CHST12, CHST14, CKMT2, COX1, COX2, CPOX, CPS1, CPT2, CRAT, CS, CSDE1, CYP1B1, D2HGDH, DARS2, DCXR, DDAH1, DECR1, DGLUCY, DHFR, DHTKD1, DLD, DLS…	2.76061e-06
GO:0033043	regulation of organelle organization	GO_BiologicalProcess-EBI-UniProt-GOA_27.02.2019_00h00	2.36415e-06	0.00592456	12.7206	209	[ABI2, ACACA, ADD1, ADD3, AKAP9, ANGPTL2, ANLN, ANTXR1, ARAP1, ARHGAP18, ARHGAP35, ARL2, ASAP1, ATAD2, ATF7IP, ATP5IF1, ATP6V1H, ATRX, AURKAIP1, AURKB, BAG4, BAIAP2, BNIP3, BRD4, BRD7, BRK1, CACYBP, CAMK2D, CAPZA1, CAPZB, CARMIL1, CCDC88A, CCNA2, CCSAP, CD47, CDC20, CDKN1B, CENPE, CENPF, CEP250, CEP76, CIT, CKAP2, CNOT6, CRIPT, CTTN, CYFIP1, DAB2IP, DLGAP5, DNM1L, DNMT1, DYNC1H1, ECT2, EHD2, EHD3…	2.79526e-06
GO:0099132	ATP hydrolysis coupled cation transmembrane transport	GO_BiologicalProcess-EBI-UniProt-GOA_27.02.2019_00h00	2.67738e-06	0.00670684	26.7442	23	[ATP1A1, ATP1B1, ATP2C1, ATP5F1A, ATP5F1B, ATP5F1C, ATP5F1E, ATP5MC2, ATP5MG, ATP5PB, ATP5PD, ATP5PF, ATP5PO, ATP6, ATP6V0A1, ATP6V1A, ATP6V1B2, ATP6V1C1, ATP6V1D, ATP6V1E1, ATP6V1H, PPIF, TCIRG1]	3.14773e-06
GO:0006754	ATP biosynthetic process	GO_BiologicalProcess-EBI-UniProt-GOA_27.02.2019_00h00	2.70141e-06	0.00676434	20.4082	40	[ALDOA, ALDOC, ATP5F1A, ATP5F1B, ATP5F1C, ATP5F1E, ATP5MC2, ATP5ME, ATP5MG, ATP5PB, ATP5PD, ATP5PF, ATP5PO, ATP6, ATP8, COX2, COX5B, DHTKD1, DMAC2L, FLCN, HK1, HK2, INSR, LDHA, MAP4K5, NCOR1, NUP214, NUP50, OGDH, OGT, PARP1, PFKFB3, PFKFB4, PKLR, RANBP2, SLC25A13, STOML2, TGFB1, UQCC3, ZBTB7A]	3.14773e-06
GO:0048522	positive regulation of cellular process	GO_BiologicalProcess-EBI-UniProt-GOA_27.02.2019_00h00	3.33809e-06	0.00835525	10.7623	672	[AACS, ABCB6, ABCC4, ABI1, ABI2, ABR, ACACA, ACAT1, ACOT7, ACTR1A, ACTR1B, ADAM9, ADD1, ADNP, AGRN, AIFM1, AKAP9, ALDH1A3, ALG10, ANGPTL2, ANKRD54, ANLN, ANTXR1, AP1G1, AP3B1, AP3D1, APP, APPL2, ARAP1, ARFGEF3, ARHGAP1, ARHGAP35, ARHGEF11, ARHGEF12, ARHGEF3, ARID4B, ARID5B, ARL2, ARL4C, ASAP1, ATAD2, ATF7IP, ATP2C1, ATP5F1A, ATP5F1B, ATP5IF1, ATP5MC2, ATP5PF, ATP6V1C1, ATRX, AURKAIP1, AURKB, BAG4…	3.87836e-06
GO:0015405	P-P-bond-hydrolysis-driven transmembrane transporter activity	GO_BiologicalProcess-EBI-UniProt-GOA_27.02.2019_00h00	3.9737e-06	0.0099422	20.9302	36	[ABCA1, ABCA3, ABCB10, ABCB6, ABCC4, ATP1A1, ATP1B1, ATP2C1, ATP5F1A, ATP5F1B, ATP5F1C, ATP5F1E, ATP5MC2, ATP5MG, ATP5PB, ATP5PD, ATP5PF, ATP5PO, ATP6, ATP6V0A1, ATP6V1A, ATP6V1B2, ATP6V1C1, ATP6V1D, ATP6V1E1, ATP6V1H, CD320, GINS1, GINS2, LMBRD1, MSH3, PPIF, PRDX2, TCIRG1, TOMM20, WLS]	4.60354e-06
GO:0051304	chromosome separation	GO_BiologicalProcess-EBI-UniProt-GOA_27.02.2019_00h00	4.40297e-06	0.0110118	23.3333	28	[AURKB, BLM, CDC20, CENPE, CENPF, CEP250, DLGAP5, KCNN4, MAD2L1, NCAPD2, NCAPD3, NCAPH, NCAPH2, NDC80, NEK6, NUMA1, PLK1, RB1, RMI1, SMARCAD1, SPDL1, TACC3, TLE5, TOP2A, TOP2B, TOP3A, TRIP13, TTK]	5.08619e-06
GO:0030261	chromosome condensation	GO_BiologicalProcess-EBI-UniProt-GOA_27.02.2019_00h00	4.86898e-06	0.0121724	31.4815	17	[AIFM1, CDKN1A, CEP250, HIST1H1A, HIST1H1C, NCAPD2, NCAPD3, NCAPG, NCAPG2, NCAPH, NCAPH2, NIPBL, NUSAP1, POLD1, SMC2, SMC4, TOP2A]	5.59237e-06
GO:0019985	translesion synthesis	GO_BiologicalProcess-EBI-UniProt-GOA_27.02.2019_00h00	4.86898e-06	0.0121724	31.4815	17	[DTL, PCNA, POLD1, POLD2, POLD3, POLD4, POLDIP2, RFC1, RFC2, RFC3, RFC4, RFC5, RPA1, RPA2, SLC19A1, UBE2E2, USP10]	5.59237e-06
GO:0010557	positive regulation of macromolecule biosynthetic process	GO_BiologicalProcess-EBI-UniProt-GOA_27.02.2019_00h00	5.04509e-06	0.0126077	11.9949	282	[ABI2, ACAT1, ACOT7, ACTR1A, AGRN, ALG10, ANGPTL2, ANTXR1, APP, ARFGEF3, ARHGEF11, ARID4B, ARID5B, ATAD2, ATF7IP, ATRX, AURKAIP1, AURKB, BAMBI, BCL2L12, BCL9L, BCLAF1, BICRA, BLM, BMP6, BMPR2, BPTF, BRD4, BRD7, BRINP1, CACYBP, CAPRIN2, CBFB, CCAR2, CCDC88A, CCNA2, CCNT1, CD81, CDK12, CDK2, CDKN1A, CHAF1A, CHAF1B, CHTF18, CKAP2, CKLF, CNOT6, COA3, CREB3L2, CREBBP, CSDE1, CXADR, CYFIP1, DAB2IP, DCA…	5.77814e-06
GO:0000375	RNA splicing, via transesterification reactions	GO_BiologicalProcess-EBI-UniProt-GOA_27.02.2019_00h00	5.10265e-06	0.0127464	16.3462	68	[ASAP1, CELF2, CPSF1, CPSF7, CWC15, DDX23, DDX46, DHX38, DHX9, DNAJC8, ELAVL1, FIP1L1, FMR1, GEMIN4, GPKOW, GTF2F2, HEXIM1, HNRNPA2B1, HNRNPC, HNRNPF, HNRNPM, HNRNPU, IGFBP7, KCNN4, KDM1A, KHDRBS1, KHSRP, MRPS30, PABPC1, PAPOLA, PBK, PCBP1, POLR2H, PRDX5, PRMT7, PRPF31, PRPF6, PRPF8, PSIP1, PUF60, RALY, RBM17, RBM4, RSRC1, SART1, SCAF11, SETX, SF3B1, SF3B2, SNRNP200, SNRNP27, SNRPA, SNRPA1, SNUPN…	5.82746e-06
GO:0071826	ribonucleoprotein complex subunit organization	GO_BiologicalProcess-EBI-UniProt-GOA_27.02.2019_00h00	5.51584e-06	0.0137731	17.2727	57	[ANTXR1, CELF2, CHAF1A, CHAF1B, CNOT6, CPSF7, DDX23, DDX3X, DHX9, DKK3, DNM1L, DYNC1H1, EIF4H, G3BP2, GEMIN4, GFM2, GRB7, HEXIM1, HNRNPA2B1, HNRNPC, HSP90AB1, MRPL11, MRPL20, MRPL40, MRPS11, MRPS2, MRRF, MTERF4, MTIF2, MTIF3, NCOA6, NSUN4, PRMT7, PRPF31, PRPF6, PRPF8, PSIP1, PSMC5, PTGES3, RPL13A, RPL23A, RPL6, RPLP0, SART1, SCAF11, SETX, SF3B1, SFRP1, SNRNP200, SNUPN, SRSF5, SRSF9, STMN1, TNIP1,…	6.2815e-06
GO:0017062	respiratory chain complex III assembly	GO_BiologicalProcess-EBI-UniProt-GOA_27.02.2019_00h00	5.78229e-06	0.0144326	70	7	[LYRM7, TTC19, UQCC1, UQCC2, UQCC3, UQCR10, UQCRB]	6.54783e-06
GO:0034551	mitochondrial respiratory chain complex III assembly	GO_BiologicalProcess-EBI-UniProt-GOA_27.02.2019_00h00	5.78229e-06	0.0144326	70	7	[LYRM7, TTC19, UQCC1, UQCC2, UQCC3, UQCR10, UQCRB]	6.54783e-06
GO:0006283	transcription-coupled nucleotide-excision repair	GO_BiologicalProcess-EBI-UniProt-GOA_27.02.2019_00h00	5.9146e-06	0.0147569	25	24	[CUL4B, DDB1, DDR1, ERCC5, ERCC6, HMGN1, LIG1, LRIG1, PCNA, POLD1, POLD2, POLD3, POLD4, POLDIP2, POLR2H, RFC1, RFC2, RFC3, RFC4, RFC5, RPA1, RPA2, SLC19A1, XRCC1]	6.67885e-06
GO:0000731	DNA synthesis involved in DNA repair	GO_BiologicalProcess-EBI-UniProt-GOA_27.02.2019_00h00	6.04247e-06	0.0150699	28.7879	19	[BLM, DTL, PCNA, POLA1, POLD1, POLD2, POLD3, POLD4, POLDIP2, RFC1, RFC2, RFC3, RFC4, RFC5, RPA1, RPA2, SLC19A1, UBE2E2, USP10]	6.80413e-06
GO:0009201	ribonucleoside triphosphate biosynthetic process	GO_BiologicalProcess-EBI-UniProt-GOA_27.02.2019_00h00	6.26559e-06	0.0156201	19.1781	42	[ALDOA, ALDOC, ATP5F1A, ATP5F1B, ATP5F1C, ATP5F1E, ATP5MC2, ATP5ME, ATP5MG, ATP5PB, ATP5PD, ATP5PF, ATP5PO, ATP6, ATP8, COX2, COX5B, DHTKD1, DMAC2L, FLCN, HK1, HK2, INSR, LDHA, MAP4K5, NCOR1, NME2P1, NME3, NUP214, NUP50, OGDH, OGT, PARP1, PFKFB3, PFKFB4, PKLR, RANBP2, SLC25A13, STOML2, TGFB1, UQCC3, ZBTB7A]	6.99658e-06
GO:0032268	regulation of cellular protein metabolic process	GO_BiologicalProcess-EBI-UniProt-GOA_27.02.2019_00h00	6.59697e-06	0.0164397	11.5003	371	[ABCB6, ABI1, ABI2, ABTB1, ACO1, ACTR1A, ACTR1B, ADAM9, ADNP, AIFM1, AKAP9, ALG10, ALKBH1, ANKRD54, ANTXR1, APP, APPL2, ATP5IF1, ATRX, AURKAIP1, BAG4, BAG6, BCL2L12, BCL2L13, BLM, BMP6, BMPR2, BRD4, BRD7, BRINP1, CAB39, CAMK2D, CAPRIN1, CAPRIN2, CAV1, CBX8, CCAR2, CCDC88A, CCNA2, CCNT1, CD44, CD81, CDC20, CDH11, CDH4, CDK12, CDK2, CDK2AP1, CDKN1A, CDKN1B, CENPE, CHAF1A, CHAF1B, CHAMP1, CKS1B, CKS…	7.30574e-06
GO:2000113	negative regulation of cellular macromolecule biosynthetic process	GO_BiologicalProcess-EBI-UniProt-GOA_27.02.2019_00h00	6.75079e-06	0.0168162	12.4161	222	[ABI2, ACTR1A, ACTR1B, ANGPTL2, ANTXR1, ARHGAP35, ARID5B, ATAD2, ATF7IP, ATRX, AURKB, BAZ2A, BCLAF1, BHLHE41, BLM, BMP6, BMPR2, BPTF, BRD7, BRI3, BRINP1, CACYBP, CAPRIN1, CAPRIN2, CAV1, CBFB, CBX2, CBX3, CBX5, CBX8, CCAR2, CDH11, CDK2, CDKN1B, CENPF, CGGBP1, CHAF1A, CHAF1B, CHCHD3, CHRAC1, CKLF, CREBBP, CSDE1, CXADR, CXXC5, DAB2IP, DDX3X, DHFR, DKK1, DKK3, DNAJB5, DNMT1, E2F3, EGR1, EIF2AK2, EIF4…	7.45554e-06
GO:0000377	RNA splicing, via transesterification reactions with bulged adenosine as nucleophile	GO_BiologicalProcess-EBI-UniProt-GOA_27.02.2019_00h00	7.36228e-06	0.0183321	16.2228	67	[ASAP1, CELF2, CPSF1, CPSF7, CWC15, DDX23, DDX46, DHX38, DHX9, DNAJC8, ELAVL1, FIP1L1, FMR1, GEMIN4, GPKOW, GTF2F2, HEXIM1, HNRNPA2B1, HNRNPC, HNRNPF, HNRNPM, HNRNPU, IGFBP7, KCNN4, KDM1A, KHDRBS1, MRPS30, PABPC1, PAPOLA, PBK, PCBP1, POLR2H, PRDX5, PRMT7, PRPF31, PRPF6, PRPF8, PSIP1, PUF60, RALY, RBM17, RBM4, RSRC1, SART1, SCAF11, SETX, SF3B1, SF3B2, SNRNP200, SNRNP27, SNRPA, SNRPA1, SNUPN, SNW1,…	8.08644e-06
GO:0000398	mRNA splicing, via spliceosome	GO_BiologicalProcess-EBI-UniProt-GOA_27.02.2019_00h00	7.36228e-06	0.0183321	16.2228	67	[ASAP1, CELF2, CPSF1, CPSF7, CWC15, DDX23, DDX46, DHX38, DHX9, DNAJC8, ELAVL1, FIP1L1, FMR1, GEMIN4, GPKOW, GTF2F2, HEXIM1, HNRNPA2B1, HNRNPC, HNRNPF, HNRNPM, HNRNPU, IGFBP7, KCNN4, KDM1A, KHDRBS1, MRPS30, PABPC1, PAPOLA, PBK, PCBP1, POLR2H, PRDX5, PRMT7, PRPF31, PRPF6, PRPF8, PSIP1, PUF60, RALY, RBM17, RBM4, RSRC1, SART1, SCAF11, SETX, SF3B1, SF3B2, SNRNP200, SNRNP27, SNRPA, SNRPA1, SNUPN, SNW1,…	8.08644e-06
GO:0051983	regulation of chromosome segregation	GO_BiologicalProcess-EBI-UniProt-GOA_27.02.2019_00h00	7.50955e-06	0.0186913	22.2222	30	[ATRX, AURKB, CDC20, CENPE, CENPF, DLGAP5, DYNC1H1, ECT2, FEN1, HNRNPU, IGFBP7, KCNN4, KIF2C, MAD2L1, MKI67, NDC80, NEK6, NIPBL, NUMA1, PARP4, PLK1, RACGAP1, RAD18, RB1, SPAG5, SPDL1, TACC3, TLE5, TRIP13, TTK]	8.22572e-06
GO:0008053	mitochondrial fusion	GO_BiologicalProcess-EBI-UniProt-GOA_27.02.2019_00h00	7.5522e-06	0.0187899	40	12	[AFG3L2, BNIP3, CHCHD3, DNM1L, FIS1, MED12, MFF, OMA1, OPA1, PDSS2, STOML2, UTRN]	8.2276e-06
GO:0006085	acetyl-CoA biosynthetic process	GO_BiologicalProcess-EBI-UniProt-GOA_27.02.2019_00h00	7.5522e-06	0.0187899	40	12	[ACAT1, DLD, FAM3A, MPC2, PDHA1, PDHB, PDK1, PDK2, PDK3, PDP1, PDP2, PDPR]	8.2276e-06
GO:0010605	negative regulation of macromolecule metabolic process	GO_BiologicalProcess-EBI-UniProt-GOA_27.02.2019_00h00	7.77474e-06	0.0193358	11.4388	384	[ABCB6, ABI2, ACTR1A, ACTR1B, ADNP, ALKBH5, ANGPTL2, ANTXR1, APP, APPL2, ARHGAP35, ARID5B, ATAD2, ATF7IP, ATRX, AURKB, BAG6, BARD1, BAZ2A, BCL2L12, BCLAF1, BHLHE41, BLM, BMP6, BMPR2, BPTF, BRD7, BRI3, BRINP1, CACYBP, CAPRIN1, CAPRIN2, CAV1, CBFB, CBX2, CBX3, CBX5, CBX8, CCAR2, CCDC88A, CCNT1, CD44, CDH11, CDH4, CDK2, CDKN1A, CDKN1B, CDYL2, CENPF, CGGBP1, CHAF1A, CHAF1B, CHCHD3, CHRAC1, CKLF, CLST…	8.44715e-06
GO:0000723	telomere maintenance	GO_BiologicalProcess-EBI-UniProt-GOA_27.02.2019_00h00	7.80545e-06	0.0194043	19.1111	43	[ANGPTL2, ANTXR1, ATRX, AURKB, BLM, CCDC88A, DCLRE1C, EXOSC10, FANCD2, FEN1, HNRNPA2B1, HNRNPC, HNRNPU, HSP90AB1, PARP1, PARP4, PCNA, POLA1, POLA2, POLD1, POLD2, POLD3, POLD4, POLDIP2, POLE3, PPP1R10, PRIM1, PRIM2, PTGES3, RFC1, RFC2, RFC3, RFC4, RFC5, RIF1, RPA1, RPA2, SFRP1, SLC19A1, TCOF1, TEAD1, TNIP1, XRCC1]	8.45765e-06
GO:0009891	positive regulation of biosynthetic process	GO_BiologicalProcess-EBI-UniProt-GOA_27.02.2019_00h00	7.92833e-06	0.0197019	11.8301	298	[ABI2, ACAT1, ACOT7, ACTR1A, ACTR1B, AGRN, ALG10, ANGPTL2, ANTXR1, APP, ARFGEF3, ARHGEF11, ARID4B, ARID5B, ATAD2, ATF7IP, ATRX, AURKAIP1, AURKB, BAMBI, BCL2L12, BCL9L, BCLAF1, BICRA, BLM, BMP6, BMPR2, BPTF, BRD4, BRD7, BRINP1, CACYBP, CAPRIN2, CBFB, CBX8, CCAR2, CCDC88A, CCNA2, CCNT1, CD81, CDK12, CDK2, CDKN1A, CHAF1A, CHAF1B, CHTF18, CKAP2, CKLF, CNOT6, COA3, COX2, CREB3L2, CREBBP, CSDE1, CXADR,…	8.49839e-06
GO:0035384	thioester biosynthetic process	GO_BiologicalProcess-EBI-UniProt-GOA_27.02.2019_00h00	7.94874e-06	0.0197447	27.3973	20	[ACACA, ACAT1, ACSF3, ACSL4, CBR4, DLD, FAM3A, FASN, MPC2, PDHA1, PDHB, PDK1, PDK2, PDK3, PDP1, PDP2, PDPR, SCD, SCD5, SLC25A1]	8.49839e-06
GO:0071616	acyl-CoA biosynthetic process	GO_BiologicalProcess-EBI-UniProt-GOA_27.02.2019_00h00	7.94874e-06	0.0197447	27.3973	20	[ACACA, ACAT1, ACSF3, ACSL4, CBR4, DLD, FAM3A, FASN, MPC2, PDHA1, PDHB, PDK1, PDK2, PDK3, PDP1, PDP2, PDPR, SCD, SCD5, SLC25A1]	8.49839e-06
GO:0031328	positive regulation of cellular biosynthetic process	GO_BiologicalProcess-EBI-UniProt-GOA_27.02.2019_00h00	8.29418e-06	0.0205944	11.8453	294	[ABI2, ACAT1, ACOT7, ACTR1A, AGRN, ALG10, ANGPTL2, ANTXR1, APP, ARFGEF3, ARHGEF11, ARID4B, ARID5B, ATAD2, ATF7IP, ATRX, AURKAIP1, AURKB, BAMBI, BCL2L12, BCL9L, BCLAF1, BICRA, BLM, BMP6, BMPR2, BPTF, BRD4, BRD7, BRINP1, CACYBP, CAPRIN2, CBFB, CCAR2, CCDC88A, CCNA2, CCNT1, CD81, CDK12, CDK2, CDKN1A, CHAF1A, CHAF1B, CHTF18, CKAP2, CKLF, CNOT6, COA3, COX2, CREB3L2, CREBBP, CSDE1, CXADR, CYFIP1, DAB2I…	8.84419e-06
GO:0031324	negative regulation of cellular metabolic process	GO_BiologicalProcess-EBI-UniProt-GOA_27.02.2019_00h00	8.79503e-06	0.0218293	11.5019	363	[ABCB6, ABI2, ACADVL, ACTR1A, ACTR1B, ANGPTL2, ANTXR1, APP, APPL2, ARFGEF3, ARHGAP35, ARID5B, ATAD2, ATF7IP, ATP1A1, ATRX, AURKB, BAG4, BAG6, BARD1, BAZ2A, BCL2L12, BCLAF1, BHLHE41, BLM, BMP6, BMPR2, BNIP3, BPTF, BRD7, BRI3, BRINP1, CACYBP, CAPRIN1, CAPRIN2, CAV1, CBFB, CBX2, CBX3, CBX5, CBX8, CCAR2, CCDC88A, CCNT1, CD44, CDH11, CDH4, CDK2, CDKN1A, CDKN1B, CDYL2, CENPF, CGGBP1, CHAF1A, CHAF1B, CH…	9.35344e-06
GO:0007088	regulation of mitotic nuclear division	GO_BiologicalProcess-EBI-UniProt-GOA_27.02.2019_00h00	8.96533e-06	0.022243	18.3267	46	[ANLN, ATRX, AURKAIP1, AURKB, CCNA2, CCSAP, CDC20, CDKN1B, CENPE, CENPF, DLGAP5, FBXW5, HNRNPU, INSR, KCNN4, KIF11, KIF1B, KIF20B, KNTC1, LRP5, MAD2L1, MKI67, NDC80, NDRG1, NEK6, NEO1, NIPBL, NUMA1, NUSAP1, PARP4, PBK, PHB2, PLK1, PRDX5, RB1, SIL1, SMC1A, SMC3, SPDL1, STAG1, STAG2, TACC3, TGFB1, TLE5, TRIP13, TTK]	9.5094e-06
GO:0031325	positive regulation of cellular metabolic process	GO_BiologicalProcess-EBI-UniProt-GOA_27.02.2019_00h00	9.00562e-06	0.0223339	11.2004	446	[ABCB6, ABI1, ABI2, ACACA, ACAT1, ACOT7, ACTR1A, ACTR1B, ADAM9, ADNP, AGRN, AIFM1, AKAP9, ALG10, ANGPTL2, ANTXR1, APP, ARAP1, ARFGEF3, ARHGEF11, ARID4B, ARID5B, ATAD2, ATF7IP, ATP5IF1, ATRX, AURKAIP1, AURKB, BAG4, BAG6, BAMBI, BCL2L12, BCL2L13, BCL9L, BCLAF1, BICRA, BLM, BMP6, BMPR2, BNIP3, BPTF, BRD4, BRD7, BRINP1, CAB39, CACYBP, CAPRIN2, CAV1, CBFB, CBX8, CCAR2, CCDC88A, CCNA2, CCNT1, CD44, CD6…	9.527e-06
GO:0034724	DNA replication-independent nucleosome organization	GO_BiologicalProcess-EBI-UniProt-GOA_27.02.2019_00h00	9.26824e-06	0.022976	29.0323	18	[ASF1B, ATRX, CENPH, CENPI, CENPN, CENPQ, CENPT, CENPU, H3F3A, HAT1, HJURP, NASP, POLE3, RBBP4, RBBP7, RSF1, SUPT16H, UBN1]	9.77909e-06
GO:0045935	positive regulation of nucleobase-containing compound metabolic process	GO_BiologicalProcess-EBI-UniProt-GOA_27.02.2019_00h00	9.48402e-06	0.0235014	11.9058	283	[ABI2, ACOT7, ACTR1A, ACTR1B, AGRN, ANGPTL2, ANTXR1, APP, ARFGEF3, ARHGEF11, ARID4B, ARID5B, ATAD2, ATF7IP, ATRX, AURKAIP1, AURKB, BAMBI, BCL2L12, BCL9L, BCLAF1, BICRA, BLM, BMP6, BMPR2, BPTF, BRD4, BRD7, BRINP1, CACYBP, CAPRIN2, CBFB, CBX8, CCAR2, CCDC88A, CCNA2, CCNT1, CD81, CDK12, CDK2, CDKN1A, CHAF1A, CHAF1B, CHTF18, CKAP2, CKLF, CNOT6, COX2, CREB3L2, CREBBP, CSDE1, CXADR, CYFIP1, DAB2IP, DCA…	9.98057e-06
GO:0007052	mitotic spindle organization	GO_BiologicalProcess-EBI-UniProt-GOA_27.02.2019_00h00	9.54123e-06	0.0236336	22.4806	29	[AURKB, CCSAP, CDC20, CENPE, DYNC1H1, HNRNPU, KIF11, KIF23, KIF4A, KIFC1, NDC80, NDRG1, NUF2, NUMA1, PARP4, PLK1, PRC1, RACGAP1, SMC1A, SMC3, SPC25, STAG1, STAG2, STMN1, SUN2, TACC3, TPX2, TTK, WDR62]	1.00146e-05
GO:0030545	receptor regulator activity	GO_BiologicalProcess-EBI-UniProt-GOA_27.02.2019_00h00	9.92629e-06	0.0245775	4.769	32	[ALKBH1, APP, ATF7IP, BMP6, CD320, CDH11, CEP250, CKLF, DKK1, DKK3, FAM3C, FLRT3, GAS6, GNAI2, GPNMB, GRN, IFNAR1, OPTN, PPOX, PXDN, RERE, RIF1, RLF, SCO2, SEMA4B, SEMA5A, SEMA5B, TGFB1, TIMP1, TNFRSF11B, TRIT1, TUBGCP2]	1.03916e-05
GO:0009893	positive regulation of metabolic process	GO_BiologicalProcess-EBI-UniProt-GOA_27.02.2019_00h00	1.0163e-05	0.0251533	11.1034	477	[ABCB6, ABI1, ABI2, ACACA, ACAT1, ACOT7, ACTR1A, ACTR1B, ADAM9, ADNP, AFDN, AGRN, AIFM1, AKAP9, ALG10, ANGPTL2, ANTXR1, APP, APPL2, ARAP1, ARFGEF3, ARHGEF11, ARID4B, ARID5B, ATAD2, ATF7IP, ATP5IF1, ATRX, AURKAIP1, AURKB, BAG4, BAG6, BAMBI, BARD1, BAZ1B, BCL2L12, BCL2L13, BCL9L, BCLAF1, BICRA, BLM, BMP6, BMPR2, BNIP3, BPTF, BRD4, BRD7, BRINP1, CAB39, CACYBP, CAPRIN2, CAV1, CBFB, CBX8, CCAR2, CCDC8…	1.06117e-05
GO:2001233	regulation of apoptotic signaling pathway	GO_BiologicalProcess-EBI-UniProt-GOA_27.02.2019_00h00	1.26514e-05	0.0312995	15.1013	82	[ABI2, ATP5IF1, BCL2L12, BCLAF1, BNIP3, BRI3, BRINP1, CAV1, CCAR2, CD44, COX2, CTTN, DAB2IP, DDX3X, DNM1L, ETFA, ETFB, ETFDH, FAM162A, FASN, FIS1, FLCN, FSTL1, GNAI2, HDAC1, HELLS, IFNAR1, IGFBP7, ING2, ITGA6, ITM2C, IVNS1ABP, KDM1A, LMNA, MADD, MCL1, MED12, MFF, MPRIP, MRTFA, NACC2, NDUFA13, NDUFS3, NFATC4, NKX3-1, NONO, OPA1, OPTN, PADI1, PAK2, PARP1, PDSS2, PPIF, PPOX, PPP2R1B, PRDX2, PTPMT1, …	1.31758e-05
GO:1901700	response to oxygen-containing compound	GO_BiologicalProcess-EBI-UniProt-GOA_27.02.2019_00h00	1.28254e-05	0.0317173	12.069	252	[AACS, ABCA1, ABCB6, ABHD2, ABI2, ABR, ACACA, ACTR1A, ACTR1B, ADAM15, ADAM9, ADNP, AGRN, AIFM1, AKAP9, ANGPTL2, ANKZF1, APP, APPL2, ASAP1, ATF7IP, ATP1A1, ATP6V0A1, ATP6V1A, ATP6V1B2, ATP6V1C1, ATP6V1D, ATP6V1E1, ATP6V1H, BAIAP2, BCAR1, BLM, BMP6, BNIP3, BRINP1, CA9, CACYBP, CASTOR2, CAV1, CBX8, CCAR2, CCDC88A, CCNA2, CD180, CDH11, CDH4, CDK2, CDKN1A, CDKN1B, CHAMP1, CHPT1, CKLF, CNOT6, COL6A1, C…	1.33225e-05
GO:0090304	nucleic acid metabolic process	GO_BiologicalProcess-EBI-UniProt-GOA_27.02.2019_00h00	1.28766e-05	0.031831	10.7095	646	[ABCB6, ABI2, ACOT7, ACTR1A, ACTR1B, ADNP, AGRN, AHNAK, AHNAK2, AIFM1, ALKBH1, ALKBH5, ANGPTL2, ANTXR1, APP, ARFGEF3, ARHGAP35, ARHGEF11, ARID2, ARID4B, ARID5B, ARL6IP4, ASAP1, ATAD2, ATF7, ATF7IP, ATRIP, ATRX, AURKAIP1, AURKB, BAMBI, BARD1, BAZ1B, BAZ2A, BBX, BCL2L12, BCL9L, BCLAF1, BHLHE41, BICRA, BLM, BMP6, BMPR2, BNC2, BPTF, BRD3, BRD4, BRD7, BRINP1, C2orf49, CA9, CACYBP, CAMK2D, CAPRIN2, CAV…	1.33412e-05
GO:0031327	negative regulation of cellular biosynthetic process	GO_BiologicalProcess-EBI-UniProt-GOA_27.02.2019_00h00	1.31538e-05	0.0325031	12.1628	239	[ABI2, ACADVL, ACTR1A, ACTR1B, ANGPTL2, ANTXR1, ARHGAP35, ARID5B, ATAD2, ATF7IP, ATP1A1, ATRX, AURKB, BAZ2A, BCLAF1, BHLHE41, BLM, BMP6, BMPR2, BPTF, BRD7, BRI3, BRINP1, CACYBP, CAPRIN1, CAPRIN2, CAV1, CBFB, CBX2, CBX3, CBX5, CBX8, CCAR2, CCDC88A, CDH11, CDK2, CDKN1B, CDYL2, CENPF, CGGBP1, CHAF1A, CHAF1B, CHCHD3, CHRAC1, CKLF, CREBBP, CSDE1, CXADR, CXXC5, DAB2IP, DDX3X, DHFR, DKK1, DKK3, DNAJB5, …	1.35934e-05
GO:1902850	microtubule cytoskeleton organization involved in mitosis	GO_BiologicalProcess-EBI-UniProt-GOA_27.02.2019_00h00	1.35803e-05	0.0335432	20.625	33	[AURKB, CCSAP, CDC20, CENPE, DYNC1H1, HNRNPU, KIF11, KIF23, KIF4A, KIFC1, NDC80, NDRG1, NUF2, NUMA1, NUSAP1, PARP4, PLK1, PRC1, RACGAP1, SF3B1, SMC1A, SMC3, SPC25, SPDL1, STAG1, STAG2, STMN1, SUN2, TACC3, TLE5, TPX2, TTK, WDR62]	1.39981e-05
GO:0010558	negative regulation of macromolecule biosynthetic process	GO_BiologicalProcess-EBI-UniProt-GOA_27.02.2019_00h00	1.40961e-05	0.0348033	12.1964	231	[ABI2, ACTR1A, ACTR1B, ANGPTL2, ANTXR1, ARHGAP35, ARID5B, ATAD2, ATF7IP, ATRX, AURKB, BAZ2A, BCLAF1, BHLHE41, BLM, BMP6, BMPR2, BPTF, BRD7, BRI3, BRINP1, CACYBP, CAPRIN1, CAPRIN2, CAV1, CBFB, CBX2, CBX3, CBX5, CBX8, CCAR2, CCDC88A, CDH11, CDK2, CDKN1B, CDYL2, CENPF, CGGBP1, CHAF1A, CHAF1B, CHCHD3, CHRAC1, CKLF, CREBBP, CSDE1, CXADR, CXXC5, DAB2IP, DDX3X, DHFR, DKK1, DKK3, DNAJB5, DNMT1, E2F3, EGR…	1.44927e-05
GO:0032200	telomere organization	GO_BiologicalProcess-EBI-UniProt-GOA_27.02.2019_00h00	1.43253e-05	0.0353547	18.4874	44	[ANGPTL2, ANTXR1, ATRX, AURKB, BLM, CCDC88A, DCLRE1C, EXOSC10, FANCD2, FEN1, H3F3A, HNRNPA2B1, HNRNPC, HNRNPU, HSP90AB1, PARP1, PARP4, PCNA, POLA1, POLA2, POLD1, POLD2, POLD3, POLD4, POLDIP2, POLE3, PPP1R10, PRIM1, PRIM2, PTGES3, RFC1, RFC2, RFC3, RFC4, RFC5, RIF1, RPA1, RPA2, SFRP1, SLC19A1, TCOF1, TEAD1, TNIP1, XRCC1]	1.46907e-05
GO:0010032	meiotic chromosome condensation	GO_BiologicalProcess-EBI-UniProt-GOA_27.02.2019_00h00	1.46094e-05	0.0360414	63.6364	7	[CEP250, NCAPD2, NCAPD3, NCAPH, NCAPH2, SMC2, SMC4]	1.4944e-05
GO:0051246	regulation of protein metabolic process	GO_BiologicalProcess-EBI-UniProt-GOA_27.02.2019_00h00	1.47511e-05	0.0363763	11.3438	390	[ABCB6, ABI1, ABI2, ABTB1, ACAT1, ACO1, ACTR1A, ACTR1B, ADAM9, ADNP, AIFM1, AKAP9, ALG10, ALKBH1, ANKRD54, ANTXR1, APP, APPL2, ATP5IF1, ATRX, AURKAIP1, BAG4, BAG6, BARD1, BCL2L12, BCL2L13, BLM, BMP6, BMPR2, BRD4, BRD7, BRI3, BRINP1, CAB39, CAMK2D, CAPRIN1, CAPRIN2, CAV1, CBX8, CCAR2, CCDC88A, CCNA2, CCNT1, CD44, CD81, CDC20, CDH11, CDH4, CDK12, CDK2, CDK2AP1, CDKN1A, CDKN1B, CENPE, CHAF1A, CHAF1B…	1.49598e-05
GO:0008535	respiratory chain complex IV assembly	GO_BiologicalProcess-EBI-UniProt-GOA_27.02.2019_00h00	1.47738e-05	0.0364173	40.7407	11	[COA3, COA4, COA5, COA6, COX11, COX19, COX20, COX3, OXA1L, SCO2, TIMM21]	1.49598e-05
GO:0007093	mitotic cell cycle checkpoint	GO_BiologicalProcess-EBI-UniProt-GOA_27.02.2019_00h00	1.50492e-05	0.0370813	18.5841	42	[ACTR1B, AURKB, BLM, CBX8, CDC20, CDK2, CDKN1A, CDKN1B, CENPF, CHAF1A, CHAF1B, CNOT6, GIGYF2, GTSE1, KCNN4, KIF1B, KNTC1, MAD2L1, MSH2, MSH6, NDC80, ORC1, PCBP4, PCNA, PLK1, POLD1, PPP1R10, RB1, RNF13, RPA2, RPL26, SPDL1, TGFB1, TOP2A, TOP2B, TOPBP1, TRIAP1, TRIP13, TTK, WEE1, WNK1, ZWILCH]	1.52005e-05
GO:0051172	negative regulation of nitrogen compound metabolic process	GO_BiologicalProcess-EBI-UniProt-GOA_27.02.2019_00h00	1.75079e-05	0.043122	11.5228	339	[ABCB6, ABI2, ACTR1A, ACTR1B, ANGPTL2, ANTXR1, APP, APPL2, ARHGAP35, ARID5B, ATAD2, ATF7IP, ATRX, AURKB, BAG6, BARD1, BAZ2A, BCL2L12, BCLAF1, BHLHE41, BLM, BMP6, BMPR2, BPTF, BRD7, BRI3, BRINP1, CACYBP, CAPRIN1, CAPRIN2, CAV1, CBFB, CBX2, CBX3, CBX5, CBX8, CCAR2, CCDC88A, CCNT1, CD44, CDH11, CDH4, CDK2, CDKN1A, CDKN1B, CDYL2, CENPF, CGGBP1, CHAF1A, CHAF1B, CHCHD3, CHRAC1, CKLF, CNOT6, COX2, CPOX,…	1.76396e-05
GO:0090068	positive regulation of cell cycle process	GO_BiologicalProcess-EBI-UniProt-GOA_27.02.2019_00h00	1.82902e-05	0.0450306	16	64	[ABI2, ACTR1B, APP, ATRX, AURKB, BRD4, CBX8, CCDC88A, CDK2, CDKN1A, CDKN1B, CHAF1A, CHAF1B, CIT, CNOT6, CUL4B, DAB2IP, DDX3X, DLGAP5, DTL, DYNC1H1, ECT2, EGFR, EIF4A2, EIF4G1, EZH2, FEN1, GIPC1, GTSE1, HNRNPU, IGFBP7, INSR, KIF14, KIF20B, KIF23, KMT2E, LRP5, MAD2L1, MED25, NDC80, NEO1, NIPBL, NUMA1, NUSAP1, PBK, PCBP4, PCNA, PHB2, POLD1, RACGAP1, RB1, RNF13, RPL26, SIL1, SIN3A, SPAG5, TCOF1, TEAD…	1.83817e-05
GO:0007076	mitotic chromosome condensation	GO_BiologicalProcess-EBI-UniProt-GOA_27.02.2019_00h00	1.83366e-05	0.0451263	43.4783	10	[CEP250, NCAPD2, NCAPD3, NCAPG, NCAPH, NCAPH2, NIPBL, NUSAP1, SMC2, SMC4]	1.83823e-05
GO:0051130	positive regulation of cellular component organization	GO_BiologicalProcess-EBI-UniProt-GOA_27.02.2019_00h00	1.94495e-05	0.0478458	12.5163	192	[ABI2, ADAM9, ADD1, ADNP, AGRN, AKAP9, ANGPTL2, ANLN, ANTXR1, APP, APPL2, ARAP1, ARHGAP35, ARL2, ASAP1, ATF7IP, ATP5IF1, ATRX, AURKB, BAG4, BAIAP2, BMPR2, BNIP3, BRD4, BRD7, BRK1, CAPRIN1, CAPRIN2, CARMIL1, CAV1, CCDC88A, CD47, CD63, CDC20, CDH4, CDKN1B, CEP250, CHAF1B, CLSTN1, CLSTN3, CNOT6, COLGALT1, CREB3L2, CSDE1, CTTN, CUL4B, CYFIP1, DAB2IP, DDB1, DDB2, DLG5, DLGAP5, DNM1L, DNMT1, DVL2, DYNC…	1.94495e-05

## Sheet: ClueGo_24h up
Supplementary Table S7. Enriched GO Biological Process Pathways in protein abundances of LPS-treated ARPE-19 cells compared to untreated controls (FDR < 0.05)
GOID	GOTerm	Ontology Source	Term PValue	Term PValue Corrected with Bonferroni step down	% Associated Genes	Nr. Genes	Associated Genes Found	fdr
GO:0034470	ncRNA processing	GO_BiologicalProcess-EBI-UniProt-GOA_27.02.2019_00h00	1.2912e-31	3.50044e-28	31.982	142	[AARS, ABT1, AGO1, AGO2, AGO3, ANKRD16, BMS1, BOP1, BUD23, BYSL, CDK5RAP1, CDKAL1, CPSF4, DCAF13, DDX1, DDX21, DDX47, DDX49, DDX51, DDX52, DIMT1, DIS3, DKC1, DUS2, ELP3, EMG1, ERI3, ESF1, FAM207A, FAM98B, FCF1, FRG1, GAR1, GARS, GRSF1, GTPBP4, IMP3, IMP4, INTS11, INTS2, INTS9, ISG20L2, KTI12, LAS1L, MDN1, METTL1, METTL16, METTL2B, METTL3, MPHOSPH10, MPHOSPH6, MPP6, MTO1, NAF1, NEDD4, NGDN, NOB1, …	2.01427e-29
GO:0034660	ncRNA metabolic process	GO_BiologicalProcess-EBI-UniProt-GOA_27.02.2019_00h00	3.78365e-30	1.02537e-26	27.454	179	[AARS, ABT1, AGO1, AGO2, AGO3, AIMP1, AIMP2, ANKRD16, BMS1, BOP1, BUD23, BYSL, CARS, CD3EAP, CDK5RAP1, CDK9, CDKAL1, CPSF4, DCAF13, DDX1, DDX21, DDX47, DDX49, DDX51, DDX52, DIMT1, DIS3, DKC1, DUS2, EEF1E1, EIF2AK3, ELP3, EMG1, EPRS, ERI3, ESF1, FAM207A, FAM98B, FCF1, FLT3, FRG1, GAR1, GARS, GRSF1, GTPBP4, H2AFY, HRAS, IARS, IMP3, IMP4, INTS11, INTS2, INTS9, ISG20L2, KTI12, LARS, LAS1L, MAPT, MARS…	1.8218e-28
GO:0008104	protein localization	GO_BiologicalProcess-EBI-UniProt-GOA_27.02.2019_00h00	4.67128e-30	1.26545e-26	17.3913	588	[AAGAB, AAK1, ABCD1, ABL1, ABLIM3, ACAA1, ACOT8, ACOX1, ACOX3, ACP2, ACSL3, ACTN2, ACVR1, ADAM10, ADAM12, ADPRH, AGPS, AJUBA, AKAP12, ALG2, ANGPTL4, ANK2, ANKRD27, ANKRD50, ANP32B, AP1AR, AP2A2, AP2B1, AP2M1, AP2S1, AP3M2, AP4B1, AP4E1, AP4M1, AP4S1, AP5Z1, APBA3, APEX1, ARF4, ARF5, ARFGAP1, ARFGEF2, ARFRP1, ARHGAP31, ARIH2, ARL1, ARL5B, ARL8A, ARMCX3, ARRB2, ASNA1, ATG13, ATG16L1, ATP6V0A2, ATP6…	1.8218e-28
GO:0046907	intracellular transport	GO_BiologicalProcess-EBI-UniProt-GOA_27.02.2019_00h00	8.38272e-30	2.27004e-26	19.1157	428	[ABCD1, ABCD3, ABLIM3, ACAA1, ACOT8, ACOX1, ACOX3, ACTN2, ACVR1, ADPRH, AGPS, AKAP12, ALG2, ANK2, ANKRD27, ANKRD50, ANP32A, ANP32B, AP1AR, AP2A2, AP2B1, AP2M1, AP2S1, AP3M2, AP4B1, AP4E1, AP4M1, AP4S1, AP5Z1, APEX1, ARF4, ARF5, ARFGAP1, ARFRP1, ARHGAP10, ARHGAP31, ARIH2, ARL1, ARL5B, ARL8A, ASNA1, ATG13, ATG14, ATP2A2, ATP6V0A4, ATXN1, B3GAT3, BANF1, BBS2, BBS7, BCAP29, BCAP31, BCAS3, BET1, BICD1…	2.17951e-28
GO:0070727	cellular macromolecule localization	GO_BiologicalProcess-EBI-UniProt-GOA_27.02.2019_00h00	3.2063e-28	8.67945e-25	18.6912	437	[ABCD1, ABLIM3, ACAA1, ACOT8, ACOX1, ACOX3, ACSL3, ACTN2, ACVR1, ADAM10, ADPRH, AGPS, AJUBA, AKAP12, ALG2, ANK2, ANP32B, AP1AR, AP2A2, AP2B1, AP2M1, AP2S1, AP3M2, AP4B1, AP4E1, AP4M1, AP4S1, APEX1, ARF4, ARF5, ARFGAP1, ARFRP1, ARHGAP31, ARIH2, ARL1, ARL5B, ARMCX3, ASNA1, ATG13, ATG16L1, B3GAT3, BANP, BBC3, BBS2, BCAP29, BCAP31, BCAS3, BCL2L1, BICD1, BICD2, BLZF1, BMP1, C16orf70, C17orf75, C2CD3, …	6.25228e-27
GO:0042254	ribosome biogenesis	GO_BiologicalProcess-EBI-UniProt-GOA_27.02.2019_00h00	4.79132e-28	1.29653e-24	33.7243	115	[AATF, ABT1, BMS1, BOP1, BUD23, BYSL, DCAF13, DDX21, DDX31, DDX47, DDX49, DDX51, DDX52, DHX30, DIMT1, DIS3, DKC1, EIF6, EMG1, ERAL1, ERI3, ESF1, FAM207A, FASTKD2, FCF1, FRG1, GAR1, GNL2, GNL3L, GTPBP4, HEATR3, IMP3, IMP4, ISG20L2, LAS1L, LTV1, MDN1, METTL16, MIEF1, MPHOSPH10, MPHOSPH6, MPP6, MPV17L2, MTERF3, NAF1, NEDD4, NGDN, NIP7, NLE1, NMD3, NOB1, NOL11, NOL6, NOL9, NOM1, NOP10, NOP14, NOP16, …	8.30495e-27
GO:0034613	cellular protein localization	GO_BiologicalProcess-EBI-UniProt-GOA_27.02.2019_00h00	6.46536e-28	1.74888e-24	18.688	433	[ABCD1, ABLIM3, ACAA1, ACOT8, ACOX1, ACOX3, ACSL3, ACTN2, ACVR1, ADAM10, ADPRH, AGPS, AJUBA, AKAP12, ALG2, ANK2, ANP32B, AP1AR, AP2A2, AP2B1, AP2M1, AP2S1, AP3M2, AP4B1, AP4E1, AP4M1, AP4S1, APEX1, ARF4, ARF5, ARFGAP1, ARFRP1, ARHGAP31, ARIH2, ARL1, ARL5B, ARMCX3, ASNA1, ATG13, ATG16L1, B3GAT3, BANP, BBC3, BBS2, BCAP29, BCAP31, BCAS3, BCL2L1, BICD1, BICD2, BLZF1, BMP1, C16orf70, C17orf75, C2CD3, …	9.16906e-27
GO:0015031	protein transport	GO_BiologicalProcess-EBI-UniProt-GOA_27.02.2019_00h00	9.16898e-28	2.47929e-24	18.3194	460	[AAGAB, ABCD1, ABL1, ABLIM3, ACAA1, ACOT8, ACOX1, ACOX3, ACSL3, ACVR1, ADAM12, ADPRH, AGPS, AKAP12, ALG2, ANK2, ANKRD27, ANKRD50, ANP32B, AP1AR, AP2A2, AP2B1, AP2M1, AP2S1, AP3M2, AP4B1, AP4E1, AP4M1, AP4S1, AP5Z1, APBA3, APEX1, ARF4, ARF5, ARFGAP1, ARFGEF2, ARFRP1, ARHGAP31, ARIH2, ARL1, ARL5B, ARL8A, ARRB2, ASNA1, ATG13, ATG16L1, ATP6V0A2, ATP6V0A4, B3GAT3, BBS2, BBS7, BCAP29, BCAP31, BCAS3, BE…	1.19197e-26
GO:0022613	ribonucleoprotein complex biogenesis	GO_BiologicalProcess-EBI-UniProt-GOA_27.02.2019_00h00	3.5482e-27	9.59078e-24	27.8863	157	[AATF, ABT1, AGO1, AGO2, AGO3, BICD1, BMS1, BOP1, BUD23, BYSL, CD2BP2, CIRBP, CLNS1A, CNOT2, CNOT6L, CNOT8, DCAF13, DDX1, DDX21, DDX31, DDX47, DDX49, DDX51, DDX52, DHX30, DIMT1, DIS3, DKC1, EDC3, EIF2S3, EIF3D, EIF3J, EIF3M, EIF5, EIF6, EMG1, ERAL1, ERI3, ESF1, FAM207A, FASTKD2, FCF1, FRG1, GAR1, GCFC2, GEMIN8, GNL2, GNL3L, GTPBP4, HEATR3, IMP3, IMP4, ISG20L2, ISY1, ITSN2, LAS1L, LTV1, LUC7L, MAP…	3.95371e-26
GO:0045184	establishment of protein localization	GO_BiologicalProcess-EBI-UniProt-GOA_27.02.2019_00h00	8.25804e-27	2.23132e-23	17.9458	477	[AAGAB, ABCD1, ABL1, ABLIM3, ACAA1, ACOT8, ACOX1, ACOX3, ACP2, ACSL3, ACVR1, ADAM12, ADPRH, AGPS, AKAP12, ALG2, ANK2, ANKRD27, ANKRD50, ANP32B, AP1AR, AP2A2, AP2B1, AP2M1, AP2S1, AP3M2, AP4B1, AP4E1, AP4M1, AP4S1, AP5Z1, APBA3, APEX1, ARF4, ARF5, ARFGAP1, ARFGEF2, ARFRP1, ARHGAP31, ARIH2, ARL1, ARL5B, ARL8A, ARRB2, ASNA1, ATG13, ATG16L1, ATP6V0A2, ATP6V0A4, B3GAT3, BBC3, BBS2, BBS7, BCAP29, BCAP3…	8.58837e-26
GO:0015833	peptide transport	GO_BiologicalProcess-EBI-UniProt-GOA_27.02.2019_00h00	1.02498e-26	2.76848e-23	18.1072	463	[AAGAB, ABCD1, ABL1, ABLIM3, ACAA1, ACOT8, ACOX1, ACOX3, ACSL3, ACVR1, ADAM12, ADPRH, AGPS, AIMP1, AKAP12, ALG2, ANK2, ANKRD27, ANKRD50, ANP32B, AP1AR, AP2A2, AP2B1, AP2M1, AP2S1, AP3M2, AP4B1, AP4E1, AP4M1, AP4S1, AP5Z1, APBA3, APEX1, ARF4, ARF5, ARFGAP1, ARFGEF2, ARFRP1, ARHGAP31, ARIH2, ARL1, ARL5B, ARL8A, ARRB2, ASNA1, ATG13, ATG16L1, ATP6V0A2, ATP6V0A4, B3GAT3, BBS2, BBS7, BCAP29, BCAP31, BC…	9.99358e-26
GO:0042886	amide transport	GO_BiologicalProcess-EBI-UniProt-GOA_27.02.2019_00h00	3.91291e-26	1.05649e-22	17.9448	468	[AAGAB, ABCD1, ABL1, ABLIM3, ACAA1, ACOT8, ACOX1, ACOX3, ACSL3, ACVR1, ADAM12, ADPRH, AGPS, AIMP1, AKAP12, ALG2, ANK2, ANKRD27, ANKRD50, ANP32B, AP1AR, AP2A2, AP2B1, AP2M1, AP2S1, AP3M2, AP4B1, AP4E1, AP4M1, AP4S1, AP5Z1, APBA3, APEX1, ARF4, ARF5, ARFGAP1, ARFGEF2, ARFRP1, ARHGAP31, ARIH2, ARL1, ARL5B, ARL8A, ARRB2, ASNA1, ATG13, ATG16L1, ATP6V0A2, ATP6V0A4, B3GAT3, BBS2, BBS7, BCAP29, BCAP31, BC…	3.59067e-25
GO:0006396	RNA processing	GO_BiologicalProcess-EBI-UniProt-GOA_27.02.2019_00h00	7.45486e-26	2.01207e-22	22.0562	251	[AARS, ABT1, ACVR1, AGO1, AGO2, AGO3, AHNAK, ANKRD16, ATP6V0A4, ATXN1, BICD1, BMS1, BOP1, BUD23, BUD31, BYSL, C3, CD2BP2, CDC40, CDK5RAP1, CDK9, CDKAL1, CHTOP, CIRBP, CLK1, CLK2, CLNS1A, CMTR2, CNOT6L, CPSF4, CTR9, CYP51A1, DCAF1, DCAF13, DCPS, DDX1, DDX21, DDX47, DDX49, DDX5, DDX51, DDX52, DDX54, DHX35, DHX36, DIMT1, DIS3, DKC1, DUS2, DUSP11, ELP3, EMG1, ERCC2, ERI3, ESF1, FAM172A, FAM207A, FAM9…	6.46088e-25
GO:0048193	Golgi vesicle transport	GO_BiologicalProcess-EBI-UniProt-GOA_27.02.2019_00h00	2.82137e-25	7.61206e-22	29.3722	131	[ABCD1, ACSL3, ALG2, ANK2, AP1AR, AP4M1, ARF4, ARF5, ARFGAP1, ARFGEF2, ARFRP1, ARL1, ATP9A, ATP9B, BBS2, BCAP29, BCAP31, BET1, BICD2, BLZF1, BNIP1, C16orf70, CD55, CNIH4, CNST, COG1, COG2, COG3, COG4, COG5, COG6, COG7, COG8, COPB1, COPE, COPG1, COPG2, COPZ2, CORO7, CUX1, DDHD2, DHRS4, DLC1, DOP1B, DYNC1I1, EMC7, FAS, GCC2, GOLGA2, GOLGA4, GOLGA5, GOLGB1, GOPC, GORASP1, HYOU1, IER3IP1, KDELR1, KIF…	2.20067e-24
GO:0006886	intracellular protein transport	GO_BiologicalProcess-EBI-UniProt-GOA_27.02.2019_00h00	2.52992e-24	6.8232e-21	20.3755	293	[ABLIM3, ACAA1, ACOT8, ACOX1, ACOX3, ACVR1, ADPRH, AGPS, AKAP12, ALG2, ANP32B, AP2A2, AP2B1, AP2M1, AP2S1, AP3M2, AP4B1, AP4E1, AP4M1, AP4S1, APEX1, ARF4, ARF5, ARFGAP1, ARFRP1, ARHGAP31, ARIH2, ARL1, ARL5B, ASNA1, ATG13, B3GAT3, BCAP29, BCAP31, BCAS3, C17orf75, C2CD5, CDC40, CHM, CHML, CHP1, CHTOP, CLSTN1, CLTA, CLTB, CLTCL1, COG3, COG7, COPB1, COPG1, COPG2, COPZ2, CPSF4, CROT, CSNK2A2, DCAF1, D…	1.87937e-23
GO:0006364	rRNA processing	GO_BiologicalProcess-EBI-UniProt-GOA_27.02.2019_00h00	3.14105e-23	8.46826e-20	35.5102	87	[ABT1, BMS1, BOP1, BUD23, BYSL, DCAF13, DDX21, DDX47, DDX49, DDX51, DDX52, DIMT1, DIS3, DKC1, EMG1, ERI3, ESF1, FAM207A, FCF1, FRG1, GAR1, GTPBP4, IMP3, IMP4, ISG20L2, LAS1L, MDN1, METTL16, MPHOSPH10, MPHOSPH6, MPP6, NAF1, NEDD4, NGDN, NOB1, NOL11, NOL6, NOL9, NOP10, NOP14, NOP53, NPM3, NSA2, NSUN5, NUDT16, PDLIM3, PELP1, PES1, PIH1D1, PWP2, RIOK1, RNASEL, RPF1, RPF2, RPL7L1, RPS14, RPS27, RPUSD2…	2.13045e-22
GO:0007186	G protein-coupled receptor signaling pathway	GO_BiologicalProcess-EBI-UniProt-GOA_27.02.2019_00h00	5.69375e-23	1.53446e-19	4.65702	74	[ABHD6, ACTN2, ADCY7, ADGRE5, ADGRG1, AKAP12, ARRB2, ATP6V0A4, BICD1, BMP1, BUD31, C3, CELSR1, CHML, DAGLB, DDOST, DGKA, DGKE, DNAJC25, ELOVL4, FLNB, GNAI3, GNAO1, GNAS, GNB2, GNB3, GNG5, GOLGA4, GOLGB1, GPR180, GRK6, GSK3A, GSK3B, GTF2H2, HEATR6, HOMER1, HOMER2, INPP5K, INVS, ITPR3, JAG1, KALRN, METAP2, MTCH1, OGFR, OGFRL1, PDGFRB, PICALM, PICK1, PLCB4, PLP2, PRKACB, PTK2B, PTRH2, RDH11, RGS19, …	3.70094e-22
GO:0051649	establishment of localization in cell	GO_BiologicalProcess-EBI-UniProt-GOA_27.02.2019_00h00	2.90969e-22	7.83871e-19	17.2161	470	[ABCD1, ABCD3, ABL1, ABLIM3, ACAA1, ACOT8, ACOX1, ACOX3, ACTN2, ACVR1, ADPRH, AGPS, AKAP12, ALG2, ANK2, ANKRD27, ANKRD50, ANP32A, ANP32B, AP1AR, AP2A2, AP2B1, AP2M1, AP2S1, AP3M2, AP4B1, AP4E1, AP4M1, AP4S1, AP5Z1, APEX1, ARF4, ARF5, ARFGAP1, ARFRP1, ARHGAP10, ARHGAP31, ARIH2, ARL1, ARL5B, ARL8A, ASNA1, ATG13, ATG14, ATP2A2, ATP6V0A4, ATXN1, B3GAT3, BANF1, BBC3, BBS2, BBS7, BCAP29, BCAP31, BCAS3,…	1.74581e-21
GO:0016072	rRNA metabolic process	GO_BiologicalProcess-EBI-UniProt-GOA_27.02.2019_00h00	4.37238e-22	1.17748e-18	32.5342	95	[ABT1, BMS1, BOP1, BUD23, BYSL, CD3EAP, DCAF13, DDX21, DDX47, DDX49, DDX51, DDX52, DIMT1, DIS3, DKC1, EMG1, ERI3, ESF1, FAM207A, FCF1, FRG1, GAR1, GTPBP4, H2AFY, IMP3, IMP4, ISG20L2, LAS1L, MAPT, MARS, MDN1, METTL16, MPHOSPH10, MPHOSPH6, MPP6, NAF1, NEDD4, NGDN, NIFK, NOB1, NOL11, NOL6, NOL9, NOP10, NOP14, NOP53, NPM3, NSA2, NSUN5, NUDT16, PDLIM3, PELO, PELP1, PES1, PIH1D1, PWP2, RIOK1, RNASEL, R…	2.52626e-21
GO:0034976	response to endoplasmic reticulum stress	GO_BiologicalProcess-EBI-UniProt-GOA_27.02.2019_00h00	4.90483e-22	1.32038e-18	30.0275	109	[AMFR, ANGPTL4, ARFGAP1, ARFRP1, ASNA1, ASNS, ATF6, ATF6B, ATP2A2, BBC3, BCAP31, BCL2L1, BFAR, CCDC47, CCN1, CCND1, CDK5RAP3, CTH, CXXC1, DDRGK1, DERL1, DERL2, DNAJB11, DNAJB12, DNAJB14, DNAJB9, DNAJC10, EDEM3, EIF2AK3, ERO1A, ERP44, EXTL3, FAF2, FAM129A, FAP, FBXO2, FICD, FKBP14, GORASP2, GSK3A, GSK3B, HDGF, HERPUD1, HM13, HSPA13, HSPA5, HYOU1, ITGB3, ITPR1, LMNA, MANF, MARCH6, MBTPS1, NPLOC4, N…	2.63846e-21
GO:0071705	nitrogen compound transport	GO_BiologicalProcess-EBI-UniProt-GOA_27.02.2019_00h00	1.21943e-19	3.2815e-16	16.5381	493	[AAGAB, ABCD1, ABL1, ABLIM3, ACAA1, ACOT8, ACOX1, ACOX3, ACSL3, ACVR1, ADAM12, ADPRH, AGPS, AIMP1, AKAP12, ALG2, ANAPC1, ANK2, ANKRD27, ANKRD50, ANP32B, AP1AR, AP2A2, AP2B1, AP2M1, AP2S1, AP3M2, AP4B1, AP4E1, AP4M1, AP4S1, AP5Z1, APBA3, APEX1, ARF4, ARF5, ARFGAP1, ARFGEF2, ARFRP1, ARHGAP31, ARIH2, ARL1, ARL5B, ARL8A, ARRB2, ASNA1, ATG13, ATG16L1, ATP6V0A2, ATP6V0A4, B3GAT3, BBS2, BBS7, BCAP29, BC…	6.34106e-19
GO:0007600	sensory perception	GO_BiologicalProcess-EBI-UniProt-GOA_27.02.2019_00h00	1.64141e-18	4.41539e-15	4.25532	48	[ABLIM1, AIMP1, ARRB2, ATF6, ATP6V0A4, ATP8B1, BBS2, BBS7, CD46, CHM, CNNM4, COL4A3, COMT, DHRS3, EPS8L2, FBXO11, FGFR1, FYN, GNAS, GOLGB1, HOMER2, ICAM1, ITPR3, LIG3, MTCH1, NEDD4, NOB1, OAT, PAX6, POLR2D, PRKRA, PRMT9, RDH11, RDH5, REEP6, RETREG1, RIPK2, RLBP1, ROR1, RPF1, SLC9A1, TGFBI, TNPO1, TPM3, TTC8, WDR36, WFS1, ZNF513]	8.26e-18
GO:0071702	organic substance transport	GO_BiologicalProcess-EBI-UniProt-GOA_27.02.2019_00h00	1.82806e-18	4.91566e-15	15.9315	549	[AAGAB, ABCC3, ABCD1, ABCD3, ABL1, ABLIM3, ACAA1, ACOT8, ACOX1, ACOX3, ACSL1, ACSL3, ACVR1, ADAM12, ADPRH, AGPS, AIMP1, AKAP12, ALG2, ANAPC1, ANK2, ANKRD27, ANKRD50, ANO6, ANP32B, AP1AR, AP2A2, AP2B1, AP2M1, AP2S1, AP3M2, AP4B1, AP4E1, AP4M1, AP4S1, AP5Z1, APBA3, APEX1, ARF4, ARF5, ARFGAP1, ARFGEF2, ARFRP1, ARHGAP31, ARIH2, ARL1, ARL5B, ARL8A, ARRB2, ASNA1, ATG13, ATG16L1, ATP10D, ATP6V0A2, ATP6V…	8.9118e-18
GO:0006888	endoplasmic reticulum to Golgi vesicle-mediated transport	GO_BiologicalProcess-EBI-UniProt-GOA_27.02.2019_00h00	1.60961e-15	4.32663e-12	30.2041	74	[ALG2, ANK2, ARF4, ARFGAP1, BCAP29, BCAP31, BET1, CD55, CNIH4, COG1, COG2, COG3, COG4, COG5, COG6, COG7, COG8, COPB1, COPE, COPG1, COPG2, COPZ2, DDHD2, DHRS4, DLC1, DYNC1I1, GOLGA2, GOLGB1, GOPC, GORASP1, HYOU1, IER3IP1, KDELR1, LMAN2, PEF1, PITPNM3, PREB, RAB12, RAB1A, RAB2A, RAB30, RAB33B, RAB43, RINT1, SCFD1, SEC22A, SEC22B, SPTBN1, SPTBN2, STX17, STX18, STX5, TBC1D20, TGFA, TICAM2, TMED1, TME…	7.60906e-15
GO:0044248	cellular catabolic process	GO_BiologicalProcess-EBI-UniProt-GOA_27.02.2019_00h00	6.45452e-15	1.73433e-11	15.9492	452	[ABCD1, ABCD3, ABHD16A, ABHD5, ABHD6, ABL1, ACAA1, ACBD5, ACOT8, ACOX1, ACOX3, ACSL1, ADAM12, ADAMTS12, ADO, AGO1, AGO2, AGO3, ALAD, AMFR, ANAPC1, ANAPC4, ANAPC5, ANAPC7, ANGEL2, ANKIB1, ANP32A, ANP32B, AP2A2, AP2B1, AP2M1, AP2S1, APEX1, ARIH1, ARIH2, ARMC8, ARRB2, ARSB, ATAT1, ATE1, ATG101, ATG13, ATG14, ATG16L1, ATP6V0A2, ATP6V0A4, BAG2, BBS7, BCAP31, BCAT1, BFAR, BLVRB, BPGM, C19orf12, C3, CAL…	2.87687e-14
GO:0044267	cellular protein metabolic process	GO_BiologicalProcess-EBI-UniProt-GOA_27.02.2019_00h00	1.51604e-14	4.07209e-11	14.0983	849	[AAK1, AARS, ABHD4, ABL1, ACOT8, ACSL1, ACTN2, ACTR8, ACVR1, ACVR2A, ADAM10, ADAM12, ADAMTS12, ADCY7, ADPRH, ADPRHL2, AFAP1L2, AGO1, AGO2, AGO3, AIFM2, AIMP1, AIMP2, AJUBA, ALAD, ALG1, ALG11, ALG13, ALG2, ALG5, ALPK2, AMFR, ANAPC1, ANAPC4, ANAPC5, ANAPC7, ANKIB1, ANKLE2, ANOS1, ANP32A, ANP32B, AP2A2, AP2B1, AP2M1, AP2S1, APEX1, APIP, ARF4, ARHGAP31, ARIH1, ARIH2, ARMC8, ARRB2, ASB1, ASB9, ASPHD1,…	6.56952e-14
GO:0043412	macromolecule modification	GO_BiologicalProcess-EBI-UniProt-GOA_27.02.2019_00h00	3.01845e-14	8.10455e-11	14.4	738	[AAK1, AARS, ABHD4, ABL1, ACOT8, ACSL1, ACTN2, ACTR8, ACVR1, ACVR2A, ADAM10, ADAM12, ADCY7, ADPRH, ADPRHL2, AFAP1L2, AIMP2, AJUBA, ALG1, ALG11, ALG13, ALG2, ALG5, ALPK2, AMFR, ANAPC1, ANAPC4, ANAPC5, ANAPC7, ANKIB1, ANKLE2, ANKRD16, ANP32A, APEX1, APIP, ARF4, ARHGAP31, ARIH1, ARIH2, ARRB2, ASB1, ASB9, ASCC2, ASPHD1, ATAT1, ATE1, ATG13, ATG14, ATG16L1, ATP6AP2, ATP6V0A4, ATP7A, AXL, B3GALNT2, B3GA…	1.27265e-13
GO:0006996	organelle organization	GO_BiologicalProcess-EBI-UniProt-GOA_27.02.2019_00h00	5.43452e-14	1.45863e-10	14.632	664	[ABCD1, ABCD3, ABHD4, ABL1, ABLIM1, ABLIM3, ABT1, ACAA1, ACOT8, ACOX1, ACOX3, ACP2, ACTA1, ACTN1, ACTN2, ACTR6, ACTR8, ACVR1, AFAP1, AGPS, AIFM2, AIMP1, AJUBA, ALG1, ALG2, ANAPC1, ANAPC4, ANAPC5, ANGPTL4, ANK2, ANKLE2, ANKRD27, ANP32B, ANP32E, AP1AR, AP2M1, APEX1, ARAP3, ARFGAP1, ARFGEF2, ARFRP1, ARHGAP10, ARHGAP26, ARHGAP31, ARID1B, ARIH2, ARL1, ARPC5, ARPC5L, ARRB2, ARSB, ASNA1, ATAT1, ATG101, …	2.23101e-13
GO:0050877	nervous system process	GO_BiologicalProcess-EBI-UniProt-GOA_27.02.2019_00h00	8.43337e-14	2.26267e-10	6.36943	110	[AARS, AATF, ABL1, ABLIM1, AIMP1, AMFR, ARF4, ARRB2, ATF6, ATP6V0A4, ATP8B1, ATXN1, BBS2, BBS7, C12orf57, CAMK4, CCN1, CD46, CHM, CNIH4, CNNM4, COL4A3, COMT, CREB1, CRTC1, DCPS, DDHD2, DHRS3, DOP1B, EIF2AK3, EIF4EBP2, EPHB2, EPS8L2, FBXO11, FGFR1, FKBP9, FYN, GLS, GNAS, GOLGB1, GSK3A, GSK3B, HIF1A, HMGCR, HOMER1, HOMER2, HRAS, ICAM1, IFT20, ITGA5, ITPR3, KALRN, KAT2A, KMT2B, KRAS, LIG3, LLGL1, LR…	3.37335e-13
GO:0036503	ERAD pathway	GO_BiologicalProcess-EBI-UniProt-GOA_27.02.2019_00h00	1.65919e-13	4.44995e-10	37.1901	45	[AMFR, BCAP31, CCDC47, DERL1, DERL2, DNAJB12, DNAJB14, DNAJB9, DNAJC10, EDEM3, FAF2, FAP, FBXO2, HERPUD1, HM13, HSPA13, HSPA5, ITGB3, MARCH6, NPLOC4, PPFIBP1, QTRT1, RNF121, RNF185, SDF2, SDF2L1, SGTB, SYVN1, TMEM259, TMEM67, TMUB1, TMUB2, TOR1A, TRIM25, UBE2G2, UBE2J1, UBE4A, UBE4B, UBQLN1, UBQLN2, UBXN4, UFD1, UGGT1, UGGT2, WFS1]	6.31302e-13
GO:0007030	Golgi organization	GO_BiologicalProcess-EBI-UniProt-GOA_27.02.2019_00h00	1.81323e-13	4.86127e-10	32.3699	56	[ARHGAP10, ARL1, ATL2, ATL3, ATP8B1, BCAS3, BLZF1, COG1, COG2, COG3, COG4, COG7, DYM, EMC7, GCC2, GOLGA2, GOLGA5, GOLGB1, GORASP1, GORASP2, HACE1, INPP5K, LMAN2, NPLOC4, PRKD1, RAB1A, RAB29, RAB2A, RAB30, RAB33B, RAB43, RBSN, RINT1, STX16, STX17, STX18, STX5, SURF4, SYNE1, TBC1D20, TICAM2, TJAP1, TMED1, TMED10, TMED3, TMED4, TMED7, TMED9, TRAM1, TRAPPC8, TRIP11, USO1, VMP1, VPS51, VTI1A, ZW10]	6.73485e-13
GO:0030433	ubiquitin-dependent ERAD pathway	GO_BiologicalProcess-EBI-UniProt-GOA_27.02.2019_00h00	2.96605e-13	7.94901e-10	42.8571	36	[AMFR, BCAP31, CCDC47, DERL1, DERL2, DNAJB12, DNAJB14, DNAJB9, DNAJC10, EDEM3, FAF2, FAP, FBXO2, HERPUD1, HSPA13, HSPA5, MARCH6, NPLOC4, PPFIBP1, QTRT1, RNF121, RNF185, SGTB, SYVN1, TMEM67, TMUB1, TMUB2, TRIM25, UBE2G2, UBE2J1, UBE4A, UBE4B, UBQLN1, UBQLN2, UBXN4, WFS1]	1.0516e-12
GO:0035966	response to topologically incorrect protein	GO_BiologicalProcess-EBI-UniProt-GOA_27.02.2019_00h00	1.0176e-12	2.72614e-09	27.5862	72	[AMFR, ARFGAP1, ARFRP1, ASNA1, ASNS, ATF6, ATF6B, BBC3, BFAR, CCN1, CCND1, CDK5RAP3, CTH, CXXC1, DERL1, DERL2, DNAJA1, DNAJB11, DNAJB12, DNAJB14, DNAJB6, DNAJB9, EDEM3, EIF2AK3, ERO1A, ERP44, EXTL3, FAF2, FAP, FICD, FKBP14, GSK3A, HDGF, HERPUD1, HERPUD2, HSPA13, HSPA5, HSPA9, HYOU1, ITGB3, LMNA, MANF, MBTPS1, PARP16, PDIA5, PPP2R5B, PREB, PTPN2, RNF121, RNF185, SCP2, SDF2, SDF2L1, SERPINH1, SRPRB…	3.52767e-12
GO:0010256	endomembrane system organization	GO_BiologicalProcess-EBI-UniProt-GOA_27.02.2019_00h00	1.71766e-12	4.59989e-09	21.8978	120	[ABCD1, ANK2, ANKLE2, ANO6, ARFGEF2, ARHGAP10, ARL1, ASNA1, ATL2, ATL3, ATP2A2, ATP8B1, BANF1, BCAS3, BIN3, BLOC1S1, BLZF1, BNIP1, CCDC47, CD200, CHMP1B, CHMP6, COG1, COG2, COG3, COG4, COG7, CREB1, DCAF1, DOP1B, DYM, DYSF, EIF2AK3, EMC7, GCC2, GOLGA2, GOLGA5, GOLGB1, GORASP1, GORASP2, HACE1, HEATR6, INPP5K, JAGN1, KALRN, LEMD2, LEMD3, LMAN2, LMNA, LNPK, MICALL1, MTCH1, NAE1, NDEL1, NECTIN2, NPLOC…	5.82511e-12
GO:1903827	regulation of cellular protein localization	GO_BiologicalProcess-EBI-UniProt-GOA_27.02.2019_00h00	3.55546e-12	9.51797e-09	20.6587	138	[ABLIM3, ACSL3, ACTN2, ADAM10, ANP32B, AP2B1, AP2M1, APEX1, ARHGAP31, ARIH2, ATG13, B3GAT3, BBC3, BCAP31, BCAS3, BCL2L1, BICD1, C2CD5, CDC42EP2, CDH2, CDK5RAP3, CHP1, CNPY4, CNST, CSNK1E, CSNK2A2, CTNNB1, DDRGK1, DERL2, DHRS3, DKC1, DNAJA1, DNAJB6, DTX3L, EEF1A2, EFNB2, EIF2AK3, ENTR1, EPB41, EPHA2, EPHB2, FAS, FYN, GBP1, GCC2, GNL3, GNL3L, GOPC, GRIPAP1, GSK3A, GSK3B, H2AFY, HAX1, HIF1A, HRAS, I…	1.15553e-11
GO:0019538	protein metabolic process	GO_BiologicalProcess-EBI-UniProt-GOA_27.02.2019_00h00	6.23666e-12	1.66893e-08	13.6343	909	[AAK1, AARS, AATF, ABHD4, ABHD5, ABL1, ACOT8, ACSL1, ACTN2, ACTR8, ACVR1, ACVR2A, ADAM10, ADAM12, ADAM19, ADAMTS12, ADAMTS15, ADAMTS5, ADAMTSL4, ADCY7, ADPRH, ADPRHL2, AFAP1L2, AGO1, AGO2, AGO3, AIFM2, AIMP1, AIMP2, AJUBA, ALAD, ALG1, ALG11, ALG13, ALG2, ALG5, ALPK2, AMFR, ANAPC1, ANAPC4, ANAPC5, ANAPC7, ANKIB1, ANKLE2, ANOS1, ANP32A, ANP32B, AP2A2, AP2B1, AP2M1, AP2S1, APEX1, APIP, ARF4, ARHGAP3…	1.98555e-11
GO:1901564	organonitrogen compound metabolic process	GO_BiologicalProcess-EBI-UniProt-GOA_27.02.2019_00h00	7.73381e-12	2.06879e-08	13.366	1036	[AAK1, AARS, AASDHPPT, AATF, ABCD1, ABHD4, ABHD5, ABL1, ACBD6, ACOT8, ACSL1, ACSL3, ACSL5, ACTN2, ACTR8, ACVR1, ACVR2A, ADAM10, ADAM12, ADAM19, ADAMTS12, ADAMTS15, ADAMTS5, ADAMTSL4, ADCY7, ADK, ADO, ADPRH, ADPRHL2, AFAP1L2, AGO1, AGO2, AGO3, AGPAT2, AGPAT3, AGPAT4, AHCYL2, AIFM2, AIMP1, AIMP2, AJUBA, ALAD, ALG1, ALG11, ALG13, ALG2, ALG5, ALPK2, AMFR, ANAPC1, ANAPC4, ANAPC5, ANAPC7, ANKIB1, ANKLE…	2.41295e-11
GO:0016192	vesicle-mediated transport	GO_BiologicalProcess-EBI-UniProt-GOA_27.02.2019_00h00	2.137e-11	5.71434e-08	15.534	400	[AAK1, ABCD1, ABL1, ACAA1, ACOT8, ACSL3, ACTN1, ACTN2, ADAM10, ADGRE5, AGPAT2, AIFM2, ALAD, ALG2, ANK2, ANKRD27, ANKRD50, ANO6, AP1AR, AP2A2, AP2B1, AP2M1, AP2S1, AP3M2, AP4B1, AP4E1, AP4M1, AP5Z1, APEX1, ARAP3, ARF4, ARF5, ARFGAP1, ARFGEF2, ARFRP1, ARL1, ARL5B, ARL8A, ARMC8, ARPC5, ARRB2, ARSB, ATG14, ATP2A2, ATP6AP2, ATP6V0A4, ATP9A, ATP9B, AXL, B4GALT1, BBS2, BCAP29, BCAP31, BCL2L1, BET1, BICD…	6.29004e-11
GO:0035967	cellular response to topologically incorrect protein	GO_BiologicalProcess-EBI-UniProt-GOA_27.02.2019_00h00	3.3638e-11	8.99143e-08	27.907	60	[AMFR, ARFGAP1, ASNA1, ASNS, ATF6, ATF6B, BBC3, BFAR, CCN1, CCND1, CDK5RAP3, CTH, CXXC1, DERL1, DERL2, DNAJB11, DNAJB12, DNAJB14, DNAJB9, EIF2AK3, ERO1A, EXTL3, FICD, FKBP14, GSK3A, HDGF, HERPUD1, HSPA13, HSPA5, HSPA9, HYOU1, ITGB3, LMNA, MBTPS1, PARP16, PDIA5, PPP2R5B, PREB, PTPN2, RNF121, RNF185, SCP2, SDF2, SDF2L1, SRPRB, SSR1, STC2, SYVN1, TBL2, TLN1, TMEM33, TOR1A, UFD1, UGGT1, UGGT2, VAPB, …	9.71764e-11
GO:0033554	cellular response to stress	GO_BiologicalProcess-EBI-UniProt-GOA_27.02.2019_00h00	3.4709e-11	9.27426e-08	15.5084	395	[AATF, ABCD1, ABL1, ACTR8, ADPRHL2, AJUBA, ALG2, AMFR, ANAPC1, ANGPTL4, AP5Z1, APEX1, ARFGAP1, ARFRP1, ASCC2, ASNA1, ASNS, ATF6, ATF6B, ATG13, ATG14, ATP2A2, ATP6V0A4, ATP7A, AXL, BABAM2, BACH1, BAG2, BBC3, BCAP31, BCL2L1, BFAR, BHLHE40, BRAT1, BRCC3, C3, CBSL, CCDC47, CCM2, CCN1, CCN2, CCND1, CD200, CDK5RAP3, CDK6, CDK9, CERS2, CHCHD2, CHP1, CHUK, CLEC16A, CNOT10, CNOT2, CNOT3, CNOT6L, CNOT8, CN…	9.84475e-11
GO:0009057	macromolecule catabolic process	GO_BiologicalProcess-EBI-UniProt-GOA_27.02.2019_00h00	3.7451e-11	1.00032e-07	16.5885	283	[ACOT8, ADAM12, ADAMTS12, AGO1, AGO2, AGO3, ALAD, AMFR, ANAPC1, ANAPC4, ANAPC5, ANAPC7, ANGEL2, ANKIB1, ANP32A, ANP32B, AP2A2, AP2B1, AP2M1, AP2S1, APEX1, ARIH1, ARIH2, ARMC8, ARRB2, ARSB, ASB9, ATE1, BACE2, BAG2, BANP, BBS7, BCAP31, BFAR, CCDC47, CCN1, CDC16, CDC23, CDK5RAP3, CHFR, CHMP6, CHP1, CIRBP, CLEC16A, CLN8, CLTA, CNOT10, CNOT2, CNOT3, CNOT6L, CNOT8, CNOT9, CRBN, CSNK1E, CSNK2A2, CTNNB1,…	1.02497e-10
GO:0044265	cellular macromolecule catabolic process	GO_BiologicalProcess-EBI-UniProt-GOA_27.02.2019_00h00	4.047e-11	1.08055e-07	17.1631	242	[ADAMTS12, AGO1, AGO2, AGO3, ALAD, AMFR, ANAPC1, ANAPC4, ANAPC5, ANAPC7, ANGEL2, ANKIB1, ANP32A, ANP32B, AP2A2, AP2B1, AP2M1, AP2S1, APEX1, ARIH1, ARIH2, ARMC8, ARRB2, ATE1, BAG2, BBS7, BCAP31, BFAR, CCDC47, CDC16, CDC23, CDK5RAP3, CHFR, CIRBP, CLEC16A, CLTA, CNOT10, CNOT2, CNOT3, CNOT6L, CNOT8, CNOT9, CRBN, CSNK1E, CSNK2A2, CTNNB1, CTSL, CUL5, DCAF1, DCPS, DDA1, DDRGK1, DDX5, DERL1, DERL2, DHX36…	1.07005e-10
GO:0030968	endoplasmic reticulum unfolded protein response	GO_BiologicalProcess-EBI-UniProt-GOA_27.02.2019_00h00	4.27333e-11	1.14055e-07	30.8176	49	[AMFR, ARFGAP1, ASNA1, ASNS, ATF6, ATF6B, BBC3, BFAR, CCN1, CCND1, CDK5RAP3, CTH, CXXC1, DERL1, DERL2, DNAJB11, DNAJB9, EIF2AK3, ERO1A, EXTL3, FICD, FKBP14, GSK3A, HDGF, HERPUD1, HSPA13, HSPA5, HYOU1, LMNA, MBTPS1, PARP16, PDIA5, PPP2R5B, PREB, PTPN2, RNF121, SCP2, SRPRB, SSR1, STC2, SYVN1, TBL2, TLN1, TMEM33, VAPB, WFS1, WIPI1, YIF1A, ZBTB17]	1.11106e-10
GO:0006890	retrograde vesicle-mediated transport, Golgi to endoplasmic reticulum	GO_BiologicalProcess-EBI-UniProt-GOA_27.02.2019_00h00	5.12519e-11	1.3674e-07	35.1351	39	[ARF4, ARF5, ARFGAP1, ATP9A, ATP9B, BICD2, BNIP1, COG3, COG4, COG7, COPB1, COPE, COPG1, COPG2, COPZ2, KDELR1, KIF3A, KLC3, LMAN2, NBAS, PICK1, RAB1A, RAB33B, RAB43, RAB6A, RINT1, SCFD1, SEC22B, STX18, SURF4, TMED10, TMED3, TMED7, TMED9, TMEM115, UBE2Z, USE1, UVRAG, ZW10]	1.29338e-10
GO:0043161	proteasome-mediated ubiquitin-dependent protein catabolic process	GO_BiologicalProcess-EBI-UniProt-GOA_27.02.2019_00h00	5.14037e-11	1.37094e-07	21.6	108	[AMFR, ANAPC1, ANAPC4, ANAPC5, ANAPC7, ANKIB1, ARIH1, ARIH2, ARMC8, ARRB2, BBS7, BCAP31, BFAR, CCDC47, CDC16, CDC23, CHFR, CLEC16A, CRBN, CSNK1E, CTNNB1, CUL5, DDA1, DDRGK1, DERL1, DERL2, DNAJB12, DNAJB14, DNAJB9, DNAJC10, EDEM3, ERCC8, FAF2, FAM122A, FAP, FBXL15, FBXL18, FBXL20, FBXO2, FBXO22, FHIT, FLT3, GCLC, GID4, GSK3A, GSK3B, HERC2, HERPUD1, HSPA13, HSPA5, HSPA9, IRF2BPL, ITCH, KCTD10, MARC…	1.29338e-10
GO:0010498	proteasomal protein catabolic process	GO_BiologicalProcess-EBI-UniProt-GOA_27.02.2019_00h00	6.05621e-11	1.61458e-07	20.7192	121	[ALAD, AMFR, ANAPC1, ANAPC4, ANAPC5, ANAPC7, ANKIB1, ARIH1, ARIH2, ARMC8, ARRB2, ATE1, BAG2, BBS7, BCAP31, BFAR, CCDC47, CDC16, CDC23, CHFR, CLEC16A, CRBN, CSNK1E, CTNNB1, CUL5, DDA1, DDRGK1, DERL1, DERL2, DNAJB12, DNAJB14, DNAJB9, DNAJC10, EDEM3, ERCC8, FAF2, FAM122A, FAP, FBXL15, FBXL18, FBXL20, FBXO2, FBXO22, FHIT, FLT3, GCLC, GID4, GSK3A, GSK3B, HERC2, HERPUD1, HM13, HSPA13, HSPA5, HSPA9, IRF…	1.4762e-10
GO:0006986	response to unfolded protein	GO_BiologicalProcess-EBI-UniProt-GOA_27.02.2019_00h00	6.25815e-11	1.6678e-07	27.3128	62	[AMFR, ARFGAP1, ARFRP1, ASNA1, ASNS, ATF6, ATF6B, BBC3, BFAR, CCN1, CCND1, CDK5RAP3, CTH, CXXC1, DERL1, DERL2, DNAJA1, DNAJB11, DNAJB6, DNAJB9, EDEM3, EIF2AK3, ERO1A, ERP44, EXTL3, FAF2, FAP, FICD, FKBP14, GSK3A, HDGF, HERPUD1, HERPUD2, HSPA13, HSPA5, HSPA9, HYOU1, LMNA, MANF, MBTPS1, PARP16, PDIA5, PPP2R5B, PREB, PTPN2, RNF121, SCP2, SERPINH1, SRPRB, SSR1, STC2, SYVN1, TBL2, TLN1, TMEM33, TOR1B,…	1.50196e-10
GO:0006399	tRNA metabolic process	GO_BiologicalProcess-EBI-UniProt-GOA_27.02.2019_00h00	6.83544e-11	1.82096e-07	27.193	62	[AARS, AIMP1, AIMP2, ANKRD16, CARS, CDK5RAP1, CDKAL1, CPSF4, DDX1, DUS2, EEF1E1, EIF2AK3, ELP3, EPRS, FAM98B, GARS, GRSF1, IARS, KTI12, LARS, MARS, MARS2, METTL1, METTL2B, MTO1, NARS, NSUN2, PDLIM3, PUS1, PUS10, PUS3, PUS7, QTRT1, RPP30, RPP38, RTCB, RTRAF, SARS, SEPHS1, SEPHS2, THADA, THUMPD1, THUMPD2, TP53RK, TPRKB, TRMT1, TRMT10A, TRMT13, TRMT5, TRMT6, TRMT61A, TRNT1, TRUB1, TSEN15, TYW1, UBE2…	1.61565e-10
GO:0043170	macromolecule metabolic process	GO_BiologicalProcess-EBI-UniProt-GOA_27.02.2019_00h00	8.08892e-11	2.15408e-07	12.828	1310	[AAK1, AARS, AATF, ABHD4, ABHD5, ABL1, ABLIM3, ABT1, ACOT8, ACP2, ACSL1, ACTA1, ACTBL2, ACTN1, ACTN2, ACTR8, ACVR1, ACVR2A, ADAM10, ADAM12, ADAM19, ADAMTS12, ADAMTS15, ADAMTS5, ADAMTSL4, ADCY7, ADPRH, ADPRHL2, AFAP1L2, AFF1, AFF4, AGO1, AGO2, AGO3, AGPAT4, AHNAK, AIFM2, AIMP1, AIMP2, AJUBA, ALAD, ALG1, ALG11, ALG13, ALG2, ALG5, ALPK2, AMFR, ANAPC1, ANAPC4, ANAPC5, ANAPC7, ANGEL2, ANGPTL4, ANK2, A…	1.88339e-10
GO:0036211	protein modification process	GO_BiologicalProcess-EBI-UniProt-GOA_27.02.2019_00h00	1.44791e-10	3.85433e-07	14.0236	688	[AAK1, ABHD4, ABL1, ACOT8, ACSL1, ACTN2, ACTR8, ACVR1, ACVR2A, ADAM10, ADAM12, ADCY7, ADPRH, ADPRHL2, AFAP1L2, AIMP2, AJUBA, ALG1, ALG11, ALG13, ALG2, ALG5, ALPK2, AMFR, ANAPC1, ANAPC4, ANAPC5, ANAPC7, ANKIB1, ANKLE2, ANP32A, APEX1, APIP, ARF4, ARHGAP31, ARIH1, ARIH2, ARRB2, ASB1, ASB9, ASPHD1, ATAT1, ATE1, ATG13, ATG14, ATG16L1, ATP6AP2, ATP6V0A4, ATP7A, AXL, B3GALNT2, B3GALT6, B3GAT3, B3GLCT, B…	3.27353e-10
GO:0006464	cellular protein modification process	GO_BiologicalProcess-EBI-UniProt-GOA_27.02.2019_00h00	1.44791e-10	3.85433e-07	14.0236	688	[AAK1, ABHD4, ABL1, ACOT8, ACSL1, ACTN2, ACTR8, ACVR1, ACVR2A, ADAM10, ADAM12, ADCY7, ADPRH, ADPRHL2, AFAP1L2, AIMP2, AJUBA, ALG1, ALG11, ALG13, ALG2, ALG5, ALPK2, AMFR, ANAPC1, ANAPC4, ANAPC5, ANAPC7, ANKIB1, ANKLE2, ANP32A, APEX1, APIP, ARF4, ARHGAP31, ARIH1, ARIH2, ARRB2, ASB1, ASB9, ASPHD1, ATAT1, ATE1, ATG13, ATG14, ATG16L1, ATP6AP2, ATP6V0A4, ATP7A, AXL, B3GALNT2, B3GALT6, B3GAT3, B3GLCT, B…	3.27353e-10
GO:0033365	protein localization to organelle	GO_BiologicalProcess-EBI-UniProt-GOA_27.02.2019_00h00	1.71229e-10	4.5564e-07	17.5768	206	[ABLIM3, ACAA1, ACOT8, ACOX1, ACOX3, ADAM10, AGPS, ANK2, AP2B1, AP2M1, AP4M1, APEX1, ARF4, ARFRP1, ARHGAP31, ARIH2, ARL1, ARL5B, ASNA1, ATG13, BANP, BBC3, BBS2, BCAP29, BCAP31, BICD1, BICD2, C2CD3, CDC42EP2, CDK5RAP3, CEP68, CHP1, COG3, COG7, CROT, CSNK2A2, CTCF, DCAF1, DDRGK1, DDX1, DECR2, DHRS4, DKC1, DNAJA1, DNAJB6, DNAJC15, DTX3L, ECH1, EEF1A2, EFNB2, EHHADH, EIF2AK3, ENTR1, EPHX2, FLT3, FYN,…	3.81596e-10
GO:0008033	tRNA processing	GO_BiologicalProcess-EBI-UniProt-GOA_27.02.2019_00h00	8.83797e-10	2.3509e-06	29.8013	45	[AARS, ANKRD16, CDK5RAP1, CDKAL1, CPSF4, DDX1, DUS2, ELP3, FAM98B, GRSF1, KTI12, METTL1, METTL2B, MTO1, NSUN2, PDLIM3, PUS1, PUS10, PUS3, PUS7, QTRT1, RPP30, RPP38, RTCB, RTRAF, SARS, SEPHS1, SEPHS2, THADA, THUMPD1, THUMPD2, TP53RK, TPRKB, TRMT1, TRMT10A, TRMT13, TRMT5, TRMT6, TRMT61A, TRNT1, TRUB1, TSEN15, TYW1, URM1, WDR4]	1.94186e-09
GO:1901575	organic substance catabolic process	GO_BiologicalProcess-EBI-UniProt-GOA_27.02.2019_00h00	1.09501e-09	2.91164e-06	15.0767	403	[ABCD1, ABCD3, ABHD16A, ABHD4, ABHD5, ABHD6, ACAA1, ACBD5, ACOT8, ACOX1, ACOX3, ADAM12, ADAMTS12, ADO, AGO1, AGO2, AGO3, ALAD, AMFR, ANAPC1, ANAPC4, ANAPC5, ANAPC7, ANGEL2, ANKIB1, ANP32A, ANP32B, AP2A2, AP2B1, AP2M1, AP2S1, APEX1, ARIH1, ARIH2, ARMC8, ARRB2, ARSB, ASB9, ATAT1, ATE1, BACE2, BAG2, BANP, BBS7, BCAP31, BCAT1, BFAR, BLVRB, BPGM, C3, CBSL, CCDC47, CCN1, CDC16, CDC23, CDK5RAP3, CHFR, C…	2.34003e-09
GO:0009451	RNA modification	GO_BiologicalProcess-EBI-UniProt-GOA_27.02.2019_00h00	1.23867e-09	3.29239e-06	27.1795	53	[AARS, ANKRD16, BUD23, C3, CDK5RAP1, CDKAL1, CMTR2, DIMT1, DKC1, DUS2, ELP3, EMG1, FTO, GAR1, KTI12, METTL1, METTL14, METTL16, METTL2B, METTL3, MTO1, NAF1, NOP10, NSUN2, NSUN5, NUDT16, PCIF1, PDLIM3, PUS1, PUS10, PUS3, PUS7, QTRT1, RPUSD2, RPUSD3, SEPHS1, SEPHS2, TFB2M, THADA, THUMPD1, THUMPD2, TPRKB, TRMT1, TRMT10A, TRMT13, TRMT5, TRMT6, TRMT61A, TRUB1, TRUB2, TSR3, URM1, WDR4]	2.61126e-09
GO:0070647	protein modification by small protein conjugation or removal	GO_BiologicalProcess-EBI-UniProt-GOA_27.02.2019_00h00	1.44654e-09	3.84346e-06	16.8018	228	[ABL1, ACTR8, AIMP2, ALG2, AMFR, ANAPC1, ANAPC4, ANAPC5, ANAPC7, ANKIB1, ANP32A, ARHGAP31, ARIH1, ARIH2, ARRB2, ASB1, ASB9, BABAM2, BAG2, BFAR, BHLHE40, BRAP, BRCC3, BRD2, C3, C6orf89, CCN1, CDC16, CDC23, CDK5RAP3, CDK9, CHFR, CHP1, COPS7B, COPS8, CRBN, CTNNB1, CTR9, CUL5, DCAF1, DCAF13, DCAF7, DCUN1D3, DCUN1D4, DCUN1D5, DDRGK1, DDX58, DERL1, DESI2, DNAJA1, DNAJB6, DTX3L, DYSF, ERCC8, FBXL15, FBX…	3.0088e-09
GO:0006891	intra-Golgi vesicle-mediated transport	GO_BiologicalProcess-EBI-UniProt-GOA_27.02.2019_00h00	2.90125e-09	7.70571e-06	51.3514	19	[COG1, COG2, COG3, COG5, COG6, COG8, COPB1, COPE, COPG1, COPG2, COPZ2, CUX1, GOLGA5, NAPG, RAB33B, RAB43, RAB6A, TRAPPC10, VTI1A]	5.95519e-09
GO:0034620	cellular response to unfolded protein	GO_BiologicalProcess-EBI-UniProt-GOA_27.02.2019_00h00	3.06637e-09	8.14122e-06	27.3224	50	[AMFR, ARFGAP1, ASNA1, ASNS, ATF6, ATF6B, BBC3, BFAR, CCN1, CCND1, CDK5RAP3, CTH, CXXC1, DERL1, DERL2, DNAJB11, DNAJB9, EIF2AK3, ERO1A, EXTL3, FICD, FKBP14, GSK3A, HDGF, HERPUD1, HSPA13, HSPA5, HSPA9, HYOU1, LMNA, MBTPS1, PARP16, PDIA5, PPP2R5B, PREB, PTPN2, RNF121, SCP2, SRPRB, SSR1, STC2, SYVN1, TBL2, TLN1, TMEM33, VAPB, WFS1, WIPI1, YIF1A, ZBTB17]	6.21239e-09
GO:0044257	cellular protein catabolic process	GO_BiologicalProcess-EBI-UniProt-GOA_27.02.2019_00h00	3.63458e-09	9.64618e-06	17.8687	166	[ADAMTS12, ALAD, AMFR, ANAPC1, ANAPC4, ANAPC5, ANAPC7, ANKIB1, AP2A2, AP2B1, AP2M1, AP2S1, ARIH1, ARIH2, ARMC8, ARRB2, ATE1, BAG2, BBS7, BCAP31, BFAR, CCDC47, CDC16, CDC23, CDK5RAP3, CHFR, CLEC16A, CLTA, CRBN, CSNK1E, CSNK2A2, CTNNB1, CTSL, CUL5, DCAF1, DDA1, DDRGK1, DERL1, DERL2, DNAJB12, DNAJB14, DNAJB9, DNAJC10, DTX3L, EDEM3, EPHA4, ERCC8, FAF2, FAM122A, FAP, FBRS, FBXL15, FBXL18, FBXL20, FBXO…	7.26916e-09
GO:0019941	modification-dependent protein catabolic process	GO_BiologicalProcess-EBI-UniProt-GOA_27.02.2019_00h00	6.18749e-09	1.64154e-05	18.6235	138	[AMFR, ANAPC1, ANAPC4, ANAPC5, ANAPC7, ANKIB1, ARIH1, ARIH2, ARMC8, ARRB2, ATE1, BBS7, BCAP31, BFAR, CCDC47, CDC16, CDC23, CHFR, CLEC16A, CRBN, CSNK1E, CSNK2A2, CTNNB1, CUL5, DDA1, DDRGK1, DERL1, DERL2, DNAJB12, DNAJB14, DNAJB9, DNAJC10, DTX3L, EDEM3, ERCC8, FAF2, FAM122A, FAP, FBRS, FBXL15, FBXL18, FBXL20, FBXO11, FBXO2, FBXO22, FHIT, FLT3, GCLC, GID4, GSK3A, GSK3B, HACE1, HERC2, HERPUD1, HSPA13…	1.22183e-08
GO:0051603	proteolysis involved in cellular protein catabolic process	GO_BiologicalProcess-EBI-UniProt-GOA_27.02.2019_00h00	6.7563e-09	1.79177e-05	18.0442	155	[ADAMTS12, ALAD, AMFR, ANAPC1, ANAPC4, ANAPC5, ANAPC7, ANKIB1, ARIH1, ARIH2, ARMC8, ARRB2, ATE1, BAG2, BBS7, BCAP31, BFAR, CCDC47, CDC16, CDC23, CHFR, CLEC16A, CRBN, CSNK1E, CSNK2A2, CTNNB1, CTSL, CUL5, DDA1, DDRGK1, DERL1, DERL2, DNAJB12, DNAJB14, DNAJB9, DNAJC10, DTX3L, EDEM3, EPHA4, ERCC8, FAF2, FAM122A, FAP, FBRS, FBXL15, FBXL18, FBXL20, FBXO11, FBXO2, FBXO22, FHIT, FLT3, GCLC, GID4, GSK3A, G…	1.31748e-08
GO:0022607	cellular component assembly	GO_BiologicalProcess-EBI-UniProt-GOA_27.02.2019_00h00	7.55295e-09	2.00229e-05	14.2897	518	[ABL1, ABLIM1, ABLIM3, ABT1, ACOT8, ACP2, ACSL3, ACTA1, ACTN1, ACTN2, ACVR1, AGO1, AGO2, AGO3, AHNAK, AIMP1, AIMP2, AJUBA, ALAD, ALG2, AMFR, AMIGO2, ANGPTL4, ANK2, ANKRD27, ANO6, ANP32B, AP1AR, AP2B1, AP2M1, AP2S1, APEX1, APIP, ARPC5, ARPC5L, ATAT1, ATG101, ATG13, ATG14, ATG16L1, ATL2, ATL3, ATP6V0A4, ATP7A, ATP8B1, B4GALT1, BACH1, BBC3, BBS2, BBS7, BCAS3, BCL9, BET1, BFAR, BHLHE40, BICD1, BIN3, …	1.45464e-08
GO:0006892	post-Golgi vesicle-mediated transport	GO_BiologicalProcess-EBI-UniProt-GOA_27.02.2019_00h00	9.37049e-09	2.48318e-05	30	39	[ABCD1, ACSL3, AP1AR, AP4M1, ARF4, ARF5, ARFGEF2, ARFRP1, BBS2, BLZF1, C16orf70, CNST, CORO7, DOP1B, FAS, GOLGA4, GOPC, LLGL1, MACF1, MON2, MYO1B, PPP1R8, RAB14, RAB31, RABIF, RBSN, SCAMP1, SCAMP2, SCAMP3, SCFD1, SPTBN1, STX4, TAP1, VAMP3, VPS13A, VPS52, VPS54, VTI1A, WIPI1]	1.78268e-08
GO:0030163	protein catabolic process	GO_BiologicalProcess-EBI-UniProt-GOA_27.02.2019_00h00	9.78607e-09	2.59233e-05	17.0026	194	[ACOT8, ADAM12, ADAMTS12, ALAD, AMFR, ANAPC1, ANAPC4, ANAPC5, ANAPC7, ANKIB1, AP2A2, AP2B1, AP2M1, AP2S1, ARIH1, ARIH2, ARMC8, ARRB2, ASB9, ATE1, BACE2, BAG2, BANP, BBS7, BCAP31, BFAR, CCDC47, CCN1, CDC16, CDC23, CDK5RAP3, CHFR, CHMP6, CLEC16A, CLN8, CLTA, CRBN, CSNK1E, CSNK2A2, CTNNB1, CTSL, CUL5, CYP51A1, DCAF1, DDA1, DDRGK1, DERL1, DERL2, DNAJB12, DNAJB14, DNAJB9, DNAJC10, DTX3L, DYSF, EDEM3, …	1.83931e-08
GO:0043632	modification-dependent macromolecule catabolic process	GO_BiologicalProcess-EBI-UniProt-GOA_27.02.2019_00h00	1.13969e-08	3.01789e-05	18.4595	139	[AMFR, ANAPC1, ANAPC4, ANAPC5, ANAPC7, ANKIB1, ARIH1, ARIH2, ARMC8, ARRB2, ATE1, BBS7, BCAP31, BFAR, CCDC47, CDC16, CDC23, CHFR, CLEC16A, CRBN, CSNK1E, CSNK2A2, CTNNB1, CUL5, DDA1, DDRGK1, DERL1, DERL2, DNAJB12, DNAJB14, DNAJB9, DNAJC10, DTX3L, EDEM3, ERCC8, FAF2, FAM122A, FAP, FBRS, FBXL15, FBXL18, FBXL20, FBXO11, FBXO2, FBXO22, FHIT, FLT3, GCLC, GID4, GSK3A, GSK3B, HACE1, HERC2, HERPUD1, HSPA13…	2.11656e-08
GO:0006810	transport	GO_BiologicalProcess-EBI-UniProt-GOA_27.02.2019_00h00	1.27953e-08	3.38691e-05	13.4038	812	[AAGAB, AAK1, ABCC3, ABCD1, ABCD3, ABL1, ABLIM3, ACAA1, ACOT8, ACOX1, ACOX3, ACSL1, ACSL3, ACTN1, ACTN2, ACVR1, ADAM10, ADAM12, ADGRE5, ADPRH, AGPAT2, AGPS, AHNAK, AIFM2, AIMP1, AKAP12, ALAD, ALG2, ANAPC1, ANK2, ANKRD27, ANKRD50, ANO10, ANO6, ANP32A, ANP32B, AP1AR, AP2A2, AP2B1, AP2M1, AP2S1, AP3M2, AP4B1, AP4E1, AP4M1, AP4S1, AP5Z1, APBA3, APEX1, ARAP3, ARF4, ARF5, ARFGAP1, ARFGEF2, ARFRP1, ARHG…	2.32101e-08
GO:0071826	ribonucleoprotein complex subunit organization	GO_BiologicalProcess-EBI-UniProt-GOA_27.02.2019_00h00	1.33235e-08	3.52539e-05	22.4242	74	[ABT1, AGO1, AGO2, AGO3, BICD1, BOP1, CD2BP2, CIRBP, CLNS1A, CNOT2, CNOT6L, CNOT8, DDX1, DHX30, DIMT1, EDC3, EIF2S3, EIF3D, EIF3J, EIF3M, EIF5, EIF6, ERAL1, FASTKD2, GCFC2, GEMIN8, ISY1, ITSN2, LUC7L, MAPT, MDN1, MPV17L2, MTERF3, NAF1, NIP7, NLE1, NOCT, NOL3, NOP53, NSUN5, OGFOD1, PELO, PIH1D1, POLR2D, PPAN, PRKAA1, PRKAA2, PRKAB1, PRPF18, PRPF39, PSMD4, PUM2, PWP2, RBM22, RDH14, RPF2, RPS14, RPS…	2.36189e-08
GO:0042274	ribosomal small subunit biogenesis	GO_BiologicalProcess-EBI-UniProt-GOA_27.02.2019_00h00	1.72146e-08	4.55326e-05	34.9398	29	[ABT1, BMS1, BYSL, DCAF13, EMG1, ERAL1, FAM207A, LTV1, NGDN, NOB1, NOL11, NOM1, NOP14, PDLIM3, PWP2, RIOK1, RPS14, RPS27, RPS5, RRP7A, RRS1, SRFBP1, TSR1, TSR3, TXNDC5, UTP23, UTP25, UTP6, WDR46]	2.98386e-08
GO:0022618	ribonucleoprotein complex assembly	GO_BiologicalProcess-EBI-UniProt-GOA_27.02.2019_00h00	2.03794e-08	5.38831e-05	22.4684	71	[ABT1, AGO1, AGO2, AGO3, BICD1, BOP1, CD2BP2, CIRBP, CLNS1A, CNOT2, CNOT6L, CNOT8, DDX1, DHX30, DIMT1, EDC3, EIF2S3, EIF3D, EIF3J, EIF3M, EIF5, EIF6, ERAL1, FASTKD2, GCFC2, GEMIN8, ISY1, ITSN2, LUC7L, MAPT, MDN1, MPV17L2, MTERF3, NAF1, NIP7, NLE1, NOCT, NOL3, NOP53, NSUN5, OGFOD1, PIH1D1, POLR2D, PPAN, PRKAA1, PRKAA2, PRKAB1, PRPF18, PRPF39, PSMD4, PUM2, PWP2, RBM22, RDH14, RPF2, RPS14, RPS27, RP…	3.45563e-08
GO:0006511	ubiquitin-dependent protein catabolic process	GO_BiologicalProcess-EBI-UniProt-GOA_27.02.2019_00h00	2.10404e-08	5.56097e-05	18.4175	135	[AMFR, ANAPC1, ANAPC4, ANAPC5, ANAPC7, ANKIB1, ARIH1, ARIH2, ARMC8, ARRB2, ATE1, BBS7, BCAP31, BFAR, CCDC47, CDC16, CDC23, CHFR, CLEC16A, CRBN, CSNK1E, CSNK2A2, CTNNB1, CUL5, DDA1, DDRGK1, DERL1, DERL2, DNAJB12, DNAJB14, DNAJB9, DNAJC10, DTX3L, EDEM3, ERCC8, FAF2, FAM122A, FAP, FBRS, FBXL15, FBXL18, FBXL20, FBXO11, FBXO2, FBXO22, FHIT, FLT3, GCLC, GID4, GSK3A, GSK3B, HACE1, HERC2, HERPUD1, HSPA13…	3.52935e-08
GO:0036498	IRE1-mediated unfolded protein response	GO_BiologicalProcess-EBI-UniProt-GOA_27.02.2019_00h00	4.63905e-08	0.000122564	32.2917	31	[ARFGAP1, ASNA1, BBC3, BFAR, CCN1, CXXC1, DNAJB11, DNAJB9, EXTL3, FICD, FKBP14, GSK3A, HDGF, HSPA5, HYOU1, LMNA, PARP16, PDIA5, PPP2R5B, PREB, SCP2, SRPRB, SSR1, SYVN1, TLN1, TMEM33, VAPB, WFS1, WIPI1, YIF1A, ZBTB17]	7.69884e-08
GO:0006400	tRNA modification	GO_BiologicalProcess-EBI-UniProt-GOA_27.02.2019_00h00	4.70778e-08	0.000124332	31.6832	32	[AARS, ANKRD16, CDK5RAP1, CDKAL1, DUS2, ELP3, KTI12, METTL1, METTL2B, MTO1, NSUN2, PDLIM3, PUS1, PUS10, PUS3, PUS7, QTRT1, SEPHS1, SEPHS2, THADA, THUMPD1, THUMPD2, TPRKB, TRMT1, TRMT10A, TRMT13, TRMT5, TRMT6, TRMT61A, TRUB1, URM1, WDR4]	7.73066e-08
GO:0006605	protein targeting	GO_BiologicalProcess-EBI-UniProt-GOA_27.02.2019_00h00	5.65339e-08	0.00014925	19.4757	104	[ABLIM3, ACAA1, ACOT8, ACOX1, ACOX3, AGPS, AKAP12, AP4B1, AP4E1, AP4M1, AP4S1, APEX1, ARHGAP31, ARIH2, ASNA1, ATG13, C2CD5, CHM, CHP1, CROT, CSNK2A2, DECR2, DHRS4, DHRSX, DNAJC15, ECH1, EHHADH, EPHX2, FYN, GCC2, GNPAT, GRPEL2, GSK3A, HACL1, HAX1, HRAS, HSPA5, ICMT, INPP5K, KATNB1, LARS, LONP1, LONP2, LTBP2, LTBP3, M6PR, MAGI1, MICALL1, MICALL2, MIEF1, MIEF2, NEDD4, PAOX, PECR, PEX14, PEX3, PEX6, …	9.18677e-08
GO:0006914	autophagy	GO_BiologicalProcess-EBI-UniProt-GOA_27.02.2019_00h00	6.17188e-08	0.000162876	18.8834	115	[ABL1, ACBD5, APEX1, ARSB, ATG101, ATG13, ATG14, ATG16L1, ATP6V0A2, ATP6V0A4, C19orf12, C3, CALCOCO2, CEP57, CHMP6, CISD2, CLEC16A, CSNK2A2, DAPK3, DHRSX, DLC1, EEF1A2, EMC7, ERCC4, GNAI3, GOLGA2, GOPC, GSK3A, HAX1, HIF1A, HMGB1, IFI16, IFT20, ITPR1, KAT8, KDM4A, LAMTOR5, LARS, MAP1LC3B2, MAP3K7, MAPT, MFN1, MTCH1, MTERF3, MUL1, NAMPT, NEDD4, NR2C2, NRBF2, PRKAA1, PRKAA2, PRKAB1, PRKAB2, PRKAG1, …	9.92591e-08
GO:0051130	positive regulation of cellular component organization	GO_BiologicalProcess-EBI-UniProt-GOA_27.02.2019_00h00	7.72871e-08	0.000203883	15.8409	243	[ABL1, ABLIM3, ACOT8, ACP2, ACTN2, ACVR1, ADAM12, AJUBA, AMIGO2, ANAPC4, ANAPC5, ANGPTL4, ANKRD27, ANO6, AP1AR, AP2B1, AP2M1, APEX1, ARHGAP31, ARIH2, ARPC5, ARPC5L, ARRB2, ARSB, ATAT1, ATG13, ATL3, ATP6V0A4, ATP7A, AXL, BBC3, BCAS3, BICD1, BRAP, BUD31, C2CD5, C3, C6orf89, CALCOCO2, CCN2, CD200, CDC42EP1, CDC42EP2, CDC42EP3, CDK5RAP2, CDK9, CEP120, CFL2, CHTOP, CLEC16A, CLSTN1, CLSTN2, CNOT2, CNOT…	1.23028e-07
GO:0010467	gene expression	GO_BiologicalProcess-EBI-UniProt-GOA_27.02.2019_00h00	9.97361e-08	0.000263004	13.2405	827	[AARS, AATF, ABL1, ABLIM3, ABT1, ACOT8, ACTA1, ACTBL2, ACVR1, ACVR2A, ADAM10, ADAM19, AFAP1L2, AFF1, AFF4, AGO1, AGO2, AGO3, AHNAK, AIFM2, AIMP1, AIMP2, AJUBA, ALG1, ANGEL2, ANGPTL4, ANK2, ANKRD16, ANKRD52, ANP32A, ANP32B, APBA3, APBB2, APEX1, ARF4, ARFRP1, ARID1B, ARMCX3, ARRB2, ASCC2, ATF6, ATF6B, ATG14, ATP6AP2, ATP6V0A4, ATP7A, ATP8B1, ATXN1, BACE2, BACH1, BAG2, BANP, BAZ1A, BBS2, BBS7, BCAS3…	1.5716e-07
GO:0032446	protein modification by small protein conjugation	GO_BiologicalProcess-EBI-UniProt-GOA_27.02.2019_00h00	1.02433e-07	0.000270013	16.6817	185	[ABL1, AIMP2, ALG2, AMFR, ANAPC1, ANAPC4, ANAPC5, ANAPC7, ANKIB1, ANP32A, ARHGAP31, ARIH1, ARIH2, ARRB2, ASB1, ASB9, BAG2, BFAR, BHLHE40, BRAP, BRD2, C3, C6orf89, CDC16, CDC23, CDK5RAP3, CDK9, CHFR, CHP1, CRBN, CTNNB1, CTR9, CUL5, DCAF1, DCAF13, DCAF7, DCUN1D3, DCUN1D4, DCUN1D5, DDRGK1, DERL1, DNAJA1, DNAJB6, DTX3L, DYSF, ERCC8, FBXL15, FBXL18, FBXL20, FBXO11, FBXO17, FBXO2, FBXO22, FBXO30, FEM1B…	1.59795e-07
GO:1903829	positive regulation of cellular protein localization	GO_BiologicalProcess-EBI-UniProt-GOA_27.02.2019_00h00	1.13262e-07	0.000298445	20.438	84	[ABLIM3, ACSL3, ANP32B, AP2B1, APEX1, ARHGAP31, ARIH2, ATG13, B3GAT3, BBC3, BCAP31, BCAS3, BICD1, C2CD5, CDC42EP2, CDK5RAP3, CHP1, CNPY4, CNST, CSNK2A2, DDRGK1, DHRS3, DKC1, DTX3L, EEF1A2, EIF2AK3, ENTR1, EPB41, EPHA2, EPHB2, FYN, GNL3, GNL3L, GSK3A, GSK3B, HRAS, KIF3A, KRAS, LGALS3, LIG3, MAGI1, MAPT, MCRS1, MEAK7, MESD, MICALL2, MIEF1, MIEF2, NMD3, NPTN, PARP9, PDPK1, PIN1, PINX1, PRKAA1, PRKAA…	1.74939e-07
GO:0001522	pseudouridine synthesis	GO_BiologicalProcess-EBI-UniProt-GOA_27.02.2019_00h00	1.18044e-07	0.000310928	63.1579	12	[DKC1, GAR1, NAF1, NOP10, PUS1, PUS10, PUS3, PUS7, RPUSD2, RPUSD3, TRUB1, TRUB2]	1.80225e-07
GO:0030490	maturation of SSU-rRNA	GO_BiologicalProcess-EBI-UniProt-GOA_27.02.2019_00h00	1.18995e-07	0.000313314	38.5965	22	[ABT1, BMS1, BYSL, DCAF13, FAM207A, NGDN, NOB1, NOL11, NOP14, PDLIM3, PWP2, RIOK1, RPS14, RRS1, SRFBP1, TSR1, TSR3, TXNDC5, UTP23, UTP25, UTP6, WDR46]	1.80225e-07
GO:0042273	ribosomal large subunit biogenesis	GO_BiologicalProcess-EBI-UniProt-GOA_27.02.2019_00h00	1.21104e-07	0.000318746	33.75	27	[BOP1, DHX30, EIF6, FASTKD2, GTPBP4, HEATR3, LAS1L, MDN1, NIP7, NLE1, NOL9, NOP16, NOP53, NSUN5, PES1, PPAN, RPF2, RPL7L1, RRS1, RSL24D1, SDAD1, TRAF7, URB1, WDR12, WDR74, ZNF622, ZNHIT6]	1.81656e-07
GO:0000981	DNA-binding transcription factor activity, RNA polymerase II-specific	GO_BiologicalProcess-EBI-UniProt-GOA_27.02.2019_00h00	2.25865e-07	0.00059425	7.99574	150	[ARFRP1, ARID1B, ATF6, ATF6B, BACH1, BFAR, BHLHE40, BUD31, CD200, CD46, CERS6, CORO7, CREB1, CREB5, CTCF, CUX1, CXXC1, DAPK3, DNAJC1, DNAJC2, DPF2, ETS1, FOSB, FOSL2, FOXJ2, FOXJ3, FOXK1, FOXP1, GARS, GCFC2, GZF1, HERPUD1, HIF1A, HSD17B2, IFI16, IFRD1, IKZF3, IKZF5, IRF2, IRF2BPL, IRF9, JUNB, KDM5B, KDM5C, KMT2B, MAFG, MANF, MAP3K7, MAX, MEF2A, MIER3, MIOS, MLX, MLXIP, MPP1, MYSM1, NEDD4, NFAT5, …	3.3557e-07
GO:1901565	organonitrogen compound catabolic process	GO_BiologicalProcess-EBI-UniProt-GOA_27.02.2019_00h00	2.96212e-07	0.000779036	15.5322	251	[ABCD1, ACOT8, ADAM12, ADAMTS12, ADO, AGO2, ALAD, AMFR, ANAPC1, ANAPC4, ANAPC5, ANAPC7, ANKIB1, AP2A2, AP2B1, AP2M1, AP2S1, ARIH1, ARIH2, ARMC8, ARRB2, ARSB, ASB9, ATAT1, ATE1, BACE2, BAG2, BANP, BBS7, BCAP31, BCAT1, BFAR, BLVRB, C3, CBSL, CCDC47, CCN1, CDC16, CDC23, CDK5RAP3, CHFR, CHMP6, CHP1, CLEC16A, CLN8, CLTA, COMT, CRBN, CSNK1E, CSNK2A2, CTH, CTNNB1, CTSL, CUL5, CYP51A1, DCAF1, DDA1, DDAH2…	4.35934e-07
GO:0051128	regulation of cellular component organization	GO_BiologicalProcess-EBI-UniProt-GOA_27.02.2019_00h00	3.25044e-07	0.00085454	14.262	430	[AAK1, ABL1, ABLIM3, ACOT8, ACP2, ACTN2, ACVR1, ADAM10, ADAM12, ADIPOR1, AFAP1, AIMP1, AJUBA, AMIGO2, ANAPC1, ANAPC4, ANAPC5, ANGPTL4, ANKRD27, ANO6, AP1AR, AP2B1, AP2M1, AP2S1, APBB2, APEX1, ARF4, ARFGAP1, ARHGAP31, ARIH2, ARPC5, ARPC5L, ARRB2, ARSB, ATAT1, ATG13, ATL3, ATP6V0A4, ATP7A, ATP8B1, AXL, BBC3, BCAS3, BCL2L1, BICD1, BICD2, BIN3, BLZF1, BRAP, BRAT1, BUD31, C2CD5, C3, C6orf89, CALCOCO2,…	4.73896e-07
GO:1901566	organonitrogen compound biosynthetic process	GO_BiologicalProcess-EBI-UniProt-GOA_27.02.2019_00h00	3.4158e-07	0.000897672	14.7548	337	[AARS, AASDHPPT, AATF, ACOT8, ACSL1, ACSL3, ACSL5, ADCY7, ADK, AGO1, AGO2, AGO3, AGPAT2, AGPAT3, AGPAT4, AIFM2, AIMP1, AIMP2, ALAD, ALG1, ALG11, ALG13, ALG2, ALG5, APIP, ARID1B, ARSB, ASNS, ATG16L1, ATP6V0A4, ATP7A, B3GALNT2, B3GALT6, B3GAT3, B3GLCT, B4GALT1, B4GALT3, B4GALT7, BACE2, BCAT1, BNIP1, BPGM, C3, CANT1, CARS, CBSL, CCN1, CDC123, CDK5RAP1, CDKAL1, CDS2, CEPT1, CERS2, CERS5, CERS6, CHP1,…	4.93393e-07
GO:0009100	glycoprotein metabolic process	GO_BiologicalProcess-EBI-UniProt-GOA_27.02.2019_00h00	4.74126e-07	0.00124553	19.1147	95	[AATF, ACOT8, ADAMTS12, AGO2, ALG1, ALG11, ALG13, ALG2, ALG5, AMFR, ARID1B, ARSB, ATP7A, B3GALNT2, B3GALT6, B3GAT3, B3GLCT, B4GALT1, B4GALT3, B4GALT7, BACE2, BNIP1, CANT1, CHP1, CHST11, CHST3, CHSY1, COG3, COG7, CSGALNACT2, CTNNB1, DDOST, DERL2, DPAGT1, DPM3, DPY19L3, DSE, EDEM3, ENGASE, ENTPD5, EOGT, ERP44, EXT1, EXTL3, FAP, FBXO2, FKRP, FUT11, FUT8, GALNT10, GALNT12, GALNT2, GALNT7, GOLGA2, GOR…	6.69454e-07
GO:0031329	regulation of cellular catabolic process	GO_BiologicalProcess-EBI-UniProt-GOA_27.02.2019_00h00	4.76342e-07	0.00125087	16.451	178	[ABCD1, ABHD5, ABL1, ADAM12, AGO2, ALAD, ANGEL2, ANKIB1, ANP32A, ANP32B, APEX1, ARIH1, ARIH2, ATG101, ATG13, ATG16L1, ATP6V0A2, ATP6V0A4, BAG2, BBS7, BCAP31, CALCOCO2, CDK5RAP3, CHFR, CIRBP, CISD2, CLEC16A, CNOT6L, CNOT8, CPT1A, CSNK1E, CSNK2A2, DAPK3, DDA1, DDRGK1, DERL2, DHRSX, DHX36, DIS3, DKC1, DLC1, DTX3L, DXO, EEF1A2, EIF6, ENTPD5, EPHA4, ERCC4, FAM122A, FBXO22, FHIT, FTO, GCLC, GNAI3, GOLG…	6.69454e-07
GO:0016567	protein ubiquitination	GO_BiologicalProcess-EBI-UniProt-GOA_27.02.2019_00h00	5.72825e-07	0.00150367	16.6337	168	[ABL1, AIMP2, ALG2, AMFR, ANAPC1, ANAPC4, ANAPC5, ANAPC7, ANKIB1, ANP32A, ARHGAP31, ARIH1, ARIH2, ARRB2, ASB1, ASB9, BAG2, BFAR, BHLHE40, BRAP, BRD2, C3, C6orf89, CDC16, CDC23, CDK5RAP3, CDK9, CHFR, CHP1, CRBN, CTNNB1, CTR9, CUL5, DCAF1, DCAF13, DCAF7, DCUN1D3, DCUN1D4, DCUN1D5, DERL1, DNAJA1, DNAJB6, DTX3L, DYSF, ERCC8, FBXL15, FBXL18, FBXL20, FBXO11, FBXO17, FBXO2, FBXO22, FBXO30, FEM1B, FYN, G…	7.97864e-07
GO:0034248	regulation of cellular amide metabolic process	GO_BiologicalProcess-EBI-UniProt-GOA_27.02.2019_00h00	7.65481e-07	0.00200862	18.3709	106	[AARS, AGO1, AGO2, AGO3, AIFM2, APEX1, ATP6V0A4, BFAR, CCN1, CDC123, CDK5RAP1, CIRBP, CNOT10, CNOT2, CNOT3, CNOT6L, CNOT8, CNOT9, CPEB2, CPEB4, DAPK3, DDX1, DHX36, DNAJC1, EEF1A2, EEF1B2, EFNB2, EIF1AD, EIF1AX, EIF2AK3, EIF2B3, EIF2S2, EIF2S3, EIF3D, EIF3J, EIF3M, EIF4EBP1, EIF4EBP2, EIF5, EIF6, EPHA4, EPRS, FAM129A, FASTKD2, FOXP1, FTO, GSK3A, GTPBP2, HBS1L, HNRNPR, IGFBP5, IMP3, IMPACT, ITGB3, …	1.05677e-06
GO:0030545	receptor regulator activity	GO_BiologicalProcess-EBI-UniProt-GOA_27.02.2019_00h00	9.58811e-07	0.00251496	5.96125	40	[AIMP1, ANP32B, ARFRP1, ATP6V0A4, BMP1, CCM2, CCN2, CDC42EP2, CMTM3, CMTM7, CXXC1, DCPS, EFNA5, FBN1, FBRS, FGF1, FGF2, FLNB, GOLGA4, HDGF, HDGFL3, HMGB1, INTS2, JAG1, LGALS3, MANF, MAPT, NAMPT, PDGFC, PHLDA2, PLP2, PTRH2, RIPK2, SEMA3B, SEMA7A, SP1, STC2, TGFA, TGFB2, VPS51]	1.31206e-06
GO:0000462	maturation of SSU-rRNA from tricistronic rRNA transcript (SSU-rRNA, 5.8S rRNA, LSU-rRNA)	GO_BiologicalProcess-EBI-UniProt-GOA_27.02.2019_00h00	1.03855e-06	0.00272308	43.2432	16	[ABT1, BMS1, BYSL, DCAF13, FAM207A, NGDN, NOP14, PWP2, RPS14, RRS1, TSR1, TXNDC5, UTP23, UTP25, UTP6, WDR46]	1.40881e-06
GO:0015672	monovalent inorganic cation transport	GO_BiologicalProcess-EBI-UniProt-GOA_27.02.2019_00h00	1.1497e-06	0.00301336	6.00293	41	[ACTN2, ANK2, ANO6, ATP2A2, ATP6V0A2, ATP6V0A4, ATP7A, CHP1, CNNM4, COX15, DMD, MAGI1, MFSD3, NAA20, NAT1, NEDD4, PKD2, PKP2, POU2F1, PRKCZ, PRNP, PTK2B, RBCK1, SIK1, SLC12A6, SLC20A2, SLC22A3, SLC30A5, SLC33A1, SLC38A1, SLC3A2, SLC4A7, SLC5A6, SLC6A15, SLC8A1, SLC9A1, SLC9A7, SLMAP, TEP1, TRPM4, VAT1]	1.54615e-06
GO:0032880	regulation of protein localization	GO_BiologicalProcess-EBI-UniProt-GOA_27.02.2019_00h00	1.57197e-06	0.00411857	15.7692	205	[AAK1, ABL1, ABLIM3, ACP2, ACSL3, ACTN2, ADAM10, ADAM12, ANP32B, AP2B1, AP2M1, APEX1, ARHGAP31, ARIH2, ATG13, B3GAT3, BBC3, BCAP31, BCAS3, BCL2L1, BFAR, BICD1, C2CD2L, C2CD5, C3, CADM1, CCM2, CD200, CD274, CD58, CDC42EP2, CDH2, CDK16, CDK5RAP3, CEP120, CHP1, CHUK, CNIH4, CNOT8, CNPY4, CNST, CPT1A, CSNK1E, CSNK2A2, CSRP1, CTNNB1, CYP51A1, DBN1, DDRGK1, DDX58, DERL2, DHRS3, DHX36, DKC1, DLC1, DNAJA…	2.0782e-06
GO:0016236	macroautophagy	GO_BiologicalProcess-EBI-UniProt-GOA_27.02.2019_00h00	1.79875e-06	0.00471093	20.1705	71	[ATG101, ATG13, ATG14, ATG16L1, ATP6V0A2, ATP6V0A4, C3, CALCOCO2, CEP57, CHMP6, CLEC16A, CSNK2A2, DLC1, GNAI3, HIF1A, IFT20, LAMTOR5, MAP1LC3B2, MAP3K7, MFN1, MTERF3, NEDD4, NR2C2, PRKAA1, PRKAA2, PRKAB1, PRKAB2, PRKAG1, PRKAG2, PTK2B, RAB12, RAB1A, RAB23, RAB33B, RAB3GAP1, RAB3GAP2, RAB5A, RB1CC1, RETREG1, RHEB, RIPK2, RNASEH2C, RNF41, RPTOR, RUBCN, SCFD1, SEC22B, SESN2, SIRT1, SNX14, SQSTM1, SR…	2.35802e-06
GO:0070925	organelle assembly	GO_BiologicalProcess-EBI-UniProt-GOA_27.02.2019_00h00	2.13366e-06	0.00558593	16.2633	168	[ABLIM1, ABLIM3, ABT1, ACP2, ACTA1, ACTN2, ACVR1, APEX1, ATAT1, ATG101, ATG13, ATG14, ATG16L1, BBS2, BBS7, BHLHE40, BICD1, BOP1, C2CD3, C3, CDC42EP1, CDC42EP2, CDK5RAP2, CEP120, CEP57, CEP89, CFL2, CHMP1B, CHMP6, CHTOP, CIRBP, CNOT2, CNOT6L, CNOT8, CNTROB, CSNK1E, DCAF1, DHX30, DLC1, DNAL1, EDC3, EIF6, ENTR1, ERAL1, FAM92A, FASTKD2, FHOD3, FLT3, FMNL3, FN1, FOPNL, GOLGA2, GOLGA4, GORAB, GORASP2, …	2.77376e-06
GO:0043574	peroxisomal transport	GO_BiologicalProcess-EBI-UniProt-GOA_27.02.2019_00h00	2.26382e-06	0.00592443	30.2326	26	[ABCD1, ABCD3, ACAA1, ACOT8, ACOX1, ACOX3, AGPS, CROT, DECR2, DHRS4, ECH1, EHHADH, EPHX2, GNPAT, HACL1, LONP1, LONP2, PAOX, PECR, PEX14, PEX3, PEX6, PHYH, SCP2, SLC27A2, TYSND1]	2.91865e-06
GO:0060341	regulation of cellular localization	GO_BiologicalProcess-EBI-UniProt-GOA_27.02.2019_00h00	2.34277e-06	0.00612868	15.993	182	[ABL1, ABLIM3, ACSL3, ACTN2, ADAM10, ANK2, ANP32B, AP2B1, AP2M1, APEX1, ARHGAP31, ARIH2, ATG13, ATP2A2, B3GAT3, BBC3, BCAP31, BCAS3, BCL2L1, BFAR, BICD1, C12orf4, C2CD2L, C2CD5, C3, CDC42EP2, CDH2, CDK16, CDK5RAP3, CHP1, CNIH4, CNPY4, CNST, CSNK1E, CSNK2A2, CTNNB1, DBN1, DDRGK1, DERL2, DHRS3, DHX36, DKC1, DLC1, DMD, DNAJA1, DNAJB6, DTX3L, EEF1A2, EFNA5, EFNB2, EIF2AK3, ENTR1, EPB41, EPHA2, EPHB2,…	2.97132e-06
GO:0042149	cellular response to glucose starvation	GO_BiologicalProcess-EBI-UniProt-GOA_27.02.2019_00h00	2.72083e-06	0.00711497	37.5	18	[ASNS, ATG14, CPEB4, EIF2AK3, HSPA5, IFI16, IMPACT, PELP1, PICK1, PRKAA1, PRKAA2, PRKAB1, RRP8, SESN2, SIK1, TBL2, TP53, UPP1]	3.42298e-06
GO:0007264	small GTPase mediated signal transduction	GO_BiologicalProcess-EBI-UniProt-GOA_27.02.2019_00h00	2.75055e-06	0.00718993	17.2943	124	[ABL1, ACOT8, ADGRG1, ARAP2, ARAP3, ARFGAP1, ARFGEF2, ARHGAP10, ARHGAP23, ARHGAP26, ARHGAP31, ARHGAP39, ARHGEF40, BCAR3, BRAP, BUD31, C6orf89, CCN1, CDC42EP1, CDC42EP2, CDC42EP3, CELSR1, CHM, CHML, CHP1, CHUK, DDOST, DLC1, DNAJA3, DOCK6, DOCK8, DOCK9, EPHB2, EPS8, EPS8L2, FBRS, FBXL15, FGF2, HACD3, HACE1, HEATR6, HRAS, IFT27, INPP5B, IQSEC2, ITPKB, ITSN2, KALRN, KANK1, KRAS, LYN, LZTR1, MAPKAPK5,…	3.43268e-06
GO:0000463	maturation of LSU-rRNA from tricistronic rRNA transcript (SSU-rRNA, 5.8S rRNA, LSU-rRNA)	GO_BiologicalProcess-EBI-UniProt-GOA_27.02.2019_00h00	3.97603e-06	0.0103894	64.2857	9	[BOP1, GTPBP4, NOL9, PES1, RPF2, RPL7L1, URB1, WDR12, ZNHIT6]	4.92271e-06
GO:1903320	regulation of protein modification by small protein conjugation or removal	GO_BiologicalProcess-EBI-UniProt-GOA_27.02.2019_00h00	4.03241e-06	0.0105326	20.598	62	[ABL1, AIMP2, ALG2, ARRB2, BAG2, BHLHE40, C3, CDK5RAP3, CDK9, CHFR, CHP1, CTNNB1, CTR9, DCUN1D3, DCUN1D4, DCUN1D5, DERL1, DNAJA1, DNAJB6, DTX3L, DYSF, FBXO2, FEM1B, FYN, GCLC, GNL3, GNL3L, GOLGA2, GORASP1, GSK3A, GTPBP4, HERPUD1, HSPA5, ITCH, KRAS, MAGED4, MUL1, MYCBP2, NAF1, NOP53, PEF1, PIN1, PINX1, PRMT3, PTK2B, RAB1A, RASSF3, RIPK2, SPHK1, TAF1, TEP1, TGFBR1, TRAF6, TRIM21, TRIM44, UBE2I, UBQ…	4.95319e-06
GO:0016482	cytosolic transport	GO_BiologicalProcess-EBI-UniProt-GOA_27.02.2019_00h00	4.76461e-06	0.0124404	23.2804	44	[ANKRD27, AP1AR, AP4M1, ARFRP1, ARL1, CLTCL1, CORO7, DOP1B, EMC7, EVI5, GCC2, HEATR5A, LMTK2, METAP2, MON2, MTMR2, RAB14, RAB21, RAB29, RAB43, RAB5A, RAB6A, RBSN, SGSH, SNX8, SRC, STX16, STX5, STX8, SYDE1, TBC1D23, TMEM87A, TMEM87B, TRAPPC10, TRIM27, TRIM46, VAMP3, VPS13A, VPS51, VPS52, VPS53, VPS54, VTI1A, WIPI1]	5.80687e-06
GO:0010638	positive regulation of organelle organization	GO_BiologicalProcess-EBI-UniProt-GOA_27.02.2019_00h00	5.06495e-06	0.0132195	16.6468	140	[ABL1, ABLIM3, ACOT8, ACP2, ACTN2, ACVR1, ANAPC4, ANAPC5, ANGPTL4, AP1AR, APEX1, ARHGAP31, ARIH2, ARPC5, ARPC5L, ATG13, ATL3, BBC3, BCAS3, BRAP, BUD31, C2CD5, C6orf89, CALCOCO2, CCN2, CDC42EP1, CDC42EP2, CDC42EP3, CDK5RAP2, CDK9, CEP120, CFL2, CHTOP, CLEC16A, CNOT2, CNOT6L, CRIP2, CSNK2A2, CTNNB1, CTR9, DDHD2, DHX36, DKC1, DLC1, DSTN, EEF1A2, ENTR1, ERCC1, FLT3, FN1, GNL3, GSK3A, GSK3B, GTF2H2, H…	6.12505e-06
GO:0018196	peptidyl-asparagine modification	GO_BiologicalProcess-EBI-UniProt-GOA_27.02.2019_00h00	5.36118e-06	0.0139873	36	18	[ALG5, DDOST, DPM3, FAP, FUT8, HIF1AN, ITGB3, MGAT1, MGAT2, MGAT5, OSTC, ST6GAL1, STT3A, SYVN1, UBE2G2, UBE2J1, UGGT1, UGGT2]	6.43342e-06
GO:0048018	receptor ligand activity	GO_BiologicalProcess-EBI-UniProt-GOA_27.02.2019_00h00	5.43531e-06	0.0141753	6.07553	37	[AIMP1, ANP32B, ARFRP1, BMP1, CCM2, CCN2, CDC42EP2, CMTM3, CMTM7, CXXC1, DCPS, EFNA5, FBN1, FBRS, FGF1, FGF2, FLNB, GOLGA4, HDGF, HDGFL3, HMGB1, INTS2, JAG1, LGALS3, MANF, MAPT, NAMPT, PDGFC, PHLDA2, PTRH2, RIPK2, SEMA3B, SEMA7A, SP1, STC2, TGFA, TGFB2]	6.47258e-06
GO:0016197	endosomal transport	GO_BiologicalProcess-EBI-UniProt-GOA_27.02.2019_00h00	6.2212e-06	0.0162187	20.8633	58	[ACTN2, ANKRD27, ANKRD50, AP5Z1, ARFRP1, ARL1, BLOC1S1, CHMP1B, CHMP6, CLEC16A, CLTCL1, EMC7, ENTR1, EVI5, GCC2, GRIP1, GRIPAP1, HEATR5A, HEATR6, LEPROTL1, LMTK2, MICALL1, MICALL2, OCRL, PICALM, RAB11B, RAB14, RAB29, RAB43, RAB6A, RBSN, SGSH, SNX18, SNX27, SNX8, SNX9, SQSTM1, STAM2, STX16, STX5, SYDE1, TBC1D23, TMCC1, TMEM87A, TMEM87B, TRAPPC10, TRIM27, VAMP3, VPS13B, VPS16, VPS25, VPS51, VPS52, …	7.35233e-06
GO:0007029	endoplasmic reticulum organization	GO_BiologicalProcess-EBI-UniProt-GOA_27.02.2019_00h00	6.64954e-06	0.0173287	31.4286	22	[ASNA1, ATL2, ATL3, BNIP1, CCDC47, DOP1B, EIF2AK3, JAGN1, KALRN, LMAN2, LNPK, RAB18, RAB3GAP1, RAB3GAP2, RTN3, RTN4, STX18, TMCC1, TMEM33, TOR1B, VAPB, ZFYVE27]	7.79946e-06
GO:0015077	monovalent inorganic cation transmembrane transporter activity	GO_BiologicalProcess-EBI-UniProt-GOA_27.02.2019_00h00	6.9994e-06	0.0182334	5.96491	34	[ACTN2, ANK2, ATP2A2, ATP6V0A2, ATP6V0A4, ATP7A, CHP1, CNNM4, COX15, DMD, MAGI1, MFSD3, NAT1, NEDD4, PKD2, PKP2, POU2F1, PRKCZ, RBCK1, SLC12A6, SLC20A2, SLC22A3, SLC33A1, SLC38A1, SLC3A2, SLC4A7, SLC5A6, SLC6A15, SLC8A1, SLC9A1, SLC9A7, SLMAP, TEP1, VAT1]	8.14856e-06
GO:0072583	clathrin-dependent endocytosis	GO_BiologicalProcess-EBI-UniProt-GOA_27.02.2019_00h00	7.40121e-06	0.0192727	35.2941	18	[AAK1, AP2A2, AP2B1, AP2M1, AP2S1, CANX, CLTA, CLTB, GPR107, HIP1, HIP1R, OCRL, PICALM, PIP5K1C, SYT11, TNK2, UBQLN2, VPS52]	8.55251e-06
GO:0009894	regulation of catabolic process	GO_BiologicalProcess-EBI-UniProt-GOA_27.02.2019_00h00	7.86065e-06	0.0204613	15.5918	191	[ABCD1, ABHD5, ABL1, ADAM12, AGO2, ALAD, ANGEL2, ANKIB1, ANP32A, ANP32B, APEX1, ARIH1, ARIH2, ASB9, ATG101, ATG13, ATG16L1, ATP6V0A2, ATP6V0A4, BAG2, BANP, BBS7, BCAP31, CALCOCO2, CDK5RAP3, CHFR, CHMP6, CIRBP, CISD2, CLEC16A, CNOT6L, CNOT8, CPT1A, CSNK1E, CSNK2A2, CYP51A1, DAPK3, DDA1, DDRGK1, DERL2, DHRSX, DHX36, DIS3, DKC1, DLC1, DTX3L, DXO, DYSF, EEF1A2, EIF6, ENTPD5, EPHA4, ERCC4, FAM122A, FA…	8.95082e-06
GO:0042255	ribosome assembly	GO_BiologicalProcess-EBI-UniProt-GOA_27.02.2019_00h00	8.07717e-06	0.0210168	29.6296	24	[ABT1, BOP1, DHX30, EIF6, ERAL1, FASTKD2, MDN1, MPV17L2, MTERF3, NIP7, NLE1, NOP53, NSUN5, PPAN, PWP2, RPF2, RPS14, RPS27, RPS5, RRP7A, RRS1, RSL24D1, TRAF7, TXNDC5]	9.13071e-06
GO:0022836	gated channel activity	GO_BiologicalProcess-EBI-UniProt-GOA_27.02.2019_00h00	8.26393e-06	0.0214945	5.86081	32	[ACTN2, AHNAK, ANO10, ANO6, APEX1, ATP6V0A4, CACHD1, CD200, CLIC6, CNIH4, DMD, DYSF, EPHB2, FKBP9, GPR89B, ITGAV, ITPR1, ITPR2, ITPR3, JPH1, JPH2, LLGL1, NOL3, PICALM, PKD2, PLP2, PPFIBP1, PRNP, PTK2B, RASA3, RBP1, TRPM4]	9.25577e-06
GO:0044260	cellular macromolecule metabolic process	GO_BiologicalProcess-EBI-UniProt-GOA_27.02.2019_00h00	8.30646e-06	0.0215968	12.5204	1152	[AAK1, AARS, AATF, ABHD4, ABL1, ABLIM3, ABT1, ACOT8, ACSL1, ACTBL2, ACTN2, ACTR8, ACVR1, ACVR2A, ADAM10, ADAM12, ADAMTS12, ADCY7, ADPRH, ADPRHL2, AFAP1L2, AFF1, AFF4, AGO1, AGO2, AGO3, AIFM2, AIMP1, AIMP2, AJUBA, ALAD, ALG1, ALG11, ALG13, ALG2, ALG5, ALPK2, AMFR, ANAPC1, ANAPC4, ANAPC5, ANAPC7, ANGEL2, ANGPTL4, ANKIB1, ANKLE2, ANKRD52, ANOS1, ANP32A, ANP32B, AP1AR, AP2A2, AP2B1, AP2M1, AP2S1, AP5…	9.25577e-06
GO:0022857	transmembrane transporter activity	GO_BiologicalProcess-EBI-UniProt-GOA_27.02.2019_00h00	8.80916e-06	0.022895	8.16327	128	[ABCC3, ABCD1, ABCD3, ACTN2, AHNAK, ANAPC1, ANK2, ANO10, ANO6, APEX1, ASNA1, ATP13A1, ATP2A2, ATP2B1, ATP6V0A2, ATP6V0A4, ATP7A, BANF1, CACHD1, CD200, CHP1, CLCC1, CLIC6, CNIH4, CNNM4, COX15, CUL5, DCAF1, DMD, DYSF, EPHB2, F3, FKBP9, GNB2, GOPC, GPR89B, HEATR6, HIP1R, HOMER1, ITGAV, ITPR1, ITPR2, ITPR3, JPH1, JPH2, LLGL1, LRRC8D, MAGI1, METTL3, MFSD3, MFSD5, NAA20, NAT1, NEDD4, NOL3, NOL9, NQO1, …	9.7463e-06
GO:0090069	regulation of ribosome biogenesis	GO_BiologicalProcess-EBI-UniProt-GOA_27.02.2019_00h00	8.92276e-06	0.0231813	60	9	[BUD23, DIMT1, NUDT16, RIOK1, TEP1, USP36, UTP15, WDR43, WDR75]	9.80247e-06
GO:0033043	regulation of organelle organization	GO_BiologicalProcess-EBI-UniProt-GOA_27.02.2019_00h00	9.38812e-06	0.0243809	14.9117	245	[ABL1, ABLIM3, ACOT8, ACP2, ACTN2, ACVR1, AFAP1, AIMP1, ANAPC1, ANAPC4, ANAPC5, ANGPTL4, ANKRD27, AP1AR, APEX1, ARHGAP31, ARIH2, ARPC5, ARPC5L, ARRB2, ATAT1, ATG13, ATL3, BBC3, BCAS3, BCL2L1, BICD1, BICD2, BRAP, BUD31, C2CD5, C3, C6orf89, CALCOCO2, CCN1, CCN2, CCND1, CD46, CDC16, CDC23, CDC42EP1, CDC42EP2, CDC42EP3, CDH2, CDK5RAP2, CDK9, CELSR1, CEP120, CFL2, CHMP1B, CHP1, CHTOP, CLEC16A, CNOT2, …	1.02416e-05
GO:2000232	regulation of rRNA processing	GO_BiologicalProcess-EBI-UniProt-GOA_27.02.2019_00h00	9.62663e-06	0.0249907	66.6667	8	[BUD23, DIMT1, NUDT16, RIOK1, USP36, UTP15, WDR43, WDR75]	1.04289e-05
GO:0065003	protein-containing complex assembly	GO_BiologicalProcess-EBI-UniProt-GOA_27.02.2019_00h00	9.84716e-06	0.0255534	14.2796	334	[ABL1, ABT1, ACOT8, ACP2, ACSL3, ACTN2, AGO1, AGO2, AGO3, AHNAK, AIMP1, AIMP2, AJUBA, ALAD, ALG2, AMFR, ANGPTL4, ANKRD27, ANO6, ANP32B, AP1AR, AP2B1, AP2M1, AP2S1, APIP, ARPC5, ARPC5L, ATAT1, ATG16L1, ATL2, ATL3, B4GALT1, BBC3, BCL9, BET1, BHLHE40, BICD1, BMP1, BOP1, BRD2, CD2BP2, CD46, CDC123, CDC42EP1, CDC42EP2, CDC42EP3, CDK5RAP2, CEP57, CHMP1B, CHMP6, CHP1, CIRBP, CLGN, CLNS1A, CLTA, CLTB, CL…	1.05942e-05
GO:0016071	mRNA metabolic process	GO_BiologicalProcess-EBI-UniProt-GOA_27.02.2019_00h00	1.04097e-05	0.0270027	15.8434	170	[ACVR1, AGO1, AGO2, AGO3, ANGEL2, ANP32A, ANP32B, APEX1, ATP6V0A4, BUD31, C3, CD2BP2, CDC40, CDK9, CHTOP, CIRBP, CLNS1A, CMTR2, CNOT10, CNOT2, CNOT3, CNOT6L, CNOT8, CNOT9, CPSF4, CTR9, CYP51A1, DCPS, DDX1, DDX47, DDX5, DHX35, DHX36, DIMT1, DIS3, DKC1, DXO, EDC3, ERCC2, FAM172A, FBXO11, FLT3, FRG1, FTO, FUS, GCFC2, GEMIN8, GRSF1, GTF2H2, HBS1L, HIF1A, HNRNPR, IMP3, INPP5K, ISY1, ITSN2, LGALS3, LSM…	1.11227e-05
GO:0032482	Rab protein signal transduction	GO_BiologicalProcess-EBI-UniProt-GOA_27.02.2019_00h00	1.27879e-05	0.0331589	28.9157	24	[IFT27, POLR2E, RAB11B, RAB12, RAB14, RAB18, RAB1A, RAB21, RAB23, RAB29, RAB2A, RAB2B, RAB30, RAB31, RAB32, RAB33B, RAB3D, RAB43, RAB4B, RAB5A, RAB6A, RABL2A, RABL3, RBCK1]	1.35708e-05
GO:0034975	protein folding in endoplasmic reticulum	GO_BiologicalProcess-EBI-UniProt-GOA_27.02.2019_00h00	1.34897e-05	0.0349653	52.6316	10	[CANX, DNAJC10, EMC1, EMC2, EMC3, EMC4, ERO1A, ERO1B, HSPA5, PDIA3]	1.40879e-05
GO:0071786	endoplasmic reticulum tubular network organization	GO_BiologicalProcess-EBI-UniProt-GOA_27.02.2019_00h00	1.34897e-05	0.0349653	52.6316	10	[ATL2, ATL3, LNPK, RAB18, RAB3GAP1, RAB3GAP2, RTN3, RTN4, TMEM33, ZFYVE27]	1.40879e-05
GO:0022839	ion gated channel activity	GO_BiologicalProcess-EBI-UniProt-GOA_27.02.2019_00h00	1.3546e-05	0.0350977	5.95903	32	[ACTN2, AHNAK, ANO10, ANO6, APEX1, ATP6V0A4, CACHD1, CD200, CLIC6, CNIH4, DMD, DYSF, EPHB2, FKBP9, GPR89B, ITGAV, ITPR1, ITPR2, ITPR3, JPH1, JPH2, LLGL1, NOL3, PICALM, PKD2, PLP2, PPFIBP1, PRNP, PTK2B, RASA3, RBP1, TRPM4]	1.40879e-05
GO:0030036	actin cytoskeleton organization	GO_BiologicalProcess-EBI-UniProt-GOA_27.02.2019_00h00	1.47192e-05	0.0381228	16.3701	138	[ABHD4, ABL1, ABLIM3, ACOT8, ACTA1, ACTN1, ACTN2, ANGPTL4, AP1AR, APEX1, ARHGAP26, ARPC5, ARPC5L, BCAS3, BIN3, BUD31, CCN2, CD46, CDC42BPA, CDC42EP1, CDC42EP2, CDC42EP3, CELSR1, CFL2, CNN2, CORO7, DAAM1, DAPK3, DBN1, DLC1, DNAJA1, DNAJB6, DSTN, EEF1A2, EFNA5, EPB41, EPB41L1, EPB41L5, EPS8, FHL3, FHOD3, FLNB, FMNL2, FMNL3, FRMD6, HAX1, HIP1, HIP1R, HRAS, ICAM1, ILK, INPP5K, IQSEC2, JMY, KANK1, KIR…	1.52066e-05
GO:0072662	protein localization to peroxisome	GO_BiologicalProcess-EBI-UniProt-GOA_27.02.2019_00h00	1.5974e-05	0.0413566	28.5714	24	[ACAA1, ACOT8, ACOX1, ACOX3, AGPS, CROT, DECR2, DHRS4, ECH1, EHHADH, EPHX2, GNPAT, HACL1, LONP1, LONP2, PAOX, PECR, PEX14, PEX3, PEX6, PHYH, SCP2, SLC27A2, TYSND1]	1.61814e-05
GO:0072663	establishment of protein localization to peroxisome	GO_BiologicalProcess-EBI-UniProt-GOA_27.02.2019_00h00	1.5974e-05	0.0413566	28.5714	24	[ACAA1, ACOT8, ACOX1, ACOX3, AGPS, CROT, DECR2, DHRS4, ECH1, EHHADH, EPHX2, GNPAT, HACL1, LONP1, LONP2, PAOX, PECR, PEX14, PEX3, PEX6, PHYH, SCP2, SLC27A2, TYSND1]	1.61814e-05
GO:0006625	protein targeting to peroxisome	GO_BiologicalProcess-EBI-UniProt-GOA_27.02.2019_00h00	1.5974e-05	0.0413566	28.5714	24	[ACAA1, ACOT8, ACOX1, ACOX3, AGPS, CROT, DECR2, DHRS4, ECH1, EHHADH, EPHX2, GNPAT, HACL1, LONP1, LONP2, PAOX, PECR, PEX14, PEX3, PEX6, PHYH, SCP2, SLC27A2, TYSND1]	1.61814e-05
GO:0018279	protein N-linked glycosylation via asparagine	GO_BiologicalProcess-EBI-UniProt-GOA_27.02.2019_00h00	1.71521e-05	0.0443897	34.6939	17	[ALG5, DDOST, DPM3, FAP, FUT8, ITGB3, MGAT1, MGAT2, MGAT5, OSTC, ST6GAL1, STT3A, SYVN1, UBE2G2, UBE2J1, UGGT1, UGGT2]	1.72628e-05
GO:0008610	lipid biosynthetic process	GO_BiologicalProcess-EBI-UniProt-GOA_27.02.2019_00h00	1.75139e-05	0.0453086	16.2132	143	[AASDHPPT, ABCD1, ABCD3, ABHD5, ABHD6, ACOT8, ACSL1, ACSL3, ADIPOR1, AGPAT2, AGPAT3, AGPAT4, AGPS, AJUBA, B4GALT3, BFAR, C3, CCN1, CDIPT, CDS2, CEPT1, CERS2, CERS5, CERS6, CLN8, CLSTN1, CPT1A, CREB1, CSNK2A2, CYB5R3, CYP51A1, DDHD2, DECR2, DGKA, DGKE, DHCR7, DHRS7B, DPAGT1, DPM3, EIF6, ELOVL1, ELOVL4, ELOVL5, ELOVL7, EPHX2, ERG28, FADS3, FAR1, FAS, FDX1, FGF1, FGF2, GNPAT, GPAM, GPAT4, HACD2, HAC…	1.75139e-05
