# Supplementary material for: A Comprehensive Proteomic and Phosphoproteomic Analysis of Retinal Pigment Epithelium Reveals Multiple Pathway Alterations in Response to the Inflammatory Stimuli
Source: Int J Mol Sci. 2020 Apr 25;21(9):3037. doi: 10.3390/ijms21093037 (PMC7246457; doi:10.3390/ijms21093037)
Supplement: Supplementary file 1 [file ijms-21-03037-s001.zip › Supplementary Table 8.xls]

## Sheet: ClueGO Results_Cluster1
Supplementary Table S8. Enriched GO Biological Process Pathways within each cluster of LPS-stimulated ARPE-19 phosphoproteome (one-way ANOVA, p < 0.05)
GOID	GOTerm	Ontology Source	Term PValue	Term PValue Corrected with Bonferroni step down	% Associated Genes	Nr. Genes	Associated Genes Found
GO:0031076	embryonic camera-type eye development	GO_BiologicalProcess-EBI-UniProt-GOA_27.02.2019_00h00	0.03048	1	6.81818	3	KDM2B, PPP1R13L, RARA
GO:0031572	G2 DNA damage checkpoint	GO_BiologicalProcess-EBI-UniProt-GOA_27.02.2019_00h00	0.038066	1	6.25	3	BABAM1, MSH6, TAOK1
GO:0032456	endocytic recycling	GO_BiologicalProcess-EBI-UniProt-GOA_27.02.2019_00h00	0.0103231	1	7.27273	4	ARHGAP1, EPS15, MICALL2, RAB13
GO:0034063	stress granule assembly	GO_BiologicalProcess-EBI-UniProt-GOA_27.02.2019_00h00	0.00454357	0.69971	13.6364	3	EIF2S1, G3BP2, PRKAA1
GO:0002064	epithelial cell development	GO_BiologicalProcess-EBI-UniProt-GOA_27.02.2019_00h00	0.00106728	0.213456	4.44444	12	AFDN, CTNNB1, FAS, FLNB, FRMD6, HSD17B4, MYO1C, PDPK1, RAB13, RARA, SLC4A7, VIM
GO:0035357	peroxisome proliferator activated receptor signaling pathway	GO_BiologicalProcess-EBI-UniProt-GOA_27.02.2019_00h00	0.011974	1	9.67742	3	ACTN4, ASXL2, MED1
GO:0044786	cell cycle DNA replication	GO_BiologicalProcess-EBI-UniProt-GOA_27.02.2019_00h00	0.0493977	1	4.49438	4	HDLBP, INO80, MSH6, RFC1
GO:0045104	intermediate filament cytoskeleton organization	GO_BiologicalProcess-EBI-UniProt-GOA_27.02.2019_00h00	0.0131327	1	6.77966	4	EPPK1, KRT18, SYNM, VIM
GO:0046915	transition metal ion transmembrane transporter activity	GO_BiologicalProcess-EBI-UniProt-GOA_27.02.2019_00h00	0.0465208	1	5.76923	3	ATP7A, SLC39A10, SQSTM1
GO:0048009	insulin-like growth factor receptor signaling pathway	GO_BiologicalProcess-EBI-UniProt-GOA_27.02.2019_00h00	0.0341631	1	6.52174	3	IGF2R, INTS1, PHIP
GO:0051639	actin filament network formation	GO_BiologicalProcess-EBI-UniProt-GOA_27.02.2019_00h00	0.000287604	0.0664365	33.3333	3	ACTN1, PLS1, PLS3
GO:0060008	Sertoli cell differentiation	GO_BiologicalProcess-EBI-UniProt-GOA_27.02.2019_00h00	0.00902833	1	10.7143	3	HSD17B4, RAB13, RARA
GO:0090630	activation of GTPase activity	GO_BiologicalProcess-EBI-UniProt-GOA_27.02.2019_00h00	0.0263247	1	4.62963	5	ARHGEF10, LDLRAP1, RALGAPB, RCC2, TBC1D9B
GO:0006356	regulation of transcription by RNA polymerase I	GO_BiologicalProcess-EBI-UniProt-GOA_27.02.2019_00h00	0.0400991	1	6.12245	3	MED1, PHF8, SMARCA4
GO:0030851	granulocyte differentiation	GO_BiologicalProcess-EBI-UniProt-GOA_27.02.2019_00h00	0.038066	1	6.25	3	FAS, RARA, YWHAQ
GO:0006892	post-Golgi vesicle-mediated transport	GO_BiologicalProcess-EBI-UniProt-GOA_27.02.2019_00h00	0.0157772	1	4.61538	6	EPS15, FAS, IGF2R, KRT18, SCAMP2, SCFD1
GO:0007007	inner mitochondrial membrane organization	GO_BiologicalProcess-EBI-UniProt-GOA_27.02.2019_00h00	0.0443269	1	5.88235	3	ATP5ME, IMMT, TMEM11
GO:0007030	Golgi organization	GO_BiologicalProcess-EBI-UniProt-GOA_27.02.2019_00h00	0.000373128	0.0839538	5.78035	10	ATL3, GOLGA2, GOLGB1, GORASP2, HTT, MYO18A, PRKD1, SEC23IP, SNW1, SYNE1
GO:0007229	integrin-mediated signaling pathway	GO_BiologicalProcess-EBI-UniProt-GOA_27.02.2019_00h00	0.0199064	1	4.37956	6	ITGA3, ITGA6, ITGAV, PRKD1, RCC2, TLN1
GO:0010656	negative regulation of muscle cell apoptotic process	GO_BiologicalProcess-EBI-UniProt-GOA_27.02.2019_00h00	0.0465208	1	5.76923	3	NACA, PDPK1, ZC3H12A
GO:0006026	aminoglycan catabolic process	GO_BiologicalProcess-EBI-UniProt-GOA_27.02.2019_00h00	0.0369792	1	4.93827	4	HMMR, SDC2, SDC3, SLC9A1
GO:0006027	glycosaminoglycan catabolic process	GO_BiologicalProcess-EBI-UniProt-GOA_27.02.2019_00h00	0.0289985	1	5.33333	4	HMMR, SDC2, SDC3, SLC9A1
GO:0006972	hyperosmotic response	GO_BiologicalProcess-EBI-UniProt-GOA_27.02.2019_00h00	0.0270187	1	7.14286	3	ARHGEF2, PDPK1, SLC2A1
GO:0030374	nuclear receptor transcription coactivator activity	GO_BiologicalProcess-EBI-UniProt-GOA_27.02.2019_00h00	1.19986e-05	0.00316763	8.69565	10	ACTN1, ACTN4, CCAR2, HMGA1, KANK2, MED1, PRKAR1A, RARA, SCAF1, THRAP3
GO:0003713	transcription coactivator activity	GO_BiologicalProcess-EBI-UniProt-GOA_27.02.2019_00h00	3.46352e-05	0.00893588	4.34783	20	ACTN1, ACTN4, CCAR2, CTNNB1, HMGA1, JMY, KANK2, MAP3K7, MED1, MPRIP, NACA, NPAT, PRKAR1A, RARA, SCAF1, SMARCA4, SNW1, TCF20, THRAP3, TRIM28
GO:0006984	ER-nucleus signaling pathway	GO_BiologicalProcess-EBI-UniProt-GOA_27.02.2019_00h00	0.0116737	1	7.01754	4	ATP2A2, EIF2S1, HSP90B1, WFS1
GO:0030433	ubiquitin-dependent ERAD pathway	GO_BiologicalProcess-EBI-UniProt-GOA_27.02.2019_00h00	0.0413977	1	4.7619	4	HSP90B1, PPFIBP1, STT3B, WFS1
GO:1903131	mononuclear cell differentiation	GO_BiologicalProcess-EBI-UniProt-GOA_27.02.2019_00h00	0.0400991	1	6.12245	3	ACIN1, FAS, MED1
GO:0030224	monocyte differentiation	GO_BiologicalProcess-EBI-UniProt-GOA_27.02.2019_00h00	0.0400991	1	6.12245	3	ACIN1, FAS, MED1
GO:0035767	endothelial cell chemotaxis	GO_BiologicalProcess-EBI-UniProt-GOA_27.02.2019_00h00	0.038066	1	6.25	3	HSPB1, PRKD1, RAB13
GO:0038089	positive regulation of cell migration by vascular endothelial growth factor signaling pathway	GO_BiologicalProcess-EBI-UniProt-GOA_27.02.2019_00h00	0.00072772	0.154277	25	3	HSPB1, MYO1C, PRKD1
GO:0042273	ribosomal large subunit biogenesis	GO_BiologicalProcess-EBI-UniProt-GOA_27.02.2019_00h00	0.0355699	1	5	4	BOP1, NSUN5, RPLP0, RSL1D1
GO:0042255	ribosome assembly	GO_BiologicalProcess-EBI-UniProt-GOA_27.02.2019_00h00	0.0369792	1	4.93827	4	BOP1, EIF2S1, NSUN5, RPLP0
GO:0000027	ribosomal large subunit assembly	GO_BiologicalProcess-EBI-UniProt-GOA_27.02.2019_00h00	0.0179762	1	8.33333	3	BOP1, NSUN5, RPLP0
GO:0004712	protein serine/threonine/tyrosine kinase activity	GO_BiologicalProcess-EBI-UniProt-GOA_27.02.2019_00h00	0.0149389	1	4.21687	7	EPHB2, KIDINS220, MAP3K7, PRKAA1, RALBP1, RPS6KA1, TAOK1
GO:0004708	MAP kinase kinase activity	GO_BiologicalProcess-EBI-UniProt-GOA_27.02.2019_00h00	0.0437335	1	4.03226	5	EPHB2, KIDINS220, MAP3K7, RALBP1, TAOK1
GO:0007569	cell aging	GO_BiologicalProcess-EBI-UniProt-GOA_27.02.2019_00h00	0.0092185	1	4.63576	7	HMGA1, INTS1, LMNA, MME, PRKCD, RSL1D1, SRF
GO:0090342	regulation of cell aging	GO_BiologicalProcess-EBI-UniProt-GOA_27.02.2019_00h00	0.0302497	1	5.26316	4	HMGA1, INTS1, LMNA, RSL1D1
GO:0034204	lipid translocation	GO_BiologicalProcess-EBI-UniProt-GOA_27.02.2019_00h00	0.0487673	1	5.66038	3	ANO6, ATP11B, PRKCD
GO:0045332	phospholipid translocation	GO_BiologicalProcess-EBI-UniProt-GOA_27.02.2019_00h00	0.0443269	1	5.88235	3	ANO6, ATP11B, PRKCD
GO:0035176	social behavior	GO_BiologicalProcess-EBI-UniProt-GOA_27.02.2019_00h00	0.00485744	0.73833	7.04225	5	CCAR2, DNAJC9, HTT, MECP2, PCM1
GO:0007612	learning	GO_BiologicalProcess-EBI-UniProt-GOA_27.02.2019_00h00	0.00298923	0.508169	4.71204	9	BSG, COMT, EPHB2, HTT, MECP2, NPTN, SLC7A11, SRF, SYNPO
GO:0007613	memory	GO_BiologicalProcess-EBI-UniProt-GOA_27.02.2019_00h00	0.0120214	1	4.40252	7	CCAR2, COMT, HTT, ITGA3, ITPR3, MECP2, SRF
GO:0005200	structural constituent of cytoskeleton	GO_BiologicalProcess-EBI-UniProt-GOA_27.02.2019_00h00	0.00937181	1	5.17241	6	ACTB, PLS1, SORBS2, SYNM, TLN1, VIM
GO:0032451	demethylase activity	GO_BiologicalProcess-EBI-UniProt-GOA_27.02.2019_00h00	0.0287215	1	6.97674	3	ALKBH5, KDM2B, PHF8
GO:0016706	2-oxoglutarate-dependent dioxygenase activity	GO_BiologicalProcess-EBI-UniProt-GOA_27.02.2019_00h00	0.0487673	1	5.66038	3	ALKBH5, KDM2B, PHF8
GO:0006482	protein demethylation	GO_BiologicalProcess-EBI-UniProt-GOA_27.02.2019_00h00	0.0193433	1	8.10811	3	KDM2B, PHF8, PPME1
GO:0008214	protein dealkylation	GO_BiologicalProcess-EBI-UniProt-GOA_27.02.2019_00h00	0.0193433	1	8.10811	3	KDM2B, PHF8, PPME1
GO:0032392	DNA geometric change	GO_BiologicalProcess-EBI-UniProt-GOA_27.02.2019_00h00	0.0450049	1	4	5	HMGA1, INO80, RAD50, RECQL5, RPS27A
GO:0000018	regulation of DNA recombination	GO_BiologicalProcess-EBI-UniProt-GOA_27.02.2019_00h00	0.0142046	1	4.72441	6	HIST1H1E, MSH6, RAD50, RECQL5, SMARCAD1, TP53BP1
GO:0032508	DNA duplex unwinding	GO_BiologicalProcess-EBI-UniProt-GOA_27.02.2019_00h00	0.0272543	1	4.58716	5	HMGA1, INO80, RAD50, RECQL5, RPS27A
GO:0043487	regulation of RNA stability	GO_BiologicalProcess-EBI-UniProt-GOA_27.02.2019_00h00	9.05623e-05	0.0221878	5.46218	13	ALKBH5, EIF4G1, HNRNPA0, HSPB1, MEX3D, MYEF2, PRKCD, RPS27A, SERBP1, THRAP3, VIM, ZC3H12A, ZC3H14
GO:0061013	regulation of mRNA catabolic process	GO_BiologicalProcess-EBI-UniProt-GOA_27.02.2019_00h00	6.98964e-05	0.0176139	5.28302	14	ALKBH5, EIF4G1, GTPBP1, HNRNPA0, HSPB1, MEX3D, MYEF2, PRKCD, RPS27A, SERBP1, THRAP3, VIM, ZC3H12A, ZC3H14
GO:1903313	positive regulation of mRNA metabolic process	GO_BiologicalProcess-EBI-UniProt-GOA_27.02.2019_00h00	0.0228105	1	4.80769	5	GTPBP1, MEX3D, SNW1, THRAP3, ZC3H12A
GO:0043488	regulation of mRNA stability	GO_BiologicalProcess-EBI-UniProt-GOA_27.02.2019_00h00	6.69221e-05	0.0169313	5.62771	13	ALKBH5, EIF4G1, HNRNPA0, HSPB1, MEX3D, MYEF2, PRKCD, RPS27A, SERBP1, THRAP3, VIM, ZC3H12A, ZC3H14
GO:0035176	social behavior	GO_BiologicalProcess-EBI-UniProt-GOA_27.02.2019_00h00	0.00485744	0.73833	7.04225	5	CCAR2, DNAJC9, HTT, MECP2, PCM1
GO:0032526	response to retinoic acid	GO_BiologicalProcess-EBI-UniProt-GOA_27.02.2019_00h00	0.0212093	1	4.31655	6	CCAR2, HTT, IGF2R, RARA, SNW1, SREBF1
GO:0048384	retinoic acid receptor signaling pathway	GO_BiologicalProcess-EBI-UniProt-GOA_27.02.2019_00h00	0.0287215	1	6.97674	3	ACTN4, RARA, SNW1
GO:0006446	regulation of translational initiation	GO_BiologicalProcess-EBI-UniProt-GOA_27.02.2019_00h00	0.0477342	1	4.54545	4	EIF2S1, EIF4B, EIF4G1, HSPB1
GO:0008135	translation factor activity, RNA binding	GO_BiologicalProcess-EBI-UniProt-GOA_27.02.2019_00h00	0.0311801	1	4.42478	5	EIF2S1, EIF2S2, EIF4B, EIF4G1, GTPBP1
GO:0090079	translation regulator activity, nucleic acid binding	GO_BiologicalProcess-EBI-UniProt-GOA_27.02.2019_00h00	0.0239858	1	4.1958	6	EIF2S1, EIF2S2, EIF4B, EIF4G1, GTPBP1, RARA
GO:0003743	translation initiation factor activity	GO_BiologicalProcess-EBI-UniProt-GOA_27.02.2019_00h00	0.0172728	1	6.25	4	EIF2S1, EIF2S2, EIF4B, EIF4G1
GO:0031023	microtubule organizing center organization	GO_BiologicalProcess-EBI-UniProt-GOA_27.02.2019_00h00	0.0111711	1	4.10256	8	ARHGEF10, CTNNB1, GOLGA2, KANK2, MAP9, PARD6B, PCM1, PPP1R12A
GO:0007098	centrosome cycle	GO_BiologicalProcess-EBI-UniProt-GOA_27.02.2019_00h00	0.00730701	1	4.41989	8	ARHGEF10, CTNNB1, GOLGA2, KANK2, MAP9, PARD6B, PCM1, PPP1R12A
GO:1902850	microtubule cytoskeleton organization involved in mitosis	GO_BiologicalProcess-EBI-UniProt-GOA_27.02.2019_00h00	0.0124106	1	4.375	7	ARHGEF10, ARHGEF2, GOLGA2, HTT, MAP4, MAP9, MECP2
GO:0098631	cell adhesion mediator activity	GO_BiologicalProcess-EBI-UniProt-GOA_27.02.2019_00h00	0.00150232	0.283939	7.5	6	BSG, CDC42EP1, DSG2, KRT18, NPTN, PRKAR1A
GO:0098632	cell-cell adhesion mediator activity	GO_BiologicalProcess-EBI-UniProt-GOA_27.02.2019_00h00	0.000745349	0.157269	8.57143	6	BSG, CDC42EP1, DSG2, KRT18, NPTN, PRKAR1A
GO:0098901	regulation of cardiac muscle cell action potential	GO_BiologicalProcess-EBI-UniProt-GOA_27.02.2019_00h00	0.0237806	1	7.5	3	ATP2A2, DSG2, PRKAR1A
GO:0009791	post-embryonic development	GO_BiologicalProcess-EBI-UniProt-GOA_27.02.2019_00h00	0.0254157	1	4.6729	5	IGF2R, MECP2, MYL9, MYO1C, PPP1R13L
GO:0002026	regulation of the force of heart contraction	GO_BiologicalProcess-EBI-UniProt-GOA_27.02.2019_00h00	0.00102788	0.206604	10	5	ATP2A2, MED1, MYL9, PRKAR1A, SLC9A1
GO:0048738	cardiac muscle tissue development	GO_BiologicalProcess-EBI-UniProt-GOA_27.02.2019_00h00	0.000334173	0.0765257	4.54545	14	DSG2, JPH2, KANK2, LMNA, MED1, MYL9, MYLK, PPP1R13L, PRKAR1A, RALBP1, RARA, SLC9A1, SORBS2, SRF
GO:0003229	ventricular cardiac muscle tissue development	GO_BiologicalProcess-EBI-UniProt-GOA_27.02.2019_00h00	0.0315323	1	5.19481	4	DSG2, MED1, MYL9, PPP1R13L
GO:0003091	renal water homeostasis	GO_BiologicalProcess-EBI-UniProt-GOA_27.02.2019_00h00	0.0465208	1	5.76923	3	PRKAR1A, SNW1, WFS1
GO:0030239	myofibril assembly	GO_BiologicalProcess-EBI-UniProt-GOA_27.02.2019_00h00	0.0429342	1	4.70588	4	MYL9, MYLK, PRKAR1A, SRF
GO:0007565	female pregnancy	GO_BiologicalProcess-EBI-UniProt-GOA_27.02.2019_00h00	0.00222339	0.395764	4.29688	11	BSG, BYSL, COMT, DSG2, ITGA3, MED1, MME, RARA, SLC2A1, SLC38A1, TRIM28
GO:0044106	cellular amine metabolic process	GO_BiologicalProcess-EBI-UniProt-GOA_27.02.2019_00h00	0.0153935	1	4.19162	7	ATP7A, BSG, COMT, MECP2, MED1, SLC38A1, SLC7A11
GO:0003229	ventricular cardiac muscle tissue development	GO_BiologicalProcess-EBI-UniProt-GOA_27.02.2019_00h00	0.0315323	1	5.19481	4	DSG2, MED1, MYL9, PPP1R13L
GO:0071496	cellular response to external stimulus	GO_BiologicalProcess-EBI-UniProt-GOA_27.02.2019_00h00	8.03152e-05	0.0199985	4.22222	19	AIFM1, ATP2B1, COMT, EIF2S1, EIF4G1, FAS, HSP90B1, ITGA6, KANK2, MED1, PIEZO1, PRKAA1, PRKD1, SLC2A1, SLC9A1, SNW1, SREBF1, SRF, ZC3H12A
GO:0031668	cellular response to extracellular stimulus	GO_BiologicalProcess-EBI-UniProt-GOA_27.02.2019_00h00	6.22999e-05	0.0158242	4.63215	17	AIFM1, ATP2B1, COMT, EIF2S1, EIF4G1, FAS, HSP90B1, ITGA6, KANK2, MED1, PRKAA1, PRKD1, SLC2A1, SNW1, SREBF1, SRF, ZC3H12A
GO:0031669	cellular response to nutrient levels	GO_BiologicalProcess-EBI-UniProt-GOA_27.02.2019_00h00	5.99538e-05	0.0153482	4.84848	16	AIFM1, ATP2B1, COMT, EIF2S1, EIF4G1, FAS, HSP90B1, KANK2, MED1, PRKAA1, PRKD1, SLC2A1, SNW1, SREBF1, SRF, ZC3H12A
GO:0009267	cellular response to starvation	GO_BiologicalProcess-EBI-UniProt-GOA_27.02.2019_00h00	0.0102384	1	4.16667	8	COMT, EIF2S1, FAS, PRKAA1, PRKD1, SLC2A1, SREBF1, ZC3H12A
GO:0031670	cellular response to nutrient	GO_BiologicalProcess-EBI-UniProt-GOA_27.02.2019_00h00	0.00762016	1	5.40541	6	ATP2B1, HSP90B1, KANK2, MED1, SNW1, SRF
GO:0070301	cellular response to hydrogen peroxide	GO_BiologicalProcess-EBI-UniProt-GOA_27.02.2019_00h00	0.0225688	1	4.25532	6	AIFM1, MPRIP, PRKAA1, PRKCD, PYCR1, RALBP1
GO:1900076	regulation of cellular response to insulin stimulus	GO_BiologicalProcess-EBI-UniProt-GOA_27.02.2019_00h00	0.0123858	1	5.61798	5	ATP2B1, MYO1C, PRKAA1, PRKCD, SNW1
GO:1900077	negative regulation of cellular response to insulin stimulus	GO_BiologicalProcess-EBI-UniProt-GOA_27.02.2019_00h00	0.0341631	1	6.52174	3	PRKAA1, PRKCD, SNW1
GO:0046627	negative regulation of insulin receptor signaling pathway	GO_BiologicalProcess-EBI-UniProt-GOA_27.02.2019_00h00	0.0270187	1	7.14286	3	PRKAA1, PRKCD, SNW1
GO:1901879	regulation of protein depolymerization	GO_BiologicalProcess-EBI-UniProt-GOA_27.02.2019_00h00	0.0219822	1	4.85437	5	ARHGEF2, CFL1, MAP1B, TAOK1, WASHC2C
GO:0031114	regulation of microtubule depolymerization	GO_BiologicalProcess-EBI-UniProt-GOA_27.02.2019_00h00	0.0207664	1	7.89474	3	ARHGEF2, MAP1B, TAOK1
GO:0045071	negative regulation of viral genome replication	GO_BiologicalProcess-EBI-UniProt-GOA_27.02.2019_00h00	0.0254325	1	5.55556	4	SNW1, TASOR, TRIM28, ZC3H12A
GO:0061013	regulation of mRNA catabolic process	GO_BiologicalProcess-EBI-UniProt-GOA_27.02.2019_00h00	6.98964e-05	0.0176139	5.28302	14	ALKBH5, EIF4G1, GTPBP1, HNRNPA0, HSPB1, MEX3D, MYEF2, PRKCD, RPS27A, SERBP1, THRAP3, VIM, ZC3H12A, ZC3H14
GO:1903313	positive regulation of mRNA metabolic process	GO_BiologicalProcess-EBI-UniProt-GOA_27.02.2019_00h00	0.0228105	1	4.80769	5	GTPBP1, MEX3D, SNW1, THRAP3, ZC3H12A
GO:0002209	behavioral defense response	GO_BiologicalProcess-EBI-UniProt-GOA_27.02.2019_00h00	0.0421862	1	6	3	CCAR2, EIF4G1, MECP2
GO:0035176	social behavior	GO_BiologicalProcess-EBI-UniProt-GOA_27.02.2019_00h00	0.00485744	0.73833	7.04225	5	CCAR2, DNAJC9, HTT, MECP2, PCM1
GO:0042596	fear response	GO_BiologicalProcess-EBI-UniProt-GOA_27.02.2019_00h00	0.0465208	1	5.76923	3	CCAR2, EIF4G1, MECP2
GO:0001662	behavioral fear response	GO_BiologicalProcess-EBI-UniProt-GOA_27.02.2019_00h00	0.0400991	1	6.12245	3	CCAR2, EIF4G1, MECP2
GO:0007613	memory	GO_BiologicalProcess-EBI-UniProt-GOA_27.02.2019_00h00	0.0120214	1	4.40252	7	CCAR2, COMT, HTT, ITGA3, ITPR3, MECP2, SRF
GO:0051293	establishment of spindle localization	GO_BiologicalProcess-EBI-UniProt-GOA_27.02.2019_00h00	0.0400991	1	6.12245	3	ARHGEF2, HTT, MAP4
GO:1902850	microtubule cytoskeleton organization involved in mitosis	GO_BiologicalProcess-EBI-UniProt-GOA_27.02.2019_00h00	0.0124106	1	4.375	7	ARHGEF10, ARHGEF2, GOLGA2, HTT, MAP4, MAP9, MECP2
GO:0051294	establishment of spindle orientation	GO_BiologicalProcess-EBI-UniProt-GOA_27.02.2019_00h00	0.0207664	1	7.89474	3	ARHGEF2, HTT, MAP4
GO:1902116	negative regulation of organelle assembly	GO_BiologicalProcess-EBI-UniProt-GOA_27.02.2019_00h00	0.00134074	0.261444	9.43396	5	ARHGEF2, KANK2, MAP4, SCFD1, SEC22B
GO:1902414	protein localization to cell junction	GO_BiologicalProcess-EBI-UniProt-GOA_27.02.2019_00h00	0.00251992	0.440986	16.6667	3	ACTN4, AFDN, NECTIN3
GO:1990778	protein localization to cell periphery	GO_BiologicalProcess-EBI-UniProt-GOA_27.02.2019_00h00	4.73219e-06	0.00127769	4.98753	20	ACTB, AFDN, BSG, C2CD5, EPHB2, FAS, GORASP2, ITGA3, ITPRID2, KRT18, LDLRAP1, NECTIN3, PDPK1, PLS1, RAB13, RAB8A, SNW1, SQSTM1, TMBIM1, TTC7B
GO:0061951	establishment of protein localization to plasma membrane	GO_BiologicalProcess-EBI-UniProt-GOA_27.02.2019_00h00	0.00181581	0.332294	7.22892	6	AFDN, FAS, GORASP2, KRT18, NECTIN3, RAB8A
GO:0072659	protein localization to plasma membrane	GO_BiologicalProcess-EBI-UniProt-GOA_27.02.2019_00h00	8.82612e-07	0.000240953	5.8104	19	ACTB, AFDN, BSG, C2CD5, EPHB2, FAS, GORASP2, ITGA3, KRT18, LDLRAP1, NECTIN3, PDPK1, PLS1, RAB13, RAB8A, SNW1, SQSTM1, TMBIM1, TTC7B
GO:0061028	establishment of endothelial barrier	GO_BiologicalProcess-EBI-UniProt-GOA_27.02.2019_00h00	0.0360872	1	6.38298	3	AFDN, CTNNB1, FAS
GO:0048168	regulation of neuronal synaptic plasticity	GO_BiologicalProcess-EBI-UniProt-GOA_27.02.2019_00h00	0.0211107	1	5.88235	4	EPHB2, NPTN, RAB8A, SYNPO
GO:0048169	regulation of long-term neuronal synaptic plasticity	GO_BiologicalProcess-EBI-UniProt-GOA_27.02.2019_00h00	0.00301756	0.509967	10.2564	4	EPHB2, NPTN, RAB8A, SYNPO
GO:0032689	negative regulation of interferon-gamma production	GO_BiologicalProcess-EBI-UniProt-GOA_27.02.2019_00h00	0.0360872	1	6.38298	3	CD274, RARA, ZC3H12A
GO:0040019	positive regulation of embryonic development	GO_BiologicalProcess-EBI-UniProt-GOA_27.02.2019_00h00	0.0443269	1	5.88235	3	CTNNB1, INTS1, PHLDB2
GO:0010812	negative regulation of cell-substrate adhesion	GO_BiologicalProcess-EBI-UniProt-GOA_27.02.2019_00h00	0.0493977	1	4.49438	4	ACTN4, INTS1, PHLDB2, RCC2
GO:0034446	substrate adhesion-dependent cell spreading	GO_BiologicalProcess-EBI-UniProt-GOA_27.02.2019_00h00	0.0263247	1	4.62963	5	ACTN4, ITGAV, MICALL2, RCC2, WASHC2C
GO:0034637	cellular carbohydrate biosynthetic process	GO_BiologicalProcess-EBI-UniProt-GOA_27.02.2019_00h00	0.0343457	1	4.31034	5	GYS1, PGM1, PGM2, SLC2A1, SNW1
GO:0033692	cellular polysaccharide biosynthetic process	GO_BiologicalProcess-EBI-UniProt-GOA_27.02.2019_00h00	0.0493977	1	4.49438	4	GYS1, PGM1, PGM2, SNW1
GO:0009250	glucan biosynthetic process	GO_BiologicalProcess-EBI-UniProt-GOA_27.02.2019_00h00	0.0163872	1	6.34921	4	GYS1, PGM1, PGM2, SNW1
GO:0005978	glycogen biosynthetic process	GO_BiologicalProcess-EBI-UniProt-GOA_27.02.2019_00h00	0.0163872	1	6.34921	4	GYS1, PGM1, PGM2, SNW1
GO:0070050	neuron cellular homeostasis	GO_BiologicalProcess-EBI-UniProt-GOA_27.02.2019_00h00	0.0465208	1	5.76923	3	ATP2B1, PRKAA1, TAOK1
GO:0097306	cellular response to alcohol	GO_BiologicalProcess-EBI-UniProt-GOA_27.02.2019_00h00	0.0109667	1	5	6	AIFM1, ATP2B1, CTNNB1, KANK2, PRKAA1, RECQL5
GO:1900076	regulation of cellular response to insulin stimulus	GO_BiologicalProcess-EBI-UniProt-GOA_27.02.2019_00h00	0.0123858	1	5.61798	5	ATP2B1, MYO1C, PRKAA1, PRKCD, SNW1
GO:0051385	response to mineralocorticoid	GO_BiologicalProcess-EBI-UniProt-GOA_27.02.2019_00h00	0.0360872	1	6.38298	3	AIFM1, ATP2B1, MED1
GO:0048643	positive regulation of skeletal muscle tissue development	GO_BiologicalProcess-EBI-UniProt-GOA_27.02.2019_00h00	0.00995658	1	10.3448	3	CTNNB1, NACA, PRKAA1
GO:0046822	regulation of nucleocytoplasmic transport	GO_BiologicalProcess-EBI-UniProt-GOA_27.02.2019_00h00	0.0199064	1	4.37956	6	PPP1R12A, PRKCD, PRKD1, TRIM28, YWHAQ, ZC3H12A
GO:0035303	regulation of dephosphorylation	GO_BiologicalProcess-EBI-UniProt-GOA_27.02.2019_00h00	0.0035375	0.583687	4.04412	11	ARPP19, HSP90B1, HTT, MPRIP, MTMR2, PPME1, PPP1R12A, PRKCD, SH2D4A, SLC39A10, SNW1
GO:2000106	regulation of leukocyte apoptotic process	GO_BiologicalProcess-EBI-UniProt-GOA_27.02.2019_00h00	0.0132191	1	4.8	6	BSG, CD274, MPRIP, SLC39A10, SLC7A11, YWHAQ
GO:0035306	positive regulation of dephosphorylation	GO_BiologicalProcess-EBI-UniProt-GOA_27.02.2019_00h00	0.0429342	1	4.70588	4	MPRIP, PPP1R12A, PRKCD, SLC39A10
GO:0010922	positive regulation of phosphatase activity	GO_BiologicalProcess-EBI-UniProt-GOA_27.02.2019_00h00	0.0443269	1	5.88235	3	MPRIP, PPP1R12A, SLC39A10
GO:0034109	homotypic cell-cell adhesion	GO_BiologicalProcess-EBI-UniProt-GOA_27.02.2019_00h00	9.48801e-06	0.00252381	8.92857	10	ACTB, BSG, DSG2, HSPB1, MYL9, PRKAR1A, PRKCD, SLC7A11, TLN1, VCL
GO:0036473	cell death in response to oxidative stress	GO_BiologicalProcess-EBI-UniProt-GOA_27.02.2019_00h00	0.000216424	0.0508597	6.81818	9	BSG, CTNNB1, HSPB1, INTS1, PDPK1, PRKCD, PYCR1, RALBP1, SLC7A11
GO:0030168	platelet activation	GO_BiologicalProcess-EBI-UniProt-GOA_27.02.2019_00h00	0.000363992	0.0826261	5.36585	11	ACTB, BSG, HSPB1, ITPR3, MYL9, PDPK1, PRKCD, SLC7A11, SRF, TLN1, VCL
GO:1902883	negative regulation of response to oxidative stress	GO_BiologicalProcess-EBI-UniProt-GOA_27.02.2019_00h00	0.00123185	0.242674	7.79221	6	BSG, CTNNB1, HSPB1, INTS1, PYCR1, SLC7A11
GO:1900408	negative regulation of cellular response to oxidative stress	GO_BiologicalProcess-EBI-UniProt-GOA_27.02.2019_00h00	0.0010734	0.213608	8	6	BSG, CTNNB1, HSPB1, INTS1, PYCR1, SLC7A11
GO:0070527	platelet aggregation	GO_BiologicalProcess-EBI-UniProt-GOA_27.02.2019_00h00	3.00519e-05	0.00784356	10.1266	8	ACTB, BSG, HSPB1, MYL9, PRKCD, SLC7A11, TLN1, VCL
GO:1903202	negative regulation of oxidative stress-induced cell death	GO_BiologicalProcess-EBI-UniProt-GOA_27.02.2019_00h00	0.0010734	0.213608	8	6	BSG, CTNNB1, HSPB1, INTS1, PYCR1, SLC7A11
GO:0060541	respiratory system development	GO_BiologicalProcess-EBI-UniProt-GOA_27.02.2019_00h00	0.004197	0.658928	4.1841	10	ATP7A, BSG, CTNNB1, EIF4G1, ITGA3, MME, RARA, SLC7A11, SREBF1, SRF
GO:0030323	respiratory tube development	GO_BiologicalProcess-EBI-UniProt-GOA_27.02.2019_00h00	0.00703754	0.985255	4.12844	9	ATP7A, BSG, CTNNB1, EIF4G1, ITGA3, MME, SLC7A11, SREBF1, SRF
GO:0036475	neuron death in response to oxidative stress	GO_BiologicalProcess-EBI-UniProt-GOA_27.02.2019_00h00	0.00301756	0.509967	10.2564	4	BSG, CTNNB1, INTS1, SLC7A11
GO:0060438	trachea development	GO_BiologicalProcess-EBI-UniProt-GOA_27.02.2019_00h00	0.00295842	0.50589	15.7895	3	CTNNB1, RARA, SRF
GO:0030324	lung development	GO_BiologicalProcess-EBI-UniProt-GOA_27.02.2019_00h00	0.00572299	0.84128	4.2654	9	ATP7A, BSG, CTNNB1, EIF4G1, ITGA3, MME, SLC7A11, SREBF1, SRF
GO:0048286	lung alveolus development	GO_BiologicalProcess-EBI-UniProt-GOA_27.02.2019_00h00	0.0400991	1	6.12245	3	ATP7A, BSG, SLC7A11
GO:1903203	regulation of oxidative stress-induced neuron death	GO_BiologicalProcess-EBI-UniProt-GOA_27.02.2019_00h00	0.00274097	0.474187	10.5263	4	BSG, CTNNB1, INTS1, SLC7A11
GO:1903204	negative regulation of oxidative stress-induced neuron death	GO_BiologicalProcess-EBI-UniProt-GOA_27.02.2019_00h00	0.000983481	0.198663	13.7931	4	BSG, CTNNB1, INTS1, SLC7A11
GO:0042769	DNA damage response, detection of DNA damage	GO_BiologicalProcess-EBI-UniProt-GOA_27.02.2019_00h00	0.00740125	1	8	4	NEK1, RFC1, RPS27A, WDR48
GO:0000018	regulation of DNA recombination	GO_BiologicalProcess-EBI-UniProt-GOA_27.02.2019_00h00	0.0142046	1	4.72441	6	HIST1H1E, MSH6, RAD50, RECQL5, SMARCAD1, TP53BP1
GO:0036297	interstrand cross-link repair	GO_BiologicalProcess-EBI-UniProt-GOA_27.02.2019_00h00	0.0211107	1	5.88235	4	MSH6, RNF168, RPS27A, WDR48
GO:0045910	negative regulation of DNA recombination	GO_BiologicalProcess-EBI-UniProt-GOA_27.02.2019_00h00	0.0116737	1	7.01754	4	HIST1H1E, MSH6, RECQL5, TP53BP1
GO:1902882	regulation of response to oxidative stress	GO_BiologicalProcess-EBI-UniProt-GOA_27.02.2019_00h00	0.00432066	0.669702	5.34351	7	BSG, CTNNB1, HSPB1, INTS1, PYCR1, RALBP1, SLC7A11
GO:0071887	leukocyte apoptotic process	GO_BiologicalProcess-EBI-UniProt-GOA_27.02.2019_00h00	0.0109067	1	4.48718	7	BSG, CD274, MPRIP, RALBP1, SLC39A10, SLC7A11, YWHAQ
GO:1900407	regulation of cellular response to oxidative stress	GO_BiologicalProcess-EBI-UniProt-GOA_27.02.2019_00h00	0.00291468	0.501325	5.7377	7	BSG, CTNNB1, HSPB1, INTS1, PYCR1, RALBP1, SLC7A11
GO:1903201	regulation of oxidative stress-induced cell death	GO_BiologicalProcess-EBI-UniProt-GOA_27.02.2019_00h00	0.00161872	0.301082	6.36364	7	BSG, CTNNB1, HSPB1, INTS1, PYCR1, RALBP1, SLC7A11
GO:2000106	regulation of leukocyte apoptotic process	GO_BiologicalProcess-EBI-UniProt-GOA_27.02.2019_00h00	0.0132191	1	4.8	6	BSG, CD274, MPRIP, SLC39A10, SLC7A11, YWHAQ
GO:0015301	anion:anion antiporter activity	GO_BiologicalProcess-EBI-UniProt-GOA_27.02.2019_00h00	2.1231e-05	0.00556253	12.7273	7	BSG, RALBP1, RFC1, SLC38A1, SLC4A7, SLC7A11, ZC3H14
GO:0034599	cellular response to oxidative stress	GO_BiologicalProcess-EBI-UniProt-GOA_27.02.2019_00h00	6.07177e-05	0.015483	4.4665	18	AIFM1, ATP2A2, ATP7A, BSG, CTNNB1, EIF2S1, HSPB1, INTS1, KANK2, MPRIP, PDPK1, PRKAA1, PRKCD, PRKD1, PYCR1, RALBP1, SLC7A11, ZC3H12A
GO:0071236	cellular response to antibiotic	GO_BiologicalProcess-EBI-UniProt-GOA_27.02.2019_00h00	0.00232443	0.411424	4.54545	10	AIFM1, ATP7A, KANK2, MPRIP, PRKAA1, PRKCD, PYCR1, RALBP1, SLC9A1, ZC3H12A
GO:0010939	regulation of necrotic cell death	GO_BiologicalProcess-EBI-UniProt-GOA_27.02.2019_00h00	0.0421862	1	6	3	ARHGEF2, MPRIP, RALBP1
GO:0062098	regulation of programmed necrotic cell death	GO_BiologicalProcess-EBI-UniProt-GOA_27.02.2019_00h00	0.0179762	1	8.33333	3	ARHGEF2, MPRIP, RALBP1
GO:0070301	cellular response to hydrogen peroxide	GO_BiologicalProcess-EBI-UniProt-GOA_27.02.2019_00h00	0.0225688	1	4.25532	6	AIFM1, MPRIP, PRKAA1, PRKCD, PYCR1, RALBP1
GO:1900077	negative regulation of cellular response to insulin stimulus	GO_BiologicalProcess-EBI-UniProt-GOA_27.02.2019_00h00	0.0341631	1	6.52174	3	PRKAA1, PRKCD, SNW1
GO:0060544	regulation of necroptotic process	GO_BiologicalProcess-EBI-UniProt-GOA_27.02.2019_00h00	0.0142092	1	9.09091	3	ARHGEF2, MPRIP, RALBP1
GO:0046627	negative regulation of insulin receptor signaling pathway	GO_BiologicalProcess-EBI-UniProt-GOA_27.02.2019_00h00	0.0270187	1	7.14286	3	PRKAA1, PRKCD, SNW1
GO:0033194	response to hydroperoxide	GO_BiologicalProcess-EBI-UniProt-GOA_27.02.2019_00h00	0.0130642	1	9.375	3	KANK2, PRKCD, PRKD1
GO:0009267	cellular response to starvation	GO_BiologicalProcess-EBI-UniProt-GOA_27.02.2019_00h00	0.0102384	1	4.16667	8	COMT, EIF2S1, FAS, PRKAA1, PRKD1, SLC2A1, SREBF1, ZC3H12A
GO:0071447	cellular response to hydroperoxide	GO_BiologicalProcess-EBI-UniProt-GOA_27.02.2019_00h00	0.00145416	0.277745	20	3	KANK2, PRKCD, PRKD1
GO:0098732	macromolecule deacylation	GO_BiologicalProcess-EBI-UniProt-GOA_27.02.2019_00h00	0.00095053	0.193908	6.15385	8	CCAR2, FAS, FNTA, KANK2, PRKAA1, PRKD1, SMARCAD1, SREBF1
GO:0010508	positive regulation of autophagy	GO_BiologicalProcess-EBI-UniProt-GOA_27.02.2019_00h00	0.0277858	1	4.05405	6	HTT, KANK2, MAP3K7, PRKAA1, PRKD1, ZC3H12A
GO:0042149	cellular response to glucose starvation	GO_BiologicalProcess-EBI-UniProt-GOA_27.02.2019_00h00	0.038066	1	6.25	3	PRKAA1, SLC2A1, ZC3H12A
GO:0035601	protein deacylation	GO_BiologicalProcess-EBI-UniProt-GOA_27.02.2019_00h00	0.000859137	0.176123	6.25	8	CCAR2, FAS, FNTA, KANK2, PRKAA1, PRKD1, SMARCAD1, SREBF1
GO:0031058	positive regulation of histone modification	GO_BiologicalProcess-EBI-UniProt-GOA_27.02.2019_00h00	0.0118322	1	4.91803	6	CTNNB1, LMNA, MECP2, PRKD1, SNW1, SREBF1
GO:0006476	protein deacetylation	GO_BiologicalProcess-EBI-UniProt-GOA_27.02.2019_00h00	0.0019868	0.355637	6.14035	7	CCAR2, FNTA, KANK2, PRKAA1, PRKD1, SMARCAD1, SREBF1
GO:0090311	regulation of protein deacetylation	GO_BiologicalProcess-EBI-UniProt-GOA_27.02.2019_00h00	0.00134074	0.261444	9.43396	5	CCAR2, FNTA, PRKAA1, PRKD1, SREBF1
GO:0090312	positive regulation of protein deacetylation	GO_BiologicalProcess-EBI-UniProt-GOA_27.02.2019_00h00	0.00902833	1	10.7143	3	FNTA, PRKD1, SREBF1
GO:0040019	positive regulation of embryonic development	GO_BiologicalProcess-EBI-UniProt-GOA_27.02.2019_00h00	0.0443269	1	5.88235	3	CTNNB1, INTS1, PHLDB2
GO:1902883	negative regulation of response to oxidative stress	GO_BiologicalProcess-EBI-UniProt-GOA_27.02.2019_00h00	0.00123185	0.242674	7.79221	6	BSG, CTNNB1, HSPB1, INTS1, PYCR1, SLC7A11
GO:0010812	negative regulation of cell-substrate adhesion	GO_BiologicalProcess-EBI-UniProt-GOA_27.02.2019_00h00	0.0493977	1	4.49438	4	ACTN4, INTS1, PHLDB2, RCC2
GO:0036475	neuron death in response to oxidative stress	GO_BiologicalProcess-EBI-UniProt-GOA_27.02.2019_00h00	0.00301756	0.509967	10.2564	4	BSG, CTNNB1, INTS1, SLC7A11
GO:0060438	trachea development	GO_BiologicalProcess-EBI-UniProt-GOA_27.02.2019_00h00	0.00295842	0.50589	15.7895	3	CTNNB1, RARA, SRF
GO:1900408	negative regulation of cellular response to oxidative stress	GO_BiologicalProcess-EBI-UniProt-GOA_27.02.2019_00h00	0.0010734	0.213608	8	6	BSG, CTNNB1, HSPB1, INTS1, PYCR1, SLC7A11
GO:1903202	negative regulation of oxidative stress-induced cell death	GO_BiologicalProcess-EBI-UniProt-GOA_27.02.2019_00h00	0.0010734	0.213608	8	6	BSG, CTNNB1, HSPB1, INTS1, PYCR1, SLC7A11
GO:1903203	regulation of oxidative stress-induced neuron death	GO_BiologicalProcess-EBI-UniProt-GOA_27.02.2019_00h00	0.00274097	0.474187	10.5263	4	BSG, CTNNB1, INTS1, SLC7A11
GO:1903204	negative regulation of oxidative stress-induced neuron death	GO_BiologicalProcess-EBI-UniProt-GOA_27.02.2019_00h00	0.000983481	0.198663	13.7931	4	BSG, CTNNB1, INTS1, SLC7A11
GO:0032411	positive regulation of transporter activity	GO_BiologicalProcess-EBI-UniProt-GOA_27.02.2019_00h00	0.018056	1	4.47761	6	ACTN4, EPHB2, HTT, JPH2, PRKCD, SLC9A1
GO:0046621	negative regulation of organ growth	GO_BiologicalProcess-EBI-UniProt-GOA_27.02.2019_00h00	0.0487673	1	5.66038	3	HTT, PRKAR1A, RALBP1
GO:0032414	positive regulation of ion transmembrane transporter activity	GO_BiologicalProcess-EBI-UniProt-GOA_27.02.2019_00h00	0.0412563	1	4.09836	5	ACTN4, EPHB2, HTT, JPH2, SLC9A1
GO:0051928	positive regulation of calcium ion transport	GO_BiologicalProcess-EBI-UniProt-GOA_27.02.2019_00h00	0.0136328	1	4.29448	7	ATP2B1, HTT, JPH2, MYLK, PDPK1, SLC9A1, WFS1
GO:0015298	solute:cation antiporter activity	GO_BiologicalProcess-EBI-UniProt-GOA_27.02.2019_00h00	0.0360872	1	6.38298	3	ACTN4, PRKAR1A, SLC9A1
GO:1901021	positive regulation of calcium ion transmembrane transporter activity	GO_BiologicalProcess-EBI-UniProt-GOA_27.02.2019_00h00	0.0400991	1	6.12245	3	HTT, JPH2, SLC9A1
GO:0015491	cation:cation antiporter activity	GO_BiologicalProcess-EBI-UniProt-GOA_27.02.2019_00h00	0.0222455	1	7.69231	3	ACTN4, PRKAR1A, SLC9A1
GO:0051279	regulation of release of sequestered calcium ion into cytosol	GO_BiologicalProcess-EBI-UniProt-GOA_27.02.2019_00h00	0.0450049	1	4	5	HTT, JPH2, PDPK1, PRKAR1A, PRKD1
GO:0070050	neuron cellular homeostasis	GO_BiologicalProcess-EBI-UniProt-GOA_27.02.2019_00h00	0.0465208	1	5.76923	3	ATP2B1, PRKAA1, TAOK1
GO:0033280	response to vitamin D	GO_BiologicalProcess-EBI-UniProt-GOA_27.02.2019_00h00	0.014703	1	6.55738	4	ATP2B1, KANK2, MED1, SNW1
GO:0071295	cellular response to vitamin	GO_BiologicalProcess-EBI-UniProt-GOA_27.02.2019_00h00	0.00968765	1	7.40741	4	ATP2B1, KANK2, MED1, SNW1
GO:1900076	regulation of cellular response to insulin stimulus	GO_BiologicalProcess-EBI-UniProt-GOA_27.02.2019_00h00	0.0123858	1	5.61798	5	ATP2B1, MYO1C, PRKAA1, PRKCD, SNW1
GO:1900077	negative regulation of cellular response to insulin stimulus	GO_BiologicalProcess-EBI-UniProt-GOA_27.02.2019_00h00	0.0341631	1	6.52174	3	PRKAA1, PRKCD, SNW1
GO:0071305	cellular response to vitamin D	GO_BiologicalProcess-EBI-UniProt-GOA_27.02.2019_00h00	0.00362672	0.591156	9.7561	4	ATP2B1, KANK2, MED1, SNW1
GO:0032869	cellular response to insulin stimulus	GO_BiologicalProcess-EBI-UniProt-GOA_27.02.2019_00h00	0.00136911	0.265608	4.31655	12	ATP2B1, C2CD5, MYO1C, PDPK1, PHIP, PRKAA1, PRKCD, RAB13, RAB8A, SLC9A1, SNW1, SREBF1
GO:0033157	regulation of intracellular protein transport	GO_BiologicalProcess-EBI-UniProt-GOA_27.02.2019_00h00	0.000368405	0.0832596	4.50161	14	C2CD5, HUWE1, MICALL2, MYO1C, PCM1, PRKAA1, PRKCD, PRKD1, PSAT1, SNW1, SREBF1, TRIM28, YWHAQ, ZC3H12A
GO:0046627	negative regulation of insulin receptor signaling pathway	GO_BiologicalProcess-EBI-UniProt-GOA_27.02.2019_00h00	0.0270187	1	7.14286	3	PRKAA1, PRKCD, SNW1
GO:1903533	regulation of protein targeting	GO_BiologicalProcess-EBI-UniProt-GOA_27.02.2019_00h00	0.000422192	0.0937266	6.95652	8	C2CD5, HUWE1, MICALL2, MYO1C, PRKAA1, PSAT1, SNW1, SREBF1
GO:0006903	vesicle targeting	GO_BiologicalProcess-EBI-UniProt-GOA_27.02.2019_00h00	0.0343457	1	4.31034	5	GOLGA2, PHIP, SCFD1, SEC22B, SEC23IP
GO:0006900	vesicle budding from membrane	GO_BiologicalProcess-EBI-UniProt-GOA_27.02.2019_00h00	0.042484	1	4.06504	5	GOLGA2, MYO18A, SCFD1, SEC22B, SEC23IP
GO:0051293	establishment of spindle localization	GO_BiologicalProcess-EBI-UniProt-GOA_27.02.2019_00h00	0.0400991	1	6.12245	3	ARHGEF2, HTT, MAP4
GO:0048199	vesicle targeting, to, from or within Golgi	GO_BiologicalProcess-EBI-UniProt-GOA_27.02.2019_00h00	0.0493977	1	4.49438	4	GOLGA2, SCFD1, SEC22B, SEC23IP
GO:0006901	vesicle coating	GO_BiologicalProcess-EBI-UniProt-GOA_27.02.2019_00h00	0.0413977	1	4.7619	4	GOLGA2, SCFD1, SEC22B, SEC23IP
GO:0010507	negative regulation of autophagy	GO_BiologicalProcess-EBI-UniProt-GOA_27.02.2019_00h00	0.0228105	1	4.80769	5	EIF4G1, GOLGA2, HS1BP3, SCFD1, SEC22B
GO:0048194	Golgi vesicle budding	GO_BiologicalProcess-EBI-UniProt-GOA_27.02.2019_00h00	0.0160548	1	5.26316	5	GOLGA2, MYO18A, SCFD1, SEC22B, SEC23IP
GO:0051294	establishment of spindle orientation	GO_BiologicalProcess-EBI-UniProt-GOA_27.02.2019_00h00	0.0207664	1	7.89474	3	ARHGEF2, HTT, MAP4
GO:1902116	negative regulation of organelle assembly	GO_BiologicalProcess-EBI-UniProt-GOA_27.02.2019_00h00	0.00134074	0.261444	9.43396	5	ARHGEF2, KANK2, MAP4, SCFD1, SEC22B
GO:0048207	vesicle targeting, rough ER to cis-Golgi	GO_BiologicalProcess-EBI-UniProt-GOA_27.02.2019_00h00	0.0328466	1	5.12821	4	GOLGA2, SCFD1, SEC22B, SEC23IP
GO:0090114	COPII-coated vesicle budding	GO_BiologicalProcess-EBI-UniProt-GOA_27.02.2019_00h00	0.0429342	1	4.70588	4	GOLGA2, SCFD1, SEC22B, SEC23IP
GO:0048208	COPII vesicle coating	GO_BiologicalProcess-EBI-UniProt-GOA_27.02.2019_00h00	0.0328466	1	5.12821	4	GOLGA2, SCFD1, SEC22B, SEC23IP
GO:0034330	cell junction organization	GO_BiologicalProcess-EBI-UniProt-GOA_27.02.2019_00h00	1.97272e-07	5.42498e-05	5.64103	22	ACTB, ACTN1, ACTN4, AFDN, CTNNB1, DSG2, ITGA6, LIMCH1, MICALL2, MYO1C, NECTIN3, PARD6B, PDPK1, PHLDB2, PRKAR1A, RAB13, RCC2, SLC9A1, SRF, TLN1, TNS1, VCL
GO:0007160	cell-matrix adhesion	GO_BiologicalProcess-EBI-UniProt-GOA_27.02.2019_00h00	0.000723018	0.154003	4.40678	13	ACTN1, CTNNB1, ITGA3, ITGA6, ITGAV, LIMCH1, MME, PDPK1, PHLDB2, RCC2, SLC9A1, SRF, VCL
GO:0034329	cell junction assembly	GO_BiologicalProcess-EBI-UniProt-GOA_27.02.2019_00h00	5.26476e-07	0.000144254	6.01266	19	ACTB, ACTN1, ACTN4, AFDN, CTNNB1, ITGA6, LIMCH1, MICALL2, MYO1C, PARD6B, PDPK1, PHLDB2, RAB13, RCC2, SLC9A1, SRF, TLN1, TNS1, VCL
GO:0034332	adherens junction organization	GO_BiologicalProcess-EBI-UniProt-GOA_27.02.2019_00h00	0.000808236	0.168113	5.2356	10	ACTN1, AFDN, CTNNB1, LIMCH1, NECTIN3, PDPK1, PHLDB2, RCC2, SLC9A1, VCL
GO:0045216	cell-cell junction organization	GO_BiologicalProcess-EBI-UniProt-GOA_27.02.2019_00h00	0.000411701	0.0918094	5.28846	11	ACTN4, AFDN, DSG2, MICALL2, MYO1C, PARD6B, PRKAR1A, RAB13, SRF, TLN1, VCL
GO:0007043	cell-cell junction assembly	GO_BiologicalProcess-EBI-UniProt-GOA_27.02.2019_00h00	0.000772073	0.162135	5.73248	9	ACTN4, AFDN, MICALL2, MYO1C, PARD6B, RAB13, SRF, TLN1, VCL
GO:0007044	cell-substrate junction assembly	GO_BiologicalProcess-EBI-UniProt-GOA_27.02.2019_00h00	0.000285795	0.0663045	6.56934	9	ACTN1, ITGA6, LIMCH1, PDPK1, PHLDB2, RCC2, SLC9A1, TLN1, TNS1
GO:0034333	adherens junction assembly	GO_BiologicalProcess-EBI-UniProt-GOA_27.02.2019_00h00	0.000816164	0.168946	6.29921	8	ACTN1, CTNNB1, LIMCH1, PDPK1, PHLDB2, RCC2, SLC9A1, VCL
GO:0120193	tight junction organization	GO_BiologicalProcess-EBI-UniProt-GOA_27.02.2019_00h00	0.000146623	0.0351895	9.45946	7	ACTN4, AFDN, MICALL2, MYO1C, PARD6B, RAB13, SRF
GO:0007045	cell-substrate adherens junction assembly	GO_BiologicalProcess-EBI-UniProt-GOA_27.02.2019_00h00	0.0097539	1	5.12821	6	ACTN1, LIMCH1, PDPK1, PHLDB2, RCC2, SLC9A1
GO:0043297	apical junction assembly	GO_BiologicalProcess-EBI-UniProt-GOA_27.02.2019_00h00	3.00519e-05	0.00784356	10.1266	8	ACTN4, AFDN, MICALL2, MYO1C, PARD6B, RAB13, SRF, VCL
GO:0048041	focal adhesion assembly	GO_BiologicalProcess-EBI-UniProt-GOA_27.02.2019_00h00	0.0097539	1	5.12821	6	ACTN1, LIMCH1, PDPK1, PHLDB2, RCC2, SLC9A1
GO:0120192	tight junction assembly	GO_BiologicalProcess-EBI-UniProt-GOA_27.02.2019_00h00	0.000112711	0.027276	9.85915	7	ACTN4, AFDN, MICALL2, MYO1C, PARD6B, RAB13, SRF
GO:0070830	bicellular tight junction assembly	GO_BiologicalProcess-EBI-UniProt-GOA_27.02.2019_00h00	0.000102943	0.0251181	10	7	ACTN4, AFDN, MICALL2, MYO1C, PARD6B, RAB13, SRF
GO:0060324	face development	GO_BiologicalProcess-EBI-UniProt-GOA_27.02.2019_00h00	0.0487673	1	5.66038	3	ANKRD11, RARA, SRF
GO:0060541	respiratory system development	GO_BiologicalProcess-EBI-UniProt-GOA_27.02.2019_00h00	0.004197	0.658928	4.1841	10	ATP7A, BSG, CTNNB1, EIF4G1, ITGA3, MME, RARA, SLC7A11, SREBF1, SRF
GO:0060438	trachea development	GO_BiologicalProcess-EBI-UniProt-GOA_27.02.2019_00h00	0.00295842	0.50589	15.7895	3	CTNNB1, RARA, SRF
GO:0008306	associative learning	GO_BiologicalProcess-EBI-UniProt-GOA_27.02.2019_00h00	0.00639946	0.915122	5.60748	6	BSG, MECP2, NPTN, SLC7A11, SRF, SYNPO
GO:1902275	regulation of chromatin organization	GO_BiologicalProcess-EBI-UniProt-GOA_27.02.2019_00h00	0.00133674	0.262	4.58333	11	CTNNB1, HIST1H1E, HMGA1, LMNA, MECP2, PHF8, PRKD1, SNW1, SREBF1, TASOR, TRIM28
GO:0031641	regulation of myelination	GO_BiologicalProcess-EBI-UniProt-GOA_27.02.2019_00h00	0.0400991	1	6.12245	3	CTNNB1, MTMR2, RARA
GO:1905269	positive regulation of chromatin organization	GO_BiologicalProcess-EBI-UniProt-GOA_27.02.2019_00h00	0.00146286	0.277943	5.7554	8	CTNNB1, LMNA, MECP2, PRKD1, SNW1, SREBF1, TASOR, TRIM28
GO:0031058	positive regulation of histone modification	GO_BiologicalProcess-EBI-UniProt-GOA_27.02.2019_00h00	0.0118322	1	4.91803	6	CTNNB1, LMNA, MECP2, PRKD1, SNW1, SREBF1
GO:0090312	positive regulation of protein deacetylation	GO_BiologicalProcess-EBI-UniProt-GOA_27.02.2019_00h00	0.00902833	1	10.7143	3	FNTA, PRKD1, SREBF1
GO:0031062	positive regulation of histone methylation	GO_BiologicalProcess-EBI-UniProt-GOA_27.02.2019_00h00	0.014703	1	6.55738	4	CTNNB1, LMNA, MECP2, SNW1
GO:0010927	cellular component assembly involved in morphogenesis	GO_BiologicalProcess-EBI-UniProt-GOA_27.02.2019_00h00	0.0239858	1	4.1958	6	MTMR2, MYL9, MYLK, PHLDB2, PRKAR1A, SRF
GO:0031032	actomyosin structure organization	GO_BiologicalProcess-EBI-UniProt-GOA_27.02.2019_00h00	0.000507543	0.110137	4.83871	12	ARHGEF10, CDC42BPA, FRMD6, LIMCH1, MYL9, MYLK, MYO18A, PHLDB2, PRKAR1A, SLC9A1, SNW1, SRF
GO:0002026	regulation of the force of heart contraction	GO_BiologicalProcess-EBI-UniProt-GOA_27.02.2019_00h00	0.00102788	0.206604	10	5	ATP2A2, MED1, MYL9, PRKAR1A, SLC9A1
GO:0030239	myofibril assembly	GO_BiologicalProcess-EBI-UniProt-GOA_27.02.2019_00h00	0.0429342	1	4.70588	4	MYL9, MYLK, PRKAR1A, SRF
GO:0035051	cardiocyte differentiation	GO_BiologicalProcess-EBI-UniProt-GOA_27.02.2019_00h00	0.00589814	0.861129	4.24528	9	KANK2, LMNA, MYL9, MYLK, PRKAR1A, RARA, SLC9A1, SORBS2, SRF
GO:0048738	cardiac muscle tissue development	GO_BiologicalProcess-EBI-UniProt-GOA_27.02.2019_00h00	0.000334173	0.0765257	4.54545	14	DSG2, JPH2, KANK2, LMNA, MED1, MYL9, MYLK, PPP1R13L, PRKAR1A, RALBP1, RARA, SLC9A1, SORBS2, SRF
GO:0055006	cardiac cell development	GO_BiologicalProcess-EBI-UniProt-GOA_27.02.2019_00h00	0.0137057	1	4.7619	6	LMNA, MYL9, MYLK, PRKAR1A, SORBS2, SRF
GO:0098735	positive regulation of the force of heart contraction	GO_BiologicalProcess-EBI-UniProt-GOA_27.02.2019_00h00	0.000287604	0.0664365	33.3333	3	MYL9, PRKAR1A, SLC9A1
GO:0055007	cardiac muscle cell differentiation	GO_BiologicalProcess-EBI-UniProt-GOA_27.02.2019_00h00	0.00152705	0.287085	5.20231	9	KANK2, LMNA, MYL9, MYLK, PRKAR1A, RARA, SLC9A1, SORBS2, SRF
GO:0003229	ventricular cardiac muscle tissue development	GO_BiologicalProcess-EBI-UniProt-GOA_27.02.2019_00h00	0.0315323	1	5.19481	4	DSG2, MED1, MYL9, PPP1R13L
GO:0055013	cardiac muscle cell development	GO_BiologicalProcess-EBI-UniProt-GOA_27.02.2019_00h00	0.0113936	1	4.95868	6	LMNA, MYL9, MYLK, PRKAR1A, SORBS2, SRF
GO:0055003	cardiac myofibril assembly	GO_BiologicalProcess-EBI-UniProt-GOA_27.02.2019_00h00	0.0166649	1	8.57143	3	MYL9, MYLK, SRF
GO:0098631	cell adhesion mediator activity	GO_BiologicalProcess-EBI-UniProt-GOA_27.02.2019_00h00	0.00150232	0.283939	7.5	6	BSG, CDC42EP1, DSG2, KRT18, NPTN, PRKAR1A
GO:0007632	visual behavior	GO_BiologicalProcess-EBI-UniProt-GOA_27.02.2019_00h00	0.00546594	0.808959	6.84932	5	BSG, MECP2, NPTN, SLC7A11, SYNPO
GO:0098632	cell-cell adhesion mediator activity	GO_BiologicalProcess-EBI-UniProt-GOA_27.02.2019_00h00	0.000745349	0.157269	8.57143	6	BSG, CDC42EP1, DSG2, KRT18, NPTN, PRKAR1A
GO:0001941	postsynaptic membrane organization	GO_BiologicalProcess-EBI-UniProt-GOA_27.02.2019_00h00	0.010985	1	7.14286	4	BSG, EPHB2, FNTA, SLC7A11
GO:0007612	learning	GO_BiologicalProcess-EBI-UniProt-GOA_27.02.2019_00h00	0.00298923	0.508169	4.71204	9	BSG, COMT, EPHB2, HTT, MECP2, NPTN, SLC7A11, SRF, SYNPO
GO:1904377	positive regulation of protein localization to cell periphery	GO_BiologicalProcess-EBI-UniProt-GOA_27.02.2019_00h00	0.00887895	1	6.09756	5	EPHB2, ITGA3, PDPK1, PLS1, SQSTM1
GO:0008306	associative learning	GO_BiologicalProcess-EBI-UniProt-GOA_27.02.2019_00h00	0.00639946	0.915122	5.60748	6	BSG, MECP2, NPTN, SLC7A11, SRF, SYNPO
GO:0008542	visual learning	GO_BiologicalProcess-EBI-UniProt-GOA_27.02.2019_00h00	0.00378725	0.609748	7.46269	5	BSG, MECP2, NPTN, SLC7A11, SYNPO
GO:1903078	positive regulation of protein localization to plasma membrane	GO_BiologicalProcess-EBI-UniProt-GOA_27.02.2019_00h00	0.0061264	0.882202	6.66667	5	EPHB2, ITGA3, PDPK1, PLS1, SQSTM1
GO:0048167	regulation of synaptic plasticity	GO_BiologicalProcess-EBI-UniProt-GOA_27.02.2019_00h00	0.00407548	0.643926	4.20168	10	EPHB2, ITPR3, MECP2, MME, NPTN, RAB8A, RARA, SQSTM1, SRF, SYNPO
GO:0060291	long-term synaptic potentiation	GO_BiologicalProcess-EBI-UniProt-GOA_27.02.2019_00h00	0.00900052	1	5.21739	6	EPHB2, ITPR3, MECP2, MME, NPTN, SQSTM1
GO:0048168	regulation of neuronal synaptic plasticity	GO_BiologicalProcess-EBI-UniProt-GOA_27.02.2019_00h00	0.0211107	1	5.88235	4	EPHB2, NPTN, RAB8A, SYNPO
GO:1900271	regulation of long-term synaptic potentiation	GO_BiologicalProcess-EBI-UniProt-GOA_27.02.2019_00h00	0.0155307	1	6.45161	4	EPHB2, MME, NPTN, SQSTM1
GO:1900273	positive regulation of long-term synaptic potentiation	GO_BiologicalProcess-EBI-UniProt-GOA_27.02.2019_00h00	0.00143583	0.27568	12.5	4	EPHB2, MME, NPTN, SQSTM1
GO:0048169	regulation of long-term neuronal synaptic plasticity	GO_BiologicalProcess-EBI-UniProt-GOA_27.02.2019_00h00	0.00301756	0.509967	10.2564	4	EPHB2, NPTN, RAB8A, SYNPO
GO:0071496	cellular response to external stimulus	GO_BiologicalProcess-EBI-UniProt-GOA_27.02.2019_00h00	8.03152e-05	0.0199985	4.22222	19	AIFM1, ATP2B1, COMT, EIF2S1, EIF4G1, FAS, HSP90B1, ITGA6, KANK2, MED1, PIEZO1, PRKAA1, PRKD1, SLC2A1, SLC9A1, SNW1, SREBF1, SRF, ZC3H12A
GO:0031668	cellular response to extracellular stimulus	GO_BiologicalProcess-EBI-UniProt-GOA_27.02.2019_00h00	6.22999e-05	0.0158242	4.63215	17	AIFM1, ATP2B1, COMT, EIF2S1, EIF4G1, FAS, HSP90B1, ITGA6, KANK2, MED1, PRKAA1, PRKD1, SLC2A1, SNW1, SREBF1, SRF, ZC3H12A
GO:0031669	cellular response to nutrient levels	GO_BiologicalProcess-EBI-UniProt-GOA_27.02.2019_00h00	5.99538e-05	0.0153482	4.84848	16	AIFM1, ATP2B1, COMT, EIF2S1, EIF4G1, FAS, HSP90B1, KANK2, MED1, PRKAA1, PRKD1, SLC2A1, SNW1, SREBF1, SRF, ZC3H12A
GO:0032104	regulation of response to extracellular stimulus	GO_BiologicalProcess-EBI-UniProt-GOA_27.02.2019_00h00	0.0253717	1	7.31707	3	KANK2, MED1, SNW1
GO:0061384	heart trabecula morphogenesis	GO_BiologicalProcess-EBI-UniProt-GOA_27.02.2019_00h00	0.0443269	1	5.88235	3	MED1, NACA, SRF
GO:0031670	cellular response to nutrient	GO_BiologicalProcess-EBI-UniProt-GOA_27.02.2019_00h00	0.00762016	1	5.40541	6	ATP2B1, HSP90B1, KANK2, MED1, SNW1, SRF
GO:0097306	cellular response to alcohol	GO_BiologicalProcess-EBI-UniProt-GOA_27.02.2019_00h00	0.0109667	1	5	6	AIFM1, ATP2B1, CTNNB1, KANK2, PRKAA1, RECQL5
GO:0033280	response to vitamin D	GO_BiologicalProcess-EBI-UniProt-GOA_27.02.2019_00h00	0.014703	1	6.55738	4	ATP2B1, KANK2, MED1, SNW1
GO:0032107	regulation of response to nutrient levels	GO_BiologicalProcess-EBI-UniProt-GOA_27.02.2019_00h00	0.0253717	1	7.31707	3	KANK2, MED1, SNW1
GO:0071295	cellular response to vitamin	GO_BiologicalProcess-EBI-UniProt-GOA_27.02.2019_00h00	0.00968765	1	7.40741	4	ATP2B1, KANK2, MED1, SNW1
GO:1900076	regulation of cellular response to insulin stimulus	GO_BiologicalProcess-EBI-UniProt-GOA_27.02.2019_00h00	0.0123858	1	5.61798	5	ATP2B1, MYO1C, PRKAA1, PRKCD, SNW1
GO:0051385	response to mineralocorticoid	GO_BiologicalProcess-EBI-UniProt-GOA_27.02.2019_00h00	0.0360872	1	6.38298	3	AIFM1, ATP2B1, MED1
GO:0070561	vitamin D receptor signaling pathway	GO_BiologicalProcess-EBI-UniProt-GOA_27.02.2019_00h00	0.00516595	0.774892	13.0435	3	KANK2, MED1, SNW1
GO:0071305	cellular response to vitamin D	GO_BiologicalProcess-EBI-UniProt-GOA_27.02.2019_00h00	0.00362672	0.591156	9.7561	4	ATP2B1, KANK2, MED1, SNW1
GO:0070562	regulation of vitamin D receptor signaling pathway	GO_BiologicalProcess-EBI-UniProt-GOA_27.02.2019_00h00	0.00295842	0.50589	15.7895	3	KANK2, MED1, SNW1
GO:0009299	mRNA transcription	GO_BiologicalProcess-EBI-UniProt-GOA_27.02.2019_00h00	0.0193433	1	8.10811	3	MED1, SREBF1, SRF
GO:0042789	mRNA transcription by RNA polymerase II	GO_BiologicalProcess-EBI-UniProt-GOA_27.02.2019_00h00	0.0109383	1	10	3	MED1, SREBF1, SRF
GO:0070265	necrotic cell death	GO_BiologicalProcess-EBI-UniProt-GOA_27.02.2019_00h00	0.010785	1	5.81395	5	ARHGEF2, FAS, MPRIP, PGAM5, RALBP1
GO:0097300	programmed necrotic cell death	GO_BiologicalProcess-EBI-UniProt-GOA_27.02.2019_00h00	0.00457197	0.699511	7.14286	5	ARHGEF2, FAS, MPRIP, PGAM5, RALBP1
GO:0010939	regulation of necrotic cell death	GO_BiologicalProcess-EBI-UniProt-GOA_27.02.2019_00h00	0.0421862	1	6	3	ARHGEF2, MPRIP, RALBP1
GO:0070266	necroptotic process	GO_BiologicalProcess-EBI-UniProt-GOA_27.02.2019_00h00	0.00251451	0.442553	8.19672	5	ARHGEF2, FAS, MPRIP, PGAM5, RALBP1
GO:0071887	leukocyte apoptotic process	GO_BiologicalProcess-EBI-UniProt-GOA_27.02.2019_00h00	0.0109067	1	4.48718	7	BSG, CD274, MPRIP, RALBP1, SLC39A10, SLC7A11, YWHAQ
GO:1905476	negative regulation of protein localization to membrane	GO_BiologicalProcess-EBI-UniProt-GOA_27.02.2019_00h00	0.0421862	1	6	3	FAS, SNW1, TMBIM1
GO:0062098	regulation of programmed necrotic cell death	GO_BiologicalProcess-EBI-UniProt-GOA_27.02.2019_00h00	0.0179762	1	8.33333	3	ARHGEF2, MPRIP, RALBP1
GO:0070301	cellular response to hydrogen peroxide	GO_BiologicalProcess-EBI-UniProt-GOA_27.02.2019_00h00	0.0225688	1	4.25532	6	AIFM1, MPRIP, PRKAA1, PRKCD, PYCR1, RALBP1
GO:0048286	lung alveolus development	GO_BiologicalProcess-EBI-UniProt-GOA_27.02.2019_00h00	0.0400991	1	6.12245	3	ATP7A, BSG, SLC7A11
GO:2001234	negative regulation of apoptotic signaling pathway	GO_BiologicalProcess-EBI-UniProt-GOA_27.02.2019_00h00	0.000981757	0.199297	4.2623	13	ARHGEF2, CCAR2, CTNNB1, FAS, HSPB1, HTT, ITGA6, ITGAV, LMNA, PHIP, RALBP1, TMBIM1, WFS1
GO:0031335	regulation of sulfur amino acid metabolic process	GO_BiologicalProcess-EBI-UniProt-GOA_27.02.2019_00h00	3.58536e-05	0.00921437	60	3	BSG, COMT, SLC7A11
GO:0060544	regulation of necroptotic process	GO_BiologicalProcess-EBI-UniProt-GOA_27.02.2019_00h00	0.0142092	1	9.09091	3	ARHGEF2, MPRIP, RALBP1
GO:2000106	regulation of leukocyte apoptotic process	GO_BiologicalProcess-EBI-UniProt-GOA_27.02.2019_00h00	0.0132191	1	4.8	6	BSG, CD274, MPRIP, SLC39A10, SLC7A11, YWHAQ
GO:2001236	regulation of extrinsic apoptotic signaling pathway	GO_BiologicalProcess-EBI-UniProt-GOA_27.02.2019_00h00	0.00664046	0.936305	4.16667	9	ARHGEF2, FAS, HTT, ITGA6, ITGAV, LMNA, PHIP, RALBP1, TMBIM1
GO:0035306	positive regulation of dephosphorylation	GO_BiologicalProcess-EBI-UniProt-GOA_27.02.2019_00h00	0.0429342	1	4.70588	4	MPRIP, PPP1R12A, PRKCD, SLC39A10
GO:0070306	lens fiber cell differentiation	GO_BiologicalProcess-EBI-UniProt-GOA_27.02.2019_00h00	0.0253717	1	7.31707	3	BSG, SLC7A11, VIM
GO:2001237	negative regulation of extrinsic apoptotic signaling pathway	GO_BiologicalProcess-EBI-UniProt-GOA_27.02.2019_00h00	0.000353724	0.0806491	6.38298	9	ARHGEF2, FAS, HTT, ITGA6, ITGAV, LMNA, PHIP, RALBP1, TMBIM1
GO:0010922	positive regulation of phosphatase activity	GO_BiologicalProcess-EBI-UniProt-GOA_27.02.2019_00h00	0.0443269	1	5.88235	3	MPRIP, PPP1R12A, SLC39A10
GO:1902041	regulation of extrinsic apoptotic signaling pathway via death domain receptors	GO_BiologicalProcess-EBI-UniProt-GOA_27.02.2019_00h00	0.0413977	1	4.7619	4	ARHGEF2, FAS, RALBP1, TMBIM1
GO:1902042	negative regulation of extrinsic apoptotic signaling pathway via death domain receptors	GO_BiologicalProcess-EBI-UniProt-GOA_27.02.2019_00h00	0.00740125	1	8	4	ARHGEF2, FAS, RALBP1, TMBIM1
GO:0000099	sulfur amino acid transmembrane transporter activity	GO_BiologicalProcess-EBI-UniProt-GOA_27.02.2019_00h00	0.000406164	0.0909808	30	3	BSG, SLC1A4, SLC7A11
GO:0034330	cell junction organization	GO_BiologicalProcess-EBI-UniProt-GOA_27.02.2019_00h00	1.97272e-07	5.42498e-05	5.64103	22	ACTB, ACTN1, ACTN4, AFDN, CTNNB1, DSG2, ITGA6, LIMCH1, MICALL2, MYO1C, NECTIN3, PARD6B, PDPK1, PHLDB2, PRKAR1A, RAB13, RCC2, SLC9A1, SRF, TLN1, TNS1, VCL
GO:0097435	supramolecular fiber organization	GO_BiologicalProcess-EBI-UniProt-GOA_27.02.2019_00h00	1.67848e-08	4.63261e-06	4.31235	37	ACTN1, ACTN4, ARHGEF10, ARHGEF2, ATP7A, CDC42EP1, CFL1, CGNL1, EPPK1, GOLGA2, HSP90B1, JMY, LIMCH1, LTBP2, MAP1B, MECP2, MICALL2, MPRIP, MYL9, MYLK, MYO1C, PCM1, PHLDB2, PLS1, PLS3, PRKAR1A, PRKCD, RALBP1, SLC9A1, SNW1, SORBS2, SRF, SYNPO, TAOK1, VIM, WASHC2C, YWHAQ
GO:0007160	cell-matrix adhesion	GO_BiologicalProcess-EBI-UniProt-GOA_27.02.2019_00h00	0.000723018	0.154003	4.40678	13	ACTN1, CTNNB1, ITGA3, ITGA6, ITGAV, LIMCH1, MME, PDPK1, PHLDB2, RCC2, SLC9A1, SRF, VCL
GO:0010927	cellular component assembly involved in morphogenesis	GO_BiologicalProcess-EBI-UniProt-GOA_27.02.2019_00h00	0.0239858	1	4.1958	6	MTMR2, MYL9, MYLK, PHLDB2, PRKAR1A, SRF
GO:0030036	actin cytoskeleton organization	GO_BiologicalProcess-EBI-UniProt-GOA_27.02.2019_00h00	1.05739e-08	2.92898e-06	4.38909	37	ACTB, ACTN1, ACTN4, ARHGEF10, ARHGEF2, CDC42BPA, CDC42EP1, CFL1, CGNL1, FLNB, FRMD6, HSP90B1, JMY, LIMCH1, MICALL2, MYL9, MYLK, MYO18A, MYO1C, PDPK1, PHLDB2, PLS1, PLS3, PRKAR1A, PRKCD, RAB13, SLC9A1, SNW1, SORBS2, SPECC1, SPECC1L, SRF, SYNPO, TAOK1, TLN1, WASHC2C, YWHAQ
GO:0034329	cell junction assembly	GO_BiologicalProcess-EBI-UniProt-GOA_27.02.2019_00h00	5.26476e-07	0.000144254	6.01266	19	ACTB, ACTN1, ACTN4, AFDN, CTNNB1, ITGA6, LIMCH1, MICALL2, MYO1C, PARD6B, PDPK1, PHLDB2, RAB13, RCC2, SLC9A1, SRF, TLN1, TNS1, VCL
GO:0034332	adherens junction organization	GO_BiologicalProcess-EBI-UniProt-GOA_27.02.2019_00h00	0.000808236	0.168113	5.2356	10	ACTN1, AFDN, CTNNB1, LIMCH1, NECTIN3, PDPK1, PHLDB2, RCC2, SLC9A1, VCL
GO:0007015	actin filament organization	GO_BiologicalProcess-EBI-UniProt-GOA_27.02.2019_00h00	7.37957e-06	0.00197772	4.39771	23	ACTN1, ACTN4, ARHGEF10, ARHGEF2, CDC42EP1, CFL1, CGNL1, HSP90B1, JMY, LIMCH1, MICALL2, MYO1C, PHLDB2, PLS1, PLS3, PRKCD, SLC9A1, SNW1, SORBS2, SRF, SYNPO, WASHC2C, YWHAQ
GO:0007044	cell-substrate junction assembly	GO_BiologicalProcess-EBI-UniProt-GOA_27.02.2019_00h00	0.000285795	0.0663045	6.56934	9	ACTN1, ITGA6, LIMCH1, PDPK1, PHLDB2, RCC2, SLC9A1, TLN1, TNS1
GO:0010812	negative regulation of cell-substrate adhesion	GO_BiologicalProcess-EBI-UniProt-GOA_27.02.2019_00h00	0.0493977	1	4.49438	4	ACTN4, INTS1, PHLDB2, RCC2
GO:0031032	actomyosin structure organization	GO_BiologicalProcess-EBI-UniProt-GOA_27.02.2019_00h00	0.000507543	0.110137	4.83871	12	ARHGEF10, CDC42BPA, FRMD6, LIMCH1, MYL9, MYLK, MYO18A, PHLDB2, PRKAR1A, SLC9A1, SNW1, SRF
GO:0034333	adherens junction assembly	GO_BiologicalProcess-EBI-UniProt-GOA_27.02.2019_00h00	0.000816164	0.168946	6.29921	8	ACTN1, CTNNB1, LIMCH1, PDPK1, PHLDB2, RCC2, SLC9A1, VCL
GO:0030239	myofibril assembly	GO_BiologicalProcess-EBI-UniProt-GOA_27.02.2019_00h00	0.0429342	1	4.70588	4	MYL9, MYLK, PRKAR1A, SRF
GO:0035051	cardiocyte differentiation	GO_BiologicalProcess-EBI-UniProt-GOA_27.02.2019_00h00	0.00589814	0.861129	4.24528	9	KANK2, LMNA, MYL9, MYLK, PRKAR1A, RARA, SLC9A1, SORBS2, SRF
GO:0007045	cell-substrate adherens junction assembly	GO_BiologicalProcess-EBI-UniProt-GOA_27.02.2019_00h00	0.0097539	1	5.12821	6	ACTN1, LIMCH1, PDPK1, PHLDB2, RCC2, SLC9A1
GO:0032231	regulation of actin filament bundle assembly	GO_BiologicalProcess-EBI-UniProt-GOA_27.02.2019_00h00	0.0157772	1	4.61538	6	ARHGEF10, LIMCH1, PHLDB2, SLC9A1, SNW1, SYNPO
GO:0048041	focal adhesion assembly	GO_BiologicalProcess-EBI-UniProt-GOA_27.02.2019_00h00	0.0097539	1	5.12821	6	ACTN1, LIMCH1, PDPK1, PHLDB2, RCC2, SLC9A1
GO:0051017	actin filament bundle assembly	GO_BiologicalProcess-EBI-UniProt-GOA_27.02.2019_00h00	7.25402e-05	0.0182076	5.97015	12	ACTN1, ACTN4, ARHGEF10, HSP90B1, LIMCH1, PHLDB2, PLS1, PLS3, SLC9A1, SNW1, SRF, SYNPO
GO:0055006	cardiac cell development	GO_BiologicalProcess-EBI-UniProt-GOA_27.02.2019_00h00	0.0137057	1	4.7619	6	LMNA, MYL9, MYLK, PRKAR1A, SORBS2, SRF
GO:0061572	actin filament bundle organization	GO_BiologicalProcess-EBI-UniProt-GOA_27.02.2019_00h00	8.35956e-05	0.0207317	5.88235	12	ACTN1, ACTN4, ARHGEF10, HSP90B1, LIMCH1, PHLDB2, PLS1, PLS3, SLC9A1, SNW1, SRF, SYNPO
GO:0055007	cardiac muscle cell differentiation	GO_BiologicalProcess-EBI-UniProt-GOA_27.02.2019_00h00	0.00152705	0.287085	5.20231	9	KANK2, LMNA, MYL9, MYLK, PRKAR1A, RARA, SLC9A1, SORBS2, SRF
GO:0110020	regulation of actomyosin structure organization	GO_BiologicalProcess-EBI-UniProt-GOA_27.02.2019_00h00	0.0137057	1	4.7619	6	ARHGEF10, LIMCH1, MYLK, PHLDB2, SLC9A1, SNW1
GO:0030038	contractile actin filament bundle assembly	GO_BiologicalProcess-EBI-UniProt-GOA_27.02.2019_00h00	0.0157772	1	4.61538	6	ARHGEF10, LIMCH1, PHLDB2, SLC9A1, SNW1, SRF
GO:0055013	cardiac muscle cell development	GO_BiologicalProcess-EBI-UniProt-GOA_27.02.2019_00h00	0.0113936	1	4.95868	6	LMNA, MYL9, MYLK, PRKAR1A, SORBS2, SRF
GO:0043149	stress fiber assembly	GO_BiologicalProcess-EBI-UniProt-GOA_27.02.2019_00h00	0.0157772	1	4.61538	6	ARHGEF10, LIMCH1, PHLDB2, SLC9A1, SNW1, SRF
GO:0051492	regulation of stress fiber assembly	GO_BiologicalProcess-EBI-UniProt-GOA_27.02.2019_00h00	0.0322141	1	4.38596	5	ARHGEF10, LIMCH1, PHLDB2, SLC9A1, SNW1
GO:0030048	actin filament-based movement	GO_BiologicalProcess-EBI-UniProt-GOA_27.02.2019_00h00	0.000807851	0.168841	5.6962	9	ACTN4, ATP2A2, DSG2, FRMD6, MYL9, MYO1C, MYO9B, SLC9A1, VIM
GO:0098631	cell adhesion mediator activity	GO_BiologicalProcess-EBI-UniProt-GOA_27.02.2019_00h00	0.00150232	0.283939	7.5	6	BSG, CDC42EP1, DSG2, KRT18, NPTN, PRKAR1A
GO:0098900	regulation of action potential	GO_BiologicalProcess-EBI-UniProt-GOA_27.02.2019_00h00	0.024306	1	5.6338	4	ATP2A2, DSG2, PRKAR1A, SLC9A1
GO:0010927	cellular component assembly involved in morphogenesis	GO_BiologicalProcess-EBI-UniProt-GOA_27.02.2019_00h00	0.0239858	1	4.1958	6	MTMR2, MYL9, MYLK, PHLDB2, PRKAR1A, SRF
GO:0045778	positive regulation of ossification	GO_BiologicalProcess-EBI-UniProt-GOA_27.02.2019_00h00	0.0245271	1	4.71698	5	ANO6, ATP2B1, CTNNB1, PRKAR1A, PRKD1
GO:0070252	actin-mediated cell contraction	GO_BiologicalProcess-EBI-UniProt-GOA_27.02.2019_00h00	0.0186591	1	4.44444	6	ATP2A2, DSG2, FRMD6, MYL9, SLC9A1, VIM
GO:0098632	cell-cell adhesion mediator activity	GO_BiologicalProcess-EBI-UniProt-GOA_27.02.2019_00h00	0.000745349	0.157269	8.57143	6	BSG, CDC42EP1, DSG2, KRT18, NPTN, PRKAR1A
GO:0032411	positive regulation of transporter activity	GO_BiologicalProcess-EBI-UniProt-GOA_27.02.2019_00h00	0.018056	1	4.47761	6	ACTN4, EPHB2, HTT, JPH2, PRKCD, SLC9A1
GO:0098901	regulation of cardiac muscle cell action potential	GO_BiologicalProcess-EBI-UniProt-GOA_27.02.2019_00h00	0.0237806	1	7.5	3	ATP2A2, DSG2, PRKAR1A
GO:0140115	export across plasma membrane	GO_BiologicalProcess-EBI-UniProt-GOA_27.02.2019_00h00	0.0207664	1	7.89474	3	ANO6, PRKAR1A, SLC9A1
GO:0002026	regulation of the force of heart contraction	GO_BiologicalProcess-EBI-UniProt-GOA_27.02.2019_00h00	0.00102788	0.206604	10	5	ATP2A2, MED1, MYL9, PRKAR1A, SLC9A1
GO:0030239	myofibril assembly	GO_BiologicalProcess-EBI-UniProt-GOA_27.02.2019_00h00	0.0429342	1	4.70588	4	MYL9, MYLK, PRKAR1A, SRF
GO:0035051	cardiocyte differentiation	GO_BiologicalProcess-EBI-UniProt-GOA_27.02.2019_00h00	0.00589814	0.861129	4.24528	9	KANK2, LMNA, MYL9, MYLK, PRKAR1A, RARA, SLC9A1, SORBS2, SRF
GO:0032414	positive regulation of ion transmembrane transporter activity	GO_BiologicalProcess-EBI-UniProt-GOA_27.02.2019_00h00	0.0412563	1	4.09836	5	ACTN4, EPHB2, HTT, JPH2, SLC9A1
GO:0048738	cardiac muscle tissue development	GO_BiologicalProcess-EBI-UniProt-GOA_27.02.2019_00h00	0.000334173	0.0765257	4.54545	14	DSG2, JPH2, KANK2, LMNA, MED1, MYL9, MYLK, PPP1R13L, PRKAR1A, RALBP1, RARA, SLC9A1, SORBS2, SRF
GO:0055006	cardiac cell development	GO_BiologicalProcess-EBI-UniProt-GOA_27.02.2019_00h00	0.0137057	1	4.7619	6	LMNA, MYL9, MYLK, PRKAR1A, SORBS2, SRF
GO:0098735	positive regulation of the force of heart contraction	GO_BiologicalProcess-EBI-UniProt-GOA_27.02.2019_00h00	0.000287604	0.0664365	33.3333	3	MYL9, PRKAR1A, SLC9A1
GO:0006942	regulation of striated muscle contraction	GO_BiologicalProcess-EBI-UniProt-GOA_27.02.2019_00h00	0.0105512	1	5.04202	6	ATP2A2, DSG2, MYL9, PRKAR1A, SLC9A1, ZC3H12A
GO:0030501	positive regulation of bone mineralization	GO_BiologicalProcess-EBI-UniProt-GOA_27.02.2019_00h00	0.0421862	1	6	3	ANO6, ATP2B1, PRKAR1A
GO:0055007	cardiac muscle cell differentiation	GO_BiologicalProcess-EBI-UniProt-GOA_27.02.2019_00h00	0.00152705	0.287085	5.20231	9	KANK2, LMNA, MYL9, MYLK, PRKAR1A, RARA, SLC9A1, SORBS2, SRF
GO:0003229	ventricular cardiac muscle tissue development	GO_BiologicalProcess-EBI-UniProt-GOA_27.02.2019_00h00	0.0315323	1	5.19481	4	DSG2, MED1, MYL9, PPP1R13L
GO:0055013	cardiac muscle cell development	GO_BiologicalProcess-EBI-UniProt-GOA_27.02.2019_00h00	0.0113936	1	4.95868	6	LMNA, MYL9, MYLK, PRKAR1A, SORBS2, SRF
GO:0055117	regulation of cardiac muscle contraction	GO_BiologicalProcess-EBI-UniProt-GOA_27.02.2019_00h00	0.0219822	1	4.85437	5	ATP2A2, DSG2, PRKAR1A, SLC9A1, ZC3H12A
GO:0010882	regulation of cardiac muscle contraction by calcium ion signaling	GO_BiologicalProcess-EBI-UniProt-GOA_27.02.2019_00h00	0.0207664	1	7.89474	3	ATP2A2, PRKAR1A, SLC9A1
GO:0015297	antiporter activity	GO_BiologicalProcess-EBI-UniProt-GOA_27.02.2019_00h00	3.06181e-05	0.0079607	7.8125	10	ACTN4, BSG, PRKAR1A, RALBP1, RFC1, SLC38A1, SLC4A7, SLC7A11, SLC9A1, ZC3H14
GO:0099516	ion antiporter activity	GO_BiologicalProcess-EBI-UniProt-GOA_27.02.2019_00h00	2.13371e-06	0.000578236	10.5263	10	ACTN4, BSG, PRKAR1A, RALBP1, RFC1, SLC38A1, SLC4A7, SLC7A11, SLC9A1, ZC3H14
GO:0015298	solute:cation antiporter activity	GO_BiologicalProcess-EBI-UniProt-GOA_27.02.2019_00h00	0.0360872	1	6.38298	3	ACTN4, PRKAR1A, SLC9A1
GO:0015491	cation:cation antiporter activity	GO_BiologicalProcess-EBI-UniProt-GOA_27.02.2019_00h00	0.0222455	1	7.69231	3	ACTN4, PRKAR1A, SLC9A1
GO:0015662	ATPase activity, coupled to transmembrane movement of ions, phosphorylative mechanism	GO_BiologicalProcess-EBI-UniProt-GOA_27.02.2019_00h00	0.0360872	1	6.38298	3	ATP2A2, ATP2B1, ATP7A
GO:0006403	RNA localization	GO_BiologicalProcess-EBI-UniProt-GOA_27.02.2019_00h00	0.000836355	0.172289	4.14201	14	ALKBH5, EIF4G1, FLNB, G3BP2, HDLBP, KTN1, MEX3D, MYO1C, NOP58, NUP188, NUP35, RBM15B, SRRM1, ZC3H11A
GO:0071166	ribonucleoprotein complex localization	GO_BiologicalProcess-EBI-UniProt-GOA_27.02.2019_00h00	0.000447071	0.0983555	5.64972	10	ALKBH5, EIF4G1, FLNB, HDLBP, KTN1, NUP188, NUP35, RBM15B, SRRM1, ZC3H11A
GO:0044766	multi-organism transport	GO_BiologicalProcess-EBI-UniProt-GOA_27.02.2019_00h00	0.0129532	1	5.55556	5	EPS15, KTN1, NUP188, NUP35, RPS27A
GO:0051236	establishment of RNA localization	GO_BiologicalProcess-EBI-UniProt-GOA_27.02.2019_00h00	0.00184246	0.333484	4.16667	12	ALKBH5, EIF4G1, FLNB, G3BP2, HDLBP, KTN1, MYO1C, NUP188, NUP35, RBM15B, SRRM1, ZC3H11A
GO:0031503	protein-containing complex localization	GO_BiologicalProcess-EBI-UniProt-GOA_27.02.2019_00h00	0.000329655	0.0758207	4.17755	16	ALKBH5, EIF4G1, EPS15, FLNB, HDLBP, ITPRID2, KTN1, NPTN, NUP188, NUP35, PCM1, RAB8A, RBM15B, RCC2, SRRM1, ZC3H11A
GO:0042762	regulation of sulfur metabolic process	GO_BiologicalProcess-EBI-UniProt-GOA_27.02.2019_00h00	0.000273149	0.0639169	19.0476	4	BSG, COMT, PDPK1, SLC7A11
GO:0046794	transport of virus	GO_BiologicalProcess-EBI-UniProt-GOA_27.02.2019_00h00	0.00515533	0.778455	6.94444	5	EPS15, KTN1, NUP188, NUP35, RPS27A
GO:0051169	nuclear transport	GO_BiologicalProcess-EBI-UniProt-GOA_27.02.2019_00h00	9.95244e-06	0.0026374	4.58515	21	ALKBH5, EIF4G1, FLNB, HDLBP, HMGA1, KTN1, LMNA, MED1, NUP188, NUP35, PPP1R12A, PRKCD, PRKD1, PSIP1, RANBP3, RBM15B, SRRM1, TRIM28, YWHAQ, ZC3H11A, ZC3H12A
GO:0051193	regulation of cofactor metabolic process	GO_BiologicalProcess-EBI-UniProt-GOA_27.02.2019_00h00	0.0092185	1	4.63576	7	BSG, KTN1, NUP188, NUP35, PDPK1, PRKAA1, SLC7A11
GO:0016458	gene silencing	GO_BiologicalProcess-EBI-UniProt-GOA_27.02.2019_00h00	0.000283961	0.0661629	4.41176	15	EIF4G1, HIST1H1E, HMGA1, KTN1, LIMD1, MECP2, NUP188, NUP35, PCM1, PHF8, RALBP1, SND1, TASOR, TRIM28, ZC3H12A
GO:0050658	RNA transport	GO_BiologicalProcess-EBI-UniProt-GOA_27.02.2019_00h00	0.00141137	0.272394	4.30108	12	ALKBH5, EIF4G1, FLNB, G3BP2, HDLBP, KTN1, MYO1C, NUP188, NUP35, RBM15B, SRRM1, ZC3H11A
GO:0006913	nucleocytoplasmic transport	GO_BiologicalProcess-EBI-UniProt-GOA_27.02.2019_00h00	9.02141e-05	0.0221927	4.18502	19	ALKBH5, EIF4G1, FLNB, HDLBP, KTN1, LMNA, MED1, NUP188, NUP35, PPP1R12A, PRKCD, PRKD1, RANBP3, RBM15B, SRRM1, TRIM28, YWHAQ, ZC3H11A, ZC3H12A
GO:0040029	regulation of gene expression, epigenetic	GO_BiologicalProcess-EBI-UniProt-GOA_27.02.2019_00h00	1.93678e-05	0.00509373	4.69136	19	ACTB, CTNNB1, DDX21, EIF4G1, HIST1H1E, HMGA1, KTN1, LIMD1, MECP2, MYO1C, NUP188, NUP35, PCM1, PHF8, RALBP1, RBM15B, TASOR, TRIM28, ZC3H12A
GO:0051196	regulation of coenzyme metabolic process	GO_BiologicalProcess-EBI-UniProt-GOA_27.02.2019_00h00	0.0388662	1	4.16667	5	KTN1, NUP188, NUP35, PDPK1, PRKAA1
GO:0060968	regulation of gene silencing	GO_BiologicalProcess-EBI-UniProt-GOA_27.02.2019_00h00	3.41493e-05	0.00884467	6.45161	12	EIF4G1, HIST1H1E, HMGA1, KTN1, LIMD1, NUP188, NUP35, PHF8, RALBP1, TASOR, TRIM28, ZC3H12A
GO:0075733	intracellular transport of virus	GO_BiologicalProcess-EBI-UniProt-GOA_27.02.2019_00h00	0.0211107	1	5.88235	4	KTN1, NUP188, NUP35, RPS27A
GO:0046822	regulation of nucleocytoplasmic transport	GO_BiologicalProcess-EBI-UniProt-GOA_27.02.2019_00h00	0.0199064	1	4.37956	6	PPP1R12A, PRKCD, PRKD1, TRIM28, YWHAQ, ZC3H12A
GO:0050657	nucleic acid transport	GO_BiologicalProcess-EBI-UniProt-GOA_27.02.2019_00h00	0.00141137	0.272394	4.30108	12	ALKBH5, EIF4G1, FLNB, G3BP2, HDLBP, KTN1, MYO1C, NUP188, NUP35, RBM15B, SRRM1, ZC3H11A
GO:1900180	regulation of protein localization to nucleus	GO_BiologicalProcess-EBI-UniProt-GOA_27.02.2019_00h00	0.0254612	1	4.13793	6	LMNA, PRKCD, PRKD1, TRIM28, YWHAQ, ZC3H12A
GO:0051028	mRNA transport	GO_BiologicalProcess-EBI-UniProt-GOA_27.02.2019_00h00	0.00020144	0.0477414	5.35714	12	ALKBH5, EIF4G1, FLNB, G3BP2, HDLBP, KTN1, MYO1C, NUP188, NUP35, RBM15B, SRRM1, ZC3H11A
GO:0051031	tRNA transport	GO_BiologicalProcess-EBI-UniProt-GOA_27.02.2019_00h00	0.0322939	1	6.66667	3	KTN1, NUP188, NUP35
GO:0006405	RNA export from nucleus	GO_BiologicalProcess-EBI-UniProt-GOA_27.02.2019_00h00	0.000605686	0.130222	5.43478	10	ALKBH5, EIF4G1, FLNB, HDLBP, KTN1, NUP188, NUP35, RBM15B, SRRM1, ZC3H11A
GO:0051168	nuclear export	GO_BiologicalProcess-EBI-UniProt-GOA_27.02.2019_00h00	0.0027383	0.476464	4.18251	11	ALKBH5, EIF4G1, FLNB, HDLBP, KTN1, NUP188, NUP35, RANBP3, RBM15B, SRRM1, ZC3H11A
GO:0051170	import into nucleus	GO_BiologicalProcess-EBI-UniProt-GOA_27.02.2019_00h00	0.00703754	0.985255	4.12844	9	LMNA, MED1, NUP188, NUP35, PRKCD, PRKD1, TRIM28, YWHAQ, ZC3H12A
GO:0060147	regulation of posttranscriptional gene silencing	GO_BiologicalProcess-EBI-UniProt-GOA_27.02.2019_00h00	0.00595508	0.863487	5.03597	7	EIF4G1, KTN1, LIMD1, NUP188, NUP35, RALBP1, ZC3H12A
GO:0060148	positive regulation of posttranscriptional gene silencing	GO_BiologicalProcess-EBI-UniProt-GOA_27.02.2019_00h00	0.0154093	1	8.82353	3	EIF4G1, LIMD1, RALBP1
GO:0060966	regulation of gene silencing by RNA	GO_BiologicalProcess-EBI-UniProt-GOA_27.02.2019_00h00	0.00595508	0.863487	5.03597	7	EIF4G1, KTN1, LIMD1, NUP188, NUP35, RALBP1, ZC3H12A
GO:0006606	protein import into nucleus	GO_BiologicalProcess-EBI-UniProt-GOA_27.02.2019_00h00	0.00309487	0.519938	4.6875	9	LMNA, MED1, NUP188, NUP35, PRKCD, PRKD1, TRIM28, YWHAQ, ZC3H12A
GO:0006611	protein export from nucleus	GO_BiologicalProcess-EBI-UniProt-GOA_27.02.2019_00h00	0.00157517	0.294557	4.4898	11	ALKBH5, EIF4G1, FLNB, HDLBP, KTN1, NUP188, NUP35, RANBP3, RBM15B, SRRM1, ZC3H11A
GO:0071426	ribonucleoprotein complex export from nucleus	GO_BiologicalProcess-EBI-UniProt-GOA_27.02.2019_00h00	0.000427532	0.0944847	5.68182	10	ALKBH5, EIF4G1, FLNB, HDLBP, KTN1, NUP188, NUP35, RBM15B, SRRM1, ZC3H11A
GO:0097064	ncRNA export from nucleus	GO_BiologicalProcess-EBI-UniProt-GOA_27.02.2019_00h00	0.0421862	1	6	3	KTN1, NUP188, NUP35
GO:0060964	regulation of gene silencing by miRNA	GO_BiologicalProcess-EBI-UniProt-GOA_27.02.2019_00h00	0.00529577	0.789069	5.14706	7	EIF4G1, KTN1, LIMD1, NUP188, NUP35, RALBP1, ZC3H12A
GO:0071427	mRNA-containing ribonucleoprotein complex export from nucleus	GO_BiologicalProcess-EBI-UniProt-GOA_27.02.2019_00h00	0.000138075	0.0332761	6.53595	10	ALKBH5, EIF4G1, FLNB, HDLBP, KTN1, NUP188, NUP35, RBM15B, SRRM1, ZC3H11A
GO:0071431	tRNA-containing ribonucleoprotein complex export from nucleus	GO_BiologicalProcess-EBI-UniProt-GOA_27.02.2019_00h00	0.0287215	1	6.97674	3	KTN1, NUP188, NUP35
GO:2000637	positive regulation of gene silencing by miRNA	GO_BiologicalProcess-EBI-UniProt-GOA_27.02.2019_00h00	0.0142092	1	9.09091	3	EIF4G1, LIMD1, RALBP1
GO:0006406	mRNA export from nucleus	GO_BiologicalProcess-EBI-UniProt-GOA_27.02.2019_00h00	0.000138075	0.0332761	6.53595	10	ALKBH5, EIF4G1, FLNB, HDLBP, KTN1, NUP188, NUP35, RBM15B, SRRM1, ZC3H11A
GO:0016925	protein sumoylation	GO_BiologicalProcess-EBI-UniProt-GOA_27.02.2019_00h00	0.0211738	1	4.90196	5	CTNNB1, KTN1, NUP188, NUP35, TRIM28
GO:0006409	tRNA export from nucleus	GO_BiologicalProcess-EBI-UniProt-GOA_27.02.2019_00h00	0.0287215	1	6.97674	3	KTN1, NUP188, NUP35
GO:0016458	gene silencing	GO_BiologicalProcess-EBI-UniProt-GOA_27.02.2019_00h00	0.000283961	0.0661629	4.41176	15	EIF4G1, HIST1H1E, HMGA1, KTN1, LIMD1, MECP2, NUP188, NUP35, PCM1, PHF8, RALBP1, SND1, TASOR, TRIM28, ZC3H12A
GO:0040029	regulation of gene expression, epigenetic	GO_BiologicalProcess-EBI-UniProt-GOA_27.02.2019_00h00	1.93678e-05	0.00509373	4.69136	19	ACTB, CTNNB1, DDX21, EIF4G1, HIST1H1E, HMGA1, KTN1, LIMD1, MECP2, MYO1C, NUP188, NUP35, PCM1, PHF8, RALBP1, RBM15B, TASOR, TRIM28, ZC3H12A
GO:0060968	regulation of gene silencing	GO_BiologicalProcess-EBI-UniProt-GOA_27.02.2019_00h00	3.41493e-05	0.00884467	6.45161	12	EIF4G1, HIST1H1E, HMGA1, KTN1, LIMD1, NUP188, NUP35, PHF8, RALBP1, TASOR, TRIM28, ZC3H12A
GO:1900182	positive regulation of protein localization to nucleus	GO_BiologicalProcess-EBI-UniProt-GOA_27.02.2019_00h00	0.0181346	1	5.10204	5	PRKCD, PRKD1, TRIM28, YWHAQ, ZC3H12A
GO:1902275	regulation of chromatin organization	GO_BiologicalProcess-EBI-UniProt-GOA_27.02.2019_00h00	0.00133674	0.262	4.58333	11	CTNNB1, HIST1H1E, HMGA1, LMNA, MECP2, PHF8, PRKD1, SNW1, SREBF1, TASOR, TRIM28
GO:0045814	negative regulation of gene expression, epigenetic	GO_BiologicalProcess-EBI-UniProt-GOA_27.02.2019_00h00	0.00986898	1	4.57516	7	HIST1H1E, HMGA1, MECP2, PCM1, PHF8, TASOR, TRIM28
GO:0045815	positive regulation of gene expression, epigenetic	GO_BiologicalProcess-EBI-UniProt-GOA_27.02.2019_00h00	0.000204238	0.0482002	8.97436	7	ACTB, CTNNB1, DDX21, HIST1H1E, HMGA1, MYO1C, PHF8
GO:0046824	positive regulation of nucleocytoplasmic transport	GO_BiologicalProcess-EBI-UniProt-GOA_27.02.2019_00h00	0.00933171	1	6.0241	5	PRKCD, PRKD1, TRIM28, YWHAQ, ZC3H12A
GO:0060969	negative regulation of gene silencing	GO_BiologicalProcess-EBI-UniProt-GOA_27.02.2019_00h00	0.00396045	0.633672	9.52381	4	HIST1H1E, HMGA1, PHF8, ZC3H12A
GO:1900180	regulation of protein localization to nucleus	GO_BiologicalProcess-EBI-UniProt-GOA_27.02.2019_00h00	0.0254612	1	4.13793	6	LMNA, PRKCD, PRKD1, TRIM28, YWHAQ, ZC3H12A
GO:1905268	negative regulation of chromatin organization	GO_BiologicalProcess-EBI-UniProt-GOA_27.02.2019_00h00	0.0302497	1	5.26316	4	HIST1H1E, HMGA1, MECP2, PHF8
GO:1905269	positive regulation of chromatin organization	GO_BiologicalProcess-EBI-UniProt-GOA_27.02.2019_00h00	0.00146286	0.277943	5.7554	8	CTNNB1, LMNA, MECP2, PRKD1, SNW1, SREBF1, TASOR, TRIM28
GO:0039694	viral RNA genome replication	GO_BiologicalProcess-EBI-UniProt-GOA_27.02.2019_00h00	0.00640529	0.909551	8.33333	4	SNW1, TASOR, TOP2B, TRIM28
GO:0045069	regulation of viral genome replication	GO_BiologicalProcess-EBI-UniProt-GOA_27.02.2019_00h00	0.0377037	1	4.20168	5	SNW1, TASOR, TOP2B, TRIM28, ZC3H12A
GO:0045071	negative regulation of viral genome replication	GO_BiologicalProcess-EBI-UniProt-GOA_27.02.2019_00h00	0.0254325	1	5.55556	4	SNW1, TASOR, TRIM28, ZC3H12A
GO:0060147	regulation of posttranscriptional gene silencing	GO_BiologicalProcess-EBI-UniProt-GOA_27.02.2019_00h00	0.00595508	0.863487	5.03597	7	EIF4G1, KTN1, LIMD1, NUP188, NUP35, RALBP1, ZC3H12A
GO:0060966	regulation of gene silencing by RNA	GO_BiologicalProcess-EBI-UniProt-GOA_27.02.2019_00h00	0.00595508	0.863487	5.03597	7	EIF4G1, KTN1, LIMD1, NUP188, NUP35, RALBP1, ZC3H12A
GO:0031058	positive regulation of histone modification	GO_BiologicalProcess-EBI-UniProt-GOA_27.02.2019_00h00	0.0118322	1	4.91803	6	CTNNB1, LMNA, MECP2, PRKD1, SNW1, SREBF1
GO:1903313	positive regulation of mRNA metabolic process	GO_BiologicalProcess-EBI-UniProt-GOA_27.02.2019_00h00	0.0228105	1	4.80769	5	GTPBP1, MEX3D, SNW1, THRAP3, ZC3H12A
GO:1904591	positive regulation of protein import	GO_BiologicalProcess-EBI-UniProt-GOA_27.02.2019_00h00	0.00186059	0.334907	8.77193	5	PRKCD, PRKD1, TRIM28, YWHAQ, ZC3H12A
GO:0039692	single stranded viral RNA replication via double stranded DNA intermediate	GO_BiologicalProcess-EBI-UniProt-GOA_27.02.2019_00h00	0.000549894	0.118777	16	4	SNW1, TASOR, TOP2B, TRIM28
GO:0042307	positive regulation of protein import into nucleus	GO_BiologicalProcess-EBI-UniProt-GOA_27.02.2019_00h00	0.00122958	0.243458	9.61539	5	PRKCD, PRKD1, TRIM28, YWHAQ, ZC3H12A
GO:1904589	regulation of protein import	GO_BiologicalProcess-EBI-UniProt-GOA_27.02.2019_00h00	0.00761207	1	6.32911	5	PRKCD, PRKD1, TRIM28, YWHAQ, ZC3H12A
GO:0034401	chromatin organization involved in regulation of transcription	GO_BiologicalProcess-EBI-UniProt-GOA_27.02.2019_00h00	0.00183015	0.333088	5.55556	8	CTNNB1, HIST1H1E, HMGA1, MECP2, PCM1, PHF8, TASOR, TRIM28
GO:0042306	regulation of protein import into nucleus	GO_BiologicalProcess-EBI-UniProt-GOA_27.02.2019_00h00	0.00546594	0.808959	6.84932	5	PRKCD, PRKD1, TRIM28, YWHAQ, ZC3H12A
GO:0045091	regulation of single stranded viral RNA replication via double stranded DNA intermediate	GO_BiologicalProcess-EBI-UniProt-GOA_27.02.2019_00h00	0.000467564	0.102396	16.6667	4	SNW1, TASOR, TOP2B, TRIM28
GO:0045869	negative regulation of single stranded viral RNA replication via double stranded DNA intermediate	GO_BiologicalProcess-EBI-UniProt-GOA_27.02.2019_00h00	0.00396897	0.631066	14.2857	3	SNW1, TASOR, TRIM28
GO:0060964	regulation of gene silencing by miRNA	GO_BiologicalProcess-EBI-UniProt-GOA_27.02.2019_00h00	0.00529577	0.789069	5.14706	7	EIF4G1, KTN1, LIMD1, NUP188, NUP35, RALBP1, ZC3H12A
GO:0016925	protein sumoylation	GO_BiologicalProcess-EBI-UniProt-GOA_27.02.2019_00h00	0.0211738	1	4.90196	5	CTNNB1, KTN1, NUP188, NUP35, TRIM28
GO:0031062	positive regulation of histone methylation	GO_BiologicalProcess-EBI-UniProt-GOA_27.02.2019_00h00	0.014703	1	6.55738	4	CTNNB1, LMNA, MECP2, SNW1
GO:0097549	chromatin organization involved in negative regulation of transcription	GO_BiologicalProcess-EBI-UniProt-GOA_27.02.2019_00h00	0.00529577	0.789069	5.14706	7	HIST1H1E, HMGA1, MECP2, PCM1, PHF8, TASOR, TRIM28
GO:0006342	chromatin silencing	GO_BiologicalProcess-EBI-UniProt-GOA_27.02.2019_00h00	0.00529577	0.789069	5.14706	7	HIST1H1E, HMGA1, MECP2, PCM1, PHF8, TASOR, TRIM28
GO:0006346	methylation-dependent chromatin silencing	GO_BiologicalProcess-EBI-UniProt-GOA_27.02.2019_00h00	0.0154093	1	8.82353	3	PCM1, TASOR, TRIM28
GO:0031935	regulation of chromatin silencing	GO_BiologicalProcess-EBI-UniProt-GOA_27.02.2019_00h00	0.00063116	0.135068	11.1111	5	HIST1H1E, HMGA1, PHF8, TASOR, TRIM28
GO:0031936	negative regulation of chromatin silencing	GO_BiologicalProcess-EBI-UniProt-GOA_27.02.2019_00h00	0.00516595	0.774892	13.0435	3	HIST1H1E, HMGA1, PHF8
GO:0007565	female pregnancy	GO_BiologicalProcess-EBI-UniProt-GOA_27.02.2019_00h00	0.00222339	0.395764	4.29688	11	BSG, BYSL, COMT, DSG2, ITGA3, MED1, MME, RARA, SLC2A1, SLC38A1, TRIM28
GO:0007632	visual behavior	GO_BiologicalProcess-EBI-UniProt-GOA_27.02.2019_00h00	0.00546594	0.808959	6.84932	5	BSG, MECP2, NPTN, SLC7A11, SYNPO
GO:0034599	cellular response to oxidative stress	GO_BiologicalProcess-EBI-UniProt-GOA_27.02.2019_00h00	6.07177e-05	0.015483	4.4665	18	AIFM1, ATP2A2, ATP7A, BSG, CTNNB1, EIF2S1, HSPB1, INTS1, KANK2, MPRIP, PDPK1, PRKAA1, PRKCD, PRKD1, PYCR1, RALBP1, SLC7A11, ZC3H12A
GO:0036473	cell death in response to oxidative stress	GO_BiologicalProcess-EBI-UniProt-GOA_27.02.2019_00h00	0.000216424	0.0508597	6.81818	9	BSG, CTNNB1, HSPB1, INTS1, PDPK1, PRKCD, PYCR1, RALBP1, SLC7A11
GO:0071236	cellular response to antibiotic	GO_BiologicalProcess-EBI-UniProt-GOA_27.02.2019_00h00	0.00232443	0.411424	4.54545	10	AIFM1, ATP7A, KANK2, MPRIP, PRKAA1, PRKCD, PYCR1, RALBP1, SLC9A1, ZC3H12A
GO:0072348	sulfur compound transport	GO_BiologicalProcess-EBI-UniProt-GOA_27.02.2019_00h00	0.00251451	0.442553	8.19672	5	BSG, SLC1A4, SLC38A1, SLC7A11, ZC3H14
GO:0030168	platelet activation	GO_BiologicalProcess-EBI-UniProt-GOA_27.02.2019_00h00	0.000363992	0.0826261	5.36585	11	ACTB, BSG, HSPB1, ITPR3, MYL9, PDPK1, PRKCD, SLC7A11, SRF, TLN1, VCL
GO:0001504	neurotransmitter uptake	GO_BiologicalProcess-EBI-UniProt-GOA_27.02.2019_00h00	0.014703	1	6.55738	4	BSG, HTT, SLC38A1, SLC7A11
GO:0001941	postsynaptic membrane organization	GO_BiologicalProcess-EBI-UniProt-GOA_27.02.2019_00h00	0.010985	1	7.14286	4	BSG, EPHB2, FNTA, SLC7A11
GO:0007612	learning	GO_BiologicalProcess-EBI-UniProt-GOA_27.02.2019_00h00	0.00298923	0.508169	4.71204	9	BSG, COMT, EPHB2, HTT, MECP2, NPTN, SLC7A11, SRF, SYNPO
GO:0007613	memory	GO_BiologicalProcess-EBI-UniProt-GOA_27.02.2019_00h00	0.0120214	1	4.40252	7	CCAR2, COMT, HTT, ITGA3, ITPR3, MECP2, SRF
GO:0040019	positive regulation of embryonic development	GO_BiologicalProcess-EBI-UniProt-GOA_27.02.2019_00h00	0.0443269	1	5.88235	3	CTNNB1, INTS1, PHLDB2
GO:0042762	regulation of sulfur metabolic process	GO_BiologicalProcess-EBI-UniProt-GOA_27.02.2019_00h00	0.000273149	0.0639169	19.0476	4	BSG, COMT, PDPK1, SLC7A11
GO:0044106	cellular amine metabolic process	GO_BiologicalProcess-EBI-UniProt-GOA_27.02.2019_00h00	0.0153935	1	4.19162	7	ATP7A, BSG, COMT, MECP2, MED1, SLC38A1, SLC7A11
GO:0051193	regulation of cofactor metabolic process	GO_BiologicalProcess-EBI-UniProt-GOA_27.02.2019_00h00	0.0092185	1	4.63576	7	BSG, KTN1, NUP188, NUP35, PDPK1, PRKAA1, SLC7A11
GO:0060541	respiratory system development	GO_BiologicalProcess-EBI-UniProt-GOA_27.02.2019_00h00	0.004197	0.658928	4.1841	10	ATP7A, BSG, CTNNB1, EIF4G1, ITGA3, MME, RARA, SLC7A11, SREBF1, SRF
GO:1902882	regulation of response to oxidative stress	GO_BiologicalProcess-EBI-UniProt-GOA_27.02.2019_00h00	0.00432066	0.669702	5.34351	7	BSG, CTNNB1, HSPB1, INTS1, PYCR1, RALBP1, SLC7A11
GO:1902883	negative regulation of response to oxidative stress	GO_BiologicalProcess-EBI-UniProt-GOA_27.02.2019_00h00	0.00123185	0.242674	7.79221	6	BSG, CTNNB1, HSPB1, INTS1, PYCR1, SLC7A11
GO:0005326	neurotransmitter transporter activity	GO_BiologicalProcess-EBI-UniProt-GOA_27.02.2019_00h00	0.0191321	1	6.06061	4	BSG, HTT, SLC6A15, SLC7A11
GO:0030323	respiratory tube development	GO_BiologicalProcess-EBI-UniProt-GOA_27.02.2019_00h00	0.00703754	0.985255	4.12844	9	ATP7A, BSG, CTNNB1, EIF4G1, ITGA3, MME, SLC7A11, SREBF1, SRF
GO:0036475	neuron death in response to oxidative stress	GO_BiologicalProcess-EBI-UniProt-GOA_27.02.2019_00h00	0.00301756	0.509967	10.2564	4	BSG, CTNNB1, INTS1, SLC7A11
GO:0071887	leukocyte apoptotic process	GO_BiologicalProcess-EBI-UniProt-GOA_27.02.2019_00h00	0.0109067	1	4.48718	7	BSG, CD274, MPRIP, RALBP1, SLC39A10, SLC7A11, YWHAQ
GO:0072337	modified amino acid transport	GO_BiologicalProcess-EBI-UniProt-GOA_27.02.2019_00h00	0.00396045	0.633672	9.52381	4	BSG, RFC1, SLC1A4, SLC7A11
GO:1900407	regulation of cellular response to oxidative stress	GO_BiologicalProcess-EBI-UniProt-GOA_27.02.2019_00h00	0.00291468	0.501325	5.7377	7	BSG, CTNNB1, HSPB1, INTS1, PYCR1, RALBP1, SLC7A11
GO:1900408	negative regulation of cellular response to oxidative stress	GO_BiologicalProcess-EBI-UniProt-GOA_27.02.2019_00h00	0.0010734	0.213608	8	6	BSG, CTNNB1, HSPB1, INTS1, PYCR1, SLC7A11
GO:0070527	platelet aggregation	GO_BiologicalProcess-EBI-UniProt-GOA_27.02.2019_00h00	3.00519e-05	0.00784356	10.1266	8	ACTB, BSG, HSPB1, MYL9, PRKCD, SLC7A11, TLN1, VCL
GO:0008306	associative learning	GO_BiologicalProcess-EBI-UniProt-GOA_27.02.2019_00h00	0.00639946	0.915122	5.60748	6	BSG, MECP2, NPTN, SLC7A11, SRF, SYNPO
GO:0008542	visual learning	GO_BiologicalProcess-EBI-UniProt-GOA_27.02.2019_00h00	0.00378725	0.609748	7.46269	5	BSG, MECP2, NPTN, SLC7A11, SYNPO
GO:0030324	lung development	GO_BiologicalProcess-EBI-UniProt-GOA_27.02.2019_00h00	0.00572299	0.84128	4.2654	9	ATP7A, BSG, CTNNB1, EIF4G1, ITGA3, MME, SLC7A11, SREBF1, SRF
GO:0070301	cellular response to hydrogen peroxide	GO_BiologicalProcess-EBI-UniProt-GOA_27.02.2019_00h00	0.0225688	1	4.25532	6	AIFM1, MPRIP, PRKAA1, PRKCD, PYCR1, RALBP1
GO:1903201	regulation of oxidative stress-induced cell death	GO_BiologicalProcess-EBI-UniProt-GOA_27.02.2019_00h00	0.00161872	0.301082	6.36364	7	BSG, CTNNB1, HSPB1, INTS1, PYCR1, RALBP1, SLC7A11
GO:0048286	lung alveolus development	GO_BiologicalProcess-EBI-UniProt-GOA_27.02.2019_00h00	0.0400991	1	6.12245	3	ATP7A, BSG, SLC7A11
GO:0021591	ventricular system development	GO_BiologicalProcess-EBI-UniProt-GOA_27.02.2019_00h00	0.00180742	0.332565	11.7647	4	BSG, KDM2B, MECP2, SLC7A11
GO:0072349	modified amino acid transmembrane transporter activity	GO_BiologicalProcess-EBI-UniProt-GOA_27.02.2019_00h00	0.00143583	0.27568	12.5	4	BSG, RFC1, SLC1A4, SLC7A11
GO:1901682	sulfur compound transmembrane transporter activity	GO_BiologicalProcess-EBI-UniProt-GOA_27.02.2019_00h00	0.00122958	0.243458	9.61539	5	BSG, SLC1A4, SLC38A1, SLC7A11, ZC3H14
GO:1903202	negative regulation of oxidative stress-induced cell death	GO_BiologicalProcess-EBI-UniProt-GOA_27.02.2019_00h00	0.0010734	0.213608	8	6	BSG, CTNNB1, HSPB1, INTS1, PYCR1, SLC7A11
GO:0009064	glutamine family amino acid metabolic process	GO_BiologicalProcess-EBI-UniProt-GOA_27.02.2019_00h00	0.0377037	1	4.20168	5	BSG, CTPS1, MECP2, PYCR1, SLC7A11
GO:0048167	regulation of synaptic plasticity	GO_BiologicalProcess-EBI-UniProt-GOA_27.02.2019_00h00	0.00407548	0.643926	4.20168	10	EPHB2, ITPR3, MECP2, MME, NPTN, RAB8A, RARA, SQSTM1, SRF, SYNPO
GO:0015701	bicarbonate transport	GO_BiologicalProcess-EBI-UniProt-GOA_27.02.2019_00h00	0.00968765	1	7.40741	4	CA9, SLC38A1, SLC4A7, ZC3H14
GO:0031335	regulation of sulfur amino acid metabolic process	GO_BiologicalProcess-EBI-UniProt-GOA_27.02.2019_00h00	3.58536e-05	0.00921437	60	3	BSG, COMT, SLC7A11
GO:1903203	regulation of oxidative stress-induced neuron death	GO_BiologicalProcess-EBI-UniProt-GOA_27.02.2019_00h00	0.00274097	0.474187	10.5263	4	BSG, CTNNB1, INTS1, SLC7A11
GO:2000106	regulation of leukocyte apoptotic process	GO_BiologicalProcess-EBI-UniProt-GOA_27.02.2019_00h00	0.0132191	1	4.8	6	BSG, CD274, MPRIP, SLC39A10, SLC7A11, YWHAQ
GO:0002088	lens development in camera-type eye	GO_BiologicalProcess-EBI-UniProt-GOA_27.02.2019_00h00	0.00358609	0.588119	6.31579	6	BSG, CTNNB1, MED1, NECTIN3, SLC7A11, VIM
GO:0015291	secondary active transmembrane transporter activity	GO_BiologicalProcess-EBI-UniProt-GOA_27.02.2019_00h00	0.000368405	0.0832596	4.50161	14	ACTN4, BSG, HTT, PRKAR1A, RALBP1, RFC1, SLC16A3, SLC1A4, SLC38A1, SLC4A7, SLC6A15, SLC7A11, SLC9A1, ZC3H14
GO:0070306	lens fiber cell differentiation	GO_BiologicalProcess-EBI-UniProt-GOA_27.02.2019_00h00	0.0253717	1	7.31707	3	BSG, SLC7A11, VIM
GO:1903204	negative regulation of oxidative stress-induced neuron death	GO_BiologicalProcess-EBI-UniProt-GOA_27.02.2019_00h00	0.000983481	0.198663	13.7931	4	BSG, CTNNB1, INTS1, SLC7A11
GO:0048168	regulation of neuronal synaptic plasticity	GO_BiologicalProcess-EBI-UniProt-GOA_27.02.2019_00h00	0.0211107	1	5.88235	4	EPHB2, NPTN, RAB8A, SYNPO
GO:0006835	dicarboxylic acid transport	GO_BiologicalProcess-EBI-UniProt-GOA_27.02.2019_00h00	0.0186591	1	4.44444	6	APBA1, BSG, RFC1, SLC38A1, SLC7A11, ZC3H14
GO:0015804	neutral amino acid transport	GO_BiologicalProcess-EBI-UniProt-GOA_27.02.2019_00h00	0.00332099	0.554605	7.69231	5	BSG, SLC1A4, SLC38A1, SLC6A15, SLC7A11
GO:0015106	bicarbonate transmembrane transporter activity	GO_BiologicalProcess-EBI-UniProt-GOA_27.02.2019_00h00	0.00815295	1	11.1111	3	SLC38A1, SLC4A7, ZC3H14
GO:0015297	antiporter activity	GO_BiologicalProcess-EBI-UniProt-GOA_27.02.2019_00h00	3.06181e-05	0.0079607	7.8125	10	ACTN4, BSG, PRKAR1A, RALBP1, RFC1, SLC38A1, SLC4A7, SLC7A11, SLC9A1, ZC3H14
GO:0099516	ion antiporter activity	GO_BiologicalProcess-EBI-UniProt-GOA_27.02.2019_00h00	2.13371e-06	0.000578236	10.5263	10	ACTN4, BSG, PRKAR1A, RALBP1, RFC1, SLC38A1, SLC4A7, SLC7A11, SLC9A1, ZC3H14
GO:0048169	regulation of long-term neuronal synaptic plasticity	GO_BiologicalProcess-EBI-UniProt-GOA_27.02.2019_00h00	0.00301756	0.509967	10.2564	4	EPHB2, NPTN, RAB8A, SYNPO
GO:0015171	amino acid transmembrane transporter activity	GO_BiologicalProcess-EBI-UniProt-GOA_27.02.2019_00h00	0.0254157	1	4.6729	5	BSG, SLC1A4, SLC38A1, SLC6A15, SLC7A11
GO:0015298	solute:cation antiporter activity	GO_BiologicalProcess-EBI-UniProt-GOA_27.02.2019_00h00	0.0360872	1	6.38298	3	ACTN4, PRKAR1A, SLC9A1
GO:0000099	sulfur amino acid transmembrane transporter activity	GO_BiologicalProcess-EBI-UniProt-GOA_27.02.2019_00h00	0.000406164	0.0909808	30	3	BSG, SLC1A4, SLC7A11
GO:0005310	dicarboxylic acid transmembrane transporter activity	GO_BiologicalProcess-EBI-UniProt-GOA_27.02.2019_00h00	0.00186059	0.334907	8.77193	5	BSG, RFC1, SLC38A1, SLC7A11, ZC3H14
GO:0015175	neutral amino acid transmembrane transporter activity	GO_BiologicalProcess-EBI-UniProt-GOA_27.02.2019_00h00	0.00907813	1	7.54717	4	BSG, SLC1A4, SLC38A1, SLC7A11
GO:0015301	anion:anion antiporter activity	GO_BiologicalProcess-EBI-UniProt-GOA_27.02.2019_00h00	2.1231e-05	0.00556253	12.7273	7	BSG, RALBP1, RFC1, SLC38A1, SLC4A7, SLC7A11, ZC3H14
GO:0015491	cation:cation antiporter activity	GO_BiologicalProcess-EBI-UniProt-GOA_27.02.2019_00h00	0.0222455	1	7.69231	3	ACTN4, PRKAR1A, SLC9A1
GO:0015179	L-amino acid transmembrane transporter activity	GO_BiologicalProcess-EBI-UniProt-GOA_27.02.2019_00h00	0.0369792	1	4.93827	4	BSG, SLC1A4, SLC38A1, SLC7A11
GO:0071496	cellular response to external stimulus	GO_BiologicalProcess-EBI-UniProt-GOA_27.02.2019_00h00	8.03152e-05	0.0199985	4.22222	19	AIFM1, ATP2B1, COMT, EIF2S1, EIF4G1, FAS, HSP90B1, ITGA6, KANK2, MED1, PIEZO1, PRKAA1, PRKD1, SLC2A1, SLC9A1, SNW1, SREBF1, SRF, ZC3H12A
GO:0031668	cellular response to extracellular stimulus	GO_BiologicalProcess-EBI-UniProt-GOA_27.02.2019_00h00	6.22999e-05	0.0158242	4.63215	17	AIFM1, ATP2B1, COMT, EIF2S1, EIF4G1, FAS, HSP90B1, ITGA6, KANK2, MED1, PRKAA1, PRKD1, SLC2A1, SNW1, SREBF1, SRF, ZC3H12A
GO:0033194	response to hydroperoxide	GO_BiologicalProcess-EBI-UniProt-GOA_27.02.2019_00h00	0.0130642	1	9.375	3	KANK2, PRKCD, PRKD1
GO:1903829	positive regulation of cellular protein localization	GO_BiologicalProcess-EBI-UniProt-GOA_27.02.2019_00h00	7.80255e-05	0.0195064	4.37956	18	C2CD5, EPHB2, HUWE1, ITGA3, MICALL2, MYO1C, NPTN, PCM1, PDPK1, PLS1, PRKAA1, PRKCD, PRKD1, PSAT1, SQSTM1, TRIM28, YWHAQ, ZC3H12A
GO:0031669	cellular response to nutrient levels	GO_BiologicalProcess-EBI-UniProt-GOA_27.02.2019_00h00	5.99538e-05	0.0153482	4.84848	16	AIFM1, ATP2B1, COMT, EIF2S1, EIF4G1, FAS, HSP90B1, KANK2, MED1, PRKAA1, PRKD1, SLC2A1, SNW1, SREBF1, SRF, ZC3H12A
GO:0032386	regulation of intracellular transport	GO_BiologicalProcess-EBI-UniProt-GOA_27.02.2019_00h00	5.62995e-06	0.00151446	4.34783	24	ABCA2, APBA1, ARHGAP1, ATP2A2, C2CD5, HUWE1, LDLRAP1, MAP1B, MICALL2, MTMR2, MYO1C, PCM1, PDPK1, PPP1R12A, PRKAA1, PRKCD, PRKD1, PSAT1, SCFD1, SNW1, SREBF1, TRIM28, YWHAQ, ZC3H12A
GO:0032388	positive regulation of intracellular transport	GO_BiologicalProcess-EBI-UniProt-GOA_27.02.2019_00h00	0.000111904	0.0271926	5.05415	14	C2CD5, HUWE1, LDLRAP1, MICALL2, MTMR2, MYO1C, PCM1, PRKAA1, PRKCD, PRKD1, PSAT1, TRIM28, YWHAQ, ZC3H12A
GO:0051169	nuclear transport	GO_BiologicalProcess-EBI-UniProt-GOA_27.02.2019_00h00	9.95244e-06	0.0026374	4.58515	21	ALKBH5, EIF4G1, FLNB, HDLBP, HMGA1, KTN1, LMNA, MED1, NUP188, NUP35, PPP1R12A, PRKCD, PRKD1, PSIP1, RANBP3, RBM15B, SRRM1, TRIM28, YWHAQ, ZC3H11A, ZC3H12A
GO:1903827	regulation of cellular protein localization	GO_BiologicalProcess-EBI-UniProt-GOA_27.02.2019_00h00	1.84101e-06	0.000500754	4.19162	28	ACTB, BSG, C2CD5, CTNNB1, EPHB2, FAS, HUWE1, ITGA3, LDLRAP1, LMNA, MICALL2, MYO1C, NPTN, PCM1, PDPK1, PLS1, PRKAA1, PRKCD, PRKD1, PSAT1, SLC7A11, SNW1, SQSTM1, SREBF1, TMBIM1, TRIM28, YWHAQ, ZC3H12A
GO:0009267	cellular response to starvation	GO_BiologicalProcess-EBI-UniProt-GOA_27.02.2019_00h00	0.0102384	1	4.16667	8	COMT, EIF2S1, FAS, PRKAA1, PRKD1, SLC2A1, SREBF1, ZC3H12A
GO:0071447	cellular response to hydroperoxide	GO_BiologicalProcess-EBI-UniProt-GOA_27.02.2019_00h00	0.00145416	0.277745	20	3	KANK2, PRKCD, PRKD1
GO:0098732	macromolecule deacylation	GO_BiologicalProcess-EBI-UniProt-GOA_27.02.2019_00h00	0.00095053	0.193908	6.15385	8	CCAR2, FAS, FNTA, KANK2, PRKAA1, PRKD1, SMARCAD1, SREBF1
GO:1904377	positive regulation of protein localization to cell periphery	GO_BiologicalProcess-EBI-UniProt-GOA_27.02.2019_00h00	0.00887895	1	6.09756	5	EPHB2, ITGA3, PDPK1, PLS1, SQSTM1
GO:1905477	positive regulation of protein localization to membrane	GO_BiologicalProcess-EBI-UniProt-GOA_27.02.2019_00h00	0.00351401	0.583326	5	8	C2CD5, EPHB2, ITGA3, MYO1C, PDPK1, PLS1, SQSTM1, YWHAQ
GO:1990778	protein localization to cell periphery	GO_BiologicalProcess-EBI-UniProt-GOA_27.02.2019_00h00	4.73219e-06	0.00127769	4.98753	20	ACTB, AFDN, BSG, C2CD5, EPHB2, FAS, GORASP2, ITGA3, ITPRID2, KRT18, LDLRAP1, NECTIN3, PDPK1, PLS1, RAB13, RAB8A, SNW1, SQSTM1, TMBIM1, TTC7B
GO:0006913	nucleocytoplasmic transport	GO_BiologicalProcess-EBI-UniProt-GOA_27.02.2019_00h00	9.02141e-05	0.0221927	4.18502	19	ALKBH5, EIF4G1, FLNB, HDLBP, KTN1, LMNA, MED1, NUP188, NUP35, PPP1R12A, PRKCD, PRKD1, RANBP3, RBM15B, SRRM1, TRIM28, YWHAQ, ZC3H11A, ZC3H12A
GO:0010508	positive regulation of autophagy	GO_BiologicalProcess-EBI-UniProt-GOA_27.02.2019_00h00	0.0277858	1	4.05405	6	HTT, KANK2, MAP3K7, PRKAA1, PRKD1, ZC3H12A
GO:0045940	positive regulation of steroid metabolic process	GO_BiologicalProcess-EBI-UniProt-GOA_27.02.2019_00h00	0.0142092	1	9.09091	3	LDLRAP1, PRKAA1, SREBF1
GO:0090181	regulation of cholesterol metabolic process	GO_BiologicalProcess-EBI-UniProt-GOA_27.02.2019_00h00	0.0254325	1	5.55556	4	FAS, LDLRAP1, PRKAA1, SREBF1
GO:1900182	positive regulation of protein localization to nucleus	GO_BiologicalProcess-EBI-UniProt-GOA_27.02.2019_00h00	0.0181346	1	5.10204	5	PRKCD, PRKD1, TRIM28, YWHAQ, ZC3H12A
GO:1904375	regulation of protein localization to cell periphery	GO_BiologicalProcess-EBI-UniProt-GOA_27.02.2019_00h00	0.000504482	0.109977	6.08108	9	ACTB, EPHB2, FAS, ITGA3, LDLRAP1, PDPK1, PLS1, SQSTM1, TMBIM1
GO:1905475	regulation of protein localization to membrane	GO_BiologicalProcess-EBI-UniProt-GOA_27.02.2019_00h00	7.50578e-06	0.00200404	6.07287	15	ACTB, BSG, C2CD5, EPHB2, FAS, ITGA3, LDLRAP1, MYO1C, PDPK1, PLS1, SLC7A11, SNW1, SQSTM1, TMBIM1, YWHAQ
GO:0042149	cellular response to glucose starvation	GO_BiologicalProcess-EBI-UniProt-GOA_27.02.2019_00h00	0.038066	1	6.25	3	PRKAA1, SLC2A1, ZC3H12A
GO:0046822	regulation of nucleocytoplasmic transport	GO_BiologicalProcess-EBI-UniProt-GOA_27.02.2019_00h00	0.0199064	1	4.37956	6	PPP1R12A, PRKCD, PRKD1, TRIM28, YWHAQ, ZC3H12A
GO:0046824	positive regulation of nucleocytoplasmic transport	GO_BiologicalProcess-EBI-UniProt-GOA_27.02.2019_00h00	0.00933171	1	6.0241	5	PRKCD, PRKD1, TRIM28, YWHAQ, ZC3H12A
GO:0061951	establishment of protein localization to plasma membrane	GO_BiologicalProcess-EBI-UniProt-GOA_27.02.2019_00h00	0.00181581	0.332294	7.22892	6	AFDN, FAS, GORASP2, KRT18, NECTIN3, RAB8A
GO:0072659	protein localization to plasma membrane	GO_BiologicalProcess-EBI-UniProt-GOA_27.02.2019_00h00	8.82612e-07	0.000240953	5.8104	19	ACTB, AFDN, BSG, C2CD5, EPHB2, FAS, GORASP2, ITGA3, KRT18, LDLRAP1, NECTIN3, PDPK1, PLS1, RAB13, RAB8A, SNW1, SQSTM1, TMBIM1, TTC7B
GO:0090205	positive regulation of cholesterol metabolic process	GO_BiologicalProcess-EBI-UniProt-GOA_27.02.2019_00h00	0.000193956	0.0461614	37.5	3	LDLRAP1, PRKAA1, SREBF1
GO:1900180	regulation of protein localization to nucleus	GO_BiologicalProcess-EBI-UniProt-GOA_27.02.2019_00h00	0.0254612	1	4.13793	6	LMNA, PRKCD, PRKD1, TRIM28, YWHAQ, ZC3H12A
GO:1903078	positive regulation of protein localization to plasma membrane	GO_BiologicalProcess-EBI-UniProt-GOA_27.02.2019_00h00	0.0061264	0.882202	6.66667	5	EPHB2, ITGA3, PDPK1, PLS1, SQSTM1
GO:1903749	positive regulation of establishment of protein localization to mitochondrion	GO_BiologicalProcess-EBI-UniProt-GOA_27.02.2019_00h00	0.00801938	1	6.25	5	HUWE1, MICALL2, PRKAA1, PSAT1, YWHAQ
GO:1905269	positive regulation of chromatin organization	GO_BiologicalProcess-EBI-UniProt-GOA_27.02.2019_00h00	0.00146286	0.277943	5.7554	8	CTNNB1, LMNA, MECP2, PRKD1, SNW1, SREBF1, TASOR, TRIM28
GO:1900076	regulation of cellular response to insulin stimulus	GO_BiologicalProcess-EBI-UniProt-GOA_27.02.2019_00h00	0.0123858	1	5.61798	5	ATP2B1, MYO1C, PRKAA1, PRKCD, SNW1
GO:0035601	protein deacylation	GO_BiologicalProcess-EBI-UniProt-GOA_27.02.2019_00h00	0.000859137	0.176123	6.25	8	CCAR2, FAS, FNTA, KANK2, PRKAA1, PRKD1, SMARCAD1, SREBF1
GO:0045071	negative regulation of viral genome replication	GO_BiologicalProcess-EBI-UniProt-GOA_27.02.2019_00h00	0.0254325	1	5.55556	4	SNW1, TASOR, TRIM28, ZC3H12A
GO:0051170	import into nucleus	GO_BiologicalProcess-EBI-UniProt-GOA_27.02.2019_00h00	0.00703754	0.985255	4.12844	9	LMNA, MED1, NUP188, NUP35, PRKCD, PRKD1, TRIM28, YWHAQ, ZC3H12A
GO:0090316	positive regulation of intracellular protein transport	GO_BiologicalProcess-EBI-UniProt-GOA_27.02.2019_00h00	8.75896e-05	0.0216346	5.85366	12	C2CD5, HUWE1, MICALL2, MYO1C, PCM1, PRKAA1, PRKCD, PRKD1, PSAT1, TRIM28, YWHAQ, ZC3H12A
GO:1903076	regulation of protein localization to plasma membrane	GO_BiologicalProcess-EBI-UniProt-GOA_27.02.2019_00h00	0.00017157	0.0410052	7.03125	9	ACTB, EPHB2, FAS, ITGA3, LDLRAP1, PDPK1, PLS1, SQSTM1, TMBIM1
GO:1903747	regulation of establishment of protein localization to mitochondrion	GO_BiologicalProcess-EBI-UniProt-GOA_27.02.2019_00h00	0.00377664	0.611816	6.25	6	HUWE1, MICALL2, PRKAA1, PSAT1, SREBF1, YWHAQ
GO:0006606	protein import into nucleus	GO_BiologicalProcess-EBI-UniProt-GOA_27.02.2019_00h00	0.00309487	0.519938	4.6875	9	LMNA, MED1, NUP188, NUP35, PRKCD, PRKD1, TRIM28, YWHAQ, ZC3H12A
GO:0032869	cellular response to insulin stimulus	GO_BiologicalProcess-EBI-UniProt-GOA_27.02.2019_00h00	0.00136911	0.265608	4.31655	12	ATP2B1, C2CD5, MYO1C, PDPK1, PHIP, PRKAA1, PRKCD, RAB13, RAB8A, SLC9A1, SNW1, SREBF1
GO:0033157	regulation of intracellular protein transport	GO_BiologicalProcess-EBI-UniProt-GOA_27.02.2019_00h00	0.000368405	0.0832596	4.50161	14	C2CD5, HUWE1, MICALL2, MYO1C, PCM1, PRKAA1, PRKCD, PRKD1, PSAT1, SNW1, SREBF1, TRIM28, YWHAQ, ZC3H12A
GO:1904591	positive regulation of protein import	GO_BiologicalProcess-EBI-UniProt-GOA_27.02.2019_00h00	0.00186059	0.334907	8.77193	5	PRKCD, PRKD1, TRIM28, YWHAQ, ZC3H12A
GO:0006476	protein deacetylation	GO_BiologicalProcess-EBI-UniProt-GOA_27.02.2019_00h00	0.0019868	0.355637	6.14035	7	CCAR2, FNTA, KANK2, PRKAA1, PRKD1, SMARCAD1, SREBF1
GO:0006626	protein targeting to mitochondrion	GO_BiologicalProcess-EBI-UniProt-GOA_27.02.2019_00h00	0.0412563	1	4.09836	5	HUWE1, MICALL2, PRKAA1, PSAT1, SREBF1
GO:0042307	positive regulation of protein import into nucleus	GO_BiologicalProcess-EBI-UniProt-GOA_27.02.2019_00h00	0.00122958	0.243458	9.61539	5	PRKCD, PRKD1, TRIM28, YWHAQ, ZC3H12A
GO:0090311	regulation of protein deacetylation	GO_BiologicalProcess-EBI-UniProt-GOA_27.02.2019_00h00	0.00134074	0.261444	9.43396	5	CCAR2, FNTA, PRKAA1, PRKD1, SREBF1
GO:1900271	regulation of long-term synaptic potentiation	GO_BiologicalProcess-EBI-UniProt-GOA_27.02.2019_00h00	0.0155307	1	6.45161	4	EPHB2, MME, NPTN, SQSTM1
GO:1904589	regulation of protein import	GO_BiologicalProcess-EBI-UniProt-GOA_27.02.2019_00h00	0.00761207	1	6.32911	5	PRKCD, PRKD1, TRIM28, YWHAQ, ZC3H12A
GO:0006084	acetyl-CoA metabolic process	GO_BiologicalProcess-EBI-UniProt-GOA_27.02.2019_00h00	0.0443269	1	5.88235	3	ACLY, FAS, PDPK1
GO:0042306	regulation of protein import into nucleus	GO_BiologicalProcess-EBI-UniProt-GOA_27.02.2019_00h00	0.00546594	0.808959	6.84932	5	PRKCD, PRKD1, TRIM28, YWHAQ, ZC3H12A
GO:0090312	positive regulation of protein deacetylation	GO_BiologicalProcess-EBI-UniProt-GOA_27.02.2019_00h00	0.00902833	1	10.7143	3	FNTA, PRKD1, SREBF1
GO:1900273	positive regulation of long-term synaptic potentiation	GO_BiologicalProcess-EBI-UniProt-GOA_27.02.2019_00h00	0.00143583	0.27568	12.5	4	EPHB2, MME, NPTN, SQSTM1
GO:1903533	regulation of protein targeting	GO_BiologicalProcess-EBI-UniProt-GOA_27.02.2019_00h00	0.000422192	0.0937266	6.95652	8	C2CD5, HUWE1, MICALL2, MYO1C, PRKAA1, PSAT1, SNW1, SREBF1
GO:1903955	positive regulation of protein targeting to mitochondrion	GO_BiologicalProcess-EBI-UniProt-GOA_27.02.2019_00h00	0.00431434	0.673038	9.30233	4	HUWE1, MICALL2, PRKAA1, PSAT1
GO:0016925	protein sumoylation	GO_BiologicalProcess-EBI-UniProt-GOA_27.02.2019_00h00	0.0211738	1	4.90196	5	CTNNB1, KTN1, NUP188, NUP35, TRIM28
GO:1903214	regulation of protein targeting to mitochondrion	GO_BiologicalProcess-EBI-UniProt-GOA_27.02.2019_00h00	0.00171878	0.317974	8.92857	5	HUWE1, MICALL2, PRKAA1, PSAT1, SREBF1

## Sheet: ClueGO Results_Cluster2
Supplementary Table S8. Enriched GO Biological Process Pathways within each cluster of LPS-stimulated ARPE-19 phosphoproteome (one-way ANOVA, p < 0.05)
GOID	GOTerm	Ontology Source	Term PValue	Term PValue Corrected with Bonferroni step down	% Associated Genes	Nr. Genes	Associated Genes Found
GO:0090630	activation of GTPase activity	GO_BiologicalProcess-EBI-UniProt-GOA_27.02.2019_00h00	0.00217436	1	12.037	13	CRKL, DOCK7, ECT2, EPHA2, MTSS2, NDEL1, RALGAPA2, TBC1D1, TBC1D10B, TBC1D13, TBC1D5, TBCK, USP6NL
GO:0005068	transmembrane receptor protein tyrosine kinase adaptor activity	GO_BiologicalProcess-EBI-UniProt-GOA_27.02.2019_00h00	0.0333909	1	20	3	IRS1, SH2B1, SHC1
GO:0005078	MAP-kinase scaffold activity	GO_BiologicalProcess-EBI-UniProt-GOA_27.02.2019_00h00	0.00371644	1	28.5714	4	AKAP13, GJA1, KSR1, SPAG9
GO:1904526	regulation of microtubule binding	GO_BiologicalProcess-EBI-UniProt-GOA_27.02.2019_00h00	0.0225511	1	23.0769	3	ABL1, HSF1, MARK2
GO:1904837	beta-catenin-TCF complex assembly	GO_BiologicalProcess-EBI-UniProt-GOA_27.02.2019_00h00	0.000149223	0.239354	21.4286	9	BCL9L, CREBBP, KMT2D, LEO1, PYGO2, SMARCA4, TCOF1, TLE1, TLE4
GO:0000387	spliceosomal snRNP assembly	GO_BiologicalProcess-EBI-UniProt-GOA_27.02.2019_00h00	0.0099511	1	14	7	CD2BP2, GEMIN5, SCAF11, SMN1, SNUPN, STMN1, TGS1
GO:0006471	protein ADP-ribosylation	GO_BiologicalProcess-EBI-UniProt-GOA_27.02.2019_00h00	0.00429869	1	16.2791	7	ADNP, PARP10, PARP4, SIRT2, SIRT6, XRCC1, ZC3HAV1
GO:0007221	positive regulation of transcription of Notch receptor target	GO_BiologicalProcess-EBI-UniProt-GOA_27.02.2019_00h00	0.0445173	1	14.2857	4	CREBBP, DLGAP5, MAML1, RBM15
GO:0007252	I-kappaB phosphorylation	GO_BiologicalProcess-EBI-UniProt-GOA_27.02.2019_00h00	0.0497321	1	13.7931	4	ABI2, ERC1, MAP3K7, SIRPA
GO:0031532	actin cytoskeleton reorganization	GO_BiologicalProcess-EBI-UniProt-GOA_27.02.2019_00h00	0.00077694	1	11.9403	16	ABL1, ABL2, CD2AP, CDC42BPA, CXADR, DMTN, FLNA, GAB1, NCOA3, NSFL1C, PDLIM4, PKN1, PTPN1, RERE, RICTOR, SHC1
GO:0032456	endocytic recycling	GO_BiologicalProcess-EBI-UniProt-GOA_27.02.2019_00h00	0.00476046	1	14.5455	8	ACAP2, ARHGAP1, DENND1A, EHD2, LMTK2, MICALL1, SNX17, VPS50
GO:0033483	gas homeostasis	GO_BiologicalProcess-EBI-UniProt-GOA_27.02.2019_00h00	0.0333909	1	20	3	ADNP, CAV1, EGLN1
GO:0034629	cellular protein-containing complex localization	GO_BiologicalProcess-EBI-UniProt-GOA_27.02.2019_00h00	0.0497321	1	13.7931	4	EXOC1, SEH1L, SNAPIN, WASL
GO:0042752	regulation of circadian rhythm	GO_BiologicalProcess-EBI-UniProt-GOA_27.02.2019_00h00	0.0239405	1	9.55882	13	ARHGEF5, CCAR2, CDK1, CLOCK, EZH2, MTA1, PHLPP1, PSPC1, SIN3A, THRAP3, TOP2A, TPI1, ZFHX3
GO:0045176	apical protein localization	GO_BiologicalProcess-EBI-UniProt-GOA_27.02.2019_00h00	0.0333909	1	20	3	DLG5, SHROOM2, SHROOM3
GO:0016973	poly(A)+ mRNA export from nucleus	GO_BiologicalProcess-EBI-UniProt-GOA_27.02.2019_00h00	0.0232676	1	17.3913	4	FLNB, NUP98, THOC2, ZC3H11A
GO:0030010	establishment of cell polarity	GO_BiologicalProcess-EBI-UniProt-GOA_27.02.2019_00h00	1.34242e-08	2.53582e-05	16.875	27	AMOTL1, ARFGEF1, ARHGEF11, CHAF1B, CRKL, DOCK7, FRMD4A, FYCO1, MAP1B, MAP4, MARK2, MSN, MYO9A, NDEL1, NSFL1C, NUMA1, PARD3, PARD3B, PKN1, PTK2, RACK1, RICTOR, SF3B1, SIPA1L3, SLC9A3R1, USP39, WEE1
GO:0051764	actin crosslink formation	GO_BiologicalProcess-EBI-UniProt-GOA_27.02.2019_00h00	0.0225511	1	23.0769	3	ACTN1, DPYSL3, FLNA
GO:0097320	plasma membrane tubulation	GO_BiologicalProcess-EBI-UniProt-GOA_27.02.2019_00h00	0.0396247	1	14.8148	4	EHD2, FCHO2, MICALL1, WASL
GO:0032878	regulation of establishment or maintenance of cell polarity	GO_BiologicalProcess-EBI-UniProt-GOA_27.02.2019_00h00	0.0497321	1	13.7931	4	ARFGEF1, FYCO1, RACK1, RICTOR
GO:2000114	regulation of establishment of cell polarity	GO_BiologicalProcess-EBI-UniProt-GOA_27.02.2019_00h00	0.0268791	1	16.6667	4	ARFGEF1, FYCO1, RACK1, RICTOR
GO:0035591	signaling adaptor activity	GO_BiologicalProcess-EBI-UniProt-GOA_27.02.2019_00h00	3.78981e-09	7.24611e-06	19.6721	24	ABI2, AKAP13, ARHGAP1, CHAF1B, CREBBP, CRKL, GAB1, GJA1, IRS1, ITSN2, KSR1, MAVS, NCK1, PTPN11, RACK1, SF1, SH2B1, SHB, SHC1, SLMAP, SPAG9, SRC, STAM, TP53BP2
GO:0005070	SH3/SH2 adaptor activity	GO_BiologicalProcess-EBI-UniProt-GOA_27.02.2019_00h00	3.14372e-05	0.0536947	17.284	14	ARHGAP1, CREBBP, CRKL, GAB1, IRS1, ITSN2, NCK1, PTPN11, SF1, SHB, SLMAP, SRC, STAM, TP53BP2
GO:0035728	response to hepatocyte growth factor	GO_BiologicalProcess-EBI-UniProt-GOA_27.02.2019_00h00	0.0286994	1	13.8889	5	APPL1, CNKSR3, GAB1, MED1, SIRT2
GO:0007512	adult heart development	GO_BiologicalProcess-EBI-UniProt-GOA_27.02.2019_00h00	0.0396532	1	18.75	3	MEF2D, MYH10, PEA15
GO:0051642	centrosome localization	GO_BiologicalProcess-EBI-UniProt-GOA_27.02.2019_00h00	0.00207625	1	18.4211	7	DYNC1LI2, FHOD1, NDEL1, PARD3, PARD3B, RANBP2, SF3B1
GO:0051660	establishment of centrosome localization	GO_BiologicalProcess-EBI-UniProt-GOA_27.02.2019_00h00	0.00198612	1	33.3333	4	FHOD1, PARD3, PARD3B, SF3B1
GO:0003382	epithelial cell morphogenesis	GO_BiologicalProcess-EBI-UniProt-GOA_27.02.2019_00h00	0.0186916	1	13.6364	6	ARHGEF26, FLNB, FRMD6, HEG1, PALLD, SIPA1L3
GO:0070849	response to epidermal growth factor	GO_BiologicalProcess-EBI-UniProt-GOA_27.02.2019_00h00	0.00238501	1	13.0952	11	ABI2, CAD, EGFR, ERBB2, MAPK1, MAPK3, MCM2, MED1, NCL, PTPN11, TPR
GO:0072201	negative regulation of mesenchymal cell proliferation	GO_BiologicalProcess-EBI-UniProt-GOA_27.02.2019_00h00	0.00529301	1	37.5	3	LMNA, NFIB, PHF14
GO:1902743	regulation of lamellipodium organization	GO_BiologicalProcess-EBI-UniProt-GOA_27.02.2019_00h00	0.00396039	1	13.8462	9	CARMIL1, DMTN, EPHA2, RREB1, SRC, SSH1, SSH2, SSH3, WASF2
GO:0072673	lamellipodium morphogenesis	GO_BiologicalProcess-EBI-UniProt-GOA_27.02.2019_00h00	0.000487667	0.738329	27.2727	6	ABI1, PLEKHO1, RREB1, SNX2, SRC, WASF2
GO:0031057	negative regulation of histone modification	GO_BiologicalProcess-EBI-UniProt-GOA_27.02.2019_00h00	0.0457046	1	11.1111	6	BCOR, H2AFY, MECP2, NOC2L, SIN3A, TRIP12
GO:0006333	chromatin assembly or disassembly	GO_BiologicalProcess-EBI-UniProt-GOA_27.02.2019_00h00	0.000125623	0.203132	11.3208	24	ATRX, BAZ1B, CENPC, CHAF1A, CHAF1B, H1FX, H2AFX, H2AFY, H2AFY2, HIRIP3, HIST1H1C, HIST1H1E, HIST1H3A, HJURP, HMGA1, HP1BP3, MCM2, NASP, NOC2L, PARP10, SIRT6, SMARCA4, SMARCC2, TPR
GO:0006338	chromatin remodeling	GO_BiologicalProcess-EBI-UniProt-GOA_27.02.2019_00h00	0.000241454	0.378842	11.0048	23	ABL2, ARID1B, ATRX, BAZ1B, BAZ2A, BPTF, CENPC, CHD1, CHD4, CHD6, GATAD2B, HJURP, HMGA1, NASP, PKN1, RB1, RERE, SIRT6, SMARCA1, SMARCA4, SMARCC2, TOP1, TPR
GO:0006930	substrate-dependent cell migration, cell extension	GO_BiologicalProcess-EBI-UniProt-GOA_27.02.2019_00h00	0.0225511	1	23.0769	3	CD2AP, MYH10, NCK1
GO:0007549	dosage compensation	GO_BiologicalProcess-EBI-UniProt-GOA_27.02.2019_00h00	0.000487667	0.738329	27.2727	6	CDYL, H2AFY, H2AFY2, RBM15, RBM15B, RIF1
GO:0009048	dosage compensation by inactivation of X chromosome	GO_BiologicalProcess-EBI-UniProt-GOA_27.02.2019_00h00	0.0142762	1	20	4	CDYL, RBM15, RBM15B, RIF1
GO:0016479	negative regulation of transcription by RNA polymerase I	GO_BiologicalProcess-EBI-UniProt-GOA_27.02.2019_00h00	0.00529301	1	37.5	3	FLNA, H2AFY, H2AFY2
GO:0071496	cellular response to external stimulus	GO_BiologicalProcess-EBI-UniProt-GOA_27.02.2019_00h00	0.00170251	1	8.22222	37	ADNP, ARHGAP35, BAG3, BNIP3, CACNB3, CLEC16A, DBNL, DENR, EGFR, FADD, FASN, FNIP1, FOSL1, FOXO1, HABP4, HMOX1, HSF1, ICAM1, IFI16, KANK2, MAPK1, MAPK3, MED1, MYBBP1A, PARP4, PIEZO1, PRKD1, PTPN11, RBM14, RPTOR, RRAGC, SEH1L, SRC, SSH1, WDR59, WIPI2, ZRSR2
GO:0010761	fibroblast migration	GO_BiologicalProcess-EBI-UniProt-GOA_27.02.2019_00h00	0.0492891	1	10.9091	6	APPL1, ARID5B, BRAF, DMTN, PKN1, PLXNA1
GO:0033625	positive regulation of integrin activation	GO_BiologicalProcess-EBI-UniProt-GOA_27.02.2019_00h00	0.0139844	1	27.2727	3	NSFL1C, PIEZO1, SRC
GO:0006304	DNA modification	GO_BiologicalProcess-EBI-UniProt-GOA_27.02.2019_00h00	0.0244137	1	9.48905	13	ASCC3, ATRX, BAZ2A, CCDC88A, EZH2, FAM129B, KDM1B, MECP2, MED1, MGMT, MID1, OTUD4, RLF
GO:0006307	DNA dealkylation involved in DNA repair	GO_BiologicalProcess-EBI-UniProt-GOA_27.02.2019_00h00	0.0139844	1	27.2727	3	ASCC3, MGMT, MID1
GO:0051090	regulation of DNA-binding transcription factor activity	GO_BiologicalProcess-EBI-UniProt-GOA_27.02.2019_00h00	0.00284613	1	7.66551	44	ABI2, AGFG1, APP, ARHGEF5, ARID5B, CAV1, CLOCK, CRTC2, CRTC3, EGLN1, ENAH, ERC1, EZH2, FLNA, FOSL1, FZD6, HMGN3, HMOX1, HNRNPK, ICAM1, JMY, MAP3K20, MAP3K7, MAPK1, MAPK3, MAVS, MED13, MPRIP, MTDH, PARP10, PRKD1, RB1, REPS2, RPAIN, SMARCA4, SYMPK, TAF3, TERF2IP, TMPO, TMSB4X, TP53BP1, TPI1, TRIM25, WWP2
GO:0046824	positive regulation of nucleocytoplasmic transport	GO_BiologicalProcess-EBI-UniProt-GOA_27.02.2019_00h00	0.0189027	1	10.8434	9	BAG3, ECT2, FLNA, GTSE1, HNRNPK, MAPK1, MAVS, PRKD1, TPR
GO:0046825	regulation of protein export from nucleus	GO_BiologicalProcess-EBI-UniProt-GOA_27.02.2019_00h00	0.0110648	1	13.7255	7	BAG3, GTSE1, IWS1, PTPN11, PTPN14, SETD2, TPR
GO:0048145	regulation of fibroblast proliferation	GO_BiologicalProcess-EBI-UniProt-GOA_27.02.2019_00h00	0.0193356	1	9.67742	12	ABI2, ANXA2, EGFR, FOSL2, KANK2, NF1, PARP10, PAWR, PDGFRB, RBM14, SIRT6, SYMPK
GO:0048147	negative regulation of fibroblast proliferation	GO_BiologicalProcess-EBI-UniProt-GOA_27.02.2019_00h00	0.0359461	1	11.7647	6	ABI2, KANK2, NF1, PARP10, PAWR, RBM14
GO:0045475	locomotor rhythm	GO_BiologicalProcess-EBI-UniProt-GOA_27.02.2019_00h00	0.0396532	1	18.75	3	MTA1, NCOA2, ZFHX3
GO:0032922	circadian regulation of gene expression	GO_BiologicalProcess-EBI-UniProt-GOA_27.02.2019_00h00	0.0163308	1	11.1111	9	CLOCK, HUWE1, MTA1, MYBBP1A, MYCBP2, NCOA2, RAI1, TOP1, ZFHX3
GO:0090042	tubulin deacetylation	GO_BiologicalProcess-EBI-UniProt-GOA_27.02.2019_00h00	0.0225511	1	23.0769	3	HDAC6, MAPT, SIRT2
GO:0048147	negative regulation of fibroblast proliferation	GO_BiologicalProcess-EBI-UniProt-GOA_27.02.2019_00h00	0.0359461	1	11.7647	6	ABI2, KANK2, NF1, PARP10, PAWR, RBM14
GO:0070493	thrombin-activated receptor signaling pathway	GO_BiologicalProcess-EBI-UniProt-GOA_27.02.2019_00h00	0.0396247	1	14.8148	4	NSFL1C, PARD3, PAWR, STMN1
GO:0043243	positive regulation of protein complex disassembly	GO_BiologicalProcess-EBI-UniProt-GOA_27.02.2019_00h00	0.0330189	1	12	6	BNIP3, CARMIL1, CLEC16A, FYCO1, NSFL1C, WASHC2C
GO:0097352	autophagosome maturation	GO_BiologicalProcess-EBI-UniProt-GOA_27.02.2019_00h00	0.0319046	1	13.5135	5	CLEC16A, CLN3, FYCO1, RUBCN, SNAPIN
GO:0047496	vesicle transport along microtubule	GO_BiologicalProcess-EBI-UniProt-GOA_27.02.2019_00h00	0.004862	1	13.4328	9	BRD8, CLN3, FYCO1, KIF13A, KIF1C, NDEL1, SF3B1, SNAPIN, VAMP7
GO:1901096	regulation of autophagosome maturation	GO_BiologicalProcess-EBI-UniProt-GOA_27.02.2019_00h00	0.0139844	1	27.2727	3	CLEC16A, FYCO1, RUBCN
GO:0010256	endomembrane system organization	GO_BiologicalProcess-EBI-UniProt-GOA_27.02.2019_00h00	1.02703e-05	0.0180346	9.30657	51	ABI2, AGFG1, ALS2, ANKLE2, ARFGEF1, ARHGAP10, ARHGAP21, CAMSAP2, CAV1, CDK1, CHD6, CIT, EHD2, EPB41L3, FAT4, FCHO2, GCC2, GORASP2, LAMTOR1, LMNA, LPIN1, LRWD1, LYST, MAP2K2, MAPK1, MAPK3, MICALL1, MTSS2, MYH10, NDEL1, NDRG1, NEK9, NSFL1C, PAWR, PI4K2A, PRKD1, RPAIN, SEC16A, SEC23IP, SEC31A, SF3B1, SGTA, SPTBN1, STAM, TOR1AIP1, TRAM1, USP6NL, USP8, VAPB, VCPIP1, WASL
GO:0061024	membrane organization	GO_BiologicalProcess-EBI-UniProt-GOA_27.02.2019_00h00	0.000570645	0.857109	7.08592	80	AAK1, ABI2, AGFG1, ANKLE2, ANKRD28, ANXA2, ARHGAP12, BNIP3, C2CD5, CAV1, CCDC88A, CDK1, CEP55, CHD6, CLN3, CLTC, CRKL, CUL3, CXADR, DAB2, DENR, EGFR, EHD2, EPB41L3, EPN1, EPN2, EPS15L1, ERGIC3, FAT4, FCHO2, FNBP1, GRAMD1A, ITPRID2, KIF20A, LMNA, LPCAT2, LPIN1, MAPK1, MARCKSL1, MICALL1, MTSS2, MYADM, MYH10, NCOA2, NCOA3, NDEL1, NDRG1, NEK9, NMT1, NSFL1C, PPP3CB, PPP6R3, RABEP1, REPS2, RPAIN, SAR1A…
GO:0007030	Golgi organization	GO_BiologicalProcess-EBI-UniProt-GOA_27.02.2019_00h00	0.000457844	0.695464	11.5607	20	ARFGEF1, ARHGAP10, ARHGAP21, CAMSAP2, CDK1, CIT, EHD2, GCC2, GORASP2, MAP2K2, MAPK1, MAPK3, NSFL1C, PI4K2A, PRKD1, SEC16A, SEC23IP, TRAM1, USP6NL, VCPIP1
GO:1903358	regulation of Golgi organization	GO_BiologicalProcess-EBI-UniProt-GOA_27.02.2019_00h00	9.96211e-05	0.163279	35.2941	6	CAMSAP2, EHD2, MAP2K2, MAPK1, MAPK3, USP6NL
GO:0007076	mitotic chromosome condensation	GO_BiologicalProcess-EBI-UniProt-GOA_27.02.2019_00h00	0.0232676	1	17.3913	4	CEP250, NCAPG, NCAPH2, NIPBL
GO:0030261	chromosome condensation	GO_BiologicalProcess-EBI-UniProt-GOA_27.02.2019_00h00	4.60281e-05	0.0775574	20.3704	11	ACIN1, CAD, CDK1, CEP250, H1FX, HIST1H1C, HIST1H1E, NCAPG, NCAPH2, NIPBL, TOP2A
GO:0033262	regulation of nuclear cell cycle DNA replication	GO_BiologicalProcess-EBI-UniProt-GOA_27.02.2019_00h00	0.0268791	1	16.6667	4	ATRX, BCL6, TERF1, WIZ
GO:0016198	axon choice point recognition	GO_BiologicalProcess-EBI-UniProt-GOA_27.02.2019_00h00	0.0139844	1	27.2727	3	APP, EFNB3, ROBO1
GO:0001881	receptor recycling	GO_BiologicalProcess-EBI-UniProt-GOA_27.02.2019_00h00	0.0207106	1	13.3333	6	ALS2, ANXA2, EHD2, LAMTOR1, LMTK2, VAMP3
GO:0030374	nuclear receptor transcription coactivator activity	GO_BiologicalProcess-EBI-UniProt-GOA_27.02.2019_00h00	3.84792e-05	0.0652607	14.7826	17	ACTN1, CCAR1, CCAR2, CXADR, HMGA1, KANK2, MED1, MED13, NCOA2, NCOA3, NCOA7, PKN1, RBM14, SCAF1, SRC, THRAP3, TRAM1
GO:0043401	steroid hormone mediated signaling pathway	GO_BiologicalProcess-EBI-UniProt-GOA_27.02.2019_00h00	0.00713549	1	8.54093	24	AKAP13, CLOCK, CNOT2, CXADR, DAB2, HDAC6, KANK2, KMT2D, LATS1, MAP3K7, MED1, NCOA2, NCOA3, NCOR1, NCOR2, PKN1, RB1, RBM14, RBM6, SF1, SMARCA4, SRC, TGFB1I1, TRAM1
GO:0030518	intracellular steroid hormone receptor signaling pathway	GO_BiologicalProcess-EBI-UniProt-GOA_27.02.2019_00h00	0.00107534	1	10.4712	20	CLOCK, CNOT2, DAB2, HDAC6, KANK2, KMT2D, LATS1, MED1, NCOA2, NCOA3, NCOR1, NCOR2, PKN1, RB1, RBM14, RBM6, SMARCA4, SRC, TGFB1I1, TRAM1
GO:0003713	transcription coactivator activity	GO_BiologicalProcess-EBI-UniProt-GOA_27.02.2019_00h00	2.90298e-10	5.63177e-07	12.1739	56	ABL1, ABL2, ACTBL2, ACTN1, ARID1B, ARID5B, BCL9L, CCAR1, CCAR2, CCDC88A, CREBBP, CXADR, FAM129B, GTF2F1, HMGA1, JADE1, JMY, KANK2, KMT2D, LPIN1, MAML1, MAP3K7, MED1, MED13, MED26, MEF2A, MMS19, MPRIP, MTA1, MTA3, MTDH, NCOA2, NCOA3, NCOA7, NSD3, NUP98, PHF2, PKN1, PRDM16, RB1, RBM14, RERE, RNF20, RRP1B, SCAF1, SF1, SMARCA4, SMARCC2, SP4, SRC, SUB1, TCF20, TFDP1, TGFB1I1, THRAP3, TRAM1
GO:1902041	regulation of extrinsic apoptotic signaling pathway via death domain receptors	GO_BiologicalProcess-EBI-UniProt-GOA_27.02.2019_00h00	0.0202933	1	10.7143	9	AGFG1, FADD, FASN, HMOX1, ICAM1, NF1, PEA15, RPAIN, ZHX2
GO:0070925	organelle assembly	GO_BiologicalProcess-EBI-UniProt-GOA_27.02.2019_00h00	0.000430642	0.658882	7.26041	75	ABI2, AGFG1, AKAP13, ANLN, ARHGAP35, ARHGEF5, ATXN2, BAG3, BICD1, BRD8, CCDC88A, CDK1, CENPC, CENPF, CEP131, CEP250, CHAF1A, CHAF1B, CNOT2, DBNL, EDC3, EHD2, EIF3A, ENTR1, FEZ2, FLNA, GORASP2, HAUS6, HDAC6, HPS4, ITGB1, KANK2, KIF4A, LMOD1, LZTS2, MAP4, MAPRE2, MAPT, MARCKSL1, MEF2A, MSN, MYH10, MYLK, NCOR1, NDRG1, NEK1, NSFL1C, NSUN4, NUMA1, PAN3, PARP4, PATL1, PCNT, PDGFRB, PGM5, PIKFYVE, POGZ,…
GO:1902115	regulation of organelle assembly	GO_BiologicalProcess-EBI-UniProt-GOA_27.02.2019_00h00	0.000435792	0.666326	10.0746	27	ABI2, AKAP13, ARHGAP35, ARHGEF5, ATXN2, CCDC88A, CNOT2, ENTR1, FEZ2, KANK2, MAP4, MAPRE2, MSN, MYLK, NDRG1, NUMA1, PAN3, PIKFYVE, PPFIA1, RBM14, REPS2, SDC1, SRC, STAM, STK11IP, TPI1, TPR
GO:1902117	positive regulation of organelle assembly	GO_BiologicalProcess-EBI-UniProt-GOA_27.02.2019_00h00	0.000165358	0.26358	13.6752	16	ABI2, ARHGAP35, ARHGEF5, CCDC88A, CNOT2, ENTR1, MAPRE2, MSN, MYLK, NUMA1, PAN3, PPFIA1, SDC1, SRC, STK11IP, TPI1
GO:1904377	positive regulation of protein localization to cell periphery	GO_BiologicalProcess-EBI-UniProt-GOA_27.02.2019_00h00	0.00196236	1	13.4146	11	AKAP5, EGFR, EPB41, EPB41L2, EPHA2, ITGB1, LRWD1, MAPK1, NUMA1, RACK1, SPTBN1
GO:0072697	protein localization to cell cortex	GO_BiologicalProcess-EBI-UniProt-GOA_27.02.2019_00h00	0.00487548	1	26.6667	4	ANLN, EPB41, EPB41L2, NUMA1
GO:1904778	positive regulation of protein localization to cell cortex	GO_BiologicalProcess-EBI-UniProt-GOA_27.02.2019_00h00	0.00203387	1	50	3	EPB41, EPB41L2, NUMA1
GO:1904776	regulation of protein localization to cell cortex	GO_BiologicalProcess-EBI-UniProt-GOA_27.02.2019_00h00	0.00343124	1	42.8571	3	EPB41, EPB41L2, NUMA1
GO:1990089	response to nerve growth factor	GO_BiologicalProcess-EBI-UniProt-GOA_27.02.2019_00h00	0.00116572	1	14.2857	11	ABI2, ACAP2, APP, BRAF, DYNC1LI2, EEF2, EEF2K, MAPT, MICALL1, SORT1, USP8
GO:1990090	cellular response to nerve growth factor stimulus	GO_BiologicalProcess-EBI-UniProt-GOA_27.02.2019_00h00	0.00083186	1	14.8649	11	ABI2, ACAP2, APP, BRAF, DYNC1LI2, EEF2, EEF2K, MAPT, MICALL1, SORT1, USP8
GO:1990416	cellular response to brain-derived neurotrophic factor stimulus	GO_BiologicalProcess-EBI-UniProt-GOA_27.02.2019_00h00	0.0139844	1	27.2727	3	EEF2, EEF2K, MAPT
GO:2000036	regulation of stem cell population maintenance	GO_BiologicalProcess-EBI-UniProt-GOA_27.02.2019_00h00	0.0257058	1	14.2857	5	CNOT2, CNOT3, NCOA3, TRAM1, ZC3H13
GO:0001829	trophectodermal cell differentiation	GO_BiologicalProcess-EBI-UniProt-GOA_27.02.2019_00h00	0.0199678	1	18.1818	4	CNOT2, CNOT3, CUL3, STIP1
GO:2001224	positive regulation of neuron migration	GO_BiologicalProcess-EBI-UniProt-GOA_27.02.2019_00h00	0.030807	1	16	4	ABI2, FLNA, NIPBL, ZNF609
GO:0006353	DNA-templated transcription, termination	GO_BiologicalProcess-EBI-UniProt-GOA_27.02.2019_00h00	0.0176086	1	10.5769	11	CPSF7, CSTF3, FIP1L1, PAPOLA, PEA15, SMN1, STMN1, SYMPK, TWISTNB, UBTF, XRN2
GO:0006361	transcription initiation from RNA polymerase I promoter	GO_BiologicalProcess-EBI-UniProt-GOA_27.02.2019_00h00	0.0207106	1	13.3333	6	BAZ2A, MAPK3, PEA15, SMARCA4, TWISTNB, UBTF
GO:0007249	I-kappaB kinase/NF-kappaB signaling	GO_BiologicalProcess-EBI-UniProt-GOA_27.02.2019_00h00	0.000638177	0.950246	9.06516	32	ABI2, ABL1, AGFG1, AKAP13, ANKRD17, BRD4, DDX21, ECT2, EEF1D, ENAH, ERC1, FADD, FLNA, GJA1, HMOX1, LRWD1, MAP3K20, MAP3K3, MAP3K7, MAVS, MPRIP, MTDH, PRKD1, RPAIN, SHARPIN, SIRPA, SLC35B2, SNIP1, TERF2IP, TLE1, TRAM1, TRIM25
GO:0043122	regulation of I-kappaB kinase/NF-kappaB signaling	GO_BiologicalProcess-EBI-UniProt-GOA_27.02.2019_00h00	0.000736855	1	9.32476	29	ABI2, ABL1, AGFG1, AKAP13, ANKRD17, BRD4, DDX21, ECT2, EEF1D, ENAH, FADD, FLNA, GJA1, HMOX1, LRWD1, MAP3K20, MAP3K3, MAP3K7, MAVS, MTDH, PRKD1, RPAIN, SHARPIN, SIRPA, SLC35B2, TERF2IP, TLE1, TRAM1, TRIM25
GO:0043123	positive regulation of I-kappaB kinase/NF-kappaB signaling	GO_BiologicalProcess-EBI-UniProt-GOA_27.02.2019_00h00	0.001278	1	9.83607	24	ABL1, AGFG1, AKAP13, ANKRD17, BRD4, DDX21, ECT2, EEF1D, FADD, FLNA, GJA1, HMOX1, MAP3K20, MAP3K3, MAP3K7, MAVS, MTDH, PRKD1, RPAIN, SHARPIN, SLC35B2, TERF2IP, TRAM1, TRIM25
GO:0005984	disaccharide metabolic process	GO_BiologicalProcess-EBI-UniProt-GOA_27.02.2019_00h00	0.0142762	1	20	4	BRAF, FUBP1, KHSRP, MGA
GO:0031935	regulation of chromatin silencing	GO_BiologicalProcess-EBI-UniProt-GOA_27.02.2019_00h00	0.000260316	0.407135	20	9	ATAD2, H1FX, HIST1H1C, HIST1H1E, HMGA1, PHF2, SIN3A, SIRT6, TASOR
GO:0070493	thrombin-activated receptor signaling pathway	GO_BiologicalProcess-EBI-UniProt-GOA_27.02.2019_00h00	0.0396247	1	14.8148	4	NSFL1C, PARD3, PAWR, STMN1
GO:0051057	positive regulation of small GTPase mediated signal transduction	GO_BiologicalProcess-EBI-UniProt-GOA_27.02.2019_00h00	0.0176086	1	10.5769	11	AKAP13, ALS2, CRKL, IRS2, MAPRE2, PARD3, PAWR, PDGFRB, ROBO1, SHC1, SRC
GO:0046579	positive regulation of Ras protein signal transduction	GO_BiologicalProcess-EBI-UniProt-GOA_27.02.2019_00h00	0.0254841	1	10.5263	10	AKAP13, ALS2, CRKL, IRS2, MAPRE2, PARD3, PAWR, PDGFRB, ROBO1, SHC1
GO:0072359	circulatory system development	GO_BiologicalProcess-EBI-UniProt-GOA_27.02.2019_00h00	0.000613702	0.918098	6.85335	93	ABI2, ABL1, AGFG1, AKAP13, AMOTL1, ANKRD17, ANXA2, BCOR, BRD8, CAD, CAV1, CCM2, CDK1, CDKN1B, CHAMP1, CRKL, CXADR, DSP, EGFR, EGLN1, EPHA2, EPN1, EPN2, ERBB2, FAM129B, FAT4, FOSL1, FOXO1, GAB1, GJA1, GTF2I, HEG1, HMOX1, HNRNPK, ITGA5, ITGB1, JPH2, KANK2, LMNA, LUZP1, MAML1, MAP3K3, MAPK1, MAPK3, MARCKSL1, MECP2, MED1, MEF2A, MEF2D, MTDH, MYCBP2, MYH10, MYLK, NCKIPSD, NCL, NF1, NFATC2, NIPBL, PAK4…
GO:0043619	regulation of transcription from RNA polymerase II promoter in response to oxidative stress	GO_BiologicalProcess-EBI-UniProt-GOA_27.02.2019_00h00	0.046464	1	17.6471	3	CHD6, HMOX1, SIN3A
GO:0045104	intermediate filament cytoskeleton organization	GO_BiologicalProcess-EBI-UniProt-GOA_27.02.2019_00h00	0.000492731	0.745501	16.9492	10	AGFG1, DSP, KRT18, NDEL1, PLEC, RPAIN, SYNM, TMPO, VIM, ZHX2
GO:0005200	structural constituent of cytoskeleton	GO_BiologicalProcess-EBI-UniProt-GOA_27.02.2019_00h00	0.0040806	1	11.2069	13	BICD1, CD2AP, DSP, EPB41, EPB41L3, MSN, PLEC, SORBS3, SPTBN1, SYNM, TMPO, TUBA1C, VIM
GO:0045109	intermediate filament organization	GO_BiologicalProcess-EBI-UniProt-GOA_27.02.2019_00h00	0.0445173	1	14.2857	4	AGFG1, DSP, RPAIN, VIM
GO:0071550	death-inducing signaling complex assembly	GO_BiologicalProcess-EBI-UniProt-GOA_27.02.2019_00h00	0.00786938	1	23.5294	4	AGFG1, FADD, RPAIN, ZHX2
GO:0070493	thrombin-activated receptor signaling pathway	GO_BiologicalProcess-EBI-UniProt-GOA_27.02.2019_00h00	0.0396247	1	14.8148	4	NSFL1C, PARD3, PAWR, STMN1
GO:1904779	regulation of protein localization to centrosome	GO_BiologicalProcess-EBI-UniProt-GOA_27.02.2019_00h00	0.0225511	1	23.0769	3	BICD1, CEP250, NSFL1C
GO:1905508	protein localization to microtubule organizing center	GO_BiologicalProcess-EBI-UniProt-GOA_27.02.2019_00h00	0.0319046	1	13.5135	5	BICD1, CEP131, CEP250, NSFL1C, NUMA1
GO:0007172	signal complex assembly	GO_BiologicalProcess-EBI-UniProt-GOA_27.02.2019_00h00	0.000910848	1	40	4	NCK1, PTK2, PXN, SRC
GO:0030948	negative regulation of vascular endothelial growth factor receptor signaling pathway	GO_BiologicalProcess-EBI-UniProt-GOA_27.02.2019_00h00	0.0350548	1	15.3846	4	ABI2, EPN2, FAM129B, PTPN1
GO:0048010	vascular endothelial growth factor receptor signaling pathway	GO_BiologicalProcess-EBI-UniProt-GOA_27.02.2019_00h00	0.00554997	1	10.8527	14	ABI1, ABI2, EPN2, FAM129B, HNRNPK, ITGA5, NCK1, PRKD1, PTK2, PTPN1, PXN, SHB, SRC, WASF2
GO:0006888	endoplasmic reticulum to Golgi vesicle-mediated transport	GO_BiologicalProcess-EBI-UniProt-GOA_27.02.2019_00h00	0.048999	1	7.7551	19	ANKRD28, COPA, CUL3, DYNC1LI1, DYNC1LI2, ERGIC3, NRBP2, PPP6R3, RAB12, SAR1A, SEC16A, SEC23IP, SEC31A, SPTBN1, TMEM115, TRAM1, VAMP7, VAPB, VTI1B
GO:0048193	Golgi vesicle transport	GO_BiologicalProcess-EBI-UniProt-GOA_27.02.2019_00h00	0.00338411	1	8.07175	36	ANKRD28, BRD8, COPA, CUL3, DYNC1LI1, DYNC1LI2, EHD2, ERGIC3, EXOC1, EXOC2, GCC2, KIF13A, KIF1C, KIF4A, KRT18, NRBP2, OSBPL5, PPP6R3, PRKD1, RAB12, RABEP1, RACGAP1, RACK1, SAR1A, SEC16A, SEC23IP, SEC31A, SNX2, SORT1, SPTBN1, TMEM115, TRAM1, VAMP3, VAMP7, VAPB, VTI1B
GO:0006892	post-Golgi vesicle-mediated transport	GO_BiologicalProcess-EBI-UniProt-GOA_27.02.2019_00h00	0.00575602	1	10.7692	14	EHD2, EXOC1, EXOC2, KIF13A, KRT18, OSBPL5, RABEP1, RACK1, SEC16A, SORT1, SPTBN1, VAMP3, VAMP7, VTI1B
GO:0006893	Golgi to plasma membrane transport	GO_BiologicalProcess-EBI-UniProt-GOA_27.02.2019_00h00	0.00177514	1	13.5802	11	EXOC1, EXOC2, KIF13A, KRT18, OSBPL5, RABEP1, RACK1, SEC16A, SPTBN1, VAMP3, VAMP7
GO:0051091	positive regulation of DNA-binding transcription factor activity	GO_BiologicalProcess-EBI-UniProt-GOA_27.02.2019_00h00	0.02415	1	7.5419	27	AGFG1, APP, ARHGEF5, ARID5B, CAV1, CLOCK, CRTC2, CRTC3, ERC1, FOSL1, HMGN3, ICAM1, JMY, MAP3K20, MAP3K7, MAVS, MPRIP, MTDH, PRKD1, REPS2, RPAIN, SMARCA4, SYMPK, TERF2IP, TP53BP1, TPI1, TRIM25
GO:0051090	regulation of DNA-binding transcription factor activity	GO_BiologicalProcess-EBI-UniProt-GOA_27.02.2019_00h00	0.00284613	1	7.66551	44	ABI2, AGFG1, APP, ARHGEF5, ARID5B, CAV1, CLOCK, CRTC2, CRTC3, EGLN1, ENAH, ERC1, EZH2, FLNA, FOSL1, FZD6, HMGN3, HMOX1, HNRNPK, ICAM1, JMY, MAP3K20, MAP3K7, MAPK1, MAPK3, MAVS, MED13, MPRIP, MTDH, PARP10, PRKD1, RB1, REPS2, RPAIN, SMARCA4, SYMPK, TAF3, TERF2IP, TMPO, TMSB4X, TP53BP1, TPI1, TRIM25, WWP2
GO:0051239	regulation of multicellular organismal process	GO_BiologicalProcess-EBI-UniProt-GOA_27.02.2019_00h00	5.07619e-05	0.0852292	6.14082	232	ABI2, ABL1, ABL2, ACIN1, ADAM9, ADD1, ADNP, AFDN, AGFG1, AMOTL1, ANKRD17, ANXA2, APP, APPL1, ARFGEF3, ARHGAP35, ARID1B, ARID4A, BCL6, BCL9L, BCOR, BMP2K, BRAF, BRD8, CACNB3, CAMSAP2, CAV1, CCAR2, CCDC88A, CCM2, CD2AP, CDK1, CDKN1B, CENPF, CHAMP1, CLOCK, CLTC, CNKSR2, CNOT2, CNOT3, CREBBP, CRKL, CXADR, DAB2, DDX21, DENND5A, DENR, DLG5, DMTN, DOCK5, DOCK7, DPYSL2, DPYSL3, DSP, ECT2, EEF2K, EFNB3, E…
GO:0031060	regulation of histone methylation	GO_BiologicalProcess-EBI-UniProt-GOA_27.02.2019_00h00	0.00175339	1	12.9032	12	ATRX, BCOR, BRD4, H2AFY, IWS1, KMT2D, LMNA, MECP2, NSD3, PYGO2, RIF1, RNF20
GO:0051568	histone H3-K4 methylation	GO_BiologicalProcess-EBI-UniProt-GOA_27.02.2019_00h00	0.0151456	1	11.25	9	ARFGEF3, ARID4A, BCOR, H2AFY, HIST1H1C, HIST1H1E, KMT2D, PYGO2, RLF
GO:0051683	establishment of Golgi localization	GO_BiologicalProcess-EBI-UniProt-GOA_27.02.2019_00h00	0.00765538	1	33.3333	3	ARHGAP10, ARHGAP21, SLC9A3R1
GO:0051647	nucleus localization	GO_BiologicalProcess-EBI-UniProt-GOA_27.02.2019_00h00	0.00391722	1	18.75	6	DOCK7, FHOD1, MYH10, PTK2, SF3B1, SLC9A3R1
GO:0007097	nuclear migration	GO_BiologicalProcess-EBI-UniProt-GOA_27.02.2019_00h00	0.00157255	1	22.2222	6	DOCK7, FHOD1, MYH10, PTK2, SF3B1, SLC9A3R1
GO:0070828	heterochromatin organization	GO_BiologicalProcess-EBI-UniProt-GOA_27.02.2019_00h00	0.00349778	1	22.7273	5	HMGA1, HP1BP3, PRDM16, SIRT6, TPR
GO:0010847	regulation of chromatin assembly	GO_BiologicalProcess-EBI-UniProt-GOA_27.02.2019_00h00	0.000437821	0.668552	75	3	PARP10, SIRT6, TPR
GO:0031507	heterochromatin assembly	GO_BiologicalProcess-EBI-UniProt-GOA_27.02.2019_00h00	0.0225511	1	23.0769	3	HMGA1, SIRT6, TPR
GO:0001672	regulation of chromatin assembly or disassembly	GO_BiologicalProcess-EBI-UniProt-GOA_27.02.2019_00h00	0.0139844	1	27.2727	3	PARP10, SIRT6, TPR
GO:0036124	histone H3-K9 trimethylation	GO_BiologicalProcess-EBI-UniProt-GOA_27.02.2019_00h00	0.0142762	1	20	4	ARID4A, ATRX, LMNA, MECP2
GO:0097581	lamellipodium organization	GO_BiologicalProcess-EBI-UniProt-GOA_27.02.2019_00h00	1.29496e-06	0.00234647	17.2727	19	ABI1, ARHGEF6, CARMIL1, CCDC88A, DMTN, EPHA2, ITGB1, MTSS2, NCK1, PLEKHO1, RREB1, SH2B1, SNX2, SRC, SSH1, SSH2, SSH3, VCL, WASF2
GO:0098751	bone cell development	GO_BiologicalProcess-EBI-UniProt-GOA_27.02.2019_00h00	0.0149461	1	12.963	7	ABI1, ANXA2, MED1, PTPN11, SF3B1, SRC, WASF2
GO:0072673	lamellipodium morphogenesis	GO_BiologicalProcess-EBI-UniProt-GOA_27.02.2019_00h00	0.000487667	0.738329	27.2727	6	ABI1, PLEKHO1, RREB1, SNX2, SRC, WASF2
GO:2000036	regulation of stem cell population maintenance	GO_BiologicalProcess-EBI-UniProt-GOA_27.02.2019_00h00	0.0257058	1	14.2857	5	CNOT2, CNOT3, NCOA3, TRAM1, ZC3H13
GO:0001701	in utero embryonic development	GO_BiologicalProcess-EBI-UniProt-GOA_27.02.2019_00h00	0.0348902	1	7.03297	32	ADD1, ALS2, APBA3, BCOR, BPTF, CCM2, CNOT2, CNOT3, CUL3, EGFR, EGLN1, EPN1, FOSL1, HEG1, HSF1, ITGB1, LATS1, MAPK1, MED1, MYH10, NASP, NCKIPSD, NDEL1, NMT1, PLPP4, PYGO2, RIC8A, SETD2, SIN3A, SRC, STIP1, TANC2
GO:0001829	trophectodermal cell differentiation	GO_BiologicalProcess-EBI-UniProt-GOA_27.02.2019_00h00	0.0199678	1	18.1818	4	CNOT2, CNOT3, CUL3, STIP1
GO:1902532	negative regulation of intracellular signal transduction	GO_BiologicalProcess-EBI-UniProt-GOA_27.02.2019_00h00	0.000670307	0.996077	7.82866	53	ABI2, ABL1, ABL2, AGFG1, ARHGAP12, ARHGAP35, BCL6, CAV1, CCAR2, CD2AP, CGNL1, CNKSR3, CRTC3, CUL3, DLG5, EIF3A, ENAH, EPHA2, EPRS, FNIP1, FOXO1, FUBP1, HEG1, HOMER3, ITGB1, IVNS1ABP, MAPK1, MED1, MYADM, NCOR1, NDRG1, NF1, NOC2L, NSFL1C, PDCD4, PHLPP1, PLXNA1, PTPN1, PTPN11, PTPN2, RACK1, RASA1, RERE, RPAIN, SF3B1, SIRPA, SLC9A3R1, SRC, STMN1, TLE1, TMPO, TMSB4X, VDAC2
GO:0051058	negative regulation of small GTPase mediated signal transduction	GO_BiologicalProcess-EBI-UniProt-GOA_27.02.2019_00h00	1.40902e-06	0.00255032	19.7531	16	ABI2, ABL2, ARHGAP12, ARHGAP35, BCL6, CD2AP, CGNL1, CUL3, FUBP1, HEG1, ITGB1, MAPK1, NF1, RASA1, RERE, STMN1
GO:0046578	regulation of Ras protein signal transduction	GO_BiologicalProcess-EBI-UniProt-GOA_27.02.2019_00h00	4.1229e-11	8.05203e-08	14.1141	47	ABI2, ABL1, ABL2, AKAP13, ALS2, ARFGEF1, ARFGEF3, ARHGAP35, ARHGEF11, ARHGEF12, ARHGEF18, ARHGEF26, ARHGEF40, ARHGEF5, ARHGEF6, BCL6, CRKL, CUL3, DENND1A, DNMBP, ECT2, FUBP1, HEG1, IQSEC1, IRS2, ITGB1, ITSN2, KANK2, LRWD1, MAPK1, MAPRE2, NF1, PARD3, PAWR, PDGFRB, PLEKHG3, RALGPS2, RASA1, RBM14, RERE, RGL2, ROBO1, SHC1, STMN1, TPI1, TRIO, ZHX2
GO:0046580	negative regulation of Ras protein signal transduction	GO_BiologicalProcess-EBI-UniProt-GOA_27.02.2019_00h00	5.80343e-05	0.0968593	17.3333	13	ABI2, ABL2, ARHGAP35, BCL6, CUL3, FUBP1, HEG1, ITGB1, MAPK1, NF1, RASA1, RERE, STMN1
GO:0035024	negative regulation of Rho protein signal transduction	GO_BiologicalProcess-EBI-UniProt-GOA_27.02.2019_00h00	6.6665e-05	0.110864	26.6667	8	ABL2, ARHGAP35, BCL6, CUL3, HEG1, ITGB1, RERE, STMN1
GO:0048753	pigment granule organization	GO_BiologicalProcess-EBI-UniProt-GOA_27.02.2019_00h00	0.00375275	1	16.6667	7	HPS4, KIF13A, LYST, PARD3, SCAF11, SHROOM2, SNAPIN
GO:0032438	melanosome organization	GO_BiologicalProcess-EBI-UniProt-GOA_27.02.2019_00h00	0.00326109	1	17.0732	7	HPS4, KIF13A, LYST, PARD3, SCAF11, SHROOM2, SNAPIN
GO:1902414	protein localization to cell junction	GO_BiologicalProcess-EBI-UniProt-GOA_27.02.2019_00h00	0.000143323	0.23032	33.3333	6	AFDN, CHAF1B, DLG5, DSP, FLNA, HEG1
GO:0071896	protein localization to adherens junction	GO_BiologicalProcess-EBI-UniProt-GOA_27.02.2019_00h00	0.00343124	1	42.8571	3	CHAF1B, DLG5, DSP
GO:0006259	DNA metabolic process	GO_BiologicalProcess-EBI-UniProt-GOA_27.02.2019_00h00	6.39386e-10	1.23593e-06	8.73261	113	ABL1, AGFG1, ANKRD17, ARHGEF5, ASCC3, ATRX, BAZ2A, BCL6, BOD1L1, BRD8, CAD, CCDC88A, CDK1, CENPF, CHAF1A, CHAF1B, DFFA, EGFR, EME1, EZH2, FAM129B, FILIP1L, FMN2, H1FX, H2AFX, HIST1H1C, HIST1H1E, HMGA1, HSF1, HUWE1, JMY, KANK2, KAT7, KDM1B, KDM2A, LIG1, LIG3, LRIG1, LRWD1, MAPK1, MAPK3, MARF1, MCM2, MDC1, MECP2, MED1, MGMT, MID1, MMS19, MSH6, MTA1, NASP, NFIB, NFIC, NFIX, NIPBL, NSMCE3, NUCKS1, NU…
GO:0006260	DNA replication	GO_BiologicalProcess-EBI-UniProt-GOA_27.02.2019_00h00	1.66655e-07	0.000307646	11.4362	43	AGFG1, ANKRD17, ARHGEF5, ATRX, BCL6, BOD1L1, CCDC88A, CDK1, CHAF1A, CHAF1B, EGFR, EME1, FILIP1L, HMGA1, KANK2, KAT7, LIG1, LIG3, LRIG1, LRWD1, MCM2, MSH6, NASP, NFIB, NFIC, NFIX, NUCKS1, NUP98, ORC1, PAK1IP1, PDS5A, POLA2, RBM14, RFC1, RPAIN, SIN3A, TERF1, TOP1, TOPBP1, TPI1, WIZ, WRNIP1, ZBTB38
GO:0006281	DNA repair	GO_BiologicalProcess-EBI-UniProt-GOA_27.02.2019_00h00	6.96379e-07	0.00127019	9.30233	64	ABL1, AGFG1, ARHGEF5, ASCC3, ATRX, BOD1L1, CCDC88A, CDK1, CHAF1A, CHAF1B, EGFR, EME1, FMN2, H2AFX, HMGA1, HSF1, HUWE1, JMY, KANK2, KDM2A, LIG1, LIG3, LRIG1, MARF1, MDC1, MED1, MGMT, MID1, MMS19, MSH6, MTA1, NIPBL, NSMCE3, NUCKS1, PARG, PARP10, PARP4, PAXX, PDS5A, PDS5B, PEA15, RBM14, RBM17, RFC1, RIF1, RNF169, RPAIN, SETD2, SIRT6, SMC5, SPIRE1, TCEA1, TERF2IP, TNKS1BP1, TOPBP1, TP53BP1, TPI1, TRI…
GO:0006275	regulation of DNA replication	GO_BiologicalProcess-EBI-UniProt-GOA_27.02.2019_00h00	0.00110831	1	11.25	18	ANKRD17, ARHGEF5, ATRX, BCL6, CCDC88A, CDK1, EGFR, KANK2, LIG3, MSH6, NUCKS1, PDS5A, RBM14, TERF1, TPI1, WIZ, WRNIP1, ZBTB38
GO:0006261	DNA-dependent DNA replication	GO_BiologicalProcess-EBI-UniProt-GOA_27.02.2019_00h00	9.76199e-05	0.160097	11.6505	24	AGFG1, ARHGEF5, ATRX, BCL6, BOD1L1, EME1, FILIP1L, HMGA1, LIG1, LIG3, LRIG1, LRWD1, MCM2, MSH6, NUCKS1, ORC1, PAK1IP1, POLA2, RFC1, RPAIN, TERF1, TPI1, WIZ, WRNIP1
GO:0018209	peptidyl-serine modification	GO_BiologicalProcess-EBI-UniProt-GOA_27.02.2019_00h00	0.000151162	0.242161	9.09091	39	AGFG1, ANKRD26, APP, BRAF, CAV1, CCM2, CDK1, CNKSR3, DMTN, DOCK7, EGFR, FNIP1, HDAC6, HNRNPK, LATS1, LMTK2, MAP2K2, MAPK1, MAPK3, MARK2, MAST2, MAST4, NCK1, NDRG1, PARP4, PKN1, PRKD1, RACK1, RICTOR, RPAIN, RPTOR, SRC, STK39, TERF2IP, TNKS1BP1, TOP1, TTK, WNK1, ZHX2
GO:0018210	peptidyl-threonine modification	GO_BiologicalProcess-EBI-UniProt-GOA_27.02.2019_00h00	0.000189305	0.299859	11.9048	20	AGFG1, APP, CAD, CDK1, DMTN, LMTK2, MAPK1, MARK2, PARD3, PARP4, PKN1, PRKD1, RPAIN, RPTOR, SIRT2, STK39, SYMPK, TNKS1BP1, TTK, WNK1
GO:0018105	peptidyl-serine phosphorylation	GO_BiologicalProcess-EBI-UniProt-GOA_27.02.2019_00h00	2.95674e-05	0.0506193	9.77444	39	AGFG1, ANKRD26, APP, BRAF, CAV1, CCM2, CDK1, CNKSR3, DMTN, DOCK7, EGFR, FNIP1, HDAC6, HNRNPK, LATS1, LMTK2, MAP2K2, MAPK1, MAPK3, MARK2, MAST2, MAST4, NCK1, NDRG1, PARP4, PKN1, PRKD1, RACK1, RICTOR, RPAIN, RPTOR, SRC, STK39, TERF2IP, TNKS1BP1, TOP1, TTK, WNK1, ZHX2
GO:0018107	peptidyl-threonine phosphorylation	GO_BiologicalProcess-EBI-UniProt-GOA_27.02.2019_00h00	7.39994e-05	0.122617	12.7389	20	AGFG1, APP, CAD, CDK1, DMTN, LMTK2, MAPK1, MARK2, PARD3, PARP4, PKN1, PRKD1, RPAIN, RPTOR, SIRT2, STK39, SYMPK, TNKS1BP1, TTK, WNK1
GO:0010799	regulation of peptidyl-threonine phosphorylation	GO_BiologicalProcess-EBI-UniProt-GOA_27.02.2019_00h00	0.011833	1	12.5	8	APP, DMTN, MAPK1, PARD3, RPTOR, SIRT2, SYMPK, TNKS1BP1
GO:0006996	organelle organization	GO_BiologicalProcess-EBI-UniProt-GOA_27.02.2019_00h00	7.33966e-38	1.50169e-34	8.61613	391	ABI1, ABI2, ABL1, ABL2, ACIN1, ACTN1, ADD1, AGFG1, AHCTF1, AKAP13, ALS2, AMOTL1, ANKLE2, ANKRD26, ANKRD28, ANLN, ANXA2, ARFGEF1, ARFGEF3, ARHGAP10, ARHGAP12, ARHGAP21, ARHGAP35, ARHGEF11, ARHGEF18, ARHGEF5, ARID1B, ARID4A, ASCC3, ATAD2, ATP13A2, ATRX, ATXN2, BAG3, BAZ1B, BAZ2A, BCL6, BCOR, BICD1, BNIP3, BPTF, BRAF, BRD4, BRD8, C17orf49, C2CD5, CAD, CAMSAP1, CAMSAP2, CAP2, CARMIL1, CAV1, CBX4, CCA…
GO:0051128	regulation of cellular component organization	GO_BiologicalProcess-EBI-UniProt-GOA_27.02.2019_00h00	1.1061e-22	2.25975e-19	8.62355	260	AAK1, ABI2, ABL1, ABL2, ADAM9, ADD1, ADNP, AKAP13, ANLN, ANXA2, APP, APPL1, ARFGEF1, ARHGAP35, ARHGEF11, ARHGEF18, ARHGEF5, ATAD2, ATP13A2, ATRX, ATXN2, BAG3, BCL6, BCL9L, BCOR, BICD1, BNIP3, BRAF, BRD4, C2CD5, CAMSAP1, CAMSAP2, CARMIL1, CAV1, CCAR2, CCDC88A, CD2AP, CDC42EP3, CDK13, CDKN1B, CENPF, CEP131, CEP250, CHAF1B, CIT, CLEC16A, CLTC, CNOT2, CRKL, CUL3, DAB2, DCBLD2, DDX21, DENND5A, DENR, D…
GO:0007010	cytoskeleton organization	GO_BiologicalProcess-EBI-UniProt-GOA_27.02.2019_00h00	1.3669e-28	2.7953e-25	11.2824	183	ABI1, ABI2, ABL1, ABL2, ACTN1, ADD1, AGFG1, AKAP13, AMOTL1, ANLN, ARFGEF1, ARHGAP10, ARHGAP12, ARHGAP21, ARHGAP35, ARHGEF11, ARHGEF18, ARHGEF5, ATRX, BCL6, BICD1, BRAF, BRD4, CAMSAP1, CAMSAP2, CAP2, CARMIL1, CCDC120, CCDC88A, CD2AP, CDC42BPA, CDC42EP3, CDK1, CDKN1B, CEP131, CEP250, CGNL1, CIT, CLTC, CUL3, CXADR, DIAPH3, DMTN, DOCK7, DPYSL2, DPYSL3, DSP, DYNC1LI1, DYNC1LI2, ECT2, EHD2, EPB41, EPB4…
GO:0051276	chromosome organization	GO_BiologicalProcess-EBI-UniProt-GOA_27.02.2019_00h00	3.51014e-20	7.16068e-17	10.3222	157	ABL1, ABL2, ACIN1, AGFG1, ARFGEF3, ARID1B, ARID4A, ASCC3, ATAD2, ATRX, BAZ1B, BAZ2A, BCL6, BCOR, BPTF, BRD4, BRD8, C17orf49, CAD, CBX4, CCDC88A, CDCA8, CDK1, CENPC, CENPF, CEP250, CHAF1A, CHAF1B, CHAMP1, CHD1, CHD4, CHD6, CHD9, CLOCK, CREBBP, CRTC2, CUL3, DLGAP5, DYNC1LI1, EZH2, GATAD2B, GEM, GTF2I, H1FX, H2AFX, H2AFY, H2AFY2, HDAC6, HIRIP3, HIST1H1C, HIST1H1E, HIST1H3A, HJURP, HMGA1, HMGN3, HP1B…
GO:0033043	regulation of organelle organization	GO_BiologicalProcess-EBI-UniProt-GOA_27.02.2019_00h00	3.85035e-25	7.87011e-22	10.773	177	ABI2, ABL1, ABL2, ADD1, AKAP13, ANLN, ANXA2, ARFGEF1, ARHGAP35, ARHGEF5, ATAD2, ATP13A2, ATRX, ATXN2, BAG3, BCL6, BCOR, BICD1, BNIP3, BRAF, BRD4, C2CD5, CAMSAP1, CAMSAP2, CARMIL1, CCDC88A, CD2AP, CDC42EP3, CDK13, CDKN1B, CENPF, CEP131, CEP250, CIT, CLEC16A, CLTC, CNOT2, CUL3, DENR, DLGAP5, DMTN, DYNC1LI1, ECT2, EHD2, ENTR1, EVL, FEZ2, FHOD1, FLNA, FMN2, FYCO1, H1FX, H2AFY, HDAC6, HDGFL2, HIST1H1C…
GO:0070586	cell-cell adhesion involved in gastrulation	GO_BiologicalProcess-EBI-UniProt-GOA_27.02.2019_00h00	0.0333909	1	20	3	MYADM, RIC8A, WNK1
GO:0009895	negative regulation of catabolic process	GO_BiologicalProcess-EBI-UniProt-GOA_27.02.2019_00h00	0.00624895	1	8	32	ABI2, ALAD, ANXA2, ATP13A2, CCAR2, CLEC16A, CRTC3, DFFA, EGFR, FEZ2, FLNA, FMN2, FUBP1, HERC1, HMOX1, HNRNPK, LARP1, LIG3, MYCBP2, NRBP2, PARN, PTK2, QSOX1, RBM10, RUBCN, RYBP, SGTA, SIRT2, SIRT6, THRAP3, USP36, WAC
GO:0031330	negative regulation of cellular catabolic process	GO_BiologicalProcess-EBI-UniProt-GOA_27.02.2019_00h00	0.0101922	1	7.98817	27	ABI2, ALAD, ANXA2, ATP13A2, CCAR2, CLEC16A, DFFA, FEZ2, FUBP1, HERC1, HMOX1, HNRNPK, LARP1, LIG3, NRBP2, PARN, PTK2, QSOX1, RBM10, RUBCN, RYBP, SGTA, SIRT2, SIRT6, THRAP3, USP36, WAC
GO:0010507	negative regulation of autophagy	GO_BiologicalProcess-EBI-UniProt-GOA_27.02.2019_00h00	0.0349682	1	9.61539	10	CLEC16A, FEZ2, HERC1, HMOX1, NRBP2, PTK2, QSOX1, RUBCN, SIRT2, USP36
GO:0016241	regulation of macroautophagy	GO_BiologicalProcess-EBI-UniProt-GOA_27.02.2019_00h00	2.61301e-05	0.0449438	12.3077	24	ATP13A2, BAG3, BNIP3, CLEC16A, EXOC1, FEZ2, FYCO1, HDAC6, HMOX1, LAMTOR1, LARP1, MAP3K7, MAPK3, NRBP2, PIKFYVE, QSOX1, RAB12, RPTOR, RRAGC, RUBCN, SMURF1, SUPT5H, USP36, WAC
GO:0016242	negative regulation of macroautophagy	GO_BiologicalProcess-EBI-UniProt-GOA_27.02.2019_00h00	0.00282013	1	17.5	7	CLEC16A, FEZ2, HMOX1, NRBP2, QSOX1, RUBCN, USP36
GO:0032292	peripheral nervous system axon ensheathment	GO_BiologicalProcess-EBI-UniProt-GOA_27.02.2019_00h00	0.0257058	1	14.2857	5	ADAM22, NDRG1, NF1, PARD3, SIRT2
GO:0014044	Schwann cell development	GO_BiologicalProcess-EBI-UniProt-GOA_27.02.2019_00h00	0.0428202	1	12.5	5	ADAM22, NDRG1, NF1, PARD3, SIRT2
GO:0022011	myelination in peripheral nervous system	GO_BiologicalProcess-EBI-UniProt-GOA_27.02.2019_00h00	0.0257058	1	14.2857	5	ADAM22, NDRG1, NF1, PARD3, SIRT2
GO:0010799	regulation of peptidyl-threonine phosphorylation	GO_BiologicalProcess-EBI-UniProt-GOA_27.02.2019_00h00	0.011833	1	12.5	8	APP, DMTN, MAPK1, PARD3, RPTOR, SIRT2, SYMPK, TNKS1BP1
GO:0016197	endosomal transport	GO_BiologicalProcess-EBI-UniProt-GOA_27.02.2019_00h00	2.3226e-07	0.000428056	12.5899	35	ACAP2, ALS2, ARHGAP1, CLEC16A, CLTC, DENND1A, DENND2A, DENND5A, EHD2, ENTR1, ERC1, GCC2, GJA1, HEATR5B, LAMTOR1, LMTK2, LRWD1, LYST, MICALL1, NCOA2, PIKFYVE, SNX17, SNX2, SORT1, SPAG9, STAM, TBC1D10B, TBC1D5, TOM1, TOR1AIP1, VAMP3, VPS50, VTI1B, WASF2, WASHC2C
GO:0016482	cytosolic transport	GO_BiologicalProcess-EBI-UniProt-GOA_27.02.2019_00h00	1.54907e-06	0.00279918	13.7566	26	CLTC, DAB2, DENND2A, DENND5A, EHD2, ERC1, GCC2, GJA1, HEATR5B, KIF1C, LMTK2, MAP2K2, MAPK1, MAPK3, MSN, PIKFYVE, SNX2, SORT1, SPAG9, SRC, TBC1D10B, TBC1D5, VAMP3, VPS50, VTI1B, WASHC2C
GO:0098927	vesicle-mediated transport between endosomal compartments	GO_BiologicalProcess-EBI-UniProt-GOA_27.02.2019_00h00	0.00556812	1	15.5556	7	DAB2, LMTK2, MAP2K2, MAPK1, MAPK3, MSN, SRC
GO:0042147	retrograde transport, endosome to Golgi	GO_BiologicalProcess-EBI-UniProt-GOA_27.02.2019_00h00	1.89017e-05	0.0327566	15.5963	17	CLTC, DENND2A, DENND5A, EHD2, ERC1, GCC2, GJA1, HEATR5B, PIKFYVE, SNX2, SPAG9, TBC1D10B, TBC1D5, VAMP3, VPS50, VTI1B, WASHC2C
GO:0045022	early endosome to late endosome transport	GO_BiologicalProcess-EBI-UniProt-GOA_27.02.2019_00h00	0.00375275	1	16.6667	7	DAB2, LMTK2, MAP2K2, MAPK1, MAPK3, MSN, SRC
GO:0044786	cell cycle DNA replication	GO_BiologicalProcess-EBI-UniProt-GOA_27.02.2019_00h00	0.0108633	1	11.236	10	ATRX, BCL6, LIG1, LRIG1, MSH6, PAK1IP1, POLA2, RFC1, TERF1, WIZ
GO:0033260	nuclear DNA replication	GO_BiologicalProcess-EBI-UniProt-GOA_27.02.2019_00h00	0.0110296	1	11.8421	9	ATRX, BCL6, LIG1, LRIG1, PAK1IP1, POLA2, RFC1, TERF1, WIZ
GO:0033262	regulation of nuclear cell cycle DNA replication	GO_BiologicalProcess-EBI-UniProt-GOA_27.02.2019_00h00	0.0268791	1	16.6667	4	ATRX, BCL6, TERF1, WIZ
GO:0090329	regulation of DNA-dependent DNA replication	GO_BiologicalProcess-EBI-UniProt-GOA_27.02.2019_00h00	0.0163308	1	11.1111	9	ARHGEF5, ATRX, BCL6, LIG3, MSH6, TERF1, TPI1, WIZ, WRNIP1
GO:0034097	response to cytokine	GO_BiologicalProcess-EBI-UniProt-GOA_27.02.2019_00h00	0.0121644	1	6.22105	94	ABI2, ACSL4, ADAM9, ADAR, AGFG1, ALAD, ANXA2, APP, APPL1, ARID5B, BCL6, CAV1, CCM2, CEP250, CHAF1A, CHAF1B, CHAMP1, CRKL, DPYSL3, ENAH, EPRS, EVL, FADD, FASN, FLNB, FOSL1, FOXO1, HDGF, HIST1H3A, HMOX1, HNRNPK, HSF1, ICAM1, IFI16, INPPL1, IRS1, IRS2, ITGB1, KANK2, KHSRP, KRT18, LMNB1, LRWD1, MAP3K3, MAP3K7, MAPK1, MAPK3, MAVS, MCM2, MED1, MID1, MSN, MYLK, NCL, OCLN, OTUD4, PDCD4, PPP3CB, PTPN1, PT…
GO:0071345	cellular response to cytokine stimulus	GO_BiologicalProcess-EBI-UniProt-GOA_27.02.2019_00h00	0.019683	1	6.18777	87	ABI2, ADAR, AGFG1, ALAD, ANXA2, APPL1, ARID5B, BCL6, CAV1, CCM2, CEP250, CHAF1A, CHAF1B, CHAMP1, CRKL, DPYSL3, ENAH, EPRS, EVL, FADD, FASN, FLNB, FOXO1, HDGF, HIST1H3A, HMOX1, HNRNPK, HSF1, ICAM1, IFI16, INPPL1, IRS1, IRS2, ITGB1, KANK2, KHSRP, KRT18, LMNB1, LRWD1, MAP3K3, MAP3K7, MAPK1, MAPK3, MAVS, MCM2, MED1, MID1, MSN, MYLK, NCL, OCLN, OTUD4, PDCD4, PTPN1, PTPN11, PTPN14, PTPN2, RAB12, RACK1,…
GO:0001959	regulation of cytokine-mediated signaling pathway	GO_BiologicalProcess-EBI-UniProt-GOA_27.02.2019_00h00	0.0308012	1	8.05085	19	AGFG1, CAV1, CHAF1A, CHAF1B, ENAH, FADD, MAVS, MED1, OTUD4, PTPN1, PTPN11, PTPN2, RACK1, ROBO1, RPAIN, SF3B1, SHARPIN, SYMPK, TRAM1
GO:0060324	face development	GO_BiologicalProcess-EBI-UniProt-GOA_27.02.2019_00h00	0.0135588	1	13.2075	7	ARID5B, BRAF, MAPK1, MAPK3, NIPBL, PTPN11, ZHX2
GO:0048538	thymus development	GO_BiologicalProcess-EBI-UniProt-GOA_27.02.2019_00h00	0.00893355	1	13.1148	8	ABL1, BRAF, CRKL, FADD, MAPK1, MAPK3, MPRIP, ZHX2
GO:0001881	receptor recycling	GO_BiologicalProcess-EBI-UniProt-GOA_27.02.2019_00h00	0.0207106	1	13.3333	6	ALS2, ANXA2, EHD2, LAMTOR1, LMTK2, VAMP3
GO:0043244	regulation of protein complex disassembly	GO_BiologicalProcess-EBI-UniProt-GOA_27.02.2019_00h00	3.43723e-05	0.0585017	13.8686	19	ADD1, BNIP3, CAMSAP1, CAMSAP2, CARMIL1, CLEC16A, DMTN, FYCO1, HDAC6, HDGFL2, LIMA1, LMOD1, MAP1B, MID1, NCAPG, NSFL1C, RUBCN, SPTBN1, WASHC2C
GO:0043243	positive regulation of protein complex disassembly	GO_BiologicalProcess-EBI-UniProt-GOA_27.02.2019_00h00	0.0330189	1	12	6	BNIP3, CARMIL1, CLEC16A, FYCO1, NSFL1C, WASHC2C
GO:1901096	regulation of autophagosome maturation	GO_BiologicalProcess-EBI-UniProt-GOA_27.02.2019_00h00	0.0139844	1	27.2727	3	CLEC16A, FYCO1, RUBCN
GO:0043247	telomere maintenance in response to DNA damage	GO_BiologicalProcess-EBI-UniProt-GOA_27.02.2019_00h00	0.0052104	1	20.8333	5	CCDC88A, PAK1IP1, RIF1, TERF2IP, XRCC1
GO:0031848	protection from non-homologous end joining at telomere	GO_BiologicalProcess-EBI-UniProt-GOA_27.02.2019_00h00	0.0333909	1	20	3	PAK1IP1, TERF2IP, XRCC1
GO:0018212	peptidyl-tyrosine modification	GO_BiologicalProcess-EBI-UniProt-GOA_27.02.2019_00h00	8.57353e-05	0.141206	8.89328	45	ABI1, ABI2, ABL1, ABL2, ADNP, APP, BAZ1B, BRAF, CAV1, CCM2, CHAF1A, CHAF1B, DMTN, EFNB3, EGFR, EPHA2, ERBB2, GPRC5A, HSF1, ICAM1, ITGA5, LMTK2, MAP2K2, MAP3K11, MAPK1, MAPK3, MVP, NCOA2, NEK1, PDGFRB, PEAK1, PTK2, PTPN1, PTPN2, RACK1, RERE, RICTOR, SH3BP5L, SHC1, SLMAP, SRC, TELO2, TTK, TYK2, WEE1
GO:0046777	protein autophosphorylation	GO_BiologicalProcess-EBI-UniProt-GOA_27.02.2019_00h00	1.4065e-05	0.0245153	10.574	35	AAK1, ABL1, ABL2, AGFG1, ATP13A2, CAD, CAV1, EEF2K, EGFR, ERBB2, LMTK2, MAP2K2, MAP3K11, MAP3K21, MAP3K3, MAPK3, MARK2, MPRIP, MVP, NCOA2, PDGFRB, PEAK1, PKN1, PRKD1, PTK2, RERE, RPAIN, SLMAP, SRC, STK10, STK39, TELO2, TNKS1BP1, TTK, WNK1
GO:0018108	peptidyl-tyrosine phosphorylation	GO_BiologicalProcess-EBI-UniProt-GOA_27.02.2019_00h00	7.93234e-05	0.131122	8.94632	45	ABI1, ABI2, ABL1, ABL2, ADNP, APP, BAZ1B, BRAF, CAV1, CCM2, CHAF1A, CHAF1B, DMTN, EFNB3, EGFR, EPHA2, ERBB2, GPRC5A, HSF1, ICAM1, ITGA5, LMTK2, MAP2K2, MAP3K11, MAPK1, MAPK3, MVP, NCOA2, NEK1, PDGFRB, PEAK1, PTK2, PTPN1, PTPN2, RACK1, RERE, RICTOR, SH3BP5L, SHC1, SLMAP, SRC, TELO2, TTK, TYK2, WEE1
GO:0004713	protein tyrosine kinase activity	GO_BiologicalProcess-EBI-UniProt-GOA_27.02.2019_00h00	1.48782e-05	0.0258881	10.7256	34	ABI1, ABL1, ABL2, APP, BAZ1B, BRAF, CAV1, EFNB3, EGFR, EPHA2, ERBB2, GPRC5A, LMTK2, MAP2K2, MAP3K11, MAPK1, MVP, NCOA2, NEK1, PDGFRB, PEAK1, PTK2, PTPN1, PTPN2, RACK1, RERE, SH3BP5L, SHC1, SLMAP, SRC, TELO2, TTK, TYK2, WEE1
GO:0038083	peptidyl-tyrosine autophosphorylation	GO_BiologicalProcess-EBI-UniProt-GOA_27.02.2019_00h00	0.000369607	0.568826	17.5439	10	ABL1, ABL2, CAV1, EGFR, MAPK3, NCOA2, PTK2, RERE, SLMAP, SRC
GO:0090140	regulation of mitochondrial fission	GO_BiologicalProcess-EBI-UniProt-GOA_27.02.2019_00h00	0.0445173	1	14.2857	4	BNIP3, DENR, MAPT, MFF
GO:0030879	mammary gland development	GO_BiologicalProcess-EBI-UniProt-GOA_27.02.2019_00h00	0.0188125	1	8.62944	17	ARHGAP35, ARHGAP5, CAD, CAV1, EPHA2, FASN, IRS2, LATS1, MAPK1, MED1, MGMT, MYCBP2, NCOR2, PYGO2, ROBO1, RREB1, SRC
GO:0061515	myeloid cell development	GO_BiologicalProcess-EBI-UniProt-GOA_27.02.2019_00h00	0.0194698	1	10.2804	11	ABI1, ANXA2, APP, ARID4A, BCL6, DMTN, MED1, PTPN11, SF3B1, SRC, WASF2
GO:0051148	negative regulation of muscle cell differentiation	GO_BiologicalProcess-EBI-UniProt-GOA_27.02.2019_00h00	0.0430002	1	10.4478	7	ANKRD17, EZH2, MECP2, NFATC2, PDCD4, PKN1, PLXNA1
GO:0010761	fibroblast migration	GO_BiologicalProcess-EBI-UniProt-GOA_27.02.2019_00h00	0.0492891	1	10.9091	6	APPL1, ARID5B, BRAF, DMTN, PKN1, PLXNA1
GO:0070307	lens fiber cell development	GO_BiologicalProcess-EBI-UniProt-GOA_27.02.2019_00h00	0.0333909	1	20	3	ABI2, EPHA2, VIM
GO:0070265	necrotic cell death	GO_BiologicalProcess-EBI-UniProt-GOA_27.02.2019_00h00	0.0370799	1	10.4651	9	AGFG1, BNIP3, CAV1, DENR, FADD, FASN, MPRIP, RPAIN, TRAM1
GO:0055093	response to hyperoxia	GO_BiologicalProcess-EBI-UniProt-GOA_27.02.2019_00h00	0.0286994	1	13.8889	5	BNIP3, CAV1, FASN, FOXO1, PDGFRB
GO:0071455	cellular response to hyperoxia	GO_BiologicalProcess-EBI-UniProt-GOA_27.02.2019_00h00	0.0276878	1	21.4286	3	CAV1, FASN, FOXO1
GO:0060324	face development	GO_BiologicalProcess-EBI-UniProt-GOA_27.02.2019_00h00	0.0135588	1	13.2075	7	ARID5B, BRAF, MAPK1, MAPK3, NIPBL, PTPN11, ZHX2
GO:0006921	cellular component disassembly involved in execution phase of apoptosis	GO_BiologicalProcess-EBI-UniProt-GOA_27.02.2019_00h00	0.0168113	1	13.9535	6	ACIN1, CAD, DFFA, HSF1, SHARPIN, TOP2A
GO:0030262	apoptotic nuclear changes	GO_BiologicalProcess-EBI-UniProt-GOA_27.02.2019_00h00	0.0134492	1	14.6341	6	ACIN1, CAD, DFFA, HSF1, SHARPIN, TOP2A
GO:0030263	apoptotic chromosome condensation	GO_BiologicalProcess-EBI-UniProt-GOA_27.02.2019_00h00	0.00343124	1	42.8571	3	ACIN1, CAD, TOP2A
GO:0030261	chromosome condensation	GO_BiologicalProcess-EBI-UniProt-GOA_27.02.2019_00h00	4.60281e-05	0.0775574	20.3704	11	ACIN1, CAD, CDK1, CEP250, H1FX, HIST1H1C, HIST1H1E, NCAPG, NCAPH2, NIPBL, TOP2A
GO:0098751	bone cell development	GO_BiologicalProcess-EBI-UniProt-GOA_27.02.2019_00h00	0.0149461	1	12.963	7	ABI1, ANXA2, MED1, PTPN11, SF3B1, SRC, WASF2
GO:0044380	protein localization to cytoskeleton	GO_BiologicalProcess-EBI-UniProt-GOA_27.02.2019_00h00	0.000513434	0.774772	15.7143	11	ANLN, BICD1, CEP131, CEP250, CHAMP1, FAM83D, MAPRE2, MID1, NSFL1C, NUMA1, TTK
GO:0072698	protein localization to microtubule cytoskeleton	GO_BiologicalProcess-EBI-UniProt-GOA_27.02.2019_00h00	0.000955037	1	15.625	10	BICD1, CEP131, CEP250, CHAMP1, FAM83D, MAPRE2, MID1, NSFL1C, NUMA1, TTK
GO:1904779	regulation of protein localization to centrosome	GO_BiologicalProcess-EBI-UniProt-GOA_27.02.2019_00h00	0.0225511	1	23.0769	3	BICD1, CEP250, NSFL1C
GO:1905508	protein localization to microtubule organizing center	GO_BiologicalProcess-EBI-UniProt-GOA_27.02.2019_00h00	0.0319046	1	13.5135	5	BICD1, CEP131, CEP250, NSFL1C, NUMA1
GO:0033627	cell adhesion mediated by integrin	GO_BiologicalProcess-EBI-UniProt-GOA_27.02.2019_00h00	0.000216677	0.341917	15.2941	13	ADAM9, CRKL, EPHA2, ICAM1, ITGA5, ITGB1, ITGB4, NCOA3, PIEZO1, PLXNA1, PTK2, PTPN11, WNK1
GO:0033628	regulation of cell adhesion mediated by integrin	GO_BiologicalProcess-EBI-UniProt-GOA_27.02.2019_00h00	0.00731972	1	13.5593	8	ADAM9, CRKL, EPHA2, NCOA3, PIEZO1, PTK2, PTPN11, WNK1
GO:0033631	cell-cell adhesion mediated by integrin	GO_BiologicalProcess-EBI-UniProt-GOA_27.02.2019_00h00	0.00133694	1	27.7778	5	ADAM9, ITGA5, ITGB1, PIEZO1, WNK1
GO:0043619	regulation of transcription from RNA polymerase II promoter in response to oxidative stress	GO_BiologicalProcess-EBI-UniProt-GOA_27.02.2019_00h00	0.046464	1	17.6471	3	CHD6, HMOX1, SIN3A
GO:0097201	negative regulation of transcription from RNA polymerase II promoter in response to stress	GO_BiologicalProcess-EBI-UniProt-GOA_27.02.2019_00h00	0.0396532	1	18.75	3	BAG3, NCK1, SIRT2
GO:0019042	viral latency	GO_BiologicalProcess-EBI-UniProt-GOA_27.02.2019_00h00	0.00198612	1	33.3333	4	HMGA1, NUCKS1, PSIP1, XRCC6
GO:0019043	establishment of viral latency	GO_BiologicalProcess-EBI-UniProt-GOA_27.02.2019_00h00	0.0105459	1	30	3	HMGA1, PSIP1, XRCC6
GO:0071479	cellular response to ionizing radiation	GO_BiologicalProcess-EBI-UniProt-GOA_27.02.2019_00h00	0.000188008	0.297992	14.7368	14	CLOCK, ECT2, EEF1D, H2AFX, HNRNPK, HSF1, IFI16, MAP3K20, MGMT, NIPBL, NUCKS1, TNKS1BP1, TP53BP1, XRCC6
GO:0071481	cellular response to X-ray	GO_BiologicalProcess-EBI-UniProt-GOA_27.02.2019_00h00	0.00487548	1	26.6667	4	NIPBL, NUCKS1, TP53BP1, XRCC6
GO:0075713	establishment of integrated proviral latency	GO_BiologicalProcess-EBI-UniProt-GOA_27.02.2019_00h00	0.00765538	1	33.3333	3	HMGA1, PSIP1, XRCC6
GO:0000910	cytokinesis	GO_BiologicalProcess-EBI-UniProt-GOA_27.02.2019_00h00	0.000424524	0.649946	10.6195	24	ABI2, AHCTF1, ANLN, CEP55, CIT, CUL3, ECT2, ENTR1, FMN2, INCENP, KIF13A, KIF20A, KIF4A, LZTS2, MYH10, PKP4, RAB11FIP1, RACGAP1, RASA1, SETD2, SPIRE1, SPTBN1, STMN1, USP8
GO:0051302	regulation of cell division	GO_BiologicalProcess-EBI-UniProt-GOA_27.02.2019_00h00	0.0164275	1	8.59729	19	AHCTF1, CCM2, CIT, CUL3, ECT2, ENTR1, HSF1, INCENP, KIF13A, KIF20A, NCOA3, PKP4, RAB11FIP1, RACGAP1, RACK1, RBL2, SETD2, SIRT2, TRAM1
GO:0032465	regulation of cytokinesis	GO_BiologicalProcess-EBI-UniProt-GOA_27.02.2019_00h00	0.0147973	1	10.1695	12	AHCTF1, CIT, CUL3, ECT2, ENTR1, INCENP, KIF13A, KIF20A, PKP4, RAB11FIP1, RACGAP1, SETD2
GO:0051988	regulation of attachment of spindle microtubules to kinetochore	GO_BiologicalProcess-EBI-UniProt-GOA_27.02.2019_00h00	0.0276878	1	21.4286	3	ECT2, RACGAP1, SIRT2
GO:0032467	positive regulation of cytokinesis	GO_BiologicalProcess-EBI-UniProt-GOA_27.02.2019_00h00	0.0457046	1	11.1111	6	CIT, CUL3, ECT2, PKP4, RAB11FIP1, RACGAP1
GO:0098532	histone H3-K27 trimethylation	GO_BiologicalProcess-EBI-UniProt-GOA_27.02.2019_00h00	0.00198612	1	33.3333	4	CHD6, EZH2, HIST1H1C, HIST1H1E
GO:0016584	nucleosome positioning	GO_BiologicalProcess-EBI-UniProt-GOA_27.02.2019_00h00	0.046464	1	17.6471	3	H1FX, HIST1H1C, HIST1H1E
GO:0018023	peptidyl-lysine trimethylation	GO_BiologicalProcess-EBI-UniProt-GOA_27.02.2019_00h00	5.50433e-05	0.0921424	20	11	ARID4A, ATRX, BRD4, HIST1H1C, HIST1H1E, IWS1, KMT2D, LMNA, MECP2, NSD3, SETD2
GO:0051568	histone H3-K4 methylation	GO_BiologicalProcess-EBI-UniProt-GOA_27.02.2019_00h00	0.0151456	1	11.25	9	ARFGEF3, ARID4A, BCOR, H2AFY, HIST1H1C, HIST1H1E, KMT2D, PYGO2, RLF
GO:0070734	histone H3-K27 methylation	GO_BiologicalProcess-EBI-UniProt-GOA_27.02.2019_00h00	0.00877824	1	18.5185	5	CHD6, EZH2, H2AFY, HIST1H1C, HIST1H1E
GO:0080182	histone H3-K4 trimethylation	GO_BiologicalProcess-EBI-UniProt-GOA_27.02.2019_00h00	0.0232676	1	17.3913	4	ARID4A, HIST1H1C, HIST1H1E, KMT2D
GO:0046677	response to antibiotic	GO_BiologicalProcess-EBI-UniProt-GOA_27.02.2019_00h00	0.00119447	1	8.35165	38	ABL1, ADAM9, ADCY3, AGFG1, ALAD, ANKZF1, ARHGEF5, BNIP3, CCDC88A, CDK1, CDKN1B, DBNL, ECT2, EEF2, EZH2, FOSL1, FOXO1, HDAC6, HMOX1, HSF1, ICAM1, KANK2, KAT7, LARP1, LDHA, MED1, MGMT, MPRIP, PAWR, PDGFRB, RACK1, RBM14, RPAIN, SDC1, SIRPA, SRC, SYMPK, TPI1
GO:0051016	barbed-end actin filament capping	GO_BiologicalProcess-EBI-UniProt-GOA_27.02.2019_00h00	0.0169732	1	19.0476	4	ADD1, CARMIL1, NCAPG, WASHC2C
GO:0043243	positive regulation of protein complex disassembly	GO_BiologicalProcess-EBI-UniProt-GOA_27.02.2019_00h00	0.0330189	1	12	6	BNIP3, CARMIL1, CLEC16A, FYCO1, NSFL1C, WASHC2C
GO:0030042	actin filament depolymerization	GO_BiologicalProcess-EBI-UniProt-GOA_27.02.2019_00h00	0.00439321	1	13.6364	9	ADD1, CARMIL1, DMTN, LIMA1, LMOD1, NCAPG, NSFL1C, SPTBN1, WASHC2C
GO:0030834	regulation of actin filament depolymerization	GO_BiologicalProcess-EBI-UniProt-GOA_27.02.2019_00h00	0.0028589	1	14.5161	9	ADD1, CARMIL1, DMTN, LIMA1, LMOD1, NCAPG, NSFL1C, SPTBN1, WASHC2C
GO:0030879	mammary gland development	GO_BiologicalProcess-EBI-UniProt-GOA_27.02.2019_00h00	0.0188125	1	8.62944	17	ARHGAP35, ARHGAP5, CAD, CAV1, EPHA2, FASN, IRS2, LATS1, MAPK1, MED1, MGMT, MYCBP2, NCOR2, PYGO2, ROBO1, RREB1, SRC
GO:0033598	mammary gland epithelial cell proliferation	GO_BiologicalProcess-EBI-UniProt-GOA_27.02.2019_00h00	0.0134492	1	14.6341	6	EPHA2, MAPK1, MED1, PYGO2, ROBO1, RREB1
GO:0000910	cytokinesis	GO_BiologicalProcess-EBI-UniProt-GOA_27.02.2019_00h00	0.000424524	0.649946	10.6195	24	ABI2, AHCTF1, ANLN, CEP55, CIT, CUL3, ECT2, ENTR1, FMN2, INCENP, KIF13A, KIF20A, KIF4A, LZTS2, MYH10, PKP4, RAB11FIP1, RACGAP1, RASA1, SETD2, SPIRE1, SPTBN1, STMN1, USP8
GO:0051302	regulation of cell division	GO_BiologicalProcess-EBI-UniProt-GOA_27.02.2019_00h00	0.0164275	1	8.59729	19	AHCTF1, CCM2, CIT, CUL3, ECT2, ENTR1, HSF1, INCENP, KIF13A, KIF20A, NCOA3, PKP4, RAB11FIP1, RACGAP1, RACK1, RBL2, SETD2, SIRT2, TRAM1
GO:0032506	cytokinetic process	GO_BiologicalProcess-EBI-UniProt-GOA_27.02.2019_00h00	0.0180183	1	12.5	7	ABI2, ANLN, CEP55, ECT2, KIF20A, RACGAP1, SPIRE1
GO:0061640	cytoskeleton-dependent cytokinesis	GO_BiologicalProcess-EBI-UniProt-GOA_27.02.2019_00h00	0.00024056	0.37768	12.782	17	ABI2, ANLN, CEP55, CIT, ECT2, FMN2, INCENP, KIF20A, KIF4A, LZTS2, MYH10, RACGAP1, RASA1, SPIRE1, SPTBN1, STMN1, USP8
GO:0000281	mitotic cytokinesis	GO_BiologicalProcess-EBI-UniProt-GOA_27.02.2019_00h00	5.64683e-05	0.094415	15.625	15	ABI2, ANLN, CEP55, CIT, ECT2, INCENP, KIF20A, KIF4A, LZTS2, MYH10, RACGAP1, RASA1, SPTBN1, STMN1, USP8
GO:0032465	regulation of cytokinesis	GO_BiologicalProcess-EBI-UniProt-GOA_27.02.2019_00h00	0.0147973	1	10.1695	12	AHCTF1, CIT, CUL3, ECT2, ENTR1, INCENP, KIF13A, KIF20A, PKP4, RAB11FIP1, RACGAP1, SETD2
GO:0016236	macroautophagy	GO_BiologicalProcess-EBI-UniProt-GOA_27.02.2019_00h00	1.23991e-05	0.0216736	10.5114	37	ATP13A2, BAG3, BNIP3, CLEC16A, CLN3, EI24, EXOC1, FEZ2, FYCO1, HDAC6, HMOX1, KANK2, LAMTOR1, LARP1, LRWD1, MAP3K7, MAPK3, NRBP2, NSFL1C, PIKFYVE, QSOX1, RAB12, RBM14, RPTOR, RRAGC, RUBCN, SMURF1, SNAPIN, SRC, STAM, SUPT5H, TBC1D5, TOMM70, USP36, VDAC1, WAC, WIPI2
GO:0007172	signal complex assembly	GO_BiologicalProcess-EBI-UniProt-GOA_27.02.2019_00h00	0.000910848	1	40	4	NCK1, PTK2, PXN, SRC
GO:0048010	vascular endothelial growth factor receptor signaling pathway	GO_BiologicalProcess-EBI-UniProt-GOA_27.02.2019_00h00	0.00554997	1	10.8527	14	ABI1, ABI2, EPN2, FAM129B, HNRNPK, ITGA5, NCK1, PRKD1, PTK2, PTPN1, PXN, SHB, SRC, WASF2
GO:0009653	anatomical structure morphogenesis	GO_BiologicalProcess-EBI-UniProt-GOA_27.02.2019_00h00	6.7073e-10	1.29518e-06	7.08661	225	ABI1, ABI2, ABL1, ABL2, ACTN1, ADAM9, ADD1, ADNP, AFDN, AGFG1, AKAP13, ALS2, AMOTL1, ANXA2, APP, ARHGAP12, ARHGAP35, ARHGEF18, ARHGEF26, ARHGEF5, ARID1B, ARID5B, ATRX, BCL6, BCL9L, BCOR, BICD1, BNIP3, BRAF, BRD4, BRD8, C2orf49, CAMSAP1, CAP2, CARMIL1, CAV1, CCM2, CDC42EP3, CEP250, CHAMP1, CLTC, CNOT2, CNOT3, CREBBP, CRKL, CUL3, DAB2, DBNL, DENR, DLG5, DMTN, DNMBP, DOCK5, DOCK7, DPYSL2, DSP, ECT2,…
GO:0009888	tissue development	GO_BiologicalProcess-EBI-UniProt-GOA_27.02.2019_00h00	0.0487097	1	5.655	139	ABI1, ABI2, ABL1, ADAM9, ADD1, AFDN, AGFG1, AKAP13, ANXA2, ARHGAP12, ARHGAP35, ARHGEF26, ARHGEF5, ARID1B, ARID4A, ARID5B, ATRX, BCL9L, BCOR, BMP2K, BNC2, BPTF, CAV1, CCM2, CDK1, CDKN1B, CENPF, CLOCK, CLTC, CXADR, DAB2, DLG5, DSP, EEF2, EGFR, EGLN1, EPHA2, EZH2, FAM129B, FAM83D, FASN, FAT4, FLNA, FLNB, FOSL2, FOXO1, FRMD6, FZD6, H2AFY, H2AFY2, HEG1, HNRNPK, HSF1, ICAM1, ITGA5, ITGB1, ITGB4, JPH2, …
GO:0010821	regulation of mitochondrion organization	GO_BiologicalProcess-EBI-UniProt-GOA_27.02.2019_00h00	0.00888847	1	8.78661	21	ATP13A2, BAG3, BNIP3, CLEC16A, DENR, HDAC6, HPS4, HUWE1, LIG3, LMNA, LRWD1, MAPT, MFF, NMT1, PPP3CB, SF1, SMURF1, TFDP1, TP53BP2, USP36, VDAC1
GO:0090140	regulation of mitochondrial fission	GO_BiologicalProcess-EBI-UniProt-GOA_27.02.2019_00h00	0.0445173	1	14.2857	4	BNIP3, DENR, MAPT, MFF
GO:0017081	chloride channel regulator activity	GO_BiologicalProcess-EBI-UniProt-GOA_27.02.2019_00h00	0.0118673	1	21.0526	4	SLC9A3R1, STX7, VTI1B, WNK1
GO:0019869	chloride channel inhibitor activity	GO_BiologicalProcess-EBI-UniProt-GOA_27.02.2019_00h00	0.0105459	1	30	3	STX7, VTI1B, WNK1
GO:0016574	histone ubiquitination	GO_BiologicalProcess-EBI-UniProt-GOA_27.02.2019_00h00	0.0020148	1	15.2542	9	BCOR, HUWE1, LEO1, REPS2, RNF20, RYBP, TRIP12, WAC, WDR70
GO:0033182	regulation of histone ubiquitination	GO_BiologicalProcess-EBI-UniProt-GOA_27.02.2019_00h00	0.0139844	1	27.2727	3	RNF20, TRIP12, WDR70
GO:0010390	histone monoubiquitination	GO_BiologicalProcess-EBI-UniProt-GOA_27.02.2019_00h00	0.00818635	1	16.2162	6	BCOR, LEO1, REPS2, RNF20, RYBP, WAC
GO:0033523	histone H2B ubiquitination	GO_BiologicalProcess-EBI-UniProt-GOA_27.02.2019_00h00	0.00275954	1	30.7692	4	LEO1, RNF20, WAC, WDR70
GO:0021535	cell migration in hindbrain	GO_BiologicalProcess-EBI-UniProt-GOA_27.02.2019_00h00	0.0350548	1	15.3846	4	ABL2, FLNA, ITGB1, RERE
GO:0051058	negative regulation of small GTPase mediated signal transduction	GO_BiologicalProcess-EBI-UniProt-GOA_27.02.2019_00h00	1.40902e-06	0.00255032	19.7531	16	ABI2, ABL2, ARHGAP12, ARHGAP35, BCL6, CD2AP, CGNL1, CUL3, FUBP1, HEG1, ITGB1, MAPK1, NF1, RASA1, RERE, STMN1
GO:0021932	hindbrain radial glia guided cell migration	GO_BiologicalProcess-EBI-UniProt-GOA_27.02.2019_00h00	0.0118673	1	21.0526	4	ABL2, FLNA, ITGB1, RERE
GO:0046580	negative regulation of Ras protein signal transduction	GO_BiologicalProcess-EBI-UniProt-GOA_27.02.2019_00h00	5.80343e-05	0.0968593	17.3333	13	ABI2, ABL2, ARHGAP35, BCL6, CUL3, FUBP1, HEG1, ITGB1, MAPK1, NF1, RASA1, RERE, STMN1
GO:0035023	regulation of Rho protein signal transduction	GO_BiologicalProcess-EBI-UniProt-GOA_27.02.2019_00h00	4.46431e-09	8.52682e-06	15.9794	31	ABL1, ABL2, AKAP13, ALS2, ARHGAP35, ARHGEF11, ARHGEF12, ARHGEF18, ARHGEF26, ARHGEF40, ARHGEF5, ARHGEF6, BCL6, CUL3, DNMBP, ECT2, HEG1, ITGB1, ITSN2, KANK2, PARD3, PAWR, PDGFRB, PLEKHG3, RBM14, RERE, ROBO1, STMN1, TPI1, TRIO, ZHX2
GO:0035024	negative regulation of Rho protein signal transduction	GO_BiologicalProcess-EBI-UniProt-GOA_27.02.2019_00h00	6.6665e-05	0.110864	26.6667	8	ABL2, ARHGAP35, BCL6, CUL3, HEG1, ITGB1, RERE, STMN1
GO:1902042	negative regulation of extrinsic apoptotic signaling pathway via death domain receptors	GO_BiologicalProcess-EBI-UniProt-GOA_27.02.2019_00h00	0.00259567	1	16	8	AGFG1, FADD, FASN, HMOX1, ICAM1, PEA15, RPAIN, ZHX2
GO:0033119	negative regulation of RNA splicing	GO_BiologicalProcess-EBI-UniProt-GOA_27.02.2019_00h00	0.000375354	0.576919	24.1379	7	HNRNPK, ITSN2, RBM10, RBMX, SRSF6, SRSF9, U2AF2
GO:0050686	negative regulation of mRNA processing	GO_BiologicalProcess-EBI-UniProt-GOA_27.02.2019_00h00	4.09172e-05	0.0692319	25	9	HNRNPK, ITSN2, RBM10, RBMX, RNF20, SRSF6, SRSF9, SUPT5H, U2AF2
GO:0000245	spliceosomal complex assembly	GO_BiologicalProcess-EBI-UniProt-GOA_27.02.2019_00h00	0.00050567	0.763561	14.8148	12	ITSN2, PSIP1, SCAF11, SF1, SF3B1, SMN1, SRPK1, SRSF6, SRSF9, STMN1, USP39, ZRSR2
GO:0048025	negative regulation of mRNA splicing, via spliceosome	GO_BiologicalProcess-EBI-UniProt-GOA_27.02.2019_00h00	5.5209e-05	0.0923647	31.8182	7	HNRNPK, ITSN2, RBM10, RBMX, SRSF6, SRSF9, U2AF2
GO:0046686	response to cadmium ion	GO_BiologicalProcess-EBI-UniProt-GOA_27.02.2019_00h00	0.044386	1	9.78261	9	ALAD, CDK1, CDKN1B, EGFR, HMOX1, HSF1, MAPK1, MAPK3, TCOF1
GO:0044087	regulation of cellular component biogenesis	GO_BiologicalProcess-EBI-UniProt-GOA_27.02.2019_00h00	1.37563e-12	2.71412e-09	9.64164	113	ABI2, ABL1, ADD1, ADNP, AKAP13, ANLN, APP, ARFGEF1, ARHGAP35, ARHGEF5, ATP13A2, ATXN2, BRAF, CAMSAP1, CAMSAP2, CARMIL1, CAV1, CCDC88A, CDC42EP3, CDKN1B, CEP250, CHAF1B, CNOT2, DENR, DLG5, DMTN, DPYSL3, ECT2, EEF2K, ENTR1, EPHA2, EVL, FAM110C, FEZ2, FHOD1, FLNA, FMN2, FNIP1, HDAC6, HJURP, HSF1, ICAM1, ITPRID2, JMY, KANK2, LATS1, LIMCH1, LMOD1, MAP4, MAPK1, MAPRE2, MAPT, MECP2, MSN, MYADM, MYLK, NC…
GO:0022607	cellular component assembly	GO_BiologicalProcess-EBI-UniProt-GOA_27.02.2019_00h00	3.6433e-17	7.3886e-14	7.69655	279	ABI2, ABL1, ACTN1, ADAR, ADD1, ADNP, AFDN, AGFG1, AHCTF1, AHNAK, AKAP13, ALAD, ANKRD28, ANLN, ANXA2, APIP, APP, ARFGEF1, ARHGAP35, ARHGEF26, ARHGEF5, ARHGEF6, ARVCF, ATRX, ATXN2, BAG3, BAZ2A, BCL9L, BICD1, BRAF, BRD8, CAD, CAMSAP1, CAMSAP2, CARMIL1, CAV1, CCDC88A, CD2AP, CD2BP2, CDC42EP3, CDK1, CDKN1B, CENPC, CENPF, CEP131, CEP250, CHAF1A, CHAF1B, CLTC, CNKSR3, CNOT2, CPSF7, CREBBP, CRKL, CRTC2, …
GO:0043933	protein-containing complex subunit organization	GO_BiologicalProcess-EBI-UniProt-GOA_27.02.2019_00h00	7.67459e-13	1.51803e-09	7.77819	209	ABI2, ABL1, ADAR, ADD1, AGFG1, AHCTF1, AHNAK, ALAD, ANKRD28, ANLN, ANXA2, APIP, ARFGEF1, ARHGEF5, ATRX, ATXN2, BAZ2A, BCL9L, BICD1, BNIP3, BRAF, BRD8, CAD, CAMSAP1, CAMSAP2, CARMIL1, CAV1, CD2AP, CD2BP2, CDC42EP3, CDK1, CDKN1B, CENPC, CENPF, CEP250, CHAF1A, CHAF1B, CHD6, CLEC16A, CLN3, CLTC, CNKSR3, CNOT2, CPSF7, CREBBP, CRTC2, CRTC3, CUL3, DBNL, DENR, DIAPH3, DLG5, DMTN, DPYSL3, DYNC1LI2, ECT2, …
GO:0051128	regulation of cellular component organization	GO_BiologicalProcess-EBI-UniProt-GOA_27.02.2019_00h00	1.1061e-22	2.25975e-19	8.62355	260	AAK1, ABI2, ABL1, ABL2, ADAM9, ADD1, ADNP, AKAP13, ANLN, ANXA2, APP, APPL1, ARFGEF1, ARHGAP35, ARHGEF11, ARHGEF18, ARHGEF5, ATAD2, ATP13A2, ATRX, ATXN2, BAG3, BCL6, BCL9L, BCOR, BICD1, BNIP3, BRAF, BRD4, C2CD5, CAMSAP1, CAMSAP2, CARMIL1, CAV1, CCAR2, CCDC88A, CD2AP, CDC42EP3, CDK13, CDKN1B, CENPF, CEP131, CEP250, CHAF1B, CIT, CLEC16A, CLTC, CNOT2, CRKL, CUL3, DAB2, DCBLD2, DDX21, DENND5A, DENR, D…
GO:0065003	protein-containing complex assembly	GO_BiologicalProcess-EBI-UniProt-GOA_27.02.2019_00h00	1.19839e-14	2.39557e-11	8.29414	194	ABI2, ABL1, ADAR, ADD1, AGFG1, AHCTF1, AHNAK, ALAD, ANKRD28, ANLN, ANXA2, APIP, ARFGEF1, ARHGEF5, ATRX, ATXN2, BAZ2A, BCL9L, BICD1, BRAF, BRD8, CAD, CAMSAP1, CAMSAP2, CARMIL1, CAV1, CD2AP, CD2BP2, CDC42EP3, CDK1, CDKN1B, CENPC, CENPF, CEP250, CHAF1A, CHAF1B, CLTC, CNKSR3, CNOT2, CPSF7, CREBBP, CRTC2, CRTC3, CUL3, DBNL, DENR, DIAPH3, DLG5, DMTN, DPYSL3, DYNC1LI2, ECT2, EDC3, EHD2, EIF3A, EIF3K, EI…
GO:0034622	cellular protein-containing complex assembly	GO_BiologicalProcess-EBI-UniProt-GOA_27.02.2019_00h00	7.70471e-10	1.48547e-06	8.65026	116	ABI2, ABL1, ADAR, ADD1, AHCTF1, ANLN, ARFGEF1, ATRX, ATXN2, BAZ2A, BICD1, CAMSAP1, CAMSAP2, CARMIL1, CD2BP2, CDC42EP3, CDKN1B, CENPC, CENPF, CEP250, CHAF1A, CHAF1B, CLTC, CNOT2, CPSF7, DENR, DIAPH3, DMTN, EDC3, EIF3A, EIF3K, EIF4B, EVL, FCHO2, FMN2, GAS7, GEMIN5, H1FX, H2AFX, H2AFY, H2AFY2, HDAC6, HDGFL2, HIST1H1C, HIST1H1E, HIST1H3A, HJURP, HP1BP3, HSF1, ICAM1, ITSN2, IVNS1ABP, JMY, LATS1, LMOD1…
GO:0001783	B cell apoptotic process	GO_BiologicalProcess-EBI-UniProt-GOA_27.02.2019_00h00	0.00620339	1	17.1429	6	BCL6, CRKL, FNIP1, IRS2, NOC2L, PKN1
GO:0007249	I-kappaB kinase/NF-kappaB signaling	GO_BiologicalProcess-EBI-UniProt-GOA_27.02.2019_00h00	0.000638177	0.950246	9.06516	32	ABI2, ABL1, AGFG1, AKAP13, ANKRD17, BRD4, DDX21, ECT2, EEF1D, ENAH, ERC1, FADD, FLNA, GJA1, HMOX1, LRWD1, MAP3K20, MAP3K3, MAP3K7, MAVS, MPRIP, MTDH, PRKD1, RPAIN, SHARPIN, SIRPA, SLC35B2, SNIP1, TERF2IP, TLE1, TRAM1, TRIM25
GO:0051091	positive regulation of DNA-binding transcription factor activity	GO_BiologicalProcess-EBI-UniProt-GOA_27.02.2019_00h00	0.02415	1	7.5419	27	AGFG1, APP, ARHGEF5, ARID5B, CAV1, CLOCK, CRTC2, CRTC3, ERC1, FOSL1, HMGN3, ICAM1, JMY, MAP3K20, MAP3K7, MAVS, MPRIP, MTDH, PRKD1, REPS2, RPAIN, SMARCA4, SYMPK, TERF2IP, TP53BP1, TPI1, TRIM25
GO:0051090	regulation of DNA-binding transcription factor activity	GO_BiologicalProcess-EBI-UniProt-GOA_27.02.2019_00h00	0.00284613	1	7.66551	44	ABI2, AGFG1, APP, ARHGEF5, ARID5B, CAV1, CLOCK, CRTC2, CRTC3, EGLN1, ENAH, ERC1, EZH2, FLNA, FOSL1, FZD6, HMGN3, HMOX1, HNRNPK, ICAM1, JMY, MAP3K20, MAP3K7, MAPK1, MAPK3, MAVS, MED13, MPRIP, MTDH, PARP10, PRKD1, RB1, REPS2, RPAIN, SMARCA4, SYMPK, TAF3, TERF2IP, TMPO, TMSB4X, TP53BP1, TPI1, TRIM25, WWP2
GO:0009615	response to virus	GO_BiologicalProcess-EBI-UniProt-GOA_27.02.2019_00h00	0.0235056	1	7.37913	29	ADAR, ANKRD17, BNIP3, CCDC130, CHAF1A, CHAF1B, DDX21, EXOC1, FADD, FLNA, FOSL1, GTF2F1, HMGA1, HNRNPK, IFI16, IVNS1ABP, LYST, MAVS, NCOA2, PCBP2, PTPN11, RBM6, RRP1B, SETD2, SIN3A, SRC, STMN1, TRIM25, ZC3HAV1
GO:1903900	regulation of viral life cycle	GO_BiologicalProcess-EBI-UniProt-GOA_27.02.2019_00h00	0.0248421	1	8.55615	16	ADAR, ANXA2, CHAF1A, CHAF1B, IFI16, LARP1, MAVS, NUCKS1, PARP10, SRPK1, TASOR, TOP2A, TOP2B, TRIM25, VAPB, ZC3HAV1
GO:0060537	muscle tissue development	GO_BiologicalProcess-EBI-UniProt-GOA_27.02.2019_00h00	0.0306993	1	6.94184	37	AGFG1, AKAP13, BCL9L, CAV1, CDK1, CENPF, CXADR, DSP, EEF2, EGLN1, FAM129B, FLNB, HEG1, HNRNPK, ITGB1, JPH2, KANK2, LMNA, MAML1, MAPK1, MARCKSL1, MED1, MEF2A, MEF2D, MYH10, MYLK, NF1, PDGFRB, PDLIM5, PGM5, PKN1, PPP1R13L, RB1, RBM14, RPAIN, SIRT2, SIRT6
GO:0007517	muscle organ development	GO_BiologicalProcess-EBI-UniProt-GOA_27.02.2019_00h00	0.0471713	1	6.78295	35	AGFG1, ARID5B, BCL9L, CAV1, CDK1, CENPF, CXADR, DENR, DSP, EEF2, EGLN1, FAM129B, FLNB, FOXK1, HEG1, HNRNPK, JPH2, MAPK1, MARCKSL1, MED1, MEF2A, MEF2D, MYLK, NF1, PKN1, RB1, RPAIN, SIRT2, SIRT6, SMTN, SPEG, TLE1, TLE4, ZFHX3, ZNF609
GO:0014706	striated muscle tissue development	GO_BiologicalProcess-EBI-UniProt-GOA_27.02.2019_00h00	0.0163021	1	7.18447	37	AGFG1, AKAP13, BCL9L, CAV1, CDK1, CENPF, CXADR, DSP, EEF2, EGLN1, FAM129B, FLNB, HEG1, HNRNPK, ITGB1, JPH2, KANK2, LMNA, MAML1, MAPK1, MARCKSL1, MED1, MEF2A, MEF2D, MYH10, MYLK, NF1, PDGFRB, PDLIM5, PGM5, PKN1, PPP1R13L, RB1, RBM14, RPAIN, SIRT2, SIRT6
GO:0002327	immature B cell differentiation	GO_BiologicalProcess-EBI-UniProt-GOA_27.02.2019_00h00	0.0105459	1	30	3	ABL1, FNIP1, IRF2BP2
GO:0045649	regulation of macrophage differentiation	GO_BiologicalProcess-EBI-UniProt-GOA_27.02.2019_00h00	0.0229197	1	14.7059	5	AGFG1, FADD, PTPN2, RB1, RPAIN
GO:1903649	regulation of cytoplasmic transport	GO_BiologicalProcess-EBI-UniProt-GOA_27.02.2019_00h00	0.00157255	1	22.2222	6	DAB2, MAP2K2, MAPK1, MAPK3, MSN, SRC
GO:2000641	regulation of early endosome to late endosome transport	GO_BiologicalProcess-EBI-UniProt-GOA_27.02.2019_00h00	0.000200916	0.317649	31.5789	6	DAB2, MAP2K2, MAPK1, MAPK3, MSN, SRC
GO:0072584	caveolin-mediated endocytosis	GO_BiologicalProcess-EBI-UniProt-GOA_27.02.2019_00h00	0.00275954	1	30.7692	4	CAV1, MAPK1, MAPK3, SRC
GO:0098751	bone cell development	GO_BiologicalProcess-EBI-UniProt-GOA_27.02.2019_00h00	0.0149461	1	12.963	7	ABI1, ANXA2, MED1, PTPN11, SF3B1, SRC, WASF2
GO:0035855	megakaryocyte development	GO_BiologicalProcess-EBI-UniProt-GOA_27.02.2019_00h00	0.0445173	1	14.2857	4	ABI1, MED1, PTPN11, WASF2
GO:0007173	epidermal growth factor receptor signaling pathway	GO_BiologicalProcess-EBI-UniProt-GOA_27.02.2019_00h00	0.00853252	1	9.81595	16	ABI2, ABL1, APP, EGFR, EPN1, EPS15L1, GAB1, GPRC5A, PTK2, PTPN11, PTPN2, REPS2, SHC1, SRC, STAM, TMPO
GO:2001044	regulation of integrin-mediated signaling pathway	GO_BiologicalProcess-EBI-UniProt-GOA_27.02.2019_00h00	0.0396532	1	18.75	3	DMTN, FLNA, PRKD1
GO:0071103	DNA conformation change	GO_BiologicalProcess-EBI-UniProt-GOA_27.02.2019_00h00	2.12279e-06	0.00382102	10.7817	40	ABL1, ACIN1, ASCC3, ATRX, CAD, CDK1, CENPC, CEP250, CHAF1A, CHAF1B, CHD1, CHD4, CHD6, H1FX, H2AFX, H2AFY, H2AFY2, HIST1H1C, HIST1H1E, HIST1H3A, HJURP, HMGA1, HP1BP3, MCM2, NASP, NCAPG, NCAPH2, NIPBL, NOC2L, PARP10, PEA15, SIRT6, SMARCA1, SRPK1, TOP1, TOP2A, TOP2B, TPR, WRNIP1, XRCC6
GO:0006323	DNA packaging	GO_BiologicalProcess-EBI-UniProt-GOA_27.02.2019_00h00	3.52086e-06	0.00629882	12.1457	30	ACIN1, ATRX, CAD, CDK1, CENPC, CEP250, CHAF1A, CHAF1B, CHD6, H1FX, H2AFX, H2AFY, H2AFY2, HIST1H1C, HIST1H1E, HIST1H3A, HJURP, HMGA1, HP1BP3, MCM2, NASP, NCAPG, NCAPH2, NIPBL, NOC2L, PARP10, SIRT6, SRPK1, TOP2A, TPR
GO:0007076	mitotic chromosome condensation	GO_BiologicalProcess-EBI-UniProt-GOA_27.02.2019_00h00	0.0232676	1	17.3913	4	CEP250, NCAPG, NCAPH2, NIPBL
GO:0030263	apoptotic chromosome condensation	GO_BiologicalProcess-EBI-UniProt-GOA_27.02.2019_00h00	0.00343124	1	42.8571	3	ACIN1, CAD, TOP2A
GO:0016584	nucleosome positioning	GO_BiologicalProcess-EBI-UniProt-GOA_27.02.2019_00h00	0.046464	1	17.6471	3	H1FX, HIST1H1C, HIST1H1E
GO:0030261	chromosome condensation	GO_BiologicalProcess-EBI-UniProt-GOA_27.02.2019_00h00	4.60281e-05	0.0775574	20.3704	11	ACIN1, CAD, CDK1, CEP250, H1FX, HIST1H1C, HIST1H1E, NCAPG, NCAPH2, NIPBL, TOP2A
GO:2000036	regulation of stem cell population maintenance	GO_BiologicalProcess-EBI-UniProt-GOA_27.02.2019_00h00	0.0257058	1	14.2857	5	CNOT2, CNOT3, NCOA3, TRAM1, ZC3H13
GO:0072584	caveolin-mediated endocytosis	GO_BiologicalProcess-EBI-UniProt-GOA_27.02.2019_00h00	0.00275954	1	30.7692	4	CAV1, MAPK1, MAPK3, SRC
GO:0060020	Bergmann glial cell differentiation	GO_BiologicalProcess-EBI-UniProt-GOA_27.02.2019_00h00	2.83361e-05	0.0485963	55.5556	5	ABL1, MAPK1, MAPK3, PTPN11, VIM
GO:0046686	response to cadmium ion	GO_BiologicalProcess-EBI-UniProt-GOA_27.02.2019_00h00	0.044386	1	9.78261	9	ALAD, CDK1, CDKN1B, EGFR, HMOX1, HSF1, MAPK1, MAPK3, TCOF1
GO:0032008	positive regulation of TOR signaling	GO_BiologicalProcess-EBI-UniProt-GOA_27.02.2019_00h00	0.000569864	0.856506	20	8	CLEC16A, LAMTOR1, RICTOR, RPTOR, RRAGC, SEH1L, TELO2, WDR59
GO:0097581	lamellipodium organization	GO_BiologicalProcess-EBI-UniProt-GOA_27.02.2019_00h00	1.29496e-06	0.00234647	17.2727	19	ABI1, ARHGEF6, CARMIL1, CCDC88A, DMTN, EPHA2, ITGB1, MTSS2, NCK1, PLEKHO1, RREB1, SH2B1, SNX2, SRC, SSH1, SSH2, SSH3, VCL, WASF2
GO:0030032	lamellipodium assembly	GO_BiologicalProcess-EBI-UniProt-GOA_27.02.2019_00h00	0.000274509	0.428235	14.9425	13	ARHGEF6, CARMIL1, CCDC88A, DMTN, EPHA2, ITGB1, NCK1, SH2B1, SSH1, SSH2, SSH3, VCL, WASF2
GO:0010591	regulation of lamellipodium assembly	GO_BiologicalProcess-EBI-UniProt-GOA_27.02.2019_00h00	0.0302507	1	12.2449	6	DMTN, EPHA2, SSH1, SSH2, SSH3, WASF2
GO:1902743	regulation of lamellipodium organization	GO_BiologicalProcess-EBI-UniProt-GOA_27.02.2019_00h00	0.00396039	1	13.8462	9	CARMIL1, DMTN, EPHA2, RREB1, SRC, SSH1, SSH2, SSH3, WASF2
GO:0072673	lamellipodium morphogenesis	GO_BiologicalProcess-EBI-UniProt-GOA_27.02.2019_00h00	0.000487667	0.738329	27.2727	6	ABI1, PLEKHO1, RREB1, SNX2, SRC, WASF2
GO:0098631	cell adhesion mediator activity	GO_BiologicalProcess-EBI-UniProt-GOA_27.02.2019_00h00	0.0151456	1	11.25	9	ANXA2, CXADR, DSP, ITGB1, KRT18, PAK4, PALLD, PDLIM5, SIRPA
GO:0033631	cell-cell adhesion mediated by integrin	GO_BiologicalProcess-EBI-UniProt-GOA_27.02.2019_00h00	0.00133694	1	27.7778	5	ADAM9, ITGA5, ITGB1, PIEZO1, WNK1
GO:0098632	cell-cell adhesion mediator activity	GO_BiologicalProcess-EBI-UniProt-GOA_27.02.2019_00h00	0.019619	1	11.4286	8	ANXA2, CXADR, DSP, KRT18, PAK4, PALLD, PDLIM5, SIRPA
GO:0098641	cadherin binding involved in cell-cell adhesion	GO_BiologicalProcess-EBI-UniProt-GOA_27.02.2019_00h00	0.030807	1	16	4	ANXA2, KRT18, PAK4, PDLIM5
GO:0010591	regulation of lamellipodium assembly	GO_BiologicalProcess-EBI-UniProt-GOA_27.02.2019_00h00	0.0302507	1	12.2449	6	DMTN, EPHA2, SSH1, SSH2, SSH3, WASF2
GO:1902743	regulation of lamellipodium organization	GO_BiologicalProcess-EBI-UniProt-GOA_27.02.2019_00h00	0.00396039	1	13.8462	9	CARMIL1, DMTN, EPHA2, RREB1, SRC, SSH1, SSH2, SSH3, WASF2
GO:0001701	in utero embryonic development	GO_BiologicalProcess-EBI-UniProt-GOA_27.02.2019_00h00	0.0348902	1	7.03297	32	ADD1, ALS2, APBA3, BCOR, BPTF, CCM2, CNOT2, CNOT3, CUL3, EGFR, EGLN1, EPN1, FOSL1, HEG1, HSF1, ITGB1, LATS1, MAPK1, MED1, MYH10, NASP, NCKIPSD, NDEL1, NMT1, PLPP4, PYGO2, RIC8A, SETD2, SIN3A, SRC, STIP1, TANC2
GO:2001224	positive regulation of neuron migration	GO_BiologicalProcess-EBI-UniProt-GOA_27.02.2019_00h00	0.030807	1	16	4	ABI2, FLNA, NIPBL, ZNF609
GO:0008333	endosome to lysosome transport	GO_BiologicalProcess-EBI-UniProt-GOA_27.02.2019_00h00	0.00931785	1	12.1622	9	CLEC16A, HMGXB4, KIF13A, LYST, RAB12, SCYL2, SNAPIN, SORT1, VAMP7
GO:1905477	positive regulation of protein localization to membrane	GO_BiologicalProcess-EBI-UniProt-GOA_27.02.2019_00h00	9.65983e-05	0.158518	12.5	20	AKAP5, C2CD5, CACNB3, EGFR, EPHA2, ERBB2, ITGB1, LRWD1, MAPK1, MFF, MTCL1, NMT1, PKN1, PPP3CB, RACK1, SF1, SPTBN1, SSH1, TFDP1, TP53BP2
GO:1905475	regulation of protein localization to membrane	GO_BiologicalProcess-EBI-UniProt-GOA_27.02.2019_00h00	3.52086e-06	0.00629882	12.1457	30	AKAP5, APPL1, C2CD5, CACNB3, CLTC, CRKL, DAB2, DMTN, EGFR, EPHA2, ERBB2, ITGB1, LRWD1, MAPK1, MFF, MTCL1, NMT1, PKN1, PPFIA1, PPP3CB, RACK1, SF1, SPTBN1, SSH1, STK11IP, STX7, TFDP1, TP53BP2, VAMP7, VTI1B
GO:0090316	positive regulation of intracellular protein transport	GO_BiologicalProcess-EBI-UniProt-GOA_27.02.2019_00h00	0.000194928	0.308571	11.2195	23	BAG3, C2CD5, CACNB3, CEP131, ECT2, ERBB2, FLNA, FYCO1, GTSE1, HNRNPK, HPS4, HUWE1, MAPK1, MAVS, MFF, MTCL1, PCNT, PKN1, PRKD1, SAR1A, SEC16A, TPR, USP36
GO:0006612	protein targeting to membrane	GO_BiologicalProcess-EBI-UniProt-GOA_27.02.2019_00h00	0.00744334	1	8.69565	22	C2CD5, CACNB3, DMTN, ERBB2, MFF, MICALL1, MTCL1, PARD3, PEX19, PKN1, PPFIBP1, RPL18A, RPL31, RPS3A, RPS6, RRP1B, SGTA, SGTB, TRAM1, TTK, VAMP7, WNK1
GO:0090314	positive regulation of protein targeting to membrane	GO_BiologicalProcess-EBI-UniProt-GOA_27.02.2019_00h00	0.0186916	1	13.6364	6	C2CD5, CACNB3, ERBB2, MFF, MTCL1, PKN1
GO:1903533	regulation of protein targeting	GO_BiologicalProcess-EBI-UniProt-GOA_27.02.2019_00h00	0.0131308	1	10.4348	12	BAG3, C2CD5, CACNB3, DMTN, ERBB2, HPS4, HUWE1, MFF, MTCL1, PKN1, USP36, VAMP7
GO:0090313	regulation of protein targeting to membrane	GO_BiologicalProcess-EBI-UniProt-GOA_27.02.2019_00h00	0.00660041	1	13.7931	8	C2CD5, CACNB3, DMTN, ERBB2, MFF, MTCL1, PKN1, VAMP7
GO:0070841	inclusion body assembly	GO_BiologicalProcess-EBI-UniProt-GOA_27.02.2019_00h00	0.00877824	1	18.5185	5	BAG3, HDAC6, HSF1, MAPT, REPS2
GO:0090042	tubulin deacetylation	GO_BiologicalProcess-EBI-UniProt-GOA_27.02.2019_00h00	0.0225511	1	23.0769	3	HDAC6, MAPT, SIRT2
GO:0017136	NAD-dependent histone deacetylase activity	GO_BiologicalProcess-EBI-UniProt-GOA_27.02.2019_00h00	0.0333909	1	20	3	HDAC6, SIRT2, SIRT6
GO:0031529	ruffle organization	GO_BiologicalProcess-EBI-UniProt-GOA_27.02.2019_00h00	0.000142619	0.229331	16.9014	12	ARHGEF26, CARMIL1, CAV1, DBNL, EVL, ICAM1, INPPL1, LIMA1, MTSS2, NDEL1, NSFL1C, PLEKHM1
GO:0097178	ruffle assembly	GO_BiologicalProcess-EBI-UniProt-GOA_27.02.2019_00h00	0.00138244	1	16.0714	9	ARHGEF26, CAV1, DBNL, EVL, ICAM1, INPPL1, MTSS2, NDEL1, PLEKHM1
GO:1900027	regulation of ruffle assembly	GO_BiologicalProcess-EBI-UniProt-GOA_27.02.2019_00h00	0.0286994	1	13.8889	5	CAV1, EVL, ICAM1, NDEL1, PLEKHM1
GO:1903311	regulation of mRNA metabolic process	GO_BiologicalProcess-EBI-UniProt-GOA_27.02.2019_00h00	0.00412054	1	7.98122	34	CARHSP1, CCDC88A, CHAF1A, CHAF1B, CPSF7, HNRNPK, HSF1, IGF2BP2, ITSN2, IWS1, KHSRP, LARP1, LEO1, MARCKSL1, NUP98, PAPOLA, PARN, RBM10, RBM15, RBM15B, RBM17, RBM25, RBMX, RNF20, SAMD4B, SLTM, SRPK1, SRSF6, SRSF9, SUPT5H, THRAP3, U2AF2, VIM, ZC3HAV1
GO:0050685	positive regulation of mRNA processing	GO_BiologicalProcess-EBI-UniProt-GOA_27.02.2019_00h00	0.0389625	1	12.8205	5	HSF1, LEO1, NUP98, RBMX, THRAP3
GO:1904377	positive regulation of protein localization to cell periphery	GO_BiologicalProcess-EBI-UniProt-GOA_27.02.2019_00h00	0.00196236	1	13.4146	11	AKAP5, EGFR, EPB41, EPB41L2, EPHA2, ITGB1, LRWD1, MAPK1, NUMA1, RACK1, SPTBN1
GO:1905477	positive regulation of protein localization to membrane	GO_BiologicalProcess-EBI-UniProt-GOA_27.02.2019_00h00	9.65983e-05	0.158518	12.5	20	AKAP5, C2CD5, CACNB3, EGFR, EPHA2, ERBB2, ITGB1, LRWD1, MAPK1, MFF, MTCL1, NMT1, PKN1, PPP3CB, RACK1, SF1, SPTBN1, SSH1, TFDP1, TP53BP2
GO:1904375	regulation of protein localization to cell periphery	GO_BiologicalProcess-EBI-UniProt-GOA_27.02.2019_00h00	0.00029887	0.465042	12.1622	18	AKAP5, APPL1, CLTC, DAB2, EGFR, EPB41, EPB41L2, EPHA2, ITGB1, LRWD1, MAPK1, NUMA1, PPFIA1, RACK1, SPTBN1, STK11IP, STX7, VTI1B
GO:1903078	positive regulation of protein localization to plasma membrane	GO_BiologicalProcess-EBI-UniProt-GOA_27.02.2019_00h00	0.0284523	1	10.6667	8	AKAP5, EGFR, EPHA2, ITGB1, LRWD1, MAPK1, RACK1, SPTBN1
GO:1904778	positive regulation of protein localization to cell cortex	GO_BiologicalProcess-EBI-UniProt-GOA_27.02.2019_00h00	0.00203387	1	50	3	EPB41, EPB41L2, NUMA1
GO:1903076	regulation of protein localization to plasma membrane	GO_BiologicalProcess-EBI-UniProt-GOA_27.02.2019_00h00	0.00135646	1	11.7188	15	AKAP5, APPL1, CLTC, DAB2, EGFR, EPHA2, ITGB1, LRWD1, MAPK1, PPFIA1, RACK1, SPTBN1, STK11IP, STX7, VTI1B
GO:1904776	regulation of protein localization to cell cortex	GO_BiologicalProcess-EBI-UniProt-GOA_27.02.2019_00h00	0.00343124	1	42.8571	3	EPB41, EPB41L2, NUMA1
GO:0043276	anoikis	GO_BiologicalProcess-EBI-UniProt-GOA_27.02.2019_00h00	0.000592538	0.888214	18	9	CAV1, ITGA5, ITGB1, MAP3K7, MYBBP1A, PTK2, SRC, TFDP1, TLE1
GO:2000209	regulation of anoikis	GO_BiologicalProcess-EBI-UniProt-GOA_27.02.2019_00h00	0.00149386	1	19.4444	7	CAV1, ITGA5, ITGB1, MYBBP1A, PTK2, SRC, TLE1
GO:2000811	negative regulation of anoikis	GO_BiologicalProcess-EBI-UniProt-GOA_27.02.2019_00h00	0.00102204	1	24	6	CAV1, ITGA5, ITGB1, PTK2, SRC, TLE1
GO:0031279	regulation of cyclase activity	GO_BiologicalProcess-EBI-UniProt-GOA_27.02.2019_00h00	0.0359461	1	11.7647	6	AKAP5, HNRNPK, MAPK3, NF1, PALM, STIM1
GO:0031281	positive regulation of cyclase activity	GO_BiologicalProcess-EBI-UniProt-GOA_27.02.2019_00h00	0.0102691	1	17.8571	5	AKAP5, HNRNPK, MAPK3, NF1, STIM1
GO:0045762	positive regulation of adenylate cyclase activity	GO_BiologicalProcess-EBI-UniProt-GOA_27.02.2019_00h00	0.0105459	1	30	3	AKAP5, NF1, STIM1
GO:0046785	microtubule polymerization	GO_BiologicalProcess-EBI-UniProt-GOA_27.02.2019_00h00	2.38398e-05	0.0410998	16	16	ABL1, CAMSAP1, CAMSAP2, CDKN1B, HDGFL2, MAP7D3, MAPT, MECP2, NDEL1, NDRG1, NUMA1, PKN1, PPFIA1, SLAIN2, STK11IP, STMN1
GO:0007020	microtubule nucleation	GO_BiologicalProcess-EBI-UniProt-GOA_27.02.2019_00h00	0.0468995	1	12.1951	5	MECP2, NDEL1, PPFIA1, SLAIN2, STK11IP
GO:0033627	cell adhesion mediated by integrin	GO_BiologicalProcess-EBI-UniProt-GOA_27.02.2019_00h00	0.000216677	0.341917	15.2941	13	ADAM9, CRKL, EPHA2, ICAM1, ITGA5, ITGB1, ITGB4, NCOA3, PIEZO1, PLXNA1, PTK2, PTPN11, WNK1
GO:0032292	peripheral nervous system axon ensheathment	GO_BiologicalProcess-EBI-UniProt-GOA_27.02.2019_00h00	0.0257058	1	14.2857	5	ADAM22, NDRG1, NF1, PARD3, SIRT2
GO:0014044	Schwann cell development	GO_BiologicalProcess-EBI-UniProt-GOA_27.02.2019_00h00	0.0428202	1	12.5	5	ADAM22, NDRG1, NF1, PARD3, SIRT2
GO:0022011	myelination in peripheral nervous system	GO_BiologicalProcess-EBI-UniProt-GOA_27.02.2019_00h00	0.0257058	1	14.2857	5	ADAM22, NDRG1, NF1, PARD3, SIRT2
GO:0044773	mitotic DNA damage checkpoint	GO_BiologicalProcess-EBI-UniProt-GOA_27.02.2019_00h00	0.00349876	1	11.1111	15	CDK1, CDKN1B, CHAF1A, CHAF1B, CNOT2, CNOT3, EME1, GTSE1, MDC1, MSH6, RBL2, TFDP1, TNKS1BP1, USP39, WNK1
GO:0044818	mitotic G2/M transition checkpoint	GO_BiologicalProcess-EBI-UniProt-GOA_27.02.2019_00h00	0.0186916	1	13.6364	6	CDK1, MSH6, ORC1, TOPBP1, USP39, WNK1
GO:0002088	lens development in camera-type eye	GO_BiologicalProcess-EBI-UniProt-GOA_27.02.2019_00h00	0.0254841	1	10.5263	10	ABI2, CDKN1B, EPHA2, MED1, NHS, PDS5B, PYGO2, SCAF11, SHROOM2, VIM
GO:0070306	lens fiber cell differentiation	GO_BiologicalProcess-EBI-UniProt-GOA_27.02.2019_00h00	0.0468995	1	12.1951	5	ABI2, CDKN1B, EPHA2, SCAF11, VIM
GO:0070307	lens fiber cell development	GO_BiologicalProcess-EBI-UniProt-GOA_27.02.2019_00h00	0.0333909	1	20	3	ABI2, EPHA2, VIM
GO:0032886	regulation of microtubule-based process	GO_BiologicalProcess-EBI-UniProt-GOA_27.02.2019_00h00	6.93894e-06	0.012275	11.2245	33	ABI2, ABL1, BICD1, CAMSAP1, CAMSAP2, CDKN1B, CEP131, CEP250, CLTC, ERBB2, HDAC6, HDGFL2, KANK2, MAP1B, MAPRE2, MAPT, MARK2, MECP2, MID1, NDRG1, NSFL1C, NUMA1, PHLDB2, PKN1, PPFIA1, RBM14, REPS2, SF3B1, SKA3, SLAIN2, STK11IP, STMN1, TPR
GO:0000226	microtubule cytoskeleton organization	GO_BiologicalProcess-EBI-UniProt-GOA_27.02.2019_00h00	1.26564e-07	0.000234396	9.61539	65	ABI2, ABL1, ATRX, BICD1, CAMSAP1, CAMSAP2, CCDC120, CCDC88A, CDK1, CDKN1B, CEP131, CEP250, CLTC, DOCK7, DYNC1LI1, DYNC1LI2, FLNA, FMN2, GCC2, HAUS6, HDAC6, HDGFL2, KANK2, KIF20A, KIF4A, LMNA, LZTS2, MAP1B, MAP4, MAP7D1, MAP7D3, MAPRE2, MAPT, MARK2, MECP2, MID1, MTCL1, NCOR1, NDEL1, NDRG1, NSFL1C, NUMA1, PARD3, PARD3B, PARP4, PCNT, PHLDB2, PKN1, PPFIA1, PTK2, RACGAP1, RBM14, REPS2, SETD2, SF3B1, S…
GO:0007010	cytoskeleton organization	GO_BiologicalProcess-EBI-UniProt-GOA_27.02.2019_00h00	1.3669e-28	2.7953e-25	11.2824	183	ABI1, ABI2, ABL1, ABL2, ACTN1, ADD1, AGFG1, AKAP13, AMOTL1, ANLN, ARFGEF1, ARHGAP10, ARHGAP12, ARHGAP21, ARHGAP35, ARHGEF11, ARHGEF18, ARHGEF5, ATRX, BCL6, BICD1, BRAF, BRD4, CAMSAP1, CAMSAP2, CAP2, CARMIL1, CCDC120, CCDC88A, CD2AP, CDC42BPA, CDC42EP3, CDK1, CDKN1B, CEP131, CEP250, CGNL1, CIT, CLTC, CUL3, CXADR, DIAPH3, DMTN, DOCK7, DPYSL2, DPYSL3, DSP, DYNC1LI1, DYNC1LI2, ECT2, EHD2, EPB41, EPB4…
GO:0007051	spindle organization	GO_BiologicalProcess-EBI-UniProt-GOA_27.02.2019_00h00	0.0215443	1	8.57143	18	ATRX, CLTC, FLNA, HAUS6, KIF4A, LZTS2, MAP4, MAPRE2, MECP2, NCOR1, NDRG1, NUMA1, PARP4, PCNT, RACGAP1, STMN1, TPR, TTK
GO:0031109	microtubule polymerization or depolymerization	GO_BiologicalProcess-EBI-UniProt-GOA_27.02.2019_00h00	8.49425e-06	0.0149754	14.2857	21	ABL1, CAMSAP1, CAMSAP2, CDKN1B, HDAC6, HDGFL2, MAP1B, MAP7D3, MAPRE2, MAPT, MECP2, MID1, NDEL1, NDRG1, NUMA1, PKN1, PPFIA1, SKA3, SLAIN2, STK11IP, STMN1
GO:0051493	regulation of cytoskeleton organization	GO_BiologicalProcess-EBI-UniProt-GOA_27.02.2019_00h00	3.0301e-15	6.07839e-12	12.3529	84	ABI2, ABL1, ABL2, ADD1, AKAP13, ARFGEF1, ARHGAP35, ARHGEF5, BICD1, BRAF, CAMSAP1, CAMSAP2, CARMIL1, CCDC88A, CD2AP, CDC42EP3, CDKN1B, CEP131, CEP250, CIT, CLTC, DMTN, ECT2, EVL, FHOD1, FLNA, FMN2, HDAC6, HDGFL2, ICAM1, JMY, KANK2, LATS1, LIMA1, LIMCH1, LMOD1, MAP1B, MAPK1, MAPK3, MAPRE2, MAPT, MARK2, MECP2, MID1, MYADM, MYCBP2, MYLK, NCAPG, NCK1, NCOA3, NDRG1, NSFL1C, NUMA1, PDGFRB, PHLDB2, PKN1,…
GO:0070507	regulation of microtubule cytoskeleton organization	GO_BiologicalProcess-EBI-UniProt-GOA_27.02.2019_00h00	8.90984e-07	0.0016207	12.5	32	ABI2, ABL1, BICD1, CAMSAP1, CAMSAP2, CDKN1B, CEP131, CEP250, CLTC, HDAC6, HDGFL2, KANK2, MAP1B, MAPRE2, MAPT, MARK2, MECP2, MID1, NDRG1, NSFL1C, NUMA1, PHLDB2, PKN1, PPFIA1, RBM14, REPS2, SF3B1, SKA3, SLAIN2, STK11IP, STMN1, TPR
GO:1905898	positive regulation of response to endoplasmic reticulum stress	GO_BiologicalProcess-EBI-UniProt-GOA_27.02.2019_00h00	0.0457046	1	11.1111	6	ABI2, CAV1, NCK1, PTPN1, PTPN2, SGTA
GO:0021952	central nervous system projection neuron axonogenesis	GO_BiologicalProcess-EBI-UniProt-GOA_27.02.2019_00h00	0.0428202	1	12.5	5	MAPK1, MYCBP2, NFIB, SCAF11, SF3B1
GO:0021955	central nervous system neuron axonogenesis	GO_BiologicalProcess-EBI-UniProt-GOA_27.02.2019_00h00	0.00377219	1	15.0943	8	ARHGAP35, MAPK1, MYCBP2, NDEL1, NFIB, PTK2, SCAF11, SF3B1
GO:2000401	regulation of lymphocyte migration	GO_BiologicalProcess-EBI-UniProt-GOA_27.02.2019_00h00	0.0175825	1	10.9756	9	APP, CRKL, FADD, MPRIP, MSN, STK10, STK39, WASL, WNK1
GO:0051147	regulation of muscle cell differentiation	GO_BiologicalProcess-EBI-UniProt-GOA_27.02.2019_00h00	0.0112953	1	9.04523	18	ABL1, AKAP13, ANKRD17, EHD2, EZH2, FAM129B, GJA1, HNRNPK, MAML1, MECP2, MEF2A, MYLK, NFATC2, OTUD4, PDCD4, PKN1, PLXNA1, SPAG9
GO:0051148	negative regulation of muscle cell differentiation	GO_BiologicalProcess-EBI-UniProt-GOA_27.02.2019_00h00	0.0430002	1	10.4478	7	ANKRD17, EZH2, MECP2, NFATC2, PDCD4, PKN1, PLXNA1
GO:0051151	negative regulation of smooth muscle cell differentiation	GO_BiologicalProcess-EBI-UniProt-GOA_27.02.2019_00h00	0.0199678	1	18.1818	4	ANKRD17, MECP2, NFATC2, PDCD4
GO:0006996	organelle organization	GO_BiologicalProcess-EBI-UniProt-GOA_27.02.2019_00h00	7.33966e-38	1.50169e-34	8.61613	391	ABI1, ABI2, ABL1, ABL2, ACIN1, ACTN1, ADD1, AGFG1, AHCTF1, AKAP13, ALS2, AMOTL1, ANKLE2, ANKRD26, ANKRD28, ANLN, ANXA2, ARFGEF1, ARFGEF3, ARHGAP10, ARHGAP12, ARHGAP21, ARHGAP35, ARHGEF11, ARHGEF18, ARHGEF5, ARID1B, ARID4A, ASCC3, ATAD2, ATP13A2, ATRX, ATXN2, BAG3, BAZ1B, BAZ2A, BCL6, BCOR, BICD1, BNIP3, BPTF, BRAF, BRD4, BRD8, C17orf49, C2CD5, CAD, CAMSAP1, CAMSAP2, CAP2, CARMIL1, CAV1, CBX4, CCA…
GO:0006325	chromatin organization	GO_BiologicalProcess-EBI-UniProt-GOA_27.02.2019_00h00	1.70718e-16	3.45022e-13	11.1223	110	ABL2, AGFG1, ARFGEF3, ARID1B, ARID4A, ATAD2, ATRX, BAZ1B, BAZ2A, BCL6, BCOR, BPTF, BRD4, BRD8, C17orf49, CBX4, CDK1, CENPC, CHAF1A, CHAF1B, CHD1, CHD4, CHD6, CHD9, CLOCK, CREBBP, CRTC2, EZH2, GATAD2B, GTF2I, H1FX, H2AFX, H2AFY, H2AFY2, HDAC6, HIRIP3, HIST1H1C, HIST1H1E, HIST1H3A, HJURP, HMGA1, HMGN3, HP1BP3, HUWE1, IWS1, JADE1, JMJD1C, KANK2, KAT7, KDM1B, KDM2A, KMT2D, LEO1, LMNA, LRWD1, MAP3K7, …
GO:0051276	chromosome organization	GO_BiologicalProcess-EBI-UniProt-GOA_27.02.2019_00h00	3.51014e-20	7.16068e-17	10.3222	157	ABL1, ABL2, ACIN1, AGFG1, ARFGEF3, ARID1B, ARID4A, ASCC3, ATAD2, ATRX, BAZ1B, BAZ2A, BCL6, BCOR, BPTF, BRD4, BRD8, C17orf49, CAD, CBX4, CCDC88A, CDCA8, CDK1, CENPC, CENPF, CEP250, CHAF1A, CHAF1B, CHAMP1, CHD1, CHD4, CHD6, CHD9, CLOCK, CREBBP, CRTC2, CUL3, DLGAP5, DYNC1LI1, EZH2, GATAD2B, GEM, GTF2I, H1FX, H2AFX, H2AFY, H2AFY2, HDAC6, HIRIP3, HIST1H1C, HIST1H1E, HIST1H3A, HJURP, HMGA1, HMGN3, HP1B…
GO:0006259	DNA metabolic process	GO_BiologicalProcess-EBI-UniProt-GOA_27.02.2019_00h00	6.39386e-10	1.23593e-06	8.73261	113	ABL1, AGFG1, ANKRD17, ARHGEF5, ASCC3, ATRX, BAZ2A, BCL6, BOD1L1, BRD8, CAD, CCDC88A, CDK1, CENPF, CHAF1A, CHAF1B, DFFA, EGFR, EME1, EZH2, FAM129B, FILIP1L, FMN2, H1FX, H2AFX, HIST1H1C, HIST1H1E, HMGA1, HSF1, HUWE1, JMY, KANK2, KAT7, KDM1B, KDM2A, LIG1, LIG3, LRIG1, LRWD1, MAPK1, MAPK3, MARF1, MCM2, MDC1, MECP2, MED1, MGMT, MID1, MMS19, MSH6, MTA1, NASP, NFIB, NFIC, NFIX, NIPBL, NSMCE3, NUCKS1, NU…
GO:0016569	covalent chromatin modification	GO_BiologicalProcess-EBI-UniProt-GOA_27.02.2019_00h00	4.30328e-11	8.4e-08	11.3452	70	AGFG1, ARFGEF3, ARID4A, ATRX, BAZ1B, BAZ2A, BCL6, BCOR, BRD4, BRD8, CDK1, CHD1, CHD6, CLOCK, CREBBP, CRTC2, EZH2, H2AFY, HDAC6, HIST1H1C, HIST1H1E, HUWE1, IWS1, JADE1, JMJD1C, KANK2, KAT7, KDM1B, KDM2A, KMT2D, LEO1, LMNA, MAP3K7, MAPK3, MECP2, MSL1, MTA1, MTA3, NAA30, NCOA3, NIPBL, NOC2L, NSD3, PHF2, PHF20, PKN1, PRDM16, PRKD1, PYGO2, RBM14, REPS2, RIF1, RLF, RNF20, RPAIN, RYBP, SETD2, SETD5, SIN…
GO:0033044	regulation of chromosome organization	GO_BiologicalProcess-EBI-UniProt-GOA_27.02.2019_00h00	8.19372e-09	1.55681e-05	11.3978	53	ATAD2, ATRX, BCL6, BCOR, BRD4, CENPF, CUL3, DLGAP5, DYNC1LI1, H1FX, H2AFY, HIST1H1C, HIST1H1E, HMGA1, IWS1, KAT7, KMT2D, LMNA, MAPK1, MAPK3, MAPT, MCM2, MECP2, MKI67, NIPBL, NOC2L, NSD3, NUMA1, PAK1IP1, PARN, PARP10, PARP4, PEA15, PHF2, PRKD1, PYGO2, RB1, RIF1, RNF20, SETD5, SIN3A, SIRT6, SMC5, SRC, TASOR, TERF1, TERF2IP, TOP2A, TPR, TRIP12, TTK, WDR70, XRCC1
GO:0016570	histone modification	GO_BiologicalProcess-EBI-UniProt-GOA_27.02.2019_00h00	3.38932e-11	6.62611e-08	11.4865	68	AGFG1, ARFGEF3, ARID4A, ATRX, BAZ1B, BAZ2A, BCL6, BCOR, BRD4, BRD8, CDK1, CHD6, CLOCK, CREBBP, CRTC2, EZH2, H2AFY, HDAC6, HIST1H1C, HIST1H1E, HUWE1, IWS1, JADE1, JMJD1C, KANK2, KAT7, KDM1B, KDM2A, KMT2D, LEO1, LMNA, MAP3K7, MAPK3, MECP2, MSL1, MTA1, MTA3, NAA30, NCOA3, NIPBL, NOC2L, NSD3, PHF2, PHF20, PKN1, PRDM16, PRKD1, PYGO2, RBM14, REPS2, RIF1, RLF, RNF20, RPAIN, RYBP, SETD2, SETD5, SIN3A, SI…
GO:0008608	attachment of spindle microtubules to kinetochore	GO_BiologicalProcess-EBI-UniProt-GOA_27.02.2019_00h00	0.00375275	1	16.6667	7	CENPC, CHAMP1, ECT2, RACGAP1, RB1, SEH1L, SIRT2
GO:0000912	assembly of actomyosin apparatus involved in cytokinesis	GO_BiologicalProcess-EBI-UniProt-GOA_27.02.2019_00h00	0.00275954	1	30.7692	4	ABI2, ANLN, ECT2, RACGAP1
GO:0044837	actomyosin contractile ring organization	GO_BiologicalProcess-EBI-UniProt-GOA_27.02.2019_00h00	0.00371644	1	28.5714	4	ABI2, ANLN, ECT2, RACGAP1
GO:0051988	regulation of attachment of spindle microtubules to kinetochore	GO_BiologicalProcess-EBI-UniProt-GOA_27.02.2019_00h00	0.0276878	1	21.4286	3	ECT2, RACGAP1, SIRT2
GO:0032467	positive regulation of cytokinesis	GO_BiologicalProcess-EBI-UniProt-GOA_27.02.2019_00h00	0.0457046	1	11.1111	6	CIT, CUL3, ECT2, PKP4, RAB11FIP1, RACGAP1
GO:0000915	actomyosin contractile ring assembly	GO_BiologicalProcess-EBI-UniProt-GOA_27.02.2019_00h00	0.00275954	1	30.7692	4	ABI2, ANLN, ECT2, RACGAP1
GO:0070841	inclusion body assembly	GO_BiologicalProcess-EBI-UniProt-GOA_27.02.2019_00h00	0.00877824	1	18.5185	5	BAG3, HDAC6, HSF1, MAPT, REPS2
GO:0070842	aggresome assembly	GO_BiologicalProcess-EBI-UniProt-GOA_27.02.2019_00h00	0.00343124	1	42.8571	3	BAG3, HDAC6, REPS2
GO:0090042	tubulin deacetylation	GO_BiologicalProcess-EBI-UniProt-GOA_27.02.2019_00h00	0.0225511	1	23.0769	3	HDAC6, MAPT, SIRT2
GO:1901836	regulation of transcription of nucleolar large rRNA by RNA polymerase I	GO_BiologicalProcess-EBI-UniProt-GOA_27.02.2019_00h00	0.0118673	1	21.0526	4	H2AFY, H2AFY2, NCL, SMARCA4
GO:0070199	establishment of protein localization to chromosome	GO_BiologicalProcess-EBI-UniProt-GOA_27.02.2019_00h00	0.00282013	1	17.5	7	H2AFY, H2AFY2, LRWD1, NIPBL, PAK1IP1, TCOF1, TERF1
GO:0045876	positive regulation of sister chromatid cohesion	GO_BiologicalProcess-EBI-UniProt-GOA_27.02.2019_00h00	0.0276878	1	21.4286	3	H2AFY, NIPBL, SMC5
GO:0071168	protein localization to chromatin	GO_BiologicalProcess-EBI-UniProt-GOA_27.02.2019_00h00	6.6665e-05	0.110864	26.6667	8	EZH2, H2AFY, H2AFY2, LRWD1, NIPBL, RB1, SETD2, TASOR
GO:0071169	establishment of protein localization to chromatin	GO_BiologicalProcess-EBI-UniProt-GOA_27.02.2019_00h00	0.0003283	0.508537	50	4	H2AFY, H2AFY2, LRWD1, NIPBL
GO:0016479	negative regulation of transcription by RNA polymerase I	GO_BiologicalProcess-EBI-UniProt-GOA_27.02.2019_00h00	0.00529301	1	37.5	3	FLNA, H2AFY, H2AFY2
GO:0042790	nucleolar large rRNA transcription by RNA polymerase I	GO_BiologicalProcess-EBI-UniProt-GOA_27.02.2019_00h00	0.0142762	1	20	4	H2AFY, H2AFY2, NCL, SMARCA4
GO:0072657	protein localization to membrane	GO_BiologicalProcess-EBI-UniProt-GOA_27.02.2019_00h00	5.04623e-08	9.41626e-05	9.39511	73	ABI2, AFDN, AKAP5, ANXA2, APPL1, BRAF, C2CD5, CACNB3, CAV1, CHD6, CLTC, CRKL, DAB2, DENND4C, DMTN, EGFR, EHD2, EPB41L3, EPHA2, ERBB2, ERGIC3, FCHO2, FLNA, GORASP2, ITGB1, ITPRID2, KIF13A, KRT18, LRWD1, MAPK1, MFF, MICALL1, MTCL1, MYADM, NCOA2, NMT1, NOC2L, PALM, PARD3, PEX19, PKN1, PPFIA1, PPFIBP1, PPP3CB, RAB3B, RABEP1, RACK1, RPL18A, RPL31, RPS3A, RPS6, RRP1B, SEC16A, SF1, SGTA, SGTB, SLC9A3R1,…
GO:1990778	protein localization to cell periphery	GO_BiologicalProcess-EBI-UniProt-GOA_27.02.2019_00h00	2.1609e-08	4.06466e-05	11.7207	47	AFDN, AKAP5, ANLN, ANXA2, APPL1, C2CD5, CACNB3, CAV1, CLTC, DAB2, DENND4C, EGFR, EHD2, EPB41, EPB41L2, EPB41L3, EPHA2, FCHO2, FLNA, GORASP2, ITGB1, ITPRID2, KIF13A, KRT18, LRWD1, MAPK1, MYADM, NCOA2, NOC2L, NUMA1, PALM, PPFIA1, RAB3B, RABEP1, RACK1, SEC16A, SLC9A3R1, SLMAP, SMURF1, SPTBN1, STK11IP, STX7, TOR1AIP1, TTC7A, VAMP3, VAMP7, VTI1B
GO:1904375	regulation of protein localization to cell periphery	GO_BiologicalProcess-EBI-UniProt-GOA_27.02.2019_00h00	0.00029887	0.465042	12.1622	18	AKAP5, APPL1, CLTC, DAB2, EGFR, EPB41, EPB41L2, EPHA2, ITGB1, LRWD1, MAPK1, NUMA1, PPFIA1, RACK1, SPTBN1, STK11IP, STX7, VTI1B
GO:1905475	regulation of protein localization to membrane	GO_BiologicalProcess-EBI-UniProt-GOA_27.02.2019_00h00	3.52086e-06	0.00629882	12.1457	30	AKAP5, APPL1, C2CD5, CACNB3, CLTC, CRKL, DAB2, DMTN, EGFR, EPHA2, ERBB2, ITGB1, LRWD1, MAPK1, MFF, MTCL1, NMT1, PKN1, PPFIA1, PPP3CB, RACK1, SF1, SPTBN1, SSH1, STK11IP, STX7, TFDP1, TP53BP2, VAMP7, VTI1B
GO:0061951	establishment of protein localization to plasma membrane	GO_BiologicalProcess-EBI-UniProt-GOA_27.02.2019_00h00	0.00216533	1	13.253	11	AFDN, GORASP2, KIF13A, KRT18, NCOA2, RACK1, SEC16A, SPTBN1, TOR1AIP1, VAMP3, VAMP7
GO:0072659	protein localization to plasma membrane	GO_BiologicalProcess-EBI-UniProt-GOA_27.02.2019_00h00	7.13679e-08	0.000132744	12.2324	40	AFDN, AKAP5, ANXA2, APPL1, C2CD5, CACNB3, CLTC, DAB2, DENND4C, EGFR, EHD2, EPB41L3, EPHA2, FCHO2, FLNA, GORASP2, ITGB1, KIF13A, KRT18, LRWD1, MAPK1, MYADM, NCOA2, NOC2L, PALM, PPFIA1, RAB3B, RACK1, SEC16A, SLC9A3R1, SLMAP, SMURF1, SPTBN1, STK11IP, STX7, TOR1AIP1, TTC7A, VAMP3, VAMP7, VTI1B
GO:1903076	regulation of protein localization to plasma membrane	GO_BiologicalProcess-EBI-UniProt-GOA_27.02.2019_00h00	0.00135646	1	11.7188	15	AKAP5, APPL1, CLTC, DAB2, EGFR, EPHA2, ITGB1, LRWD1, MAPK1, PPFIA1, RACK1, SPTBN1, STK11IP, STX7, VTI1B
GO:0045722	positive regulation of gluconeogenesis	GO_BiologicalProcess-EBI-UniProt-GOA_27.02.2019_00h00	0.046464	1	17.6471	3	ARFGEF3, FOXO1, PTPN2
GO:1900402	regulation of carbohydrate metabolic process by regulation of transcription from RNA polymerase II promoter	GO_BiologicalProcess-EBI-UniProt-GOA_27.02.2019_00h00	0.0333909	1	20	3	ARFGEF3, FOXO1, NCOR1
GO:0071479	cellular response to ionizing radiation	GO_BiologicalProcess-EBI-UniProt-GOA_27.02.2019_00h00	0.000188008	0.297992	14.7368	14	CLOCK, ECT2, EEF1D, H2AFX, HNRNPK, HSF1, IFI16, MAP3K20, MGMT, NIPBL, NUCKS1, TNKS1BP1, TP53BP1, XRCC6
GO:0006266	DNA ligation	GO_BiologicalProcess-EBI-UniProt-GOA_27.02.2019_00h00	3.4206e-06	0.00612288	38.0952	8	LIG1, LIG3, LRIG1, MGMT, PAXX, TOP2A, XRCC1, XRCC6
GO:0006302	double-strand break repair	GO_BiologicalProcess-EBI-UniProt-GOA_27.02.2019_00h00	4.40234e-05	0.0743115	10.6164	31	ARHGEF5, ATRX, EME1, FMN2, H2AFX, HSF1, KDM2A, LIG3, MARF1, MDC1, MGMT, MMS19, MTA1, NIPBL, NUCKS1, PAXX, RIF1, RNF169, SETD2, SIRT6, SMC5, SPIRE1, TERF2IP, TNKS1BP1, TP53BP1, TPI1, TRIP12, WASF2, WDR70, XRCC1, XRCC6
GO:0006303	double-strand break repair via nonhomologous end joining	GO_BiologicalProcess-EBI-UniProt-GOA_27.02.2019_00h00	0.0413417	1	9.25926	10	H2AFX, HSF1, KDM2A, LIG3, MDC1, PAXX, RIF1, TP53BP1, XRCC1, XRCC6
GO:0006304	DNA modification	GO_BiologicalProcess-EBI-UniProt-GOA_27.02.2019_00h00	0.0244137	1	9.48905	13	ASCC3, ATRX, BAZ2A, CCDC88A, EZH2, FAM129B, KDM1B, MECP2, MED1, MGMT, MID1, OTUD4, RLF
GO:0000226	microtubule cytoskeleton organization	GO_BiologicalProcess-EBI-UniProt-GOA_27.02.2019_00h00	1.26564e-07	0.000234396	9.61539	65	ABI2, ABL1, ATRX, BICD1, CAMSAP1, CAMSAP2, CCDC120, CCDC88A, CDK1, CDKN1B, CEP131, CEP250, CLTC, DOCK7, DYNC1LI1, DYNC1LI2, FLNA, FMN2, GCC2, HAUS6, HDAC6, HDGFL2, KANK2, KIF20A, KIF4A, LMNA, LZTS2, MAP1B, MAP4, MAP7D1, MAP7D3, MAPRE2, MAPT, MARK2, MECP2, MID1, MTCL1, NCOR1, NDEL1, NDRG1, NSFL1C, NUMA1, PARD3, PARD3B, PARP4, PCNT, PHLDB2, PKN1, PPFIA1, PTK2, RACGAP1, RBM14, REPS2, SETD2, SF3B1, S…
GO:0007051	spindle organization	GO_BiologicalProcess-EBI-UniProt-GOA_27.02.2019_00h00	0.0215443	1	8.57143	18	ATRX, CLTC, FLNA, HAUS6, KIF4A, LZTS2, MAP4, MAPRE2, MECP2, NCOR1, NDRG1, NUMA1, PARP4, PCNT, RACGAP1, STMN1, TPR, TTK
GO:0051293	establishment of spindle localization	GO_BiologicalProcess-EBI-UniProt-GOA_27.02.2019_00h00	0.00892134	1	14.2857	7	FMN2, MAP4, NDEL1, NSFL1C, NUMA1, SF3B1, SPIRE1
GO:1902850	microtubule cytoskeleton organization involved in mitosis	GO_BiologicalProcess-EBI-UniProt-GOA_27.02.2019_00h00	0.00232834	1	10.625	17	CLTC, FLNA, KIF4A, MAP4, MECP2, NDEL1, NDRG1, NSFL1C, NUMA1, PARP4, PCNT, RACGAP1, SETD2, SF3B1, STMN1, TPR, TTK
GO:0007052	mitotic spindle organization	GO_BiologicalProcess-EBI-UniProt-GOA_27.02.2019_00h00	0.0114636	1	10.0775	13	CLTC, FLNA, KIF4A, MAP4, MECP2, NDRG1, NUMA1, PARP4, PCNT, RACGAP1, STMN1, TPR, TTK
GO:0051294	establishment of spindle orientation	GO_BiologicalProcess-EBI-UniProt-GOA_27.02.2019_00h00	0.0353247	1	13.1579	5	MAP4, NDEL1, NSFL1C, NUMA1, SF3B1
GO:0046686	response to cadmium ion	GO_BiologicalProcess-EBI-UniProt-GOA_27.02.2019_00h00	0.044386	1	9.78261	9	ALAD, CDK1, CDKN1B, EGFR, HMOX1, HSF1, MAPK1, MAPK3, TCOF1
GO:0098751	bone cell development	GO_BiologicalProcess-EBI-UniProt-GOA_27.02.2019_00h00	0.0149461	1	12.963	7	ABI1, ANXA2, MED1, PTPN11, SF3B1, SRC, WASF2
GO:0061515	myeloid cell development	GO_BiologicalProcess-EBI-UniProt-GOA_27.02.2019_00h00	0.0194698	1	10.2804	11	ABI1, ANXA2, APP, ARID4A, BCL6, DMTN, MED1, PTPN11, SF3B1, SRC, WASF2
GO:0030239	myofibril assembly	GO_BiologicalProcess-EBI-UniProt-GOA_27.02.2019_00h00	0.0217561	1	10.5882	9	AKAP13, ITGB1, LMOD1, MARCKSL1, MEF2A, MYH10, MYLK, PDGFRB, PGM5
GO:0055003	cardiac myofibril assembly	GO_BiologicalProcess-EBI-UniProt-GOA_27.02.2019_00h00	0.0257058	1	14.2857	5	MARCKSL1, MEF2A, MYH10, MYLK, PDGFRB
GO:0030855	epithelial cell differentiation	GO_BiologicalProcess-EBI-UniProt-GOA_27.02.2019_00h00	0.0416164	1	6.30342	59	ABI2, ABL1, ADAM9, ADD1, AFDN, ANXA2, ARHGEF26, ARID4A, ATRX, CAV1, CCM2, CDK1, CDKN1B, CLOCK, DAB2, DLG5, DSP, EPHA2, EZH2, FASN, FAT4, FLNA, FLNB, FOSL2, FRMD6, H2AFY, H2AFY2, HEG1, ICAM1, KAZN, KIAA1109, KRT18, LATS1, LPIN1, MED1, MGMT, MSN, MYADM, MYO9A, NCOA3, NFIB, NUMA1, PALLD, PAPOLA, PKP4, RACGAP1, SCAF11, SDC1, SF3B1, SHARPIN, SHROOM3, SIPA1L3, SLC9A3R1, SRSF6, TGFB1I1, TJP2, TRAM1, VDA…
GO:0002064	epithelial cell development	GO_BiologicalProcess-EBI-UniProt-GOA_27.02.2019_00h00	0.000846017	1	9.62963	26	ABI2, ADD1, AFDN, ARHGEF26, ARID4A, ATRX, CCM2, CLOCK, EPHA2, FASN, FLNA, FLNB, FOSL2, FRMD6, HEG1, ICAM1, MSN, MYADM, PALLD, SDC1, SF3B1, SHROOM3, SIPA1L3, SLC9A3R1, TJP2, VIM
GO:0001885	endothelial cell development	GO_BiologicalProcess-EBI-UniProt-GOA_27.02.2019_00h00	0.00172456	1	14.4928	10	ADD1, AFDN, ARHGEF26, CCM2, FASN, HEG1, ICAM1, MSN, MYADM, TJP2
GO:0061028	establishment of endothelial barrier	GO_BiologicalProcess-EBI-UniProt-GOA_27.02.2019_00h00	0.00709902	1	14.8936	7	ADD1, AFDN, FASN, ICAM1, MSN, MYADM, TJP2
GO:0090557	establishment of endothelial intestinal barrier	GO_BiologicalProcess-EBI-UniProt-GOA_27.02.2019_00h00	0.00275954	1	30.7692	4	AFDN, FASN, ICAM1, TJP2
GO:1903391	regulation of adherens junction organization	GO_BiologicalProcess-EBI-UniProt-GOA_27.02.2019_00h00	0.0310728	1	9.90099	10	ABL1, ADD1, DMTN, IQSEC1, LIMCH1, MAPRE2, PEAK1, PHLDB2, PTK2, SRC
GO:0005086	ARF guanyl-nucleotide exchange factor activity	GO_BiologicalProcess-EBI-UniProt-GOA_27.02.2019_00h00	0.030807	1	16	4	ARFGEF1, ARFGEF3, HERC1, IQSEC1
GO:0051549	positive regulation of keratinocyte migration	GO_BiologicalProcess-EBI-UniProt-GOA_27.02.2019_00h00	0.0396532	1	18.75	3	ADAM9, IQSEC1, MAPRE2
GO:0032011	ARF protein signal transduction	GO_BiologicalProcess-EBI-UniProt-GOA_27.02.2019_00h00	0.0497321	1	13.7931	4	ARFGEF1, ARFGEF3, IQSEC1, MAPRE2
GO:0032012	regulation of ARF protein signal transduction	GO_BiologicalProcess-EBI-UniProt-GOA_27.02.2019_00h00	0.0497321	1	13.7931	4	ARFGEF1, ARFGEF3, IQSEC1, MAPRE2
GO:0010035	response to inorganic substance	GO_BiologicalProcess-EBI-UniProt-GOA_27.02.2019_00h00	6.65254e-05	0.110698	8.11518	62	ABL1, ADAM9, ADD1, ADNP, AGFG1, ALAD, ANKZF1, APP, ARHGEF5, ATP13A2, ATRX, BNIP3, BRAF, CAV1, CCDC88A, CDK1, CDKN1B, CYBRD1, DBNL, DMTN, ECT2, EEF2, EEF2K, EGFR, EGLN1, EZH2, FOSL1, FOXO1, FUBP1, HDAC6, HMOX1, HSF1, ICAM1, KANK2, KCNMA1, LDHA, MAPK1, MAPK3, MAPT, MED1, MEF2A, MPRIP, MYCBP2, NDRG1, NSMCE3, PAWR, PDGFRB, PEA15, PPFIBP1, RACK1, RANBP2, RBM14, RPAIN, SDC1, SEC31A, SIRPA, SRC, STIM1, …
GO:0010038	response to metal ion	GO_BiologicalProcess-EBI-UniProt-GOA_27.02.2019_00h00	0.0059309	1	7.58483	38	ADAM9, ADD1, ALAD, APP, ATP13A2, BNIP3, BRAF, CAV1, CDK1, CDKN1B, CYBRD1, DBNL, DMTN, ECT2, EEF2K, EGFR, FUBP1, HMOX1, HSF1, ICAM1, KANK2, KCNMA1, MAPK1, MAPK3, MAPT, MED1, MEF2A, MYCBP2, NDRG1, PEA15, PPFIBP1, RANBP2, RBM14, SDC1, SEC31A, STIM1, TCOF1, WNK1
GO:0035690	cellular response to drug	GO_BiologicalProcess-EBI-UniProt-GOA_27.02.2019_00h00	0.00158468	1	8.02348	41	ABL1, ADCY3, AGFG1, ANKZF1, ARHGEF5, ATRX, BNIP3, BRAF, CAD, CCDC88A, CDK1, CRKL, DBNL, ECT2, EGFR, EZH2, FOXO1, FUBP1, HDAC6, HMOX1, HSF1, ICAM1, KANK2, LARP1, MAPK1, MAPK3, MPRIP, NSMCE3, PAWR, PPP3CB, RACK1, RBM14, RPAIN, SIN3A, SIRPA, SRC, SSH1, SYMPK, TPI1, USP8, VIM
GO:0071241	cellular response to inorganic substance	GO_BiologicalProcess-EBI-UniProt-GOA_27.02.2019_00h00	0.00339493	1	8.90411	26	ADD1, ALAD, APP, ARHGEF5, ATP13A2, ATRX, BNIP3, BRAF, CDKN1B, DBNL, DMTN, ECT2, EEF2K, EGFR, FOXO1, FUBP1, HMOX1, HSF1, KANK2, MAPK1, MAPK3, MEF2A, NSMCE3, RBM14, TPI1, WNK1
GO:0046686	response to cadmium ion	GO_BiologicalProcess-EBI-UniProt-GOA_27.02.2019_00h00	0.044386	1	9.78261	9	ALAD, CDK1, CDKN1B, EGFR, HMOX1, HSF1, MAPK1, MAPK3, TCOF1
GO:0051592	response to calcium ion	GO_BiologicalProcess-EBI-UniProt-GOA_27.02.2019_00h00	0.00729614	1	9.35961	19	ADAM9, ADD1, BRAF, CAV1, DMTN, ECT2, EEF2K, EGFR, KANK2, KCNMA1, MED1, MEF2A, PEA15, RANBP2, RBM14, SDC1, SEC31A, STIM1, WNK1
GO:0071248	cellular response to metal ion	GO_BiologicalProcess-EBI-UniProt-GOA_27.02.2019_00h00	0.0169588	1	8.3004	21	ADD1, ALAD, APP, ATP13A2, BNIP3, BRAF, CDKN1B, DBNL, DMTN, ECT2, EEF2K, EGFR, FUBP1, HMOX1, HSF1, KANK2, MAPK1, MAPK3, MEF2A, RBM14, WNK1
GO:0098631	cell adhesion mediator activity	GO_BiologicalProcess-EBI-UniProt-GOA_27.02.2019_00h00	0.0151456	1	11.25	9	ANXA2, CXADR, DSP, ITGB1, KRT18, PAK4, PALLD, PDLIM5, SIRPA
GO:0098632	cell-cell adhesion mediator activity	GO_BiologicalProcess-EBI-UniProt-GOA_27.02.2019_00h00	0.019619	1	11.4286	8	ANXA2, CXADR, DSP, KRT18, PAK4, PALLD, PDLIM5, SIRPA
GO:0098901	regulation of cardiac muscle cell action potential	GO_BiologicalProcess-EBI-UniProt-GOA_27.02.2019_00h00	0.0428202	1	12.5	5	CAV1, CXADR, DSP, FLNA, SLMAP
GO:0007569	cell aging	GO_BiologicalProcess-EBI-UniProt-GOA_27.02.2019_00h00	0.0197952	1	9.27152	14	ABL1, BCL6, CDK1, H2AFX, HMGA1, HNRNPK, ICAM1, LMNA, MAP3K3, PAWR, PDCD4, RSL1D1, SMC5, TCOF1
GO:0090342	regulation of cell aging	GO_BiologicalProcess-EBI-UniProt-GOA_27.02.2019_00h00	0.0305021	1	10.5263	8	ABL1, BCL6, HMGA1, LMNA, MAP3K3, PAWR, RSL1D1, TCOF1
GO:0090398	cellular senescence	GO_BiologicalProcess-EBI-UniProt-GOA_27.02.2019_00h00	0.0248312	1	10.6383	10	ABL1, BCL6, H2AFX, HMGA1, HNRNPK, MAP3K3, PAWR, RSL1D1, SMC5, TCOF1
GO:2000772	regulation of cellular senescence	GO_BiologicalProcess-EBI-UniProt-GOA_27.02.2019_00h00	0.0298422	1	11.2903	7	ABL1, BCL6, HMGA1, MAP3K3, PAWR, RSL1D1, TCOF1
GO:2000773	negative regulation of cellular senescence	GO_BiologicalProcess-EBI-UniProt-GOA_27.02.2019_00h00	0.030807	1	16	4	ABL1, BCL6, MAP3K3, TCOF1
GO:0033598	mammary gland epithelial cell proliferation	GO_BiologicalProcess-EBI-UniProt-GOA_27.02.2019_00h00	0.0134492	1	14.6341	6	EPHA2, MAPK1, MED1, PYGO2, ROBO1, RREB1
GO:1900119	positive regulation of execution phase of apoptosis	GO_BiologicalProcess-EBI-UniProt-GOA_27.02.2019_00h00	0.0232676	1	17.3913	4	HSF1, SF1, SIRT2, TP53BP2
GO:1900739	regulation of protein insertion into mitochondrial membrane involved in apoptotic signaling pathway	GO_BiologicalProcess-EBI-UniProt-GOA_27.02.2019_00h00	0.0353247	1	13.1579	5	NMT1, PPP3CB, SF1, TFDP1, TP53BP2
GO:1900740	positive regulation of protein insertion into mitochondrial membrane involved in apoptotic signaling pathway	GO_BiologicalProcess-EBI-UniProt-GOA_27.02.2019_00h00	0.0353247	1	13.1579	5	NMT1, PPP3CB, SF1, TFDP1, TP53BP2
GO:0044380	protein localization to cytoskeleton	GO_BiologicalProcess-EBI-UniProt-GOA_27.02.2019_00h00	0.000513434	0.774772	15.7143	11	ANLN, BICD1, CEP131, CEP250, CHAMP1, FAM83D, MAPRE2, MID1, NSFL1C, NUMA1, TTK
GO:0046605	regulation of centrosome cycle	GO_BiologicalProcess-EBI-UniProt-GOA_27.02.2019_00h00	0.0459915	1	9.67742	9	ABI2, CEP131, CEP250, KANK2, NSFL1C, PPFIA1, RBM14, REPS2, STK11IP
GO:0000132	establishment of mitotic spindle orientation	GO_BiologicalProcess-EBI-UniProt-GOA_27.02.2019_00h00	0.0497321	1	13.7931	4	NDEL1, NSFL1C, NUMA1, SF3B1
GO:0072698	protein localization to microtubule cytoskeleton	GO_BiologicalProcess-EBI-UniProt-GOA_27.02.2019_00h00	0.000955037	1	15.625	10	BICD1, CEP131, CEP250, CHAMP1, FAM83D, MAPRE2, MID1, NSFL1C, NUMA1, TTK
GO:1904779	regulation of protein localization to centrosome	GO_BiologicalProcess-EBI-UniProt-GOA_27.02.2019_00h00	0.0225511	1	23.0769	3	BICD1, CEP250, NSFL1C
GO:1905508	protein localization to microtubule organizing center	GO_BiologicalProcess-EBI-UniProt-GOA_27.02.2019_00h00	0.0319046	1	13.5135	5	BICD1, CEP131, CEP250, NSFL1C, NUMA1
GO:0045684	positive regulation of epidermis development	GO_BiologicalProcess-EBI-UniProt-GOA_27.02.2019_00h00	0.0359461	1	11.7647	6	H2AFY, H2AFY2, MED1, NCOA3, NUMA1, TRAM1
GO:0030858	positive regulation of epithelial cell differentiation	GO_BiologicalProcess-EBI-UniProt-GOA_27.02.2019_00h00	0.0284523	1	10.6667	8	ADD1, H2AFY, H2AFY2, MED1, NCOA3, NUMA1, SCAF11, TRAM1
GO:0045606	positive regulation of epidermal cell differentiation	GO_BiologicalProcess-EBI-UniProt-GOA_27.02.2019_00h00	0.00459493	1	18.1818	6	H2AFY, H2AFY2, MED1, NCOA3, NUMA1, TRAM1
GO:0045618	positive regulation of keratinocyte differentiation	GO_BiologicalProcess-EBI-UniProt-GOA_27.02.2019_00h00	0.000632942	0.943716	26.087	6	H2AFY, H2AFY2, MED1, NCOA3, NUMA1, TRAM1
GO:2000773	negative regulation of cellular senescence	GO_BiologicalProcess-EBI-UniProt-GOA_27.02.2019_00h00	0.030807	1	16	4	ABL1, BCL6, MAP3K3, TCOF1
GO:1904036	negative regulation of epithelial cell apoptotic process	GO_BiologicalProcess-EBI-UniProt-GOA_27.02.2019_00h00	0.0164315	1	12.7273	7	ABL1, BRAF, HMOX1, ICAM1, PAK4, SRSF6, TCOF1
GO:2000352	negative regulation of endothelial cell apoptotic process	GO_BiologicalProcess-EBI-UniProt-GOA_27.02.2019_00h00	0.0286994	1	13.8889	5	ABL1, BRAF, ICAM1, PAK4, TCOF1
GO:0018193	peptidyl-amino acid modification	GO_BiologicalProcess-EBI-UniProt-GOA_27.02.2019_00h00	5.98433e-09	1.14061e-05	8.04954	130	AAAS, ABI1, ABI2, ABL1, ABL2, ADNP, AGFG1, ANKRD26, APP, ARFGEF3, ARID4A, ATP13A2, ATRX, BAZ1B, BCOR, BRAF, BRD4, BRD8, CAD, CAV1, CBX4, CCM2, CDK1, CHAF1A, CHAF1B, CHD6, CLOCK, CNKSR3, CREBBP, CRTC2, DMTN, DOCK7, EFNB3, EGFR, EGLN1, EPHA2, ERBB2, EZH2, FNIP1, GPRC5A, H2AFY, HDAC6, HIST1H1C, HIST1H1E, HNRNPK, HSF1, ICAM1, ITGA5, IWS1, JADE1, KAT7, KMT2D, KTN1, LATS1, LMNA, LMTK2, MAP2K2, MAP3K11,…
GO:0001934	positive regulation of protein phosphorylation	GO_BiologicalProcess-EBI-UniProt-GOA_27.02.2019_00h00	0.000454021	0.690112	6.96594	90	ABI1, ABI2, ABL1, ADAM9, ADCY3, ADCY9, ADNP, AGFG1, AKAP13, ALS2, ANXA2, APP, ARHGEF5, BRAF, CAV1, CCDC88A, CCM2, CDK1, CDKN1B, CHAMP1, CRKL, DAB2, DBNL, DOCK7, ECT2, EGFR, ERBB2, EZH2, FASN, FILIP1L, FNIP1, GJA1, GPRC5A, HDAC6, HNRNPK, HSF1, ICAM1, ITGA5, KSR1, LAMTOR1, LATS1, LIMCH1, LRWD1, MAP2K2, MAP3K11, MAP3K20, MAP3K21, MAP3K3, MAP3K7, MAP4K2, MAPK1, MAPK3, MARK2, MAVS, MID1, MPRIP, NAB2, …
GO:0018209	peptidyl-serine modification	GO_BiologicalProcess-EBI-UniProt-GOA_27.02.2019_00h00	0.000151162	0.242161	9.09091	39	AGFG1, ANKRD26, APP, BRAF, CAV1, CCM2, CDK1, CNKSR3, DMTN, DOCK7, EGFR, FNIP1, HDAC6, HNRNPK, LATS1, LMTK2, MAP2K2, MAPK1, MAPK3, MARK2, MAST2, MAST4, NCK1, NDRG1, PARP4, PKN1, PRKD1, RACK1, RICTOR, RPAIN, RPTOR, SRC, STK39, TERF2IP, TNKS1BP1, TOP1, TTK, WNK1, ZHX2
GO:0018210	peptidyl-threonine modification	GO_BiologicalProcess-EBI-UniProt-GOA_27.02.2019_00h00	0.000189305	0.299859	11.9048	20	AGFG1, APP, CAD, CDK1, DMTN, LMTK2, MAPK1, MARK2, PARD3, PARP4, PKN1, PRKD1, RPAIN, RPTOR, SIRT2, STK39, SYMPK, TNKS1BP1, TTK, WNK1
GO:0018105	peptidyl-serine phosphorylation	GO_BiologicalProcess-EBI-UniProt-GOA_27.02.2019_00h00	2.95674e-05	0.0506193	9.77444	39	AGFG1, ANKRD26, APP, BRAF, CAV1, CCM2, CDK1, CNKSR3, DMTN, DOCK7, EGFR, FNIP1, HDAC6, HNRNPK, LATS1, LMTK2, MAP2K2, MAPK1, MAPK3, MARK2, MAST2, MAST4, NCK1, NDRG1, PARP4, PKN1, PRKD1, RACK1, RICTOR, RPAIN, RPTOR, SRC, STK39, TERF2IP, TNKS1BP1, TOP1, TTK, WNK1, ZHX2
GO:0018107	peptidyl-threonine phosphorylation	GO_BiologicalProcess-EBI-UniProt-GOA_27.02.2019_00h00	7.39994e-05	0.122617	12.7389	20	AGFG1, APP, CAD, CDK1, DMTN, LMTK2, MAPK1, MARK2, PARD3, PARP4, PKN1, PRKD1, RPAIN, RPTOR, SIRT2, STK39, SYMPK, TNKS1BP1, TTK, WNK1
GO:0033135	regulation of peptidyl-serine phosphorylation	GO_BiologicalProcess-EBI-UniProt-GOA_27.02.2019_00h00	0.0027669	1	9.7561	20	APP, BRAF, CAV1, CCM2, CNKSR3, DMTN, DOCK7, EGFR, FNIP1, HDAC6, LATS1, NCK1, PKN1, PRKD1, RACK1, RICTOR, RPTOR, TERF2IP, TNKS1BP1, ZHX2
GO:0033138	positive regulation of peptidyl-serine phosphorylation	GO_BiologicalProcess-EBI-UniProt-GOA_27.02.2019_00h00	0.0123133	1	9.67742	15	APP, BRAF, CAV1, CCM2, DOCK7, EGFR, FNIP1, HDAC6, LATS1, PKN1, PRKD1, RPTOR, TERF2IP, TNKS1BP1, ZHX2
GO:0007143	female meiotic nuclear division	GO_BiologicalProcess-EBI-UniProt-GOA_27.02.2019_00h00	0.000678326	1	19.5122	8	ANKRD26, FMN2, HSF1, MARF1, NCAPH2, SPIRE1, TOP2A, TTK
GO:0016198	axon choice point recognition	GO_BiologicalProcess-EBI-UniProt-GOA_27.02.2019_00h00	0.0139844	1	27.2727	3	APP, EFNB3, ROBO1
GO:0019870	potassium channel inhibitor activity	GO_BiologicalProcess-EBI-UniProt-GOA_27.02.2019_00h00	0.0225511	1	23.0769	3	CAV1, RASA1, WNK1
GO:0044786	cell cycle DNA replication	GO_BiologicalProcess-EBI-UniProt-GOA_27.02.2019_00h00	0.0108633	1	11.236	10	ATRX, BCL6, LIG1, LRIG1, MSH6, PAK1IP1, POLA2, RFC1, TERF1, WIZ
GO:0033260	nuclear DNA replication	GO_BiologicalProcess-EBI-UniProt-GOA_27.02.2019_00h00	0.0110296	1	11.8421	9	ATRX, BCL6, LIG1, LRIG1, PAK1IP1, POLA2, RFC1, TERF1, WIZ
GO:0010988	regulation of low-density lipoprotein particle clearance	GO_BiologicalProcess-EBI-UniProt-GOA_27.02.2019_00h00	0.046464	1	17.6471	3	ANXA2, HNRNPK, KHSRP
GO:0046326	positive regulation of glucose import	GO_BiologicalProcess-EBI-UniProt-GOA_27.02.2019_00h00	0.00149597	1	17.3913	8	APPL1, C2CD5, HNRNPK, IRS1, IRS2, MEF2A, PTPN11, TCOF1
GO:0010988	regulation of low-density lipoprotein particle clearance	GO_BiologicalProcess-EBI-UniProt-GOA_27.02.2019_00h00	0.046464	1	17.6471	3	ANXA2, HNRNPK, KHSRP
GO:0044786	cell cycle DNA replication	GO_BiologicalProcess-EBI-UniProt-GOA_27.02.2019_00h00	0.0108633	1	11.236	10	ATRX, BCL6, LIG1, LRIG1, MSH6, PAK1IP1, POLA2, RFC1, TERF1, WIZ
GO:0006261	DNA-dependent DNA replication	GO_BiologicalProcess-EBI-UniProt-GOA_27.02.2019_00h00	9.76199e-05	0.160097	11.6505	24	AGFG1, ARHGEF5, ATRX, BCL6, BOD1L1, EME1, FILIP1L, HMGA1, LIG1, LIG3, LRIG1, LRWD1, MCM2, MSH6, NUCKS1, ORC1, PAK1IP1, POLA2, RFC1, RPAIN, TERF1, TPI1, WIZ, WRNIP1
GO:0006297	nucleotide-excision repair, DNA gap filling	GO_BiologicalProcess-EBI-UniProt-GOA_27.02.2019_00h00	0.0137519	1	16.6667	5	LIG1, LIG3, LRIG1, RFC1, XRCC1
GO:0033260	nuclear DNA replication	GO_BiologicalProcess-EBI-UniProt-GOA_27.02.2019_00h00	0.0110296	1	11.8421	9	ATRX, BCL6, LIG1, LRIG1, PAK1IP1, POLA2, RFC1, TERF1, WIZ
GO:0033262	regulation of nuclear cell cycle DNA replication	GO_BiologicalProcess-EBI-UniProt-GOA_27.02.2019_00h00	0.0268791	1	16.6667	4	ATRX, BCL6, TERF1, WIZ
GO:0090329	regulation of DNA-dependent DNA replication	GO_BiologicalProcess-EBI-UniProt-GOA_27.02.2019_00h00	0.0163308	1	11.1111	9	ARHGEF5, ATRX, BCL6, LIG3, MSH6, TERF1, TPI1, WIZ, WRNIP1
GO:1902969	mitotic DNA replication	GO_BiologicalProcess-EBI-UniProt-GOA_27.02.2019_00h00	0.046464	1	17.6471	3	BCL6, LIG1, LRIG1
GO:0090218	positive regulation of lipid kinase activity	GO_BiologicalProcess-EBI-UniProt-GOA_27.02.2019_00h00	0.0251806	1	12.766	6	IRS1, NCOA2, PDGFRB, PRKD1, PTK2, SRC
GO:0035791	platelet-derived growth factor receptor-beta signaling pathway	GO_BiologicalProcess-EBI-UniProt-GOA_27.02.2019_00h00	0.00133694	1	27.7778	5	ABL1, PDGFRB, PTPN1, PTPN2, SRC
GO:0043552	positive regulation of phosphatidylinositol 3-kinase activity	GO_BiologicalProcess-EBI-UniProt-GOA_27.02.2019_00h00	0.0134492	1	14.6341	6	IRS1, NCOA2, PDGFRB, PRKD1, PTK2, SRC
GO:0014037	Schwann cell differentiation	GO_BiologicalProcess-EBI-UniProt-GOA_27.02.2019_00h00	0.0099511	1	14	7	ADAM22, CDK1, NAB2, NDRG1, NF1, PARD3, SIRT2
GO:0051984	positive regulation of chromosome segregation	GO_BiologicalProcess-EBI-UniProt-GOA_27.02.2019_00h00	0.000266213	0.415825	22.2222	8	CUL3, DLGAP5, H2AFY, NIPBL, NUMA1, RB1, SIRT2, SMC5
GO:0034085	establishment of sister chromatid cohesion	GO_BiologicalProcess-EBI-UniProt-GOA_27.02.2019_00h00	0.0225511	1	23.0769	3	NAA30, NIPBL, RB1
GO:1905634	regulation of protein localization to chromatin	GO_BiologicalProcess-EBI-UniProt-GOA_27.02.2019_00h00	0.00343124	1	42.8571	3	NIPBL, RB1, SETD2
GO:1900076	regulation of cellular response to insulin stimulus	GO_BiologicalProcess-EBI-UniProt-GOA_27.02.2019_00h00	0.0402351	1	10.1124	9	IRS1, NCK1, NCOA5, NUCKS1, PKN1, PTPN1, PTPN11, PTPN2, SRC
GO:0010640	regulation of platelet-derived growth factor receptor signaling pathway	GO_BiologicalProcess-EBI-UniProt-GOA_27.02.2019_00h00	0.0203367	1	15.1515	5	LIG3, PHF14, PTPN2, SLC9A3R1, SRC
GO:0046626	regulation of insulin receptor signaling pathway	GO_BiologicalProcess-EBI-UniProt-GOA_27.02.2019_00h00	0.014025	1	11.3924	9	IRS1, NCK1, NCOA5, NUCKS1, PKN1, PTPN1, PTPN11, PTPN2, SRC
GO:0048008	platelet-derived growth factor receptor signaling pathway	GO_BiologicalProcess-EBI-UniProt-GOA_27.02.2019_00h00	0.00566403	1	12.3457	10	ABL1, ARID5B, LIG3, PDGFRB, PHF14, PTPN1, PTPN11, PTPN2, SLC9A3R1, SRC
GO:0035791	platelet-derived growth factor receptor-beta signaling pathway	GO_BiologicalProcess-EBI-UniProt-GOA_27.02.2019_00h00	0.00133694	1	27.7778	5	ABL1, PDGFRB, PTPN1, PTPN2, SRC
GO:0051049	regulation of transport	GO_BiologicalProcess-EBI-UniProt-GOA_27.02.2019_00h00	0.0190235	1	5.85408	134	AAAS, AAK1, ABI2, ABL1, ABL2, ADAM9, AGFG1, AHNAK, ANXA2, APP, APPL1, ARHGAP1, ARHGEF40, ARHGEF5, ATP13A2, ATXN2, BAG3, BICD1, BRAF, C2CD2L, C2CD5, CACNB3, CAV1, CCM2, CD2AP, CEP131, CLOCK, CNKSR3, DAB2, DENR, DMTN, DPYSL2, ECT2, EEF2K, EGFR, EHD2, ENAH, EPB41, ERBB2, EXOC1, FLNA, FLNB, FRMD4A, FYCO1, GCC2, GEM, GTSE1, HMGN3, HMOX1, HNRNPK, HOMER3, HPS4, HUWE1, ICAM1, IRS1, IRS2, IWS1, JPH2, KCNM…
GO:0051828	entry into other organism involved in symbiotic interaction	GO_BiologicalProcess-EBI-UniProt-GOA_27.02.2019_00h00	0.032914	1	8.47458	15	ARHGEF5, CAV1, CDK1, CXADR, EFNB3, EGFR, EPHA2, EXOC2, ICAM1, ITGA5, ITGB1, SLC20A2, SRC, TRIM25, WWP2
GO:0019058	viral life cycle	GO_BiologicalProcess-EBI-UniProt-GOA_27.02.2019_00h00	1.49929e-06	0.00271071	10.4762	44	AAAS, ABI2, ADAR, ANXA2, ARHGEF5, CAV1, CDK1, CHAF1A, CHAF1B, CXADR, EFNB3, EGFR, EPHA2, HTATSF1, ICAM1, IFI16, ITGA5, ITGB1, KTN1, LARP1, MAVS, NMT2, NUCKS1, NUP107, NUP205, NUP50, NUP88, NUP98, PARP10, PCBP1, PCBP2, RANBP2, SEH1L, SLC20A2, SRPK1, TASOR, TOP2A, TOP2B, TPR, TRIM25, USP6NL, VAPB, WWP2, ZC3HAV1
GO:0044409	entry into host	GO_BiologicalProcess-EBI-UniProt-GOA_27.02.2019_00h00	0.032914	1	8.47458	15	ARHGEF5, CAV1, CDK1, CXADR, EFNB3, EGFR, EPHA2, EXOC2, ICAM1, ITGA5, ITGB1, SLC20A2, SRC, TRIM25, WWP2
GO:0051806	entry into cell of other organism involved in symbiotic interaction	GO_BiologicalProcess-EBI-UniProt-GOA_27.02.2019_00h00	0.032914	1	8.47458	15	ARHGEF5, CAV1, CDK1, CXADR, EFNB3, EGFR, EPHA2, EXOC2, ICAM1, ITGA5, ITGB1, SLC20A2, SRC, TRIM25, WWP2
GO:0030260	entry into host cell	GO_BiologicalProcess-EBI-UniProt-GOA_27.02.2019_00h00	0.032914	1	8.47458	15	ARHGEF5, CAV1, CDK1, CXADR, EFNB3, EGFR, EPHA2, EXOC2, ICAM1, ITGA5, ITGB1, SLC20A2, SRC, TRIM25, WWP2
GO:0001618	virus receptor activity	GO_BiologicalProcess-EBI-UniProt-GOA_27.02.2019_00h00	0.0349682	1	9.61539	10	ARHGEF5, CDK1, CXADR, EFNB3, EGFR, EPHA2, ICAM1, ITGA5, ITGB1, SLC20A2
GO:0055006	cardiac cell development	GO_BiologicalProcess-EBI-UniProt-GOA_27.02.2019_00h00	0.0100208	1	10.3175	13	AKAP13, CDK1, CXADR, LMNA, MAML1, MARCKSL1, MEF2A, MYH10, MYLK, PDCD4, PDGFRB, PDLIM5, PKN1
GO:0055007	cardiac muscle cell differentiation	GO_BiologicalProcess-EBI-UniProt-GOA_27.02.2019_00h00	0.0299684	1	8.67052	15	AKAP13, CDK1, CXADR, ITGB1, KANK2, LMNA, MAML1, MARCKSL1, MEF2A, MYH10, MYLK, PDGFRB, PDLIM5, PKN1, RBM14
GO:0055013	cardiac muscle cell development	GO_BiologicalProcess-EBI-UniProt-GOA_27.02.2019_00h00	0.0168584	1	9.91736	12	AKAP13, CDK1, CXADR, LMNA, MAML1, MARCKSL1, MEF2A, MYH10, MYLK, PDGFRB, PDLIM5, PKN1
GO:0055003	cardiac myofibril assembly	GO_BiologicalProcess-EBI-UniProt-GOA_27.02.2019_00h00	0.0257058	1	14.2857	5	MARCKSL1, MEF2A, MYH10, MYLK, PDGFRB
GO:0055015	ventricular cardiac muscle cell development	GO_BiologicalProcess-EBI-UniProt-GOA_27.02.2019_00h00	0.0199678	1	18.1818	4	CDK1, LMNA, MEF2A, MYH10
GO:1990000	amyloid fibril formation	GO_BiologicalProcess-EBI-UniProt-GOA_27.02.2019_00h00	0.0257058	1	14.2857	5	AGFG1, APP, MAPT, MPRIP, RPAIN
GO:0010033	response to organic substance	GO_BiologicalProcess-EBI-UniProt-GOA_27.02.2019_00h00	0.00339717	1	5.74452	228	ABI2, ABL1, ABL2, ACAP2, ACSL4, ADAM9, ADAR, ADCY3, ADCY9, ADD1, ADNP, AGFG1, AKAP13, ALAD, ANKZF1, ANXA2, APP, APPL1, ARHGEF18, ARHGEF5, ARID4A, ARID5B, ATRX, BAG3, BCL6, BCL9L, BRAF, BRD8, C2CD2L, C2CD5, CAD, CAV1, CCAR2, CCDC88A, CCM2, CDK1, CDKN1B, CEP250, CHAF1A, CHAF1B, CHAMP1, CLOCK, CNKSR3, CNOT2, CREBBP, CRKL, CUL3, CXADR, DAB2, DBNL, DDX21, DENND4C, DENR, DMTN, DPYSL2, DPYSL3, DYNC1LI2,…
GO:0070887	cellular response to chemical stimulus	GO_BiologicalProcess-EBI-UniProt-GOA_27.02.2019_00h00	0.0135063	1	5.60323	222	ABI2, ABL1, ABL2, ACAP2, ADAM9, ADAR, ADCY3, ADCY9, ADD1, AGFG1, AKAP13, ALAD, ANKZF1, ANXA2, APP, APPL1, ARHGEF18, ARHGEF5, ARID5B, ATP13A2, ATRX, BAG3, BCL6, BCL9L, BNIP3, BRAF, BRD8, C2CD2L, C2CD5, CACNB3, CAD, CAV1, CCAR2, CCDC88A, CCM2, CDK1, CDKN1B, CEP250, CHAF1A, CHAF1B, CHAMP1, CHD6, CLOCK, CNKSR3, CNOT2, CREBBP, CRKL, CUL3, CXADR, DAB2, DBNL, DENND4C, DENR, DMTN, DPYSL3, DYNC1LI2, ECT2,…
GO:0034097	response to cytokine	GO_BiologicalProcess-EBI-UniProt-GOA_27.02.2019_00h00	0.0121644	1	6.22105	94	ABI2, ACSL4, ADAM9, ADAR, AGFG1, ALAD, ANXA2, APP, APPL1, ARID5B, BCL6, CAV1, CCM2, CEP250, CHAF1A, CHAF1B, CHAMP1, CRKL, DPYSL3, ENAH, EPRS, EVL, FADD, FASN, FLNB, FOSL1, FOXO1, HDGF, HIST1H3A, HMOX1, HNRNPK, HSF1, ICAM1, IFI16, INPPL1, IRS1, IRS2, ITGB1, KANK2, KHSRP, KRT18, LMNB1, LRWD1, MAP3K3, MAP3K7, MAPK1, MAPK3, MAVS, MCM2, MED1, MID1, MSN, MYLK, NCL, OCLN, OTUD4, PDCD4, PPP3CB, PTPN1, PT…
GO:0071310	cellular response to organic substance	GO_BiologicalProcess-EBI-UniProt-GOA_27.02.2019_00h00	0.00225827	1	5.90204	194	ABI2, ABL1, ABL2, ACAP2, ADAM9, ADAR, ADCY3, ADCY9, ADD1, AGFG1, AKAP13, ALAD, ANKZF1, ANXA2, APP, APPL1, ARHGEF18, ARHGEF5, ARID5B, BAG3, BCL6, BCL9L, BRAF, BRD8, C2CD2L, C2CD5, CAD, CAV1, CCAR2, CCDC88A, CCM2, CDKN1B, CEP250, CHAF1A, CHAF1B, CHAMP1, CLOCK, CNKSR3, CNOT2, CREBBP, CRKL, CUL3, CXADR, DAB2, DBNL, DENND4C, DENR, DMTN, DPYSL3, DYNC1LI2, EEF2, EEF2K, EGFR, ENAH, EPN2, EPRS, ERBB2, EVL…
GO:0071345	cellular response to cytokine stimulus	GO_BiologicalProcess-EBI-UniProt-GOA_27.02.2019_00h00	0.019683	1	6.18777	87	ABI2, ADAR, AGFG1, ALAD, ANXA2, APPL1, ARID5B, BCL6, CAV1, CCM2, CEP250, CHAF1A, CHAF1B, CHAMP1, CRKL, DPYSL3, ENAH, EPRS, EVL, FADD, FASN, FLNB, FOXO1, HDGF, HIST1H3A, HMOX1, HNRNPK, HSF1, ICAM1, IFI16, INPPL1, IRS1, IRS2, ITGB1, KANK2, KHSRP, KRT18, LMNB1, LRWD1, MAP3K3, MAP3K7, MAPK1, MAPK3, MAVS, MCM2, MED1, MID1, MSN, MYLK, NCL, OCLN, OTUD4, PDCD4, PTPN1, PTPN11, PTPN14, PTPN2, RAB12, RACK1,…
GO:0033365	protein localization to organelle	GO_BiologicalProcess-EBI-UniProt-GOA_27.02.2019_00h00	4.14647e-06	0.00740559	7.84983	92	AGFG1, ANLN, APPL1, ATRX, BAG3, BICD1, CCDC88A, CD2AP, CDK1, CEP131, CEP250, CHAMP1, CHD6, DENR, ECT2, ENTR1, ERGIC3, EZH2, FAM83D, FLNA, GCC2, GTSE1, H2AFY, H2AFY2, HNRNPK, HPS4, HUWE1, KAT7, LMNA, LRWD1, LZTS2, MAPK1, MAPRE2, MAPT, MARCKSL1, MAVS, MED1, MFF, MICALL1, MID1, MSN, NF1, NIPBL, NMT1, NSFL1C, NUMA1, NUP107, NUP50, NUP88, NUP98, PAK1IP1, PARP4, PEX19, PIKFYVE, PPFIBP1, PPP3CB, PRKD1, …
GO:0072594	establishment of protein localization to organelle	GO_BiologicalProcess-EBI-UniProt-GOA_27.02.2019_00h00	0.000698959	1	7.68156	55	AGFG1, APPL1, BAG3, ECT2, ERGIC3, FLNA, GCC2, H2AFY, H2AFY2, HNRNPK, HPS4, HUWE1, LMNA, LRWD1, MAPK1, MAPT, MAVS, MED1, MFF, NF1, NIPBL, NMT1, NUP107, NUP50, NUP88, NUP98, PAK1IP1, PEX19, PPFIBP1, PPP3CB, PRKD1, RANBP2, RPAIN, RPL18A, RPL31, RPS3A, RPS6, RRP1B, SF1, SGTA, SGTB, SMURF1, SNUPN, TCOF1, TERF1, TFDP1, TOMM70, TOR1AIP1, TP53BP2, TPR, TRAM1, TTK, USP36, VAMP7, VTI1B
GO:0006886	intracellular protein transport	GO_BiologicalProcess-EBI-UniProt-GOA_27.02.2019_00h00	2.50886e-07	0.000461631	7.85814	113	AAAS, AGFG1, AKAP12, AKAP5, APPL1, ATP13A2, BAG3, BRD8, C2CD5, CACNB3, CEP131, CLTC, COPA, DMTN, ECT2, EIF3A, ERBB2, ERGIC3, FIP1L1, FLNA, FLNB, FYCO1, FYTTD1, GCC2, GTSE1, HDAC6, HNRNPK, HOMER3, HPS4, HUWE1, ITPRID2, IWS1, KIF13A, KIF13B, KTN1, LMNA, MAPK1, MAVS, MED1, MFF, MICALL1, MTCL1, NCOA2, NDEL1, NF1, NUP107, NUP205, NUP50, NUP88, NUP98, PAK1IP1, PAN3, PARD3, PCNT, PEX19, PKN1, PPFIBP1, P…
GO:0034504	protein localization to nucleus	GO_BiologicalProcess-EBI-UniProt-GOA_27.02.2019_00h00	0.000299666	0.465981	9.43953	32	AGFG1, APPL1, BAG3, CD2AP, CDK1, ECT2, FLNA, GTSE1, HNRNPK, KAT7, LMNA, LZTS2, MAPK1, MAVS, MED1, NF1, NUP107, NUP50, NUP88, NUP98, PIKFYVE, PRKD1, RANBP2, RPAIN, SF1, SIN3A, SNUPN, SRC, TAF3, TCOF1, TOR1AIP1, TPR
GO:0017038	protein import	GO_BiologicalProcess-EBI-UniProt-GOA_27.02.2019_00h00	0.00429382	1	9.12698	23	AGFG1, APPL1, ARHGEF5, BAG3, ECT2, FLNA, HNRNPK, LMNA, MAPK1, MAVS, MED1, NF1, NUP107, NUP50, NUP88, NUP98, PEX19, PRKD1, RANBP2, RPAIN, SNUPN, TPI1, TPR
GO:0051170	import into nucleus	GO_BiologicalProcess-EBI-UniProt-GOA_27.02.2019_00h00	0.00017374	0.276421	11.0092	24	AGFG1, APPL1, BAG3, ECT2, FLNA, GEMIN5, HNRNPK, LMNA, MAPK1, MAVS, MED1, NF1, NUP107, NUP50, NUP88, NUP98, PRKD1, RANBP2, RPAIN, SCAF11, SMN1, SNUPN, STMN1, TPR
GO:0006605	protein targeting	GO_BiologicalProcess-EBI-UniProt-GOA_27.02.2019_00h00	0.030888	1	6.92884	37	AKAP12, AKAP5, BAG3, C2CD5, CACNB3, DMTN, ERBB2, ERGIC3, GCC2, HOMER3, HPS4, HUWE1, KIF13B, MFF, MICALL1, MTCL1, PAN3, PARD3, PEX19, PKN1, PPFIBP1, RPL18A, RPL31, RPS3A, RPS6, RRP1B, SGTA, SGTB, SMURF1, TMPO, TOMM70, TRAM1, TTK, USP36, VAMP7, VTI1B, WNK1
GO:0006606	protein import into nucleus	GO_BiologicalProcess-EBI-UniProt-GOA_27.02.2019_00h00	0.00113886	1	10.4167	20	AGFG1, APPL1, BAG3, ECT2, FLNA, HNRNPK, LMNA, MAPK1, MAVS, MED1, NF1, NUP107, NUP50, NUP88, NUP98, PRKD1, RANBP2, RPAIN, SNUPN, TPR
GO:0098813	nuclear chromosome segregation	GO_BiologicalProcess-EBI-UniProt-GOA_27.02.2019_00h00	3.7617e-06	0.00672216	11.0119	37	ATRX, CDCA8, CENPC, CENPF, CEP250, CHAMP1, CUL3, DLGAP5, DYNC1LI1, ECT2, EME1, FAM83D, FMN2, GEM, H2AFY, INCENP, KIF4A, LATS1, NAA30, NCAPG, NCAPH2, NIPBL, NUMA1, PARP4, PDS5A, PDS5B, POGZ, RACGAP1, RB1, SEH1L, SIRT2, SMC5, TERF1, TOP2A, TOP2B, TPR, TTK
GO:0008608	attachment of spindle microtubules to kinetochore	GO_BiologicalProcess-EBI-UniProt-GOA_27.02.2019_00h00	0.00375275	1	16.6667	7	CENPC, CHAMP1, ECT2, RACGAP1, RB1, SEH1L, SIRT2
GO:0050000	chromosome localization	GO_BiologicalProcess-EBI-UniProt-GOA_27.02.2019_00h00	0.000104026	0.169666	15.5556	14	CDCA8, CENPC, CENPF, CHAMP1, CUL3, DLGAP5, FAM83D, FMN2, GEM, NDEL1, NUMA1, NUP98, SEH1L, TERF1
GO:0051303	establishment of chromosome localization	GO_BiologicalProcess-EBI-UniProt-GOA_27.02.2019_00h00	0.000308055	0.477794	14.7727	13	CDCA8, CENPC, CENPF, CHAMP1, CUL3, DLGAP5, FAM83D, FMN2, GEM, NDEL1, NUMA1, SEH1L, TERF1
GO:0051310	metaphase plate congression	GO_BiologicalProcess-EBI-UniProt-GOA_27.02.2019_00h00	0.00439321	1	13.6364	9	CDCA8, CENPC, CENPF, CHAMP1, CUL3, FAM83D, GEM, NUMA1, SEH1L
GO:0051988	regulation of attachment of spindle microtubules to kinetochore	GO_BiologicalProcess-EBI-UniProt-GOA_27.02.2019_00h00	0.0276878	1	21.4286	3	ECT2, RACGAP1, SIRT2
GO:0051315	attachment of mitotic spindle microtubules to kinetochore	GO_BiologicalProcess-EBI-UniProt-GOA_27.02.2019_00h00	0.046464	1	17.6471	3	CENPC, CHAMP1, SEH1L
GO:0043247	telomere maintenance in response to DNA damage	GO_BiologicalProcess-EBI-UniProt-GOA_27.02.2019_00h00	0.0052104	1	20.8333	5	CCDC88A, PAK1IP1, RIF1, TERF2IP, XRCC1
GO:0006284	base-excision repair	GO_BiologicalProcess-EBI-UniProt-GOA_27.02.2019_00h00	0.000492731	0.745501	16.9492	10	CCDC88A, HMGA1, HUWE1, LIG1, LIG3, LRIG1, MED1, MID1, SIRT6, XRCC1
GO:0048193	Golgi vesicle transport	GO_BiologicalProcess-EBI-UniProt-GOA_27.02.2019_00h00	0.00338411	1	8.07175	36	ANKRD28, BRD8, COPA, CUL3, DYNC1LI1, DYNC1LI2, EHD2, ERGIC3, EXOC1, EXOC2, GCC2, KIF13A, KIF1C, KIF4A, KRT18, NRBP2, OSBPL5, PPP6R3, PRKD1, RAB12, RABEP1, RACGAP1, RACK1, SAR1A, SEC16A, SEC23IP, SEC31A, SNX2, SORT1, SPTBN1, TMEM115, TRAM1, VAMP3, VAMP7, VAPB, VTI1B
GO:0090150	establishment of protein localization to membrane	GO_BiologicalProcess-EBI-UniProt-GOA_27.02.2019_00h00	2.31883e-05	0.040023	9.61098	42	AFDN, BRAF, C2CD5, CACNB3, CHD6, DMTN, EGFR, ERBB2, ERGIC3, GORASP2, ITPRID2, KIF13A, KRT18, MFF, MICALL1, MTCL1, NCOA2, NMT1, PARD3, PEX19, PKN1, PPFIBP1, PPP3CB, RACK1, RPL18A, RPL31, RPS3A, RPS6, RRP1B, SEC16A, SF1, SGTA, SGTB, SPTBN1, TFDP1, TOR1AIP1, TP53BP2, TRAM1, TTK, VAMP3, VAMP7, WNK1
GO:0098876	vesicle-mediated transport to the plasma membrane	GO_BiologicalProcess-EBI-UniProt-GOA_27.02.2019_00h00	4.09164e-05	0.0692715	14.1732	18	ENTR1, EXOC1, EXOC2, ITPRID2, KIF13A, KRT18, MICALL1, NCOA2, OSBPL5, RABEP1, RACK1, SEC16A, SNX17, SPTBN1, TOR1AIP1, VAMP3, VAMP7, WASHC2C
GO:1990126	retrograde transport, endosome to plasma membrane	GO_BiologicalProcess-EBI-UniProt-GOA_27.02.2019_00h00	0.0119583	1	15	6	ENTR1, MICALL1, NCOA2, SNX17, TOR1AIP1, WASHC2C
GO:0006892	post-Golgi vesicle-mediated transport	GO_BiologicalProcess-EBI-UniProt-GOA_27.02.2019_00h00	0.00575602	1	10.7692	14	EHD2, EXOC1, EXOC2, KIF13A, KRT18, OSBPL5, RABEP1, RACK1, SEC16A, SORT1, SPTBN1, VAMP3, VAMP7, VTI1B
GO:0061951	establishment of protein localization to plasma membrane	GO_BiologicalProcess-EBI-UniProt-GOA_27.02.2019_00h00	0.00216533	1	13.253	11	AFDN, GORASP2, KIF13A, KRT18, NCOA2, RACK1, SEC16A, SPTBN1, TOR1AIP1, VAMP3, VAMP7
GO:0072659	protein localization to plasma membrane	GO_BiologicalProcess-EBI-UniProt-GOA_27.02.2019_00h00	7.13679e-08	0.000132744	12.2324	40	AFDN, AKAP5, ANXA2, APPL1, C2CD5, CACNB3, CLTC, DAB2, DENND4C, EGFR, EHD2, EPB41L3, EPHA2, FCHO2, FLNA, GORASP2, ITGB1, KIF13A, KRT18, LRWD1, MAPK1, MYADM, NCOA2, NOC2L, PALM, PPFIA1, RAB3B, RACK1, SEC16A, SLC9A3R1, SLMAP, SMURF1, SPTBN1, STK11IP, STX7, TOR1AIP1, TTC7A, VAMP3, VAMP7, VTI1B
GO:0006893	Golgi to plasma membrane transport	GO_BiologicalProcess-EBI-UniProt-GOA_27.02.2019_00h00	0.00177514	1	13.5802	11	EXOC1, EXOC2, KIF13A, KRT18, OSBPL5, RABEP1, RACK1, SEC16A, SPTBN1, VAMP3, VAMP7
GO:0043001	Golgi to plasma membrane protein transport	GO_BiologicalProcess-EBI-UniProt-GOA_27.02.2019_00h00	0.0135588	1	13.2075	7	KIF13A, KRT18, RACK1, SEC16A, SPTBN1, VAMP3, VAMP7
GO:0071103	DNA conformation change	GO_BiologicalProcess-EBI-UniProt-GOA_27.02.2019_00h00	2.12279e-06	0.00382102	10.7817	40	ABL1, ACIN1, ASCC3, ATRX, CAD, CDK1, CENPC, CEP250, CHAF1A, CHAF1B, CHD1, CHD4, CHD6, H1FX, H2AFX, H2AFY, H2AFY2, HIST1H1C, HIST1H1E, HIST1H3A, HJURP, HMGA1, HP1BP3, MCM2, NASP, NCAPG, NCAPH2, NIPBL, NOC2L, PARP10, PEA15, SIRT6, SMARCA1, SRPK1, TOP1, TOP2A, TOP2B, TPR, WRNIP1, XRCC6
GO:0000733	DNA strand renaturation	GO_BiologicalProcess-EBI-UniProt-GOA_27.02.2019_00h00	0.0396532	1	18.75	3	ATRX, SMARCA1, WRNIP1
GO:1905462	regulation of DNA duplex unwinding	GO_BiologicalProcess-EBI-UniProt-GOA_27.02.2019_00h00	0.00529301	1	37.5	3	MCM2, PEA15, TOP2A
GO:1905463	negative regulation of DNA duplex unwinding	GO_BiologicalProcess-EBI-UniProt-GOA_27.02.2019_00h00	0.00203387	1	50	3	MCM2, PEA15, TOP2A
GO:0000302	response to reactive oxygen species	GO_BiologicalProcess-EBI-UniProt-GOA_27.02.2019_00h00	0.000112886	0.18344	10.1974	31	ABL1, ADAM9, AGFG1, ANKZF1, BNIP3, CCDC88A, CDK1, ECT2, EEF2, EGFR, EGLN1, EZH2, FOSL1, FOXO1, HDAC6, HMOX1, HSF1, LDHA, MAPK1, MAPK3, MAPT, MPRIP, PAWR, PDGFRB, PXN, RACK1, RPAIN, SDC1, SIRPA, SRC, SYMPK
GO:0010939	regulation of necrotic cell death	GO_BiologicalProcess-EBI-UniProt-GOA_27.02.2019_00h00	0.0330189	1	12	6	AGFG1, BNIP3, CAV1, FADD, MPRIP, RPAIN
GO:0034614	cellular response to reactive oxygen species	GO_BiologicalProcess-EBI-UniProt-GOA_27.02.2019_00h00	0.000775629	1	10.2222	23	ABL1, AGFG1, ANKZF1, BNIP3, CCDC88A, CDK1, ECT2, EGFR, EZH2, FOXO1, HDAC6, HSF1, MAPK1, MAPK3, MAPT, MPRIP, PAWR, PXN, RACK1, RPAIN, SIRPA, SRC, SYMPK
GO:0022613	ribonucleoprotein complex biogenesis	GO_BiologicalProcess-EBI-UniProt-GOA_27.02.2019_00h00	2.17024e-05	0.0375235	9.05861	51	ADAR, ATXN2, BICD1, CD2BP2, CHAF1A, CHAF1B, CNOT2, CPSF7, DDX21, DENR, EDC3, EIF3A, EIF3K, EIF4B, GEMIN5, ITSN2, KRI1, MAPT, MYBBP1A, NOC2L, NSUN4, NUP88, PAK1IP1, PAN3, PATL1, PDCD11, PSIP1, RPS6, RRP1B, RRP36, RSL1D1, SCAF11, SF1, SF3B1, SMN1, SNUPN, SRPK1, SRSF6, SRSF9, STMN1, TEX10, TGS1, TTK, USP36, USP39, UTP14A, WDR43, WDR75, XRN2, ZNF622, ZRSR2
GO:0071826	ribonucleoprotein complex subunit organization	GO_BiologicalProcess-EBI-UniProt-GOA_27.02.2019_00h00	7.96671e-05	0.13161	10	33	ADAR, ATXN2, BICD1, CD2BP2, CHAF1A, CHAF1B, CNOT2, CPSF7, DENR, EDC3, EIF3A, EIF3K, EIF4B, GEMIN5, ITSN2, MAPT, NSUN4, PAN3, PATL1, PSIP1, SCAF11, SF1, SF3B1, SMN1, SNUPN, SRPK1, SRSF6, SRSF9, STMN1, TGS1, TTK, USP39, ZRSR2
GO:0022618	ribonucleoprotein complex assembly	GO_BiologicalProcess-EBI-UniProt-GOA_27.02.2019_00h00	3.15245e-05	0.0538123	10.443	33	ADAR, ATXN2, BICD1, CD2BP2, CHAF1A, CHAF1B, CNOT2, CPSF7, DENR, EDC3, EIF3A, EIF3K, EIF4B, GEMIN5, ITSN2, MAPT, NSUN4, PAN3, PATL1, PSIP1, SCAF11, SF1, SF3B1, SMN1, SNUPN, SRPK1, SRSF6, SRSF9, STMN1, TGS1, TTK, USP39, ZRSR2
GO:0034622	cellular protein-containing complex assembly	GO_BiologicalProcess-EBI-UniProt-GOA_27.02.2019_00h00	7.70471e-10	1.48547e-06	8.65026	116	ABI2, ABL1, ADAR, ADD1, AHCTF1, ANLN, ARFGEF1, ATRX, ATXN2, BAZ2A, BICD1, CAMSAP1, CAMSAP2, CARMIL1, CD2BP2, CDC42EP3, CDKN1B, CENPC, CENPF, CEP250, CHAF1A, CHAF1B, CLTC, CNOT2, CPSF7, DENR, DIAPH3, DMTN, EDC3, EIF3A, EIF3K, EIF4B, EVL, FCHO2, FMN2, GAS7, GEMIN5, H1FX, H2AFX, H2AFY, H2AFY2, HDAC6, HDGFL2, HIST1H1C, HIST1H1E, HIST1H3A, HJURP, HP1BP3, HSF1, ICAM1, ITSN2, IVNS1ABP, JMY, LATS1, LMOD1…
GO:0000245	spliceosomal complex assembly	GO_BiologicalProcess-EBI-UniProt-GOA_27.02.2019_00h00	0.00050567	0.763561	14.8148	12	ITSN2, PSIP1, SCAF11, SF1, SF3B1, SMN1, SRPK1, SRSF6, SRSF9, STMN1, USP39, ZRSR2
GO:0000377	RNA splicing, via transesterification reactions with bulged adenosine as nucleophile	GO_BiologicalProcess-EBI-UniProt-GOA_27.02.2019_00h00	1.51869e-07	0.000280654	11.138	46	BUD13, CCAR1, CD2BP2, CDK13, CPSF7, CSTF3, FIP1L1, GEMIN5, GPKOW, GTF2F1, HNRNPK, HTATSF1, ITSN2, MARCKSL1, NUP98, PAPOLA, PCBP1, PCBP2, PSIP1, RBM10, RBM15, RBM15B, RBM17, RBM25, RBMX, SCAF11, SF1, SF3B1, SF3B2, SMN1, SMNDC1, SNUPN, SRPK1, SRRM1, SRRM2, SRSF11, SRSF6, SRSF9, STMN1, SYMPK, TGS1, THRAP3, U2AF2, USP39, ZCCHC8, ZRSR2
GO:0000398	mRNA splicing, via spliceosome	GO_BiologicalProcess-EBI-UniProt-GOA_27.02.2019_00h00	1.51869e-07	0.000280654	11.138	46	BUD13, CCAR1, CD2BP2, CDK13, CPSF7, CSTF3, FIP1L1, GEMIN5, GPKOW, GTF2F1, HNRNPK, HTATSF1, ITSN2, MARCKSL1, NUP98, PAPOLA, PCBP1, PCBP2, PSIP1, RBM10, RBM15, RBM15B, RBM17, RBM25, RBMX, SCAF11, SF1, SF3B1, SF3B2, SMN1, SMNDC1, SNUPN, SRPK1, SRRM1, SRRM2, SRSF11, SRSF6, SRSF9, STMN1, SYMPK, TGS1, THRAP3, U2AF2, USP39, ZCCHC8, ZRSR2
GO:0031929	TOR signaling	GO_BiologicalProcess-EBI-UniProt-GOA_27.02.2019_00h00	0.00817713	1	10.1449	14	CCDC88A, CLEC16A, FAM83D, FNIP1, LAMTOR1, LARP1, RICTOR, RPS6, RPTOR, RRAGC, SEH1L, TBCK, TELO2, WDR59
GO:0032006	regulation of TOR signaling	GO_BiologicalProcess-EBI-UniProt-GOA_27.02.2019_00h00	0.0247873	1	9.73451	11	CLEC16A, FAM83D, FNIP1, LAMTOR1, RICTOR, RPTOR, RRAGC, SEH1L, TBCK, TELO2, WDR59
GO:0038202	TORC1 signaling	GO_BiologicalProcess-EBI-UniProt-GOA_27.02.2019_00h00	0.00282013	1	17.5	7	CLEC16A, FNIP1, LARP1, RPTOR, RRAGC, SEH1L, TELO2
GO:0032008	positive regulation of TOR signaling	GO_BiologicalProcess-EBI-UniProt-GOA_27.02.2019_00h00	0.000569864	0.856506	20	8	CLEC16A, LAMTOR1, RICTOR, RPTOR, RRAGC, SEH1L, TELO2, WDR59
GO:1904263	positive regulation of TORC1 signaling	GO_BiologicalProcess-EBI-UniProt-GOA_27.02.2019_00h00	0.0105459	1	30	3	CLEC16A, SEH1L, TELO2
GO:0046929	negative regulation of neurotransmitter secretion	GO_BiologicalProcess-EBI-UniProt-GOA_27.02.2019_00h00	0.0396532	1	18.75	3	BRAF, NF1, PPP1R9A
GO:1900078	positive regulation of cellular response to insulin stimulus	GO_BiologicalProcess-EBI-UniProt-GOA_27.02.2019_00h00	0.0157587	1	16.129	5	IRS1, NUCKS1, PKN1, PTPN11, SRC
GO:0046628	positive regulation of insulin receptor signaling pathway	GO_BiologicalProcess-EBI-UniProt-GOA_27.02.2019_00h00	0.0102691	1	17.8571	5	IRS1, NUCKS1, PKN1, PTPN11, SRC
GO:1900076	regulation of cellular response to insulin stimulus	GO_BiologicalProcess-EBI-UniProt-GOA_27.02.2019_00h00	0.0402351	1	10.1124	9	IRS1, NCK1, NCOA5, NUCKS1, PKN1, PTPN1, PTPN11, PTPN2, SRC
GO:1900078	positive regulation of cellular response to insulin stimulus	GO_BiologicalProcess-EBI-UniProt-GOA_27.02.2019_00h00	0.0157587	1	16.129	5	IRS1, NUCKS1, PKN1, PTPN11, SRC
GO:0046626	regulation of insulin receptor signaling pathway	GO_BiologicalProcess-EBI-UniProt-GOA_27.02.2019_00h00	0.014025	1	11.3924	9	IRS1, NCK1, NCOA5, NUCKS1, PKN1, PTPN1, PTPN11, PTPN2, SRC
GO:0008286	insulin receptor signaling pathway	GO_BiologicalProcess-EBI-UniProt-GOA_27.02.2019_00h00	0.00175417	1	10.5882	18	APPL1, C2CD5, FOXO1, GAB1, IRS1, IRS2, NCK1, NCOA5, NDEL1, NUCKS1, PKN1, PTPN1, PTPN11, PTPN2, SHC1, SOGA1, SRC, WDR11
GO:0046628	positive regulation of insulin receptor signaling pathway	GO_BiologicalProcess-EBI-UniProt-GOA_27.02.2019_00h00	0.0102691	1	17.8571	5	IRS1, NUCKS1, PKN1, PTPN11, SRC
GO:1903312	negative regulation of mRNA metabolic process	GO_BiologicalProcess-EBI-UniProt-GOA_27.02.2019_00h00	0.00973688	1	10.8911	11	HNRNPK, ITSN2, LARP1, RBM10, RBMX, RNF20, SRSF6, SRSF9, SUPT5H, THRAP3, U2AF2
GO:1900101	regulation of endoplasmic reticulum unfolded protein response	GO_BiologicalProcess-EBI-UniProt-GOA_27.02.2019_00h00	0.0353247	1	13.1579	5	ABI2, NCK1, PTPN1, PTPN2, RACK1
GO:0030948	negative regulation of vascular endothelial growth factor receptor signaling pathway	GO_BiologicalProcess-EBI-UniProt-GOA_27.02.2019_00h00	0.0350548	1	15.3846	4	ABI2, EPN2, FAM129B, PTPN1
GO:0048010	vascular endothelial growth factor receptor signaling pathway	GO_BiologicalProcess-EBI-UniProt-GOA_27.02.2019_00h00	0.00554997	1	10.8527	14	ABI1, ABI2, EPN2, FAM129B, HNRNPK, ITGA5, NCK1, PRKD1, PTK2, PTPN1, PXN, SHB, SRC, WASF2
GO:2001020	regulation of response to DNA damage stimulus	GO_BiologicalProcess-EBI-UniProt-GOA_27.02.2019_00h00	0.00264414	1	9.05797	25	ABL1, ARHGEF5, CCAR2, EGFR, FMN2, H2AFX, HNRNPK, HSF1, MAPT, MGMT, MMS19, PARG, RIF1, RNF169, SETD2, SIRT6, SPIRE1, TERF2IP, TP53BP1, TPI1, TRIP12, WASF2, WDR70, WRNIP1, XRCC1
GO:0051053	negative regulation of DNA metabolic process	GO_BiologicalProcess-EBI-UniProt-GOA_27.02.2019_00h00	0.00138631	1	9.90991	22	ARHGEF5, BCL6, DFFA, FAM129B, H1FX, HIST1H1C, HIST1H1E, HSF1, LIG3, MSH6, PAK1IP1, PARP4, PDS5A, RIF1, RNF169, SRC, TERF1, TERF2IP, TP53BP1, TPI1, TRIP12, XRCC1
GO:0006282	regulation of DNA repair	GO_BiologicalProcess-EBI-UniProt-GOA_27.02.2019_00h00	1.16781e-05	0.020425	14	21	ARHGEF5, EGFR, FMN2, H2AFX, HSF1, MGMT, MMS19, PARG, RIF1, RNF169, SETD2, SIRT6, SPIRE1, TERF2IP, TP53BP1, TPI1, TRIP12, WASF2, WDR70, WRNIP1, XRCC1
GO:0045738	negative regulation of DNA repair	GO_BiologicalProcess-EBI-UniProt-GOA_27.02.2019_00h00	0.0468995	1	12.1951	5	HSF1, RIF1, RNF169, TP53BP1, TRIP12
GO:2000779	regulation of double-strand break repair	GO_BiologicalProcess-EBI-UniProt-GOA_27.02.2019_00h00	1.83808e-05	0.0318723	16.3265	16	ARHGEF5, FMN2, HSF1, MGMT, MMS19, RIF1, RNF169, SETD2, SIRT6, SPIRE1, TERF2IP, TP53BP1, TPI1, TRIP12, WASF2, WDR70
GO:2000780	negative regulation of double-strand break repair	GO_BiologicalProcess-EBI-UniProt-GOA_27.02.2019_00h00	0.0353247	1	13.1579	5	HSF1, RIF1, RNF169, TP53BP1, TRIP12
GO:0006303	double-strand break repair via nonhomologous end joining	GO_BiologicalProcess-EBI-UniProt-GOA_27.02.2019_00h00	0.0413417	1	9.25926	10	H2AFX, HSF1, KDM2A, LIG3, MDC1, PAXX, RIF1, TP53BP1, XRCC1, XRCC6
GO:0097190	apoptotic signaling pathway	GO_BiologicalProcess-EBI-UniProt-GOA_27.02.2019_00h00	0.00499204	1	7.07965	56	ABI2, ABL1, AGFG1, APPL1, BAG3, BNIP3, CAV1, CCAR2, CUL3, DENR, DIDO1, EPHA2, EPRS, FADD, FASN, HMOX1, HNRNPK, ICAM1, IFI16, IVNS1ABP, JMY, KRT18, LMNA, MFF, MPRIP, MSH6, MYBBP1A, NCK1, NCOA2, NF1, NMT1, NOC2L, PAWR, PEA15, PPP3CB, PTPN1, PTPN11, PTPN2, RACK1, RAI14, RPAIN, SF1, SGPP1, SLC9A3R1, SORT1, SPAG9, SRC, TCOF1, TFDP1, TP53BP2, TRAM1, VDAC2, WDR11, ZC3HC1, ZHX2, ZNF622
GO:0097193	intrinsic apoptotic signaling pathway	GO_BiologicalProcess-EBI-UniProt-GOA_27.02.2019_00h00	0.00802693	1	7.96915	31	ABI2, ABL1, BNIP3, CAV1, CCAR2, CUL3, DENR, EPHA2, HMOX1, HNRNPK, IFI16, IVNS1ABP, JMY, MPRIP, MSH6, MYBBP1A, NCK1, NCOA2, NOC2L, PTPN1, PTPN11, PTPN2, RACK1, SF1, SGPP1, SLC9A3R1, SPAG9, SRC, TP53BP2, VDAC2, ZNF622
GO:2001233	regulation of apoptotic signaling pathway	GO_BiologicalProcess-EBI-UniProt-GOA_27.02.2019_00h00	0.0414587	1	6.814	37	ABI2, AGFG1, BNIP3, CAV1, CCAR2, DENR, EPRS, FADD, FASN, HMOX1, HNRNPK, ICAM1, IVNS1ABP, LMNA, MFF, MPRIP, NCK1, NF1, NMT1, NOC2L, PEA15, PPP3CB, PTPN1, PTPN11, PTPN2, RACK1, RPAIN, SF1, SLC9A3R1, SRC, TCOF1, TFDP1, TP53BP2, VDAC2, WDR11, ZC3HC1, ZHX2
GO:1900076	regulation of cellular response to insulin stimulus	GO_BiologicalProcess-EBI-UniProt-GOA_27.02.2019_00h00	0.0402351	1	10.1124	9	IRS1, NCK1, NCOA5, NUCKS1, PKN1, PTPN1, PTPN11, PTPN2, SRC
GO:0046626	regulation of insulin receptor signaling pathway	GO_BiologicalProcess-EBI-UniProt-GOA_27.02.2019_00h00	0.014025	1	11.3924	9	IRS1, NCK1, NCOA5, NUCKS1, PKN1, PTPN1, PTPN11, PTPN2, SRC
GO:0198738	cell-cell signaling by wnt	GO_BiologicalProcess-EBI-UniProt-GOA_27.02.2019_00h00	0.012869	1	7.09677	44	ABI2, ABL1, AMOTL1, APP, BCL9L, C12orf43, CAV1, CCAR2, CLTC, CUL3, DAB2, EGFR, FOXO1, FZD6, GTF2I, HMGXB4, HNRNPK, JADE1, LATS1, LEO1, LZTS2, MAP3K7, MARK2, MCC, PARP4, PPP3CB, PRICKLE2, PYGO2, RACK1, SCAF11, SCYL2, SDC1, SLC9A3R1, SMARCA4, SMURF1, SPIN1, SRC, SRSF11, TCOF1, TGFB1I1, TLE1, TLE4, USP8, WNK1
GO:0016055	Wnt signaling pathway	GO_BiologicalProcess-EBI-UniProt-GOA_27.02.2019_00h00	0.00985364	1	7.13128	44	ABI2, ABL1, AMOTL1, APP, BCL9L, C12orf43, CAV1, CCAR2, CLTC, CUL3, DAB2, EGFR, FOXO1, FZD6, GTF2I, HMGXB4, HNRNPK, JADE1, LATS1, LEO1, LZTS2, MAP3K7, MARK2, MCC, PARP4, PPP3CB, PRICKLE2, PYGO2, RACK1, SCAF11, SCYL2, SDC1, SLC9A3R1, SMARCA4, SMURF1, SPIN1, SRC, SRSF11, TCOF1, TGFB1I1, TLE1, TLE4, USP8, WNK1
GO:0018210	peptidyl-threonine modification	GO_BiologicalProcess-EBI-UniProt-GOA_27.02.2019_00h00	0.000189305	0.299859	11.9048	20	AGFG1, APP, CAD, CDK1, DMTN, LMTK2, MAPK1, MARK2, PARD3, PARP4, PKN1, PRKD1, RPAIN, RPTOR, SIRT2, STK39, SYMPK, TNKS1BP1, TTK, WNK1
GO:0018107	peptidyl-threonine phosphorylation	GO_BiologicalProcess-EBI-UniProt-GOA_27.02.2019_00h00	7.39994e-05	0.122617	12.7389	20	AGFG1, APP, CAD, CDK1, DMTN, LMTK2, MAPK1, MARK2, PARD3, PARP4, PKN1, PRKD1, RPAIN, RPTOR, SIRT2, STK39, SYMPK, TNKS1BP1, TTK, WNK1
GO:0010799	regulation of peptidyl-threonine phosphorylation	GO_BiologicalProcess-EBI-UniProt-GOA_27.02.2019_00h00	0.011833	1	12.5	8	APP, DMTN, MAPK1, PARD3, RPTOR, SIRT2, SYMPK, TNKS1BP1
GO:0010800	positive regulation of peptidyl-threonine phosphorylation	GO_BiologicalProcess-EBI-UniProt-GOA_27.02.2019_00h00	0.0468995	1	12.1951	5	APP, MAPK1, RPTOR, SYMPK, TNKS1BP1
GO:0098532	histone H3-K27 trimethylation	GO_BiologicalProcess-EBI-UniProt-GOA_27.02.2019_00h00	0.00198612	1	33.3333	4	CHD6, EZH2, HIST1H1C, HIST1H1E
GO:0060969	negative regulation of gene silencing	GO_BiologicalProcess-EBI-UniProt-GOA_27.02.2019_00h00	2.43283e-05	0.0419177	23.8095	10	ATAD2, H1FX, HIST1H1C, HIST1H1E, HMGA1, NCOA3, NCOR1, NCOR2, PHF2, TCOF1
GO:0016584	nucleosome positioning	GO_BiologicalProcess-EBI-UniProt-GOA_27.02.2019_00h00	0.046464	1	17.6471	3	H1FX, HIST1H1C, HIST1H1E
GO:0030261	chromosome condensation	GO_BiologicalProcess-EBI-UniProt-GOA_27.02.2019_00h00	4.60281e-05	0.0775574	20.3704	11	ACIN1, CAD, CDK1, CEP250, H1FX, HIST1H1C, HIST1H1E, NCAPG, NCAPH2, NIPBL, TOP2A
GO:0045910	negative regulation of DNA recombination	GO_BiologicalProcess-EBI-UniProt-GOA_27.02.2019_00h00	0.00593589	1	14.0351	8	BCL6, H1FX, HIST1H1C, HIST1H1E, MSH6, RIF1, TERF2IP, TP53BP1
GO:0031935	regulation of chromatin silencing	GO_BiologicalProcess-EBI-UniProt-GOA_27.02.2019_00h00	0.000260316	0.407135	20	9	ATAD2, H1FX, HIST1H1C, HIST1H1E, HMGA1, PHF2, SIN3A, SIRT6, TASOR
GO:0070734	histone H3-K27 methylation	GO_BiologicalProcess-EBI-UniProt-GOA_27.02.2019_00h00	0.00877824	1	18.5185	5	CHD6, EZH2, H2AFY, HIST1H1C, HIST1H1E
GO:0031936	negative regulation of chromatin silencing	GO_BiologicalProcess-EBI-UniProt-GOA_27.02.2019_00h00	0.000632942	0.943716	26.087	6	ATAD2, H1FX, HIST1H1C, HIST1H1E, HMGA1, PHF2
GO:0080182	histone H3-K4 trimethylation	GO_BiologicalProcess-EBI-UniProt-GOA_27.02.2019_00h00	0.0232676	1	17.3913	4	ARID4A, HIST1H1C, HIST1H1E, KMT2D
GO:0010676	positive regulation of cellular carbohydrate metabolic process	GO_BiologicalProcess-EBI-UniProt-GOA_27.02.2019_00h00	0.0305021	1	10.5263	8	ARFGEF3, FOXO1, IRS1, IRS2, MAP4K2, PTPN2, RANBP2, SRC
GO:0010907	positive regulation of glucose metabolic process	GO_BiologicalProcess-EBI-UniProt-GOA_27.02.2019_00h00	0.00797188	1	14.5833	7	ARFGEF3, FOXO1, IRS1, IRS2, MAP4K2, PTPN2, SRC
GO:0006111	regulation of gluconeogenesis	GO_BiologicalProcess-EBI-UniProt-GOA_27.02.2019_00h00	0.0129379	1	12.3077	8	ARFGEF3, FOXO1, FUBP1, MAP4K2, PTPN2, RANBP2, SOGA1, TELO2
GO:0045722	positive regulation of gluconeogenesis	GO_BiologicalProcess-EBI-UniProt-GOA_27.02.2019_00h00	0.046464	1	17.6471	3	ARFGEF3, FOXO1, PTPN2
GO:1900402	regulation of carbohydrate metabolic process by regulation of transcription from RNA polymerase II promoter	GO_BiologicalProcess-EBI-UniProt-GOA_27.02.2019_00h00	0.0333909	1	20	3	ARFGEF3, FOXO1, NCOR1
GO:0038083	peptidyl-tyrosine autophosphorylation	GO_BiologicalProcess-EBI-UniProt-GOA_27.02.2019_00h00	0.000369607	0.568826	17.5439	10	ABL1, ABL2, CAV1, EGFR, MAPK3, NCOA2, PTK2, RERE, SLMAP, SRC
GO:0060324	face development	GO_BiologicalProcess-EBI-UniProt-GOA_27.02.2019_00h00	0.0135588	1	13.2075	7	ARID5B, BRAF, MAPK1, MAPK3, NIPBL, PTPN11, ZHX2
GO:0048538	thymus development	GO_BiologicalProcess-EBI-UniProt-GOA_27.02.2019_00h00	0.00893355	1	13.1148	8	ABL1, BRAF, CRKL, FADD, MAPK1, MAPK3, MPRIP, ZHX2
GO:0060020	Bergmann glial cell differentiation	GO_BiologicalProcess-EBI-UniProt-GOA_27.02.2019_00h00	2.83361e-05	0.0485963	55.5556	5	ABL1, MAPK1, MAPK3, PTPN11, VIM
GO:1900101	regulation of endoplasmic reticulum unfolded protein response	GO_BiologicalProcess-EBI-UniProt-GOA_27.02.2019_00h00	0.0353247	1	13.1579	5	ABI2, NCK1, PTPN1, PTPN2, RACK1
GO:0048008	platelet-derived growth factor receptor signaling pathway	GO_BiologicalProcess-EBI-UniProt-GOA_27.02.2019_00h00	0.00566403	1	12.3457	10	ABL1, ARID5B, LIG3, PDGFRB, PHF14, PTPN1, PTPN11, PTPN2, SLC9A3R1, SRC
GO:0035791	platelet-derived growth factor receptor-beta signaling pathway	GO_BiologicalProcess-EBI-UniProt-GOA_27.02.2019_00h00	0.00133694	1	27.7778	5	ABL1, PDGFRB, PTPN1, PTPN2, SRC
GO:0051348	negative regulation of transferase activity	GO_BiologicalProcess-EBI-UniProt-GOA_27.02.2019_00h00	0.0226513	1	7.4359	29	ABI2, ABL1, ADAR, CAV1, CDKN1B, EPRS, GPRC5A, H2AFY, HEG1, IRS2, LATS1, MAPK1, MAPT, MVP, NCK1, NDRG1, NF1, PDCD4, PKN1, PTPN1, PTPN2, RACK1, RB1, RPTOR, RUBCN, SH3BP5L, SRC, TERF1, WNK1
GO:0042326	negative regulation of phosphorylation	GO_BiologicalProcess-EBI-UniProt-GOA_27.02.2019_00h00	0.00914699	1	7.22496	44	ABI2, ABL1, ADAR, ANKLE2, CAV1, CDKN1B, CNKSR3, CRKL, DMTN, EIF3A, EPRS, FOXO1, FUBP1, GPRC5A, H2AFY, HEG1, IRS2, LATS1, MAPK1, MAPT, MED1, MVP, MYADM, NCK1, NCOR1, NDRG1, NF1, PARD3, PDCD4, PKN1, PTPN1, PTPN2, RACK1, RB1, RPTOR, RUBCN, SF3B1, SH3BP5L, SIRPA, SIRT2, SIRT6, SLC9A3R1, TERF2IP, WNK1
GO:0001933	negative regulation of protein phosphorylation	GO_BiologicalProcess-EBI-UniProt-GOA_27.02.2019_00h00	0.034855	1	6.81004	38	ABI2, ABL1, ADAR, CAV1, CDKN1B, CNKSR3, CRKL, DMTN, EIF3A, EPRS, FOXO1, GPRC5A, H2AFY, HEG1, LATS1, MAPK1, MED1, MVP, MYADM, NCK1, NCOR1, NDRG1, NF1, PARD3, PDCD4, PKN1, PTPN1, PTPN2, RACK1, RB1, RPTOR, SF3B1, SH3BP5L, SIRPA, SIRT2, SLC9A3R1, TERF2IP, WNK1
GO:0033673	negative regulation of kinase activity	GO_BiologicalProcess-EBI-UniProt-GOA_27.02.2019_00h00	0.01544	1	7.80347	27	ABI2, ABL1, ADAR, CAV1, CDKN1B, EPRS, GPRC5A, H2AFY, HEG1, IRS2, LATS1, MAPK1, MAPT, MVP, NCK1, NDRG1, NF1, PDCD4, PKN1, PTPN1, PTPN2, RACK1, RB1, RPTOR, RUBCN, SH3BP5L, WNK1
GO:0006469	negative regulation of protein kinase activity	GO_BiologicalProcess-EBI-UniProt-GOA_27.02.2019_00h00	0.0357233	1	7.43034	24	ABI2, ABL1, ADAR, CAV1, CDKN1B, EPRS, GPRC5A, H2AFY, HEG1, LATS1, MAPK1, MVP, NCK1, NDRG1, NF1, PDCD4, PKN1, PTPN1, PTPN2, RACK1, RB1, RPTOR, SH3BP5L, WNK1
GO:0051098	regulation of binding	GO_BiologicalProcess-EBI-UniProt-GOA_27.02.2019_00h00	0.0134816	1	7.36196	36	ABI2, ABL1, ADD1, ADNP, ANXA2, APP, CAV1, DAB2, EPB41, FAM129B, GTF2F1, HABP4, HJURP, HMOX1, HSF1, IFI16, IGF2BP2, LARP6, MAPK3, MARK2, MEPCE, NIPBL, NUCKS1, PAK1IP1, PARP4, PEX19, PYGO2, RB1, SIN3A, SIRT2, SNAPIN, SRC, STMN1, SYMPK, TCOF1, TMSB4X
GO:0034086	maintenance of sister chromatid cohesion	GO_BiologicalProcess-EBI-UniProt-GOA_27.02.2019_00h00	9.96211e-05	0.163279	35.2941	6	ATRX, H2AFY, NIPBL, PARP4, RB1, SMC5
GO:0007063	regulation of sister chromatid cohesion	GO_BiologicalProcess-EBI-UniProt-GOA_27.02.2019_00h00	0.00535512	1	17.6471	6	ATRX, H2AFY, NIPBL, PARP4, RB1, SMC5
GO:0034502	protein localization to chromosome	GO_BiologicalProcess-EBI-UniProt-GOA_27.02.2019_00h00	0.000101268	0.165675	13.7097	17	ATRX, CDK1, CHAMP1, EZH2, H2AFY, H2AFY2, LRWD1, NIPBL, PAK1IP1, PARP4, RB1, SETD2, TASOR, TCOF1, TERF1, TERF2IP, TTK
GO:0070199	establishment of protein localization to chromosome	GO_BiologicalProcess-EBI-UniProt-GOA_27.02.2019_00h00	0.00282013	1	17.5	7	H2AFY, H2AFY2, LRWD1, NIPBL, PAK1IP1, TCOF1, TERF1
GO:1905634	regulation of protein localization to chromatin	GO_BiologicalProcess-EBI-UniProt-GOA_27.02.2019_00h00	0.00343124	1	42.8571	3	NIPBL, RB1, SETD2
GO:0034088	maintenance of mitotic sister chromatid cohesion	GO_BiologicalProcess-EBI-UniProt-GOA_27.02.2019_00h00	9.96211e-05	0.163279	35.2941	6	ATRX, H2AFY, NIPBL, PARP4, RB1, SMC5
GO:0070198	protein localization to chromosome, telomeric region	GO_BiologicalProcess-EBI-UniProt-GOA_27.02.2019_00h00	0.00892134	1	14.2857	7	ATRX, H2AFY, PAK1IP1, PARP4, TCOF1, TERF1, TERF2IP
GO:0071168	protein localization to chromatin	GO_BiologicalProcess-EBI-UniProt-GOA_27.02.2019_00h00	6.6665e-05	0.110864	26.6667	8	EZH2, H2AFY, H2AFY2, LRWD1, NIPBL, RB1, SETD2, TASOR
GO:0071169	establishment of protein localization to chromatin	GO_BiologicalProcess-EBI-UniProt-GOA_27.02.2019_00h00	0.0003283	0.508537	50	4	H2AFY, H2AFY2, LRWD1, NIPBL
GO:0051129	negative regulation of cellular component organization	GO_BiologicalProcess-EBI-UniProt-GOA_27.02.2019_00h00	2.9051e-07	0.000532796	8.67238	81	ADD1, ARFGEF1, ATAD2, ATRX, ATXN2, BAG3, BCOR, BNIP3, CAMSAP1, CAMSAP2, CARMIL1, CAV1, CENPF, CLEC16A, DENND5A, DENR, DFFA, DMTN, DPYSL3, DYNC1LI1, EFNB3, EVL, FEZ2, FYCO1, H1FX, H2AFY, HDAC6, HDGFL2, HIST1H1C, HIST1H1E, HMGA1, HSF1, KANK2, LIG3, LIMA1, LMNA, LMOD1, MAP4, MAPK1, MAPT, MCM2, MECP2, MID1, MYADM, NCAPG, NOC2L, PAK1IP1, PARP4, PEA15, PHF2, PHLDB2, PPFIA1, PPP1R9A, PRKD1, PTK2, RBM14,…
GO:0033043	regulation of organelle organization	GO_BiologicalProcess-EBI-UniProt-GOA_27.02.2019_00h00	3.85035e-25	7.87011e-22	10.773	177	ABI2, ABL1, ABL2, ADD1, AKAP13, ANLN, ANXA2, ARFGEF1, ARHGAP35, ARHGEF5, ATAD2, ATP13A2, ATRX, ATXN2, BAG3, BCL6, BCOR, BICD1, BNIP3, BRAF, BRD4, C2CD5, CAMSAP1, CAMSAP2, CARMIL1, CCDC88A, CD2AP, CDC42EP3, CDK13, CDKN1B, CENPF, CEP131, CEP250, CIT, CLEC16A, CLTC, CNOT2, CUL3, DENR, DLGAP5, DMTN, DYNC1LI1, ECT2, EHD2, ENTR1, EVL, FEZ2, FHOD1, FLNA, FMN2, FYCO1, H1FX, H2AFY, HDAC6, HDGFL2, HIST1H1C…
GO:0010639	negative regulation of organelle organization	GO_BiologicalProcess-EBI-UniProt-GOA_27.02.2019_00h00	8.39012e-10	1.61426e-06	11.3422	60	ADD1, ARFGEF1, ATAD2, ATRX, BAG3, BCOR, BNIP3, CAMSAP1, CAMSAP2, CARMIL1, CENPF, CLEC16A, DENR, DMTN, DYNC1LI1, FEZ2, H1FX, H2AFY, HDAC6, HDGFL2, HIST1H1C, HIST1H1E, HMGA1, KANK2, LIG3, LIMA1, LMNA, LMOD1, MAP4, MAPT, MCM2, MECP2, MID1, MYADM, NCAPG, NOC2L, PAK1IP1, PARP4, PEA15, PHF2, PHLDB2, PPFIA1, PPP1R9A, RBM14, REPS2, SIN3A, SPTBN1, SRC, STK11IP, STMN1, TERF1, TERF2IP, TMSB4X, TOP2A, TPR, T…
GO:1902904	negative regulation of supramolecular fiber organization	GO_BiologicalProcess-EBI-UniProt-GOA_27.02.2019_00h00	8.82557e-06	0.0155507	13.8365	22	ADD1, ARFGEF1, CAMSAP1, CAMSAP2, CARMIL1, DMTN, HDAC6, HDGFL2, LIMA1, LMOD1, MID1, MYADM, NCAPG, PHLDB2, PPFIA1, PPP1R9A, SPTBN1, STK11IP, STMN1, TMSB4X, WASF2, WASHC2C
GO:0033044	regulation of chromosome organization	GO_BiologicalProcess-EBI-UniProt-GOA_27.02.2019_00h00	8.19372e-09	1.55681e-05	11.3978	53	ATAD2, ATRX, BCL6, BCOR, BRD4, CENPF, CUL3, DLGAP5, DYNC1LI1, H1FX, H2AFY, HIST1H1C, HIST1H1E, HMGA1, IWS1, KAT7, KMT2D, LMNA, MAPK1, MAPK3, MAPT, MCM2, MECP2, MKI67, NIPBL, NOC2L, NSD3, NUMA1, PAK1IP1, PARN, PARP10, PARP4, PEA15, PHF2, PRKD1, PYGO2, RB1, RIF1, RNF20, SETD5, SIN3A, SIRT6, SMC5, SRC, TASOR, TERF1, TERF2IP, TOP2A, TPR, TRIP12, TTK, WDR70, XRCC1
GO:1902275	regulation of chromatin organization	GO_BiologicalProcess-EBI-UniProt-GOA_27.02.2019_00h00	6.35178e-08	0.000118334	13.75	33	ATAD2, ATRX, BCL6, BCOR, BRD4, H1FX, H2AFY, HIST1H1C, HIST1H1E, HMGA1, IWS1, KAT7, KMT2D, LMNA, MAPK3, MECP2, MKI67, NIPBL, NOC2L, NSD3, PARP10, PHF2, PRKD1, PYGO2, RIF1, RNF20, SETD5, SIN3A, SIRT6, TASOR, TPR, TRIP12, WDR70
GO:0051053	negative regulation of DNA metabolic process	GO_BiologicalProcess-EBI-UniProt-GOA_27.02.2019_00h00	0.00138631	1	9.90991	22	ARHGEF5, BCL6, DFFA, FAM129B, H1FX, HIST1H1C, HIST1H1E, HSF1, LIG3, MSH6, PAK1IP1, PARP4, PDS5A, RIF1, RNF169, SRC, TERF1, TERF2IP, TP53BP1, TPI1, TRIP12, XRCC1
GO:0051494	negative regulation of cytoskeleton organization	GO_BiologicalProcess-EBI-UniProt-GOA_27.02.2019_00h00	1.66727e-06	0.00300942	14.0449	25	ADD1, ARFGEF1, CAMSAP1, CAMSAP2, CARMIL1, DMTN, HDAC6, HDGFL2, KANK2, LIMA1, LMOD1, MID1, MYADM, NCAPG, PHLDB2, PPFIA1, PPP1R9A, RBM14, REPS2, SPTBN1, STK11IP, STMN1, TMSB4X, WASF2, WASHC2C
GO:1905268	negative regulation of chromatin organization	GO_BiologicalProcess-EBI-UniProt-GOA_27.02.2019_00h00	0.000276802	0.431257	15.7895	12	ATAD2, BCOR, H1FX, H2AFY, HIST1H1C, HIST1H1E, HMGA1, MECP2, NOC2L, PHF2, SIN3A, TRIP12
GO:2001251	negative regulation of chromosome organization	GO_BiologicalProcess-EBI-UniProt-GOA_27.02.2019_00h00	1.09877e-05	0.0192504	12.381	26	ATAD2, ATRX, BCOR, CENPF, DYNC1LI1, H1FX, H2AFY, HIST1H1C, HIST1H1E, HMGA1, MCM2, MECP2, NOC2L, PAK1IP1, PARP4, PEA15, PHF2, SIN3A, SRC, TERF1, TERF2IP, TOP2A, TPR, TRIP12, TTK, XRCC1
GO:0030879	mammary gland development	GO_BiologicalProcess-EBI-UniProt-GOA_27.02.2019_00h00	0.0188125	1	8.62944	17	ARHGAP35, ARHGAP5, CAD, CAV1, EPHA2, FASN, IRS2, LATS1, MAPK1, MED1, MGMT, MYCBP2, NCOR2, PYGO2, ROBO1, RREB1, SRC
GO:0033598	mammary gland epithelial cell proliferation	GO_BiologicalProcess-EBI-UniProt-GOA_27.02.2019_00h00	0.0134492	1	14.6341	6	EPHA2, MAPK1, MED1, PYGO2, ROBO1, RREB1
GO:0051348	negative regulation of transferase activity	GO_BiologicalProcess-EBI-UniProt-GOA_27.02.2019_00h00	0.0226513	1	7.4359	29	ABI2, ABL1, ADAR, CAV1, CDKN1B, EPRS, GPRC5A, H2AFY, HEG1, IRS2, LATS1, MAPK1, MAPT, MVP, NCK1, NDRG1, NF1, PDCD4, PKN1, PTPN1, PTPN2, RACK1, RB1, RPTOR, RUBCN, SH3BP5L, SRC, TERF1, WNK1
GO:0033673	negative regulation of kinase activity	GO_BiologicalProcess-EBI-UniProt-GOA_27.02.2019_00h00	0.01544	1	7.80347	27	ABI2, ABL1, ADAR, CAV1, CDKN1B, EPRS, GPRC5A, H2AFY, HEG1, IRS2, LATS1, MAPK1, MAPT, MVP, NCK1, NDRG1, NF1, PDCD4, PKN1, PTPN1, PTPN2, RACK1, RB1, RPTOR, RUBCN, SH3BP5L, WNK1
GO:0006469	negative regulation of protein kinase activity	GO_BiologicalProcess-EBI-UniProt-GOA_27.02.2019_00h00	0.0357233	1	7.43034	24	ABI2, ABL1, ADAR, CAV1, CDKN1B, EPRS, GPRC5A, H2AFY, HEG1, LATS1, MAPK1, MVP, NCK1, NDRG1, NF1, PDCD4, PKN1, PTPN1, PTPN2, RACK1, RB1, RPTOR, SH3BP5L, WNK1
GO:0048583	regulation of response to stimulus	GO_BiologicalProcess-EBI-UniProt-GOA_27.02.2019_00h00	1.88327e-09	3.61212e-06	6.38582	335	AAAS, AAK1, ABI1, ABI2, ABL1, ABL2, ADAM9, AGFG1, AKAP12, AKAP13, AKAP5, ALS2, ANKRD17, ANXA2, APIP, APP, APPL1, ARFGEF1, ARFGEF3, ARHGAP1, ARHGAP10, ARHGAP12, ARHGAP21, ARHGAP29, ARHGAP35, ARHGAP39, ARHGAP5, ARHGEF11, ARHGEF12, ARHGEF18, ARHGEF26, ARHGEF40, ARHGEF5, ARHGEF6, ARID1B, ATXN2, BAG3, BCL6, BCL9L, BICD1, BNIP3, BRAF, BRD4, BRD8, C2CD2L, CACNB3, CAV1, CCAR2, CCM2, CD2AP, CDK1, CDKN1B, …
GO:0033554	cellular response to stress	GO_BiologicalProcess-EBI-UniProt-GOA_27.02.2019_00h00	2.71829e-10	5.27621e-07	7.49902	191	AAAS, ABI2, ABL1, ADD1, AGFG1, ANKRD26, ANKZF1, APP, ARHGEF5, ARHGEF6, ASCC3, ATP13A2, ATRX, BAG3, BAZ1B, BCL6, BNIP3, BOD1L1, BRAF, BRD4, CAV1, CBX5, CCAR2, CCDC88A, CCM2, CDK1, CDKN1B, CHAF1A, CHAF1B, CHD6, CLEC16A, CLOCK, CNOT2, CNOT3, CREBBP, CRKL, CUL3, DBNL, ECT2, EEF2, EEF2K, EGFR, EGLN1, EME1, EPHA2, EPRS, EZH2, FASN, FMN2, FNIP1, FOXO1, GJA1, GORASP2, GTSE1, H2AFX, HDAC6, HDGF, HMGA1, HM…
GO:0048584	positive regulation of response to stimulus	GO_BiologicalProcess-EBI-UniProt-GOA_27.02.2019_00h00	0.000306042	0.474977	6.16191	188	AAK1, ABI1, ABI2, ABL1, ADAM9, AGFG1, AKAP12, AKAP13, ALS2, ANKRD17, APP, APPL1, ARFGEF1, ARHGAP1, ARHGEF5, ARID1B, BNIP3, BRAF, BRD4, BRD8, C2CD2L, CACNB3, CAV1, CCAR2, CCM2, CDK1, CHAF1B, CHD6, CLEC16A, CLOCK, CNKSR3, CREBBP, CRKL, DAB2, DBNL, DDX21, DENR, DLG5, DMTN, ECT2, EEF1D, EGFR, EPN2, ERBB2, EZH2, FADD, FAM110C, FASN, FLNA, FLNB, FMN2, GAB1, GJA1, GTF2F1, GTF2I, H2AFX, HDAC6, HMGA1, HMO…
GO:0080134	regulation of response to stress	GO_BiologicalProcess-EBI-UniProt-GOA_27.02.2019_00h00	1.4274e-05	0.0248654	6.96104	134	AAAS, ABI2, ABL1, AGFG1, ANKRD17, ANXA2, APP, APPL1, ARFGEF1, ARHGEF5, BAG3, BCL6, BRAF, BRD4, BRD8, CAV1, CCAR2, CCM2, CDKN1B, CHAF1A, CHAF1B, CLOCK, CREBBP, DBNL, DMTN, EGFR, EPRS, FADD, FASN, FMN2, FOXO1, GJA1, H2AFX, H2AFY, HDAC6, HMGA1, HNRNPK, HSF1, IFI16, KANK2, KTN1, LIG3, LMNA, LPIN1, MAP2K2, MAP3K11, MAP3K20, MAP3K21, MAP3K3, MAP3K7, MAP4K2, MAPK1, MAPK3, MAPT, MAVS, MED1, MGMT, MID1, M…
GO:0080135	regulation of cellular response to stress	GO_BiologicalProcess-EBI-UniProt-GOA_27.02.2019_00h00	2.01409e-07	0.000371398	8.65088	84	AAAS, ABI2, ABL1, AGFG1, APP, ARHGEF5, BAG3, BCL6, BRAF, CAV1, CCAR2, CREBBP, DBNL, EGFR, EPRS, FASN, FMN2, FOXO1, GJA1, H2AFX, HDAC6, HMGA1, HNRNPK, HSF1, KTN1, LIG3, MAP2K2, MAP3K11, MAP3K20, MAP3K21, MAP3K3, MAP3K7, MAP4K2, MAPK1, MAPK3, MAPT, MGMT, MID1, MMS19, NCK1, NCOA7, NCOR1, NDEL1, NUP107, NUP205, NUP50, NUP88, NUP98, PARG, PAWR, PDCD4, PHLPP1, PKN1, PTPN1, PTPN2, RACK1, RANBP2, RERE, R…
GO:0051174	regulation of phosphorus metabolic process	GO_BiologicalProcess-EBI-UniProt-GOA_27.02.2019_00h00	2.84465e-06	0.0051033	6.9241	156	AAAS, ABI1, ABI2, ABL1, ADAM9, ADAR, ADCY3, ADCY9, ADNP, AGFG1, AKAP13, ALS2, ANKLE2, ANKRD26, ANXA2, APIP, APP, ARFGEF3, ARHGEF5, BRAF, BRD4, CAV1, CCDC88A, CCM2, CD2BP2, CDK1, CDKN1B, CHAF1A, CHAF1B, CHAMP1, CNKSR3, CRKL, CXADR, DAB2, DBNL, DENR, DMTN, DOCK7, ECT2, EEF2K, EGFR, EIF3A, EPHA2, EPRS, ERBB2, EZH2, FAM83D, FASN, FILIP1L, FNIP1, FOXO1, FUBP1, GJA1, GPRC5A, H2AFY, HDAC6, HEG1, HNRNPK,…
GO:0019220	regulation of phosphate metabolic process	GO_BiologicalProcess-EBI-UniProt-GOA_27.02.2019_00h00	2.79713e-06	0.00502364	6.93025	156	AAAS, ABI1, ABI2, ABL1, ADAM9, ADAR, ADCY3, ADCY9, ADNP, AGFG1, AKAP13, ALS2, ANKLE2, ANKRD26, ANXA2, APIP, APP, ARFGEF3, ARHGEF5, BRAF, BRD4, CAV1, CCDC88A, CCM2, CD2BP2, CDK1, CDKN1B, CHAF1A, CHAF1B, CHAMP1, CNKSR3, CRKL, CXADR, DAB2, DBNL, DENR, DMTN, DOCK7, ECT2, EEF2K, EGFR, EIF3A, EPHA2, EPRS, ERBB2, EZH2, FAM83D, FASN, FILIP1L, FNIP1, FOXO1, FUBP1, GJA1, GPRC5A, H2AFY, HDAC6, HEG1, HNRNPK,…
GO:0042325	regulation of phosphorylation	GO_BiologicalProcess-EBI-UniProt-GOA_27.02.2019_00h00	8.84655e-07	0.00161007	7.18533	145	AAAS, ABI1, ABI2, ABL1, ADAM9, ADAR, ADCY3, ADCY9, ADNP, AGFG1, AKAP13, ALS2, ANKLE2, ANXA2, APIP, APP, ARHGEF5, BRAF, BRD4, CAV1, CCDC88A, CCM2, CDK1, CDKN1B, CHAF1A, CHAF1B, CHAMP1, CNKSR3, CRKL, CXADR, DAB2, DBNL, DMTN, DOCK7, ECT2, EEF2K, EGFR, EIF3A, EPHA2, EPRS, ERBB2, EZH2, FAM83D, FASN, FILIP1L, FNIP1, FOXO1, FUBP1, GJA1, GPRC5A, H2AFY, HDAC6, HEG1, HNRNPK, HSF1, ICAM1, IRS1, IRS2, ITGA5,…
GO:0061245	establishment or maintenance of bipolar cell polarity	GO_BiologicalProcess-EBI-UniProt-GOA_27.02.2019_00h00	0.000303945	0.472027	16.6667	11	ABI2, DLG5, MARK2, MSN, MTCL1, MYO9A, PARD3, PARD3B, SLC9A3R1, TMPO, TOR1AIP1
GO:0061339	establishment or maintenance of monopolar cell polarity	GO_BiologicalProcess-EBI-UniProt-GOA_27.02.2019_00h00	0.0268791	1	16.6667	4	MAP1B, MSN, MYO9A, SLC9A3R1
GO:0035088	establishment or maintenance of apical/basal cell polarity	GO_BiologicalProcess-EBI-UniProt-GOA_27.02.2019_00h00	0.000303945	0.472027	16.6667	11	ABI2, DLG5, MARK2, MSN, MTCL1, MYO9A, PARD3, PARD3B, SLC9A3R1, TMPO, TOR1AIP1
GO:0061162	establishment of monopolar cell polarity	GO_BiologicalProcess-EBI-UniProt-GOA_27.02.2019_00h00	0.0232676	1	17.3913	4	MAP1B, MSN, MYO9A, SLC9A3R1
GO:0090162	establishment of epithelial cell polarity	GO_BiologicalProcess-EBI-UniProt-GOA_27.02.2019_00h00	0.00620339	1	17.1429	6	FRMD4A, MSN, MYO9A, PARD3, SIPA1L3, SLC9A3R1
GO:0045197	establishment or maintenance of epithelial cell apical/basal polarity	GO_BiologicalProcess-EBI-UniProt-GOA_27.02.2019_00h00	0.000147514	0.236761	18.0328	11	ABI2, DLG5, MARK2, MSN, MTCL1, MYO9A, PARD3, PARD3B, SLC9A3R1, TMPO, TOR1AIP1
GO:0030859	polarized epithelial cell differentiation	GO_BiologicalProcess-EBI-UniProt-GOA_27.02.2019_00h00	0.0118673	1	21.0526	4	DLG5, MSN, MYO9A, SLC9A3R1
GO:0045198	establishment of epithelial cell apical/basal polarity	GO_BiologicalProcess-EBI-UniProt-GOA_27.02.2019_00h00	0.0276878	1	21.4286	3	MSN, MYO9A, SLC9A3R1
GO:1903747	regulation of establishment of protein localization to mitochondrion	GO_BiologicalProcess-EBI-UniProt-GOA_27.02.2019_00h00	0.0262156	1	10.4167	10	BAG3, HPS4, HUWE1, MAPT, NMT1, PPP3CB, SF1, TFDP1, TP53BP2, USP36
GO:1903533	regulation of protein targeting	GO_BiologicalProcess-EBI-UniProt-GOA_27.02.2019_00h00	0.0131308	1	10.4348	12	BAG3, C2CD5, CACNB3, DMTN, ERBB2, HPS4, HUWE1, MFF, MTCL1, PKN1, USP36, VAMP7
GO:0032388	positive regulation of intracellular transport	GO_BiologicalProcess-EBI-UniProt-GOA_27.02.2019_00h00	1.40557e-05	0.0245132	11.1913	31	ANXA2, BAG3, C2CD5, CACNB3, CEP131, DAB2, DENR, ECT2, EHD2, ERBB2, FLNA, FYCO1, GTSE1, HNRNPK, HPS4, HUWE1, MAPK1, MAVS, MFF, MSN, MTCL1, NCOA2, NUMA1, PCNT, PKN1, PRKD1, SAR1A, SEC16A, TPR, USP36, VAMP7
GO:0090316	positive regulation of intracellular protein transport	GO_BiologicalProcess-EBI-UniProt-GOA_27.02.2019_00h00	0.000194928	0.308571	11.2195	23	BAG3, C2CD5, CACNB3, CEP131, ECT2, ERBB2, FLNA, FYCO1, GTSE1, HNRNPK, HPS4, HUWE1, MAPK1, MAVS, MFF, MTCL1, PCNT, PKN1, PRKD1, SAR1A, SEC16A, TPR, USP36
GO:0006605	protein targeting	GO_BiologicalProcess-EBI-UniProt-GOA_27.02.2019_00h00	0.030888	1	6.92884	37	AKAP12, AKAP5, BAG3, C2CD5, CACNB3, DMTN, ERBB2, ERGIC3, GCC2, HOMER3, HPS4, HUWE1, KIF13B, MFF, MICALL1, MTCL1, PAN3, PARD3, PEX19, PKN1, PPFIBP1, RPL18A, RPL31, RPS3A, RPS6, RRP1B, SGTA, SGTB, SMURF1, TMPO, TOMM70, TRAM1, TTK, USP36, VAMP7, VTI1B, WNK1
GO:0033157	regulation of intracellular protein transport	GO_BiologicalProcess-EBI-UniProt-GOA_27.02.2019_00h00	1.13386e-05	0.019854	10.9325	34	ATP13A2, BAG3, C2CD5, CACNB3, CEP131, DMTN, ECT2, ERBB2, FLNA, FYCO1, GCC2, GTSE1, HNRNPK, HPS4, HUWE1, IWS1, MAPK1, MAVS, MFF, MTCL1, NDEL1, NF1, PCNT, PKN1, PRKD1, PTPN1, PTPN11, PTPN14, SAR1A, SEC16A, SETD2, TPR, USP36, VAMP7
GO:0006612	protein targeting to membrane	GO_BiologicalProcess-EBI-UniProt-GOA_27.02.2019_00h00	0.00744334	1	8.69565	22	C2CD5, CACNB3, DMTN, ERBB2, MFF, MICALL1, MTCL1, PARD3, PEX19, PKN1, PPFIBP1, RPL18A, RPL31, RPS3A, RPS6, RRP1B, SGTA, SGTB, TRAM1, TTK, VAMP7, WNK1
GO:0090314	positive regulation of protein targeting to membrane	GO_BiologicalProcess-EBI-UniProt-GOA_27.02.2019_00h00	0.0186916	1	13.6364	6	C2CD5, CACNB3, ERBB2, MFF, MTCL1, PKN1
GO:1903533	regulation of protein targeting	GO_BiologicalProcess-EBI-UniProt-GOA_27.02.2019_00h00	0.0131308	1	10.4348	12	BAG3, C2CD5, CACNB3, DMTN, ERBB2, HPS4, HUWE1, MFF, MTCL1, PKN1, USP36, VAMP7
GO:0090313	regulation of protein targeting to membrane	GO_BiologicalProcess-EBI-UniProt-GOA_27.02.2019_00h00	0.00660041	1	13.7931	8	C2CD5, CACNB3, DMTN, ERBB2, MFF, MTCL1, PKN1, VAMP7
GO:0072718	response to cisplatin	GO_BiologicalProcess-EBI-UniProt-GOA_27.02.2019_00h00	0.0225511	1	23.0769	3	ARHGEF5, HMOX1, TPI1
GO:0072719	cellular response to cisplatin	GO_BiologicalProcess-EBI-UniProt-GOA_27.02.2019_00h00	0.0105459	1	30	3	ARHGEF5, HMOX1, TPI1
GO:0051053	negative regulation of DNA metabolic process	GO_BiologicalProcess-EBI-UniProt-GOA_27.02.2019_00h00	0.00138631	1	9.90991	22	ARHGEF5, BCL6, DFFA, FAM129B, H1FX, HIST1H1C, HIST1H1E, HSF1, LIG3, MSH6, PAK1IP1, PARP4, PDS5A, RIF1, RNF169, SRC, TERF1, TERF2IP, TP53BP1, TPI1, TRIP12, XRCC1
GO:0006275	regulation of DNA replication	GO_BiologicalProcess-EBI-UniProt-GOA_27.02.2019_00h00	0.00110831	1	11.25	18	ANKRD17, ARHGEF5, ATRX, BCL6, CCDC88A, CDK1, EGFR, KANK2, LIG3, MSH6, NUCKS1, PDS5A, RBM14, TERF1, TPI1, WIZ, WRNIP1, ZBTB38
GO:0008156	negative regulation of DNA replication	GO_BiologicalProcess-EBI-UniProt-GOA_27.02.2019_00h00	0.0347266	1	10.9375	7	ARHGEF5, BCL6, LIG3, MSH6, PDS5A, TERF1, TPI1
GO:0045005	DNA-dependent DNA replication maintenance of fidelity	GO_BiologicalProcess-EBI-UniProt-GOA_27.02.2019_00h00	0.0197099	1	12.2807	7	ARHGEF5, ATRX, BOD1L1, EME1, MSH6, NUCKS1, TPI1
GO:0045911	positive regulation of DNA recombination	GO_BiologicalProcess-EBI-UniProt-GOA_27.02.2019_00h00	0.0149461	1	12.963	7	ARHGEF5, MMS19, MSH6, RIF1, TP53BP1, TPI1, WASF2
GO:0090329	regulation of DNA-dependent DNA replication	GO_BiologicalProcess-EBI-UniProt-GOA_27.02.2019_00h00	0.0163308	1	11.1111	9	ARHGEF5, ATRX, BCL6, LIG3, MSH6, TERF1, TPI1, WIZ, WRNIP1
GO:2000104	negative regulation of DNA-dependent DNA replication	GO_BiologicalProcess-EBI-UniProt-GOA_27.02.2019_00h00	0.0186916	1	13.6364	6	ARHGEF5, BCL6, LIG3, MSH6, TERF1, TPI1
GO:0043111	replication fork arrest	GO_BiologicalProcess-EBI-UniProt-GOA_27.02.2019_00h00	0.00529301	1	37.5	3	ARHGEF5, MSH6, TPI1
GO:0006810	transport	GO_BiologicalProcess-EBI-UniProt-GOA_27.02.2019_00h00	3.65498e-06	0.0065351	5.90954	358	AAAS, AAK1, ABCF1, ABI1, ABI2, ABL1, ABL2, ACAP2, ACLY, ACSL4, ACTN1, ADAM9, ADD1, AFTPH, AGFG1, AHCTF1, AHNAK, AKAP12, AKAP13, AKAP5, ALAD, ALS2, ANKRD28, ANXA2, APBA3, APP, APPL1, ARFGEF1, ARHGAP1, ARHGAP10, ARHGAP12, ARHGAP21, ARHGEF40, ARHGEF5, ARID4A, ATP13A1, ATP13A2, ATP13A3, ATXN2, BAG3, BICD1, BNIP3, BRAF, BRD4, BRD8, C2CD2L, C2CD5, CACNB3, CAD, CARMIL1, CAV1, CCDC88A, CCM2, CD2AP, CDK13…
GO:0051649	establishment of localization in cell	GO_BiologicalProcess-EBI-UniProt-GOA_27.02.2019_00h00	1.4595e-16	2.95256e-13	8.20513	224	AAAS, ABI2, ABL1, ACAP2, AFTPH, AGFG1, AKAP12, AKAP13, AKAP5, ALS2, ANKRD28, ANXA2, APP, APPL1, ARHGAP1, ARHGAP10, ARHGAP21, ARID4A, ATP13A2, BAG3, BICD1, BRAF, BRD8, C2CD2L, C2CD5, CACNB3, CAV1, CCDC88A, CDCA8, CENPC, CENPF, CEP131, CHAMP1, CLEC16A, CLN3, CLTC, COPA, CUL3, CXADR, DAB2, DENND1A, DENND2A, DENND5A, DENR, DLGAP5, DMTN, DOCK7, DPYSL2, DYNC1LI1, DYNC1LI2, ECT2, EHD2, EIF3A, ENTR1, ERB…
GO:0046907	intracellular transport	GO_BiologicalProcess-EBI-UniProt-GOA_27.02.2019_00h00	2.401e-15	4.82602e-12	8.48593	190	AAAS, ACAP2, AFTPH, AGFG1, AKAP12, AKAP13, AKAP5, ALS2, ANKRD28, ANXA2, APP, APPL1, ARHGAP1, ARHGAP10, ARHGAP21, ATP13A2, BAG3, BICD1, BRAF, BRD8, C2CD5, CACNB3, CCDC88A, CEP131, CLEC16A, CLN3, CLTC, COPA, CUL3, CXADR, DAB2, DENND1A, DENND2A, DENND5A, DENR, DMTN, DOCK7, DPYSL2, DYNC1LI1, DYNC1LI2, ECT2, EHD2, EIF3A, ENTR1, ERBB2, ERC1, ERGIC3, FHOD1, FIP1L1, FLNA, FLNB, FMN2, FYCO1, FYTTD1, GCC2,…
GO:0016192	vesicle-mediated transport	GO_BiologicalProcess-EBI-UniProt-GOA_27.02.2019_00h00	3.76256e-05	0.0638507	6.52427	168	AAK1, ABI1, ABI2, ABL1, ABL2, ACAP2, ACLY, ACTN1, ALAD, ALS2, ANKRD28, ANXA2, APP, APPL1, ARFGEF1, ARHGAP1, ARHGAP12, ATP13A2, ATXN2, BICD1, BRAF, BRD4, BRD8, C2CD5, CARMIL1, CAV1, CD2AP, CDK13, CHAMP1, CKAP4, CLEC16A, CLN3, CLTC, COPA, CUL3, CXADR, CYSTM1, DAB2, DBNL, DENND1A, DENND2A, DENND5A, DENR, DMTN, DPYSL2, DSP, DYNC1LI1, DYNC1LI2, EEF2, EEF2K, EGFR, EHD2, ENTR1, EPN1, EPN2, EPS15L1, ERC1…
GO:0098657	import into cell	GO_BiologicalProcess-EBI-UniProt-GOA_27.02.2019_00h00	0.0103701	1	6.59449	67	AAK1, ABI2, ABL1, ABL2, ANXA2, APP, APPL1, ARHGAP12, ATXN2, BICD1, BRD4, CARMIL1, CAV1, CD2AP, CLN3, CLTC, CXADR, DAB2, DBNL, DENND1A, DENR, DPYSL2, EEF2K, EGFR, EHD2, EPN1, EPN2, EPRS, EPS15L1, FCHO2, FNBP1, HEATR5B, HNRNPK, INPPL1, IRS2, ITGB1, ITSN2, KIAA1109, MAPK1, MAPK3, MICALL1, MTMR6, NCKIPSD, NCOA3, PPP3CB, PRKD1, PTPN1, RAB3B, RABEP1, RERE, RFC1, RUBCN, SCYL2, SLC12A7, SLC1A1, SLC9A7, S…
GO:0006897	endocytosis	GO_BiologicalProcess-EBI-UniProt-GOA_27.02.2019_00h00	0.00280279	1	7.1256	59	AAK1, ABI2, ABL1, ABL2, ANXA2, APP, APPL1, ARHGAP12, ATXN2, BICD1, BRD4, CARMIL1, CAV1, CD2AP, CLN3, CLTC, CXADR, DAB2, DBNL, DENND1A, DENR, DPYSL2, EEF2K, EGFR, EHD2, EPN1, EPN2, EPS15L1, FCHO2, FNBP1, HEATR5B, HNRNPK, INPPL1, ITGB1, ITSN2, KIAA1109, MAPK1, MAPK3, MICALL1, MTMR6, NCKIPSD, NCOA3, PPP3CB, PRKD1, PTPN1, RABEP1, RERE, RUBCN, SCYL2, SNX17, SNX2, SORT1, SRC, SYNRG, TBC1D5, TOM1, VAMP7…
GO:0008104	protein localization	GO_BiologicalProcess-EBI-UniProt-GOA_27.02.2019_00h00	2.50933e-17	5.09395e-14	7.83792	265	AAAS, AAK1, ABI2, ABL1, ADAM9, AFDN, AFTPH, AGFG1, AHCTF1, AKAP12, AKAP5, ALS2, ANLN, ANXA2, APBA3, APPL1, ARFGEF1, ARHGAP1, ARHGEF5, ATP13A2, ATRX, BAG3, BCL6, BICD1, BRAF, BRD8, C2CD2L, C2CD5, CACNB3, CAV1, CCDC120, CCDC88A, CCM2, CD2AP, CDK1, CENPF, CEP131, CEP250, CEP55, CHAF1B, CHAMP1, CHD6, CLOCK, CLTC, COPA, CRKL, DAB2, DENND1A, DENND2A, DENND4C, DENR, DLG5, DMTN, DSP, ECT2, EGFR, EHD2, EI…
GO:0070727	cellular macromolecule localization	GO_BiologicalProcess-EBI-UniProt-GOA_27.02.2019_00h00	6.11132e-16	1.23082e-12	8.46878	198	AAAS, ABI2, AFDN, AGFG1, AKAP12, AKAP5, ANLN, ANXA2, APPL1, ATP13A2, ATRX, BAG3, BICD1, BRAF, BRD8, C2CD5, CACNB3, CAV1, CCDC88A, CD2AP, CDK1, CEP131, CEP250, CHAMP1, CHD6, CLTC, COPA, CRKL, DAB2, DENND4C, DENR, DMTN, ECT2, EGFR, EHD2, EIF3A, ENTR1, EPB41, EPB41L2, EPB41L3, EPHA2, ERBB2, ERGIC3, EXOC1, EZH2, FAM83D, FCHO2, FIP1L1, FLNA, FLNB, FRMD6, FYCO1, FYTTD1, GCC2, GORASP2, GTSE1, H2AFY, H2A…
GO:0032880	regulation of protein localization	GO_BiologicalProcess-EBI-UniProt-GOA_27.02.2019_00h00	1.33159e-08	2.5167e-05	8.38461	109	AAK1, ABL1, ADAM9, AFDN, AKAP5, APPL1, ARHGEF5, ATP13A2, BAG3, BICD1, C2CD2L, C2CD5, CACNB3, CCDC88A, CCM2, CD2AP, CDK1, CEP131, CEP250, CLOCK, CLTC, CRKL, DAB2, DENR, DMTN, ECT2, EGFR, ENAH, ENTR1, EPB41, EPB41L2, EPHA2, ERBB2, EXOC1, FLNA, FRMD4A, FYCO1, GCC2, GTSE1, H2AFY, HDAC6, HMGN3, HNRNPK, HPS4, HUWE1, IRS1, IRS2, ITGB1, IWS1, KAT7, LIG3, LMNA, LRWD1, LZTS2, MAP4K2, MAPK1, MAPK3, MAPT, MA…
GO:0060341	regulation of cellular localization	GO_BiologicalProcess-EBI-UniProt-GOA_27.02.2019_00h00	5.47447e-10	1.05876e-06	9.05097	103	AAAS, ABI2, ABL1, AKAP5, ANXA2, APPL1, ARHGAP1, ATP13A2, BAG3, BICD1, BRAF, C2CD2L, C2CD5, CACNB3, CAV1, CCDC88A, CD2AP, CDK1, CEP131, CEP250, CLTC, CRKL, DAB2, DENR, DMTN, ECT2, EGFR, EHD2, ENTR1, EPB41, EPB41L2, EPHA2, ERBB2, FLNA, FYCO1, GCC2, GTSE1, H2AFY, HMGN3, HMOX1, HNRNPK, HPS4, HUWE1, ITGB1, IWS1, JPH2, KAT7, LIG3, LMNA, LRWD1, LZTS2, MAP1B, MAP2K2, MAPK1, MAPK3, MAPT, MAVS, MFF, MSN, M…
GO:0034613	cellular protein localization	GO_BiologicalProcess-EBI-UniProt-GOA_27.02.2019_00h00	2.77942e-16	5.60609e-13	8.54553	198	AAAS, ABI2, AFDN, AGFG1, AKAP12, AKAP5, ANLN, ANXA2, APPL1, ATP13A2, ATRX, BAG3, BICD1, BRAF, BRD8, C2CD5, CACNB3, CAV1, CCDC88A, CD2AP, CDK1, CEP131, CEP250, CHAMP1, CHD6, CLTC, COPA, CRKL, DAB2, DENND4C, DENR, DMTN, ECT2, EGFR, EHD2, EIF3A, ENTR1, EPB41, EPB41L2, EPB41L3, EPHA2, ERBB2, ERGIC3, EXOC1, EZH2, FAM83D, FCHO2, FIP1L1, FLNA, FLNB, FRMD6, FYCO1, FYTTD1, GCC2, GORASP2, GTSE1, H2AFY, H2A…
GO:1903829	positive regulation of cellular protein localization	GO_BiologicalProcess-EBI-UniProt-GOA_27.02.2019_00h00	2.28548e-10	4.4407e-07	12.6521	52	AKAP5, BAG3, BICD1, C2CD5, CACNB3, CCDC88A, CD2AP, CDK1, CEP131, CEP250, ECT2, EGFR, ENTR1, EPB41, EPB41L2, EPHA2, ERBB2, FLNA, FYCO1, GTSE1, HNRNPK, HPS4, HUWE1, ITGB1, KAT7, LIG3, LRWD1, MAPK1, MAPT, MAVS, MFF, MSN, MTCL1, NIPBL, NMT1, NUMA1, PCNT, PKN1, PPP3CB, PRKD1, RACK1, SAR1A, SEC16A, SF1, SPTBN1, SRC, SSH1, TCOF1, TFDP1, TP53BP2, TPR, USP36
GO:1903827	regulation of cellular protein localization	GO_BiologicalProcess-EBI-UniProt-GOA_27.02.2019_00h00	2.23352e-13	4.43353e-10	11.8263	79	AKAP5, APPL1, ATP13A2, BAG3, BICD1, C2CD5, CACNB3, CCDC88A, CD2AP, CDK1, CEP131, CEP250, CLTC, CRKL, DAB2, DMTN, ECT2, EGFR, ENTR1, EPB41, EPB41L2, EPHA2, ERBB2, FLNA, FYCO1, GCC2, GTSE1, H2AFY, HNRNPK, HPS4, HUWE1, ITGB1, IWS1, KAT7, LIG3, LMNA, LRWD1, LZTS2, MAPK1, MAPT, MAVS, MFF, MSN, MTCL1, NDEL1, NF1, NIPBL, NMT1, NSFL1C, NUMA1, PCNT, PKN1, PPFIA1, PPP3CB, PRKD1, PTPN1, PTPN11, PTPN14, RAB1…
GO:0033365	protein localization to organelle	GO_BiologicalProcess-EBI-UniProt-GOA_27.02.2019_00h00	4.14647e-06	0.00740559	7.84983	92	AGFG1, ANLN, APPL1, ATRX, BAG3, BICD1, CCDC88A, CD2AP, CDK1, CEP131, CEP250, CHAMP1, CHD6, DENR, ECT2, ENTR1, ERGIC3, EZH2, FAM83D, FLNA, GCC2, GTSE1, H2AFY, H2AFY2, HNRNPK, HPS4, HUWE1, KAT7, LMNA, LRWD1, LZTS2, MAPK1, MAPRE2, MAPT, MARCKSL1, MAVS, MED1, MFF, MICALL1, MID1, MSN, NF1, NIPBL, NMT1, NSFL1C, NUMA1, NUP107, NUP50, NUP88, NUP98, PAK1IP1, PARP4, PEX19, PIKFYVE, PPFIBP1, PPP3CB, PRKD1, …
GO:0072594	establishment of protein localization to organelle	GO_BiologicalProcess-EBI-UniProt-GOA_27.02.2019_00h00	0.000698959	1	7.68156	55	AGFG1, APPL1, BAG3, ECT2, ERGIC3, FLNA, GCC2, H2AFY, H2AFY2, HNRNPK, HPS4, HUWE1, LMNA, LRWD1, MAPK1, MAPT, MAVS, MED1, MFF, NF1, NIPBL, NMT1, NUP107, NUP50, NUP88, NUP98, PAK1IP1, PEX19, PPFIBP1, PPP3CB, PRKD1, RANBP2, RPAIN, RPL18A, RPL31, RPS3A, RPS6, RRP1B, SF1, SGTA, SGTB, SMURF1, SNUPN, TCOF1, TERF1, TFDP1, TOMM70, TOR1AIP1, TP53BP2, TPR, TRAM1, TTK, USP36, VAMP7, VTI1B
GO:0034504	protein localization to nucleus	GO_BiologicalProcess-EBI-UniProt-GOA_27.02.2019_00h00	0.000299666	0.465981	9.43953	32	AGFG1, APPL1, BAG3, CD2AP, CDK1, ECT2, FLNA, GTSE1, HNRNPK, KAT7, LMNA, LZTS2, MAPK1, MAVS, MED1, NF1, NUP107, NUP50, NUP88, NUP98, PIKFYVE, PRKD1, RANBP2, RPAIN, SF1, SIN3A, SNUPN, SRC, TAF3, TCOF1, TOR1AIP1, TPR
GO:0090342	regulation of cell aging	GO_BiologicalProcess-EBI-UniProt-GOA_27.02.2019_00h00	0.0305021	1	10.5263	8	ABL1, BCL6, HMGA1, LMNA, MAP3K3, PAWR, RSL1D1, TCOF1
GO:2000772	regulation of cellular senescence	GO_BiologicalProcess-EBI-UniProt-GOA_27.02.2019_00h00	0.0298422	1	11.2903	7	ABL1, BCL6, HMGA1, MAP3K3, PAWR, RSL1D1, TCOF1
GO:0001783	B cell apoptotic process	GO_BiologicalProcess-EBI-UniProt-GOA_27.02.2019_00h00	0.00620339	1	17.1429	6	BCL6, CRKL, FNIP1, IRS2, NOC2L, PKN1
GO:0060338	regulation of type I interferon-mediated signaling pathway	GO_BiologicalProcess-EBI-UniProt-GOA_27.02.2019_00h00	0.00326109	1	17.0732	7	CHAF1A, CHAF1B, FADD, MAVS, PTPN1, PTPN11, PTPN2
GO:0060339	negative regulation of type I interferon-mediated signaling pathway	GO_BiologicalProcess-EBI-UniProt-GOA_27.02.2019_00h00	0.0333909	1	20	3	CHAF1A, CHAF1B, PTPN2
GO:0023051	regulation of signaling	GO_BiologicalProcess-EBI-UniProt-GOA_27.02.2019_00h00	8.18509e-10	1.57563e-06	6.62909	294	AAK1, ABI2, ABL1, ABL2, ADAM9, ADNP, AGFG1, AKAP12, AKAP13, AKAP5, ALS2, ANKRD17, ANXA2, APIP, APP, APPL1, ARFGEF1, ARFGEF3, ARHGAP1, ARHGAP10, ARHGAP12, ARHGAP21, ARHGAP29, ARHGAP35, ARHGAP39, ARHGAP5, ARHGEF11, ARHGEF12, ARHGEF18, ARHGEF26, ARHGEF40, ARHGEF5, ARHGEF6, ARID1B, ATXN2, BCL6, BCL9L, BICD1, BNIP3, BRAF, BRD4, BRD8, C2CD2L, CACNB3, CAV1, CCAR2, CCM2, CD2AP, CDK1, CEP250, CEP55, CGNL1…
GO:0048583	regulation of response to stimulus	GO_BiologicalProcess-EBI-UniProt-GOA_27.02.2019_00h00	1.88327e-09	3.61212e-06	6.38582	335	AAAS, AAK1, ABI1, ABI2, ABL1, ABL2, ADAM9, AGFG1, AKAP12, AKAP13, AKAP5, ALS2, ANKRD17, ANXA2, APIP, APP, APPL1, ARFGEF1, ARFGEF3, ARHGAP1, ARHGAP10, ARHGAP12, ARHGAP21, ARHGAP29, ARHGAP35, ARHGAP39, ARHGAP5, ARHGEF11, ARHGEF12, ARHGEF18, ARHGEF26, ARHGEF40, ARHGEF5, ARHGEF6, ARID1B, ATXN2, BAG3, BCL6, BCL9L, BICD1, BNIP3, BRAF, BRD4, BRD8, C2CD2L, CACNB3, CAV1, CCAR2, CCM2, CD2AP, CDK1, CDKN1B, …
GO:0023057	negative regulation of signaling	GO_BiologicalProcess-EBI-UniProt-GOA_27.02.2019_00h00	2.92535e-05	0.0501406	7.03726	119	ABI2, ABL1, ABL2, ADNP, AGFG1, APPL1, ARHGAP12, ARHGAP35, BCL6, BCL9L, BICD1, BRAF, CAV1, CCAR2, CCM2, CD2AP, CGNL1, CHAF1A, CHAF1B, CLOCK, CNKSR3, CNOT2, CRTC3, CUL3, DAB2, DLG5, EGFR, EIF3A, ENAH, EPHA2, EPN1, EPN2, EPRS, EPS15L1, ERBB2, EZH2, FADD, FAM129B, FASN, FNIP1, FOXO1, FUBP1, FZD6, GPRC5A, HEG1, HMGXB4, HMOX1, HNRNPK, HOMER3, ICAM1, IRS1, ITGB1, IVNS1ABP, JADE1, KANK2, LATS1, LMNA, LZT…
GO:0048585	negative regulation of response to stimulus	GO_BiologicalProcess-EBI-UniProt-GOA_27.02.2019_00h00	0.000226721	0.357086	6.57115	133	ABI2, ABL1, ABL2, AGFG1, ANXA2, APPL1, ARHGAP12, ARHGAP35, BCL6, BCL9L, BICD1, CACNB3, CAV1, CCAR2, CD2AP, CDKN1B, CGNL1, CHAF1A, CHAF1B, CLOCK, CNKSR3, CNOT2, CRTC3, CUL3, DAB2, DLG5, EGFR, EIF3A, ENAH, EPHA2, EPN1, EPN2, EPRS, EPS15L1, ERBB2, EZH2, FADD, FAM129B, FASN, FNIP1, FOXO1, FUBP1, FZD6, GPRC5A, HEG1, HMGXB4, HMOX1, HNRNPK, HOMER3, HSF1, ICAM1, IFI16, IRS1, ITGB1, IVNS1ABP, JADE1, KANK2…
GO:0010646	regulation of cell communication	GO_BiologicalProcess-EBI-UniProt-GOA_27.02.2019_00h00	6.72768e-09	1.27961e-05	6.54355	287	AAK1, ABI2, ABL1, ABL2, ADAM9, ADNP, AGFG1, AKAP12, AKAP13, AKAP5, ALS2, ANKRD17, APIP, APP, APPL1, ARFGEF1, ARFGEF3, ARHGAP1, ARHGAP10, ARHGAP12, ARHGAP21, ARHGAP29, ARHGAP35, ARHGAP39, ARHGAP5, ARHGEF11, ARHGEF12, ARHGEF18, ARHGEF26, ARHGEF40, ARHGEF5, ARHGEF6, ARID1B, ATXN2, BCL6, BCL9L, BICD1, BNIP3, BRAF, BRD4, BRD8, C2CD2L, CACNB3, CAV1, CCAR2, CCM2, CD2AP, CDK1, CEP250, CEP55, CGNL1, CHAF1…
GO:0009966	regulation of signal transduction	GO_BiologicalProcess-EBI-UniProt-GOA_27.02.2019_00h00	9.6668e-10	1.85893e-06	6.75	270	AAK1, ABI2, ABL1, ABL2, ADAM9, AGFG1, AKAP12, AKAP13, AKAP5, ALS2, ANKRD17, APIP, APP, APPL1, ARFGEF1, ARFGEF3, ARHGAP1, ARHGAP10, ARHGAP12, ARHGAP21, ARHGAP29, ARHGAP35, ARHGAP39, ARHGAP5, ARHGEF11, ARHGEF12, ARHGEF18, ARHGEF26, ARHGEF40, ARHGEF5, ARHGEF6, ARID1B, ATXN2, BCL6, BCL9L, BICD1, BNIP3, BRAF, BRD4, BRD8, CACNB3, CAV1, CCAR2, CCM2, CD2AP, CDK1, CEP250, CEP55, CGNL1, CHAF1A, CHAF1B, CHD…
GO:0010648	negative regulation of cell communication	GO_BiologicalProcess-EBI-UniProt-GOA_27.02.2019_00h00	3.71107e-05	0.0630881	7.00713	118	ABI2, ABL1, ABL2, ADNP, AGFG1, APPL1, ARHGAP12, ARHGAP35, BCL6, BCL9L, BICD1, BRAF, CAV1, CCAR2, CCM2, CD2AP, CGNL1, CHAF1A, CHAF1B, CLOCK, CNKSR3, CNOT2, CRTC3, CUL3, DAB2, DLG5, EGFR, EIF3A, ENAH, EPHA2, EPN1, EPN2, EPRS, EPS15L1, ERBB2, EZH2, FADD, FAM129B, FASN, FNIP1, FOXO1, FUBP1, FZD6, GPRC5A, HEG1, HMGXB4, HMOX1, HNRNPK, HOMER3, ICAM1, IRS1, ITGB1, IVNS1ABP, JADE1, KANK2, LATS1, LMNA, LZT…
GO:0009968	negative regulation of signal transduction	GO_BiologicalProcess-EBI-UniProt-GOA_27.02.2019_00h00	4.4246e-05	0.074643	7.09719	111	ABI2, ABL1, ABL2, AGFG1, APPL1, ARHGAP12, ARHGAP35, BCL6, BCL9L, BICD1, CAV1, CCAR2, CD2AP, CGNL1, CHAF1A, CHAF1B, CLOCK, CNKSR3, CNOT2, CRTC3, CUL3, DAB2, DLG5, EGFR, EIF3A, ENAH, EPHA2, EPN1, EPN2, EPRS, EPS15L1, ERBB2, EZH2, FADD, FAM129B, FASN, FNIP1, FOXO1, FUBP1, FZD6, GPRC5A, HEG1, HMGXB4, HMOX1, HNRNPK, HOMER3, ICAM1, IRS1, ITGB1, IVNS1ABP, JADE1, KANK2, LATS1, LMNA, LZTS2, MAPK1, MCC, ME…
GO:1902532	negative regulation of intracellular signal transduction	GO_BiologicalProcess-EBI-UniProt-GOA_27.02.2019_00h00	0.000670307	0.996077	7.82866	53	ABI2, ABL1, ABL2, AGFG1, ARHGAP12, ARHGAP35, BCL6, CAV1, CCAR2, CD2AP, CGNL1, CNKSR3, CRTC3, CUL3, DLG5, EIF3A, ENAH, EPHA2, EPRS, FNIP1, FOXO1, FUBP1, HEG1, HOMER3, ITGB1, IVNS1ABP, MAPK1, MED1, MYADM, NCOR1, NDRG1, NF1, NOC2L, NSFL1C, PDCD4, PHLPP1, PLXNA1, PTPN1, PTPN11, PTPN2, RACK1, RASA1, RERE, RPAIN, SF3B1, SIRPA, SLC9A3R1, SRC, STMN1, TLE1, TMPO, TMSB4X, VDAC2
GO:0032879	regulation of localization	GO_BiologicalProcess-EBI-UniProt-GOA_27.02.2019_00h00	8.13929e-07	0.00148379	6.56824	218	AAAS, AAK1, ABI2, ABL1, ABL2, ACTN1, ADAM9, AFDN, AGFG1, AHNAK, AKAP5, AMOTL1, ANXA2, APP, APPL1, ARHGAP1, ARHGEF40, ARHGEF5, ATP13A2, ATXN2, BAG3, BCL6, BICD1, BRAF, BRD8, C2CD2L, C2CD5, CACNB3, CARMIL1, CAV1, CCAR1, CCDC88A, CCM2, CD2AP, CDK1, CDKN1B, CEP131, CEP250, CLOCK, CLTC, CNKSR3, CRKL, DAB2, DENR, DLG5, DMTN, DOCK5, DOCK7, DPYSL2, DPYSL3, DSP, ECT2, EEF2K, EGFR, EHD2, ENAH, ENTR1, EPB41…
GO:0044087	regulation of cellular component biogenesis	GO_BiologicalProcess-EBI-UniProt-GOA_27.02.2019_00h00	1.37563e-12	2.71412e-09	9.64164	113	ABI2, ABL1, ADD1, ADNP, AKAP13, ANLN, APP, ARFGEF1, ARHGAP35, ARHGEF5, ATP13A2, ATXN2, BRAF, CAMSAP1, CAMSAP2, CARMIL1, CAV1, CCDC88A, CDC42EP3, CDKN1B, CEP250, CHAF1B, CNOT2, DENR, DLG5, DMTN, DPYSL3, ECT2, EEF2K, ENTR1, EPHA2, EVL, FAM110C, FEZ2, FHOD1, FLNA, FMN2, FNIP1, HDAC6, HJURP, HSF1, ICAM1, ITPRID2, JMY, KANK2, LATS1, LIMCH1, LMOD1, MAP4, MAPK1, MAPRE2, MAPT, MECP2, MSN, MYADM, MYLK, NC…
GO:0050793	regulation of developmental process	GO_BiologicalProcess-EBI-UniProt-GOA_27.02.2019_00h00	4.56547e-10	8.84331e-07	7.12025	225	ABI2, ABL1, ABL2, ACIN1, ADAM9, ADD1, ADNP, AFDN, AGFG1, AKAP13, ANKRD17, ANKRD26, ANXA2, APP, ARFGEF3, ARHGAP35, ARHGEF18, ARID4A, BCL6, BCL9L, BCOR, BMP2K, BNIP3, BRAF, BRD8, CAMSAP1, CAMSAP2, CARMIL1, CAV1, CCAR2, CCDC71, CCDC88A, CDC42EP3, CDK1, CDK13, CDKN1B, CENPF, CEP250, CHAMP1, CLOCK, CLTC, CNOT2, CNOT3, CREBBP, CRKL, CXADR, DAB2, DDX21, DENND5A, DENR, DLG5, DMTN, DNMBP, DOCK5, DOCK7, DP…
GO:0006996	organelle organization	GO_BiologicalProcess-EBI-UniProt-GOA_27.02.2019_00h00	7.33966e-38	1.50169e-34	8.61613	391	ABI1, ABI2, ABL1, ABL2, ACIN1, ACTN1, ADD1, AGFG1, AHCTF1, AKAP13, ALS2, AMOTL1, ANKLE2, ANKRD26, ANKRD28, ANLN, ANXA2, ARFGEF1, ARFGEF3, ARHGAP10, ARHGAP12, ARHGAP21, ARHGAP35, ARHGEF11, ARHGEF18, ARHGEF5, ARID1B, ARID4A, ASCC3, ATAD2, ATP13A2, ATRX, ATXN2, BAG3, BAZ1B, BAZ2A, BCL6, BCOR, BICD1, BNIP3, BPTF, BRAF, BRD4, BRD8, C17orf49, C2CD5, CAD, CAMSAP1, CAMSAP2, CAP2, CARMIL1, CAV1, CBX4, CCA…
GO:0022607	cellular component assembly	GO_BiologicalProcess-EBI-UniProt-GOA_27.02.2019_00h00	3.6433e-17	7.3886e-14	7.69655	279	ABI2, ABL1, ACTN1, ADAR, ADD1, ADNP, AFDN, AGFG1, AHCTF1, AHNAK, AKAP13, ALAD, ANKRD28, ANLN, ANXA2, APIP, APP, ARFGEF1, ARHGAP35, ARHGEF26, ARHGEF5, ARHGEF6, ARVCF, ATRX, ATXN2, BAG3, BAZ2A, BCL9L, BICD1, BRAF, BRD8, CAD, CAMSAP1, CAMSAP2, CARMIL1, CAV1, CCDC88A, CD2AP, CD2BP2, CDC42EP3, CDK1, CDKN1B, CENPC, CENPF, CEP131, CEP250, CHAF1A, CHAF1B, CLTC, CNKSR3, CNOT2, CPSF7, CREBBP, CRKL, CRTC2, …
GO:0051128	regulation of cellular component organization	GO_BiologicalProcess-EBI-UniProt-GOA_27.02.2019_00h00	1.1061e-22	2.25975e-19	8.62355	260	AAK1, ABI2, ABL1, ABL2, ADAM9, ADD1, ADNP, AKAP13, ANLN, ANXA2, APP, APPL1, ARFGEF1, ARHGAP35, ARHGEF11, ARHGEF18, ARHGEF5, ATAD2, ATP13A2, ATRX, ATXN2, BAG3, BCL6, BCL9L, BCOR, BICD1, BNIP3, BRAF, BRD4, C2CD5, CAMSAP1, CAMSAP2, CARMIL1, CAV1, CCAR2, CCDC88A, CD2AP, CDC42EP3, CDK13, CDKN1B, CENPF, CEP131, CEP250, CHAF1B, CIT, CLEC16A, CLTC, CNOT2, CRKL, CUL3, DAB2, DCBLD2, DDX21, DENND5A, DENR, D…
GO:0051130	positive regulation of cellular component organization	GO_BiologicalProcess-EBI-UniProt-GOA_27.02.2019_00h00	9.84423e-16	1.98164e-12	9.5176	146	ABI2, ABL1, ABL2, ADAM9, ADD1, ADNP, ANLN, ANXA2, APP, APPL1, ARHGAP35, ARHGEF5, ATRX, BCL6, BICD1, BNIP3, BRAF, BRD4, C2CD5, CARMIL1, CAV1, CCDC88A, CDC42EP3, CDKN1B, CEP250, CHAF1B, CLEC16A, CNOT2, CRKL, CUL3, DAB2, DDX21, DENR, DLG5, DLGAP5, DMTN, DOCK5, DPYSL3, EEF2K, EHD2, ENTR1, EPHA2, EVL, EZH2, FHOD1, FLNA, FMN2, FNIP1, FYCO1, H2AFY, HDAC6, HNRNPK, HPS4, HSF1, HUWE1, ICAM1, IQSEC1, ITPRID…
GO:0033043	regulation of organelle organization	GO_BiologicalProcess-EBI-UniProt-GOA_27.02.2019_00h00	3.85035e-25	7.87011e-22	10.773	177	ABI2, ABL1, ABL2, ADD1, AKAP13, ANLN, ANXA2, ARFGEF1, ARHGAP35, ARHGEF5, ATAD2, ATP13A2, ATRX, ATXN2, BAG3, BCL6, BCOR, BICD1, BNIP3, BRAF, BRD4, C2CD5, CAMSAP1, CAMSAP2, CARMIL1, CCDC88A, CD2AP, CDC42EP3, CDK13, CDKN1B, CENPF, CEP131, CEP250, CIT, CLEC16A, CLTC, CNOT2, CUL3, DENR, DLGAP5, DMTN, DYNC1LI1, ECT2, EHD2, ENTR1, EVL, FEZ2, FHOD1, FLNA, FMN2, FYCO1, H1FX, H2AFY, HDAC6, HDGFL2, HIST1H1C…
GO:0010638	positive regulation of organelle organization	GO_BiologicalProcess-EBI-UniProt-GOA_27.02.2019_00h00	2.43082e-14	4.85435e-11	11.1772	94	ABI2, ABL1, ANXA2, ARHGAP35, ARHGEF5, ATRX, BCL6, BNIP3, BRAF, BRD4, C2CD5, CARMIL1, CCDC88A, CDC42EP3, CDKN1B, CEP250, CLEC16A, CNOT2, CUL3, DENR, DLGAP5, ENTR1, EVL, FHOD1, FLNA, FMN2, FYCO1, H2AFY, HDAC6, HPS4, HUWE1, ICAM1, JMY, KAT7, LIMCH1, LMNA, LMOD1, MAPK1, MAPK3, MAPRE2, MAPT, MECP2, MED1, MFF, MSN, MYLK, NCK1, NCOA3, NDRG1, NIPBL, NMT1, NSD3, NSFL1C, NUMA1, PAK1IP1, PAN3, PARN, PARP4, …
GO:0051493	regulation of cytoskeleton organization	GO_BiologicalProcess-EBI-UniProt-GOA_27.02.2019_00h00	3.0301e-15	6.07839e-12	12.3529	84	ABI2, ABL1, ABL2, ADD1, AKAP13, ARFGEF1, ARHGAP35, ARHGEF5, BICD1, BRAF, CAMSAP1, CAMSAP2, CARMIL1, CCDC88A, CD2AP, CDC42EP3, CDKN1B, CEP131, CEP250, CIT, CLTC, DMTN, ECT2, EVL, FHOD1, FLNA, FMN2, HDAC6, HDGFL2, ICAM1, JMY, KANK2, LATS1, LIMA1, LIMCH1, LMOD1, MAP1B, MAPK1, MAPK3, MAPRE2, MAPT, MARK2, MECP2, MID1, MYADM, MYCBP2, MYLK, NCAPG, NCK1, NCOA3, NDRG1, NSFL1C, NUMA1, PDGFRB, PHLDB2, PKN1,…
GO:0043414	macromolecule methylation	GO_BiologicalProcess-EBI-UniProt-GOA_27.02.2019_00h00	0.000830201	1	8.89488	33	ARFGEF3, ARID4A, ATRX, BAZ2A, BCOR, BRD4, CHD6, EZH2, FAM129B, H2AFY, HIST1H1C, HIST1H1E, IWS1, KDM1B, KMT2D, LMNA, MECP2, MEPCE, MGMT, NSD3, NSUN4, PRDM16, PYGO2, RAB3B, RBM15, RBM15B, RIF1, RLF, RNF20, SETD2, SETD5, TGS1, ZC3H13
GO:0006479	protein methylation	GO_BiologicalProcess-EBI-UniProt-GOA_27.02.2019_00h00	0.0017873	1	9.78723	23	ARFGEF3, ARID4A, ATRX, BCOR, BRD4, CHD6, EZH2, H2AFY, HIST1H1C, HIST1H1E, IWS1, KMT2D, LMNA, MECP2, NSD3, PRDM16, PYGO2, RAB3B, RIF1, RLF, RNF20, SETD2, SETD5
GO:0008213	protein alkylation	GO_BiologicalProcess-EBI-UniProt-GOA_27.02.2019_00h00	0.0017873	1	9.78723	23	ARFGEF3, ARID4A, ATRX, BCOR, BRD4, CHD6, EZH2, H2AFY, HIST1H1C, HIST1H1E, IWS1, KMT2D, LMNA, MECP2, NSD3, PRDM16, PYGO2, RAB3B, RIF1, RLF, RNF20, SETD2, SETD5
GO:0016571	histone methylation	GO_BiologicalProcess-EBI-UniProt-GOA_27.02.2019_00h00	0.000101657	0.16621	11.828	22	ARFGEF3, ARID4A, ATRX, BCOR, BRD4, CHD6, EZH2, H2AFY, HIST1H1C, HIST1H1E, IWS1, KMT2D, LMNA, MECP2, NSD3, PRDM16, PYGO2, RIF1, RLF, RNF20, SETD2, SETD5
GO:0018022	peptidyl-lysine methylation	GO_BiologicalProcess-EBI-UniProt-GOA_27.02.2019_00h00	5.97745e-05	0.099644	12.5749	21	ARFGEF3, ARID4A, ATRX, BCOR, BRD4, CHD6, EZH2, H2AFY, HIST1H1C, HIST1H1E, IWS1, KMT2D, LMNA, MECP2, NSD3, PRDM16, PYGO2, RIF1, RLF, SETD2, SETD5
GO:0034968	histone lysine methylation	GO_BiologicalProcess-EBI-UniProt-GOA_27.02.2019_00h00	1.43614e-05	0.0250032	13.8158	21	ARFGEF3, ARID4A, ATRX, BCOR, BRD4, CHD6, EZH2, H2AFY, HIST1H1C, HIST1H1E, IWS1, KMT2D, LMNA, MECP2, NSD3, PRDM16, PYGO2, RIF1, RLF, SETD2, SETD5
GO:0051568	histone H3-K4 methylation	GO_BiologicalProcess-EBI-UniProt-GOA_27.02.2019_00h00	0.0151456	1	11.25	9	ARFGEF3, ARID4A, BCOR, H2AFY, HIST1H1C, HIST1H1E, KMT2D, PYGO2, RLF
GO:0070734	histone H3-K27 methylation	GO_BiologicalProcess-EBI-UniProt-GOA_27.02.2019_00h00	0.00877824	1	18.5185	5	CHD6, EZH2, H2AFY, HIST1H1C, HIST1H1E
GO:0080182	histone H3-K4 trimethylation	GO_BiologicalProcess-EBI-UniProt-GOA_27.02.2019_00h00	0.0232676	1	17.3913	4	ARID4A, HIST1H1C, HIST1H1E, KMT2D
GO:0033598	mammary gland epithelial cell proliferation	GO_BiologicalProcess-EBI-UniProt-GOA_27.02.2019_00h00	0.0134492	1	14.6341	6	EPHA2, MAPK1, MED1, PYGO2, ROBO1, RREB1
GO:0098732	macromolecule deacylation	GO_BiologicalProcess-EBI-UniProt-GOA_27.02.2019_00h00	0.00575602	1	10.7692	14	BAZ2A, BCL6, CCAR2, HDAC6, KANK2, MAPT, MTA1, MTA3, NIPBL, PRKD1, RBM14, SIN3A, SIRT2, SIRT6
GO:0035601	protein deacylation	GO_BiologicalProcess-EBI-UniProt-GOA_27.02.2019_00h00	0.0053637	1	10.9375	14	BAZ2A, BCL6, CCAR2, HDAC6, KANK2, MAPT, MTA1, MTA3, NIPBL, PRKD1, RBM14, SIN3A, SIRT2, SIRT6
GO:0006476	protein deacetylation	GO_BiologicalProcess-EBI-UniProt-GOA_27.02.2019_00h00	0.00123066	1	12.2807	14	BAZ2A, BCL6, CCAR2, HDAC6, KANK2, MAPT, MTA1, MTA3, NIPBL, PRKD1, RBM14, SIN3A, SIRT2, SIRT6
GO:0016575	histone deacetylation	GO_BiologicalProcess-EBI-UniProt-GOA_27.02.2019_00h00	0.0025161	1	12.3711	12	BAZ2A, BCL6, HDAC6, KANK2, MTA1, MTA3, NIPBL, PRKD1, RBM14, SIN3A, SIRT2, SIRT6
GO:0001164	RNA polymerase I CORE element sequence-specific DNA binding	GO_BiologicalProcess-EBI-UniProt-GOA_27.02.2019_00h00	0.00529301	1	37.5	3	BAZ2A, SMARCA4, UBTF
GO:0090069	regulation of ribosome biogenesis	GO_BiologicalProcess-EBI-UniProt-GOA_27.02.2019_00h00	0.0333909	1	20	3	USP36, WDR43, WDR75
GO:2000232	regulation of rRNA processing	GO_BiologicalProcess-EBI-UniProt-GOA_27.02.2019_00h00	0.0179838	1	25	3	USP36, WDR43, WDR75
GO:0006360	transcription by RNA polymerase I	GO_BiologicalProcess-EBI-UniProt-GOA_27.02.2019_00h00	0.000117547	0.190544	15.3846	14	BAZ2A, ERBB2, FLNA, H2AFY, H2AFY2, MAPK3, MED1, NCL, PEA15, SMARCA4, TWISTNB, UBTF, WDR43, WDR75
GO:0006356	regulation of transcription by RNA polymerase I	GO_BiologicalProcess-EBI-UniProt-GOA_27.02.2019_00h00	9.98718e-05	0.16359	20.4082	10	ERBB2, FLNA, H2AFY, H2AFY2, MED1, NCL, SMARCA4, UBTF, WDR43, WDR75
GO:0006361	transcription initiation from RNA polymerase I promoter	GO_BiologicalProcess-EBI-UniProt-GOA_27.02.2019_00h00	0.0207106	1	13.3333	6	BAZ2A, MAPK3, PEA15, SMARCA4, TWISTNB, UBTF
GO:0045943	positive regulation of transcription by RNA polymerase I	GO_BiologicalProcess-EBI-UniProt-GOA_27.02.2019_00h00	0.00331643	1	19.3548	6	ERBB2, NCL, SMARCA4, UBTF, WDR43, WDR75
GO:0001188	RNA polymerase I preinitiation complex assembly	GO_BiologicalProcess-EBI-UniProt-GOA_27.02.2019_00h00	0.0105459	1	30	3	BAZ2A, SMARCA4, UBTF
GO:0021952	central nervous system projection neuron axonogenesis	GO_BiologicalProcess-EBI-UniProt-GOA_27.02.2019_00h00	0.0428202	1	12.5	5	MAPK1, MYCBP2, NFIB, SCAF11, SF3B1
GO:0010769	regulation of cell morphogenesis involved in differentiation	GO_BiologicalProcess-EBI-UniProt-GOA_27.02.2019_00h00	4.65512e-06	0.00828611	10.5263	40	ABI2, ABL1, ADNP, ARHGAP35, BRAF, CARMIL1, CRKL, DENR, DMTN, DOCK5, DPYSL2, EEF2K, EFNB3, FLNA, FYCO1, KIF13B, MAP1B, MAPK1, MAPT, MARK2, MYADM, MYCBP2, NCOA3, NDEL1, PDLIM5, PKN1, PLXNA1, PPP1R9A, PTK2, ROBO1, RREB1, SCAF11, SEMA4B, SF3B1, SSH1, SSH2, SSH3, USP39, VAMP7, WASHC2C
GO:0021954	central nervous system neuron development	GO_BiologicalProcess-EBI-UniProt-GOA_27.02.2019_00h00	0.0118386	1	10.7143	12	ARHGAP35, CRKL, MAPK1, MAPT, MYCBP2, NCOA3, NDEL1, NFIB, PTK2, ROBO1, SCAF11, SF3B1
GO:0021955	central nervous system neuron axonogenesis	GO_BiologicalProcess-EBI-UniProt-GOA_27.02.2019_00h00	0.00377219	1	15.0943	8	ARHGAP35, MAPK1, MYCBP2, NDEL1, NFIB, PTK2, SCAF11, SF3B1
GO:0050770	regulation of axonogenesis	GO_BiologicalProcess-EBI-UniProt-GOA_27.02.2019_00h00	0.000328594	0.508335	10.5042	25	ABL1, ADNP, ARHGAP35, BRAF, DPYSL2, EFNB3, FYCO1, KIF13B, MAP1B, MAPK1, MAPT, MARK2, MYCBP2, NDEL1, PKN1, PLXNA1, PTK2, ROBO1, SCAF11, SEMA4B, SF3B1, SSH1, SSH2, SSH3, USP39
GO:0050772	positive regulation of axonogenesis	GO_BiologicalProcess-EBI-UniProt-GOA_27.02.2019_00h00	0.0218558	1	10	11	ADNP, BRAF, FYCO1, MAP1B, MAPT, NDEL1, PKN1, PLXNA1, ROBO1, SCAF11, SF3B1
GO:0032273	positive regulation of protein polymerization	GO_BiologicalProcess-EBI-UniProt-GOA_27.02.2019_00h00	1.0883e-05	0.019078	13.2948	23	ABI2, CARMIL1, CDC42EP3, CDKN1B, CEP250, EVL, FMN2, ICAM1, JMY, LMOD1, MAPT, MECP2, NCK1, NCOA3, NDRG1, NUMA1, PKN1, RICTOR, SLAIN2, SPIRE1, WASF2, WASHC2C, WASL
GO:0030041	actin filament polymerization	GO_BiologicalProcess-EBI-UniProt-GOA_27.02.2019_00h00	4.62072e-06	0.00823413	12.4444	28	ABI2, ADD1, ARFGEF1, CARMIL1, CDC42EP3, CEP250, DIAPH3, DMTN, EVL, FMN2, GAS7, ICAM1, JMY, LATS1, LMOD1, MYADM, NCAPG, NCK1, NCOA3, PPP1R9A, RASA1, RICTOR, SPIRE1, SPTBN1, TMSB4X, WASF2, WASHC2C, WASL
GO:0030833	regulation of actin filament polymerization	GO_BiologicalProcess-EBI-UniProt-GOA_27.02.2019_00h00	4.939e-06	0.00878647	12.9353	26	ABI2, ADD1, ARFGEF1, CARMIL1, CDC42EP3, CEP250, DMTN, EVL, FMN2, ICAM1, JMY, LATS1, LMOD1, MYADM, NCAPG, NCK1, NCOA3, PPP1R9A, RASA1, RICTOR, SPIRE1, SPTBN1, TMSB4X, WASF2, WASHC2C, WASL
GO:0030838	positive regulation of actin filament polymerization	GO_BiologicalProcess-EBI-UniProt-GOA_27.02.2019_00h00	0.000605259	0.906072	12.2137	16	ABI2, CARMIL1, CDC42EP3, CEP250, EVL, FMN2, ICAM1, JMY, LMOD1, NCK1, NCOA3, RICTOR, SPIRE1, WASF2, WASHC2C, WASL
GO:0045010	actin nucleation	GO_BiologicalProcess-EBI-UniProt-GOA_27.02.2019_00h00	0.0284523	1	10.6667	8	ABI2, EVL, FMN2, JMY, LMOD1, SPIRE1, WASF2, WASL
GO:0032968	positive regulation of transcription elongation from RNA polymerase II promoter	GO_BiologicalProcess-EBI-UniProt-GOA_27.02.2019_00h00	0.0169732	1	19.0476	4	BRD4, CDK13, GTF2F1, LEO1
GO:0050434	positive regulation of viral transcription	GO_BiologicalProcess-EBI-UniProt-GOA_27.02.2019_00h00	0.0390347	1	11.5385	6	CHD1, GTF2F1, NUCKS1, RRP1B, SMARCA4, SUPT5H
GO:0006354	DNA-templated transcription, elongation	GO_BiologicalProcess-EBI-UniProt-GOA_27.02.2019_00h00	0.00504895	1	10.4167	15	AFF4, BRD4, CCAR2, CDK13, EZH2, GTF2F1, HTATSF1, IWS1, LEO1, PEA15, SETD2, SUPT5H, TCEA1, TWISTNB, UBTF
GO:0032784	regulation of DNA-templated transcription, elongation	GO_BiologicalProcess-EBI-UniProt-GOA_27.02.2019_00h00	0.011833	1	12.5	8	BRD4, CCAR2, CDK13, EZH2, GTF2F1, HTATSF1, LEO1, SUPT5H
GO:0006368	transcription elongation from RNA polymerase II promoter	GO_BiologicalProcess-EBI-UniProt-GOA_27.02.2019_00h00	0.0181719	1	10.4762	11	AFF4, BRD4, CDK13, EZH2, GTF2F1, IWS1, LEO1, PEA15, SETD2, SUPT5H, TCEA1
GO:0032786	positive regulation of DNA-templated transcription, elongation	GO_BiologicalProcess-EBI-UniProt-GOA_27.02.2019_00h00	0.0319046	1	13.5135	5	BRD4, CDK13, GTF2F1, LEO1, SUPT5H
GO:0034243	regulation of transcription elongation from RNA polymerase II promoter	GO_BiologicalProcess-EBI-UniProt-GOA_27.02.2019_00h00	0.0319046	1	13.5135	5	BRD4, CDK13, EZH2, GTF2F1, LEO1
GO:0098751	bone cell development	GO_BiologicalProcess-EBI-UniProt-GOA_27.02.2019_00h00	0.0149461	1	12.963	7	ABI1, ANXA2, MED1, PTPN11, SF3B1, SRC, WASF2
GO:0061515	myeloid cell development	GO_BiologicalProcess-EBI-UniProt-GOA_27.02.2019_00h00	0.0194698	1	10.2804	11	ABI1, ANXA2, APP, ARID4A, BCL6, DMTN, MED1, PTPN11, SF3B1, SRC, WASF2
GO:0072673	lamellipodium morphogenesis	GO_BiologicalProcess-EBI-UniProt-GOA_27.02.2019_00h00	0.000487667	0.738329	27.2727	6	ABI1, PLEKHO1, RREB1, SNX2, SRC, WASF2
GO:0035855	megakaryocyte development	GO_BiologicalProcess-EBI-UniProt-GOA_27.02.2019_00h00	0.0445173	1	14.2857	4	ABI1, MED1, PTPN11, WASF2
GO:0010799	regulation of peptidyl-threonine phosphorylation	GO_BiologicalProcess-EBI-UniProt-GOA_27.02.2019_00h00	0.011833	1	12.5	8	APP, DMTN, MAPK1, PARD3, RPTOR, SIRT2, SYMPK, TNKS1BP1
GO:0010800	positive regulation of peptidyl-threonine phosphorylation	GO_BiologicalProcess-EBI-UniProt-GOA_27.02.2019_00h00	0.0468995	1	12.1951	5	APP, MAPK1, RPTOR, SYMPK, TNKS1BP1
GO:0030157	pancreatic juice secretion	GO_BiologicalProcess-EBI-UniProt-GOA_27.02.2019_00h00	0.0142762	1	20	4	COPA, FLNB, STK39, WNK1
GO:0090186	regulation of pancreatic juice secretion	GO_BiologicalProcess-EBI-UniProt-GOA_27.02.2019_00h00	0.0105459	1	30	3	FLNB, STK39, WNK1
GO:0030879	mammary gland development	GO_BiologicalProcess-EBI-UniProt-GOA_27.02.2019_00h00	0.0188125	1	8.62944	17	ARHGAP35, ARHGAP5, CAD, CAV1, EPHA2, FASN, IRS2, LATS1, MAPK1, MED1, MGMT, MYCBP2, NCOR2, PYGO2, ROBO1, RREB1, SRC
GO:0018193	peptidyl-amino acid modification	GO_BiologicalProcess-EBI-UniProt-GOA_27.02.2019_00h00	5.98433e-09	1.14061e-05	8.04954	130	AAAS, ABI1, ABI2, ABL1, ABL2, ADNP, AGFG1, ANKRD26, APP, ARFGEF3, ARID4A, ATP13A2, ATRX, BAZ1B, BCOR, BRAF, BRD4, BRD8, CAD, CAV1, CBX4, CCM2, CDK1, CHAF1A, CHAF1B, CHD6, CLOCK, CNKSR3, CREBBP, CRTC2, DMTN, DOCK7, EFNB3, EGFR, EGLN1, EPHA2, ERBB2, EZH2, FNIP1, GPRC5A, H2AFY, HDAC6, HIST1H1C, HIST1H1E, HNRNPK, HSF1, ICAM1, ITGA5, IWS1, JADE1, KAT7, KMT2D, KTN1, LATS1, LMNA, LMTK2, MAP2K2, MAP3K11,…
GO:0004672	protein kinase activity	GO_BiologicalProcess-EBI-UniProt-GOA_27.02.2019_00h00	1.44496e-07	0.000267174	7.82269	120	AAK1, ABI1, ABI2, ABL1, ABL2, ADAM9, ADAR, ADCY3, ADCY9, ADNP, AGFG1, AKAP13, ALS2, ANKRD26, APP, ARHGEF5, BAZ1B, BMP2K, BRAF, BRD4, CAD, CAV1, CCDC88A, CDC42BPA, CDK1, CDK13, CDKN1B, CIT, CNKSR2, CRKL, DBNL, ECT2, EEF2K, EFNB3, EGFR, EPHA2, EPRS, ERBB2, EZH2, GJA1, GPRC5A, H2AFY, HEG1, HNRNPK, KSR1, LATS1, LMTK2, LRWD1, MAP2K2, MAP3K11, MAP3K20, MAP3K21, MAP3K3, MAP3K7, MAP4K2, MAPK1, MAPK3, MAP…
GO:0018212	peptidyl-tyrosine modification	GO_BiologicalProcess-EBI-UniProt-GOA_27.02.2019_00h00	8.57353e-05	0.141206	8.89328	45	ABI1, ABI2, ABL1, ABL2, ADNP, APP, BAZ1B, BRAF, CAV1, CCM2, CHAF1A, CHAF1B, DMTN, EFNB3, EGFR, EPHA2, ERBB2, GPRC5A, HSF1, ICAM1, ITGA5, LMTK2, MAP2K2, MAP3K11, MAPK1, MAPK3, MVP, NCOA2, NEK1, PDGFRB, PEAK1, PTK2, PTPN1, PTPN2, RACK1, RERE, RICTOR, SH3BP5L, SHC1, SLMAP, SRC, TELO2, TTK, TYK2, WEE1
GO:0046777	protein autophosphorylation	GO_BiologicalProcess-EBI-UniProt-GOA_27.02.2019_00h00	1.4065e-05	0.0245153	10.574	35	AAK1, ABL1, ABL2, AGFG1, ATP13A2, CAD, CAV1, EEF2K, EGFR, ERBB2, LMTK2, MAP2K2, MAP3K11, MAP3K21, MAP3K3, MAPK3, MARK2, MPRIP, MVP, NCOA2, PDGFRB, PEAK1, PKN1, PRKD1, PTK2, RERE, RPAIN, SLMAP, SRC, STK10, STK39, TELO2, TNKS1BP1, TTK, WNK1
GO:0018108	peptidyl-tyrosine phosphorylation	GO_BiologicalProcess-EBI-UniProt-GOA_27.02.2019_00h00	7.93234e-05	0.131122	8.94632	45	ABI1, ABI2, ABL1, ABL2, ADNP, APP, BAZ1B, BRAF, CAV1, CCM2, CHAF1A, CHAF1B, DMTN, EFNB3, EGFR, EPHA2, ERBB2, GPRC5A, HSF1, ICAM1, ITGA5, LMTK2, MAP2K2, MAP3K11, MAPK1, MAPK3, MVP, NCOA2, NEK1, PDGFRB, PEAK1, PTK2, PTPN1, PTPN2, RACK1, RERE, RICTOR, SH3BP5L, SHC1, SLMAP, SRC, TELO2, TTK, TYK2, WEE1
GO:0004713	protein tyrosine kinase activity	GO_BiologicalProcess-EBI-UniProt-GOA_27.02.2019_00h00	1.48782e-05	0.0258881	10.7256	34	ABI1, ABL1, ABL2, APP, BAZ1B, BRAF, CAV1, EFNB3, EGFR, EPHA2, ERBB2, GPRC5A, LMTK2, MAP2K2, MAP3K11, MAPK1, MVP, NCOA2, NEK1, PDGFRB, PEAK1, PTK2, PTPN1, PTPN2, RACK1, RERE, SH3BP5L, SHC1, SLMAP, SRC, TELO2, TTK, TYK2, WEE1
GO:0006921	cellular component disassembly involved in execution phase of apoptosis	GO_BiologicalProcess-EBI-UniProt-GOA_27.02.2019_00h00	0.0168113	1	13.9535	6	ACIN1, CAD, DFFA, HSF1, SHARPIN, TOP2A
GO:0030262	apoptotic nuclear changes	GO_BiologicalProcess-EBI-UniProt-GOA_27.02.2019_00h00	0.0134492	1	14.6341	6	ACIN1, CAD, DFFA, HSF1, SHARPIN, TOP2A
GO:1900119	positive regulation of execution phase of apoptosis	GO_BiologicalProcess-EBI-UniProt-GOA_27.02.2019_00h00	0.0232676	1	17.3913	4	HSF1, SF1, SIRT2, TP53BP2
GO:0030263	apoptotic chromosome condensation	GO_BiologicalProcess-EBI-UniProt-GOA_27.02.2019_00h00	0.00343124	1	42.8571	3	ACIN1, CAD, TOP2A
GO:0009894	regulation of catabolic process	GO_BiologicalProcess-EBI-UniProt-GOA_27.02.2019_00h00	1.2595e-07	0.000233385	8.2449	101	AAAS, ABI2, ABL1, ABL2, ADAM9, ALAD, ANXA2, ATP13A2, BAG3, BNIP3, CARHSP1, CAV1, CCAR2, CCDC88A, CDKN1B, CHAF1A, CHAF1B, CLEC16A, CRTC3, DAB2, DENR, DFFA, EGFR, EGLN1, EIF3A, EXOC1, FAM83D, FEZ2, FLNA, FMN2, FOXO1, FUBP1, FYCO1, HDAC6, HERC1, HMOX1, HNRNPK, HSF1, IFI16, IGF2BP2, IRS1, IRS2, ITGB1, KANK2, KHSRP, KTN1, LAMTOR1, LARP1, LATS1, LIG3, MAP3K7, MAP4K2, MAPK3, MAPT, MSN, MTCL1, MTDH, MYCB…
GO:0009895	negative regulation of catabolic process	GO_BiologicalProcess-EBI-UniProt-GOA_27.02.2019_00h00	0.00624895	1	8	32	ABI2, ALAD, ANXA2, ATP13A2, CCAR2, CLEC16A, CRTC3, DFFA, EGFR, FEZ2, FLNA, FMN2, FUBP1, HERC1, HMOX1, HNRNPK, LARP1, LIG3, MYCBP2, NRBP2, PARN, PTK2, QSOX1, RBM10, RUBCN, RYBP, SGTA, SIRT2, SIRT6, THRAP3, USP36, WAC
GO:0031329	regulation of cellular catabolic process	GO_BiologicalProcess-EBI-UniProt-GOA_27.02.2019_00h00	8.15425e-07	0.0014857	8.22551	89	AAAS, ABI2, ABL1, ABL2, ADAM9, ALAD, ANXA2, ATP13A2, BAG3, BNIP3, CARHSP1, CAV1, CCAR2, CCDC88A, CHAF1A, CHAF1B, CLEC16A, DAB2, DENR, DFFA, EIF3A, EXOC1, FEZ2, FOXO1, FUBP1, FYCO1, HDAC6, HERC1, HMOX1, HNRNPK, HSF1, IFI16, IGF2BP2, IRS1, IRS2, KANK2, KHSRP, KTN1, LAMTOR1, LARP1, LATS1, LIG3, MAP3K7, MAP4K2, MAPK3, MAPT, MSN, MTCL1, MTDH, NCOR1, NRBP2, NRDC, NUP107, NUP205, NUP50, NUP88, NUP98, PA…
GO:0031330	negative regulation of cellular catabolic process	GO_BiologicalProcess-EBI-UniProt-GOA_27.02.2019_00h00	0.0101922	1	7.98817	27	ABI2, ALAD, ANXA2, ATP13A2, CCAR2, CLEC16A, DFFA, FEZ2, FUBP1, HERC1, HMOX1, HNRNPK, LARP1, LIG3, NRBP2, PARN, PTK2, QSOX1, RBM10, RUBCN, RYBP, SGTA, SIRT2, SIRT6, THRAP3, USP36, WAC
GO:0010507	negative regulation of autophagy	GO_BiologicalProcess-EBI-UniProt-GOA_27.02.2019_00h00	0.0349682	1	9.61539	10	CLEC16A, FEZ2, HERC1, HMOX1, NRBP2, PTK2, QSOX1, RUBCN, SIRT2, USP36
GO:0042177	negative regulation of protein catabolic process	GO_BiologicalProcess-EBI-UniProt-GOA_27.02.2019_00h00	0.0306323	1	8.62069	15	ABI2, ALAD, ANXA2, ATP13A2, CCAR2, CLEC16A, EGFR, FLNA, FMN2, LIG3, MYCBP2, RYBP, SGTA, SIRT2, WAC
GO:0016242	negative regulation of macroautophagy	GO_BiologicalProcess-EBI-UniProt-GOA_27.02.2019_00h00	0.00282013	1	17.5	7	CLEC16A, FEZ2, HMOX1, NRBP2, QSOX1, RUBCN, USP36
GO:0198738	cell-cell signaling by wnt	GO_BiologicalProcess-EBI-UniProt-GOA_27.02.2019_00h00	0.012869	1	7.09677	44	ABI2, ABL1, AMOTL1, APP, BCL9L, C12orf43, CAV1, CCAR2, CLTC, CUL3, DAB2, EGFR, FOXO1, FZD6, GTF2I, HMGXB4, HNRNPK, JADE1, LATS1, LEO1, LZTS2, MAP3K7, MARK2, MCC, PARP4, PPP3CB, PRICKLE2, PYGO2, RACK1, SCAF11, SCYL2, SDC1, SLC9A3R1, SMARCA4, SMURF1, SPIN1, SRC, SRSF11, TCOF1, TGFB1I1, TLE1, TLE4, USP8, WNK1
GO:0016055	Wnt signaling pathway	GO_BiologicalProcess-EBI-UniProt-GOA_27.02.2019_00h00	0.00985364	1	7.13128	44	ABI2, ABL1, AMOTL1, APP, BCL9L, C12orf43, CAV1, CCAR2, CLTC, CUL3, DAB2, EGFR, FOXO1, FZD6, GTF2I, HMGXB4, HNRNPK, JADE1, LATS1, LEO1, LZTS2, MAP3K7, MARK2, MCC, PARP4, PPP3CB, PRICKLE2, PYGO2, RACK1, SCAF11, SCYL2, SDC1, SLC9A3R1, SMARCA4, SMURF1, SPIN1, SRC, SRSF11, TCOF1, TGFB1I1, TLE1, TLE4, USP8, WNK1
GO:0007051	spindle organization	GO_BiologicalProcess-EBI-UniProt-GOA_27.02.2019_00h00	0.0215443	1	8.57143	18	ATRX, CLTC, FLNA, HAUS6, KIF4A, LZTS2, MAP4, MAPRE2, MECP2, NCOR1, NDRG1, NUMA1, PARP4, PCNT, RACGAP1, STMN1, TPR, TTK
GO:0051231	spindle elongation	GO_BiologicalProcess-EBI-UniProt-GOA_27.02.2019_00h00	0.0276878	1	21.4286	3	KIF4A, NUMA1, RACGAP1
GO:1902850	microtubule cytoskeleton organization involved in mitosis	GO_BiologicalProcess-EBI-UniProt-GOA_27.02.2019_00h00	0.00232834	1	10.625	17	CLTC, FLNA, KIF4A, MAP4, MECP2, NDEL1, NDRG1, NSFL1C, NUMA1, PARP4, PCNT, RACGAP1, SETD2, SF3B1, STMN1, TPR, TTK
GO:0051255	spindle midzone assembly	GO_BiologicalProcess-EBI-UniProt-GOA_27.02.2019_00h00	0.0276878	1	21.4286	3	KIF4A, LZTS2, RACGAP1
GO:0007052	mitotic spindle organization	GO_BiologicalProcess-EBI-UniProt-GOA_27.02.2019_00h00	0.0114636	1	10.0775	13	CLTC, FLNA, KIF4A, MAP4, MECP2, NDRG1, NUMA1, PARP4, PCNT, RACGAP1, STMN1, TPR, TTK
GO:0000022	mitotic spindle elongation	GO_BiologicalProcess-EBI-UniProt-GOA_27.02.2019_00h00	0.0225511	1	23.0769	3	KIF4A, NUMA1, RACGAP1
GO:0044839	cell cycle G2/M phase transition	GO_BiologicalProcess-EBI-UniProt-GOA_27.02.2019_00h00	0.0179471	1	7.7135	28	ANKRD26, APP, BRD4, CDK1, CENPF, CEP131, CEP250, CIT, GTSE1, H2AFY, HAUS6, KDM2A, LATS1, MECP2, MSH6, MTA3, ORC1, PCNT, PEA15, PKMYT1, PPFIA1, SF3B1, SIN3A, STK11IP, TOPBP1, USP39, WEE1, WNK1
GO:0000086	G2/M transition of mitotic cell cycle	GO_BiologicalProcess-EBI-UniProt-GOA_27.02.2019_00h00	0.0213368	1	7.62463	26	ANKRD26, APP, BRD4, CDK1, CENPF, CEP131, CEP250, CIT, HAUS6, KDM2A, LATS1, MECP2, MSH6, MTA3, ORC1, PCNT, PEA15, PKMYT1, PPFIA1, SF3B1, SIN3A, STK11IP, TOPBP1, USP39, WEE1, WNK1
GO:1901988	negative regulation of cell cycle phase transition	GO_BiologicalProcess-EBI-UniProt-GOA_27.02.2019_00h00	0.00488976	1	8.3815	29	AGFG1, CDK1, CDKN1B, CENPF, CHAF1A, CHAF1B, CNOT2, CNOT3, DYNC1LI1, EZH2, GTSE1, H2AFY, JADE1, KANK2, KDM2A, MSH6, ORC1, RB1, RBL2, RBM14, RPAIN, TFDP1, TNKS1BP1, TOPBP1, TPR, TTK, USP39, WEE1, WNK1
GO:0044774	mitotic DNA integrity checkpoint	GO_BiologicalProcess-EBI-UniProt-GOA_27.02.2019_00h00	9.12409e-05	0.15	12.9252	19	CDK1, CDKN1B, CHAF1A, CHAF1B, CNOT2, CNOT3, EME1, GTSE1, MDC1, MSH6, ORC1, RBL2, TFDP1, TNKS1BP1, TOP2A, TOP2B, TOPBP1, USP39, WNK1
GO:1902749	regulation of cell cycle G2/M phase transition	GO_BiologicalProcess-EBI-UniProt-GOA_27.02.2019_00h00	0.0372975	1	7.58621	22	APP, BRD4, CDK1, CENPF, CEP131, CEP250, GTSE1, H2AFY, HAUS6, KDM2A, MECP2, MSH6, MTA3, ORC1, PCNT, PPFIA1, SF3B1, SIN3A, STK11IP, TOPBP1, USP39, WNK1
GO:0044818	mitotic G2/M transition checkpoint	GO_BiologicalProcess-EBI-UniProt-GOA_27.02.2019_00h00	0.0186916	1	13.6364	6	CDK1, MSH6, ORC1, TOPBP1, USP39, WNK1
GO:0051574	positive regulation of histone H3-K9 methylation	GO_BiologicalProcess-EBI-UniProt-GOA_27.02.2019_00h00	0.0225511	1	23.0769	3	LMNA, MECP2, RIF1
GO:1902275	regulation of chromatin organization	GO_BiologicalProcess-EBI-UniProt-GOA_27.02.2019_00h00	6.35178e-08	0.000118334	13.75	33	ATAD2, ATRX, BCL6, BCOR, BRD4, H1FX, H2AFY, HIST1H1C, HIST1H1E, HMGA1, IWS1, KAT7, KMT2D, LMNA, MAPK3, MECP2, MKI67, NIPBL, NOC2L, NSD3, PARP10, PHF2, PRKD1, PYGO2, RIF1, RNF20, SETD5, SIN3A, SIRT6, TASOR, TPR, TRIP12, WDR70
GO:1905269	positive regulation of chromatin organization	GO_BiologicalProcess-EBI-UniProt-GOA_27.02.2019_00h00	0.00404078	1	10.7914	15	BCL6, BRD4, KAT7, LMNA, MAPK3, MECP2, NIPBL, NSD3, PRKD1, RIF1, RNF20, SIN3A, SIRT6, TASOR, TPR
GO:2001252	positive regulation of chromosome organization	GO_BiologicalProcess-EBI-UniProt-GOA_27.02.2019_00h00	5.79685e-05	0.0968075	11.1111	27	ATRX, BCL6, BRD4, CUL3, DLGAP5, H2AFY, KAT7, LMNA, MAPK1, MAPK3, MECP2, NIPBL, NSD3, NUMA1, PAK1IP1, PARN, PARP4, PRKD1, RB1, RIF1, RNF20, SIN3A, SIRT6, SMC5, TASOR, TERF1, TPR
GO:0031056	regulation of histone modification	GO_BiologicalProcess-EBI-UniProt-GOA_27.02.2019_00h00	0.00022187	0.349667	11.5183	22	ATRX, BCL6, BCOR, BRD4, H2AFY, IWS1, KAT7, KMT2D, LMNA, MAPK3, MECP2, NIPBL, NOC2L, NSD3, PRKD1, PYGO2, RIF1, RNF20, SETD5, SIN3A, TRIP12, WDR70
GO:0031060	regulation of histone methylation	GO_BiologicalProcess-EBI-UniProt-GOA_27.02.2019_00h00	0.00175339	1	12.9032	12	ATRX, BCOR, BRD4, H2AFY, IWS1, KMT2D, LMNA, MECP2, NSD3, PYGO2, RIF1, RNF20
GO:0010810	regulation of cell-substrate adhesion	GO_BiologicalProcess-EBI-UniProt-GOA_27.02.2019_00h00	0.0110725	1	8.27338	23	ABL1, BCL6, BRAF, BRD8, CARMIL1, CRKL, DENR, DMTN, DOCK5, FLNA, ITGA5, LIMCH1, MYADM, NCOA3, NF1, PEAK1, PHLDB2, PLEKHA2, PTK2, RASA1, RREB1, SRC, WASHC2C
GO:0044087	regulation of cellular component biogenesis	GO_BiologicalProcess-EBI-UniProt-GOA_27.02.2019_00h00	1.37563e-12	2.71412e-09	9.64164	113	ABI2, ABL1, ADD1, ADNP, AKAP13, ANLN, APP, ARFGEF1, ARHGAP35, ARHGEF5, ATP13A2, ATXN2, BRAF, CAMSAP1, CAMSAP2, CARMIL1, CAV1, CCDC88A, CDC42EP3, CDKN1B, CEP250, CHAF1B, CNOT2, DENR, DLG5, DMTN, DPYSL3, ECT2, EEF2K, ENTR1, EPHA2, EVL, FAM110C, FEZ2, FHOD1, FLNA, FMN2, FNIP1, HDAC6, HJURP, HSF1, ICAM1, ITPRID2, JMY, KANK2, LATS1, LIMCH1, LMOD1, MAP4, MAPK1, MAPRE2, MAPT, MECP2, MSN, MYADM, MYLK, NC…
GO:0022607	cellular component assembly	GO_BiologicalProcess-EBI-UniProt-GOA_27.02.2019_00h00	3.6433e-17	7.3886e-14	7.69655	279	ABI2, ABL1, ACTN1, ADAR, ADD1, ADNP, AFDN, AGFG1, AHCTF1, AHNAK, AKAP13, ALAD, ANKRD28, ANLN, ANXA2, APIP, APP, ARFGEF1, ARHGAP35, ARHGEF26, ARHGEF5, ARHGEF6, ARVCF, ATRX, ATXN2, BAG3, BAZ2A, BCL9L, BICD1, BRAF, BRD8, CAD, CAMSAP1, CAMSAP2, CARMIL1, CAV1, CCDC88A, CD2AP, CD2BP2, CDC42EP3, CDK1, CDKN1B, CENPC, CENPF, CEP131, CEP250, CHAF1A, CHAF1B, CLTC, CNKSR3, CNOT2, CPSF7, CREBBP, CRKL, CRTC2, …
GO:0043933	protein-containing complex subunit organization	GO_BiologicalProcess-EBI-UniProt-GOA_27.02.2019_00h00	7.67459e-13	1.51803e-09	7.77819	209	ABI2, ABL1, ADAR, ADD1, AGFG1, AHCTF1, AHNAK, ALAD, ANKRD28, ANLN, ANXA2, APIP, ARFGEF1, ARHGEF5, ATRX, ATXN2, BAZ2A, BCL9L, BICD1, BNIP3, BRAF, BRD8, CAD, CAMSAP1, CAMSAP2, CARMIL1, CAV1, CD2AP, CD2BP2, CDC42EP3, CDK1, CDKN1B, CENPC, CENPF, CEP250, CHAF1A, CHAF1B, CHD6, CLEC16A, CLN3, CLTC, CNKSR3, CNOT2, CPSF7, CREBBP, CRTC2, CRTC3, CUL3, DBNL, DENR, DIAPH3, DLG5, DMTN, DPYSL3, DYNC1LI2, ECT2, …
GO:0043254	regulation of protein complex assembly	GO_BiologicalProcess-EBI-UniProt-GOA_27.02.2019_00h00	2.24773e-08	4.22572e-05	10.4796	59	ABI2, ABL1, ADD1, ARFGEF1, ARHGEF5, ATXN2, CAMSAP1, CAMSAP2, CARMIL1, CDC42EP3, CDKN1B, CEP250, CHAF1B, CNOT2, DENR, DMTN, EVL, FMN2, FNIP1, HDAC6, HJURP, ICAM1, JMY, LATS1, LMOD1, MAPT, MECP2, MSN, MYADM, NCAPG, NCK1, NCOA3, NDRG1, NSFL1C, NUMA1, PAN3, PIEZO1, PKN1, PPP1R9A, PTPN11, RACK1, RASA1, RB1, RICTOR, SAR1A, SIRT2, SLAIN2, SPIRE1, SPTBN1, SRC, STMN1, TERF1, TMSB4X, TPI1, VDAC2, WASF2, WA…
GO:0065003	protein-containing complex assembly	GO_BiologicalProcess-EBI-UniProt-GOA_27.02.2019_00h00	1.19839e-14	2.39557e-11	8.29414	194	ABI2, ABL1, ADAR, ADD1, AGFG1, AHCTF1, AHNAK, ALAD, ANKRD28, ANLN, ANXA2, APIP, ARFGEF1, ARHGEF5, ATRX, ATXN2, BAZ2A, BCL9L, BICD1, BRAF, BRD8, CAD, CAMSAP1, CAMSAP2, CARMIL1, CAV1, CD2AP, CD2BP2, CDC42EP3, CDK1, CDKN1B, CENPC, CENPF, CEP250, CHAF1A, CHAF1B, CLTC, CNKSR3, CNOT2, CPSF7, CREBBP, CRTC2, CRTC3, CUL3, DBNL, DENR, DIAPH3, DLG5, DMTN, DPYSL3, DYNC1LI2, ECT2, EDC3, EHD2, EIF3A, EIF3K, EI…
GO:0071826	ribonucleoprotein complex subunit organization	GO_BiologicalProcess-EBI-UniProt-GOA_27.02.2019_00h00	7.96671e-05	0.13161	10	33	ADAR, ATXN2, BICD1, CD2BP2, CHAF1A, CHAF1B, CNOT2, CPSF7, DENR, EDC3, EIF3A, EIF3K, EIF4B, GEMIN5, ITSN2, MAPT, NSUN4, PAN3, PATL1, PSIP1, SCAF11, SF1, SF3B1, SMN1, SNUPN, SRPK1, SRSF6, SRSF9, STMN1, TGS1, TTK, USP39, ZRSR2
GO:1902903	regulation of supramolecular fiber organization	GO_BiologicalProcess-EBI-UniProt-GOA_27.02.2019_00h00	1.04961e-14	2.10131e-11	14.128	64	ABI2, ABL1, ADD1, AKAP13, APP, ARFGEF1, ARHGAP35, ARHGEF5, BRAF, CAMSAP1, CAMSAP2, CARMIL1, CDC42EP3, CDKN1B, CEP250, CIT, DMTN, EVL, FHOD1, FLNA, FMN2, HDAC6, HDGFL2, ICAM1, JMY, LATS1, LIMA1, LIMCH1, LMOD1, MAP1B, MAPT, MECP2, MID1, MYADM, MYLK, NCAPG, NCK1, NCOA3, NDRG1, NSFL1C, NUMA1, PHLDB2, PKN1, PPFIA1, PPP1R9A, PXN, RASA1, RB1, RICTOR, SLAIN2, SORBS3, SPIRE1, SPTBN1, SSH1, SSH2, SSH3, STK…
GO:0022618	ribonucleoprotein complex assembly	GO_BiologicalProcess-EBI-UniProt-GOA_27.02.2019_00h00	3.15245e-05	0.0538123	10.443	33	ADAR, ATXN2, BICD1, CD2BP2, CHAF1A, CHAF1B, CNOT2, CPSF7, DENR, EDC3, EIF3A, EIF3K, EIF4B, GEMIN5, ITSN2, MAPT, NSUN4, PAN3, PATL1, PSIP1, SCAF11, SF1, SF3B1, SMN1, SNUPN, SRPK1, SRSF6, SRSF9, STMN1, TGS1, TTK, USP39, ZRSR2
GO:0034622	cellular protein-containing complex assembly	GO_BiologicalProcess-EBI-UniProt-GOA_27.02.2019_00h00	7.70471e-10	1.48547e-06	8.65026	116	ABI2, ABL1, ADAR, ADD1, AHCTF1, ANLN, ARFGEF1, ATRX, ATXN2, BAZ2A, BICD1, CAMSAP1, CAMSAP2, CARMIL1, CD2BP2, CDC42EP3, CDKN1B, CENPC, CENPF, CEP250, CHAF1A, CHAF1B, CLTC, CNOT2, CPSF7, DENR, DIAPH3, DMTN, EDC3, EIF3A, EIF3K, EIF4B, EVL, FCHO2, FMN2, GAS7, GEMIN5, H1FX, H2AFX, H2AFY, H2AFY2, HDAC6, HDGFL2, HIST1H1C, HIST1H1E, HIST1H3A, HJURP, HP1BP3, HSF1, ICAM1, ITSN2, IVNS1ABP, JMY, LATS1, LMOD1…
GO:0032271	regulation of protein polymerization	GO_BiologicalProcess-EBI-UniProt-GOA_27.02.2019_00h00	2.70192e-09	5.17418e-06	14.1791	38	ABI2, ABL1, ADD1, ARFGEF1, CAMSAP1, CAMSAP2, CARMIL1, CDC42EP3, CDKN1B, CEP250, DMTN, EVL, FMN2, ICAM1, JMY, LATS1, LMOD1, MAPT, MECP2, MYADM, NCAPG, NCK1, NCOA3, NDRG1, NUMA1, PKN1, PPP1R9A, RASA1, RICTOR, SLAIN2, SPIRE1, SPTBN1, STMN1, TMSB4X, VDAC2, WASF2, WASHC2C, WASL
GO:0051258	protein polymerization	GO_BiologicalProcess-EBI-UniProt-GOA_27.02.2019_00h00	1.84815e-09	3.5466e-06	12.7778	46	ABI2, ABL1, ADD1, ARFGEF1, CAMSAP1, CAMSAP2, CARMIL1, CDC42EP3, CDKN1B, CEP250, DENR, DIAPH3, DMTN, EVL, FMN2, GAS7, HDGFL2, ICAM1, JMY, LATS1, LMOD1, MAP7D3, MAPT, MECP2, MYADM, NCAPG, NCK1, NCOA3, NDEL1, NDRG1, NUMA1, PKN1, PPFIA1, PPP1R9A, RASA1, RICTOR, SLAIN2, SPIRE1, SPTBN1, STK11IP, STMN1, TMSB4X, VDAC2, WASF2, WASHC2C, WASL
GO:0071971	extracellular exosome assembly	GO_BiologicalProcess-EBI-UniProt-GOA_27.02.2019_00h00	0.0276878	1	21.4286	3	ABI2, SDC1, STAM
GO:1903541	regulation of exosomal secretion	GO_BiologicalProcess-EBI-UniProt-GOA_27.02.2019_00h00	0.0396247	1	14.8148	4	ABI2, ATP13A2, SDC1, STAM
GO:1903551	regulation of extracellular exosome assembly	GO_BiologicalProcess-EBI-UniProt-GOA_27.02.2019_00h00	0.0225511	1	23.0769	3	ABI2, SDC1, STAM
GO:1903543	positive regulation of exosomal secretion	GO_BiologicalProcess-EBI-UniProt-GOA_27.02.2019_00h00	0.0350548	1	15.3846	4	ABI2, ATP13A2, SDC1, STAM
GO:0034764	positive regulation of transmembrane transport	GO_BiologicalProcess-EBI-UniProt-GOA_27.02.2019_00h00	0.00350823	1	9.02256	24	ABL1, APPL1, BRAF, C2CD5, CACNB3, CNKSR3, EHD2, FLNA, HNRNPK, IRS1, IRS2, JPH2, MAPK1, MEF2A, PAWR, PTPN11, RANBP2, SLC9A3R1, STIM1, STIM2, STK39, TCOF1, TMSB4X, WNK1
GO:0015749	monosaccharide transmembrane transport	GO_BiologicalProcess-EBI-UniProt-GOA_27.02.2019_00h00	0.0321295	1	8.84354	13	APPL1, BRAF, C2CD5, HNRNPK, IRS1, IRS2, MEF2A, PEA15, PTPN11, SIRT6, SLC2A3, SORT1, TCOF1
GO:0010828	positive regulation of glucose transmembrane transport	GO_BiologicalProcess-EBI-UniProt-GOA_27.02.2019_00h00	0.0020148	1	15.2542	9	APPL1, BRAF, C2CD5, HNRNPK, IRS1, IRS2, MEF2A, PTPN11, TCOF1
GO:0008645	hexose transmembrane transport	GO_BiologicalProcess-EBI-UniProt-GOA_27.02.2019_00h00	0.0301435	1	8.96552	13	APPL1, BRAF, C2CD5, HNRNPK, IRS1, IRS2, MEF2A, PEA15, PTPN11, SIRT6, SLC2A3, SORT1, TCOF1
GO:0010827	regulation of glucose transmembrane transport	GO_BiologicalProcess-EBI-UniProt-GOA_27.02.2019_00h00	0.0187921	1	10.3774	11	APPL1, BRAF, C2CD5, HNRNPK, IRS1, IRS2, MEF2A, PEA15, PTPN11, SIRT6, TCOF1
GO:0046326	positive regulation of glucose import	GO_BiologicalProcess-EBI-UniProt-GOA_27.02.2019_00h00	0.00149597	1	17.3913	8	APPL1, C2CD5, HNRNPK, IRS1, IRS2, MEF2A, PTPN11, TCOF1
GO:0046324	regulation of glucose import	GO_BiologicalProcess-EBI-UniProt-GOA_27.02.2019_00h00	0.00324024	1	13.3333	10	APPL1, C2CD5, HNRNPK, IRS1, IRS2, MEF2A, PEA15, PTPN11, SIRT6, TCOF1
GO:1904659	glucose transmembrane transport	GO_BiologicalProcess-EBI-UniProt-GOA_27.02.2019_00h00	0.0255201	1	9.35252	13	APPL1, BRAF, C2CD5, HNRNPK, IRS1, IRS2, MEF2A, PEA15, PTPN11, SIRT6, SLC2A3, SORT1, TCOF1
GO:0048308	organelle inheritance	GO_BiologicalProcess-EBI-UniProt-GOA_27.02.2019_00h00	0.00133694	1	27.7778	5	CDK1, MAP2K2, MAPK1, MAPK3, VCPIP1
GO:0046686	response to cadmium ion	GO_BiologicalProcess-EBI-UniProt-GOA_27.02.2019_00h00	0.044386	1	9.78261	9	ALAD, CDK1, CDKN1B, EGFR, HMOX1, HSF1, MAPK1, MAPK3, TCOF1
GO:0048313	Golgi inheritance	GO_BiologicalProcess-EBI-UniProt-GOA_27.02.2019_00h00	0.00133694	1	27.7778	5	CDK1, MAP2K2, MAPK1, MAPK3, VCPIP1
GO:0071248	cellular response to metal ion	GO_BiologicalProcess-EBI-UniProt-GOA_27.02.2019_00h00	0.0169588	1	8.3004	21	ADD1, ALAD, APP, ATP13A2, BNIP3, BRAF, CDKN1B, DBNL, DMTN, ECT2, EEF2K, EGFR, FUBP1, HMOX1, HSF1, KANK2, MAPK1, MAPK3, MEF2A, RBM14, WNK1
GO:0032474	otolith morphogenesis	GO_BiologicalProcess-EBI-UniProt-GOA_27.02.2019_00h00	0.00105498	1	60	3	LIG1, LIG3, LRIG1
GO:1902969	mitotic DNA replication	GO_BiologicalProcess-EBI-UniProt-GOA_27.02.2019_00h00	0.046464	1	17.6471	3	BCL6, LIG1, LRIG1
GO:0003910	DNA ligase (ATP) activity	GO_BiologicalProcess-EBI-UniProt-GOA_27.02.2019_00h00	0.00105498	1	60	3	LIG1, LIG3, LRIG1
GO:0033567	DNA replication, Okazaki fragment processing	GO_BiologicalProcess-EBI-UniProt-GOA_27.02.2019_00h00	0.000437821	0.668552	75	3	LIG1, LRIG1, WRNIP1
GO:0061099	negative regulation of protein tyrosine kinase activity	GO_BiologicalProcess-EBI-UniProt-GOA_27.02.2019_00h00	0.0207106	1	13.3333	6	CAV1, GPRC5A, MVP, PTPN2, RACK1, SH3BP5L
GO:0018212	peptidyl-tyrosine modification	GO_BiologicalProcess-EBI-UniProt-GOA_27.02.2019_00h00	8.57353e-05	0.141206	8.89328	45	ABI1, ABI2, ABL1, ABL2, ADNP, APP, BAZ1B, BRAF, CAV1, CCM2, CHAF1A, CHAF1B, DMTN, EFNB3, EGFR, EPHA2, ERBB2, GPRC5A, HSF1, ICAM1, ITGA5, LMTK2, MAP2K2, MAP3K11, MAPK1, MAPK3, MVP, NCOA2, NEK1, PDGFRB, PEAK1, PTK2, PTPN1, PTPN2, RACK1, RERE, RICTOR, SH3BP5L, SHC1, SLMAP, SRC, TELO2, TTK, TYK2, WEE1
GO:0018108	peptidyl-tyrosine phosphorylation	GO_BiologicalProcess-EBI-UniProt-GOA_27.02.2019_00h00	7.93234e-05	0.131122	8.94632	45	ABI1, ABI2, ABL1, ABL2, ADNP, APP, BAZ1B, BRAF, CAV1, CCM2, CHAF1A, CHAF1B, DMTN, EFNB3, EGFR, EPHA2, ERBB2, GPRC5A, HSF1, ICAM1, ITGA5, LMTK2, MAP2K2, MAP3K11, MAPK1, MAPK3, MVP, NCOA2, NEK1, PDGFRB, PEAK1, PTK2, PTPN1, PTPN2, RACK1, RERE, RICTOR, SH3BP5L, SHC1, SLMAP, SRC, TELO2, TTK, TYK2, WEE1
GO:0004713	protein tyrosine kinase activity	GO_BiologicalProcess-EBI-UniProt-GOA_27.02.2019_00h00	1.48782e-05	0.0258881	10.7256	34	ABI1, ABL1, ABL2, APP, BAZ1B, BRAF, CAV1, EFNB3, EGFR, EPHA2, ERBB2, GPRC5A, LMTK2, MAP2K2, MAP3K11, MAPK1, MVP, NCOA2, NEK1, PDGFRB, PEAK1, PTK2, PTPN1, PTPN2, RACK1, RERE, SH3BP5L, SHC1, SLMAP, SRC, TELO2, TTK, TYK2, WEE1
GO:2001253	regulation of histone H3-K36 trimethylation	GO_BiologicalProcess-EBI-UniProt-GOA_27.02.2019_00h00	0.000113571	0.18444	100	3	BRD4, IWS1, NSD3
GO:0032239	regulation of nucleobase-containing compound transport	GO_BiologicalProcess-EBI-UniProt-GOA_27.02.2019_00h00	0.00349778	1	22.7273	5	AGFG1, IWS1, RPAIN, SETD2, TPR
GO:0046822	regulation of nucleocytoplasmic transport	GO_BiologicalProcess-EBI-UniProt-GOA_27.02.2019_00h00	0.0037422	1	10.9489	15	AAAS, BAG3, ECT2, FLNA, GTSE1, HNRNPK, IWS1, MAPK1, MAVS, NF1, PRKD1, PTPN11, PTPN14, SETD2, TPR
GO:0046831	regulation of RNA export from nucleus	GO_BiologicalProcess-EBI-UniProt-GOA_27.02.2019_00h00	0.0333909	1	20	3	IWS1, SETD2, TPR
GO:0018023	peptidyl-lysine trimethylation	GO_BiologicalProcess-EBI-UniProt-GOA_27.02.2019_00h00	5.50433e-05	0.0921424	20	11	ARID4A, ATRX, BRD4, HIST1H1C, HIST1H1E, IWS1, KMT2D, LMNA, MECP2, NSD3, SETD2
GO:0031060	regulation of histone methylation	GO_BiologicalProcess-EBI-UniProt-GOA_27.02.2019_00h00	0.00175339	1	12.9032	12	ATRX, BCOR, BRD4, H2AFY, IWS1, KMT2D, LMNA, MECP2, NSD3, PYGO2, RIF1, RNF20
GO:0046825	regulation of protein export from nucleus	GO_BiologicalProcess-EBI-UniProt-GOA_27.02.2019_00h00	0.0110648	1	13.7255	7	BAG3, GTSE1, IWS1, PTPN11, PTPN14, SETD2, TPR
GO:0010452	histone H3-K36 methylation	GO_BiologicalProcess-EBI-UniProt-GOA_27.02.2019_00h00	0.000245909	0.385094	38.4615	5	BCOR, BRD4, IWS1, NSD3, SETD2
GO:0000414	regulation of histone H3-K36 methylation	GO_BiologicalProcess-EBI-UniProt-GOA_27.02.2019_00h00	7.60899e-05	0.126005	66.6667	4	BCOR, BRD4, IWS1, NSD3
GO:0097198	histone H3-K36 trimethylation	GO_BiologicalProcess-EBI-UniProt-GOA_27.02.2019_00h00	2.63803e-05	0.0453478	80	4	BRD4, IWS1, NSD3, SETD2
GO:0017081	chloride channel regulator activity	GO_BiologicalProcess-EBI-UniProt-GOA_27.02.2019_00h00	0.0118673	1	21.0526	4	SLC9A3R1, STX7, VTI1B, WNK1
GO:0019869	chloride channel inhibitor activity	GO_BiologicalProcess-EBI-UniProt-GOA_27.02.2019_00h00	0.0105459	1	30	3	STX7, VTI1B, WNK1
GO:0022613	ribonucleoprotein complex biogenesis	GO_BiologicalProcess-EBI-UniProt-GOA_27.02.2019_00h00	2.17024e-05	0.0375235	9.05861	51	ADAR, ATXN2, BICD1, CD2BP2, CHAF1A, CHAF1B, CNOT2, CPSF7, DDX21, DENR, EDC3, EIF3A, EIF3K, EIF4B, GEMIN5, ITSN2, KRI1, MAPT, MYBBP1A, NOC2L, NSUN4, NUP88, PAK1IP1, PAN3, PATL1, PDCD11, PSIP1, RPS6, RRP1B, RRP36, RSL1D1, SCAF11, SF1, SF3B1, SMN1, SNUPN, SRPK1, SRSF6, SRSF9, STMN1, TEX10, TGS1, TTK, USP36, USP39, UTP14A, WDR43, WDR75, XRN2, ZNF622, ZRSR2
GO:0071826	ribonucleoprotein complex subunit organization	GO_BiologicalProcess-EBI-UniProt-GOA_27.02.2019_00h00	7.96671e-05	0.13161	10	33	ADAR, ATXN2, BICD1, CD2BP2, CHAF1A, CHAF1B, CNOT2, CPSF7, DENR, EDC3, EIF3A, EIF3K, EIF4B, GEMIN5, ITSN2, MAPT, NSUN4, PAN3, PATL1, PSIP1, SCAF11, SF1, SF3B1, SMN1, SNUPN, SRPK1, SRSF6, SRSF9, STMN1, TGS1, TTK, USP39, ZRSR2
GO:0022618	ribonucleoprotein complex assembly	GO_BiologicalProcess-EBI-UniProt-GOA_27.02.2019_00h00	3.15245e-05	0.0538123	10.443	33	ADAR, ATXN2, BICD1, CD2BP2, CHAF1A, CHAF1B, CNOT2, CPSF7, DENR, EDC3, EIF3A, EIF3K, EIF4B, GEMIN5, ITSN2, MAPT, NSUN4, PAN3, PATL1, PSIP1, SCAF11, SF1, SF3B1, SMN1, SNUPN, SRPK1, SRSF6, SRSF9, STMN1, TGS1, TTK, USP39, ZRSR2
GO:0006396	RNA processing	GO_BiologicalProcess-EBI-UniProt-GOA_27.02.2019_00h00	1.56117e-11	3.06301e-08	9.49033	108	ACIN1, ADAR, AGFG1, AHNAK, AHNAK2, APP, BICD1, BUD13, C2orf49, CCAR1, CCAR2, CD2BP2, CDK13, CLASRP, CPSF7, CSTF3, DDX21, EGFR, FIP1L1, GEMIN5, GPKOW, GTF2F1, HABP4, HNRNPK, HSF1, HTATSF1, ITSN2, IVNS1ABP, IWS1, KHSRP, KRI1, LARP6, LEO1, MAP2K2, MARCKSL1, MCM2, MYBBP1A, NCOA3, NCOR1, NCOR2, NSUN4, NUP98, PAN3, PAPOLA, PARN, PCBP1, PCBP2, PDCD11, PEA15, PHRF1, PSIP1, PTPN11, PUS1, RBM10, RBM15, RBM…
GO:0016072	rRNA metabolic process	GO_BiologicalProcess-EBI-UniProt-GOA_27.02.2019_00h00	0.0123747	1	8.21918	24	DDX21, GTF2I, GTF3C1, H2AFY, H2AFY2, KRI1, MAPT, NCL, NIFK, NSUN4, PDCD11, RPS6, RRP1B, RRP36, RSL1D1, SMARCA4, SPIN1, TEX10, TTK, USP36, UTP14A, WDR43, WDR75, XRN2
GO:0009303	rRNA transcription	GO_BiologicalProcess-EBI-UniProt-GOA_27.02.2019_00h00	0.000802821	1	19.0476	8	GTF2I, GTF3C1, H2AFY, H2AFY2, NCL, NIFK, SMARCA4, SPIN1
GO:0070727	cellular macromolecule localization	GO_BiologicalProcess-EBI-UniProt-GOA_27.02.2019_00h00	6.11132e-16	1.23082e-12	8.46878	198	AAAS, ABI2, AFDN, AGFG1, AKAP12, AKAP5, ANLN, ANXA2, APPL1, ATP13A2, ATRX, BAG3, BICD1, BRAF, BRD8, C2CD5, CACNB3, CAV1, CCDC88A, CD2AP, CDK1, CEP131, CEP250, CHAMP1, CHD6, CLTC, COPA, CRKL, DAB2, DENND4C, DENR, DMTN, ECT2, EGFR, EHD2, EIF3A, ENTR1, EPB41, EPB41L2, EPB41L3, EPHA2, ERBB2, ERGIC3, EXOC1, EZH2, FAM83D, FCHO2, FIP1L1, FLNA, FLNB, FRMD6, FYCO1, FYTTD1, GCC2, GORASP2, GTSE1, H2AFY, H2A…
GO:0034613	cellular protein localization	GO_BiologicalProcess-EBI-UniProt-GOA_27.02.2019_00h00	2.77942e-16	5.60609e-13	8.54553	198	AAAS, ABI2, AFDN, AGFG1, AKAP12, AKAP5, ANLN, ANXA2, APPL1, ATP13A2, ATRX, BAG3, BICD1, BRAF, BRD8, C2CD5, CACNB3, CAV1, CCDC88A, CD2AP, CDK1, CEP131, CEP250, CHAMP1, CHD6, CLTC, COPA, CRKL, DAB2, DENND4C, DENR, DMTN, ECT2, EGFR, EHD2, EIF3A, ENTR1, EPB41, EPB41L2, EPB41L3, EPHA2, ERBB2, ERGIC3, EXOC1, EZH2, FAM83D, FCHO2, FIP1L1, FLNA, FLNB, FRMD6, FYCO1, FYTTD1, GCC2, GORASP2, GTSE1, H2AFY, H2A…
GO:0072657	protein localization to membrane	GO_BiologicalProcess-EBI-UniProt-GOA_27.02.2019_00h00	5.04623e-08	9.41626e-05	9.39511	73	ABI2, AFDN, AKAP5, ANXA2, APPL1, BRAF, C2CD5, CACNB3, CAV1, CHD6, CLTC, CRKL, DAB2, DENND4C, DMTN, EGFR, EHD2, EPB41L3, EPHA2, ERBB2, ERGIC3, FCHO2, FLNA, GORASP2, ITGB1, ITPRID2, KIF13A, KRT18, LRWD1, MAPK1, MFF, MICALL1, MTCL1, MYADM, NCOA2, NMT1, NOC2L, PALM, PARD3, PEX19, PKN1, PPFIA1, PPFIBP1, PPP3CB, RAB3B, RABEP1, RACK1, RPL18A, RPL31, RPS3A, RPS6, RRP1B, SEC16A, SF1, SGTA, SGTB, SLC9A3R1,…
GO:0090150	establishment of protein localization to membrane	GO_BiologicalProcess-EBI-UniProt-GOA_27.02.2019_00h00	2.31883e-05	0.040023	9.61098	42	AFDN, BRAF, C2CD5, CACNB3, CHD6, DMTN, EGFR, ERBB2, ERGIC3, GORASP2, ITPRID2, KIF13A, KRT18, MFF, MICALL1, MTCL1, NCOA2, NMT1, PARD3, PEX19, PKN1, PPFIBP1, PPP3CB, RACK1, RPL18A, RPL31, RPS3A, RPS6, RRP1B, SEC16A, SF1, SGTA, SGTB, SPTBN1, TFDP1, TOR1AIP1, TP53BP2, TRAM1, TTK, VAMP3, VAMP7, WNK1
GO:1905477	positive regulation of protein localization to membrane	GO_BiologicalProcess-EBI-UniProt-GOA_27.02.2019_00h00	9.65983e-05	0.158518	12.5	20	AKAP5, C2CD5, CACNB3, EGFR, EPHA2, ERBB2, ITGB1, LRWD1, MAPK1, MFF, MTCL1, NMT1, PKN1, PPP3CB, RACK1, SF1, SPTBN1, SSH1, TFDP1, TP53BP2
GO:1990778	protein localization to cell periphery	GO_BiologicalProcess-EBI-UniProt-GOA_27.02.2019_00h00	2.1609e-08	4.06466e-05	11.7207	47	AFDN, AKAP5, ANLN, ANXA2, APPL1, C2CD5, CACNB3, CAV1, CLTC, DAB2, DENND4C, EGFR, EHD2, EPB41, EPB41L2, EPB41L3, EPHA2, FCHO2, FLNA, GORASP2, ITGB1, ITPRID2, KIF13A, KRT18, LRWD1, MAPK1, MYADM, NCOA2, NOC2L, NUMA1, PALM, PPFIA1, RAB3B, RABEP1, RACK1, SEC16A, SLC9A3R1, SLMAP, SMURF1, SPTBN1, STK11IP, STX7, TOR1AIP1, TTC7A, VAMP3, VAMP7, VTI1B
GO:1905475	regulation of protein localization to membrane	GO_BiologicalProcess-EBI-UniProt-GOA_27.02.2019_00h00	3.52086e-06	0.00629882	12.1457	30	AKAP5, APPL1, C2CD5, CACNB3, CLTC, CRKL, DAB2, DMTN, EGFR, EPHA2, ERBB2, ITGB1, LRWD1, MAPK1, MFF, MTCL1, NMT1, PKN1, PPFIA1, PPP3CB, RACK1, SF1, SPTBN1, SSH1, STK11IP, STX7, TFDP1, TP53BP2, VAMP7, VTI1B
GO:0061951	establishment of protein localization to plasma membrane	GO_BiologicalProcess-EBI-UniProt-GOA_27.02.2019_00h00	0.00216533	1	13.253	11	AFDN, GORASP2, KIF13A, KRT18, NCOA2, RACK1, SEC16A, SPTBN1, TOR1AIP1, VAMP3, VAMP7
GO:0072659	protein localization to plasma membrane	GO_BiologicalProcess-EBI-UniProt-GOA_27.02.2019_00h00	7.13679e-08	0.000132744	12.2324	40	AFDN, AKAP5, ANXA2, APPL1, C2CD5, CACNB3, CLTC, DAB2, DENND4C, EGFR, EHD2, EPB41L3, EPHA2, FCHO2, FLNA, GORASP2, ITGB1, KIF13A, KRT18, LRWD1, MAPK1, MYADM, NCOA2, NOC2L, PALM, PPFIA1, RAB3B, RACK1, SEC16A, SLC9A3R1, SLMAP, SMURF1, SPTBN1, STK11IP, STX7, TOR1AIP1, TTC7A, VAMP3, VAMP7, VTI1B
GO:0006605	protein targeting	GO_BiologicalProcess-EBI-UniProt-GOA_27.02.2019_00h00	0.030888	1	6.92884	37	AKAP12, AKAP5, BAG3, C2CD5, CACNB3, DMTN, ERBB2, ERGIC3, GCC2, HOMER3, HPS4, HUWE1, KIF13B, MFF, MICALL1, MTCL1, PAN3, PARD3, PEX19, PKN1, PPFIBP1, RPL18A, RPL31, RPS3A, RPS6, RRP1B, SGTA, SGTB, SMURF1, TMPO, TOMM70, TRAM1, TTK, USP36, VAMP7, VTI1B, WNK1
GO:0006612	protein targeting to membrane	GO_BiologicalProcess-EBI-UniProt-GOA_27.02.2019_00h00	0.00744334	1	8.69565	22	C2CD5, CACNB3, DMTN, ERBB2, MFF, MICALL1, MTCL1, PARD3, PEX19, PKN1, PPFIBP1, RPL18A, RPL31, RPS3A, RPS6, RRP1B, SGTA, SGTB, TRAM1, TTK, VAMP7, WNK1
GO:0000910	cytokinesis	GO_BiologicalProcess-EBI-UniProt-GOA_27.02.2019_00h00	0.000424524	0.649946	10.6195	24	ABI2, AHCTF1, ANLN, CEP55, CIT, CUL3, ECT2, ENTR1, FMN2, INCENP, KIF13A, KIF20A, KIF4A, LZTS2, MYH10, PKP4, RAB11FIP1, RACGAP1, RASA1, SETD2, SPIRE1, SPTBN1, STMN1, USP8
GO:0032506	cytokinetic process	GO_BiologicalProcess-EBI-UniProt-GOA_27.02.2019_00h00	0.0180183	1	12.5	7	ABI2, ANLN, CEP55, ECT2, KIF20A, RACGAP1, SPIRE1
GO:0061640	cytoskeleton-dependent cytokinesis	GO_BiologicalProcess-EBI-UniProt-GOA_27.02.2019_00h00	0.00024056	0.37768	12.782	17	ABI2, ANLN, CEP55, CIT, ECT2, FMN2, INCENP, KIF20A, KIF4A, LZTS2, MYH10, RACGAP1, RASA1, SPIRE1, SPTBN1, STMN1, USP8
GO:0000281	mitotic cytokinesis	GO_BiologicalProcess-EBI-UniProt-GOA_27.02.2019_00h00	5.64683e-05	0.094415	15.625	15	ABI2, ANLN, CEP55, CIT, ECT2, INCENP, KIF20A, KIF4A, LZTS2, MYH10, RACGAP1, RASA1, SPTBN1, STMN1, USP8
GO:0000912	assembly of actomyosin apparatus involved in cytokinesis	GO_BiologicalProcess-EBI-UniProt-GOA_27.02.2019_00h00	0.00275954	1	30.7692	4	ABI2, ANLN, ECT2, RACGAP1
GO:0030865	cortical cytoskeleton organization	GO_BiologicalProcess-EBI-UniProt-GOA_27.02.2019_00h00	2.72165e-05	0.0467036	18.5714	13	ABI2, ANLN, ECT2, EHD2, EPB41, EPB41L1, EPB41L2, EPB41L3, NSFL1C, RACGAP1, SF3B1, WASF2, WASL
GO:0030866	cortical actin cytoskeleton organization	GO_BiologicalProcess-EBI-UniProt-GOA_27.02.2019_00h00	3.59138e-05	0.0610893	19.3548	12	ABI2, ANLN, ECT2, EHD2, EPB41, EPB41L1, EPB41L2, EPB41L3, NSFL1C, RACGAP1, WASF2, WASL
GO:0044837	actomyosin contractile ring organization	GO_BiologicalProcess-EBI-UniProt-GOA_27.02.2019_00h00	0.00371644	1	28.5714	4	ABI2, ANLN, ECT2, RACGAP1
GO:0051988	regulation of attachment of spindle microtubules to kinetochore	GO_BiologicalProcess-EBI-UniProt-GOA_27.02.2019_00h00	0.0276878	1	21.4286	3	ECT2, RACGAP1, SIRT2
GO:0000915	actomyosin contractile ring assembly	GO_BiologicalProcess-EBI-UniProt-GOA_27.02.2019_00h00	0.00275954	1	30.7692	4	ABI2, ANLN, ECT2, RACGAP1
GO:0009314	response to radiation	GO_BiologicalProcess-EBI-UniProt-GOA_27.02.2019_00h00	0.0148225	1	7.05882	42	ALAD, APP, ATRX, BRAF, CCAR2, CLOCK, CREBBP, ECT2, EEF1D, EGFR, H2AFX, HNRNPK, HSF1, ICAM1, IFI16, ITGB1, KANK2, MAP3K20, MAPRE2, MECP2, MED1, MGMT, MSH6, MTA1, MYCBP2, NF1, NIPBL, NMT1, NMT2, NOC2L, NSMCE3, NUCKS1, RAB11FIP1, RBM14, RIC8A, SYNPO, TELO2, TNKS1BP1, TOPBP1, TP53BP1, USP39, XRCC6
GO:0104004	cellular response to environmental stimulus	GO_BiologicalProcess-EBI-UniProt-GOA_27.02.2019_00h00	0.00363697	1	7.9646	36	BAG3, BNIP3, CLOCK, CREBBP, ECT2, EEF1D, EGFR, FADD, FASN, H2AFX, HABP4, HNRNPK, HSF1, IFI16, KANK2, MAP3K20, MAPK3, MAPRE2, MGMT, MYLK, NIPBL, NMT1, NMT2, NOC2L, NSMCE3, NUCKS1, PALM, PIEZO1, PTPN11, RAB11FIP1, RAB11FIP5, RBM14, STK39, TNKS1BP1, TP53BP1, XRCC6
GO:0071214	cellular response to abiotic stimulus	GO_BiologicalProcess-EBI-UniProt-GOA_27.02.2019_00h00	0.00363697	1	7.9646	36	BAG3, BNIP3, CLOCK, CREBBP, ECT2, EEF1D, EGFR, FADD, FASN, H2AFX, HABP4, HNRNPK, HSF1, IFI16, KANK2, MAP3K20, MAPK3, MAPRE2, MGMT, MYLK, NIPBL, NMT1, NMT2, NOC2L, NSMCE3, NUCKS1, PALM, PIEZO1, PTPN11, RAB11FIP1, RAB11FIP5, RBM14, STK39, TNKS1BP1, TP53BP1, XRCC6
GO:0010212	response to ionizing radiation	GO_BiologicalProcess-EBI-UniProt-GOA_27.02.2019_00h00	0.000857872	1	10.6952	20	ALAD, ATRX, CLOCK, ECT2, EEF1D, H2AFX, HNRNPK, HSF1, ICAM1, IFI16, MAP3K20, MGMT, MTA1, NIPBL, NUCKS1, TELO2, TNKS1BP1, TOPBP1, TP53BP1, XRCC6
GO:0071478	cellular response to radiation	GO_BiologicalProcess-EBI-UniProt-GOA_27.02.2019_00h00	0.00921982	1	8.51852	23	CLOCK, CREBBP, ECT2, EEF1D, H2AFX, HNRNPK, HSF1, IFI16, KANK2, MAP3K20, MAPRE2, MGMT, NIPBL, NMT1, NMT2, NOC2L, NSMCE3, NUCKS1, RAB11FIP1, RBM14, TNKS1BP1, TP53BP1, XRCC6
GO:0071479	cellular response to ionizing radiation	GO_BiologicalProcess-EBI-UniProt-GOA_27.02.2019_00h00	0.000188008	0.297992	14.7368	14	CLOCK, ECT2, EEF1D, H2AFX, HNRNPK, HSF1, IFI16, MAP3K20, MGMT, NIPBL, NUCKS1, TNKS1BP1, TP53BP1, XRCC6
GO:0071481	cellular response to X-ray	GO_BiologicalProcess-EBI-UniProt-GOA_27.02.2019_00h00	0.00487548	1	26.6667	4	NIPBL, NUCKS1, TP53BP1, XRCC6
GO:1903332	regulation of protein folding	GO_BiologicalProcess-EBI-UniProt-GOA_27.02.2019_00h00	0.0396532	1	18.75	3	PPFIBP1, SGTA, SGTB
GO:1903334	positive regulation of protein folding	GO_BiologicalProcess-EBI-UniProt-GOA_27.02.2019_00h00	0.00203387	1	50	3	PPFIBP1, SGTA, SGTB
GO:1903644	regulation of chaperone-mediated protein folding	GO_BiologicalProcess-EBI-UniProt-GOA_27.02.2019_00h00	0.00343124	1	42.8571	3	PPFIBP1, SGTA, SGTB
GO:1903646	positive regulation of chaperone-mediated protein folding	GO_BiologicalProcess-EBI-UniProt-GOA_27.02.2019_00h00	0.00105498	1	60	3	PPFIBP1, SGTA, SGTB
GO:0006620	posttranslational protein targeting to endoplasmic reticulum membrane	GO_BiologicalProcess-EBI-UniProt-GOA_27.02.2019_00h00	0.0333909	1	20	3	PPFIBP1, SGTA, SGTB
GO:0023057	negative regulation of signaling	GO_BiologicalProcess-EBI-UniProt-GOA_27.02.2019_00h00	2.92535e-05	0.0501406	7.03726	119	ABI2, ABL1, ABL2, ADNP, AGFG1, APPL1, ARHGAP12, ARHGAP35, BCL6, BCL9L, BICD1, BRAF, CAV1, CCAR2, CCM2, CD2AP, CGNL1, CHAF1A, CHAF1B, CLOCK, CNKSR3, CNOT2, CRTC3, CUL3, DAB2, DLG5, EGFR, EIF3A, ENAH, EPHA2, EPN1, EPN2, EPRS, EPS15L1, ERBB2, EZH2, FADD, FAM129B, FASN, FNIP1, FOXO1, FUBP1, FZD6, GPRC5A, HEG1, HMGXB4, HMOX1, HNRNPK, HOMER3, ICAM1, IRS1, ITGB1, IVNS1ABP, JADE1, KANK2, LATS1, LMNA, LZT…
GO:0048585	negative regulation of response to stimulus	GO_BiologicalProcess-EBI-UniProt-GOA_27.02.2019_00h00	0.000226721	0.357086	6.57115	133	ABI2, ABL1, ABL2, AGFG1, ANXA2, APPL1, ARHGAP12, ARHGAP35, BCL6, BCL9L, BICD1, CACNB3, CAV1, CCAR2, CD2AP, CDKN1B, CGNL1, CHAF1A, CHAF1B, CLOCK, CNKSR3, CNOT2, CRTC3, CUL3, DAB2, DLG5, EGFR, EIF3A, ENAH, EPHA2, EPN1, EPN2, EPRS, EPS15L1, ERBB2, EZH2, FADD, FAM129B, FASN, FNIP1, FOXO1, FUBP1, FZD6, GPRC5A, HEG1, HMGXB4, HMOX1, HNRNPK, HOMER3, HSF1, ICAM1, IFI16, IRS1, ITGB1, IVNS1ABP, JADE1, KANK2…
GO:0010648	negative regulation of cell communication	GO_BiologicalProcess-EBI-UniProt-GOA_27.02.2019_00h00	3.71107e-05	0.0630881	7.00713	118	ABI2, ABL1, ABL2, ADNP, AGFG1, APPL1, ARHGAP12, ARHGAP35, BCL6, BCL9L, BICD1, BRAF, CAV1, CCAR2, CCM2, CD2AP, CGNL1, CHAF1A, CHAF1B, CLOCK, CNKSR3, CNOT2, CRTC3, CUL3, DAB2, DLG5, EGFR, EIF3A, ENAH, EPHA2, EPN1, EPN2, EPRS, EPS15L1, ERBB2, EZH2, FADD, FAM129B, FASN, FNIP1, FOXO1, FUBP1, FZD6, GPRC5A, HEG1, HMGXB4, HMOX1, HNRNPK, HOMER3, ICAM1, IRS1, ITGB1, IVNS1ABP, JADE1, KANK2, LATS1, LMNA, LZT…
GO:0009968	negative regulation of signal transduction	GO_BiologicalProcess-EBI-UniProt-GOA_27.02.2019_00h00	4.4246e-05	0.074643	7.09719	111	ABI2, ABL1, ABL2, AGFG1, APPL1, ARHGAP12, ARHGAP35, BCL6, BCL9L, BICD1, CAV1, CCAR2, CD2AP, CGNL1, CHAF1A, CHAF1B, CLOCK, CNKSR3, CNOT2, CRTC3, CUL3, DAB2, DLG5, EGFR, EIF3A, ENAH, EPHA2, EPN1, EPN2, EPRS, EPS15L1, ERBB2, EZH2, FADD, FAM129B, FASN, FNIP1, FOXO1, FUBP1, FZD6, GPRC5A, HEG1, HMGXB4, HMOX1, HNRNPK, HOMER3, ICAM1, IRS1, ITGB1, IVNS1ABP, JADE1, KANK2, LATS1, LMNA, LZTS2, MAPK1, MCC, ME…
GO:0010563	negative regulation of phosphorus metabolic process	GO_BiologicalProcess-EBI-UniProt-GOA_27.02.2019_00h00	0.00893998	1	6.94259	52	ABI2, ABL1, ADAR, ANKLE2, ANKRD26, ARFGEF3, CAV1, CD2BP2, CDKN1B, CNKSR3, CRKL, DMTN, EIF3A, EPRS, FOXO1, FUBP1, GPRC5A, H2AFY, HEG1, IRS2, LATS1, LMTK2, MAPK1, MAPT, MARF1, MED1, MVP, MYADM, NCK1, NCOR1, NDRG1, NF1, NSFL1C, PARD3, PDCD4, PKMYT1, PKN1, PTPN1, PTPN2, RACK1, RB1, RPTOR, RRP1B, RUBCN, SF3B1, SH3BP5L, SIRPA, SIRT2, SIRT6, SLC9A3R1, TERF2IP, WNK1
GO:1902532	negative regulation of intracellular signal transduction	GO_BiologicalProcess-EBI-UniProt-GOA_27.02.2019_00h00	0.000670307	0.996077	7.82866	53	ABI2, ABL1, ABL2, AGFG1, ARHGAP12, ARHGAP35, BCL6, CAV1, CCAR2, CD2AP, CGNL1, CNKSR3, CRTC3, CUL3, DLG5, EIF3A, ENAH, EPHA2, EPRS, FNIP1, FOXO1, FUBP1, HEG1, HOMER3, ITGB1, IVNS1ABP, MAPK1, MED1, MYADM, NCOR1, NDRG1, NF1, NOC2L, NSFL1C, PDCD4, PHLPP1, PLXNA1, PTPN1, PTPN11, PTPN2, RACK1, RASA1, RERE, RPAIN, SF3B1, SIRPA, SLC9A3R1, SRC, STMN1, TLE1, TMPO, TMSB4X, VDAC2
GO:0045936	negative regulation of phosphate metabolic process	GO_BiologicalProcess-EBI-UniProt-GOA_27.02.2019_00h00	0.00886396	1	6.95187	52	ABI2, ABL1, ADAR, ANKLE2, ANKRD26, ARFGEF3, CAV1, CD2BP2, CDKN1B, CNKSR3, CRKL, DMTN, EIF3A, EPRS, FOXO1, FUBP1, GPRC5A, H2AFY, HEG1, IRS2, LATS1, LMTK2, MAPK1, MAPT, MARF1, MED1, MVP, MYADM, NCK1, NCOR1, NDRG1, NF1, NSFL1C, PARD3, PDCD4, PKMYT1, PKN1, PTPN1, PTPN2, RACK1, RB1, RPTOR, RRP1B, RUBCN, SF3B1, SH3BP5L, SIRPA, SIRT2, SIRT6, SLC9A3R1, TERF2IP, WNK1
GO:0031400	negative regulation of protein modification process	GO_BiologicalProcess-EBI-UniProt-GOA_27.02.2019_00h00	0.0105217	1	6.87023	54	ABI2, ABL1, ADAR, ANKRD26, BCOR, CAV1, CDKN1B, CDYL, CNKSR3, CRKL, DMTN, EIF3A, EPRS, FOXO1, GPRC5A, H2AFY, HEG1, IVNS1ABP, LATS1, LMTK2, MAPK1, MAPT, MECP2, MED1, MVP, MYADM, NCK1, NCOA7, NCOR1, NDRG1, NF1, NOC2L, PARD3, PARP10, PDCD4, PKN1, PTPN1, PTPN11, PTPN2, RACK1, RB1, RPTOR, SF3B1, SH3BP5L, SIN3A, SIRPA, SIRT2, SLC9A3R1, SNTA1, TERF2IP, TRIP12, U2AF2, WNK1, XRCC1
GO:0051058	negative regulation of small GTPase mediated signal transduction	GO_BiologicalProcess-EBI-UniProt-GOA_27.02.2019_00h00	1.40902e-06	0.00255032	19.7531	16	ABI2, ABL2, ARHGAP12, ARHGAP35, BCL6, CD2AP, CGNL1, CUL3, FUBP1, HEG1, ITGB1, MAPK1, NF1, RASA1, RERE, STMN1
GO:0042326	negative regulation of phosphorylation	GO_BiologicalProcess-EBI-UniProt-GOA_27.02.2019_00h00	0.00914699	1	7.22496	44	ABI2, ABL1, ADAR, ANKLE2, CAV1, CDKN1B, CNKSR3, CRKL, DMTN, EIF3A, EPRS, FOXO1, FUBP1, GPRC5A, H2AFY, HEG1, IRS2, LATS1, MAPK1, MAPT, MED1, MVP, MYADM, NCK1, NCOR1, NDRG1, NF1, PARD3, PDCD4, PKN1, PTPN1, PTPN2, RACK1, RB1, RPTOR, RUBCN, SF3B1, SH3BP5L, SIRPA, SIRT2, SIRT6, SLC9A3R1, TERF2IP, WNK1
GO:0001933	negative regulation of protein phosphorylation	GO_BiologicalProcess-EBI-UniProt-GOA_27.02.2019_00h00	0.034855	1	6.81004	38	ABI2, ABL1, ADAR, CAV1, CDKN1B, CNKSR3, CRKL, DMTN, EIF3A, EPRS, FOXO1, GPRC5A, H2AFY, HEG1, LATS1, MAPK1, MED1, MVP, MYADM, NCK1, NCOR1, NDRG1, NF1, PARD3, PDCD4, PKN1, PTPN1, PTPN2, RACK1, RB1, RPTOR, SF3B1, SH3BP5L, SIRPA, SIRT2, SLC9A3R1, TERF2IP, WNK1
GO:1901342	regulation of vasculature development	GO_BiologicalProcess-EBI-UniProt-GOA_27.02.2019_00h00	0.0266344	1	7.28155	30	ABI2, ABL1, BRD8, CHAMP1, EGLN1, EPHA2, EPN1, EPN2, ERBB2, FAM129B, GAB1, GTF2I, HMOX1, ITGA5, ITGB1, MAP3K3, MECP2, MTDH, NF1, NFATC2, PAK4, PDCD4, PKM, PRKD1, PTPRM, SIRT6, SRSF11, STIM1, SYMPK, TCOF1
GO:0030948	negative regulation of vascular endothelial growth factor receptor signaling pathway	GO_BiologicalProcess-EBI-UniProt-GOA_27.02.2019_00h00	0.0350548	1	15.3846	4	ABI2, EPN2, FAM129B, PTPN1
GO:0045765	regulation of angiogenesis	GO_BiologicalProcess-EBI-UniProt-GOA_27.02.2019_00h00	0.0275059	1	7.46667	28	ABI2, ABL1, BRD8, CHAMP1, EGLN1, EPHA2, EPN1, EPN2, ERBB2, FAM129B, GAB1, GTF2I, HMOX1, ITGA5, ITGB1, MAP3K3, MECP2, MTDH, NF1, PAK4, PKM, PRKD1, PTPRM, SIRT6, SRSF11, STIM1, SYMPK, TCOF1
GO:0007569	cell aging	GO_BiologicalProcess-EBI-UniProt-GOA_27.02.2019_00h00	0.0197952	1	9.27152	14	ABL1, BCL6, CDK1, H2AFX, HMGA1, HNRNPK, ICAM1, LMNA, MAP3K3, PAWR, PDCD4, RSL1D1, SMC5, TCOF1
GO:0090342	regulation of cell aging	GO_BiologicalProcess-EBI-UniProt-GOA_27.02.2019_00h00	0.0305021	1	10.5263	8	ABL1, BCL6, HMGA1, LMNA, MAP3K3, PAWR, RSL1D1, TCOF1
GO:0090398	cellular senescence	GO_BiologicalProcess-EBI-UniProt-GOA_27.02.2019_00h00	0.0248312	1	10.6383	10	ABL1, BCL6, H2AFX, HMGA1, HNRNPK, MAP3K3, PAWR, RSL1D1, SMC5, TCOF1
GO:2000772	regulation of cellular senescence	GO_BiologicalProcess-EBI-UniProt-GOA_27.02.2019_00h00	0.0298422	1	11.2903	7	ABL1, BCL6, HMGA1, MAP3K3, PAWR, RSL1D1, TCOF1
GO:2000773	negative regulation of cellular senescence	GO_BiologicalProcess-EBI-UniProt-GOA_27.02.2019_00h00	0.030807	1	16	4	ABL1, BCL6, MAP3K3, TCOF1
GO:2000352	negative regulation of endothelial cell apoptotic process	GO_BiologicalProcess-EBI-UniProt-GOA_27.02.2019_00h00	0.0286994	1	13.8889	5	ABL1, BRAF, ICAM1, PAK4, TCOF1
GO:0009653	anatomical structure morphogenesis	GO_BiologicalProcess-EBI-UniProt-GOA_27.02.2019_00h00	6.7073e-10	1.29518e-06	7.08661	225	ABI1, ABI2, ABL1, ABL2, ACTN1, ADAM9, ADD1, ADNP, AFDN, AGFG1, AKAP13, ALS2, AMOTL1, ANXA2, APP, ARHGAP12, ARHGAP35, ARHGEF18, ARHGEF26, ARHGEF5, ARID1B, ARID5B, ATRX, BCL6, BCL9L, BCOR, BICD1, BNIP3, BRAF, BRD4, BRD8, C2orf49, CAMSAP1, CAP2, CARMIL1, CAV1, CCM2, CDC42EP3, CEP250, CHAMP1, CLTC, CNOT2, CNOT3, CREBBP, CRKL, CUL3, DAB2, DBNL, DENR, DLG5, DMTN, DNMBP, DOCK5, DOCK7, DPYSL2, DSP, ECT2,…
GO:0050793	regulation of developmental process	GO_BiologicalProcess-EBI-UniProt-GOA_27.02.2019_00h00	4.56547e-10	8.84331e-07	7.12025	225	ABI2, ABL1, ABL2, ACIN1, ADAM9, ADD1, ADNP, AFDN, AGFG1, AKAP13, ANKRD17, ANKRD26, ANXA2, APP, ARFGEF3, ARHGAP35, ARHGEF18, ARID4A, BCL6, BCL9L, BCOR, BMP2K, BNIP3, BRAF, BRD8, CAMSAP1, CAMSAP2, CARMIL1, CAV1, CCAR2, CCDC71, CCDC88A, CDC42EP3, CDK1, CDK13, CDKN1B, CENPF, CEP250, CHAMP1, CLOCK, CLTC, CNOT2, CNOT3, CREBBP, CRKL, CXADR, DAB2, DDX21, DENND5A, DENR, DLG5, DMTN, DNMBP, DOCK5, DOCK7, DP…
GO:0009888	tissue development	GO_BiologicalProcess-EBI-UniProt-GOA_27.02.2019_00h00	0.0487097	1	5.655	139	ABI1, ABI2, ABL1, ADAM9, ADD1, AFDN, AGFG1, AKAP13, ANXA2, ARHGAP12, ARHGAP35, ARHGEF26, ARHGEF5, ARID1B, ARID4A, ARID5B, ATRX, BCL9L, BCOR, BMP2K, BNC2, BPTF, CAV1, CCM2, CDK1, CDKN1B, CENPF, CLOCK, CLTC, CXADR, DAB2, DLG5, DSP, EEF2, EGFR, EGLN1, EPHA2, EZH2, FAM129B, FAM83D, FASN, FAT4, FLNA, FLNB, FOSL2, FOXO1, FRMD6, FZD6, H2AFY, H2AFY2, HEG1, HNRNPK, HSF1, ICAM1, ITGA5, ITGB1, ITGB4, JPH2, …
GO:0030154	cell differentiation	GO_BiologicalProcess-EBI-UniProt-GOA_27.02.2019_00h00	7.36141e-06	0.013015	6.04519	297	ABI1, ABI2, ABL1, ABL2, ACIN1, ACSL4, ACTN1, ADAM22, ADAM9, ADD1, ADNP, AFDN, AFF4, AGFG1, AKAP13, ALS2, ANKRD17, ANKRD26, ANLN, ANXA2, APP, ARFGEF1, ARFGEF3, ARHGAP35, ARHGEF26, ARID1B, ARID4A, ARID5B, ATRX, BCL6, BCL9L, BNIP3, BRAF, CAMSAP1, CAMSAP2, CARMIL1, CAV1, CCAR2, CCDC71, CCDC88A, CCM2, CDK1, CDK13, CDKN1B, CDYL, CENPF, CEP131, CHD6, CIT, CLOCK, CLTC, CNOT2, CNOT3, CREBBP, CRKL, CUL3, C…
GO:0048731	system development	GO_BiologicalProcess-EBI-UniProt-GOA_27.02.2019_00h00	0.000134485	0.216925	5.77162	325	ABI1, ABI2, ABL1, ABL2, ACIN1, ACSL4, ACTN1, ADAM19, ADAM22, ADAM9, ADD1, ADGRL2, ADNP, AFDN, AGFG1, AKAP13, ALS2, AMOTL1, ANKLE2, ANKRD17, ANLN, ANXA2, APP, ARFGEF1, ARFGEF3, ARHGAP35, ARHGAP5, ARHGEF5, ARID1B, ARID4A, ARID5B, ATRX, BAG3, BBX, BCL6, BCL9L, BCOR, BMP2K, BNC2, BNIP3, BPTF, BRAF, BRD8, CAD, CAMSAP1, CAMSAP2, CAV1, CCAR2, CCDC88A, CCM2, CDK1, CDK13, CDKN1B, CENPF, CEP55, CHAMP1, CHD…
GO:2000026	regulation of multicellular organismal development	GO_BiologicalProcess-EBI-UniProt-GOA_27.02.2019_00h00	3.94261e-05	0.0667878	6.54762	165	ABI2, ABL1, ABL2, ACIN1, ADD1, ADNP, AFDN, AGFG1, ANXA2, APP, ARFGEF3, ARHGAP35, ARID4A, BCL6, BCL9L, BCOR, BMP2K, BRAF, BRD8, CAMSAP2, CAV1, CCAR2, CCDC88A, CDK1, CDKN1B, CENPF, CHAMP1, CLOCK, CLTC, CREBBP, CRKL, CXADR, DAB2, DDX21, DENND5A, DENR, DLG5, DOCK7, DPYSL2, DPYSL3, ECT2, EEF2K, EFNB3, EGFR, EGLN1, EIF3A, EIF4ENIF1, EPHA2, EPN1, EPN2, ERBB2, EZH2, FADD, FAM129B, FAT4, FLNA, FNIP1, FYCO…
GO:0048513	animal organ development	GO_BiologicalProcess-EBI-UniProt-GOA_27.02.2019_00h00	0.0177264	1	5.54376	235	ABI1, ABI2, ABL1, ABL2, ACIN1, ACTN1, ADAM19, ADAM9, ADD1, ADGRL2, AFDN, AGFG1, AKAP13, ANLN, ANXA2, APP, ARFGEF3, ARHGAP35, ARHGAP5, ARHGEF5, ARID1B, ARID4A, ARID5B, ATRX, BAG3, BBX, BCL6, BCL9L, BCOR, BMP2K, BNC2, BNIP3, BPTF, BRAF, CAD, CAV1, CCM2, CDK1, CDK13, CDKN1B, CENPF, CHD6, CIC, CIT, CLOCK, CLTC, CREBBP, CRKL, CUL3, CXADR, DAB2, DENR, DLG5, DMTN, DOCK7, DPYSL2, DSP, EEF2, EGFR, EGLN1, …
GO:0030855	epithelial cell differentiation	GO_BiologicalProcess-EBI-UniProt-GOA_27.02.2019_00h00	0.0416164	1	6.30342	59	ABI2, ABL1, ADAM9, ADD1, AFDN, ANXA2, ARHGEF26, ARID4A, ATRX, CAV1, CCM2, CDK1, CDKN1B, CLOCK, DAB2, DLG5, DSP, EPHA2, EZH2, FASN, FAT4, FLNA, FLNB, FOSL2, FRMD6, H2AFY, H2AFY2, HEG1, ICAM1, KAZN, KIAA1109, KRT18, LATS1, LPIN1, MED1, MGMT, MSN, MYADM, MYO9A, NCOA3, NFIB, NUMA1, PALLD, PAPOLA, PKP4, RACGAP1, SCAF11, SDC1, SF3B1, SHARPIN, SHROOM3, SIPA1L3, SLC9A3R1, SRSF6, TGFB1I1, TJP2, TRAM1, VDA…
GO:0051129	negative regulation of cellular component organization	GO_BiologicalProcess-EBI-UniProt-GOA_27.02.2019_00h00	2.9051e-07	0.000532796	8.67238	81	ADD1, ARFGEF1, ATAD2, ATRX, ATXN2, BAG3, BCOR, BNIP3, CAMSAP1, CAMSAP2, CARMIL1, CAV1, CENPF, CLEC16A, DENND5A, DENR, DFFA, DMTN, DPYSL3, DYNC1LI1, EFNB3, EVL, FEZ2, FYCO1, H1FX, H2AFY, HDAC6, HDGFL2, HIST1H1C, HIST1H1E, HMGA1, HSF1, KANK2, LIG3, LIMA1, LMNA, LMOD1, MAP4, MAPK1, MAPT, MCM2, MECP2, MID1, MYADM, NCAPG, NOC2L, PAK1IP1, PARP4, PEA15, PHF2, PHLDB2, PPFIA1, PPP1R9A, PRKD1, PTK2, RBM14,…
GO:0051276	chromosome organization	GO_BiologicalProcess-EBI-UniProt-GOA_27.02.2019_00h00	3.51014e-20	7.16068e-17	10.3222	157	ABL1, ABL2, ACIN1, AGFG1, ARFGEF3, ARID1B, ARID4A, ASCC3, ATAD2, ATRX, BAZ1B, BAZ2A, BCL6, BCOR, BPTF, BRD4, BRD8, C17orf49, CAD, CBX4, CCDC88A, CDCA8, CDK1, CENPC, CENPF, CEP250, CHAF1A, CHAF1B, CHAMP1, CHD1, CHD4, CHD6, CHD9, CLOCK, CREBBP, CRTC2, CUL3, DLGAP5, DYNC1LI1, EZH2, GATAD2B, GEM, GTF2I, H1FX, H2AFX, H2AFY, H2AFY2, HDAC6, HIRIP3, HIST1H1C, HIST1H1E, HIST1H3A, HJURP, HMGA1, HMGN3, HP1B…
GO:0033043	regulation of organelle organization	GO_BiologicalProcess-EBI-UniProt-GOA_27.02.2019_00h00	3.85035e-25	7.87011e-22	10.773	177	ABI2, ABL1, ABL2, ADD1, AKAP13, ANLN, ANXA2, ARFGEF1, ARHGAP35, ARHGEF5, ATAD2, ATP13A2, ATRX, ATXN2, BAG3, BCL6, BCOR, BICD1, BNIP3, BRAF, BRD4, C2CD5, CAMSAP1, CAMSAP2, CARMIL1, CCDC88A, CD2AP, CDC42EP3, CDK13, CDKN1B, CENPF, CEP131, CEP250, CIT, CLEC16A, CLTC, CNOT2, CUL3, DENR, DLGAP5, DMTN, DYNC1LI1, ECT2, EHD2, ENTR1, EVL, FEZ2, FHOD1, FLNA, FMN2, FYCO1, H1FX, H2AFY, HDAC6, HDGFL2, HIST1H1C…
GO:0010639	negative regulation of organelle organization	GO_BiologicalProcess-EBI-UniProt-GOA_27.02.2019_00h00	8.39012e-10	1.61426e-06	11.3422	60	ADD1, ARFGEF1, ATAD2, ATRX, BAG3, BCOR, BNIP3, CAMSAP1, CAMSAP2, CARMIL1, CENPF, CLEC16A, DENR, DMTN, DYNC1LI1, FEZ2, H1FX, H2AFY, HDAC6, HDGFL2, HIST1H1C, HIST1H1E, HMGA1, KANK2, LIG3, LIMA1, LMNA, LMOD1, MAP4, MAPT, MCM2, MECP2, MID1, MYADM, NCAPG, NOC2L, PAK1IP1, PARP4, PEA15, PHF2, PHLDB2, PPFIA1, PPP1R9A, RBM14, REPS2, SIN3A, SPTBN1, SRC, STK11IP, STMN1, TERF1, TERF2IP, TMSB4X, TOP2A, TPR, T…
GO:0016569	covalent chromatin modification	GO_BiologicalProcess-EBI-UniProt-GOA_27.02.2019_00h00	4.30328e-11	8.4e-08	11.3452	70	AGFG1, ARFGEF3, ARID4A, ATRX, BAZ1B, BAZ2A, BCL6, BCOR, BRD4, BRD8, CDK1, CHD1, CHD6, CLOCK, CREBBP, CRTC2, EZH2, H2AFY, HDAC6, HIST1H1C, HIST1H1E, HUWE1, IWS1, JADE1, JMJD1C, KANK2, KAT7, KDM1B, KDM2A, KMT2D, LEO1, LMNA, MAP3K7, MAPK3, MECP2, MSL1, MTA1, MTA3, NAA30, NCOA3, NIPBL, NOC2L, NSD3, PHF2, PHF20, PKN1, PRDM16, PRKD1, PYGO2, RBM14, REPS2, RIF1, RLF, RNF20, RPAIN, RYBP, SETD2, SETD5, SIN…
GO:0033044	regulation of chromosome organization	GO_BiologicalProcess-EBI-UniProt-GOA_27.02.2019_00h00	8.19372e-09	1.55681e-05	11.3978	53	ATAD2, ATRX, BCL6, BCOR, BRD4, CENPF, CUL3, DLGAP5, DYNC1LI1, H1FX, H2AFY, HIST1H1C, HIST1H1E, HMGA1, IWS1, KAT7, KMT2D, LMNA, MAPK1, MAPK3, MAPT, MCM2, MECP2, MKI67, NIPBL, NOC2L, NSD3, NUMA1, PAK1IP1, PARN, PARP10, PARP4, PEA15, PHF2, PRKD1, PYGO2, RB1, RIF1, RNF20, SETD5, SIN3A, SIRT6, SMC5, SRC, TASOR, TERF1, TERF2IP, TOP2A, TPR, TRIP12, TTK, WDR70, XRCC1
GO:1902275	regulation of chromatin organization	GO_BiologicalProcess-EBI-UniProt-GOA_27.02.2019_00h00	6.35178e-08	0.000118334	13.75	33	ATAD2, ATRX, BCL6, BCOR, BRD4, H1FX, H2AFY, HIST1H1C, HIST1H1E, HMGA1, IWS1, KAT7, KMT2D, LMNA, MAPK3, MECP2, MKI67, NIPBL, NOC2L, NSD3, PARP10, PHF2, PRKD1, PYGO2, RIF1, RNF20, SETD5, SIN3A, SIRT6, TASOR, TPR, TRIP12, WDR70
GO:0016570	histone modification	GO_BiologicalProcess-EBI-UniProt-GOA_27.02.2019_00h00	3.38932e-11	6.62611e-08	11.4865	68	AGFG1, ARFGEF3, ARID4A, ATRX, BAZ1B, BAZ2A, BCL6, BCOR, BRD4, BRD8, CDK1, CHD6, CLOCK, CREBBP, CRTC2, EZH2, H2AFY, HDAC6, HIST1H1C, HIST1H1E, HUWE1, IWS1, JADE1, JMJD1C, KANK2, KAT7, KDM1B, KDM2A, KMT2D, LEO1, LMNA, MAP3K7, MAPK3, MECP2, MSL1, MTA1, MTA3, NAA30, NCOA3, NIPBL, NOC2L, NSD3, PHF2, PHF20, PKN1, PRDM16, PRKD1, PYGO2, RBM14, REPS2, RIF1, RLF, RNF20, RPAIN, RYBP, SETD2, SETD5, SIN3A, SI…
GO:1905269	positive regulation of chromatin organization	GO_BiologicalProcess-EBI-UniProt-GOA_27.02.2019_00h00	0.00404078	1	10.7914	15	BCL6, BRD4, KAT7, LMNA, MAPK3, MECP2, NIPBL, NSD3, PRKD1, RIF1, RNF20, SIN3A, SIRT6, TASOR, TPR
GO:2001251	negative regulation of chromosome organization	GO_BiologicalProcess-EBI-UniProt-GOA_27.02.2019_00h00	1.09877e-05	0.0192504	12.381	26	ATAD2, ATRX, BCOR, CENPF, DYNC1LI1, H1FX, H2AFY, HIST1H1C, HIST1H1E, HMGA1, MCM2, MECP2, NOC2L, PAK1IP1, PARP4, PEA15, PHF2, SIN3A, SRC, TERF1, TERF2IP, TOP2A, TPR, TRIP12, TTK, XRCC1
GO:2001252	positive regulation of chromosome organization	GO_BiologicalProcess-EBI-UniProt-GOA_27.02.2019_00h00	5.79685e-05	0.0968075	11.1111	27	ATRX, BCL6, BRD4, CUL3, DLGAP5, H2AFY, KAT7, LMNA, MAPK1, MAPK3, MECP2, NIPBL, NSD3, NUMA1, PAK1IP1, PARN, PARP4, PRKD1, RB1, RIF1, RNF20, SIN3A, SIRT6, SMC5, TASOR, TERF1, TPR
GO:0031056	regulation of histone modification	GO_BiologicalProcess-EBI-UniProt-GOA_27.02.2019_00h00	0.00022187	0.349667	11.5183	22	ATRX, BCL6, BCOR, BRD4, H2AFY, IWS1, KAT7, KMT2D, LMNA, MAPK3, MECP2, NIPBL, NOC2L, NSD3, PRKD1, PYGO2, RIF1, RNF20, SETD5, SIN3A, TRIP12, WDR70
GO:0033554	cellular response to stress	GO_BiologicalProcess-EBI-UniProt-GOA_27.02.2019_00h00	2.71829e-10	5.27621e-07	7.49902	191	AAAS, ABI2, ABL1, ADD1, AGFG1, ANKRD26, ANKZF1, APP, ARHGEF5, ARHGEF6, ASCC3, ATP13A2, ATRX, BAG3, BAZ1B, BCL6, BNIP3, BOD1L1, BRAF, BRD4, CAV1, CBX5, CCAR2, CCDC88A, CCM2, CDK1, CDKN1B, CHAF1A, CHAF1B, CHD6, CLEC16A, CLOCK, CNOT2, CNOT3, CREBBP, CRKL, CUL3, DBNL, ECT2, EEF2, EEF2K, EGFR, EGLN1, EME1, EPHA2, EPRS, EZH2, FASN, FMN2, FNIP1, FOXO1, GJA1, GORASP2, GTSE1, H2AFX, HDAC6, HDGF, HMGA1, HM…
GO:0080134	regulation of response to stress	GO_BiologicalProcess-EBI-UniProt-GOA_27.02.2019_00h00	1.4274e-05	0.0248654	6.96104	134	AAAS, ABI2, ABL1, AGFG1, ANKRD17, ANXA2, APP, APPL1, ARFGEF1, ARHGEF5, BAG3, BCL6, BRAF, BRD4, BRD8, CAV1, CCAR2, CCM2, CDKN1B, CHAF1A, CHAF1B, CLOCK, CREBBP, DBNL, DMTN, EGFR, EPRS, FADD, FASN, FMN2, FOXO1, GJA1, H2AFX, H2AFY, HDAC6, HMGA1, HNRNPK, HSF1, IFI16, KANK2, KTN1, LIG3, LMNA, LPIN1, MAP2K2, MAP3K11, MAP3K20, MAP3K21, MAP3K3, MAP3K7, MAP4K2, MAPK1, MAPK3, MAPT, MAVS, MED1, MGMT, MID1, M…
GO:0006974	cellular response to DNA damage stimulus	GO_BiologicalProcess-EBI-UniProt-GOA_27.02.2019_00h00	9.89824e-10	1.90244e-06	9.17603	98	ABL1, AGFG1, ANKRD26, ARHGEF5, ASCC3, ATRX, BAZ1B, BCL6, BOD1L1, BRD4, CBX5, CCAR2, CCDC88A, CDK1, CDKN1B, CHAF1A, CHAF1B, CLOCK, CNOT2, CNOT3, EGFR, EME1, EPHA2, FMN2, FOXO1, GTSE1, H2AFX, HMGA1, HMOX1, HNRNPK, HSF1, HUWE1, IFI16, JMY, KANK2, KDM2A, LIG1, LIG3, LRIG1, MAP3K20, MAPK1, MAPK3, MAPT, MARF1, MCM2, MDC1, MED1, MGMT, MID1, MMS19, MSH6, MTA1, NDRG1, NEK1, NFATC2, NIPBL, NSMCE3, NUCKS1, …
GO:0080135	regulation of cellular response to stress	GO_BiologicalProcess-EBI-UniProt-GOA_27.02.2019_00h00	2.01409e-07	0.000371398	8.65088	84	AAAS, ABI2, ABL1, AGFG1, APP, ARHGEF5, BAG3, BCL6, BRAF, CAV1, CCAR2, CREBBP, DBNL, EGFR, EPRS, FASN, FMN2, FOXO1, GJA1, H2AFX, HDAC6, HMGA1, HNRNPK, HSF1, KTN1, LIG3, MAP2K2, MAP3K11, MAP3K20, MAP3K21, MAP3K3, MAP3K7, MAP4K2, MAPK1, MAPK3, MAPT, MGMT, MID1, MMS19, NCK1, NCOA7, NCOR1, NDEL1, NUP107, NUP205, NUP50, NUP88, NUP98, PARG, PAWR, PDCD4, PHLPP1, PKN1, PTPN1, PTPN2, RACK1, RANBP2, RERE, R…
GO:0051174	regulation of phosphorus metabolic process	GO_BiologicalProcess-EBI-UniProt-GOA_27.02.2019_00h00	2.84465e-06	0.0051033	6.9241	156	AAAS, ABI1, ABI2, ABL1, ADAM9, ADAR, ADCY3, ADCY9, ADNP, AGFG1, AKAP13, ALS2, ANKLE2, ANKRD26, ANXA2, APIP, APP, ARFGEF3, ARHGEF5, BRAF, BRD4, CAV1, CCDC88A, CCM2, CD2BP2, CDK1, CDKN1B, CHAF1A, CHAF1B, CHAMP1, CNKSR3, CRKL, CXADR, DAB2, DBNL, DENR, DMTN, DOCK7, ECT2, EEF2K, EGFR, EIF3A, EPHA2, EPRS, ERBB2, EZH2, FAM83D, FASN, FILIP1L, FNIP1, FOXO1, FUBP1, GJA1, GPRC5A, H2AFY, HDAC6, HEG1, HNRNPK,…
GO:0051246	regulation of protein metabolic process	GO_BiologicalProcess-EBI-UniProt-GOA_27.02.2019_00h00	7.93906e-06	0.0140124	6.36998	219	ABCF1, ABI1, ABI2, ABL1, ADAM9, ADAR, ADCY3, ADCY9, ADNP, AGFG1, AKAP13, ALAD, ALS2, ANKLE2, ANKRD26, ANXA2, APIP, APP, ARFGEF1, ARHGEF5, ATP13A2, ATRX, ATXN2, BCL6, BCOR, BRAF, BRD4, CAV1, CCAR2, CCDC88A, CCM2, CDK1, CDKN1B, CDYL, CHAF1A, CHAF1B, CHAMP1, CLEC16A, CLN3, CNKSR3, CNOT2, CNOT3, CRKL, CUL3, CXADR, DAB2, DBNL, DENR, DMTN, DOCK7, ECT2, EEF1D, EEF2, EEF2K, EGFR, EGLN1, EIF3A, EIF3K, EIF…
GO:0006259	DNA metabolic process	GO_BiologicalProcess-EBI-UniProt-GOA_27.02.2019_00h00	6.39386e-10	1.23593e-06	8.73261	113	ABL1, AGFG1, ANKRD17, ARHGEF5, ASCC3, ATRX, BAZ2A, BCL6, BOD1L1, BRD8, CAD, CCDC88A, CDK1, CENPF, CHAF1A, CHAF1B, DFFA, EGFR, EME1, EZH2, FAM129B, FILIP1L, FMN2, H1FX, H2AFX, HIST1H1C, HIST1H1E, HMGA1, HSF1, HUWE1, JMY, KANK2, KAT7, KDM1B, KDM2A, LIG1, LIG3, LRIG1, LRWD1, MAPK1, MAPK3, MARF1, MCM2, MDC1, MECP2, MED1, MGMT, MID1, MMS19, MSH6, MTA1, NASP, NFIB, NFIC, NFIX, NIPBL, NSMCE3, NUCKS1, NU…
GO:0032268	regulation of cellular protein metabolic process	GO_BiologicalProcess-EBI-UniProt-GOA_27.02.2019_00h00	4.64008e-06	0.00826399	6.47861	209	ABCF1, ABI1, ABI2, ABL1, ADAM9, ADAR, ADCY3, ADCY9, ADNP, AGFG1, AKAP13, ALAD, ALS2, ANKLE2, ANKRD26, ANXA2, APIP, APP, ARFGEF1, ARHGEF5, ATP13A2, ATRX, ATXN2, BCL6, BCOR, BRAF, BRD4, CAV1, CCAR2, CCDC88A, CCM2, CDK1, CDKN1B, CDYL, CHAF1A, CHAF1B, CHAMP1, CLEC16A, CLN3, CNKSR3, CNOT2, CNOT3, CRKL, CUL3, CXADR, DAB2, DBNL, DENR, DMTN, DOCK7, ECT2, EEF1D, EEF2, EEF2K, EGFR, EIF3A, EIF3K, EIF4B, EIF…
GO:0019220	regulation of phosphate metabolic process	GO_BiologicalProcess-EBI-UniProt-GOA_27.02.2019_00h00	2.79713e-06	0.00502364	6.93025	156	AAAS, ABI1, ABI2, ABL1, ADAM9, ADAR, ADCY3, ADCY9, ADNP, AGFG1, AKAP13, ALS2, ANKLE2, ANKRD26, ANXA2, APIP, APP, ARFGEF3, ARHGEF5, BRAF, BRD4, CAV1, CCDC88A, CCM2, CD2BP2, CDK1, CDKN1B, CHAF1A, CHAF1B, CHAMP1, CNKSR3, CRKL, CXADR, DAB2, DBNL, DENR, DMTN, DOCK7, ECT2, EEF2K, EGFR, EIF3A, EPHA2, EPRS, ERBB2, EZH2, FAM83D, FASN, FILIP1L, FNIP1, FOXO1, FUBP1, GJA1, GPRC5A, H2AFY, HDAC6, HEG1, HNRNPK,…
GO:0006281	DNA repair	GO_BiologicalProcess-EBI-UniProt-GOA_27.02.2019_00h00	6.96379e-07	0.00127019	9.30233	64	ABL1, AGFG1, ARHGEF5, ASCC3, ATRX, BOD1L1, CCDC88A, CDK1, CHAF1A, CHAF1B, EGFR, EME1, FMN2, H2AFX, HMGA1, HSF1, HUWE1, JMY, KANK2, KDM2A, LIG1, LIG3, LRIG1, MARF1, MDC1, MED1, MGMT, MID1, MMS19, MSH6, MTA1, NIPBL, NSMCE3, NUCKS1, PARG, PARP10, PARP4, PAXX, PDS5A, PDS5B, PEA15, RBM14, RBM17, RFC1, RIF1, RNF169, RPAIN, SETD2, SIRT6, SMC5, SPIRE1, TCEA1, TERF2IP, TNKS1BP1, TOPBP1, TP53BP1, TPI1, TRI…
GO:0031399	regulation of protein modification process	GO_BiologicalProcess-EBI-UniProt-GOA_27.02.2019_00h00	4.56776e-08	8.52801e-05	7.25389	168	ABI1, ABI2, ABL1, ADAM9, ADAR, ADCY3, ADCY9, ADNP, AGFG1, AKAP13, ALS2, ANKLE2, ANKRD26, ANXA2, APIP, APP, ARFGEF1, ARHGEF5, ATRX, BCL6, BCOR, BRAF, BRD4, CAV1, CCAR2, CCDC88A, CCM2, CDK1, CDKN1B, CDYL, CHAF1A, CHAF1B, CHAMP1, CNKSR3, CRKL, CUL3, CXADR, DAB2, DBNL, DENR, DMTN, DOCK7, ECT2, EEF2K, EGFR, EIF3A, EPHA2, EPRS, ERBB2, EZH2, FAM83D, FASN, FILIP1L, FNIP1, FOXO1, GJA1, GPRC5A, H2AFY, HDAC…
GO:0042325	regulation of phosphorylation	GO_BiologicalProcess-EBI-UniProt-GOA_27.02.2019_00h00	8.84655e-07	0.00161007	7.18533	145	AAAS, ABI1, ABI2, ABL1, ADAM9, ADAR, ADCY3, ADCY9, ADNP, AGFG1, AKAP13, ALS2, ANKLE2, ANXA2, APIP, APP, ARHGEF5, BRAF, BRD4, CAV1, CCDC88A, CCM2, CDK1, CDKN1B, CHAF1A, CHAF1B, CHAMP1, CNKSR3, CRKL, CXADR, DAB2, DBNL, DMTN, DOCK7, ECT2, EEF2K, EGFR, EIF3A, EPHA2, EPRS, ERBB2, EZH2, FAM83D, FASN, FILIP1L, FNIP1, FOXO1, FUBP1, GJA1, GPRC5A, H2AFY, HDAC6, HEG1, HNRNPK, HSF1, ICAM1, IRS1, IRS2, ITGA5,…
GO:0098732	macromolecule deacylation	GO_BiologicalProcess-EBI-UniProt-GOA_27.02.2019_00h00	0.00575602	1	10.7692	14	BAZ2A, BCL6, CCAR2, HDAC6, KANK2, MAPT, MTA1, MTA3, NIPBL, PRKD1, RBM14, SIN3A, SIRT2, SIRT6
GO:0035601	protein deacylation	GO_BiologicalProcess-EBI-UniProt-GOA_27.02.2019_00h00	0.0053637	1	10.9375	14	BAZ2A, BCL6, CCAR2, HDAC6, KANK2, MAPT, MTA1, MTA3, NIPBL, PRKD1, RBM14, SIN3A, SIRT2, SIRT6
GO:0006476	protein deacetylation	GO_BiologicalProcess-EBI-UniProt-GOA_27.02.2019_00h00	0.00123066	1	12.2807	14	BAZ2A, BCL6, CCAR2, HDAC6, KANK2, MAPT, MTA1, MTA3, NIPBL, PRKD1, RBM14, SIN3A, SIRT2, SIRT6
GO:0016575	histone deacetylation	GO_BiologicalProcess-EBI-UniProt-GOA_27.02.2019_00h00	0.0025161	1	12.3711	12	BAZ2A, BCL6, HDAC6, KANK2, MTA1, MTA3, NIPBL, PRKD1, RBM14, SIN3A, SIRT2, SIRT6
GO:0090042	tubulin deacetylation	GO_BiologicalProcess-EBI-UniProt-GOA_27.02.2019_00h00	0.0225511	1	23.0769	3	HDAC6, MAPT, SIRT2
GO:0017136	NAD-dependent histone deacetylase activity	GO_BiologicalProcess-EBI-UniProt-GOA_27.02.2019_00h00	0.0333909	1	20	3	HDAC6, SIRT2, SIRT6
GO:0006348	chromatin silencing at telomere	GO_BiologicalProcess-EBI-UniProt-GOA_27.02.2019_00h00	0.00137661	1	36.3636	4	EZH2, RIF1, SIRT2, SIRT6
GO:0098901	regulation of cardiac muscle cell action potential	GO_BiologicalProcess-EBI-UniProt-GOA_27.02.2019_00h00	0.0428202	1	12.5	5	CAV1, CXADR, DSP, FLNA, SLMAP
GO:2001044	regulation of integrin-mediated signaling pathway	GO_BiologicalProcess-EBI-UniProt-GOA_27.02.2019_00h00	0.0396532	1	18.75	3	DMTN, FLNA, PRKD1
GO:0051052	regulation of DNA metabolic process	GO_BiologicalProcess-EBI-UniProt-GOA_27.02.2019_00h00	6.57651e-07	0.00120021	9.80392	55	ANKRD17, ARHGEF5, ATRX, BCL6, BRD8, CCDC88A, CDK1, DFFA, EGFR, FAM129B, FMN2, H1FX, H2AFX, HIST1H1C, HIST1H1E, HSF1, KANK2, KDM1B, LIG3, MAPK1, MAPK3, MECP2, MGMT, MMS19, MSH6, NUCKS1, OTUD4, PAK1IP1, PARG, PARN, PARP4, PDGFRB, PDS5A, RBM14, RIF1, RLF, RNF169, SETD2, SH2B1, SIRT6, SPIRE1, SRC, TASOR, TERF1, TERF2IP, TFDP1, TP53BP1, TPI1, TRIP12, WASF2, WDR70, WIZ, WRNIP1, XRCC1, ZBTB38
GO:0006310	DNA recombination	GO_BiologicalProcess-EBI-UniProt-GOA_27.02.2019_00h00	0.000334741	0.517509	9.18919	34	AGFG1, ARHGEF5, ATRX, BCL6, CCDC88A, EME1, H1FX, H2AFX, HIST1H1C, HIST1H1E, KANK2, LIG1, LIG3, LRIG1, MMS19, MSH6, NIPBL, NSMCE3, NUCKS1, RBM14, RIF1, RPAIN, SETD2, SIRT6, SMC5, TERF2IP, TOP2A, TOP2B, TP53BP1, TPI1, WASF2, WRNIP1, XRCC1, XRCC6
GO:0051053	negative regulation of DNA metabolic process	GO_BiologicalProcess-EBI-UniProt-GOA_27.02.2019_00h00	0.00138631	1	9.90991	22	ARHGEF5, BCL6, DFFA, FAM129B, H1FX, HIST1H1C, HIST1H1E, HSF1, LIG3, MSH6, PAK1IP1, PARP4, PDS5A, RIF1, RNF169, SRC, TERF1, TERF2IP, TP53BP1, TPI1, TRIP12, XRCC1
GO:2001251	negative regulation of chromosome organization	GO_BiologicalProcess-EBI-UniProt-GOA_27.02.2019_00h00	1.09877e-05	0.0192504	12.381	26	ATAD2, ATRX, BCOR, CENPF, DYNC1LI1, H1FX, H2AFY, HIST1H1C, HIST1H1E, HMGA1, MCM2, MECP2, NOC2L, PAK1IP1, PARP4, PEA15, PHF2, SIN3A, SRC, TERF1, TERF2IP, TOP2A, TPR, TRIP12, TTK, XRCC1
GO:0000018	regulation of DNA recombination	GO_BiologicalProcess-EBI-UniProt-GOA_27.02.2019_00h00	0.00519677	1	11.0236	14	ARHGEF5, BCL6, H1FX, HIST1H1C, HIST1H1E, MMS19, MSH6, RIF1, SETD2, SIRT6, TERF2IP, TP53BP1, TPI1, WASF2
GO:0006282	regulation of DNA repair	GO_BiologicalProcess-EBI-UniProt-GOA_27.02.2019_00h00	1.16781e-05	0.020425	14	21	ARHGEF5, EGFR, FMN2, H2AFX, HSF1, MGMT, MMS19, PARG, RIF1, RNF169, SETD2, SIRT6, SPIRE1, TERF2IP, TP53BP1, TPI1, TRIP12, WASF2, WDR70, WRNIP1, XRCC1
GO:0008156	negative regulation of DNA replication	GO_BiologicalProcess-EBI-UniProt-GOA_27.02.2019_00h00	0.0347266	1	10.9375	7	ARHGEF5, BCL6, LIG3, MSH6, PDS5A, TERF1, TPI1
GO:0045910	negative regulation of DNA recombination	GO_BiologicalProcess-EBI-UniProt-GOA_27.02.2019_00h00	0.00593589	1	14.0351	8	BCL6, H1FX, HIST1H1C, HIST1H1E, MSH6, RIF1, TERF2IP, TP53BP1
GO:2000779	regulation of double-strand break repair	GO_BiologicalProcess-EBI-UniProt-GOA_27.02.2019_00h00	1.83808e-05	0.0318723	16.3265	16	ARHGEF5, FMN2, HSF1, MGMT, MMS19, RIF1, RNF169, SETD2, SIRT6, SPIRE1, TERF2IP, TP53BP1, TPI1, TRIP12, WASF2, WDR70
GO:2000104	negative regulation of DNA-dependent DNA replication	GO_BiologicalProcess-EBI-UniProt-GOA_27.02.2019_00h00	0.0186916	1	13.6364	6	ARHGEF5, BCL6, LIG3, MSH6, TERF1, TPI1
GO:0099188	postsynaptic cytoskeleton organization	GO_BiologicalProcess-EBI-UniProt-GOA_27.02.2019_00h00	0.0276878	1	21.4286	3	MYH10, PPP1R9A, WASF2
GO:0098974	postsynaptic actin cytoskeleton organization	GO_BiologicalProcess-EBI-UniProt-GOA_27.02.2019_00h00	0.0179838	1	25	3	MYH10, PPP1R9A, WASF2
GO:1902904	negative regulation of supramolecular fiber organization	GO_BiologicalProcess-EBI-UniProt-GOA_27.02.2019_00h00	8.82557e-06	0.0155507	13.8365	22	ADD1, ARFGEF1, CAMSAP1, CAMSAP2, CARMIL1, DMTN, HDAC6, HDGFL2, LIMA1, LMOD1, MID1, MYADM, NCAPG, PHLDB2, PPFIA1, PPP1R9A, SPTBN1, STK11IP, STMN1, TMSB4X, WASF2, WASHC2C
GO:0032231	regulation of actin filament bundle assembly	GO_BiologicalProcess-EBI-UniProt-GOA_27.02.2019_00h00	4.42244e-06	0.00789406	15.3846	20	ABL1, ARHGEF5, BRAF, CARMIL1, EVL, FHOD1, FLNA, LIMCH1, NSFL1C, PHLDB2, PKN1, PPFIA1, PPP1R9A, PXN, SORBS3, STK11IP, STMN1, SYNPO, TPI1, WASF2
GO:0110020	regulation of actomyosin structure organization	GO_BiologicalProcess-EBI-UniProt-GOA_27.02.2019_00h00	2.69955e-06	0.0048511	15.873	20	ABL1, AKAP13, ARHGEF5, BRAF, CARMIL1, ECT2, EVL, FHOD1, LIMCH1, MYLK, PHLDB2, PKN1, PPFIA1, PPP1R9A, PXN, SORBS3, STK11IP, STMN1, TPI1, WASF2
GO:0030038	contractile actin filament bundle assembly	GO_BiologicalProcess-EBI-UniProt-GOA_27.02.2019_00h00	4.42244e-06	0.00789406	15.3846	20	ABL1, ARHGEF5, BRAF, CARMIL1, CUL3, EVL, FHOD1, LIMCH1, PHLDB2, PKN1, PPFIA1, PPP1R9A, PXN, SORBS3, SRC, STK11IP, STMN1, TPI1, WASF2, ZYX
GO:0032232	negative regulation of actin filament bundle assembly	GO_BiologicalProcess-EBI-UniProt-GOA_27.02.2019_00h00	0.00933199	1	15.7895	6	PHLDB2, PPFIA1, PPP1R9A, STK11IP, STMN1, WASF2
GO:0043149	stress fiber assembly	GO_BiologicalProcess-EBI-UniProt-GOA_27.02.2019_00h00	4.42244e-06	0.00789406	15.3846	20	ABL1, ARHGEF5, BRAF, CARMIL1, CUL3, EVL, FHOD1, LIMCH1, PHLDB2, PKN1, PPFIA1, PPP1R9A, PXN, SORBS3, SRC, STK11IP, STMN1, TPI1, WASF2, ZYX
GO:0051492	regulation of stress fiber assembly	GO_BiologicalProcess-EBI-UniProt-GOA_27.02.2019_00h00	3.4313e-05	0.0584694	14.9123	17	ABL1, ARHGEF5, BRAF, CARMIL1, EVL, FHOD1, LIMCH1, PHLDB2, PKN1, PPFIA1, PPP1R9A, PXN, SORBS3, STK11IP, STMN1, TPI1, WASF2
GO:0051497	negative regulation of stress fiber assembly	GO_BiologicalProcess-EBI-UniProt-GOA_27.02.2019_00h00	0.00620339	1	17.1429	6	PHLDB2, PPFIA1, PPP1R9A, STK11IP, STMN1, WASF2
GO:0031281	positive regulation of cyclase activity	GO_BiologicalProcess-EBI-UniProt-GOA_27.02.2019_00h00	0.0102691	1	17.8571	5	AKAP5, HNRNPK, MAPK3, NF1, STIM1
GO:0043631	RNA polyadenylation	GO_BiologicalProcess-EBI-UniProt-GOA_27.02.2019_00h00	0.00083186	1	14.8649	11	APP, CPSF7, CSTF3, FIP1L1, HSF1, LEO1, MYBBP1A, PAPOLA, RNF20, SUPT5H, SYMPK
GO:0006397	mRNA processing	GO_BiologicalProcess-EBI-UniProt-GOA_27.02.2019_00h00	1.33063e-10	2.59074e-07	10.9737	71	ACIN1, ADAR, APP, BUD13, CCAR1, CCAR2, CD2BP2, CDK13, CLASRP, CPSF7, CSTF3, FIP1L1, GEMIN5, GPKOW, GTF2F1, HABP4, HNRNPK, HSF1, HTATSF1, ITSN2, IWS1, KHSRP, LEO1, MARCKSL1, MYBBP1A, NUP98, PAN3, PAPOLA, PCBP1, PCBP2, PDCD11, PEA15, PHRF1, PSIP1, RBM10, RBM15, RBM15B, RBM17, RBM25, RBMX, RNF20, RPRD2, RRP1B, SCAF1, SCAF11, SF1, SF3B1, SF3B2, SLTM, SMN1, SMNDC1, SNUPN, SRPK1, SRRM1, SRRM2, SRSF11, …
GO:0031123	RNA 3'-end processing	GO_BiologicalProcess-EBI-UniProt-GOA_27.02.2019_00h00	0.00254943	1	9.85222	20	APP, CPSF7, CSTF3, FIP1L1, HSF1, LEO1, MYBBP1A, PAPOLA, PARN, RNF20, RPRD2, SRRM1, SRSF11, SRSF6, SRSF9, SUPT5H, SYMPK, THOC2, U2AF2, ZC3H11A
GO:0050684	regulation of mRNA processing	GO_BiologicalProcess-EBI-UniProt-GOA_27.02.2019_00h00	2.2881e-05	0.0395154	12.7072	23	CPSF7, HNRNPK, HSF1, ITSN2, IWS1, LEO1, MARCKSL1, NUP98, PAPOLA, RBM10, RBM15, RBM15B, RBM17, RBM25, RBMX, RNF20, SLTM, SRPK1, SRSF6, SRSF9, SUPT5H, THRAP3, U2AF2
GO:0006353	DNA-templated transcription, termination	GO_BiologicalProcess-EBI-UniProt-GOA_27.02.2019_00h00	0.0176086	1	10.5769	11	CPSF7, CSTF3, FIP1L1, PAPOLA, PEA15, SMN1, STMN1, SYMPK, TWISTNB, UBTF, XRN2
GO:0031124	mRNA 3'-end processing	GO_BiologicalProcess-EBI-UniProt-GOA_27.02.2019_00h00	6.88397e-05	0.114274	13.1944	19	APP, CPSF7, CSTF3, FIP1L1, HSF1, LEO1, MYBBP1A, PAPOLA, RNF20, RPRD2, SRRM1, SRSF11, SRSF6, SRSF9, SUPT5H, SYMPK, THOC2, U2AF2, ZC3H11A
GO:0031440	regulation of mRNA 3'-end processing	GO_BiologicalProcess-EBI-UniProt-GOA_27.02.2019_00h00	0.0168113	1	13.9535	6	CPSF7, HSF1, LEO1, PAPOLA, RNF20, SUPT5H
GO:0006378	mRNA polyadenylation	GO_BiologicalProcess-EBI-UniProt-GOA_27.02.2019_00h00	0.000656742	0.976575	15.2778	11	APP, CPSF7, CSTF3, FIP1L1, HSF1, LEO1, MYBBP1A, PAPOLA, RNF20, SUPT5H, SYMPK
GO:1900363	regulation of mRNA polyadenylation	GO_BiologicalProcess-EBI-UniProt-GOA_27.02.2019_00h00	0.0199678	1	18.1818	4	CPSF7, HSF1, RNF20, SUPT5H
GO:0043551	regulation of phosphatidylinositol 3-kinase activity	GO_BiologicalProcess-EBI-UniProt-GOA_27.02.2019_00h00	0.0228777	1	11.1111	8	ABI2, IRS1, NCOA2, PDGFRB, PRKD1, PTK2, RUBCN, SRC
GO:2001038	regulation of cellular response to drug	GO_BiologicalProcess-EBI-UniProt-GOA_27.02.2019_00h00	0.0492891	1	10.9091	6	AGFG1, HDAC6, PAWR, RACK1, RPAIN, SRC
GO:0090140	regulation of mitochondrial fission	GO_BiologicalProcess-EBI-UniProt-GOA_27.02.2019_00h00	0.0445173	1	14.2857	4	BNIP3, DENR, MAPT, MFF
GO:0035791	platelet-derived growth factor receptor-beta signaling pathway	GO_BiologicalProcess-EBI-UniProt-GOA_27.02.2019_00h00	0.00133694	1	27.7778	5	ABL1, PDGFRB, PTPN1, PTPN2, SRC
GO:1903008	organelle disassembly	GO_BiologicalProcess-EBI-UniProt-GOA_27.02.2019_00h00	0.0366344	1	9.16031	12	ATP13A2, BNIP3, CDK1, CLEC16A, DENR, HDAC6, LRWD1, MARK2, SMURF1, USP36, VDAC1, WIPI2
GO:0000422	autophagy of mitochondrion	GO_BiologicalProcess-EBI-UniProt-GOA_27.02.2019_00h00	0.00906082	1	11	11	ATP13A2, BNIP3, CLEC16A, DENR, HDAC6, LRWD1, MARK2, SMURF1, USP36, VDAC1, WIPI2
GO:0061726	mitochondrion disassembly	GO_BiologicalProcess-EBI-UniProt-GOA_27.02.2019_00h00	0.00906082	1	11	11	ATP13A2, BNIP3, CLEC16A, DENR, HDAC6, LRWD1, MARK2, SMURF1, USP36, VDAC1, WIPI2
GO:0010821	regulation of mitochondrion organization	GO_BiologicalProcess-EBI-UniProt-GOA_27.02.2019_00h00	0.00888847	1	8.78661	21	ATP13A2, BAG3, BNIP3, CLEC16A, DENR, HDAC6, HPS4, HUWE1, LIG3, LMNA, LRWD1, MAPT, MFF, NMT1, PPP3CB, SF1, SMURF1, TFDP1, TP53BP2, USP36, VDAC1
GO:0061912	selective autophagy	GO_BiologicalProcess-EBI-UniProt-GOA_27.02.2019_00h00	0.0254431	1	11.6667	7	BAG3, CLEC16A, HDAC6, LRWD1, MAPK3, SMURF1, WIPI2
GO:0000423	mitophagy	GO_BiologicalProcess-EBI-UniProt-GOA_27.02.2019_00h00	0.0268791	1	16.6667	4	CLEC16A, HDAC6, LRWD1, SMURF1
GO:1903146	regulation of autophagy of mitochondrion	GO_BiologicalProcess-EBI-UniProt-GOA_27.02.2019_00h00	0.00593589	1	14.0351	8	ATP13A2, BNIP3, CLEC16A, DENR, HDAC6, SMURF1, USP36, VDAC1
GO:0016239	positive regulation of macroautophagy	GO_BiologicalProcess-EBI-UniProt-GOA_27.02.2019_00h00	0.000131606	0.212411	16.0494	13	BAG3, BNIP3, CLEC16A, FYCO1, HDAC6, HMOX1, LARP1, MAP3K7, MAPK3, RAB12, SMURF1, SUPT5H, WAC
GO:0019870	potassium channel inhibitor activity	GO_BiologicalProcess-EBI-UniProt-GOA_27.02.2019_00h00	0.0225511	1	23.0769	3	CAV1, RASA1, WNK1
GO:0016248	channel inhibitor activity	GO_BiologicalProcess-EBI-UniProt-GOA_27.02.2019_00h00	0.0390347	1	11.5385	6	CAV1, RACK1, RASA1, STX7, VTI1B, WNK1
GO:0008200	ion channel inhibitor activity	GO_BiologicalProcess-EBI-UniProt-GOA_27.02.2019_00h00	0.0359461	1	11.7647	6	CAV1, RACK1, RASA1, STX7, VTI1B, WNK1
GO:0006338	chromatin remodeling	GO_BiologicalProcess-EBI-UniProt-GOA_27.02.2019_00h00	0.000241454	0.378842	11.0048	23	ABL2, ARID1B, ATRX, BAZ1B, BAZ2A, BPTF, CENPC, CHD1, CHD4, CHD6, GATAD2B, HJURP, HMGA1, NASP, PKN1, RB1, RERE, SIRT6, SMARCA1, SMARCA4, SMARCC2, TOP1, TPR
GO:0034728	nucleosome organization	GO_BiologicalProcess-EBI-UniProt-GOA_27.02.2019_00h00	0.00301374	1	9.66184	20	ATRX, CENPC, CHAF1A, CHAF1B, CHD6, H1FX, H2AFX, H2AFY, H2AFY2, HIST1H1C, HIST1H1E, HIST1H3A, HJURP, HMGA1, HP1BP3, MCM2, NASP, SETD2, SMARCA4, SMARCC2
GO:0006334	nucleosome assembly	GO_BiologicalProcess-EBI-UniProt-GOA_27.02.2019_00h00	0.0151982	1	9.25926	15	ATRX, CENPC, CHAF1A, CHAF1B, H1FX, H2AFX, H2AFY, H2AFY2, HIST1H1C, HIST1H1E, HIST1H3A, HJURP, HP1BP3, MCM2, NASP
GO:0007172	signal complex assembly	GO_BiologicalProcess-EBI-UniProt-GOA_27.02.2019_00h00	0.000910848	1	40	4	NCK1, PTK2, PXN, SRC
GO:1900076	regulation of cellular response to insulin stimulus	GO_BiologicalProcess-EBI-UniProt-GOA_27.02.2019_00h00	0.0402351	1	10.1124	9	IRS1, NCK1, NCOA5, NUCKS1, PKN1, PTPN1, PTPN11, PTPN2, SRC
GO:0046626	regulation of insulin receptor signaling pathway	GO_BiologicalProcess-EBI-UniProt-GOA_27.02.2019_00h00	0.014025	1	11.3924	9	IRS1, NCK1, NCOA5, NUCKS1, PKN1, PTPN1, PTPN11, PTPN2, SRC
GO:0090186	regulation of pancreatic juice secretion	GO_BiologicalProcess-EBI-UniProt-GOA_27.02.2019_00h00	0.0105459	1	30	3	FLNB, STK39, WNK1
GO:0030374	nuclear receptor transcription coactivator activity	GO_BiologicalProcess-EBI-UniProt-GOA_27.02.2019_00h00	3.84792e-05	0.0652607	14.7826	17	ACTN1, CCAR1, CCAR2, CXADR, HMGA1, KANK2, MED1, MED13, NCOA2, NCOA3, NCOA7, PKN1, RBM14, SCAF1, SRC, THRAP3, TRAM1
GO:0010557	positive regulation of macromolecule biosynthetic process	GO_BiologicalProcess-EBI-UniProt-GOA_27.02.2019_00h00	6.2517e-11	1.21908e-07	7.74139	182	ABI2, ABL1, ABL2, ACTBL2, ACTN1, AGFG1, APP, ARFGEF1, ARFGEF3, ARHGEF11, ARID1B, ARID4A, ARID5B, ATAD2, ATRX, BCL9L, BPTF, BRD4, BRD8, CCAR1, CCAR2, CCDC88A, CCM2, CDK1, CDK13, CHAF1A, CHAF1B, CHD6, CLOCK, CREBBP, CRTC2, CRTC3, CXADR, DAB2, DLGAP5, EEF2, EGFR, EGLN1, EIF3A, ERBB2, FADD, FAM129B, FHOD1, FOSL1, FOSL2, FOXJ3, FOXK1, FOXK2, FOXO1, GTF2F1, GTF2I, H1FX, HABP4, HDAC6, HIST1H1C, HIST1H1E…
GO:0010558	negative regulation of macromolecule biosynthetic process	GO_BiologicalProcess-EBI-UniProt-GOA_27.02.2019_00h00	3.12016e-09	5.97198e-06	7.81415	148	ABI2, ABL2, AGFG1, ARHGAP35, ARHGEF5, ARID4A, ARID5B, ATAD2, ATRX, BAG3, BAZ2A, BCL6, BCOR, BPTF, CAV1, CBX4, CBX5, CCAR1, CCAR2, CCDC88A, CDKN1B, CDYL, CENPF, CHAF1A, CHAF1B, CIC, CLOCK, CLTC, CNOT2, CNOT3, CREBBP, CUL3, CXADR, DAB2, EIF3A, EIF4ENIF1, EPRS, EZH2, FAM129B, FLNA, FNIP1, FOXK1, FOXO1, FUBP1, GATAD2B, H1FX, H2AFY, H2AFY2, HDAC6, HDGF, HIST1H1C, HIST1H1E, HIST1H3A, HIVEP1, HMGA1, HSF…
GO:0045934	negative regulation of nucleobase-containing compound metabolic process	GO_BiologicalProcess-EBI-UniProt-GOA_27.02.2019_00h00	2.05242e-11	4.01659e-08	8.24468	155	ABI2, ABL2, AGFG1, ARHGAP35, ARHGEF5, ARID4A, ARID5B, ATAD2, ATRX, BAG3, BAZ2A, BCL6, BCOR, BPTF, CAV1, CBX4, CBX5, CCAR1, CCAR2, CCDC88A, CDKN1B, CDYL, CENPF, CHAF1A, CHAF1B, CIC, CLOCK, CNOT2, CREBBP, CUL3, CXADR, DAB2, DFFA, EPRS, EZH2, FAM129B, FLNA, FNIP1, FOXK1, FOXO1, FUBP1, GATAD2B, H1FX, H2AFY, H2AFY2, HDAC6, HDGF, HIST1H1C, HIST1H1E, HIST1H3A, HIVEP1, HMGA1, HNRNPK, HSF1, IFI16, IRF2BP1…
GO:0045935	positive regulation of nucleobase-containing compound metabolic process	GO_BiologicalProcess-EBI-UniProt-GOA_27.02.2019_00h00	7.75159e-11	1.51079e-07	7.69878	183	ABI2, ABL1, ABL2, ACTBL2, ACTN1, AGFG1, APP, ARFGEF3, ARHGEF11, ARHGEF5, ARID1B, ARID4A, ARID5B, ATAD2, ATRX, BCL9L, BPTF, BRD4, BRD8, CCAR1, CCAR2, CCDC88A, CCM2, CDK1, CDK13, CHAF1A, CHAF1B, CHD6, CLOCK, CREBBP, CRTC2, CRTC3, CXADR, DAB2, DLGAP5, EGFR, EGLN1, ERBB2, FADD, FAM129B, FHOD1, FMN2, FOSL1, FOSL2, FOXJ3, FOXK1, FOXK2, FOXO1, GTF2F1, GTF2I, H1FX, H2AFX, HABP4, HIST1H1C, HIST1H1E, HMGA1…
GO:0051253	negative regulation of RNA metabolic process	GO_BiologicalProcess-EBI-UniProt-GOA_27.02.2019_00h00	4.60327e-11	8.98098e-08	8.38218	143	ABI2, ABL2, AGFG1, ARHGAP35, ARHGEF5, ARID4A, ARID5B, ATAD2, ATRX, BAG3, BAZ2A, BCL6, BCOR, BPTF, CAV1, CBX4, CBX5, CCAR1, CCAR2, CCDC88A, CDKN1B, CDYL, CENPF, CHAF1A, CHAF1B, CIC, CLOCK, CNOT2, CREBBP, CUL3, CXADR, DAB2, EPRS, EZH2, FAM129B, FLNA, FNIP1, FOXK1, FOXO1, FUBP1, GATAD2B, H1FX, H2AFY, H2AFY2, HDAC6, HDGF, HIST1H1C, HIST1H1E, HIST1H3A, HIVEP1, HMGA1, HNRNPK, HSF1, IFI16, IRF2BP1, ITSN…
GO:0051254	positive regulation of RNA metabolic process	GO_BiologicalProcess-EBI-UniProt-GOA_27.02.2019_00h00	1.15659e-09	2.22181e-06	7.67085	165	ABI2, ABL1, ABL2, ACTBL2, ACTN1, AGFG1, APP, ARFGEF3, ARHGEF11, ARID1B, ARID4A, ARID5B, ATAD2, ATRX, BCL9L, BPTF, BRD4, BRD8, CCAR1, CCAR2, CCDC88A, CCM2, CDK13, CHAF1A, CHAF1B, CHD6, CLOCK, CREBBP, CRTC2, CRTC3, CXADR, DAB2, DLGAP5, EGFR, EGLN1, ERBB2, FADD, FAM129B, FHOD1, FOSL1, FOSL2, FOXJ3, FOXK1, FOXK2, FOXO1, GTF2F1, GTF2I, H1FX, HABP4, HIST1H1C, HIST1H1E, HMGA1, HMGN3, HNRNPK, HSF1, IFI16…
GO:1902679	negative regulation of RNA biosynthetic process	GO_BiologicalProcess-EBI-UniProt-GOA_27.02.2019_00h00	7.87178e-10	1.5161e-06	8.25	132	ABI2, ABL2, AGFG1, ARHGAP35, ARHGEF5, ARID4A, ARID5B, ATAD2, ATRX, BAG3, BAZ2A, BCL6, BCOR, BPTF, CAV1, CBX4, CBX5, CCAR1, CCAR2, CCDC88A, CDKN1B, CDYL, CENPF, CHAF1A, CHAF1B, CIC, CLOCK, CNOT2, CREBBP, CUL3, CXADR, DAB2, EPRS, EZH2, FAM129B, FLNA, FNIP1, FOXK1, FOXO1, FUBP1, GATAD2B, H1FX, H2AFY, H2AFY2, HDAC6, HDGF, HIST1H1C, HIST1H1E, HIST1H3A, HIVEP1, HMGA1, HSF1, IFI16, IRF2BP1, KANK2, KAT7,…
GO:1902680	positive regulation of RNA biosynthetic process	GO_BiologicalProcess-EBI-UniProt-GOA_27.02.2019_00h00	5.16157e-10	9.98764e-07	7.8125	160	ABI2, ABL1, ABL2, ACTBL2, ACTN1, AGFG1, APP, ARFGEF3, ARHGEF11, ARID1B, ARID4A, ARID5B, ATAD2, ATRX, BCL9L, BPTF, BRD4, BRD8, CCAR1, CCAR2, CCDC88A, CCM2, CDK13, CHAF1A, CHAF1B, CHD6, CLOCK, CREBBP, CRTC2, CRTC3, CXADR, DAB2, DLGAP5, EGFR, EGLN1, ERBB2, FADD, FAM129B, FHOD1, FOSL1, FOSL2, FOXJ3, FOXK1, FOXK2, FOXO1, GTF2F1, GTF2I, H1FX, HIST1H1C, HIST1H1E, HMGA1, HMGN3, HNRNPK, HSF1, IFI16, IRF2B…
GO:1903507	negative regulation of nucleic acid-templated transcription	GO_BiologicalProcess-EBI-UniProt-GOA_27.02.2019_00h00	7.53032e-10	1.45335e-06	8.26033	132	ABI2, ABL2, AGFG1, ARHGAP35, ARHGEF5, ARID4A, ARID5B, ATAD2, ATRX, BAG3, BAZ2A, BCL6, BCOR, BPTF, CAV1, CBX4, CBX5, CCAR1, CCAR2, CCDC88A, CDKN1B, CDYL, CENPF, CHAF1A, CHAF1B, CIC, CLOCK, CNOT2, CREBBP, CUL3, CXADR, DAB2, EPRS, EZH2, FAM129B, FLNA, FNIP1, FOXK1, FOXO1, FUBP1, GATAD2B, H1FX, H2AFY, H2AFY2, HDAC6, HDGF, HIST1H1C, HIST1H1E, HIST1H3A, HIVEP1, HMGA1, HSF1, IFI16, IRF2BP1, KANK2, KAT7,…
GO:1903508	positive regulation of nucleic acid-templated transcription	GO_BiologicalProcess-EBI-UniProt-GOA_27.02.2019_00h00	5.06506e-10	9.80595e-07	7.81632	160	ABI2, ABL1, ABL2, ACTBL2, ACTN1, AGFG1, APP, ARFGEF3, ARHGEF11, ARID1B, ARID4A, ARID5B, ATAD2, ATRX, BCL9L, BPTF, BRD4, BRD8, CCAR1, CCAR2, CCDC88A, CCM2, CDK13, CHAF1A, CHAF1B, CHD6, CLOCK, CREBBP, CRTC2, CRTC3, CXADR, DAB2, DLGAP5, EGFR, EGLN1, ERBB2, FADD, FAM129B, FHOD1, FOSL1, FOSL2, FOXJ3, FOXK1, FOXK2, FOXO1, GTF2F1, GTF2I, H1FX, HIST1H1C, HIST1H1E, HMGA1, HMGN3, HNRNPK, HSF1, IFI16, IRF2B…
GO:0003712	transcription coregulator activity	GO_BiologicalProcess-EBI-UniProt-GOA_27.02.2019_00h00	1.93578e-14	3.8677e-11	11.4943	90	ABL1, ABL2, ACTBL2, ACTN1, ARHGAP35, ARID1B, ARID5B, BCL9L, BCOR, CBX4, CCAR1, CCAR2, CCDC88A, CDYL, CHAF1A, CHAF1B, CNOT2, CREBBP, CXADR, EZH2, FAM129B, GPRC5A, GTF2F1, HDGF, HMGA1, IRF2BP1, JADE1, JMY, KANK2, KMT2D, LPIN1, MAML1, MAP3K7, MECP2, MED1, MED13, MED13L, MED26, MEF2A, MMS19, MPRIP, MTA1, MTA3, MTDH, MYBBP1A, NAB2, NCOA2, NCOA3, NCOA7, NCOR1, NCOR2, NOC2L, NSD3, NUP98, PAWR, PHF12, PH…
GO:0003713	transcription coactivator activity	GO_BiologicalProcess-EBI-UniProt-GOA_27.02.2019_00h00	2.90298e-10	5.63177e-07	12.1739	56	ABL1, ABL2, ACTBL2, ACTN1, ARID1B, ARID5B, BCL9L, CCAR1, CCAR2, CCDC88A, CREBBP, CXADR, FAM129B, GTF2F1, HMGA1, JADE1, JMY, KANK2, KMT2D, LPIN1, MAML1, MAP3K7, MED1, MED13, MED26, MEF2A, MMS19, MPRIP, MTA1, MTA3, MTDH, NCOA2, NCOA3, NCOA7, NSD3, NUP98, PHF2, PKN1, PRDM16, RB1, RBM14, RERE, RNF20, RRP1B, SCAF1, SF1, SMARCA4, SMARCC2, SP4, SRC, SUB1, TCF20, TFDP1, TGFB1I1, THRAP3, TRAM1
GO:0003714	transcription corepressor activity	GO_BiologicalProcess-EBI-UniProt-GOA_27.02.2019_00h00	4.97106e-07	0.00090871	11.396	40	ABL2, ARHGAP35, BCOR, CBX4, CCAR1, CCDC88A, CDYL, CHAF1A, CHAF1B, CREBBP, EZH2, HDGF, IRF2BP1, MECP2, MED1, MTA1, MTA3, MYBBP1A, NAB2, NCOA3, NCOR1, NCOR2, NOC2L, PAWR, PHF12, PPFIA1, PPP1R13L, RBM15, RERE, RYBP, SF1, SIN3A, SIRT6, SMARCA4, SPEN, STK11IP, TLE1, TLE4, ZHX2, ZHX3
GO:0070841	inclusion body assembly	GO_BiologicalProcess-EBI-UniProt-GOA_27.02.2019_00h00	0.00877824	1	18.5185	5	BAG3, HDAC6, HSF1, MAPT, REPS2
GO:0072594	establishment of protein localization to organelle	GO_BiologicalProcess-EBI-UniProt-GOA_27.02.2019_00h00	0.000698959	1	7.68156	55	AGFG1, APPL1, BAG3, ECT2, ERGIC3, FLNA, GCC2, H2AFY, H2AFY2, HNRNPK, HPS4, HUWE1, LMNA, LRWD1, MAPK1, MAPT, MAVS, MED1, MFF, NF1, NIPBL, NMT1, NUP107, NUP50, NUP88, NUP98, PAK1IP1, PEX19, PPFIBP1, PPP3CB, PRKD1, RANBP2, RPAIN, RPL18A, RPL31, RPS3A, RPS6, RRP1B, SF1, SGTA, SGTB, SMURF1, SNUPN, TCOF1, TERF1, TFDP1, TOMM70, TOR1AIP1, TP53BP2, TPR, TRAM1, TTK, USP36, VAMP7, VTI1B
GO:0072657	protein localization to membrane	GO_BiologicalProcess-EBI-UniProt-GOA_27.02.2019_00h00	5.04623e-08	9.41626e-05	9.39511	73	ABI2, AFDN, AKAP5, ANXA2, APPL1, BRAF, C2CD5, CACNB3, CAV1, CHD6, CLTC, CRKL, DAB2, DENND4C, DMTN, EGFR, EHD2, EPB41L3, EPHA2, ERBB2, ERGIC3, FCHO2, FLNA, GORASP2, ITGB1, ITPRID2, KIF13A, KRT18, LRWD1, MAPK1, MFF, MICALL1, MTCL1, MYADM, NCOA2, NMT1, NOC2L, PALM, PARD3, PEX19, PKN1, PPFIA1, PPFIBP1, PPP3CB, RAB3B, RABEP1, RACK1, RPL18A, RPL31, RPS3A, RPS6, RRP1B, SEC16A, SF1, SGTA, SGTB, SLC9A3R1,…
GO:0090150	establishment of protein localization to membrane	GO_BiologicalProcess-EBI-UniProt-GOA_27.02.2019_00h00	2.31883e-05	0.040023	9.61098	42	AFDN, BRAF, C2CD5, CACNB3, CHD6, DMTN, EGFR, ERBB2, ERGIC3, GORASP2, ITPRID2, KIF13A, KRT18, MFF, MICALL1, MTCL1, NCOA2, NMT1, PARD3, PEX19, PKN1, PPFIBP1, PPP3CB, RACK1, RPL18A, RPL31, RPS3A, RPS6, RRP1B, SEC16A, SF1, SGTA, SGTB, SPTBN1, TFDP1, TOR1AIP1, TP53BP2, TRAM1, TTK, VAMP3, VAMP7, WNK1
GO:0006886	intracellular protein transport	GO_BiologicalProcess-EBI-UniProt-GOA_27.02.2019_00h00	2.50886e-07	0.000461631	7.85814	113	AAAS, AGFG1, AKAP12, AKAP5, APPL1, ATP13A2, BAG3, BRD8, C2CD5, CACNB3, CEP131, CLTC, COPA, DMTN, ECT2, EIF3A, ERBB2, ERGIC3, FIP1L1, FLNA, FLNB, FYCO1, FYTTD1, GCC2, GTSE1, HDAC6, HNRNPK, HOMER3, HPS4, HUWE1, ITPRID2, IWS1, KIF13A, KIF13B, KTN1, LMNA, MAPK1, MAVS, MED1, MFF, MICALL1, MTCL1, NCOA2, NDEL1, NF1, NUP107, NUP205, NUP50, NUP88, NUP98, PAK1IP1, PAN3, PARD3, PCNT, PEX19, PKN1, PPFIBP1, P…
GO:0006605	protein targeting	GO_BiologicalProcess-EBI-UniProt-GOA_27.02.2019_00h00	0.030888	1	6.92884	37	AKAP12, AKAP5, BAG3, C2CD5, CACNB3, DMTN, ERBB2, ERGIC3, GCC2, HOMER3, HPS4, HUWE1, KIF13B, MFF, MICALL1, MTCL1, PAN3, PARD3, PEX19, PKN1, PPFIBP1, RPL18A, RPL31, RPS3A, RPS6, RRP1B, SGTA, SGTB, SMURF1, TMPO, TOMM70, TRAM1, TTK, USP36, VAMP7, VTI1B, WNK1
GO:0006612	protein targeting to membrane	GO_BiologicalProcess-EBI-UniProt-GOA_27.02.2019_00h00	0.00744334	1	8.69565	22	C2CD5, CACNB3, DMTN, ERBB2, MFF, MICALL1, MTCL1, PARD3, PEX19, PKN1, PPFIBP1, RPL18A, RPL31, RPS3A, RPS6, RRP1B, SGTA, SGTB, TRAM1, TTK, VAMP7, WNK1
GO:0090314	positive regulation of protein targeting to membrane	GO_BiologicalProcess-EBI-UniProt-GOA_27.02.2019_00h00	0.0186916	1	13.6364	6	C2CD5, CACNB3, ERBB2, MFF, MTCL1, PKN1
GO:1903533	regulation of protein targeting	GO_BiologicalProcess-EBI-UniProt-GOA_27.02.2019_00h00	0.0131308	1	10.4348	12	BAG3, C2CD5, CACNB3, DMTN, ERBB2, HPS4, HUWE1, MFF, MTCL1, PKN1, USP36, VAMP7
GO:0090313	regulation of protein targeting to membrane	GO_BiologicalProcess-EBI-UniProt-GOA_27.02.2019_00h00	0.00660041	1	13.7931	8	C2CD5, CACNB3, DMTN, ERBB2, MFF, MTCL1, PKN1, VAMP7
GO:0006417	regulation of translation	GO_BiologicalProcess-EBI-UniProt-GOA_27.02.2019_00h00	0.00702368	1	7.61317	37	ABCF1, APP, ATXN2, CHAF1A, CHAF1B, CNOT2, CNOT3, DENR, EEF1D, EEF2, EEF2K, EIF3A, EIF3K, EIF4B, EIF4ENIF1, EPRS, ERBB2, GEMIN5, HABP4, IGF2BP2, KHSRP, LARP1, LARP4B, LARP6, MAPK1, MAPK3, NCK1, NCL, NSUN4, PRR16, RACK1, SAMD4B, STK39, TCEA1, TCOF1, TPR, VIM
GO:0033554	cellular response to stress	GO_BiologicalProcess-EBI-UniProt-GOA_27.02.2019_00h00	2.71829e-10	5.27621e-07	7.49902	191	AAAS, ABI2, ABL1, ADD1, AGFG1, ANKRD26, ANKZF1, APP, ARHGEF5, ARHGEF6, ASCC3, ATP13A2, ATRX, BAG3, BAZ1B, BCL6, BNIP3, BOD1L1, BRAF, BRD4, CAV1, CBX5, CCAR2, CCDC88A, CCM2, CDK1, CDKN1B, CHAF1A, CHAF1B, CHD6, CLEC16A, CLOCK, CNOT2, CNOT3, CREBBP, CRKL, CUL3, DBNL, ECT2, EEF2, EEF2K, EGFR, EGLN1, EME1, EPHA2, EPRS, EZH2, FASN, FMN2, FNIP1, FOXO1, GJA1, GORASP2, GTSE1, H2AFX, HDAC6, HDGF, HMGA1, HM…
GO:0080134	regulation of response to stress	GO_BiologicalProcess-EBI-UniProt-GOA_27.02.2019_00h00	1.4274e-05	0.0248654	6.96104	134	AAAS, ABI2, ABL1, AGFG1, ANKRD17, ANXA2, APP, APPL1, ARFGEF1, ARHGEF5, BAG3, BCL6, BRAF, BRD4, BRD8, CAV1, CCAR2, CCM2, CDKN1B, CHAF1A, CHAF1B, CLOCK, CREBBP, DBNL, DMTN, EGFR, EPRS, FADD, FASN, FMN2, FOXO1, GJA1, H2AFX, H2AFY, HDAC6, HMGA1, HNRNPK, HSF1, IFI16, KANK2, KTN1, LIG3, LMNA, LPIN1, MAP2K2, MAP3K11, MAP3K20, MAP3K21, MAP3K3, MAP3K7, MAP4K2, MAPK1, MAPK3, MAPT, MAVS, MED1, MGMT, MID1, M…
GO:0080135	regulation of cellular response to stress	GO_BiologicalProcess-EBI-UniProt-GOA_27.02.2019_00h00	2.01409e-07	0.000371398	8.65088	84	AAAS, ABI2, ABL1, AGFG1, APP, ARHGEF5, BAG3, BCL6, BRAF, CAV1, CCAR2, CREBBP, DBNL, EGFR, EPRS, FASN, FMN2, FOXO1, GJA1, H2AFX, HDAC6, HMGA1, HNRNPK, HSF1, KTN1, LIG3, MAP2K2, MAP3K11, MAP3K20, MAP3K21, MAP3K3, MAP3K7, MAP4K2, MAPK1, MAPK3, MAPT, MGMT, MID1, MMS19, NCK1, NCOA7, NCOR1, NDEL1, NUP107, NUP205, NUP50, NUP88, NUP98, PARG, PAWR, PDCD4, PHLPP1, PKN1, PTPN1, PTPN2, RACK1, RANBP2, RERE, R…
GO:0031098	stress-activated protein kinase signaling cascade	GO_BiologicalProcess-EBI-UniProt-GOA_27.02.2019_00h00	9.56842e-06	0.0168308	9.95261	42	ABI2, AGFG1, APP, ARHGEF5, ARHGEF6, CCM2, CRKL, DBNL, EGFR, EPRS, FASN, FOXO1, GJA1, HNRNPK, KAT7, MAP2K2, MAP3K11, MAP3K20, MAP3K21, MAP3K3, MAP3K7, MAP4K2, MAPK1, MAPK3, MID1, NCOR1, NEK1, PAK4, PDCD4, PHLPP1, PKN1, PTPN1, RPAIN, SCAF11, SF3B1, SIRPA, SPAG9, STK10, STK39, TPI1, WNK1, ZNF622
GO:2001020	regulation of response to DNA damage stimulus	GO_BiologicalProcess-EBI-UniProt-GOA_27.02.2019_00h00	0.00264414	1	9.05797	25	ABL1, ARHGEF5, CCAR2, EGFR, FMN2, H2AFX, HNRNPK, HSF1, MAPT, MGMT, MMS19, PARG, RIF1, RNF169, SETD2, SIRT6, SPIRE1, TERF2IP, TP53BP1, TPI1, TRIP12, WASF2, WDR70, WRNIP1, XRCC1
GO:0023014	signal transduction by protein phosphorylation	GO_BiologicalProcess-EBI-UniProt-GOA_27.02.2019_00h00	0.00941236	1	6.41026	80	ABI2, ABL1, ADAM9, AGFG1, AKAP13, APIP, APP, ARHGEF5, ARHGEF6, BRAF, CAV1, CCM2, CDK1, CNKSR3, CRKL, CUL3, DBNL, EGFR, EIF3A, EPHA2, EPRS, ERBB2, EZH2, FAM83D, FASN, FOXO1, GJA1, HNRNPK, HSF1, ICAM1, IRS1, IRS2, KSR1, LAMTOR1, MAP2K2, MAP3K11, MAP3K20, MAP3K21, MAP3K3, MAP3K7, MAP4K2, MAPK1, MAPK3, MED1, MEF2A, MID1, NCOR1, NDRG1, NEK1, NF1, PAK4, PDCD4, PDGFRB, PEA15, PHLPP1, PKN1, PTK2, PTPN1, …
GO:0070302	regulation of stress-activated protein kinase signaling cascade	GO_BiologicalProcess-EBI-UniProt-GOA_27.02.2019_00h00	6.99173e-05	0.115993	10.0917	33	ABI2, AGFG1, APP, ARHGEF5, DBNL, EGFR, EPRS, FASN, FOXO1, GJA1, MAP2K2, MAP3K11, MAP3K20, MAP3K21, MAP3K3, MAP3K7, MAP4K2, MAPK1, MAPK3, MID1, NCOR1, PDCD4, PHLPP1, PKN1, PTPN1, RPAIN, SCAF11, SF3B1, SIRPA, SPAG9, TPI1, WNK1, ZNF622
GO:0000165	MAPK cascade	GO_BiologicalProcess-EBI-UniProt-GOA_27.02.2019_00h00	0.0160887	1	6.31579	78	ABI2, ABL1, ADAM9, AGFG1, AKAP13, APIP, APP, ARHGEF5, ARHGEF6, BRAF, CAV1, CCM2, CDK1, CNKSR3, CRKL, CUL3, DBNL, EGFR, EIF3A, EPHA2, EPRS, ERBB2, EZH2, FAM83D, FASN, FOXO1, GJA1, HNRNPK, HSF1, ICAM1, IRS1, IRS2, KSR1, LAMTOR1, MAP2K2, MAP3K11, MAP3K20, MAP3K21, MAP3K3, MAP3K7, MAP4K2, MAPK1, MAPK3, MED1, MEF2A, MID1, NCOR1, NDRG1, NF1, PAK4, PDCD4, PDGFRB, PEA15, PHLPP1, PKN1, PTK2, PTPN1, PTPN11…
GO:0042325	regulation of phosphorylation	GO_BiologicalProcess-EBI-UniProt-GOA_27.02.2019_00h00	8.84655e-07	0.00161007	7.18533	145	AAAS, ABI1, ABI2, ABL1, ADAM9, ADAR, ADCY3, ADCY9, ADNP, AGFG1, AKAP13, ALS2, ANKLE2, ANXA2, APIP, APP, ARHGEF5, BRAF, BRD4, CAV1, CCDC88A, CCM2, CDK1, CDKN1B, CHAF1A, CHAF1B, CHAMP1, CNKSR3, CRKL, CXADR, DAB2, DBNL, DMTN, DOCK7, ECT2, EEF2K, EGFR, EIF3A, EPHA2, EPRS, ERBB2, EZH2, FAM83D, FASN, FILIP1L, FNIP1, FOXO1, FUBP1, GJA1, GPRC5A, H2AFY, HDAC6, HEG1, HNRNPK, HSF1, ICAM1, IRS1, IRS2, ITGA5,…
GO:0051403	stress-activated MAPK cascade	GO_BiologicalProcess-EBI-UniProt-GOA_27.02.2019_00h00	9.44202e-05	0.155132	9.58549	37	ABI2, AGFG1, APP, ARHGEF5, ARHGEF6, CCM2, CRKL, DBNL, EGFR, EPRS, FASN, FOXO1, GJA1, HNRNPK, MAP2K2, MAP3K11, MAP3K20, MAP3K21, MAP3K3, MAP3K7, MAP4K2, MAPK1, MAPK3, MID1, NCOR1, PDCD4, PHLPP1, PKN1, PTPN1, RPAIN, SCAF11, SF3B1, SIRPA, SPAG9, TPI1, WNK1, ZNF622
GO:0043408	regulation of MAPK cascade	GO_BiologicalProcess-EBI-UniProt-GOA_27.02.2019_00h00	0.00490782	1	6.8	68	ABI2, ABL1, ADAM9, AGFG1, AKAP13, APIP, APP, ARHGEF5, BRAF, CAV1, CCM2, CDK1, CNKSR3, CRKL, DBNL, EGFR, EIF3A, EPHA2, EPRS, ERBB2, EZH2, FAM83D, FASN, FOXO1, GJA1, HNRNPK, HSF1, ICAM1, KSR1, LAMTOR1, MAP2K2, MAP3K11, MAP3K20, MAP3K21, MAP3K3, MAP3K7, MAP4K2, MAPK1, MAPK3, MED1, MID1, NCOR1, NDRG1, NF1, PAK4, PDCD4, PDGFRB, PEA15, PHLPP1, PKN1, PTPN1, PTPN11, PTPN2, ROBO1, RPAIN, SCAF11, SF3B1, SH…
GO:0032872	regulation of stress-activated MAPK cascade	GO_BiologicalProcess-EBI-UniProt-GOA_27.02.2019_00h00	6.4493e-05	0.107381	10.1538	33	ABI2, AGFG1, APP, ARHGEF5, DBNL, EGFR, EPRS, FASN, FOXO1, GJA1, MAP2K2, MAP3K11, MAP3K20, MAP3K21, MAP3K3, MAP3K7, MAP4K2, MAPK1, MAPK3, MID1, NCOR1, PDCD4, PHLPP1, PKN1, PTPN1, RPAIN, SCAF11, SF3B1, SIRPA, SPAG9, TPI1, WNK1, ZNF622
GO:0007254	JNK cascade	GO_BiologicalProcess-EBI-UniProt-GOA_27.02.2019_00h00	0.00258703	1	8.91089	27	ABI2, AGFG1, APP, ARHGEF5, ARHGEF6, CRKL, DBNL, EGFR, GJA1, MAP3K11, MAP3K20, MAP3K21, MAP3K7, MAP4K2, NCOR1, PDCD4, PHLPP1, PKN1, PTPN1, RPAIN, SCAF11, SF3B1, SIRPA, SPAG9, TPI1, WNK1, ZNF622
GO:0046328	regulation of JNK cascade	GO_BiologicalProcess-EBI-UniProt-GOA_27.02.2019_00h00	0.00227108	1	9.25926	25	ABI2, AGFG1, APP, ARHGEF5, DBNL, EGFR, GJA1, MAP3K11, MAP3K20, MAP3K21, MAP3K7, MAP4K2, NCOR1, PDCD4, PHLPP1, PKN1, PTPN1, RPAIN, SCAF11, SF3B1, SIRPA, SPAG9, TPI1, WNK1, ZNF622
GO:0016559	peroxisome fission	GO_BiologicalProcess-EBI-UniProt-GOA_27.02.2019_00h00	0.0333909	1	20	3	DENR, MFF, PEX19
GO:0090140	regulation of mitochondrial fission	GO_BiologicalProcess-EBI-UniProt-GOA_27.02.2019_00h00	0.0445173	1	14.2857	4	BNIP3, DENR, MAPT, MFF
GO:1900063	regulation of peroxisome organization	GO_BiologicalProcess-EBI-UniProt-GOA_27.02.2019_00h00	0.00765538	1	33.3333	3	DENR, MAVS, MFF
GO:0043653	mitochondrial fragmentation involved in apoptotic process	GO_BiologicalProcess-EBI-UniProt-GOA_27.02.2019_00h00	0.00625432	1	25	4	BNIP3, CCAR2, DENR, MFF
GO:0019870	potassium channel inhibitor activity	GO_BiologicalProcess-EBI-UniProt-GOA_27.02.2019_00h00	0.0225511	1	23.0769	3	CAV1, RASA1, WNK1
GO:0098903	regulation of membrane repolarization during action potential	GO_BiologicalProcess-EBI-UniProt-GOA_27.02.2019_00h00	0.0139844	1	27.2727	3	CACNB3, CAV1, FLNA
GO:0016248	channel inhibitor activity	GO_BiologicalProcess-EBI-UniProt-GOA_27.02.2019_00h00	0.0390347	1	11.5385	6	CAV1, RACK1, RASA1, STX7, VTI1B, WNK1
GO:0008200	ion channel inhibitor activity	GO_BiologicalProcess-EBI-UniProt-GOA_27.02.2019_00h00	0.0359461	1	11.7647	6	CAV1, RACK1, RASA1, STX7, VTI1B, WNK1
GO:0019869	chloride channel inhibitor activity	GO_BiologicalProcess-EBI-UniProt-GOA_27.02.2019_00h00	0.0105459	1	30	3	STX7, VTI1B, WNK1
GO:0032990	cell part morphogenesis	GO_BiologicalProcess-EBI-UniProt-GOA_27.02.2019_00h00	1.72064e-08	3.24513e-05	9.25714	81	ABI1, ABI2, ABL1, ABL2, ADNP, ALS2, APP, ARHGAP35, BRAF, DBNL, DENR, DOCK7, DPYSL2, EEF2K, EFNB3, EGFR, ENAH, EPB41L3, EPHA2, ERBB2, EVL, FAM129B, FEZ2, FYCO1, GAB1, GAS7, HDAC6, IRS2, ITGB1, ITSN2, KIF13B, MAP1B, MAPK1, MAPK3, MAPT, MARK2, MEF2A, MFF, MLF2, MYCBP2, MYH10, NCOA2, NDEL1, NFIB, PALLD, PARD3, PARN, PDLIM5, PKN1, PLEKHO1, PLXNA1, PPP1R9A, PPP3CB, PTK2, PTPN11, PTPRM, RAPH1, RERE, ROB…
GO:0000904	cell morphogenesis involved in differentiation	GO_BiologicalProcess-EBI-UniProt-GOA_27.02.2019_00h00	6.67654e-10	1.28991e-06	9.59651	88	ABI1, ABI2, ABL1, ABL2, ACTN1, ADNP, ALS2, APP, ARHGAP35, ARHGEF26, BRAF, CARMIL1, CRKL, CUL3, DENR, DMTN, DOCK5, DOCK7, DPYSL2, EEF2K, EFNB3, ENAH, EPHA2, ERBB2, EVL, FAM129B, FEZ2, FLNA, FLNB, FRMD6, FYCO1, GAB1, HDAC6, HEG1, IRS2, ITGB1, KIF13B, LATS1, MAP1B, MAPK1, MAPK3, MAPT, MARK2, MEF2A, MLF2, MYADM, MYCBP2, MYH10, NCOA3, NDEL1, NFIB, PALLD, PARD3, PDLIM5, PEAK1, PKN1, PLXNA1, PPP1R9A, PP…
GO:0048858	cell projection morphogenesis	GO_BiologicalProcess-EBI-UniProt-GOA_27.02.2019_00h00	1.11266e-08	2.10737e-05	9.38967	80	ABI1, ABI2, ABL1, ABL2, ADNP, ALS2, APP, ARHGAP35, BRAF, DBNL, DENR, DOCK7, DPYSL2, EEF2K, EFNB3, EGFR, ENAH, EPB41L3, EPHA2, ERBB2, EVL, FAM129B, FEZ2, FYCO1, GAB1, GAS7, HDAC6, IRS2, ITGB1, ITSN2, KIF13B, MAP1B, MAPK1, MAPK3, MAPT, MARK2, MEF2A, MLF2, MYCBP2, MYH10, NCOA2, NDEL1, NFIB, PALLD, PARD3, PARN, PDLIM5, PKN1, PLEKHO1, PLXNA1, PPP1R9A, PPP3CB, PTK2, PTPN11, PTPRM, RAPH1, RERE, ROBO1, R…
GO:0120039	plasma membrane bounded cell projection morphogenesis	GO_BiologicalProcess-EBI-UniProt-GOA_27.02.2019_00h00	1.03444e-08	1.96233e-05	9.41177	80	ABI1, ABI2, ABL1, ABL2, ADNP, ALS2, APP, ARHGAP35, BRAF, DBNL, DENR, DOCK7, DPYSL2, EEF2K, EFNB3, EGFR, ENAH, EPB41L3, EPHA2, ERBB2, EVL, FAM129B, FEZ2, FYCO1, GAB1, GAS7, HDAC6, IRS2, ITGB1, ITSN2, KIF13B, MAP1B, MAPK1, MAPK3, MAPT, MARK2, MEF2A, MLF2, MYCBP2, MYH10, NCOA2, NDEL1, NFIB, PALLD, PARD3, PARN, PDLIM5, PKN1, PLEKHO1, PLXNA1, PPP1R9A, PPP3CB, PTK2, PTPN11, PTPRM, RAPH1, RERE, ROBO1, R…
GO:0048667	cell morphogenesis involved in neuron differentiation	GO_BiologicalProcess-EBI-UniProt-GOA_27.02.2019_00h00	1.60375e-07	0.000296213	9.34959	69	ABI1, ABI2, ABL1, ABL2, ADNP, ALS2, APP, ARHGAP35, BRAF, DENR, DOCK7, DPYSL2, EEF2K, EFNB3, ENAH, EPHA2, ERBB2, EVL, FAM129B, FEZ2, FYCO1, GAB1, HDAC6, IRS2, ITGB1, KIF13B, MAP1B, MAPK1, MAPK3, MAPT, MARK2, MEF2A, MLF2, MYCBP2, MYH10, NDEL1, NFIB, PALLD, PARD3, PDLIM5, PKN1, PLXNA1, PPP1R9A, PPP3CB, PTK2, PTPN11, PTPRM, RAPH1, RB1, RERE, ROBO1, SCAF11, SEMA4B, SF3B1, SHC1, SLC9A3R1, SLC9A7, SPTBN…
GO:0097485	neuron projection guidance	GO_BiologicalProcess-EBI-UniProt-GOA_27.02.2019_00h00	0.00679077	1	8.23529	28	APP, ARHGAP35, DPYSL2, EFNB3, ENAH, EPHA2, ERBB2, EVL, FAM129B, FEZ2, GAB1, IRS2, MAPK1, MAPK3, MLF2, MYCBP2, MYH10, NFIB, PALLD, PLXNA1, PTK2, PTPN11, PTPRM, ROBO1, SEMA4B, SHC1, SPTBN1, SRC
GO:0007411	axon guidance	GO_BiologicalProcess-EBI-UniProt-GOA_27.02.2019_00h00	0.00669132	1	8.25959	28	APP, ARHGAP35, DPYSL2, EFNB3, ENAH, EPHA2, ERBB2, EVL, FAM129B, FEZ2, GAB1, IRS2, MAPK1, MAPK3, MLF2, MYCBP2, MYH10, NFIB, PALLD, PLXNA1, PTK2, PTPN11, PTPRM, ROBO1, SEMA4B, SHC1, SPTBN1, SRC
GO:0048812	neuron projection morphogenesis	GO_BiologicalProcess-EBI-UniProt-GOA_27.02.2019_00h00	1.33885e-07	0.000247687	9.11271	76	ABI1, ABI2, ABL1, ABL2, ADNP, ALS2, APP, ARHGAP35, BRAF, DBNL, DENR, DOCK7, DPYSL2, EEF2K, EFNB3, EGFR, ENAH, EPB41L3, EPHA2, ERBB2, EVL, FAM129B, FEZ2, FYCO1, GAB1, GAS7, HDAC6, IRS2, ITGB1, ITSN2, KIF13B, MAP1B, MAPK1, MAPK3, MAPT, MARK2, MEF2A, MLF2, MYCBP2, MYH10, NCOA2, NDEL1, NFIB, PALLD, PARD3, PARN, PDLIM5, PKN1, PLXNA1, PPP1R9A, PPP3CB, PTK2, PTPN11, PTPRM, RAPH1, RERE, ROBO1, SCAF11, SE…
GO:0061564	axon development	GO_BiologicalProcess-EBI-UniProt-GOA_27.02.2019_00h00	6.04007e-06	0.0107211	8.96445	58	ABL1, ADNP, ALS2, APP, ARHGAP35, BRAF, CAMSAP2, DOCK7, DPYSL2, EFNB3, ENAH, EPHA2, ERBB2, EVL, FAM129B, FEZ2, FYCO1, GAB1, HDAC6, IRS2, ITGB1, KIF13B, LIG3, MAP1B, MAPK1, MAPK3, MAPT, MARK2, MLF2, MYCBP2, MYH10, NDEL1, NFIB, PALLD, PARD3, PKN1, PLXNA1, PPP3CB, PTK2, PTPN11, PTPRM, RAPH1, ROBO1, SCAF11, SEMA4B, SF3B1, SHC1, SLC9A7, SPTBN1, SRC, SSH1, SSH2, SSH3, STMN1, TOP2B, USP39, VCL, WNK1
GO:0007409	axonogenesis	GO_BiologicalProcess-EBI-UniProt-GOA_27.02.2019_00h00	2.05029e-06	0.00369463	9.45946	56	ABL1, ADNP, ALS2, APP, ARHGAP35, BRAF, DOCK7, DPYSL2, EFNB3, ENAH, EPHA2, ERBB2, EVL, FAM129B, FEZ2, FYCO1, GAB1, HDAC6, IRS2, ITGB1, KIF13B, MAP1B, MAPK1, MAPK3, MAPT, MARK2, MLF2, MYCBP2, MYH10, NDEL1, NFIB, PALLD, PARD3, PKN1, PLXNA1, PPP3CB, PTK2, PTPN11, PTPRM, RAPH1, ROBO1, SCAF11, SEMA4B, SF3B1, SHC1, SLC9A7, SPTBN1, SRC, SSH1, SSH2, SSH3, STMN1, TOP2B, USP39, VCL, WNK1
GO:0048519	negative regulation of biological process	GO_BiologicalProcess-EBI-UniProt-GOA_27.02.2019_00h00	3.70231e-18	7.5268e-15	6.80327	425	AAAS, ABI1, ABI2, ABL1, ABL2, ACTN1, ADAM22, ADAR, ADD1, ADNP, AFDN, AGFG1, ALAD, ANKLE2, ANKRD17, ANKRD26, ANXA2, APIP, APP, APPL1, ARFGEF1, ARFGEF3, ARHGAP1, ARHGAP10, ARHGAP12, ARHGAP21, ARHGAP35, ARHGEF40, ARHGEF5, ARID1B, ARID4A, ARID5B, ATAD2, ATP13A2, ATRX, ATXN2, BAG3, BAZ2A, BCL6, BCL9L, BCOR, BICD1, BNIP3, BPTF, BRAF, BRD8, CACNB3, CAMSAP1, CAMSAP2, CARHSP1, CARMIL1, CAV1, CBX4, CBX5, C…
GO:0019222	regulation of metabolic process	GO_BiologicalProcess-EBI-UniProt-GOA_27.02.2019_00h00	1.49374e-18	3.03975e-15	6.51316	495	AAAS, ABCF1, ABI1, ABI2, ABL1, ABL2, ACLY, ACTBL2, ACTN1, ADAM19, ADAM9, ADAR, ADCY3, ADCY9, ADNP, AFDN, AFF4, AGFG1, AHCTF1, AHNAK, AHNAK2, AKAP13, ALAD, ALS2, ANKLE2, ANKRD17, ANKRD26, ANXA2, APBA3, APIP, APP, APPL1, ARFGEF1, ARFGEF3, ARHGAP35, ARHGEF11, ARHGEF5, ARID1B, ARID4A, ARID5B, ATAD2, ATF7, ATP13A2, ATRX, ATXN2, BAG3, BAZ1B, BAZ2A, BBX, BCL6, BCL9L, BCOR, BNC2, BNIP3, BPTF, BRAF, BRD4,…
GO:0009892	negative regulation of metabolic process	GO_BiologicalProcess-EBI-UniProt-GOA_27.02.2019_00h00	2.86135e-12	5.63972e-09	7.17219	262	AAAS, ABI2, ABL1, ABL2, ADAR, ADNP, AGFG1, ALAD, ANKLE2, ANKRD26, ANXA2, APP, ARFGEF3, ARHGAP35, ARHGEF5, ARID4A, ARID5B, ATAD2, ATP13A2, ATRX, ATXN2, BAG3, BAZ2A, BCL6, BCOR, BNIP3, BPTF, CARHSP1, CAV1, CBX4, CBX5, CCAR1, CCAR2, CCDC88A, CD2BP2, CDKN1B, CDYL, CENPF, CHAF1A, CHAF1B, CIC, CLEC16A, CLN3, CLOCK, CLTC, CNKSR3, CNOT2, CNOT3, CREBBP, CRKL, CRTC3, CUL3, CXADR, DAB2, DFFA, DMTN, DOCK7, E…
GO:0048522	positive regulation of cellular process	GO_BiologicalProcess-EBI-UniProt-GOA_27.02.2019_00h00	6.66594e-17	1.34985e-13	6.72646	420	AAK1, ABI1, ABI2, ABL1, ABL2, ACIN1, ACLY, ACTBL2, ACTN1, ADAM9, ADCY3, ADCY9, ADD1, ADNP, AGFG1, AKAP12, AKAP13, ALS2, AMOTL1, ANKLE2, ANKRD17, ANKRD26, ANLN, ANXA2, APP, APPL1, ARFGEF1, ARFGEF3, ARHGAP1, ARHGAP35, ARHGEF11, ARHGEF12, ARHGEF18, ARHGEF26, ARHGEF5, ARHGEF6, ARID1B, ARID4A, ARID5B, ATAD2, ATP13A2, ATRX, BAG3, BCL6, BCL9L, BICD1, BNIP3, BPTF, BRAF, BRD4, BRD8, C2CD2L, C2CD5, CACNB3,…
GO:0048523	negative regulation of cellular process	GO_BiologicalProcess-EBI-UniProt-GOA_27.02.2019_00h00	2.58649e-15	5.19367e-12	6.78814	380	ABI1, ABI2, ABL1, ABL2, ACTN1, ADAM22, ADAR, ADD1, ADNP, AFDN, AGFG1, ALAD, ANKLE2, ANKRD17, ANKRD26, ANXA2, APIP, APP, APPL1, ARFGEF1, ARFGEF3, ARHGAP1, ARHGAP10, ARHGAP12, ARHGAP21, ARHGAP35, ARHGEF5, ARID4A, ARID5B, ATAD2, ATP13A2, ATRX, ATXN2, BAG3, BAZ2A, BCL6, BCL9L, BCOR, BICD1, BNIP3, BPTF, BRAF, BRD8, CAMSAP1, CAMSAP2, CARMIL1, CAV1, CBX4, CBX5, CCAR1, CCAR2, CCDC88A, CCM2, CD2AP, CD2BP2…
GO:0031323	regulation of cellular metabolic process	GO_BiologicalProcess-EBI-UniProt-GOA_27.02.2019_00h00	1.75741e-18	3.57458e-15	6.6096	471	AAAS, ABCF1, ABI1, ABI2, ABL1, ABL2, ACLY, ACTBL2, ACTN1, ADAM9, ADAR, ADCY3, ADCY9, ADNP, AFF4, AGFG1, AHCTF1, AHNAK, AHNAK2, AKAP13, ALAD, ALS2, ANKLE2, ANKRD17, ANKRD26, ANXA2, APIP, APP, APPL1, ARFGEF1, ARFGEF3, ARHGAP35, ARHGEF11, ARHGEF5, ARID1B, ARID4A, ARID5B, ATAD2, ATF7, ATP13A2, ATRX, ATXN2, BAG3, BAZ1B, BAZ2A, BBX, BCL6, BCL9L, BCOR, BNC2, BNIP3, BPTF, BRAF, BRD4, BRD8, CARHSP1, CAV1,…
GO:0051171	regulation of nitrogen compound metabolic process	GO_BiologicalProcess-EBI-UniProt-GOA_27.02.2019_00h00	5.10809e-17	1.0349e-13	6.60864	448	AAAS, ABCF1, ABI1, ABI2, ABL1, ABL2, ACTBL2, ACTN1, ADAM9, ADAR, ADCY3, ADCY9, ADNP, AFF4, AGFG1, AHCTF1, AHNAK, AHNAK2, AKAP13, ALAD, ALS2, ANKLE2, ANKRD17, ANKRD26, ANXA2, APIP, APP, ARFGEF1, ARFGEF3, ARHGAP35, ARHGEF11, ARHGEF5, ARID1B, ARID4A, ARID5B, ATAD2, ATF7, ATP13A2, ATRX, ATXN2, BAG3, BAZ1B, BAZ2A, BBX, BCL6, BCL9L, BCOR, BNC2, BPTF, BRAF, BRD4, BRD8, CARHSP1, CAV1, CBX4, CBX5, CCAR1, …
GO:0060255	regulation of macromolecule metabolic process	GO_BiologicalProcess-EBI-UniProt-GOA_27.02.2019_00h00	7.49501e-20	1.52748e-16	6.70264	472	AAAS, ABCF1, ABI1, ABI2, ABL1, ABL2, ACTBL2, ACTN1, ADAM19, ADAM9, ADAR, ADCY3, ADCY9, ADNP, AFDN, AFF4, AGFG1, AHCTF1, AHNAK, AHNAK2, AKAP13, ALAD, ALS2, ANKLE2, ANKRD17, ANKRD26, ANXA2, APBA3, APIP, APP, ARFGEF1, ARFGEF3, ARHGAP35, ARHGEF11, ARHGEF5, ARID1B, ARID4A, ARID5B, ATAD2, ATF7, ATP13A2, ATRX, ATXN2, BAG3, BAZ1B, BAZ2A, BBX, BCL6, BCL9L, BCOR, BNC2, BPTF, BRAF, BRD4, BRD8, CARHSP1, CAV1…
GO:0080090	regulation of primary metabolic process	GO_BiologicalProcess-EBI-UniProt-GOA_27.02.2019_00h00	1.89224e-16	3.82232e-13	6.53576	456	AAAS, ABCF1, ABI1, ABI2, ABL1, ABL2, ACTBL2, ACTN1, ADAM9, ADAR, ADCY3, ADCY9, ADNP, AFF4, AGFG1, AHCTF1, AHNAK, AHNAK2, AKAP13, ALAD, ALS2, ANKLE2, ANKRD17, ANKRD26, ANXA2, APIP, APP, ARFGEF1, ARFGEF3, ARHGAP35, ARHGEF11, ARHGEF5, ARID1B, ARID4A, ARID5B, ATAD2, ATF7, ATP13A2, ATRX, ATXN2, BAG3, BAZ1B, BAZ2A, BBX, BCL6, BCL9L, BCOR, BNC2, BPTF, BRAF, BRD4, BRD8, CARHSP1, CAV1, CBX4, CBX5, CCAR1, …
GO:0010605	negative regulation of macromolecule metabolic process	GO_BiologicalProcess-EBI-UniProt-GOA_27.02.2019_00h00	8.72549e-11	1.69973e-07	7.11945	239	AAAS, ABI2, ABL1, ABL2, ADAR, ADNP, AGFG1, ALAD, ANKRD26, ANXA2, APP, ARHGAP35, ARHGEF5, ARID4A, ARID5B, ATAD2, ATP13A2, ATRX, ATXN2, BAG3, BAZ2A, BCL6, BCOR, BPTF, CARHSP1, CAV1, CBX4, CBX5, CCAR1, CCAR2, CCDC88A, CDKN1B, CDYL, CENPF, CHAF1A, CHAF1B, CIC, CLEC16A, CLN3, CLOCK, CLTC, CNKSR3, CNOT2, CNOT3, CREBBP, CRKL, CUL3, CXADR, DAB2, DFFA, DMTN, EDC3, EGFR, EIF3A, EIF4ENIF1, ENAH, EPRS, EZH2,…
GO:0031324	negative regulation of cellular metabolic process	GO_BiologicalProcess-EBI-UniProt-GOA_27.02.2019_00h00	2.44976e-10	4.75744e-07	7.16096	226	ABI2, ABL1, ABL2, ADAR, AGFG1, ALAD, ANKLE2, ANKRD26, ANXA2, APP, ARFGEF3, ARHGAP35, ARHGEF5, ARID4A, ARID5B, ATAD2, ATP13A2, ATRX, ATXN2, BAG3, BAZ2A, BCL6, BCOR, BNIP3, BPTF, CAV1, CBX4, CBX5, CCAR1, CCAR2, CCDC88A, CD2BP2, CDKN1B, CDYL, CENPF, CHAF1A, CHAF1B, CIC, CLEC16A, CLN3, CLOCK, CLTC, CNKSR3, CNOT2, CNOT3, CREBBP, CRKL, CUL3, CXADR, DAB2, DFFA, DMTN, EIF3A, EIF4ENIF1, ENAH, EPRS, EZH2, …
GO:0051172	negative regulation of nitrogen compound metabolic process	GO_BiologicalProcess-EBI-UniProt-GOA_27.02.2019_00h00	8.90028e-09	1.69016e-05	7.03603	207	ABI2, ABL1, ABL2, ADAR, AGFG1, ALAD, ANKRD26, ANXA2, APP, ARHGAP35, ARHGEF5, ARID4A, ARID5B, ATAD2, ATP13A2, ATRX, BAG3, BAZ2A, BCL6, BCOR, BPTF, CAV1, CBX4, CBX5, CCAR1, CCAR2, CCDC88A, CDKN1B, CDYL, CENPF, CHAF1A, CHAF1B, CIC, CLEC16A, CLN3, CLOCK, CLTC, CNKSR3, CNOT2, CNOT3, CREBBP, CRKL, CUL3, CXADR, DAB2, DFFA, DMTN, EGFR, EIF3A, EIF4ENIF1, ENAH, EPRS, EZH2, FAM129B, FLNA, FMN2, FNIP1, FOXK1…
GO:0019219	regulation of nucleobase-containing compound metabolic process	GO_BiologicalProcess-EBI-UniProt-GOA_27.02.2019_00h00	4.46145e-17	9.04335e-14	7.13556	349	AAAS, ABI2, ABL1, ABL2, ACTBL2, ACTN1, ADNP, AFF4, AGFG1, AHCTF1, AHNAK, AHNAK2, ANKRD17, APP, ARFGEF3, ARHGAP35, ARHGEF11, ARHGEF5, ARID1B, ARID4A, ARID5B, ATAD2, ATF7, ATRX, BAG3, BAZ1B, BAZ2A, BBX, BCL6, BCL9L, BCOR, BNC2, BPTF, BRD4, BRD8, CARHSP1, CAV1, CBX4, CBX5, CCAR1, CCAR2, CCDC88A, CCM2, CDK1, CDK13, CDKN1B, CDYL, CENPF, CHAF1A, CHAF1B, CHD1, CHD4, CHD6, CIC, CLOCK, CNOT2, CNOT3, CPSF7…
GO:0010629	negative regulation of gene expression	GO_BiologicalProcess-EBI-UniProt-GOA_27.02.2019_00h00	1.75606e-11	3.44187e-08	7.8347	182	AAAS, ABI2, ADAR, ADNP, AGFG1, APP, ARHGAP35, ARHGEF5, ARID4A, ARID5B, ATAD2, ATRX, BAG3, BAZ2A, BCL6, BCOR, BPTF, CARHSP1, CAV1, CBX4, CBX5, CCAR2, CCDC88A, CDKN1B, CENPF, CHAF1A, CHAF1B, CIC, CLOCK, CNOT2, CNOT3, CREBBP, CRKL, CUL3, CXADR, DAB2, EDC3, EGFR, EIF3A, EIF4ENIF1, ENAH, EPRS, EZH2, FAM129B, FLNA, FNIP1, FOXK1, FOXO1, FUBP1, GATAD2B, H1FX, H2AFY, H2AFY2, HDAC6, HDGF, HIST1H1C, HIST1H1…
GO:0098903	regulation of membrane repolarization during action potential	GO_BiologicalProcess-EBI-UniProt-GOA_27.02.2019_00h00	0.0139844	1	27.2727	3	CACNB3, CAV1, FLNA
GO:0038083	peptidyl-tyrosine autophosphorylation	GO_BiologicalProcess-EBI-UniProt-GOA_27.02.2019_00h00	0.000369607	0.568826	17.5439	10	ABL1, ABL2, CAV1, EGFR, MAPK3, NCOA2, PTK2, RERE, SLMAP, SRC
GO:0009611	response to wounding	GO_BiologicalProcess-EBI-UniProt-GOA_27.02.2019_00h00	0.0241634	1	6.47727	57	ANXA2, ARFGEF1, ARHGAP35, BRAF, BRD8, CARMIL1, CAV1, CBX5, CDK1, CDKN1B, DCBLD2, DMTN, DOCK6, DPYSL3, DSP, EGFR, EHD2, ERBB2, EZH2, FLNA, FZD6, HIST1H3A, HMOX1, HPS4, HPS5, ITGA5, ITGB4, JMJD1C, LIG3, LPIN1, MAPK1, MAPK3, MED1, MYH10, MYLK, NDEL1, NF1, NSFL1C, PAPOLA, PARD3, PAWR, PDGFRB, PHLDB2, PKM, PKN1, PLEC, PLXNA1, PTPN11, RLF, RREB1, SDC1, SH2B1, SRC, SRSF6, VCL, WASF2, ZHX2
GO:0060324	face development	GO_BiologicalProcess-EBI-UniProt-GOA_27.02.2019_00h00	0.0135588	1	13.2075	7	ARID5B, BRAF, MAPK1, MAPK3, NIPBL, PTPN11, ZHX2
GO:0042060	wound healing	GO_BiologicalProcess-EBI-UniProt-GOA_27.02.2019_00h00	0.00972782	1	6.98324	50	ANXA2, ARFGEF1, ARHGAP35, BRD8, CARMIL1, CAV1, CBX5, CDKN1B, DCBLD2, DMTN, DOCK6, DSP, EGFR, EHD2, ERBB2, EZH2, FLNA, FZD6, HIST1H3A, HMOX1, HPS4, HPS5, ITGA5, JMJD1C, LPIN1, MAPK1, MAPK3, MYH10, MYLK, NF1, NSFL1C, PAPOLA, PARD3, PAWR, PDGFRB, PHLDB2, PKM, PKN1, PLEC, PLXNA1, PTPN11, RLF, RREB1, SDC1, SH2B1, SRC, SRSF6, VCL, WASF2, ZHX2
GO:1903036	positive regulation of response to wounding	GO_BiologicalProcess-EBI-UniProt-GOA_27.02.2019_00h00	0.0176086	1	10.5769	11	ARFGEF1, BRAF, BRD8, DMTN, LPIN1, MYLK, NDEL1, NSFL1C, PAPOLA, RLF, RREB1
GO:0090303	positive regulation of wound healing	GO_BiologicalProcess-EBI-UniProt-GOA_27.02.2019_00h00	0.044386	1	9.78261	9	ARFGEF1, BRD8, DMTN, LPIN1, MYLK, NSFL1C, PAPOLA, RLF, RREB1
GO:0071495	cellular response to endogenous stimulus	GO_BiologicalProcess-EBI-UniProt-GOA_27.02.2019_00h00	0.00571401	1	6.25718	109	ABI2, ABL1, ACAP2, ADAM9, ADCY3, ADCY9, AKAP13, APP, APPL1, ARHGEF18, ARHGEF5, BCL9L, BRAF, BRD8, C2CD5, CAD, CAV1, CCDC88A, CHAMP1, CLOCK, CNOT2, CREBBP, CRKL, CXADR, DAB2, DBNL, DENND4C, DMTN, DYNC1LI2, EEF2, EEF2K, EGFR, EME1, EPRS, ERBB2, EZH2, FAM83G, FAT4, FOXO1, GAB1, GTF2F1, HDAC6, HSF1, ICAM1, IRS1, IRS2, KANK2, KMT2D, LAMTOR1, LARP1, LATS1, LPIN1, MAP3K7, MAP4K2, MAPK1, MAPK3, MAPT, MCM…
GO:0070848	response to growth factor	GO_BiologicalProcess-EBI-UniProt-GOA_27.02.2019_00h00	0.000182119	0.289205	7.6075	69	ABI2, ABL1, ACAP2, ADAM9, AGFG1, APP, APPL1, ARHGEF18, BCL9L, BRAF, BRD8, CAD, CAV1, CNKSR3, CREBBP, CRKL, DAB2, DYNC1LI2, EEF2, EEF2K, EGFR, EPHA2, EPN2, ERBB2, FAM129B, FAM83G, FAT4, GAB1, GTF2F1, HDAC6, HNRNPK, HSF1, ITGA5, MAP3K7, MAPK1, MAPK3, MAPT, MCM2, MED1, MICALL1, MTSS2, NCL, NUMA1, PARD3, PARN, PDCD4, PDGFRB, PRDM16, PRKD1, PTK2, PTPN1, PTPN11, PXN, RACK1, ROBO1, RPAIN, SHC1, SIRT2, S…
GO:0071310	cellular response to organic substance	GO_BiologicalProcess-EBI-UniProt-GOA_27.02.2019_00h00	0.00225827	1	5.90204	194	ABI2, ABL1, ABL2, ACAP2, ADAM9, ADAR, ADCY3, ADCY9, ADD1, AGFG1, AKAP13, ALAD, ANKZF1, ANXA2, APP, APPL1, ARHGEF18, ARHGEF5, ARID5B, BAG3, BCL6, BCL9L, BRAF, BRD8, C2CD2L, C2CD5, CAD, CAV1, CCAR2, CCDC88A, CCM2, CDKN1B, CEP250, CHAF1A, CHAF1B, CHAMP1, CLOCK, CNKSR3, CNOT2, CREBBP, CRKL, CUL3, CXADR, DAB2, DBNL, DENND4C, DENR, DMTN, DPYSL3, DYNC1LI2, EEF2, EEF2K, EGFR, ENAH, EPN2, EPRS, ERBB2, EVL…
GO:1901699	cellular response to nitrogen compound	GO_BiologicalProcess-EBI-UniProt-GOA_27.02.2019_00h00	0.00965008	1	6.82927	56	ABL1, ADCY3, ADCY9, APP, APPL1, ARHGEF5, ATRX, C2CD5, CAV1, CCDC88A, CHAMP1, CRKL, DBNL, DENND4C, DMTN, EEF2K, EGFR, EPRS, EZH2, FOXO1, GAB1, HSF1, ICAM1, IRS1, IRS2, LAMTOR1, LARP1, LPIN1, MAP4K2, MAPK1, MAPK3, MAVS, NCK1, NCOA5, NDEL1, NSMCE3, NUCKS1, PKM, PKN1, PTK2, PTPN1, PTPN11, PTPN2, PXN, RPTOR, RRAGC, SHC1, SIN3A, SIRT2, SOGA1, SRC, SSH1, TPI1, VDAC2, VIM, WDR11
GO:0071417	cellular response to organonitrogen compound	GO_BiologicalProcess-EBI-UniProt-GOA_27.02.2019_00h00	0.00850898	1	7.00809	52	ABL1, ADCY3, ADCY9, APP, APPL1, ARHGEF5, C2CD5, CAV1, CCDC88A, CHAMP1, DBNL, DENND4C, DMTN, EEF2K, EGFR, EPRS, EZH2, FOXO1, GAB1, HSF1, ICAM1, IRS1, IRS2, LAMTOR1, LARP1, LPIN1, MAP4K2, MAPK1, MAPK3, NCK1, NCOA5, NDEL1, NUCKS1, PKM, PKN1, PTK2, PTPN1, PTPN11, PTPN2, PXN, RPTOR, RRAGC, SHC1, SIN3A, SIRT2, SOGA1, SRC, SSH1, TPI1, VDAC2, VIM, WDR11
GO:0007167	enzyme linked receptor protein signaling pathway	GO_BiologicalProcess-EBI-UniProt-GOA_27.02.2019_00h00	0.000496708	0.751022	6.93598	91	ABI1, ABI2, ABL1, ADAM9, APP, APPL1, ARHGEF18, ARID5B, BCL9L, BRD8, C2CD5, CAV1, CREBBP, CRKL, DAB2, EFNB3, EGFR, EPHA2, EPN1, EPN2, EPS15L1, ERBB2, FAM129B, FAM83G, FAT4, FOXO1, GAB1, GIGYF1, GPRC5A, GTF2F1, HNRNPK, HSF1, IRS1, IRS2, ITGA5, KANK2, LIG3, LMTK2, MAP3K7, MAPK1, MAPK3, MVP, NCK1, NCOA2, NCOA5, NDEL1, NUCKS1, NUMA1, PARD3, PARN, PDCD4, PDGFRB, PHF14, PKN1, PLXNA1, PRDM16, PRKD1, PTK2…
[truncated: 2,127 more rows]

## Sheet: ClueGO Results_Cluster3
Supplementary Table S8. Enriched GO Biological Process Pathways within each cluster of LPS-stimulated ARPE-19 phosphoproteome (one-way ANOVA, p < 0.05)
GOID	GOTerm	Ontology Source	Term PValue	Term PValue Corrected with Bonferroni step down	% Associated Genes	Nr. Genes	Associated Genes Found
[truncated: 55 more rows]
