# Supplementary material for: A Comprehensive Proteomic and Phosphoproteomic Analysis of Retinal Pigment Epithelium Reveals Multiple Pathway Alterations in Response to the Inflammatory Stimuli
Source: Int J Mol Sci. 2020 Apr 25;21(9):3037. doi: 10.3390/ijms21093037 (PMC7246457; doi:10.3390/ijms21093037)
Supplement: Supplementary file 1 [file ijms-21-03037-s001.zip › Supplementary Table 9.xls]

## Sheet: ClueGO Results_Cluster1
Supplementary Table S9. Enriched GO Biological Process Pathways within each cluster of LPS-stimulated ARPE-19 phosphoproteome (Student's t test, p < 0.05)
GOID	GOTerm	Ontology Source	Term PValue	Term PValue Corrected with Bonferroni step down	% Associated Genes	Nr. Genes	Associated Genes Found
GO:0002011	morphogenesis of an epithelial sheet	GO_BiologicalProcess-EBI-UniProt-GOA_27.02.2019_00h00	0.0214957	0.128974	4.28571	3	FLNA, PHACTR4, SOS1
GO:0045104	intermediate filament cytoskeleton organization	GO_BiologicalProcess-EBI-UniProt-GOA_27.02.2019_00h00	0.0136502	0.163803	5.08475	3	AGFG1, PLEC, VIM
GO:0045773	positive regulation of axon extension	GO_BiologicalProcess-EBI-UniProt-GOA_27.02.2019_00h00	0.0130355	0.169461	5.17241	3	GOLGA4, MAP1B, SHTN1
GO:0046621	negative regulation of organ growth	GO_BiologicalProcess-EBI-UniProt-GOA_27.02.2019_00h00	0.0102037	0.183667	5.66038	3	AGFG1, HTT, STK24
GO:0005484	SNAP receptor activity	GO_BiologicalProcess-EBI-UniProt-GOA_27.02.2019_00h00	0.000187252	0.0089881	11.7647	4	BET1L, SEC22B, STX12, STX7
GO:0031952	regulation of protein autophosphorylation	GO_BiologicalProcess-EBI-UniProt-GOA_27.02.2019_00h00	0.024845	0.0496899	4.05405	3	EEF2K, MOB1B, TNKS1BP1
GO:1902116	negative regulation of organelle assembly	GO_BiologicalProcess-EBI-UniProt-GOA_27.02.2019_00h00	0.0102037	0.183667	5.66038	3	KANK2, MAP4, SEC22B
GO:1904837	beta-catenin-TCF complex assembly	GO_BiologicalProcess-EBI-UniProt-GOA_27.02.2019_00h00	0.00534933	0.155131	7.14286	3	BCL9, BCL9L, SMARCA4
GO:2000573	positive regulation of DNA biosynthetic process	GO_BiologicalProcess-EBI-UniProt-GOA_27.02.2019_00h00	0.0092814	0.176347	4.12371	4	BRD8, HNRNPA2B1, MAPK3, SOS1
GO:0006446	regulation of translational initiation	GO_BiologicalProcess-EBI-UniProt-GOA_27.02.2019_00h00	0.00662082	0.172141	4.54545	4	EIF5, HSPB1, NCBP1, TPR
GO:2001222	regulation of neuron migration	GO_BiologicalProcess-EBI-UniProt-GOA_27.02.2019_00h00	0.012437	0.174117	5.26316	3	ADGRG1, FLNA, SHTN1
GO:0007252	I-kappaB phosphorylation	GO_BiologicalProcess-EBI-UniProt-GOA_27.02.2019_00h00	0.00184467	0.0719421	10.3448	3	ERC1, MAP3K7, SIRPA
GO:0032480	negative regulation of type I interferon production	GO_BiologicalProcess-EBI-UniProt-GOA_27.02.2019_00h00	0.0130355	0.169461	5.17241	3	MYO1C, SIRPA, TRIM25
GO:0033280	response to vitamin D	GO_BiologicalProcess-EBI-UniProt-GOA_27.02.2019_00h00	0.0149286	0.149286	4.91803	3	ATP2B1, KANK2, TRIM25
GO:0035176	social behavior	GO_BiologicalProcess-EBI-UniProt-GOA_27.02.2019_00h00	0.0223081	0.111541	4.22535	3	CIC, HTT, PCM1
GO:0035329	hippo signaling	GO_BiologicalProcess-EBI-UniProt-GOA_27.02.2019_00h00	3.37368e-05	0.00168684	11.3636	5	AMOTL1, MOB1B, NF2, STK24, YAP1
GO:0045010	actin nucleation	GO_BiologicalProcess-EBI-UniProt-GOA_27.02.2019_00h00	0.0257237	0.0257237	4	3	EVL, SETX, WASF2
GO:0045070	positive regulation of viral genome replication	GO_BiologicalProcess-EBI-UniProt-GOA_27.02.2019_00h00	0.0057153	0.154313	6.97674	3	ADAR, VAPA, VAPB
GO:0030865	cortical cytoskeleton organization	GO_BiologicalProcess-EBI-UniProt-GOA_27.02.2019_00h00	0.0214957	0.128974	4.28571	3	EPB41L3, FMNL2, WASF2
GO:0030866	cortical actin cytoskeleton organization	GO_BiologicalProcess-EBI-UniProt-GOA_27.02.2019_00h00	0.0155923	0.140331	4.83871	3	EPB41L3, FMNL2, WASF2
GO:0038179	neurotrophin signaling pathway	GO_BiologicalProcess-EBI-UniProt-GOA_27.02.2019_00h00	0.0155923	0.140331	4.83871	3	AKT1S1, SETX, SOS1
GO:0048011	neurotrophin TRK receptor signaling pathway	GO_BiologicalProcess-EBI-UniProt-GOA_27.02.2019_00h00	0.00732725	0.183181	6.38298	3	AKT1S1, SETX, SOS1
GO:0032233	positive regulation of actin filament bundle assembly	GO_BiologicalProcess-EBI-UniProt-GOA_27.02.2019_00h00	0.00538925	0.150899	4.81928	4	EVL, FLNA, NF2, PXN
GO:0051496	positive regulation of stress fiber assembly	GO_BiologicalProcess-EBI-UniProt-GOA_27.02.2019_00h00	0.0214957	0.128974	4.28571	3	EVL, NF2, PXN
GO:0061912	selective autophagy	GO_BiologicalProcess-EBI-UniProt-GOA_27.02.2019_00h00	0.0142812	0.157094	5	3	HTT, MAPK3, VPS13C
GO:0016239	positive regulation of macroautophagy	GO_BiologicalProcess-EBI-UniProt-GOA_27.02.2019_00h00	0.004943	0.14829	4.93827	4	HTT, MAP3K7, MAPK3, VPS13C
GO:0000186	activation of MAPKK activity	GO_BiologicalProcess-EBI-UniProt-GOA_27.02.2019_00h00	0.000312285	0.0140528	5.55556	6	AGFG1, EGFR, MAP3K11, MAP3K7, MAPK3, TRAF7
GO:0004709	MAP kinase kinase kinase activity	GO_BiologicalProcess-EBI-UniProt-GOA_27.02.2019_00h00	0.000239104	0.0112379	7.57576	5	AGFG1, EGFR, MAP3K11, MAP3K7, TRAF7
GO:0004708	MAP kinase kinase activity	GO_BiologicalProcess-EBI-UniProt-GOA_27.02.2019_00h00	0.000652506	0.0280577	4.83871	6	AGFG1, EGFR, MAP3K11, MAP3K7, MAPK3, TRAF7
GO:0072384	organelle transport along microtubule	GO_BiologicalProcess-EBI-UniProt-GOA_27.02.2019_00h00	0.00206949	0.0765713	4.71698	5	BRD8, HTT, MAP1B, MAP1S, SETX
GO:0099518	vesicle cytoskeletal trafficking	GO_BiologicalProcess-EBI-UniProt-GOA_27.02.2019_00h00	0.0239828	0.0719483	4.10959	3	BRD8, HTT, MYO1C
GO:0038084	vascular endothelial growth factor signaling pathway	GO_BiologicalProcess-EBI-UniProt-GOA_27.02.2019_00h00	0.0142812	0.157094	5	3	BRD8, HSPB1, MYO1C
GO:0046794	transport of virus	GO_BiologicalProcess-EBI-UniProt-GOA_27.02.2019_00h00	0.0231372	0.0925486	4.16667	3	NUP214, RPS27A, TPR
GO:1900034	regulation of cellular response to heat	GO_BiologicalProcess-EBI-UniProt-GOA_27.02.2019_00h00	0.00253071	0.0911056	4.5045	5	AKT1S1, MAPK3, NUP214, SAFB, TPR
GO:0075733	intracellular transport of virus	GO_BiologicalProcess-EBI-UniProt-GOA_27.02.2019_00h00	0.0199206	0.159365	4.41176	3	NUP214, RPS27A, TPR
GO:0032392	DNA geometric change	GO_BiologicalProcess-EBI-UniProt-GOA_27.02.2019_00h00	0.00421555	0.130682	4	5	CHD2, DHX30, HNRNPA2B1, RPS27A, SETX
GO:0003678	DNA helicase activity	GO_BiologicalProcess-EBI-UniProt-GOA_27.02.2019_00h00	0.0206998	0.144899	4.34783	3	CHD2, DHX30, SETX
GO:0006369	termination of RNA polymerase II transcription	GO_BiologicalProcess-EBI-UniProt-GOA_27.02.2019_00h00	0.00097151	0.0388604	7.69231	4	ASAP1, HNRNPA2B1, NCBP1, SETX
GO:2000756	regulation of peptidyl-lysine acetylation	GO_BiologicalProcess-EBI-UniProt-GOA_27.02.2019_00h00	0.0257237	0.0257237	4	3	KAT7, KMT2A, MAPK3
GO:0035065	regulation of histone acetylation	GO_BiologicalProcess-EBI-UniProt-GOA_27.02.2019_00h00	0.0199206	0.159365	4.41176	3	KAT7, KMT2A, MAPK3
GO:0043966	histone H3 acetylation	GO_BiologicalProcess-EBI-UniProt-GOA_27.02.2019_00h00	0.0231372	0.0925486	4.16667	3	KAT7, KMT2A, MAP3K7
GO:0043967	histone H4 acetylation	GO_BiologicalProcess-EBI-UniProt-GOA_27.02.2019_00h00	0.00744248	0.17862	4.3956	4	BRD8, HCFC1, KAT7, KMT2A
GO:0032392	DNA geometric change	GO_BiologicalProcess-EBI-UniProt-GOA_27.02.2019_00h00	0.00421555	0.130682	4	5	CHD2, DHX30, HNRNPA2B1, RPS27A, SETX
GO:0031050	dsRNA processing	GO_BiologicalProcess-EBI-UniProt-GOA_27.02.2019_00h00	0.000256642	0.0118055	7.46269	5	ADAR, AGFG1, EGFR, HNRNPA2B1, NCBP1
GO:0070918	production of small RNA involved in gene silencing by RNA	GO_BiologicalProcess-EBI-UniProt-GOA_27.02.2019_00h00	0.000256642	0.0118055	7.46269	5	ADAR, AGFG1, EGFR, HNRNPA2B1, NCBP1
GO:0031440	regulation of mRNA 3'-end processing	GO_BiologicalProcess-EBI-UniProt-GOA_27.02.2019_00h00	0.0057153	0.154313	6.97674	3	ASAP1, NCBP1, ZC3H14
GO:0035196	production of miRNAs involved in gene silencing by miRNA	GO_BiologicalProcess-EBI-UniProt-GOA_27.02.2019_00h00	0.000177888	0.00871653	8.06452	5	ADAR, AGFG1, EGFR, HNRNPA2B1, NCBP1
GO:0006369	termination of RNA polymerase II transcription	GO_BiologicalProcess-EBI-UniProt-GOA_27.02.2019_00h00	0.00097151	0.0388604	7.69231	4	ASAP1, HNRNPA2B1, NCBP1, SETX
GO:2001038	regulation of cellular response to drug	GO_BiologicalProcess-EBI-UniProt-GOA_27.02.2019_00h00	0.0112883	0.169325	5.45455	3	AGFG1, KMT2A, SOS1
GO:1900408	negative regulation of cellular response to oxidative stress	GO_BiologicalProcess-EBI-UniProt-GOA_27.02.2019_00h00	0.0257237	0.0257237	4	3	HSPB1, KMT2A, SOS1
GO:1901031	regulation of response to reactive oxygen species	GO_BiologicalProcess-EBI-UniProt-GOA_27.02.2019_00h00	0.0149286	0.149286	4.91803	3	AGFG1, KMT2A, SOS1
GO:0036474	cell death in response to hydrogen peroxide	GO_BiologicalProcess-EBI-UniProt-GOA_27.02.2019_00h00	0.010738	0.171809	5.55556	3	AGFG1, KMT2A, SOS1
GO:1903202	negative regulation of oxidative stress-induced cell death	GO_BiologicalProcess-EBI-UniProt-GOA_27.02.2019_00h00	0.0257237	0.0257237	4	3	HSPB1, KMT2A, SOS1
GO:1903205	regulation of hydrogen peroxide-induced cell death	GO_BiologicalProcess-EBI-UniProt-GOA_27.02.2019_00h00	0.00869548	0.17391	6	3	AGFG1, KMT2A, SOS1
GO:0035162	embryonic hemopoiesis	GO_BiologicalProcess-EBI-UniProt-GOA_27.02.2019_00h00	0.00402884	0.128923	7.89474	3	KMT2A, SOS1, STK24
GO:0051646	mitochondrion localization	GO_BiologicalProcess-EBI-UniProt-GOA_27.02.2019_00h00	0.0155923	0.140331	4.83871	3	MAP1B, MAP1S, SETX
GO:0051654	establishment of mitochondrion localization	GO_BiologicalProcess-EBI-UniProt-GOA_27.02.2019_00h00	0.00292913	0.102519	8.82353	3	MAP1B, MAP1S, SETX
GO:0034643	establishment of mitochondrion localization, microtubule-mediated	GO_BiologicalProcess-EBI-UniProt-GOA_27.02.2019_00h00	0.00203701	0.0774064	10	3	MAP1B, MAP1S, SETX
GO:0071300	cellular response to retinoic acid	GO_BiologicalProcess-EBI-UniProt-GOA_27.02.2019_00h00	0.00802599	0.176572	4.30108	4	HTT, SAFB, SETX, YAP1
GO:0072384	organelle transport along microtubule	GO_BiologicalProcess-EBI-UniProt-GOA_27.02.2019_00h00	0.00206949	0.0765713	4.71698	5	BRD8, HTT, MAP1B, MAP1S, SETX
GO:0099518	vesicle cytoskeletal trafficking	GO_BiologicalProcess-EBI-UniProt-GOA_27.02.2019_00h00	0.0239828	0.0719483	4.10959	3	BRD8, HTT, MYO1C
GO:0090224	regulation of spindle organization	GO_BiologicalProcess-EBI-UniProt-GOA_27.02.2019_00h00	0.0102037	0.183667	5.66038	3	NDRG1, NUMA1, TPR
GO:0031110	regulation of microtubule polymerization or depolymerization	GO_BiologicalProcess-EBI-UniProt-GOA_27.02.2019_00h00	0.0103025	0.175142	4	4	MAP1B, MAP1S, NDRG1, NUMA1
GO:0047497	mitochondrion transport along microtubule	GO_BiologicalProcess-EBI-UniProt-GOA_27.02.2019_00h00	0.00203701	0.0774064	10	3	MAP1B, MAP1S, SETX
GO:0090169	regulation of spindle assembly	GO_BiologicalProcess-EBI-UniProt-GOA_27.02.2019_00h00	0.00345216	0.113921	8.33333	3	NDRG1, NUMA1, TPR
GO:0060236	regulation of mitotic spindle organization	GO_BiologicalProcess-EBI-UniProt-GOA_27.02.2019_00h00	0.00776795	0.178663	6.25	3	NDRG1, NUMA1, TPR
GO:0030010	establishment of cell polarity	GO_BiologicalProcess-EBI-UniProt-GOA_27.02.2019_00h00	0.000427501	0.0188101	4.375	7	AMOTL1, ARHGEF11, HTT, MAP1B, MAP4, NUMA1, SHTN1
GO:0051653	spindle localization	GO_BiologicalProcess-EBI-UniProt-GOA_27.02.2019_00h00	0.012437	0.174117	5.26316	3	HTT, MAP4, NUMA1
GO:1902115	regulation of organelle assembly	GO_BiologicalProcess-EBI-UniProt-GOA_27.02.2019_00h00	1.79186e-05	0.000913849	4.10448	11	ASAP1, CROCC, HTT, KANK2, MAP4, MYLK, NDRG1, NUMA1, SEC22B, TPR, TRAPPC12
GO:0031122	cytoplasmic microtubule organization	GO_BiologicalProcess-EBI-UniProt-GOA_27.02.2019_00h00	0.0239828	0.0719483	4.10959	3	GOLGA4, NUMA1, PCM1
GO:0051293	establishment of spindle localization	GO_BiologicalProcess-EBI-UniProt-GOA_27.02.2019_00h00	0.00822399	0.172704	6.12245	3	HTT, MAP4, NUMA1
GO:1902117	positive regulation of organelle assembly	GO_BiologicalProcess-EBI-UniProt-GOA_27.02.2019_00h00	0.00317768	0.108041	4.2735	5	ASAP1, CROCC, HTT, MYLK, NUMA1
GO:1902850	microtubule cytoskeleton organization involved in mitosis	GO_BiologicalProcess-EBI-UniProt-GOA_27.02.2019_00h00	0.000427501	0.0188101	4.375	7	FLNA, HTT, MAP4, NDRG1, NUMA1, RCC1, TPR
GO:0051225	spindle assembly	GO_BiologicalProcess-EBI-UniProt-GOA_27.02.2019_00h00	0.000905348	0.0371193	4.54545	6	FLNA, GOLGA4, NDRG1, NUMA1, RCC1, TPR
GO:0007052	mitotic spindle organization	GO_BiologicalProcess-EBI-UniProt-GOA_27.02.2019_00h00	0.000802993	0.0337257	4.65116	6	FLNA, MAP4, NDRG1, NUMA1, RCC1, TPR
GO:0051294	establishment of spindle orientation	GO_BiologicalProcess-EBI-UniProt-GOA_27.02.2019_00h00	0.00402884	0.128923	7.89474	3	HTT, MAP4, NUMA1
GO:0090224	regulation of spindle organization	GO_BiologicalProcess-EBI-UniProt-GOA_27.02.2019_00h00	0.0102037	0.183667	5.66038	3	NDRG1, NUMA1, TPR
GO:0031110	regulation of microtubule polymerization or depolymerization	GO_BiologicalProcess-EBI-UniProt-GOA_27.02.2019_00h00	0.0103025	0.175142	4	4	MAP1B, MAP1S, NDRG1, NUMA1
GO:0090169	regulation of spindle assembly	GO_BiologicalProcess-EBI-UniProt-GOA_27.02.2019_00h00	0.00345216	0.113921	8.33333	3	NDRG1, NUMA1, TPR
GO:0090307	mitotic spindle assembly	GO_BiologicalProcess-EBI-UniProt-GOA_27.02.2019_00h00	0.0206998	0.144899	4.34783	3	FLNA, NDRG1, TPR
GO:0060236	regulation of mitotic spindle organization	GO_BiologicalProcess-EBI-UniProt-GOA_27.02.2019_00h00	0.00776795	0.178663	6.25	3	NDRG1, NUMA1, TPR

## Sheet: ClueGO Results_Cluster2
Supplementary Table S9. Enriched GO Biological Process Pathways within each cluster of LPS-stimulated ARPE-19 phosphoproteome (Student's t test, p < 0.05)
GOID	GOTerm	Ontology Source	Term PValue	Term PValue Corrected with Bonferroni step down	% Associated Genes	Nr. Genes	Associated Genes Found
GO:0051656	establishment of organelle localization	GO_BiologicalProcess-EBI-UniProt-GOA_27.02.2019_00h00	1.7054e-05	0.00612239	4.39024	27	ANKRD28, CENPF, CLASP2, CLN3, DLGAP5, DOCK7, FAM83D, FMN2, GEM, KIF1B, KIF1C, KIF22, MAP1B, MAP1S, MAPT, NUP88, PARD3B, PCM1, RIPOR1, SAR1A, SCFD1, SEC16A, SEC23IP, SHROOM2, SLC9A3R1, SPIRE1, WDR11
GO:0010927	cellular component assembly involved in morphogenesis	GO_BiologicalProcess-EBI-UniProt-GOA_27.02.2019_00h00	0.0434554	1	4.1958	6	AGFG1, AKAP13, CLASP2, EPB41L3, MARCKSL1, PGM5
GO:0071260	cellular response to mechanical stimulus	GO_BiologicalProcess-EBI-UniProt-GOA_27.02.2019_00h00	0.0299453	1	5.15464	5	ATP1A1, FASN, HABP4, PIEZO1, SLC2A1
GO:0090136	epithelial cell-cell adhesion	GO_BiologicalProcess-EBI-UniProt-GOA_27.02.2019_00h00	0.00590912	1	14.2857	3	ITGB5, PLXNA1, VCL
GO:1902914	regulation of protein polyubiquitination	GO_BiologicalProcess-EBI-UniProt-GOA_27.02.2019_00h00	0.0108181	1	11.5385	3	SASH1, TRIM44, TRIP12
GO:0006890	retrograde vesicle-mediated transport, Golgi to endoplasmic reticulum	GO_BiologicalProcess-EBI-UniProt-GOA_27.02.2019_00h00	0.0488824	1	4.5045	5	COPA, ERGIC3, KIF1C, KIF22, SCFD1
GO:0007030	Golgi organization	GO_BiologicalProcess-EBI-UniProt-GOA_27.02.2019_00h00	0.00112109	0.331844	5.78035	10	ARFGEF1, ATL3, CLASP2, GORASP2, PRKD1, SEC16A, SEC23IP, TRAM1, TRIP11, VCPIP1
GO:0007229	integrin-mediated signaling pathway	GO_BiologicalProcess-EBI-UniProt-GOA_27.02.2019_00h00	0.0116012	1	5.10949	7	ITGA6, ITGAV, ITGB5, PRKD1, TLN1, TMPO, ZYX
GO:0017112	Rab guanyl-nucleotide exchange factor activity	GO_BiologicalProcess-EBI-UniProt-GOA_27.02.2019_00h00	0.041178	1	6.97674	3	DENND4A, DENND4C, SBF1
GO:0030010	establishment of cell polarity	GO_BiologicalProcess-EBI-UniProt-GOA_27.02.2019_00h00	0.0249932	1	4.375	7	ARFGEF1, DOCK7, MAP1B, PARD3B, PKN1, SIPA1L3, SLC9A3R1
GO:0008360	regulation of cell shape	GO_BiologicalProcess-EBI-UniProt-GOA_27.02.2019_00h00	2.60498e-05	0.00916952	7.10383	13	ARHGAP35, ARHGEF18, CEP250, EPB41L3, EPS8, ICAM1, LIMD1, PALM, PLEKHO1, PLXNA1, SHROOM3, SLC9A3R1, WDR11
GO:0031532	actin cytoskeleton reorganization	GO_BiologicalProcess-EBI-UniProt-GOA_27.02.2019_00h00	0.0332659	1	4.47761	6	CDC42BPA, CXADR, EPS8, PKN1, PTPN1, YWHAQ
GO:0032801	receptor catabolic process	GO_BiologicalProcess-EBI-UniProt-GOA_27.02.2019_00h00	0.0260792	1	8.33333	3	ANXA2, PTPN1, SMURF1
GO:0033962	cytoplasmic mRNA processing body assembly	GO_BiologicalProcess-EBI-UniProt-GOA_27.02.2019_00h00	0.0160327	1	10	3	ATXN2, CHAF1A, LIMD1
GO:0035176	social behavior	GO_BiologicalProcess-EBI-UniProt-GOA_27.02.2019_00h00	0.03813	1	5.6338	4	CCAR2, CIC, DNAJC9, PCM1
GO:0051647	nucleus localization	GO_BiologicalProcess-EBI-UniProt-GOA_27.02.2019_00h00	0.0190829	1	9.375	3	DOCK7, PCM1, SLC9A3R1
GO:0007097	nuclear migration	GO_BiologicalProcess-EBI-UniProt-GOA_27.02.2019_00h00	0.0120122	1	11.1111	3	DOCK7, PCM1, SLC9A3R1
GO:0045737	positive regulation of cyclin-dependent protein serine/threonine kinase activity	GO_BiologicalProcess-EBI-UniProt-GOA_27.02.2019_00h00	0.0300249	1	7.89474	3	ADAM17, CCNY, PEA15
GO:1904031	positive regulation of cyclin-dependent protein kinase activity	GO_BiologicalProcess-EBI-UniProt-GOA_27.02.2019_00h00	0.043626	1	6.81818	3	ADAM17, CCNY, PEA15
GO:0001881	receptor recycling	GO_BiologicalProcess-EBI-UniProt-GOA_27.02.2019_00h00	0.046145	1	6.66667	3	ANXA2, EPS15, LMTK2
GO:0032456	endocytic recycling	GO_BiologicalProcess-EBI-UniProt-GOA_27.02.2019_00h00	0.0166645	1	7.27273	4	ACAP2, EPS15, LMTK2, SNX17
GO:0006354	DNA-templated transcription, elongation	GO_BiologicalProcess-EBI-UniProt-GOA_27.02.2019_00h00	0.0149303	1	4.86111	7	CCAR2, HTATSF1, PEA15, PRC1, SETD2, SSRP1, SUPT6H
GO:0030968	endoplasmic reticulum unfolded protein response	GO_BiologicalProcess-EBI-UniProt-GOA_27.02.2019_00h00	0.0242559	1	4.40252	7	ADD1, CCNY, EIF2A, LMNA, PTPN1, TLN1, VAPB
GO:0036498	IRE1-mediated unfolded protein response	GO_BiologicalProcess-EBI-UniProt-GOA_27.02.2019_00h00	0.0074814	1	6.25	6	ADD1, CCNY, LMNA, PTPN1, TLN1, VAPB
GO:1990778	protein localization to cell periphery	GO_BiologicalProcess-EBI-UniProt-GOA_27.02.2019_00h00	0.000929294	0.281576	4.2394	17	AFDN, ANXA2, BSG, CAV1, CLASP2, DENND4C, EPB41L2, EPB41L3, EPHA2, GORASP2, KIF1B, PALM, PPFIA1, SEC16A, SLC9A3R1, SMURF1, VAMP5
GO:0072659	protein localization to plasma membrane	GO_BiologicalProcess-EBI-UniProt-GOA_27.02.2019_00h00	0.00234755	0.615057	4.28135	14	AFDN, ANXA2, BSG, CLASP2, DENND4C, EPB41L3, EPHA2, GORASP2, PALM, PPFIA1, SEC16A, SLC9A3R1, SMURF1, VAMP5
GO:0090316	positive regulation of intracellular protein transport	GO_BiologicalProcess-EBI-UniProt-GOA_27.02.2019_00h00	0.0115952	1	4.39024	9	HUWE1, PCM1, PKN1, PRKAA1, PRKD1, RIPOR1, SAR1A, SEC16A, YWHAQ
GO:0033157	regulation of intracellular protein transport	GO_BiologicalProcess-EBI-UniProt-GOA_27.02.2019_00h00	0.00147657	0.416394	4.50161	14	HUWE1, PCM1, PKN1, PRKAA1, PRKD1, PTPN1, PTPN14, RIPOR1, SAR1A, SEC16A, SETD2, SREBF1, SUPT6H, YWHAQ
GO:0035461	vitamin transmembrane transport	GO_BiologicalProcess-EBI-UniProt-GOA_27.02.2019_00h00	0.0487345	1	6.52174	3	F2R, MARCKSL1, SLC2A1
GO:0090482	vitamin transmembrane transporter activity	GO_BiologicalProcess-EBI-UniProt-GOA_27.02.2019_00h00	0.0364979	1	7.31707	3	F2R, MARCKSL1, SLC2A1
GO:1901655	cellular response to ketone	GO_BiologicalProcess-EBI-UniProt-GOA_27.02.2019_00h00	0.023927	1	4.83871	6	ATP2B1, EIF4G1, FOXO3, ICAM1, LARP1, PRKAA1
GO:1902414	protein localization to cell junction	GO_BiologicalProcess-EBI-UniProt-GOA_27.02.2019_00h00	0.00377156	0.893859	16.6667	3	AFDN, DSP, HEG1
GO:0001885	endothelial cell development	GO_BiologicalProcess-EBI-UniProt-GOA_27.02.2019_00h00	0.0014419	0.408059	8.69565	6	ADD1, AFDN, ARHGEF26, FASN, HEG1, ICAM1
GO:0003229	ventricular cardiac muscle tissue development	GO_BiologicalProcess-EBI-UniProt-GOA_27.02.2019_00h00	0.048947	1	5.19481	4	DSG2, DSP, HEG1, PPP1R13L
GO:0048524	positive regulation of viral process	GO_BiologicalProcess-EBI-UniProt-GOA_27.02.2019_00h00	0.0129543	1	5	7	ANXA2, CHAF1A, CHD1, LARP1, LGALS1, RRP1B, VAPB
GO:1903902	positive regulation of viral life cycle	GO_BiologicalProcess-EBI-UniProt-GOA_27.02.2019_00h00	0.0164606	1	6.0241	5	ANXA2, CHAF1A, LARP1, LGALS1, VAPB
GO:0045070	positive regulation of viral genome replication	GO_BiologicalProcess-EBI-UniProt-GOA_27.02.2019_00h00	0.041178	1	6.97674	3	CHAF1A, LARP1, VAPB
GO:0010508	positive regulation of autophagy	GO_BiologicalProcess-EBI-UniProt-GOA_27.02.2019_00h00	0.0171123	1	4.72973	7	DAPK1, LARP1, MTDH, PRKAA1, PRKD1, SMURF1, WAC
GO:0031952	regulation of protein autophosphorylation	GO_BiologicalProcess-EBI-UniProt-GOA_27.02.2019_00h00	0.0433477	1	5.40541	4	CAV1, EEF2K, PPP2R5D, TNKS1BP1
GO:0005086	ARF guanyl-nucleotide exchange factor activity	GO_BiologicalProcess-EBI-UniProt-GOA_27.02.2019_00h00	0.00969604	1	12	3	ARFGEF1, IQSEC1, PSD3
GO:0032011	ARF protein signal transduction	GO_BiologicalProcess-EBI-UniProt-GOA_27.02.2019_00h00	0.0146189	1	10.3448	3	ARFGEF1, IQSEC1, PSD3
GO:0032012	regulation of ARF protein signal transduction	GO_BiologicalProcess-EBI-UniProt-GOA_27.02.2019_00h00	0.0146189	1	10.3448	3	ARFGEF1, IQSEC1, PSD3
GO:0031060	regulation of histone methylation	GO_BiologicalProcess-EBI-UniProt-GOA_27.02.2019_00h00	0.0255574	1	5.37634	5	H2AFY, KMT2D, LMNA, RIF1, SUPT6H
GO:0002335	mature B cell differentiation	GO_BiologicalProcess-EBI-UniProt-GOA_27.02.2019_00h00	0.0175206	1	9.67742	3	LGALS1, MAP3K20, NOTCH2
GO:0016574	histone ubiquitination	GO_BiologicalProcess-EBI-UniProt-GOA_27.02.2019_00h00	0.00400504	0.937179	8.47458	5	HUWE1, KDM2B, REPS2, TRIP12, WAC
GO:0010390	histone monoubiquitination	GO_BiologicalProcess-EBI-UniProt-GOA_27.02.2019_00h00	0.0280149	1	8.10811	3	KDM2B, REPS2, WAC
GO:0033522	histone H2A ubiquitination	GO_BiologicalProcess-EBI-UniProt-GOA_27.02.2019_00h00	0.0175206	1	9.67742	3	KDM2B, REPS2, TRIP12
GO:0010212	response to ionizing radiation	GO_BiologicalProcess-EBI-UniProt-GOA_27.02.2019_00h00	0.00656184	1	4.81283	9	BRAT1, EEF1D, ICAM1, INO80, MAP3K20, MTA1, PML, PRKAA1, TNKS1BP1
GO:0035591	signaling adaptor activity	GO_BiologicalProcess-EBI-UniProt-GOA_27.02.2019_00h00	0.00156744	0.437317	6.55738	8	AKAP13, EPS8, GJA1, ITSN2, KSR1, SH2B1, SHB, STAM
GO:0005078	MAP-kinase scaffold activity	GO_BiologicalProcess-EBI-UniProt-GOA_27.02.2019_00h00	0.00177371	0.485997	21.4286	3	AKAP13, GJA1, KSR1
GO:0008038	neuron recognition	GO_BiologicalProcess-EBI-UniProt-GOA_27.02.2019_00h00	0.0302807	1	6.06061	4	ARHGAP35, BSG, EFNB3, NPTN
GO:0099550	trans-synaptic signaling, modulating synaptic transmission	GO_BiologicalProcess-EBI-UniProt-GOA_27.02.2019_00h00	0.00864511	1	12.5	3	EFNB3, F2R, NPTN
GO:0018210	peptidyl-threonine modification	GO_BiologicalProcess-EBI-UniProt-GOA_27.02.2019_00h00	0.0314494	1	4.16667	7	AGFG1, EIF4G1, LMTK2, PKN1, PPP2R5D, PRKD1, TNKS1BP1
GO:0018107	peptidyl-threonine phosphorylation	GO_BiologicalProcess-EBI-UniProt-GOA_27.02.2019_00h00	0.0228266	1	4.4586	7	AGFG1, EIF4G1, LMTK2, PKN1, PPP2R5D, PRKD1, TNKS1BP1
GO:0031952	regulation of protein autophosphorylation	GO_BiologicalProcess-EBI-UniProt-GOA_27.02.2019_00h00	0.0433477	1	5.40541	4	CAV1, EEF2K, PPP2R5D, TNKS1BP1
GO:0010632	regulation of epithelial cell migration	GO_BiologicalProcess-EBI-UniProt-GOA_27.02.2019_00h00	0.00612433	1	4.13793	12	ADAM17, CLASP2, EPHA2, EVL, IQSEC1, MAP3K3, MCC, PRKD1, PTPRM, RREB1, SASH1, TMSB4X
GO:0010634	positive regulation of epithelial cell migration	GO_BiologicalProcess-EBI-UniProt-GOA_27.02.2019_00h00	0.0210697	1	4.21053	8	ADAM17, CLASP2, IQSEC1, MAP3K3, PRKD1, RREB1, SASH1, TMSB4X
GO:0045104	intermediate filament cytoskeleton organization	GO_BiologicalProcess-EBI-UniProt-GOA_27.02.2019_00h00	0.00400504	0.937179	8.47458	5	AGFG1, DSP, RAF1, TMPO, VIM
GO:0005200	structural constituent of cytoskeleton	GO_BiologicalProcess-EBI-UniProt-GOA_27.02.2019_00h00	0.00481483	1	6.03448	7	DSP, EPB41L3, SORBS3, TLN1, TMPO, TUBA1C, VIM
GO:0045109	intermediate filament organization	GO_BiologicalProcess-EBI-UniProt-GOA_27.02.2019_00h00	0.0132789	1	10.7143	3	AGFG1, DSP, VIM
GO:0071550	death-inducing signaling complex assembly	GO_BiologicalProcess-EBI-UniProt-GOA_27.02.2019_00h00	0.00318471	0.780253	17.6471	3	AGFG1, RAF1, RALBP1
GO:0010639	negative regulation of organelle organization	GO_BiologicalProcess-EBI-UniProt-GOA_27.02.2019_00h00	0.000287321	0.0933794	4.15879	22	ADD1, ARFGEF1, CENPF, CLASP2, DYNC1LI1, EPS8, H2AFY, HDGFL2, HIST1H1C, HIST1H1E, LIMA1, LMNA, MAPT, PEA15, PPFIA1, PPP1R9A, REPS2, SCFD1, SUPT6H, TBC1D4, TMSB4X, TRIP12
GO:1902904	negative regulation of supramolecular fiber organization	GO_BiologicalProcess-EBI-UniProt-GOA_27.02.2019_00h00	0.00226267	0.597345	5.66038	9	ADD1, ARFGEF1, CLASP2, EPS8, HDGFL2, LIMA1, PPFIA1, PPP1R9A, TMSB4X
GO:0033044	regulation of chromosome organization	GO_BiologicalProcess-EBI-UniProt-GOA_27.02.2019_00h00	0.000943166	0.283893	4.08602	19	CENPF, DLGAP5, DYNC1LI1, H2AFY, HIST1H1C, HIST1H1E, KMT2D, LMNA, MAP1S, MAPT, MKI67, PEA15, PML, PRKD1, RIF1, SMC5, SREBF1, SUPT6H, TRIP12
GO:0051494	negative regulation of cytoskeleton organization	GO_BiologicalProcess-EBI-UniProt-GOA_27.02.2019_00h00	0.00138957	0.396028	5.61798	10	ADD1, ARFGEF1, CLASP2, EPS8, HDGFL2, LIMA1, PPFIA1, PPP1R9A, REPS2, TMSB4X
GO:0031294	lymphocyte costimulation	GO_BiologicalProcess-EBI-UniProt-GOA_27.02.2019_00h00	0.00288268	0.729318	7.59494	6	CAV1, CD274, EFNB1, EFNB3, LGALS1, PKN1
GO:0031295	T cell costimulation	GO_BiologicalProcess-EBI-UniProt-GOA_27.02.2019_00h00	0.00270347	0.692088	7.69231	6	CAV1, CD274, EFNB1, EFNB3, LGALS1, PKN1
GO:0097581	lamellipodium organization	GO_BiologicalProcess-EBI-UniProt-GOA_27.02.2019_00h00	0.0140764	1	5.45455	6	EPHA2, PLEKHO1, RREB1, SH2B1, SSH2, VCL
GO:0043297	apical junction assembly	GO_BiologicalProcess-EBI-UniProt-GOA_27.02.2019_00h00	0.0135282	1	6.32911	5	AFDN, EPHA2, MTDH, OCLN, VCL
GO:0061180	mammary gland epithelium development	GO_BiologicalProcess-EBI-UniProt-GOA_27.02.2019_00h00	0.0299453	1	5.15464	5	EPHA2, LATS1, MME, PML, RREB1
GO:0034330	cell junction organization	GO_BiologicalProcess-EBI-UniProt-GOA_27.02.2019_00h00	2.56202e-05	0.00904392	5.12821	20	ADD1, AFDN, CAV1, CLASP2, CXADR, DSG2, DSP, EPB41L3, EPHA2, F2R, GJA1, HEG1, IQSEC1, ITGA6, LIMCH1, MTDH, OCLN, PEAK1, TLN1, VCL
GO:0034329	cell junction assembly	GO_BiologicalProcess-EBI-UniProt-GOA_27.02.2019_00h00	0.00171351	0.471216	4.43038	14	AFDN, CAV1, CLASP2, EPB41L3, EPHA2, GJA1, HEG1, ITGA6, LIMCH1, MTDH, OCLN, PEAK1, TLN1, VCL
GO:0034332	adherens junction organization	GO_BiologicalProcess-EBI-UniProt-GOA_27.02.2019_00h00	0.0216629	1	4.18848	8	ADD1, AFDN, CLASP2, DSP, IQSEC1, LIMCH1, PEAK1, VCL
GO:1901888	regulation of cell junction assembly	GO_BiologicalProcess-EBI-UniProt-GOA_27.02.2019_00h00	0.0292866	1	4.61538	6	CAV1, CLASP2, EPHA2, LIMCH1, OCLN, PEAK1
GO:1903391	regulation of adherens junction organization	GO_BiologicalProcess-EBI-UniProt-GOA_27.02.2019_00h00	0.0347807	1	4.9505	5	ADD1, CLASP2, IQSEC1, LIMCH1, PEAK1
GO:0090316	positive regulation of intracellular protein transport	GO_BiologicalProcess-EBI-UniProt-GOA_27.02.2019_00h00	0.0115952	1	4.39024	9	HUWE1, PCM1, PKN1, PRKAA1, PRKD1, RIPOR1, SAR1A, SEC16A, YWHAQ
GO:1903747	regulation of establishment of protein localization to mitochondrion	GO_BiologicalProcess-EBI-UniProt-GOA_27.02.2019_00h00	0.0074814	1	6.25	6	HUWE1, MAPT, NMT1, PRKAA1, SREBF1, YWHAQ
GO:0042594	response to starvation	GO_BiologicalProcess-EBI-UniProt-GOA_27.02.2019_00h00	0.00499551	1	4.45344	11	DBNL, EIF2A, FASN, LARP1, PRKAA1, PRKD1, RIPOR1, SIK2, SLC2A1, SREBF1, TBC1D5
GO:0009267	cellular response to starvation	GO_BiologicalProcess-EBI-UniProt-GOA_27.02.2019_00h00	0.00774746	1	4.6875	9	DBNL, EIF2A, FASN, PRKAA1, PRKD1, RIPOR1, SIK2, SLC2A1, SREBF1
GO:1990928	response to amino acid starvation	GO_BiologicalProcess-EBI-UniProt-GOA_27.02.2019_00h00	0.0234796	1	6.55738	4	EIF2A, FASN, LARP1, PRKD1
GO:0006446	regulation of translational initiation	GO_BiologicalProcess-EBI-UniProt-GOA_27.02.2019_00h00	0.0206833	1	5.68182	5	EIF2A, EIF4B, EIF4G1, HABP4, LARP1
GO:0048588	developmental cell growth	GO_BiologicalProcess-EBI-UniProt-GOA_27.02.2019_00h00	0.00698113	1	4.0678	12	AKAP13, ITSN2, KMT2D, LGALS1, MAP1B, MAPT, MME, PDLIM5, PKN1, PLXNA1, SMURF1, VCL
GO:0030307	positive regulation of cell growth	GO_BiologicalProcess-EBI-UniProt-GOA_27.02.2019_00h00	0.0016055	0.444722	5.16432	11	ADAM17, BRAT1, EIF4G1, HDGFL2, INO80, ITSN2, KDM2B, MAP1B, MAPT, PKN1, SMURF1
GO:0031109	microtubule polymerization or depolymerization	GO_BiologicalProcess-EBI-UniProt-GOA_27.02.2019_00h00	0.00495465	1	5.44218	8	CLASP2, HDGFL2, MAP1B, MAP1S, MAPT, PKN1, PPFIA1, SLAIN2
GO:0031110	regulation of microtubule polymerization or depolymerization	GO_BiologicalProcess-EBI-UniProt-GOA_27.02.2019_00h00	0.00210265	0.559305	7	7	CLASP2, HDGFL2, MAP1B, MAP1S, MAPT, PKN1, SLAIN2
GO:1905268	negative regulation of chromatin organization	GO_BiologicalProcess-EBI-UniProt-GOA_27.02.2019_00h00	0.0115757	1	6.57895	5	H2AFY, HIST1H1C, HIST1H1E, SUPT6H, TRIP12
GO:0031056	regulation of histone modification	GO_BiologicalProcess-EBI-UniProt-GOA_27.02.2019_00h00	0.0216629	1	4.18848	8	H2AFY, KMT2D, LMNA, PRKD1, RIF1, SREBF1, SUPT6H, TRIP12
GO:0031060	regulation of histone methylation	GO_BiologicalProcess-EBI-UniProt-GOA_27.02.2019_00h00	0.0255574	1	5.37634	5	H2AFY, KMT2D, LMNA, RIF1, SUPT6H
GO:0070734	histone H3-K27 methylation	GO_BiologicalProcess-EBI-UniProt-GOA_27.02.2019_00h00	0.00126566	0.367043	14.8148	4	H2AFY, HIST1H1C, HIST1H1E, SUPT6H
GO:0034763	negative regulation of transmembrane transport	GO_BiologicalProcess-EBI-UniProt-GOA_27.02.2019_00h00	0.0182837	1	4.66667	7	ARHGEF40, CAV1, GEM, IRS2, PEA15, SLC9A3R1, YWHAQ
GO:0034766	negative regulation of ion transmembrane transport	GO_BiologicalProcess-EBI-UniProt-GOA_27.02.2019_00h00	0.0192681	1	5.08475	6	ARHGEF40, CAV1, GEM, IRS2, SLC9A3R1, YWHAQ
GO:0045185	maintenance of protein location	GO_BiologicalProcess-EBI-UniProt-GOA_27.02.2019_00h00	0.0434554	1	4.1958	6	CAV1, EPB41L3, LATS1, PML, TLN1, TMSB4X
GO:0032507	maintenance of protein location in cell	GO_BiologicalProcess-EBI-UniProt-GOA_27.02.2019_00h00	0.0311117	1	5.10204	5	CAV1, EPB41L3, PML, TLN1, TMSB4X
GO:0030865	cortical cytoskeleton organization	GO_BiologicalProcess-EBI-UniProt-GOA_27.02.2019_00h00	0.0364755	1	5.71429	4	EPB41L1, EPB41L2, EPB41L3, TLN1
GO:0030866	cortical actin cytoskeleton organization	GO_BiologicalProcess-EBI-UniProt-GOA_27.02.2019_00h00	0.024757	1	6.45161	4	EPB41L1, EPB41L2, EPB41L3, TLN1
GO:0060443	mammary gland morphogenesis	GO_BiologicalProcess-EBI-UniProt-GOA_27.02.2019_00h00	0.0302807	1	6.06061	4	CAV1, EPHA2, MME, PML
GO:0010714	positive regulation of collagen metabolic process	GO_BiologicalProcess-EBI-UniProt-GOA_27.02.2019_00h00	0.0342668	1	7.5	3	F2R, LARP6, VIM
GO:0032967	positive regulation of collagen biosynthetic process	GO_BiologicalProcess-EBI-UniProt-GOA_27.02.2019_00h00	0.032109	1	7.69231	3	F2R, LARP6, VIM
GO:1990089	response to nerve growth factor	GO_BiologicalProcess-EBI-UniProt-GOA_27.02.2019_00h00	0.00253274	0.653446	7.79221	6	ACAP2, EEF2, EEF2K, FOXO3, KIF1B, MAPT
GO:1990090	cellular response to nerve growth factor stimulus	GO_BiologicalProcess-EBI-UniProt-GOA_27.02.2019_00h00	0.00206889	0.552392	8.10811	6	ACAP2, EEF2, EEF2K, FOXO3, KIF1B, MAPT
GO:1990416	cellular response to brain-derived neurotrophic factor stimulus	GO_BiologicalProcess-EBI-UniProt-GOA_27.02.2019_00h00	0.00083663	0.257682	27.2727	3	EEF2, EEF2K, MAPT
GO:0031952	regulation of protein autophosphorylation	GO_BiologicalProcess-EBI-UniProt-GOA_27.02.2019_00h00	0.0433477	1	5.40541	4	CAV1, EEF2K, PPP2R5D, TNKS1BP1
GO:0042594	response to starvation	GO_BiologicalProcess-EBI-UniProt-GOA_27.02.2019_00h00	0.00499551	1	4.45344	11	DBNL, EIF2A, FASN, LARP1, PRKAA1, PRKD1, RIPOR1, SIK2, SLC2A1, SREBF1, TBC1D5
GO:0009267	cellular response to starvation	GO_BiologicalProcess-EBI-UniProt-GOA_27.02.2019_00h00	0.00774746	1	4.6875	9	DBNL, EIF2A, FASN, PRKAA1, PRKD1, RIPOR1, SIK2, SLC2A1, SREBF1
GO:1900076	regulation of cellular response to insulin stimulus	GO_BiologicalProcess-EBI-UniProt-GOA_27.02.2019_00h00	0.021605	1	5.61798	5	ATP2B1, PKN1, PRKAA1, PTPN1, SIK2
GO:0097327	response to antineoplastic agent	GO_BiologicalProcess-EBI-UniProt-GOA_27.02.2019_00h00	0.00849522	1	5.42636	7	EIF4G1, FOXO3, ICAM1, KIF1B, LARP1, NSMCE3, PRKAA1
GO:1901654	response to ketone	GO_BiologicalProcess-EBI-UniProt-GOA_27.02.2019_00h00	0.00900408	1	4.10448	11	ATP2B1, CA9, CAV1, DSG2, EIF4G1, FOXO3, ICAM1, KIF1B, LARP1, PRKAA1, SREBF1
GO:1901655	cellular response to ketone	GO_BiologicalProcess-EBI-UniProt-GOA_27.02.2019_00h00	0.023927	1	4.83871	6	ATP2B1, EIF4G1, FOXO3, ICAM1, LARP1, PRKAA1
GO:0000959	mitochondrial RNA metabolic process	GO_BiologicalProcess-EBI-UniProt-GOA_27.02.2019_00h00	0.0487345	1	6.52174	3	FOXO3, PRKAA1, PUS1
GO:1990928	response to amino acid starvation	GO_BiologicalProcess-EBI-UniProt-GOA_27.02.2019_00h00	0.0234796	1	6.55738	4	EIF2A, FASN, LARP1, PRKD1
GO:0006446	regulation of translational initiation	GO_BiologicalProcess-EBI-UniProt-GOA_27.02.2019_00h00	0.0206833	1	5.68182	5	EIF2A, EIF4B, EIF4G1, HABP4, LARP1
GO:0045182	translation regulator activity	GO_BiologicalProcess-EBI-UniProt-GOA_27.02.2019_00h00	0.0172357	1	4.37158	8	ABCF1, EEF1D, EEF2, EEF2K, EIF2A, EIF4B, EIF4G1, LARP1
GO:0008135	translation factor activity, RNA binding	GO_BiologicalProcess-EBI-UniProt-GOA_27.02.2019_00h00	0.00417168	0.963659	6.19469	7	ABCF1, EEF1D, EEF2, EEF2K, EIF2A, EIF4B, EIF4G1
GO:0090079	translation regulator activity, nucleic acid binding	GO_BiologicalProcess-EBI-UniProt-GOA_27.02.2019_00h00	0.00419925	0.965828	5.59441	8	ABCF1, EEF1D, EEF2, EEF2K, EIF2A, EIF4B, EIF4G1, LARP1
GO:0001945	lymph vessel development	GO_BiologicalProcess-EBI-UniProt-GOA_27.02.2019_00h00	0.0190829	1	9.375	3	EPHA2, HEG1, PTPN14
GO:0060443	mammary gland morphogenesis	GO_BiologicalProcess-EBI-UniProt-GOA_27.02.2019_00h00	0.0302807	1	6.06061	4	CAV1, EPHA2, MME, PML
GO:0001570	vasculogenesis	GO_BiologicalProcess-EBI-UniProt-GOA_27.02.2019_00h00	0.0311117	1	5.10204	5	CAV1, EPHA2, HEG1, ITGAV, SETD2
GO:0018210	peptidyl-threonine modification	GO_BiologicalProcess-EBI-UniProt-GOA_27.02.2019_00h00	0.0314494	1	4.16667	7	AGFG1, EIF4G1, LMTK2, PKN1, PPP2R5D, PRKD1, TNKS1BP1
GO:0046777	protein autophosphorylation	GO_BiologicalProcess-EBI-UniProt-GOA_27.02.2019_00h00	0.000101521	0.0348216	5.13595	17	AGFG1, BCR, CAV1, DAPK1, EEF2K, EIF2A, LMTK2, MAP3K21, MAP3K3, MME, PEAK1, PKN1, PPP2R5D, PRKD1, RALBP1, SIK2, TNKS1BP1
GO:0018107	peptidyl-threonine phosphorylation	GO_BiologicalProcess-EBI-UniProt-GOA_27.02.2019_00h00	0.0228266	1	4.4586	7	AGFG1, EIF4G1, LMTK2, PKN1, PPP2R5D, PRKD1, TNKS1BP1
GO:0033135	regulation of peptidyl-serine phosphorylation	GO_BiologicalProcess-EBI-UniProt-GOA_27.02.2019_00h00	0.003883	0.916389	4.87805	10	CAV1, DOCK7, EIF4G1, LATS1, PKN1, PRKAA1, PRKD1, RAF1, TNKS1BP1, YWHAQ
GO:0033138	positive regulation of peptidyl-serine phosphorylation	GO_BiologicalProcess-EBI-UniProt-GOA_27.02.2019_00h00	0.00190184	0.513496	5.80645	9	CAV1, DOCK7, EIF4G1, LATS1, PKN1, PRKD1, RAF1, TNKS1BP1, YWHAQ
GO:0007143	female meiotic nuclear division	GO_BiologicalProcess-EBI-UniProt-GOA_27.02.2019_00h00	0.0364979	1	7.31707	3	FMN2, NCAPH2, SPIRE1
GO:1902905	positive regulation of supramolecular fiber organization	GO_BiologicalProcess-EBI-UniProt-GOA_27.02.2019_00h00	0.0107846	1	4	11	ARHGEF10, CEP250, EVL, FMN2, ICAM1, LIMCH1, MAPT, PKN1, SLAIN2, SORBS3, SPIRE1
GO:0032273	positive regulation of protein polymerization	GO_BiologicalProcess-EBI-UniProt-GOA_27.02.2019_00h00	0.0126674	1	4.62428	8	CEP250, EVL, FMN2, ICAM1, MAPT, PKN1, SLAIN2, SPIRE1
GO:0006282	regulation of DNA repair	GO_BiologicalProcess-EBI-UniProt-GOA_27.02.2019_00h00	0.0182837	1	4.66667	7	FMN2, PARG, PML, RIF1, SETD2, SPIRE1, TRIP12
GO:2000779	regulation of double-strand break repair	GO_BiologicalProcess-EBI-UniProt-GOA_27.02.2019_00h00	0.00824863	1	6.12245	6	FMN2, PML, RIF1, SETD2, SPIRE1, TRIP12
GO:2000781	positive regulation of double-strand break repair	GO_BiologicalProcess-EBI-UniProt-GOA_27.02.2019_00h00	0.0487345	1	6.52174	3	FMN2, RIF1, SPIRE1
GO:1903524	positive regulation of blood circulation	GO_BiologicalProcess-EBI-UniProt-GOA_27.02.2019_00h00	0.0428927	1	4.6729	5	ATP1A1, CAV1, F2R, ICAM1, SLC1A1
GO:1903779	regulation of cardiac conduction	GO_BiologicalProcess-EBI-UniProt-GOA_27.02.2019_00h00	0.0311117	1	5.10204	5	ATP1A1, ATP2B1, CAV1, CXADR, RANBP2
GO:0071384	cellular response to corticosteroid stimulus	GO_BiologicalProcess-EBI-UniProt-GOA_27.02.2019_00h00	0.021605	1	5.61798	5	AKAP13, ATP2B1, EIF4G1, FOXO3, ICAM1
GO:1900027	regulation of ruffle assembly	GO_BiologicalProcess-EBI-UniProt-GOA_27.02.2019_00h00	0.00374558	0.891448	11.1111	4	CAV1, EPS8, EVL, ICAM1
GO:0071385	cellular response to glucocorticoid stimulus	GO_BiologicalProcess-EBI-UniProt-GOA_27.02.2019_00h00	0.0180736	1	5.88235	5	AKAP13, ATP2B1, EIF4G1, FOXO3, ICAM1
GO:0098813	nuclear chromosome segregation	GO_BiologicalProcess-EBI-UniProt-GOA_27.02.2019_00h00	0.0011001	0.327829	4.46429	15	CENPF, CEP250, DLGAP5, DYNC1LI1, FAM83D, FMN2, GEM, H2AFY, INCENP, INO80, KIF22, LATS1, NCAPH2, PRC1, SMC5
GO:0050000	chromosome localization	GO_BiologicalProcess-EBI-UniProt-GOA_27.02.2019_00h00	0.00548867	1	6.66667	6	CENPF, DLGAP5, FAM83D, FMN2, GEM, KIF22
GO:0051303	establishment of chromosome localization	GO_BiologicalProcess-EBI-UniProt-GOA_27.02.2019_00h00	0.0049204	1	6.81818	6	CENPF, DLGAP5, FAM83D, FMN2, GEM, KIF22
GO:0051310	metaphase plate congression	GO_BiologicalProcess-EBI-UniProt-GOA_27.02.2019_00h00	0.0302807	1	6.06061	4	CENPF, FAM83D, GEM, KIF22
GO:0060491	regulation of cell projection assembly	GO_BiologicalProcess-EBI-UniProt-GOA_27.02.2019_00h00	0.00514662	1	4.43548	11	ARHGAP35, CAV1, CEP250, EPHA2, EPS8, EVL, ICAM1, PALM, PPFIA1, PPP1R9A, SSH2
GO:1903524	positive regulation of blood circulation	GO_BiologicalProcess-EBI-UniProt-GOA_27.02.2019_00h00	0.0428927	1	4.6729	5	ATP1A1, CAV1, F2R, ICAM1, SLC1A1
GO:0031529	ruffle organization	GO_BiologicalProcess-EBI-UniProt-GOA_27.02.2019_00h00	0.000270927	0.0888641	9.85915	7	ARHGEF26, CAV1, DBNL, EPS8, EVL, ICAM1, LIMA1
GO:0120032	regulation of plasma membrane bounded cell projection assembly	GO_BiologicalProcess-EBI-UniProt-GOA_27.02.2019_00h00	0.00470383	1	4.4898	11	ARHGAP35, CAV1, CEP250, EPHA2, EPS8, EVL, ICAM1, PALM, PPFIA1, PPP1R9A, SSH2
GO:0097178	ruffle assembly	GO_BiologicalProcess-EBI-UniProt-GOA_27.02.2019_00h00	0.000473911	0.150704	10.7143	6	ARHGEF26, CAV1, DBNL, EPS8, EVL, ICAM1
GO:1900027	regulation of ruffle assembly	GO_BiologicalProcess-EBI-UniProt-GOA_27.02.2019_00h00	0.00374558	0.891448	11.1111	4	CAV1, EPS8, EVL, ICAM1
GO:0032868	response to insulin	GO_BiologicalProcess-EBI-UniProt-GOA_27.02.2019_00h00	0.00019785	0.066082	4.85714	17	ATP2B1, DENND4C, EEF2K, FOXO3, ICAM1, IRS2, LGALS1, LPIN1, PKM, PKN1, PRKAA1, PTPN1, SIK2, SLC2A1, SREBF1, TBC1D4, WDR11
GO:1900076	regulation of cellular response to insulin stimulus	GO_BiologicalProcess-EBI-UniProt-GOA_27.02.2019_00h00	0.021605	1	5.61798	5	ATP2B1, PKN1, PRKAA1, PTPN1, SIK2
GO:0016572	histone phosphorylation	GO_BiologicalProcess-EBI-UniProt-GOA_27.02.2019_00h00	0.0177009	1	7.14286	4	AGFG1, H2AFY, PKN1, PRKAA1
GO:0032869	cellular response to insulin stimulus	GO_BiologicalProcess-EBI-UniProt-GOA_27.02.2019_00h00	0.000500207	0.158065	5.03597	14	ATP2B1, DENND4C, EEF2K, FOXO3, IRS2, LPIN1, PKM, PKN1, PRKAA1, PTPN1, SIK2, SREBF1, TBC1D4, WDR11
GO:0008286	insulin receptor signaling pathway	GO_BiologicalProcess-EBI-UniProt-GOA_27.02.2019_00h00	0.0114896	1	4.70588	8	FOXO3, IRS2, PKN1, PRKAA1, PTPN1, SIK2, SREBF1, WDR11
GO:0035173	histone kinase activity	GO_BiologicalProcess-EBI-UniProt-GOA_27.02.2019_00h00	0.0175206	1	9.67742	3	AGFG1, PKN1, PRKAA1
GO:0010632	regulation of epithelial cell migration	GO_BiologicalProcess-EBI-UniProt-GOA_27.02.2019_00h00	0.00612433	1	4.13793	12	ADAM17, CLASP2, EPHA2, EVL, IQSEC1, MAP3K3, MCC, PRKD1, PTPRM, RREB1, SASH1, TMSB4X
GO:0002011	morphogenesis of an epithelial sheet	GO_BiologicalProcess-EBI-UniProt-GOA_27.02.2019_00h00	0.00826445	1	7.14286	5	ADAM17, ARHGAP35, CLASP2, MME, RREB1
GO:0010634	positive regulation of epithelial cell migration	GO_BiologicalProcess-EBI-UniProt-GOA_27.02.2019_00h00	0.0210697	1	4.21053	8	ADAM17, CLASP2, IQSEC1, MAP3K3, PRKD1, RREB1, SASH1, TMSB4X
GO:0044319	wound healing, spreading of cells	GO_BiologicalProcess-EBI-UniProt-GOA_27.02.2019_00h00	0.001197	0.351919	11.1111	5	ADAM17, ARHGAP35, CLASP2, MME, RREB1
GO:0090504	epiboly	GO_BiologicalProcess-EBI-UniProt-GOA_27.02.2019_00h00	0.00132362	0.379879	10.8696	5	ADAM17, ARHGAP35, CLASP2, MME, RREB1
GO:0090505	epiboly involved in wound healing	GO_BiologicalProcess-EBI-UniProt-GOA_27.02.2019_00h00	0.001197	0.351919	11.1111	5	ADAM17, ARHGAP35, CLASP2, MME, RREB1
GO:0035313	wound healing, spreading of epidermal cells	GO_BiologicalProcess-EBI-UniProt-GOA_27.02.2019_00h00	0.00442007	1	15.7895	3	ADAM17, CLASP2, RREB1
GO:0032507	maintenance of protein location in cell	GO_BiologicalProcess-EBI-UniProt-GOA_27.02.2019_00h00	0.0311117	1	5.10204	5	CAV1, EPB41L3, PML, TLN1, TMSB4X
GO:0030879	mammary gland development	GO_BiologicalProcess-EBI-UniProt-GOA_27.02.2019_00h00	0.00085497	0.262476	5.58376	11	ARHGAP35, ARHGAP5, CAV1, EPHA2, FASN, IRS2, LATS1, MME, PML, RREB1, SLC29A1
GO:0060443	mammary gland morphogenesis	GO_BiologicalProcess-EBI-UniProt-GOA_27.02.2019_00h00	0.0302807	1	6.06061	4	CAV1, EPHA2, MME, PML
GO:0061180	mammary gland epithelium development	GO_BiologicalProcess-EBI-UniProt-GOA_27.02.2019_00h00	0.0299453	1	5.15464	5	EPHA2, LATS1, MME, PML, RREB1
GO:0001570	vasculogenesis	GO_BiologicalProcess-EBI-UniProt-GOA_27.02.2019_00h00	0.0311117	1	5.10204	5	CAV1, EPHA2, HEG1, ITGAV, SETD2
GO:2001238	positive regulation of extrinsic apoptotic signaling pathway	GO_BiologicalProcess-EBI-UniProt-GOA_27.02.2019_00h00	0.0122037	1	6.49351	5	AGFG1, CAV1, PEA15, PML, RALBP1
GO:0060444	branching involved in mammary gland duct morphogenesis	GO_BiologicalProcess-EBI-UniProt-GOA_27.02.2019_00h00	0.0300249	1	7.89474	3	EPHA2, MME, PML
GO:0007264	small GTPase mediated signal transduction	GO_BiologicalProcess-EBI-UniProt-GOA_27.02.2019_00h00	2.09235e-09	7.99277e-07	5.29986	38	AKAP13, ARAP3, ARFGEF1, ARHGAP29, ARHGAP32, ARHGAP35, ARHGAP5, ARHGEF10, ARHGEF18, ARHGEF26, ARHGEF40, BCR, CEP250, CNKSR2, DBNL, DOCK6, DOCK7, EPS8, F2R, HEG1, IQSEC1, IRS2, ITSN2, KSR1, NOTCH2, PLEKHG3, PRKD1, PSD3, RAF1, RALBP1, RALGAPA2, RALGAPB, RALGPS2, RIPOR1, RRAS2, RREB1, SIPA1L3, TRIO
GO:0008047	enzyme activator activity	GO_BiologicalProcess-EBI-UniProt-GOA_27.02.2019_00h00	5.33385e-05	0.0185085	4.1411	27	ACAP2, AGFG1, ARAP3, ARHGAP29, ARHGAP32, ARHGAP35, ARHGAP5, BCR, CAV1, CEP250, DBNL, ENAH, MAP3K20, PEA15, PPP2R5D, RAF1, RALBP1, RALGAPA2, RALGAPB, RANBP2, RRP1B, SIPA1L3, SREBF1, TBC1D1, TBC1D4, TBC1D5, TBC1D9B
GO:0043087	regulation of GTPase activity	GO_BiologicalProcess-EBI-UniProt-GOA_27.02.2019_00h00	3.63031e-07	0.000136136	5.02513	30	ACAP2, AFDN, AGFG1, ARAP3, ARFGEF1, ARHGAP29, ARHGAP32, ARHGAP35, ARHGAP5, ARHGEF10, BCR, CEP250, DOCK7, EPHA2, F2R, ICAM1, IQSEC1, ITGA6, PLXNA1, RALBP1, RALGAPA2, RALGAPB, RANBP2, RRP1B, SBF1, SIPA1L3, TBC1D1, TBC1D4, TBC1D5, TBC1D9B
GO:0060589	nucleoside-triphosphatase regulator activity	GO_BiologicalProcess-EBI-UniProt-GOA_27.02.2019_00h00	0.000479985	0.152155	4.35835	18	ACAP2, AGFG1, ARAP3, ARHGAP29, ARHGAP32, ARHGAP35, ARHGAP5, BCR, CEP250, RALBP1, RALGAPA2, RALGAPB, RANBP2, SIPA1L3, TBC1D1, TBC1D4, TBC1D5, TBC1D9B
GO:0030695	GTPase regulator activity	GO_BiologicalProcess-EBI-UniProt-GOA_27.02.2019_00h00	0.000103079	0.0352531	4.94506	18	ACAP2, AGFG1, ARAP3, ARHGAP29, ARHGAP32, ARHGAP35, ARHGAP5, BCR, CEP250, RALBP1, RALGAPA2, RALGAPB, RANBP2, SIPA1L3, TBC1D1, TBC1D4, TBC1D5, TBC1D9B
GO:0043547	positive regulation of GTPase activity	GO_BiologicalProcess-EBI-UniProt-GOA_27.02.2019_00h00	5.04751e-07	0.000188777	5.30452	27	ACAP2, AFDN, AGFG1, ARAP3, ARFGEF1, ARHGAP29, ARHGAP32, ARHGAP35, ARHGAP5, ARHGEF10, BCR, CEP250, DOCK7, EPHA2, F2R, ICAM1, IQSEC1, ITGA6, RALBP1, RALGAPA2, RALGAPB, RANBP2, SIPA1L3, TBC1D1, TBC1D4, TBC1D5, TBC1D9B
GO:0051056	regulation of small GTPase mediated signal transduction	GO_BiologicalProcess-EBI-UniProt-GOA_27.02.2019_00h00	1.03576e-08	3.94625e-06	6.23608	28	AKAP13, ARAP3, ARFGEF1, ARHGAP29, ARHGAP32, ARHGAP35, ARHGAP5, ARHGEF10, ARHGEF18, ARHGEF26, ARHGEF40, BCR, EPS8, F2R, HEG1, IQSEC1, IRS2, ITSN2, NOTCH2, PLEKHG3, PSD3, RAF1, RALBP1, RALGAPA2, RALGAPB, RALGPS2, SIPA1L3, TRIO
GO:0005096	GTPase activator activity	GO_BiologicalProcess-EBI-UniProt-GOA_27.02.2019_00h00	2.48024e-05	0.00878006	5.52147	18	ACAP2, AGFG1, ARAP3, ARHGAP29, ARHGAP32, ARHGAP35, ARHGAP5, BCR, CEP250, RALBP1, RALGAPA2, RALGAPB, RANBP2, SIPA1L3, TBC1D1, TBC1D4, TBC1D5, TBC1D9B
GO:0090630	activation of GTPase activity	GO_BiologicalProcess-EBI-UniProt-GOA_27.02.2019_00h00	0.00013712	0.0462093	8.33333	9	ARHGEF10, DOCK7, EPHA2, RALGAPA2, RALGAPB, TBC1D1, TBC1D4, TBC1D5, TBC1D9B
GO:1902414	protein localization to cell junction	GO_BiologicalProcess-EBI-UniProt-GOA_27.02.2019_00h00	0.00377156	0.893859	16.6667	3	AFDN, DSP, HEG1
GO:0002064	epithelial cell development	GO_BiologicalProcess-EBI-UniProt-GOA_27.02.2019_00h00	0.00349231	0.838154	4.44444	12	ADD1, AFDN, ARHGEF26, EPHA2, FASN, FRMD6, HEG1, ICAM1, SHROOM3, SIPA1L3, SLC9A3R1, VIM
GO:0003158	endothelium development	GO_BiologicalProcess-EBI-UniProt-GOA_27.02.2019_00h00	0.0129543	1	5	7	ADD1, AFDN, ANXA2, ARHGEF26, FASN, HEG1, ICAM1
GO:0045446	endothelial cell differentiation	GO_BiologicalProcess-EBI-UniProt-GOA_27.02.2019_00h00	0.00719535	1	5.6	7	ADD1, AFDN, ANXA2, ARHGEF26, FASN, HEG1, ICAM1
GO:0001885	endothelial cell development	GO_BiologicalProcess-EBI-UniProt-GOA_27.02.2019_00h00	0.0014419	0.408059	8.69565	6	ADD1, AFDN, ARHGEF26, FASN, HEG1, ICAM1
GO:0003382	epithelial cell morphogenesis	GO_BiologicalProcess-EBI-UniProt-GOA_27.02.2019_00h00	0.0077227	1	9.09091	4	ARHGEF26, FRMD6, HEG1, SIPA1L3
GO:0061028	establishment of endothelial barrier	GO_BiologicalProcess-EBI-UniProt-GOA_27.02.2019_00h00	0.00973357	1	8.51064	4	ADD1, AFDN, FASN, ICAM1
GO:1902041	regulation of extrinsic apoptotic signaling pathway via death domain receptors	GO_BiologicalProcess-EBI-UniProt-GOA_27.02.2019_00h00	0.00391509	0.920047	7.14286	6	AGFG1, FASN, ICAM1, PEA15, RAF1, RALBP1
GO:0090557	establishment of endothelial intestinal barrier	GO_BiologicalProcess-EBI-UniProt-GOA_27.02.2019_00h00	0.00141221	0.401067	23.0769	3	AFDN, FASN, ICAM1
GO:1902042	negative regulation of extrinsic apoptotic signaling pathway via death domain receptors	GO_BiologicalProcess-EBI-UniProt-GOA_27.02.2019_00h00	0.00025368	0.0834608	12	6	AGFG1, FASN, ICAM1, PEA15, RAF1, RALBP1
GO:0006903	vesicle targeting	GO_BiologicalProcess-EBI-UniProt-GOA_27.02.2019_00h00	0.00481483	1	6.03448	7	ANKRD28, CLASP2, SAR1A, SCFD1, SEC16A, SEC23IP, WDR11
GO:0006900	vesicle budding from membrane	GO_BiologicalProcess-EBI-UniProt-GOA_27.02.2019_00h00	0.00660373	1	5.69106	7	ANKRD28, ANXA2, SAR1A, SCFD1, SEC16A, SEC23IP, VAPB
GO:0006888	endoplasmic reticulum to Golgi vesicle-mediated transport	GO_BiologicalProcess-EBI-UniProt-GOA_27.02.2019_00h00	0.0129194	1	4.08163	10	ANKRD28, COPA, DYNC1LI1, ERGIC3, SAR1A, SCFD1, SEC16A, SEC23IP, TRAM1, VAPB
GO:0048199	vesicle targeting, to, from or within Golgi	GO_BiologicalProcess-EBI-UniProt-GOA_27.02.2019_00h00	0.021605	1	5.61798	5	ANKRD28, SAR1A, SCFD1, SEC16A, SEC23IP
GO:0006901	vesicle coating	GO_BiologicalProcess-EBI-UniProt-GOA_27.02.2019_00h00	0.0172546	1	5.95238	5	ANKRD28, SAR1A, SCFD1, SEC16A, SEC23IP
GO:0048194	Golgi vesicle budding	GO_BiologicalProcess-EBI-UniProt-GOA_27.02.2019_00h00	0.00711775	1	6.31579	6	ANKRD28, SAR1A, SCFD1, SEC16A, SEC23IP, VAPB
GO:0048207	vesicle targeting, rough ER to cis-Golgi	GO_BiologicalProcess-EBI-UniProt-GOA_27.02.2019_00h00	0.0128544	1	6.41026	5	ANKRD28, SAR1A, SCFD1, SEC16A, SEC23IP
GO:0090114	COPII-coated vesicle budding	GO_BiologicalProcess-EBI-UniProt-GOA_27.02.2019_00h00	0.00415068	0.962958	7.05882	6	ANKRD28, SAR1A, SCFD1, SEC16A, SEC23IP, VAPB
GO:0048208	COPII vesicle coating	GO_BiologicalProcess-EBI-UniProt-GOA_27.02.2019_00h00	0.0128544	1	6.41026	5	ANKRD28, SAR1A, SCFD1, SEC16A, SEC23IP
GO:0010644	cell communication by electrical coupling	GO_BiologicalProcess-EBI-UniProt-GOA_27.02.2019_00h00	0.046145	1	6.66667	3	ATP1A1, CAV1, GJA1
GO:1903115	regulation of actin filament-based movement	GO_BiologicalProcess-EBI-UniProt-GOA_27.02.2019_00h00	0.0129033	1	7.84314	4	ATP1A1, CAV1, DSG2, DSP
GO:1903524	positive regulation of blood circulation	GO_BiologicalProcess-EBI-UniProt-GOA_27.02.2019_00h00	0.0428927	1	4.6729	5	ATP1A1, CAV1, F2R, ICAM1, SLC1A1
GO:0086064	cell communication by electrical coupling involved in cardiac conduction	GO_BiologicalProcess-EBI-UniProt-GOA_27.02.2019_00h00	0.0342668	1	7.5	3	ATP1A1, CAV1, GJA1
GO:1900027	regulation of ruffle assembly	GO_BiologicalProcess-EBI-UniProt-GOA_27.02.2019_00h00	0.00374558	0.891448	11.1111	4	CAV1, EPS8, EVL, ICAM1
GO:0086004	regulation of cardiac muscle cell contraction	GO_BiologicalProcess-EBI-UniProt-GOA_27.02.2019_00h00	0.00835935	1	8.88889	4	ATP1A1, CAV1, DSG2, DSP
GO:0033627	cell adhesion mediated by integrin	GO_BiologicalProcess-EBI-UniProt-GOA_27.02.2019_00h00	0.000813211	0.251282	8.23529	7	ADAM17, EPHA2, ICAM1, ITGAV, ITGB5, PIEZO1, PLXNA1
GO:0044766	multi-organism transport	GO_BiologicalProcess-EBI-UniProt-GOA_27.02.2019_00h00	0.00548867	1	6.66667	6	CAV1, EPS15, NMT2, NUP188, NUP88, RANBP2
GO:0051701	interaction with host	GO_BiologicalProcess-EBI-UniProt-GOA_27.02.2019_00h00	0.000465576	0.148519	5.07246	14	CAV1, CXADR, EFNB3, EPHA2, EPS15, F2R, ICAM1, ITGAV, ITGB5, LGALS1, PML, SLC20A2, VAPB, WWP2
GO:0046794	transport of virus	GO_BiologicalProcess-EBI-UniProt-GOA_27.02.2019_00h00	0.00179741	0.488896	8.33333	6	CAV1, EPS15, NMT2, NUP188, NUP88, RANBP2
GO:0051828	entry into other organism involved in symbiotic interaction	GO_BiologicalProcess-EBI-UniProt-GOA_27.02.2019_00h00	8.33906e-05	0.0287698	6.77966	12	CAV1, CXADR, EFNB3, EPHA2, EPS15, F2R, ICAM1, ITGAV, ITGB5, LGALS1, SLC20A2, WWP2
GO:0019058	viral life cycle	GO_BiologicalProcess-EBI-UniProt-GOA_27.02.2019_00h00	7.23108e-06	0.00263211	5.2381	22	ANXA2, CAV1, CHAF1A, CXADR, EFNB3, EPHA2, EPS15, F2R, HTATSF1, ICAM1, ITGAV, ITGB5, LARP1, LGALS1, NMT2, NUP188, NUP88, PML, RANBP2, SLC20A2, VAPB, WWP2
GO:0044409	entry into host	GO_BiologicalProcess-EBI-UniProt-GOA_27.02.2019_00h00	8.33906e-05	0.0287698	6.77966	12	CAV1, CXADR, EFNB3, EPHA2, EPS15, F2R, ICAM1, ITGAV, ITGB5, LGALS1, SLC20A2, WWP2
GO:0051806	entry into cell of other organism involved in symbiotic interaction	GO_BiologicalProcess-EBI-UniProt-GOA_27.02.2019_00h00	8.33906e-05	0.0287698	6.77966	12	CAV1, CXADR, EFNB3, EPHA2, EPS15, F2R, ICAM1, ITGAV, ITGB5, LGALS1, SLC20A2, WWP2
GO:0030260	entry into host cell	GO_BiologicalProcess-EBI-UniProt-GOA_27.02.2019_00h00	8.33906e-05	0.0287698	6.77966	12	CAV1, CXADR, EFNB3, EPHA2, EPS15, F2R, ICAM1, ITGAV, ITGB5, LGALS1, SLC20A2, WWP2
GO:0046718	viral entry into host cell	GO_BiologicalProcess-EBI-UniProt-GOA_27.02.2019_00h00	3.11775e-05	0.0109121	7.5	12	CAV1, CXADR, EFNB3, EPHA2, EPS15, F2R, ICAM1, ITGAV, ITGB5, LGALS1, SLC20A2, WWP2
GO:0001618	virus receptor activity	GO_BiologicalProcess-EBI-UniProt-GOA_27.02.2019_00h00	0.000552372	0.172892	7.69231	8	CXADR, EFNB3, EPHA2, F2R, ICAM1, ITGAV, ITGB5, SLC20A2
GO:1902904	negative regulation of supramolecular fiber organization	GO_BiologicalProcess-EBI-UniProt-GOA_27.02.2019_00h00	0.00226267	0.597345	5.66038	9	ADD1, ARFGEF1, CLASP2, EPS8, HDGFL2, LIMA1, PPFIA1, PPP1R9A, TMSB4X
GO:0046785	microtubule polymerization	GO_BiologicalProcess-EBI-UniProt-GOA_27.02.2019_00h00	0.00907082	1	6	6	CLASP2, HDGFL2, MAPT, PKN1, PPFIA1, SLAIN2
GO:0007020	microtubule nucleation	GO_BiologicalProcess-EBI-UniProt-GOA_27.02.2019_00h00	0.0364979	1	7.31707	3	CLASP2, PPFIA1, SLAIN2
GO:0032231	regulation of actin filament bundle assembly	GO_BiologicalProcess-EBI-UniProt-GOA_27.02.2019_00h00	0.0023399	0.615395	6.15385	8	ARHGEF10, CLASP2, EVL, LIMCH1, PKN1, PPFIA1, PPP1R9A, SORBS3
GO:0051494	negative regulation of cytoskeleton organization	GO_BiologicalProcess-EBI-UniProt-GOA_27.02.2019_00h00	0.00138957	0.396028	5.61798	10	ADD1, ARFGEF1, CLASP2, EPS8, HDGFL2, LIMA1, PPFIA1, PPP1R9A, REPS2, TMSB4X
GO:0110020	regulation of actomyosin structure organization	GO_BiologicalProcess-EBI-UniProt-GOA_27.02.2019_00h00	0.000436537	0.140128	7.14286	9	AKAP13, ARHGEF10, CLASP2, EVL, LIMCH1, PKN1, PPFIA1, PPP1R9A, SORBS3
GO:0030038	contractile actin filament bundle assembly	GO_BiologicalProcess-EBI-UniProt-GOA_27.02.2019_00h00	0.000115138	0.039147	7.69231	10	ARHGEF10, CLASP2, EVL, ITGB5, LIMCH1, PKN1, PPFIA1, PPP1R9A, SORBS3, ZYX
GO:0032232	negative regulation of actin filament bundle assembly	GO_BiologicalProcess-EBI-UniProt-GOA_27.02.2019_00h00	0.0300249	1	7.89474	3	CLASP2, PPFIA1, PPP1R9A
GO:0043149	stress fiber assembly	GO_BiologicalProcess-EBI-UniProt-GOA_27.02.2019_00h00	0.000115138	0.039147	7.69231	10	ARHGEF10, CLASP2, EVL, ITGB5, LIMCH1, PKN1, PPFIA1, PPP1R9A, SORBS3, ZYX
GO:0051492	regulation of stress fiber assembly	GO_BiologicalProcess-EBI-UniProt-GOA_27.02.2019_00h00	0.0010125	0.302736	7.01754	8	ARHGEF10, CLASP2, EVL, LIMCH1, PKN1, PPFIA1, PPP1R9A, SORBS3
GO:0051497	negative regulation of stress fiber assembly	GO_BiologicalProcess-EBI-UniProt-GOA_27.02.2019_00h00	0.0242181	1	8.57143	3	CLASP2, PPFIA1, PPP1R9A
GO:0098631	cell adhesion mediator activity	GO_BiologicalProcess-EBI-UniProt-GOA_27.02.2019_00h00	0.000564557	0.176142	8.75	7	ANXA2, BSG, CXADR, DSG2, DSP, NPTN, PDLIM5
GO:0098900	regulation of action potential	GO_BiologicalProcess-EBI-UniProt-GOA_27.02.2019_00h00	0.03813	1	5.6338	4	CAV1, CXADR, DSG2, DSP
GO:0034109	homotypic cell-cell adhesion	GO_BiologicalProcess-EBI-UniProt-GOA_27.02.2019_00h00	0.000901999	0.274208	7.14286	8	BSG, CXADR, DSG2, DSP, LGALS1, SLC7A11, TLN1, VCL
GO:0034113	heterotypic cell-cell adhesion	GO_BiologicalProcess-EBI-UniProt-GOA_27.02.2019_00h00	0.0189179	1	5.81395	5	CXADR, DSG2, DSP, ITGAV, MBP
GO:0045216	cell-cell junction organization	GO_BiologicalProcess-EBI-UniProt-GOA_27.02.2019_00h00	2.34432e-05	0.00832233	6.73077	14	AFDN, CAV1, CXADR, DSG2, DSP, EPB41L3, EPHA2, F2R, GJA1, HEG1, MTDH, OCLN, TLN1, VCL
GO:0098632	cell-cell adhesion mediator activity	GO_BiologicalProcess-EBI-UniProt-GOA_27.02.2019_00h00	0.000247954	0.081825	10	7	ANXA2, BSG, CXADR, DSG2, DSP, NPTN, PDLIM5
GO:0098901	regulation of cardiac muscle cell action potential	GO_BiologicalProcess-EBI-UniProt-GOA_27.02.2019_00h00	0.00549622	1	10	4	CAV1, CXADR, DSG2, DSP
GO:0086042	cardiac muscle cell-cardiac muscle cell adhesion	GO_BiologicalProcess-EBI-UniProt-GOA_27.02.2019_00h00	0.00265756	0.682994	18.75	3	CXADR, DSG2, DSP
GO:0086080	protein binding involved in heterotypic cell-cell adhesion	GO_BiologicalProcess-EBI-UniProt-GOA_27.02.2019_00h00	0.00969604	1	12	3	CXADR, DSG2, DSP
GO:0086065	cell communication involved in cardiac conduction	GO_BiologicalProcess-EBI-UniProt-GOA_27.02.2019_00h00	0.00326759	0.790758	7.40741	6	ATP1A1, CAV1, CXADR, DSG2, DSP, GJA1
GO:0005085	guanyl-nucleotide exchange factor activity	GO_BiologicalProcess-EBI-UniProt-GOA_27.02.2019_00h00	6.65835e-08	2.51686e-05	7.54717	20	AKAP13, ARFGEF1, ARHGEF10, ARHGEF18, ARHGEF26, ARHGEF40, BCR, DENND4A, DENND4C, DOCK6, DOCK7, EIF2A, EPS8, IQSEC1, ITSN2, PLEKHG3, PSD3, RALGPS2, SBF1, TRIO
GO:0005088	Ras guanyl-nucleotide exchange factor activity	GO_BiologicalProcess-EBI-UniProt-GOA_27.02.2019_00h00	8.60068e-06	0.00312205	7.87879	13	AKAP13, ARHGEF10, ARHGEF18, ARHGEF26, ARHGEF40, BCR, DENND4A, DENND4C, EPS8, ITSN2, PLEKHG3, SBF1, TRIO
GO:0007264	small GTPase mediated signal transduction	GO_BiologicalProcess-EBI-UniProt-GOA_27.02.2019_00h00	2.09235e-09	7.99277e-07	5.29986	38	AKAP13, ARAP3, ARFGEF1, ARHGAP29, ARHGAP32, ARHGAP35, ARHGAP5, ARHGEF10, ARHGEF18, ARHGEF26, ARHGEF40, BCR, CEP250, CNKSR2, DBNL, DOCK6, DOCK7, EPS8, F2R, HEG1, IQSEC1, IRS2, ITSN2, KSR1, NOTCH2, PLEKHG3, PRKD1, PSD3, RAF1, RALBP1, RALGAPA2, RALGAPB, RALGPS2, RIPOR1, RRAS2, RREB1, SIPA1L3, TRIO
GO:0043087	regulation of GTPase activity	GO_BiologicalProcess-EBI-UniProt-GOA_27.02.2019_00h00	3.63031e-07	0.000136136	5.02513	30	ACAP2, AFDN, AGFG1, ARAP3, ARFGEF1, ARHGAP29, ARHGAP32, ARHGAP35, ARHGAP5, ARHGEF10, BCR, CEP250, DOCK7, EPHA2, F2R, ICAM1, IQSEC1, ITGA6, PLXNA1, RALBP1, RALGAPA2, RALGAPB, RANBP2, RRP1B, SBF1, SIPA1L3, TBC1D1, TBC1D4, TBC1D5, TBC1D9B
GO:0005089	Rho guanyl-nucleotide exchange factor activity	GO_BiologicalProcess-EBI-UniProt-GOA_27.02.2019_00h00	1.42855e-05	0.00515708	9.80392	10	AKAP13, ARHGEF10, ARHGEF18, ARHGEF26, ARHGEF40, BCR, EPS8, ITSN2, PLEKHG3, TRIO
GO:0007265	Ras protein signal transduction	GO_BiologicalProcess-EBI-UniProt-GOA_27.02.2019_00h00	2.03631e-07	7.67688e-05	5.16351	30	AKAP13, ARFGEF1, ARHGAP29, ARHGAP35, ARHGAP5, ARHGEF10, ARHGEF18, ARHGEF26, ARHGEF40, BCR, CEP250, CNKSR2, DBNL, EPS8, F2R, HEG1, IQSEC1, IRS2, ITSN2, KSR1, NOTCH2, PLEKHG3, PRKD1, PSD3, RAF1, RALGPS2, RIPOR1, RRAS2, RREB1, TRIO
GO:0043547	positive regulation of GTPase activity	GO_BiologicalProcess-EBI-UniProt-GOA_27.02.2019_00h00	5.04751e-07	0.000188777	5.30452	27	ACAP2, AFDN, AGFG1, ARAP3, ARFGEF1, ARHGAP29, ARHGAP32, ARHGAP35, ARHGAP5, ARHGEF10, BCR, CEP250, DOCK7, EPHA2, F2R, ICAM1, IQSEC1, ITGA6, RALBP1, RALGAPA2, RALGAPB, RANBP2, SIPA1L3, TBC1D1, TBC1D4, TBC1D5, TBC1D9B
GO:0051056	regulation of small GTPase mediated signal transduction	GO_BiologicalProcess-EBI-UniProt-GOA_27.02.2019_00h00	1.03576e-08	3.94625e-06	6.23608	28	AKAP13, ARAP3, ARFGEF1, ARHGAP29, ARHGAP32, ARHGAP35, ARHGAP5, ARHGEF10, ARHGEF18, ARHGEF26, ARHGEF40, BCR, EPS8, F2R, HEG1, IQSEC1, IRS2, ITSN2, NOTCH2, PLEKHG3, PSD3, RAF1, RALBP1, RALGAPA2, RALGAPB, RALGPS2, SIPA1L3, TRIO
GO:0007266	Rho protein signal transduction	GO_BiologicalProcess-EBI-UniProt-GOA_27.02.2019_00h00	1.42057e-06	0.000527032	6.79245	18	AKAP13, ARHGAP29, ARHGAP35, ARHGAP5, ARHGEF10, ARHGEF18, ARHGEF26, ARHGEF40, BCR, CEP250, EPS8, F2R, HEG1, ITSN2, PLEKHG3, RAF1, RIPOR1, TRIO
GO:0046578	regulation of Ras protein signal transduction	GO_BiologicalProcess-EBI-UniProt-GOA_27.02.2019_00h00	2.49804e-06	0.000924275	6.00601	20	AKAP13, ARFGEF1, ARHGAP35, ARHGEF10, ARHGEF18, ARHGEF26, ARHGEF40, BCR, EPS8, F2R, HEG1, IQSEC1, IRS2, ITSN2, NOTCH2, PLEKHG3, PSD3, RAF1, RALGPS2, TRIO
GO:0035023	regulation of Rho protein signal transduction	GO_BiologicalProcess-EBI-UniProt-GOA_27.02.2019_00h00	1.06934e-05	0.00387102	7.2165	14	AKAP13, ARHGAP35, ARHGEF10, ARHGEF18, ARHGEF26, ARHGEF40, BCR, EPS8, F2R, HEG1, ITSN2, PLEKHG3, RAF1, TRIO
GO:0032535	regulation of cellular component size	GO_BiologicalProcess-EBI-UniProt-GOA_27.02.2019_00h00	8.16573e-05	0.0282534	4.58515	21	ADD1, ARFGEF1, ARHGAP35, CEP250, EPS8, EVL, FMN2, ICAM1, LATS1, LIMA1, MAP1B, MAPT, PKN1, PPP1R9A, SLC12A6, SLC12A7, SLC9A3R1, SPIRE1, SSH2, TMSB4X, YWHAQ
GO:0032970	regulation of actin filament-based process	GO_BiologicalProcess-EBI-UniProt-GOA_27.02.2019_00h00	2.48627e-07	9.34839e-05	5.49898	27	ADD1, AKAP13, ARFGEF1, ARHGAP35, ARHGEF10, ATP1A1, CAV1, CEP250, CLASP2, DSG2, DSP, EPS8, EVL, FMN2, FRMD6, ICAM1, LATS1, LIMA1, LIMCH1, PKN1, PPFIA1, PPP1R9A, SORBS3, SPIRE1, SSH2, TMSB4X, YWHAQ
GO:0060491	regulation of cell projection assembly	GO_BiologicalProcess-EBI-UniProt-GOA_27.02.2019_00h00	0.00514662	1	4.43548	11	ARHGAP35, CAV1, CEP250, EPHA2, EPS8, EVL, ICAM1, PALM, PPFIA1, PPP1R9A, SSH2
GO:0031529	ruffle organization	GO_BiologicalProcess-EBI-UniProt-GOA_27.02.2019_00h00	0.000270927	0.0888641	9.85915	7	ARHGEF26, CAV1, DBNL, EPS8, EVL, ICAM1, LIMA1
GO:0032956	regulation of actin cytoskeleton organization	GO_BiologicalProcess-EBI-UniProt-GOA_27.02.2019_00h00	1.54878e-05	0.00557562	4.98866	22	ADD1, AKAP13, ARFGEF1, ARHGAP35, ARHGEF10, CEP250, CLASP2, EPS8, EVL, FMN2, ICAM1, LATS1, LIMA1, LIMCH1, PKN1, PPFIA1, PPP1R9A, SORBS3, SPIRE1, SSH2, TMSB4X, YWHAQ
GO:0120032	regulation of plasma membrane bounded cell projection assembly	GO_BiologicalProcess-EBI-UniProt-GOA_27.02.2019_00h00	0.00470383	1	4.4898	11	ARHGAP35, CAV1, CEP250, EPHA2, EPS8, EVL, ICAM1, PALM, PPFIA1, PPP1R9A, SSH2
GO:0008154	actin polymerization or depolymerization	GO_BiologicalProcess-EBI-UniProt-GOA_27.02.2019_00h00	3.74388e-05	0.0130661	5.81818	16	ADD1, ARFGEF1, ARHGAP35, CEP250, DIAPH3, EPS8, EVL, FMN2, ICAM1, LATS1, LIMA1, PPP1R9A, SPIRE1, SSH2, TMSB4X, YWHAQ
GO:0030832	regulation of actin filament length	GO_BiologicalProcess-EBI-UniProt-GOA_27.02.2019_00h00	2.1396e-05	0.00761696	6.41026	15	ADD1, ARFGEF1, ARHGAP35, CEP250, EPS8, EVL, FMN2, ICAM1, LATS1, LIMA1, PPP1R9A, SPIRE1, SSH2, TMSB4X, YWHAQ
GO:0097178	ruffle assembly	GO_BiologicalProcess-EBI-UniProt-GOA_27.02.2019_00h00	0.000473911	0.150704	10.7143	6	ARHGEF26, CAV1, DBNL, EPS8, EVL, ICAM1
GO:0110053	regulation of actin filament organization	GO_BiologicalProcess-EBI-UniProt-GOA_27.02.2019_00h00	1.07533e-06	0.000400022	6.10465	21	ADD1, ARFGEF1, ARHGAP35, ARHGEF10, CEP250, CLASP2, EPS8, EVL, FMN2, ICAM1, LATS1, LIMA1, LIMCH1, PKN1, PPFIA1, PPP1R9A, SORBS3, SPIRE1, SSH2, TMSB4X, YWHAQ
GO:1900027	regulation of ruffle assembly	GO_BiologicalProcess-EBI-UniProt-GOA_27.02.2019_00h00	0.00374558	0.891448	11.1111	4	CAV1, EPS8, EVL, ICAM1
GO:0008064	regulation of actin polymerization or depolymerization	GO_BiologicalProcess-EBI-UniProt-GOA_27.02.2019_00h00	2.03475e-05	0.00726407	6.43777	15	ADD1, ARFGEF1, ARHGAP35, CEP250, EPS8, EVL, FMN2, ICAM1, LATS1, LIMA1, PPP1R9A, SPIRE1, SSH2, TMSB4X, YWHAQ
GO:0030833	regulation of actin filament polymerization	GO_BiologicalProcess-EBI-UniProt-GOA_27.02.2019_00h00	0.000274844	0.0898741	5.97015	12	ADD1, ARFGEF1, CEP250, EPS8, EVL, FMN2, ICAM1, LATS1, PPP1R9A, SPIRE1, TMSB4X, YWHAQ
GO:0098900	regulation of action potential	GO_BiologicalProcess-EBI-UniProt-GOA_27.02.2019_00h00	0.03813	1	5.6338	4	CAV1, CXADR, DSG2, DSP
GO:1901654	response to ketone	GO_BiologicalProcess-EBI-UniProt-GOA_27.02.2019_00h00	0.00900408	1	4.10448	11	ATP2B1, CA9, CAV1, DSG2, EIF4G1, FOXO3, ICAM1, KIF1B, LARP1, PRKAA1, SREBF1
GO:0098901	regulation of cardiac muscle cell action potential	GO_BiologicalProcess-EBI-UniProt-GOA_27.02.2019_00h00	0.00549622	1	10	4	CAV1, CXADR, DSG2, DSP
GO:1903115	regulation of actin filament-based movement	GO_BiologicalProcess-EBI-UniProt-GOA_27.02.2019_00h00	0.0129033	1	7.84314	4	ATP1A1, CAV1, DSG2, DSP
GO:0002027	regulation of heart rate	GO_BiologicalProcess-EBI-UniProt-GOA_27.02.2019_00h00	0.0332659	1	4.47761	6	CAV1, DSG2, DSP, SLC1A1, SNTA1, SREBF1
GO:0086065	cell communication involved in cardiac conduction	GO_BiologicalProcess-EBI-UniProt-GOA_27.02.2019_00h00	0.00326759	0.790758	7.40741	6	ATP1A1, CAV1, CXADR, DSG2, DSP, GJA1
GO:0086003	cardiac muscle cell contraction	GO_BiologicalProcess-EBI-UniProt-GOA_27.02.2019_00h00	0.00391509	0.920047	7.14286	6	ATP1A1, CAV1, DSG2, DSP, GJA1, SNTA1
GO:0086002	cardiac muscle cell action potential involved in contraction	GO_BiologicalProcess-EBI-UniProt-GOA_27.02.2019_00h00	0.00114268	0.337092	9.09091	6	ATP1A1, CAV1, DSG2, DSP, GJA1, SNTA1
GO:0086004	regulation of cardiac muscle cell contraction	GO_BiologicalProcess-EBI-UniProt-GOA_27.02.2019_00h00	0.00835935	1	8.88889	4	ATP1A1, CAV1, DSG2, DSP
GO:0098911	regulation of ventricular cardiac muscle cell action potential	GO_BiologicalProcess-EBI-UniProt-GOA_27.02.2019_00h00	0.00513205	1	15	3	CAV1, DSG2, DSP
GO:0086005	ventricular cardiac muscle cell action potential	GO_BiologicalProcess-EBI-UniProt-GOA_27.02.2019_00h00	0.00711878	1	9.30233	4	CAV1, DSG2, DSP, SNTA1
GO:0010644	cell communication by electrical coupling	GO_BiologicalProcess-EBI-UniProt-GOA_27.02.2019_00h00	0.046145	1	6.66667	3	ATP1A1, CAV1, GJA1
GO:0098900	regulation of action potential	GO_BiologicalProcess-EBI-UniProt-GOA_27.02.2019_00h00	0.03813	1	5.6338	4	CAV1, CXADR, DSG2, DSP
GO:0001508	action potential	GO_BiologicalProcess-EBI-UniProt-GOA_27.02.2019_00h00	0.0118728	1	4.67836	8	ATP1A1, CAV1, CLN3, CXADR, DSG2, DSP, GJA1, SNTA1
GO:0098901	regulation of cardiac muscle cell action potential	GO_BiologicalProcess-EBI-UniProt-GOA_27.02.2019_00h00	0.00549622	1	10	4	CAV1, CXADR, DSG2, DSP
GO:1903115	regulation of actin filament-based movement	GO_BiologicalProcess-EBI-UniProt-GOA_27.02.2019_00h00	0.0129033	1	7.84314	4	ATP1A1, CAV1, DSG2, DSP
GO:0086001	cardiac muscle cell action potential	GO_BiologicalProcess-EBI-UniProt-GOA_27.02.2019_00h00	0.00121786	0.356832	7.69231	7	ATP1A1, CAV1, CXADR, DSG2, DSP, GJA1, SNTA1
GO:0061337	cardiac conduction	GO_BiologicalProcess-EBI-UniProt-GOA_27.02.2019_00h00	0.0162394	1	4.41989	8	ATP1A1, ATP2B1, CAV1, CXADR, DSG2, DSP, GJA1, RANBP2
GO:1903779	regulation of cardiac conduction	GO_BiologicalProcess-EBI-UniProt-GOA_27.02.2019_00h00	0.0311117	1	5.10204	5	ATP1A1, ATP2B1, CAV1, CXADR, RANBP2
GO:0086065	cell communication involved in cardiac conduction	GO_BiologicalProcess-EBI-UniProt-GOA_27.02.2019_00h00	0.00326759	0.790758	7.40741	6	ATP1A1, CAV1, CXADR, DSG2, DSP, GJA1
GO:0086064	cell communication by electrical coupling involved in cardiac conduction	GO_BiologicalProcess-EBI-UniProt-GOA_27.02.2019_00h00	0.0342668	1	7.5	3	ATP1A1, CAV1, GJA1
GO:0086004	regulation of cardiac muscle cell contraction	GO_BiologicalProcess-EBI-UniProt-GOA_27.02.2019_00h00	0.00835935	1	8.88889	4	ATP1A1, CAV1, DSG2, DSP
GO:0098900	regulation of action potential	GO_BiologicalProcess-EBI-UniProt-GOA_27.02.2019_00h00	0.03813	1	5.6338	4	CAV1, CXADR, DSG2, DSP
GO:0034113	heterotypic cell-cell adhesion	GO_BiologicalProcess-EBI-UniProt-GOA_27.02.2019_00h00	0.0189179	1	5.81395	5	CXADR, DSG2, DSP, ITGAV, MBP
GO:1902414	protein localization to cell junction	GO_BiologicalProcess-EBI-UniProt-GOA_27.02.2019_00h00	0.00377156	0.893859	16.6667	3	AFDN, DSP, HEG1
GO:0098901	regulation of cardiac muscle cell action potential	GO_BiologicalProcess-EBI-UniProt-GOA_27.02.2019_00h00	0.00549622	1	10	4	CAV1, CXADR, DSG2, DSP
GO:1903115	regulation of actin filament-based movement	GO_BiologicalProcess-EBI-UniProt-GOA_27.02.2019_00h00	0.0129033	1	7.84314	4	ATP1A1, CAV1, DSG2, DSP
GO:0006941	striated muscle contraction	GO_BiologicalProcess-EBI-UniProt-GOA_27.02.2019_00h00	0.0181078	1	4.0724	9	ATP1A1, CAV1, DSG2, DSP, EEF2, GJA1, MARCKSL1, PPP1R13L, SNTA1
GO:0086042	cardiac muscle cell-cardiac muscle cell adhesion	GO_BiologicalProcess-EBI-UniProt-GOA_27.02.2019_00h00	0.00265756	0.682994	18.75	3	CXADR, DSG2, DSP
GO:0086080	protein binding involved in heterotypic cell-cell adhesion	GO_BiologicalProcess-EBI-UniProt-GOA_27.02.2019_00h00	0.00969604	1	12	3	CXADR, DSG2, DSP
GO:0060048	cardiac muscle contraction	GO_BiologicalProcess-EBI-UniProt-GOA_27.02.2019_00h00	0.0162394	1	4.41989	8	ATP1A1, CAV1, DSG2, DSP, GJA1, MARCKSL1, PPP1R13L, SNTA1
GO:0003229	ventricular cardiac muscle tissue development	GO_BiologicalProcess-EBI-UniProt-GOA_27.02.2019_00h00	0.048947	1	5.19481	4	DSG2, DSP, HEG1, PPP1R13L
GO:0086004	regulation of cardiac muscle cell contraction	GO_BiologicalProcess-EBI-UniProt-GOA_27.02.2019_00h00	0.00835935	1	8.88889	4	ATP1A1, CAV1, DSG2, DSP
GO:0098911	regulation of ventricular cardiac muscle cell action potential	GO_BiologicalProcess-EBI-UniProt-GOA_27.02.2019_00h00	0.00513205	1	15	3	CAV1, DSG2, DSP
GO:0086005	ventricular cardiac muscle cell action potential	GO_BiologicalProcess-EBI-UniProt-GOA_27.02.2019_00h00	0.00711878	1	9.30233	4	CAV1, DSG2, DSP, SNTA1
GO:0046621	negative regulation of organ growth	GO_BiologicalProcess-EBI-UniProt-GOA_27.02.2019_00h00	0.0147079	1	7.54717	4	AGFG1, CXADR, PKN1, RALBP1
GO:1901862	negative regulation of muscle tissue development	GO_BiologicalProcess-EBI-UniProt-GOA_27.02.2019_00h00	0.0451718	1	5.33333	4	AGFG1, CXADR, PKN1, RALBP1
GO:0048635	negative regulation of muscle organ development	GO_BiologicalProcess-EBI-UniProt-GOA_27.02.2019_00h00	0.03813	1	5.6338	4	AGFG1, CXADR, PKN1, RALBP1
GO:0070227	lymphocyte apoptotic process	GO_BiologicalProcess-EBI-UniProt-GOA_27.02.2019_00h00	0.0323064	1	5.05051	5	AGFG1, CD274, IRS2, PKN1, RALBP1
GO:1900076	regulation of cellular response to insulin stimulus	GO_BiologicalProcess-EBI-UniProt-GOA_27.02.2019_00h00	0.021605	1	5.61798	5	ATP2B1, PKN1, PRKAA1, PTPN1, SIK2
GO:0045843	negative regulation of striated muscle tissue development	GO_BiologicalProcess-EBI-UniProt-GOA_27.02.2019_00h00	0.0364755	1	5.71429	4	AGFG1, CXADR, PKN1, RALBP1
GO:0061117	negative regulation of heart growth	GO_BiologicalProcess-EBI-UniProt-GOA_27.02.2019_00h00	0.00549622	1	10	4	AGFG1, CXADR, PKN1, RALBP1
GO:0016572	histone phosphorylation	GO_BiologicalProcess-EBI-UniProt-GOA_27.02.2019_00h00	0.0177009	1	7.14286	4	AGFG1, H2AFY, PKN1, PRKAA1
GO:0055022	negative regulation of cardiac muscle tissue growth	GO_BiologicalProcess-EBI-UniProt-GOA_27.02.2019_00h00	0.00549622	1	10	4	AGFG1, CXADR, PKN1, RALBP1
GO:0055026	negative regulation of cardiac muscle tissue development	GO_BiologicalProcess-EBI-UniProt-GOA_27.02.2019_00h00	0.0120567	1	8	4	AGFG1, CXADR, PKN1, RALBP1
GO:0035173	histone kinase activity	GO_BiologicalProcess-EBI-UniProt-GOA_27.02.2019_00h00	0.0175206	1	9.67742	3	AGFG1, PKN1, PRKAA1
GO:0044766	multi-organism transport	GO_BiologicalProcess-EBI-UniProt-GOA_27.02.2019_00h00	0.00548867	1	6.66667	6	CAV1, EPS15, NMT2, NUP188, NUP88, RANBP2
GO:0046794	transport of virus	GO_BiologicalProcess-EBI-UniProt-GOA_27.02.2019_00h00	0.00179741	0.488896	8.33333	6	CAV1, EPS15, NMT2, NUP188, NUP88, RANBP2
GO:0019058	viral life cycle	GO_BiologicalProcess-EBI-UniProt-GOA_27.02.2019_00h00	7.23108e-06	0.00263211	5.2381	22	ANXA2, CAV1, CHAF1A, CXADR, EFNB3, EPHA2, EPS15, F2R, HTATSF1, ICAM1, ITGAV, ITGB5, LARP1, LGALS1, NMT2, NUP188, NUP88, PML, RANBP2, SLC20A2, VAPB, WWP2
GO:1900034	regulation of cellular response to heat	GO_BiologicalProcess-EBI-UniProt-GOA_27.02.2019_00h00	0.0488824	1	4.5045	5	CCAR2, MAPT, NUP188, NUP88, RANBP2
GO:0075733	intracellular transport of virus	GO_BiologicalProcess-EBI-UniProt-GOA_27.02.2019_00h00	0.0332937	1	5.88235	4	NMT2, NUP188, NUP88, RANBP2
GO:0051031	tRNA transport	GO_BiologicalProcess-EBI-UniProt-GOA_27.02.2019_00h00	0.046145	1	6.66667	3	NUP188, NUP88, RANBP2
GO:0060147	regulation of posttranscriptional gene silencing	GO_BiologicalProcess-EBI-UniProt-GOA_27.02.2019_00h00	0.00353587	0.845074	5.7554	8	AGFG1, EIF4G1, HIST1H3A, LIMD1, NUP188, NUP88, RALBP1, RANBP2
GO:0060966	regulation of gene silencing by RNA	GO_BiologicalProcess-EBI-UniProt-GOA_27.02.2019_00h00	0.00353587	0.845074	5.7554	8	AGFG1, EIF4G1, HIST1H3A, LIMD1, NUP188, NUP88, RALBP1, RANBP2
GO:0006606	protein import into nucleus	GO_BiologicalProcess-EBI-UniProt-GOA_27.02.2019_00h00	0.022268	1	4.16667	8	AGFG1, LMNA, NUP188, NUP88, PML, PRKD1, RANBP2, YWHAQ
GO:0060964	regulation of gene silencing by miRNA	GO_BiologicalProcess-EBI-UniProt-GOA_27.02.2019_00h00	0.00309405	0.764231	5.88235	8	AGFG1, EIF4G1, HIST1H3A, LIMD1, NUP188, NUP88, RALBP1, RANBP2
GO:0071431	tRNA-containing ribonucleoprotein complex export from nucleus	GO_BiologicalProcess-EBI-UniProt-GOA_27.02.2019_00h00	0.041178	1	6.97674	3	NUP188, NUP88, RANBP2
GO:0006096	glycolytic process	GO_BiologicalProcess-EBI-UniProt-GOA_27.02.2019_00h00	0.0498763	1	4.05405	6	NUP188, NUP88, PGM1, PKM, PRKAA1, RANBP2
GO:0006409	tRNA export from nucleus	GO_BiologicalProcess-EBI-UniProt-GOA_27.02.2019_00h00	0.041178	1	6.97674	3	NUP188, NUP88, RANBP2
GO:0042594	response to starvation	GO_BiologicalProcess-EBI-UniProt-GOA_27.02.2019_00h00	0.00499551	1	4.45344	11	DBNL, EIF2A, FASN, LARP1, PRKAA1, PRKD1, RIPOR1, SIK2, SLC2A1, SREBF1, TBC1D5
GO:0009267	cellular response to starvation	GO_BiologicalProcess-EBI-UniProt-GOA_27.02.2019_00h00	0.00774746	1	4.6875	9	DBNL, EIF2A, FASN, PRKAA1, PRKD1, RIPOR1, SIK2, SLC2A1, SREBF1
GO:0098732	macromolecule deacylation	GO_BiologicalProcess-EBI-UniProt-GOA_27.02.2019_00h00	0.0292866	1	4.61538	6	CCAR2, MAPT, MTA1, PRKAA1, PRKD1, SREBF1
GO:1990928	response to amino acid starvation	GO_BiologicalProcess-EBI-UniProt-GOA_27.02.2019_00h00	0.0234796	1	6.55738	4	EIF2A, FASN, LARP1, PRKD1
GO:0034063	stress granule assembly	GO_BiologicalProcess-EBI-UniProt-GOA_27.02.2019_00h00	0.000565927	0.176003	18.1818	4	ATXN2, EIF2A, MAPT, PRKAA1
GO:0035601	protein deacylation	GO_BiologicalProcess-EBI-UniProt-GOA_27.02.2019_00h00	0.02742	1	4.6875	6	CCAR2, MAPT, MTA1, PRKAA1, PRKD1, SREBF1
GO:1903747	regulation of establishment of protein localization to mitochondrion	GO_BiologicalProcess-EBI-UniProt-GOA_27.02.2019_00h00	0.0074814	1	6.25	6	HUWE1, MAPT, NMT1, PRKAA1, SREBF1, YWHAQ
GO:0006476	protein deacetylation	GO_BiologicalProcess-EBI-UniProt-GOA_27.02.2019_00h00	0.0165319	1	5.26316	6	CCAR2, MAPT, MTA1, PRKAA1, PRKD1, SREBF1
GO:0090311	regulation of protein deacetylation	GO_BiologicalProcess-EBI-UniProt-GOA_27.02.2019_00h00	0.00250365	0.648446	9.43396	5	CCAR2, MAPT, PRKAA1, PRKD1, SREBF1
GO:0097327	response to antineoplastic agent	GO_BiologicalProcess-EBI-UniProt-GOA_27.02.2019_00h00	0.00849522	1	5.42636	7	EIF4G1, FOXO3, ICAM1, KIF1B, LARP1, NSMCE3, PRKAA1
GO:1901654	response to ketone	GO_BiologicalProcess-EBI-UniProt-GOA_27.02.2019_00h00	0.00900408	1	4.10448	11	ATP2B1, CA9, CAV1, DSG2, EIF4G1, FOXO3, ICAM1, KIF1B, LARP1, PRKAA1, SREBF1
GO:1901655	cellular response to ketone	GO_BiologicalProcess-EBI-UniProt-GOA_27.02.2019_00h00	0.023927	1	4.83871	6	ATP2B1, EIF4G1, FOXO3, ICAM1, LARP1, PRKAA1
GO:1990823	response to leukemia inhibitory factor	GO_BiologicalProcess-EBI-UniProt-GOA_27.02.2019_00h00	0.0256339	1	4.7619	6	EIF4G1, EPS8, ICAM1, NCL, PML, RIF1
GO:0071326	cellular response to monosaccharide stimulus	GO_BiologicalProcess-EBI-UniProt-GOA_27.02.2019_00h00	0.0289102	1	4.24242	7	FOXO3, ICAM1, IRS2, LGALS1, PRKAA1, RAF1, SLC29A1
GO:1990830	cellular response to leukemia inhibitory factor	GO_BiologicalProcess-EBI-UniProt-GOA_27.02.2019_00h00	0.0256339	1	4.7619	6	EIF4G1, EPS8, ICAM1, NCL, PML, RIF1
GO:0000959	mitochondrial RNA metabolic process	GO_BiologicalProcess-EBI-UniProt-GOA_27.02.2019_00h00	0.0487345	1	6.52174	3	FOXO3, PRKAA1, PUS1
GO:0071384	cellular response to corticosteroid stimulus	GO_BiologicalProcess-EBI-UniProt-GOA_27.02.2019_00h00	0.021605	1	5.61798	5	AKAP13, ATP2B1, EIF4G1, FOXO3, ICAM1
GO:0071333	cellular response to glucose stimulus	GO_BiologicalProcess-EBI-UniProt-GOA_27.02.2019_00h00	0.0257456	1	4.34783	7	FOXO3, ICAM1, IRS2, LGALS1, PRKAA1, RAF1, SLC29A1
GO:0071331	cellular response to hexose stimulus	GO_BiologicalProcess-EBI-UniProt-GOA_27.02.2019_00h00	0.0272967	1	4.29448	7	FOXO3, ICAM1, IRS2, LGALS1, PRKAA1, RAF1, SLC29A1
GO:0071385	cellular response to glucocorticoid stimulus	GO_BiologicalProcess-EBI-UniProt-GOA_27.02.2019_00h00	0.0180736	1	5.88235	5	AKAP13, ATP2B1, EIF4G1, FOXO3, ICAM1
GO:0016458	gene silencing	GO_BiologicalProcess-EBI-UniProt-GOA_27.02.2019_00h00	0.00123747	0.360104	4.41176	15	AGFG1, CHAF1A, EIF4G1, HIST1H1C, HIST1H1E, HIST1H3A, KMT2D, LIMD1, NUP188, NUP88, PCM1, RALBP1, RANBP2, RIF1, TSNAX
GO:0034728	nucleosome organization	GO_BiologicalProcess-EBI-UniProt-GOA_27.02.2019_00h00	0.0122951	1	4.34783	9	CHAF1A, H2AFY, H2AFY2, HIST1H1C, HIST1H1E, HIST1H3A, INO80, SETD2, SUPT6H
GO:0040029	regulation of gene expression, epigenetic	GO_BiologicalProcess-EBI-UniProt-GOA_27.02.2019_00h00	0.000132408	0.0448864	4.69136	19	AGFG1, CHAF1A, EIF4G1, H2AFY, H2AFY2, HIST1H1C, HIST1H1E, HIST1H3A, KMT2D, LIMD1, MTA1, NUP188, NUP88, PCM1, PRC1, RALBP1, RANBP2, RIF1, TSNAX
GO:0060968	regulation of gene silencing	GO_BiologicalProcess-EBI-UniProt-GOA_27.02.2019_00h00	0.00192615	0.518135	5.37634	10	AGFG1, EIF4G1, HIST1H1C, HIST1H1E, HIST1H3A, LIMD1, NUP188, NUP88, RALBP1, RANBP2
GO:0016441	posttranscriptional gene silencing	GO_BiologicalProcess-EBI-UniProt-GOA_27.02.2019_00h00	0.00303327	0.752251	5.05051	10	AGFG1, CHAF1A, EIF4G1, HIST1H3A, LIMD1, NUP188, NUP88, RALBP1, RANBP2, TSNAX
GO:0031047	gene silencing by RNA	GO_BiologicalProcess-EBI-UniProt-GOA_27.02.2019_00h00	0.00782932	1	4.40529	10	AGFG1, CHAF1A, EIF4G1, HIST1H3A, LIMD1, NUP188, NUP88, RALBP1, RANBP2, TSNAX
GO:0045814	negative regulation of gene expression, epigenetic	GO_BiologicalProcess-EBI-UniProt-GOA_27.02.2019_00h00	0.00627771	1	5.22876	8	H2AFY, H2AFY2, HIST1H1C, HIST1H1E, HIST1H3A, KMT2D, PCM1, RIF1
GO:0060147	regulation of posttranscriptional gene silencing	GO_BiologicalProcess-EBI-UniProt-GOA_27.02.2019_00h00	0.00353587	0.845074	5.7554	8	AGFG1, EIF4G1, HIST1H3A, LIMD1, NUP188, NUP88, RALBP1, RANBP2
GO:0060148	positive regulation of posttranscriptional gene silencing	GO_BiologicalProcess-EBI-UniProt-GOA_27.02.2019_00h00	0.00303238	0.755063	11.7647	4	AGFG1, EIF4G1, LIMD1, RALBP1
GO:0060966	regulation of gene silencing by RNA	GO_BiologicalProcess-EBI-UniProt-GOA_27.02.2019_00h00	0.00353587	0.845074	5.7554	8	AGFG1, EIF4G1, HIST1H3A, LIMD1, NUP188, NUP88, RALBP1, RANBP2
GO:0035194	posttranscriptional gene silencing by RNA	GO_BiologicalProcess-EBI-UniProt-GOA_27.02.2019_00h00	0.00292508	0.737121	5.07614	10	AGFG1, CHAF1A, EIF4G1, HIST1H3A, LIMD1, NUP188, NUP88, RALBP1, RANBP2, TSNAX
GO:0034401	chromatin organization involved in regulation of transcription	GO_BiologicalProcess-EBI-UniProt-GOA_27.02.2019_00h00	0.0446956	1	4.16667	6	HIST1H1C, HIST1H1E, HIST1H3A, KMT2D, PCM1, RIF1
GO:0035195	gene silencing by miRNA	GO_BiologicalProcess-EBI-UniProt-GOA_27.02.2019_00h00	0.00612876	1	4.86486	9	AGFG1, CHAF1A, EIF4G1, HIST1H3A, LIMD1, NUP188, NUP88, RALBP1, RANBP2
GO:0060964	regulation of gene silencing by miRNA	GO_BiologicalProcess-EBI-UniProt-GOA_27.02.2019_00h00	0.00309405	0.764231	5.88235	8	AGFG1, EIF4G1, HIST1H3A, LIMD1, NUP188, NUP88, RALBP1, RANBP2
GO:2000637	positive regulation of gene silencing by miRNA	GO_BiologicalProcess-EBI-UniProt-GOA_27.02.2019_00h00	0.00271327	0.691885	12.1212	4	AGFG1, EIF4G1, LIMD1, RALBP1
GO:0097549	chromatin organization involved in negative regulation of transcription	GO_BiologicalProcess-EBI-UniProt-GOA_27.02.2019_00h00	0.0353807	1	4.41176	6	HIST1H1C, HIST1H1E, HIST1H3A, KMT2D, PCM1, RIF1
GO:0006342	chromatin silencing	GO_BiologicalProcess-EBI-UniProt-GOA_27.02.2019_00h00	0.0353807	1	4.41176	6	HIST1H1C, HIST1H1E, HIST1H3A, KMT2D, PCM1, RIF1
GO:0032535	regulation of cellular component size	GO_BiologicalProcess-EBI-UniProt-GOA_27.02.2019_00h00	8.16573e-05	0.0282534	4.58515	21	ADD1, ARFGEF1, ARHGAP35, CEP250, EPS8, EVL, FMN2, ICAM1, LATS1, LIMA1, MAP1B, MAPT, PKN1, PPP1R9A, SLC12A6, SLC12A7, SLC9A3R1, SPIRE1, SSH2, TMSB4X, YWHAQ
GO:1902903	regulation of supramolecular fiber organization	GO_BiologicalProcess-EBI-UniProt-GOA_27.02.2019_00h00	4.89654e-08	1.85579e-05	5.96026	27	ADD1, AKAP13, ARFGEF1, ARHGAP35, ARHGEF10, CEP250, CLASP2, EPS8, EVL, FMN2, HDGFL2, ICAM1, LATS1, LIMA1, LIMCH1, MAP1B, MAP1S, MAPT, PKN1, PPFIA1, PPP1R9A, SLAIN2, SORBS3, SPIRE1, SSH2, TMSB4X, YWHAQ
GO:1902905	positive regulation of supramolecular fiber organization	GO_BiologicalProcess-EBI-UniProt-GOA_27.02.2019_00h00	0.0107846	1	4	11	ARHGEF10, CEP250, EVL, FMN2, ICAM1, LIMCH1, MAPT, PKN1, SLAIN2, SORBS3, SPIRE1
GO:0046785	microtubule polymerization	GO_BiologicalProcess-EBI-UniProt-GOA_27.02.2019_00h00	0.00907082	1	6	6	CLASP2, HDGFL2, MAPT, PKN1, PPFIA1, SLAIN2
GO:0032271	regulation of protein polymerization	GO_BiologicalProcess-EBI-UniProt-GOA_27.02.2019_00h00	0.000100852	0.0346932	5.59701	15	ADD1, ARFGEF1, CEP250, EPS8, EVL, FMN2, ICAM1, LATS1, MAPT, PKN1, PPP1R9A, SLAIN2, SPIRE1, TMSB4X, YWHAQ
GO:0070507	regulation of microtubule cytoskeleton organization	GO_BiologicalProcess-EBI-UniProt-GOA_27.02.2019_00h00	0.00648999	1	4.29688	11	CEP250, CLASP2, HDGFL2, MAP1B, MAP1S, MAPT, PKN1, PPFIA1, PRKAA1, REPS2, SLAIN2
GO:0030832	regulation of actin filament length	GO_BiologicalProcess-EBI-UniProt-GOA_27.02.2019_00h00	2.1396e-05	0.00761696	6.41026	15	ADD1, ARFGEF1, ARHGAP35, CEP250, EPS8, EVL, FMN2, ICAM1, LATS1, LIMA1, PPP1R9A, SPIRE1, SSH2, TMSB4X, YWHAQ
GO:0032273	positive regulation of protein polymerization	GO_BiologicalProcess-EBI-UniProt-GOA_27.02.2019_00h00	0.0126674	1	4.62428	8	CEP250, EVL, FMN2, ICAM1, MAPT, PKN1, SLAIN2, SPIRE1
GO:0051258	protein polymerization	GO_BiologicalProcess-EBI-UniProt-GOA_27.02.2019_00h00	2.75909e-05	0.00968442	5.27778	19	ADD1, ARFGEF1, CEP250, CLASP2, DIAPH3, EPS8, EVL, FMN2, HDGFL2, ICAM1, LATS1, MAPT, PKN1, PPFIA1, PPP1R9A, SLAIN2, SPIRE1, TMSB4X, YWHAQ
GO:0051495	positive regulation of cytoskeleton organization	GO_BiologicalProcess-EBI-UniProt-GOA_27.02.2019_00h00	0.00335248	0.807947	4.27632	13	ARHGEF10, CEP250, EVL, FMN2, ICAM1, LIMCH1, MAPT, PKN1, PPFIA1, SLAIN2, SORBS3, SPIRE1, YWHAQ
GO:0008064	regulation of actin polymerization or depolymerization	GO_BiologicalProcess-EBI-UniProt-GOA_27.02.2019_00h00	2.03475e-05	0.00726407	6.43777	15	ADD1, ARFGEF1, ARHGAP35, CEP250, EPS8, EVL, FMN2, ICAM1, LATS1, LIMA1, PPP1R9A, SPIRE1, SSH2, TMSB4X, YWHAQ
GO:0030041	actin filament polymerization	GO_BiologicalProcess-EBI-UniProt-GOA_27.02.2019_00h00	0.00021303	0.0709389	5.77778	13	ADD1, ARFGEF1, CEP250, DIAPH3, EPS8, EVL, FMN2, ICAM1, LATS1, PPP1R9A, SPIRE1, TMSB4X, YWHAQ
GO:0031112	positive regulation of microtubule polymerization or depolymerization	GO_BiologicalProcess-EBI-UniProt-GOA_27.02.2019_00h00	0.0342668	1	7.5	3	MAPT, PKN1, SLAIN2
GO:0030833	regulation of actin filament polymerization	GO_BiologicalProcess-EBI-UniProt-GOA_27.02.2019_00h00	0.000274844	0.0898741	5.97015	12	ADD1, ARFGEF1, CEP250, EPS8, EVL, FMN2, ICAM1, LATS1, PPP1R9A, SPIRE1, TMSB4X, YWHAQ
GO:0031116	positive regulation of microtubule polymerization	GO_BiologicalProcess-EBI-UniProt-GOA_27.02.2019_00h00	0.0242181	1	8.57143	3	MAPT, PKN1, SLAIN2
GO:0034330	cell junction organization	GO_BiologicalProcess-EBI-UniProt-GOA_27.02.2019_00h00	2.56202e-05	0.00904392	5.12821	20	ADD1, AFDN, CAV1, CLASP2, CXADR, DSG2, DSP, EPB41L3, EPHA2, F2R, GJA1, HEG1, IQSEC1, ITGA6, LIMCH1, MTDH, OCLN, PEAK1, TLN1, VCL
GO:0098900	regulation of action potential	GO_BiologicalProcess-EBI-UniProt-GOA_27.02.2019_00h00	0.03813	1	5.6338	4	CAV1, CXADR, DSG2, DSP
GO:0001508	action potential	GO_BiologicalProcess-EBI-UniProt-GOA_27.02.2019_00h00	0.0118728	1	4.67836	8	ATP1A1, CAV1, CLN3, CXADR, DSG2, DSP, GJA1, SNTA1
GO:0034109	homotypic cell-cell adhesion	GO_BiologicalProcess-EBI-UniProt-GOA_27.02.2019_00h00	0.000901999	0.274208	7.14286	8	BSG, CXADR, DSG2, DSP, LGALS1, SLC7A11, TLN1, VCL
GO:0034329	cell junction assembly	GO_BiologicalProcess-EBI-UniProt-GOA_27.02.2019_00h00	0.00171351	0.471216	4.43038	14	AFDN, CAV1, CLASP2, EPB41L3, EPHA2, GJA1, HEG1, ITGA6, LIMCH1, MTDH, OCLN, PEAK1, TLN1, VCL
GO:0034332	adherens junction organization	GO_BiologicalProcess-EBI-UniProt-GOA_27.02.2019_00h00	0.0216629	1	4.18848	8	ADD1, AFDN, CLASP2, DSP, IQSEC1, LIMCH1, PEAK1, VCL
GO:0045216	cell-cell junction organization	GO_BiologicalProcess-EBI-UniProt-GOA_27.02.2019_00h00	2.34432e-05	0.00832233	6.73077	14	AFDN, CAV1, CXADR, DSG2, DSP, EPB41L3, EPHA2, F2R, GJA1, HEG1, MTDH, OCLN, TLN1, VCL
GO:1901888	regulation of cell junction assembly	GO_BiologicalProcess-EBI-UniProt-GOA_27.02.2019_00h00	0.0292866	1	4.61538	6	CAV1, CLASP2, EPHA2, LIMCH1, OCLN, PEAK1
GO:0098901	regulation of cardiac muscle cell action potential	GO_BiologicalProcess-EBI-UniProt-GOA_27.02.2019_00h00	0.00549622	1	10	4	CAV1, CXADR, DSG2, DSP
GO:0007043	cell-cell junction assembly	GO_BiologicalProcess-EBI-UniProt-GOA_27.02.2019_00h00	0.000530288	0.16651	6.36943	10	AFDN, CAV1, EPB41L3, EPHA2, GJA1, HEG1, MTDH, OCLN, TLN1, VCL
GO:0086001	cardiac muscle cell action potential	GO_BiologicalProcess-EBI-UniProt-GOA_27.02.2019_00h00	0.00121786	0.356832	7.69231	7	ATP1A1, CAV1, CXADR, DSG2, DSP, GJA1, SNTA1
GO:0120193	tight junction organization	GO_BiologicalProcess-EBI-UniProt-GOA_27.02.2019_00h00	0.0433477	1	5.40541	4	AFDN, EPHA2, MTDH, OCLN
GO:0061337	cardiac conduction	GO_BiologicalProcess-EBI-UniProt-GOA_27.02.2019_00h00	0.0162394	1	4.41989	8	ATP1A1, ATP2B1, CAV1, CXADR, DSG2, DSP, GJA1, RANBP2
GO:0086065	cell communication involved in cardiac conduction	GO_BiologicalProcess-EBI-UniProt-GOA_27.02.2019_00h00	0.00326759	0.790758	7.40741	6	ATP1A1, CAV1, CXADR, DSG2, DSP, GJA1
GO:0043297	apical junction assembly	GO_BiologicalProcess-EBI-UniProt-GOA_27.02.2019_00h00	0.0135282	1	6.32911	5	AFDN, EPHA2, MTDH, OCLN, VCL
GO:0120192	tight junction assembly	GO_BiologicalProcess-EBI-UniProt-GOA_27.02.2019_00h00	0.03813	1	5.6338	4	AFDN, EPHA2, MTDH, OCLN
GO:0070830	bicellular tight junction assembly	GO_BiologicalProcess-EBI-UniProt-GOA_27.02.2019_00h00	0.0364755	1	5.71429	4	AFDN, EPHA2, MTDH, OCLN
GO:0051983	regulation of chromosome segregation	GO_BiologicalProcess-EBI-UniProt-GOA_27.02.2019_00h00	0.0343127	1	4.44444	6	CENPF, DLGAP5, DYNC1LI1, H2AFY, MKI67, SMC5
GO:0098813	nuclear chromosome segregation	GO_BiologicalProcess-EBI-UniProt-GOA_27.02.2019_00h00	0.0011001	0.327829	4.46429	15	CENPF, CEP250, DLGAP5, DYNC1LI1, FAM83D, FMN2, GEM, H2AFY, INCENP, INO80, KIF22, LATS1, NCAPH2, PRC1, SMC5
GO:0050000	chromosome localization	GO_BiologicalProcess-EBI-UniProt-GOA_27.02.2019_00h00	0.00548867	1	6.66667	6	CENPF, DLGAP5, FAM83D, FMN2, GEM, KIF22
GO:0051984	positive regulation of chromosome segregation	GO_BiologicalProcess-EBI-UniProt-GOA_27.02.2019_00h00	0.0260792	1	8.33333	3	DLGAP5, H2AFY, SMC5
GO:0000819	sister chromatid segregation	GO_BiologicalProcess-EBI-UniProt-GOA_27.02.2019_00h00	0.00157054	0.43661	4.89796	12	CENPF, CEP250, DLGAP5, DYNC1LI1, H2AFY, INCENP, INO80, KIF22, LATS1, NCAPH2, PRC1, SMC5
GO:0051303	establishment of chromosome localization	GO_BiologicalProcess-EBI-UniProt-GOA_27.02.2019_00h00	0.0049204	1	6.81818	6	CENPF, DLGAP5, FAM83D, FMN2, GEM, KIF22
GO:0051310	metaphase plate congression	GO_BiologicalProcess-EBI-UniProt-GOA_27.02.2019_00h00	0.0302807	1	6.06061	4	CENPF, FAM83D, GEM, KIF22
GO:0140014	mitotic nuclear division	GO_BiologicalProcess-EBI-UniProt-GOA_27.02.2019_00h00	0.000135322	0.045739	4.83871	18	ARHGEF10, CENPF, CEP250, CLASP2, DLGAP5, DYNC1LI1, EPS8, H2AFY, INCENP, INO80, KIF1B, KIF22, MKI67, NCAPH2, PRC1, SH2B1, SMC5, WDR11
GO:0000070	mitotic sister chromatid segregation	GO_BiologicalProcess-EBI-UniProt-GOA_27.02.2019_00h00	0.000891183	0.271811	5.55556	11	CENPF, CEP250, DLGAP5, DYNC1LI1, H2AFY, INCENP, INO80, KIF22, NCAPH2, PRC1, SMC5
GO:0033044	regulation of chromosome organization	GO_BiologicalProcess-EBI-UniProt-GOA_27.02.2019_00h00	0.000943166	0.283893	4.08602	19	CENPF, DLGAP5, DYNC1LI1, H2AFY, HIST1H1C, HIST1H1E, KMT2D, LMNA, MAP1S, MAPT, MKI67, PEA15, PML, PRKD1, RIF1, SMC5, SREBF1, SUPT6H, TRIP12
GO:0045840	positive regulation of mitotic nuclear division	GO_BiologicalProcess-EBI-UniProt-GOA_27.02.2019_00h00	0.00928374	1	6.94444	5	DLGAP5, H2AFY, SH2B1, SMC5, WDR11
GO:0051785	positive regulation of nuclear division	GO_BiologicalProcess-EBI-UniProt-GOA_27.02.2019_00h00	0.0172546	1	5.95238	5	DLGAP5, H2AFY, SH2B1, SMC5, WDR11
GO:0033047	regulation of mitotic sister chromatid segregation	GO_BiologicalProcess-EBI-UniProt-GOA_27.02.2019_00h00	0.0288068	1	5.20833	5	CENPF, DLGAP5, DYNC1LI1, H2AFY, SMC5
GO:0062033	positive regulation of mitotic sister chromatid segregation	GO_BiologicalProcess-EBI-UniProt-GOA_27.02.2019_00h00	0.00590912	1	14.2857	3	DLGAP5, H2AFY, SMC5
GO:0046621	negative regulation of organ growth	GO_BiologicalProcess-EBI-UniProt-GOA_27.02.2019_00h00	0.0147079	1	7.54717	4	AGFG1, CXADR, PKN1, RALBP1
GO:1901862	negative regulation of muscle tissue development	GO_BiologicalProcess-EBI-UniProt-GOA_27.02.2019_00h00	0.0451718	1	5.33333	4	AGFG1, CXADR, PKN1, RALBP1
GO:0003298	physiological muscle hypertrophy	GO_BiologicalProcess-EBI-UniProt-GOA_27.02.2019_00h00	0.0364979	1	7.31707	3	AKAP13, PDLIM5, PKN1
GO:0060419	heart growth	GO_BiologicalProcess-EBI-UniProt-GOA_27.02.2019_00h00	0.00884553	1	5.38462	7	AGFG1, AKAP13, CXADR, HEG1, PDLIM5, PKN1, RALBP1
GO:0048635	negative regulation of muscle organ development	GO_BiologicalProcess-EBI-UniProt-GOA_27.02.2019_00h00	0.03813	1	5.6338	4	AGFG1, CXADR, PKN1, RALBP1
GO:0055017	cardiac muscle tissue growth	GO_BiologicalProcess-EBI-UniProt-GOA_27.02.2019_00h00	0.00632187	1	5.7377	7	AGFG1, AKAP13, CXADR, HEG1, PDLIM5, PKN1, RALBP1
GO:0055006	cardiac cell development	GO_BiologicalProcess-EBI-UniProt-GOA_27.02.2019_00h00	0.0256339	1	4.7619	6	AKAP13, CXADR, LMNA, MARCKSL1, PDLIM5, PKN1
GO:0070227	lymphocyte apoptotic process	GO_BiologicalProcess-EBI-UniProt-GOA_27.02.2019_00h00	0.0323064	1	5.05051	5	AGFG1, CD274, IRS2, PKN1, RALBP1
GO:0003301	physiological cardiac muscle hypertrophy	GO_BiologicalProcess-EBI-UniProt-GOA_27.02.2019_00h00	0.0364979	1	7.31707	3	AKAP13, PDLIM5, PKN1
GO:0045843	negative regulation of striated muscle tissue development	GO_BiologicalProcess-EBI-UniProt-GOA_27.02.2019_00h00	0.0364755	1	5.71429	4	AGFG1, CXADR, PKN1, RALBP1
GO:0061117	negative regulation of heart growth	GO_BiologicalProcess-EBI-UniProt-GOA_27.02.2019_00h00	0.00549622	1	10	4	AGFG1, CXADR, PKN1, RALBP1
GO:0055013	cardiac muscle cell development	GO_BiologicalProcess-EBI-UniProt-GOA_27.02.2019_00h00	0.0215123	1	4.95868	6	AKAP13, CXADR, LMNA, MARCKSL1, PDLIM5, PKN1
GO:0061049	cell growth involved in cardiac muscle cell development	GO_BiologicalProcess-EBI-UniProt-GOA_27.02.2019_00h00	0.0364979	1	7.31707	3	AKAP13, PDLIM5, PKN1
GO:0055022	negative regulation of cardiac muscle tissue growth	GO_BiologicalProcess-EBI-UniProt-GOA_27.02.2019_00h00	0.00549622	1	10	4	AGFG1, CXADR, PKN1, RALBP1
GO:0055026	negative regulation of cardiac muscle tissue development	GO_BiologicalProcess-EBI-UniProt-GOA_27.02.2019_00h00	0.0120567	1	8	4	AGFG1, CXADR, PKN1, RALBP1
GO:0060044	negative regulation of cardiac muscle cell proliferation	GO_BiologicalProcess-EBI-UniProt-GOA_27.02.2019_00h00	0.0120122	1	11.1111	3	AGFG1, CXADR, RALBP1
GO:0072348	sulfur compound transport	GO_BiologicalProcess-EBI-UniProt-GOA_27.02.2019_00h00	0.000103478	0.0352859	11.4754	7	BSG, MARCKSL1, SLC1A1, SLC1A4, SLC35B2, SLC7A11, SLC9A3R1
GO:0001504	neurotransmitter uptake	GO_BiologicalProcess-EBI-UniProt-GOA_27.02.2019_00h00	0.0234796	1	6.55738	4	BSG, SLC1A1, SLC29A1, SLC7A11
GO:0098739	import across plasma membrane	GO_BiologicalProcess-EBI-UniProt-GOA_27.02.2019_00h00	0.0228266	1	4.4586	7	ATP1A1, BSG, IRS2, SLC12A6, SLC12A7, SLC1A1, SLC7A11
GO:0055081	anion homeostasis	GO_BiologicalProcess-EBI-UniProt-GOA_27.02.2019_00h00	0.00288268	0.729318	7.59494	6	BSG, PRKAA1, SLC12A6, SLC12A7, SLC7A11, SLC9A3R1
GO:1901682	sulfur compound transmembrane transporter activity	GO_BiologicalProcess-EBI-UniProt-GOA_27.02.2019_00h00	0.000315437	0.102201	11.5385	6	BSG, MARCKSL1, SLC1A1, SLC1A4, SLC35B2, SLC7A11
GO:2000106	regulation of leukocyte apoptotic process	GO_BiologicalProcess-EBI-UniProt-GOA_27.02.2019_00h00	0.0247706	1	4.8	6	ADAM17, BSG, CD274, IRS2, SLC7A11, YWHAQ
GO:0015804	neutral amino acid transport	GO_BiologicalProcess-EBI-UniProt-GOA_27.02.2019_00h00	0.0288373	1	6.15385	4	BSG, SLC1A1, SLC1A4, SLC7A11
GO:0043090	amino acid import	GO_BiologicalProcess-EBI-UniProt-GOA_27.02.2019_00h00	0.032109	1	7.69231	3	BSG, SLC1A1, SLC7A11
GO:0051938	L-glutamate import	GO_BiologicalProcess-EBI-UniProt-GOA_27.02.2019_00h00	0.00265756	0.682994	18.75	3	BSG, SLC1A1, SLC7A11
GO:0015813	L-glutamate transmembrane transport	GO_BiologicalProcess-EBI-UniProt-GOA_27.02.2019_00h00	0.0132789	1	10.7143	3	BSG, SLC1A1, SLC7A11
GO:0055075	potassium ion homeostasis	GO_BiologicalProcess-EBI-UniProt-GOA_27.02.2019_00h00	0.0242181	1	8.57143	3	ATP1A1, SLC12A6, SLC12A7
GO:0089718	amino acid import across plasma membrane	GO_BiologicalProcess-EBI-UniProt-GOA_27.02.2019_00h00	0.0224316	1	8.82353	3	BSG, SLC1A1, SLC7A11
GO:0098712	L-glutamate import across plasma membrane	GO_BiologicalProcess-EBI-UniProt-GOA_27.02.2019_00h00	0.002188	0.57982	20	3	BSG, SLC1A1, SLC7A11
GO:0000099	sulfur amino acid transmembrane transporter activity	GO_BiologicalProcess-EBI-UniProt-GOA_27.02.2019_00h00	1.92461e-05	0.00689012	40	4	BSG, SLC1A1, SLC1A4, SLC7A11
GO:0005313	L-glutamate transmembrane transporter activity	GO_BiologicalProcess-EBI-UniProt-GOA_27.02.2019_00h00	0.00265756	0.682994	18.75	3	BSG, SLC1A1, SLC7A11
GO:0015172	acidic amino acid transmembrane transporter activity	GO_BiologicalProcess-EBI-UniProt-GOA_27.02.2019_00h00	0.00265756	0.682994	18.75	3	BSG, SLC1A1, SLC7A11
GO:0015175	neutral amino acid transmembrane transporter activity	GO_BiologicalProcess-EBI-UniProt-GOA_27.02.2019_00h00	0.0147079	1	7.54717	4	BSG, SLC1A1, SLC1A4, SLC7A11
GO:0006919	activation of cysteine-type endopeptidase activity involved in apoptotic process	GO_BiologicalProcess-EBI-UniProt-GOA_27.02.2019_00h00	0.00719535	1	5.6	7	AGFG1, ENAH, F2R, FASN, MAPT, PML, RALBP1
GO:0000186	activation of MAPKK activity	GO_BiologicalProcess-EBI-UniProt-GOA_27.02.2019_00h00	0.00324693	0.79225	6.48148	7	AGFG1, F2R, MAP3K20, MAP3K21, MAP3K3, RAF1, RALBP1
GO:0070265	necrotic cell death	GO_BiologicalProcess-EBI-UniProt-GOA_27.02.2019_00h00	0.0189179	1	5.81395	5	AGFG1, CAV1, FASN, RALBP1, TRAM1
GO:0036473	cell death in response to oxidative stress	GO_BiologicalProcess-EBI-UniProt-GOA_27.02.2019_00h00	0.00957777	1	5.30303	7	AGFG1, BSG, FOXO3, NCOA7, PML, RALBP1, SLC7A11
GO:0097300	programmed necrotic cell death	GO_BiologicalProcess-EBI-UniProt-GOA_27.02.2019_00h00	0.00826445	1	7.14286	5	AGFG1, CAV1, FASN, RALBP1, TRAM1
GO:0097527	necroptotic signaling pathway	GO_BiologicalProcess-EBI-UniProt-GOA_27.02.2019_00h00	0.00177371	0.485997	21.4286	3	AGFG1, FASN, RALBP1
GO:1990000	amyloid fibril formation	GO_BiologicalProcess-EBI-UniProt-GOA_27.02.2019_00h00	0.0242181	1	8.57143	3	AGFG1, MAPT, RALBP1
GO:0070266	necroptotic process	GO_BiologicalProcess-EBI-UniProt-GOA_27.02.2019_00h00	0.0046239	1	8.19672	5	AGFG1, CAV1, FASN, RALBP1, TRAM1
GO:0097191	extrinsic apoptotic signaling pathway	GO_BiologicalProcess-EBI-UniProt-GOA_27.02.2019_00h00	0.000953799	0.28614	4.7138	14	AGFG1, CAV1, DAPK1, FASN, FOXO3, ICAM1, ITGA6, ITGAV, LMNA, PEA15, PML, RAF1, RALBP1, WDR11
GO:0008625	extrinsic apoptotic signaling pathway via death domain receptors	GO_BiologicalProcess-EBI-UniProt-GOA_27.02.2019_00h00	0.00528329	1	5.9322	7	AGFG1, DAPK1, FASN, ICAM1, PEA15, RAF1, RALBP1
GO:0071550	death-inducing signaling complex assembly	GO_BiologicalProcess-EBI-UniProt-GOA_27.02.2019_00h00	0.00318471	0.780253	17.6471	3	AGFG1, RAF1, RALBP1
GO:2001236	regulation of extrinsic apoptotic signaling pathway	GO_BiologicalProcess-EBI-UniProt-GOA_27.02.2019_00h00	0.000526766	0.165931	5.55556	12	AGFG1, CAV1, FASN, ICAM1, ITGA6, ITGAV, LMNA, PEA15, PML, RAF1, RALBP1, WDR11
GO:2001237	negative regulation of extrinsic apoptotic signaling pathway	GO_BiologicalProcess-EBI-UniProt-GOA_27.02.2019_00h00	0.000224652	0.0745844	7.0922	10	AGFG1, FASN, ICAM1, ITGA6, ITGAV, LMNA, PEA15, RAF1, RALBP1, WDR11
GO:2001238	positive regulation of extrinsic apoptotic signaling pathway	GO_BiologicalProcess-EBI-UniProt-GOA_27.02.2019_00h00	0.0122037	1	6.49351	5	AGFG1, CAV1, PEA15, PML, RALBP1
GO:1902041	regulation of extrinsic apoptotic signaling pathway via death domain receptors	GO_BiologicalProcess-EBI-UniProt-GOA_27.02.2019_00h00	0.00391509	0.920047	7.14286	6	AGFG1, FASN, ICAM1, PEA15, RAF1, RALBP1
GO:1902042	negative regulation of extrinsic apoptotic signaling pathway via death domain receptors	GO_BiologicalProcess-EBI-UniProt-GOA_27.02.2019_00h00	0.00025368	0.0834608	12	6	AGFG1, FASN, ICAM1, PEA15, RAF1, RALBP1
GO:0043280	positive regulation of cysteine-type endopeptidase activity involved in apoptotic process	GO_BiologicalProcess-EBI-UniProt-GOA_27.02.2019_00h00	0.0143727	1	4.51977	8	AGFG1, DAPK1, ENAH, F2R, FASN, MAPT, PML, RALBP1
GO:0004708	MAP kinase kinase activity	GO_BiologicalProcess-EBI-UniProt-GOA_27.02.2019_00h00	0.00689483	1	5.64516	7	AGFG1, F2R, MAP3K20, MAP3K21, MAP3K3, RAF1, RALBP1
GO:2001056	positive regulation of cysteine-type endopeptidase activity	GO_BiologicalProcess-EBI-UniProt-GOA_27.02.2019_00h00	0.0254728	1	4.06091	8	AGFG1, DAPK1, ENAH, F2R, FASN, MAPT, PML, RALBP1
GO:0006919	activation of cysteine-type endopeptidase activity involved in apoptotic process	GO_BiologicalProcess-EBI-UniProt-GOA_27.02.2019_00h00	0.00719535	1	5.6	7	AGFG1, ENAH, F2R, FASN, MAPT, PML, RALBP1
GO:0036473	cell death in response to oxidative stress	GO_BiologicalProcess-EBI-UniProt-GOA_27.02.2019_00h00	0.00957777	1	5.30303	7	AGFG1, BSG, FOXO3, NCOA7, PML, RALBP1, SLC7A11
GO:2001025	positive regulation of response to drug	GO_BiologicalProcess-EBI-UniProt-GOA_27.02.2019_00h00	0.00600628	1	9.7561	4	AGFG1, FOXO3, LGALS1, RALBP1
GO:1902882	regulation of response to oxidative stress	GO_BiologicalProcess-EBI-UniProt-GOA_27.02.2019_00h00	0.00920632	1	5.34351	7	AGFG1, BSG, FOXO3, H2AFY, NCOA7, RALBP1, SLC7A11
GO:1902884	positive regulation of response to oxidative stress	GO_BiologicalProcess-EBI-UniProt-GOA_27.02.2019_00h00	0.0190829	1	9.375	3	AGFG1, FOXO3, RALBP1
GO:2001040	positive regulation of cellular response to drug	GO_BiologicalProcess-EBI-UniProt-GOA_27.02.2019_00h00	0.00265756	0.682994	18.75	3	AGFG1, FOXO3, RALBP1
GO:0006855	drug transmembrane transport	GO_BiologicalProcess-EBI-UniProt-GOA_27.02.2019_00h00	0.0167322	1	4.3956	8	AGFG1, BSG, F2R, MARCKSL1, RALBP1, SLC1A1, SLC1A4, SLC7A11
GO:0036475	neuron death in response to oxidative stress	GO_BiologicalProcess-EBI-UniProt-GOA_27.02.2019_00h00	0.032109	1	7.69231	3	BSG, NCOA7, SLC7A11
GO:0071887	leukocyte apoptotic process	GO_BiologicalProcess-EBI-UniProt-GOA_27.02.2019_00h00	0.0019874	0.532623	5.76923	9	ADAM17, AGFG1, BSG, CD274, IRS2, PKN1, RALBP1, SLC7A11, YWHAQ
GO:1900407	regulation of cellular response to oxidative stress	GO_BiologicalProcess-EBI-UniProt-GOA_27.02.2019_00h00	0.022298	1	4.91803	6	AGFG1, BSG, FOXO3, NCOA7, RALBP1, SLC7A11
GO:1900409	positive regulation of cellular response to oxidative stress	GO_BiologicalProcess-EBI-UniProt-GOA_27.02.2019_00h00	0.0160327	1	10	3	AGFG1, FOXO3, RALBP1
GO:1901033	positive regulation of response to reactive oxygen species	GO_BiologicalProcess-EBI-UniProt-GOA_27.02.2019_00h00	0.002188	0.57982	20	3	AGFG1, FOXO3, RALBP1
GO:1903201	regulation of oxidative stress-induced cell death	GO_BiologicalProcess-EBI-UniProt-GOA_27.02.2019_00h00	0.0140764	1	5.45455	6	AGFG1, BSG, FOXO3, NCOA7, RALBP1, SLC7A11
GO:0015238	drug transmembrane transporter activity	GO_BiologicalProcess-EBI-UniProt-GOA_27.02.2019_00h00	0.00677345	1	5.16129	8	AGFG1, BSG, F2R, MARCKSL1, RALBP1, SLC1A1, SLC1A4, SLC7A11
GO:1903209	positive regulation of oxidative stress-induced cell death	GO_BiologicalProcess-EBI-UniProt-GOA_27.02.2019_00h00	0.0132789	1	10.7143	3	AGFG1, FOXO3, RALBP1
GO:1903203	regulation of oxidative stress-induced neuron death	GO_BiologicalProcess-EBI-UniProt-GOA_27.02.2019_00h00	0.0300249	1	7.89474	3	BSG, NCOA7, SLC7A11
GO:1905206	positive regulation of hydrogen peroxide-induced cell death	GO_BiologicalProcess-EBI-UniProt-GOA_27.02.2019_00h00	0.00110081	0.32694	25	3	AGFG1, FOXO3, RALBP1
GO:1903204	negative regulation of oxidative stress-induced neuron death	GO_BiologicalProcess-EBI-UniProt-GOA_27.02.2019_00h00	0.0146189	1	10.3448	3	BSG, NCOA7, SLC7A11
GO:2001238	positive regulation of extrinsic apoptotic signaling pathway	GO_BiologicalProcess-EBI-UniProt-GOA_27.02.2019_00h00	0.0122037	1	6.49351	5	AGFG1, CAV1, PEA15, PML, RALBP1
GO:0099516	ion antiporter activity	GO_BiologicalProcess-EBI-UniProt-GOA_27.02.2019_00h00	0.0276961	1	5.26316	5	AGFG1, BSG, RALBP1, SLC7A11, SLC9A3R1
GO:0015301	anion:anion antiporter activity	GO_BiologicalProcess-EBI-UniProt-GOA_27.02.2019_00h00	0.0166645	1	7.27273	4	AGFG1, BSG, RALBP1, SLC7A11
GO:0051983	regulation of chromosome segregation	GO_BiologicalProcess-EBI-UniProt-GOA_27.02.2019_00h00	0.0343127	1	4.44444	6	CENPF, DLGAP5, DYNC1LI1, H2AFY, MKI67, SMC5
GO:0010639	negative regulation of organelle organization	GO_BiologicalProcess-EBI-UniProt-GOA_27.02.2019_00h00	0.000287321	0.0933794	4.15879	22	ADD1, ARFGEF1, CENPF, CLASP2, DYNC1LI1, EPS8, H2AFY, HDGFL2, HIST1H1C, HIST1H1E, LIMA1, LMNA, MAPT, PEA15, PPFIA1, PPP1R9A, REPS2, SCFD1, SUPT6H, TBC1D4, TMSB4X, TRIP12
GO:0016458	gene silencing	GO_BiologicalProcess-EBI-UniProt-GOA_27.02.2019_00h00	0.00123747	0.360104	4.41176	15	AGFG1, CHAF1A, EIF4G1, HIST1H1C, HIST1H1E, HIST1H3A, KMT2D, LIMD1, NUP188, NUP88, PCM1, RALBP1, RANBP2, RIF1, TSNAX
GO:0034728	nucleosome organization	GO_BiologicalProcess-EBI-UniProt-GOA_27.02.2019_00h00	0.0122951	1	4.34783	9	CHAF1A, H2AFY, H2AFY2, HIST1H1C, HIST1H1E, HIST1H3A, INO80, SETD2, SUPT6H
GO:0033044	regulation of chromosome organization	GO_BiologicalProcess-EBI-UniProt-GOA_27.02.2019_00h00	0.000943166	0.283893	4.08602	19	CENPF, DLGAP5, DYNC1LI1, H2AFY, HIST1H1C, HIST1H1E, KMT2D, LMNA, MAP1S, MAPT, MKI67, PEA15, PML, PRKD1, RIF1, SMC5, SREBF1, SUPT6H, TRIP12
GO:0040029	regulation of gene expression, epigenetic	GO_BiologicalProcess-EBI-UniProt-GOA_27.02.2019_00h00	0.000132408	0.0448864	4.69136	19	AGFG1, CHAF1A, EIF4G1, H2AFY, H2AFY2, HIST1H1C, HIST1H1E, HIST1H3A, KMT2D, LIMD1, MTA1, NUP188, NUP88, PCM1, PRC1, RALBP1, RANBP2, RIF1, TSNAX
GO:1902275	regulation of chromatin organization	GO_BiologicalProcess-EBI-UniProt-GOA_27.02.2019_00h00	0.00131895	0.379859	5	12	H2AFY, HIST1H1C, HIST1H1E, KMT2D, LMNA, MAP1S, MKI67, PRKD1, RIF1, SREBF1, SUPT6H, TRIP12
GO:0045814	negative regulation of gene expression, epigenetic	GO_BiologicalProcess-EBI-UniProt-GOA_27.02.2019_00h00	0.00627771	1	5.22876	8	H2AFY, H2AFY2, HIST1H1C, HIST1H1E, HIST1H3A, KMT2D, PCM1, RIF1
GO:0045815	positive regulation of gene expression, epigenetic	GO_BiologicalProcess-EBI-UniProt-GOA_27.02.2019_00h00	0.0128544	1	6.41026	5	H2AFY, HIST1H1C, HIST1H1E, KMT2D, PRC1
GO:1905268	negative regulation of chromatin organization	GO_BiologicalProcess-EBI-UniProt-GOA_27.02.2019_00h00	0.0115757	1	6.57895	5	H2AFY, HIST1H1C, HIST1H1E, SUPT6H, TRIP12
GO:0007549	dosage compensation	GO_BiologicalProcess-EBI-UniProt-GOA_27.02.2019_00h00	0.00675279	1	13.6364	3	H2AFY, H2AFY2, RIF1
GO:0031056	regulation of histone modification	GO_BiologicalProcess-EBI-UniProt-GOA_27.02.2019_00h00	0.0216629	1	4.18848	8	H2AFY, KMT2D, LMNA, PRKD1, RIF1, SREBF1, SUPT6H, TRIP12
GO:0016571	histone methylation	GO_BiologicalProcess-EBI-UniProt-GOA_27.02.2019_00h00	0.00634246	1	4.83871	9	CCNY, H2AFY, HIST1H1C, HIST1H1E, KMT2D, LMNA, RIF1, SETD2, SUPT6H
GO:0018022	peptidyl-lysine methylation	GO_BiologicalProcess-EBI-UniProt-GOA_27.02.2019_00h00	0.00314695	0.77415	5.38922	9	CCNY, H2AFY, HIST1H1C, HIST1H1E, KMT2D, LMNA, RIF1, SETD2, SUPT6H
GO:0030261	chromosome condensation	GO_BiologicalProcess-EBI-UniProt-GOA_27.02.2019_00h00	0.00271949	0.690751	9.25926	5	ACIN1, CEP250, HIST1H1C, HIST1H1E, NCAPH2
GO:0071168	protein localization to chromatin	GO_BiologicalProcess-EBI-UniProt-GOA_27.02.2019_00h00	0.0160327	1	10	3	H2AFY, H2AFY2, SETD2
GO:0034401	chromatin organization involved in regulation of transcription	GO_BiologicalProcess-EBI-UniProt-GOA_27.02.2019_00h00	0.0446956	1	4.16667	6	HIST1H1C, HIST1H1E, HIST1H3A, KMT2D, PCM1, RIF1
GO:0018023	peptidyl-lysine trimethylation	GO_BiologicalProcess-EBI-UniProt-GOA_27.02.2019_00h00	0.00294849	0.740072	9.09091	5	HIST1H1C, HIST1H1E, KMT2D, LMNA, SETD2
GO:0031060	regulation of histone methylation	GO_BiologicalProcess-EBI-UniProt-GOA_27.02.2019_00h00	0.0255574	1	5.37634	5	H2AFY, KMT2D, LMNA, RIF1, SUPT6H
GO:0034968	histone lysine methylation	GO_BiologicalProcess-EBI-UniProt-GOA_27.02.2019_00h00	0.00166267	0.458898	5.92105	9	CCNY, H2AFY, HIST1H1C, HIST1H1E, KMT2D, LMNA, RIF1, SETD2, SUPT6H
GO:0097549	chromatin organization involved in negative regulation of transcription	GO_BiologicalProcess-EBI-UniProt-GOA_27.02.2019_00h00	0.0353807	1	4.41176	6	HIST1H1C, HIST1H1E, HIST1H3A, KMT2D, PCM1, RIF1
GO:0006342	chromatin silencing	GO_BiologicalProcess-EBI-UniProt-GOA_27.02.2019_00h00	0.0353807	1	4.41176	6	HIST1H1C, HIST1H1E, HIST1H3A, KMT2D, PCM1, RIF1
GO:0009303	rRNA transcription	GO_BiologicalProcess-EBI-UniProt-GOA_27.02.2019_00h00	0.00654688	1	9.52381	4	H2AFY, H2AFY2, NCL, PRC1
GO:0051568	histone H3-K4 methylation	GO_BiologicalProcess-EBI-UniProt-GOA_27.02.2019_00h00	0.0142254	1	6.25	5	CCNY, H2AFY, HIST1H1C, HIST1H1E, KMT2D
GO:0070734	histone H3-K27 methylation	GO_BiologicalProcess-EBI-UniProt-GOA_27.02.2019_00h00	0.00126566	0.367043	14.8148	4	H2AFY, HIST1H1C, HIST1H1E, SUPT6H
GO:0080182	histone H3-K4 trimethylation	GO_BiologicalProcess-EBI-UniProt-GOA_27.02.2019_00h00	0.00766438	1	13.0435	3	HIST1H1C, HIST1H1E, KMT2D
GO:0010644	cell communication by electrical coupling	GO_BiologicalProcess-EBI-UniProt-GOA_27.02.2019_00h00	0.046145	1	6.66667	3	ATP1A1, CAV1, GJA1
GO:0030048	actin filament-based movement	GO_BiologicalProcess-EBI-UniProt-GOA_27.02.2019_00h00	0.00757188	1	5.06329	8	ATP1A1, CAV1, DSG2, DSP, FRMD6, GJA1, SNTA1, VIM
GO:0098631	cell adhesion mediator activity	GO_BiologicalProcess-EBI-UniProt-GOA_27.02.2019_00h00	0.000564557	0.176142	8.75	7	ANXA2, BSG, CXADR, DSG2, DSP, NPTN, PDLIM5
GO:0098900	regulation of action potential	GO_BiologicalProcess-EBI-UniProt-GOA_27.02.2019_00h00	0.03813	1	5.6338	4	CAV1, CXADR, DSG2, DSP
GO:0001508	action potential	GO_BiologicalProcess-EBI-UniProt-GOA_27.02.2019_00h00	0.0118728	1	4.67836	8	ATP1A1, CAV1, CLN3, CXADR, DSG2, DSP, GJA1, SNTA1
GO:0034109	homotypic cell-cell adhesion	GO_BiologicalProcess-EBI-UniProt-GOA_27.02.2019_00h00	0.000901999	0.274208	7.14286	8	BSG, CXADR, DSG2, DSP, LGALS1, SLC7A11, TLN1, VCL
GO:0034113	heterotypic cell-cell adhesion	GO_BiologicalProcess-EBI-UniProt-GOA_27.02.2019_00h00	0.0189179	1	5.81395	5	CXADR, DSG2, DSP, ITGAV, MBP
GO:0045216	cell-cell junction organization	GO_BiologicalProcess-EBI-UniProt-GOA_27.02.2019_00h00	2.34432e-05	0.00832233	6.73077	14	AFDN, CAV1, CXADR, DSG2, DSP, EPB41L3, EPHA2, F2R, GJA1, HEG1, MTDH, OCLN, TLN1, VCL
GO:0070252	actin-mediated cell contraction	GO_BiologicalProcess-EBI-UniProt-GOA_27.02.2019_00h00	0.00295676	0.739189	5.92593	8	ATP1A1, CAV1, DSG2, DSP, FRMD6, GJA1, SNTA1, VIM
GO:0098632	cell-cell adhesion mediator activity	GO_BiologicalProcess-EBI-UniProt-GOA_27.02.2019_00h00	0.000247954	0.081825	10	7	ANXA2, BSG, CXADR, DSG2, DSP, NPTN, PDLIM5
GO:0098901	regulation of cardiac muscle cell action potential	GO_BiologicalProcess-EBI-UniProt-GOA_27.02.2019_00h00	0.00549622	1	10	4	CAV1, CXADR, DSG2, DSP
GO:1903115	regulation of actin filament-based movement	GO_BiologicalProcess-EBI-UniProt-GOA_27.02.2019_00h00	0.0129033	1	7.84314	4	ATP1A1, CAV1, DSG2, DSP
GO:1903524	positive regulation of blood circulation	GO_BiologicalProcess-EBI-UniProt-GOA_27.02.2019_00h00	0.0428927	1	4.6729	5	ATP1A1, CAV1, F2R, ICAM1, SLC1A1
GO:0006941	striated muscle contraction	GO_BiologicalProcess-EBI-UniProt-GOA_27.02.2019_00h00	0.0181078	1	4.0724	9	ATP1A1, CAV1, DSG2, DSP, EEF2, GJA1, MARCKSL1, PPP1R13L, SNTA1
GO:0086001	cardiac muscle cell action potential	GO_BiologicalProcess-EBI-UniProt-GOA_27.02.2019_00h00	0.00121786	0.356832	7.69231	7	ATP1A1, CAV1, CXADR, DSG2, DSP, GJA1, SNTA1
GO:0086042	cardiac muscle cell-cardiac muscle cell adhesion	GO_BiologicalProcess-EBI-UniProt-GOA_27.02.2019_00h00	0.00265756	0.682994	18.75	3	CXADR, DSG2, DSP
GO:0086080	protein binding involved in heterotypic cell-cell adhesion	GO_BiologicalProcess-EBI-UniProt-GOA_27.02.2019_00h00	0.00969604	1	12	3	CXADR, DSG2, DSP
GO:0002027	regulation of heart rate	GO_BiologicalProcess-EBI-UniProt-GOA_27.02.2019_00h00	0.0332659	1	4.47761	6	CAV1, DSG2, DSP, SLC1A1, SNTA1, SREBF1
GO:0061337	cardiac conduction	GO_BiologicalProcess-EBI-UniProt-GOA_27.02.2019_00h00	0.0162394	1	4.41989	8	ATP1A1, ATP2B1, CAV1, CXADR, DSG2, DSP, GJA1, RANBP2
GO:1903779	regulation of cardiac conduction	GO_BiologicalProcess-EBI-UniProt-GOA_27.02.2019_00h00	0.0311117	1	5.10204	5	ATP1A1, ATP2B1, CAV1, CXADR, RANBP2
GO:0086065	cell communication involved in cardiac conduction	GO_BiologicalProcess-EBI-UniProt-GOA_27.02.2019_00h00	0.00326759	0.790758	7.40741	6	ATP1A1, CAV1, CXADR, DSG2, DSP, GJA1
GO:0060048	cardiac muscle contraction	GO_BiologicalProcess-EBI-UniProt-GOA_27.02.2019_00h00	0.0162394	1	4.41989	8	ATP1A1, CAV1, DSG2, DSP, GJA1, MARCKSL1, PPP1R13L, SNTA1
GO:0086003	cardiac muscle cell contraction	GO_BiologicalProcess-EBI-UniProt-GOA_27.02.2019_00h00	0.00391509	0.920047	7.14286	6	ATP1A1, CAV1, DSG2, DSP, GJA1, SNTA1
GO:0086064	cell communication by electrical coupling involved in cardiac conduction	GO_BiologicalProcess-EBI-UniProt-GOA_27.02.2019_00h00	0.0342668	1	7.5	3	ATP1A1, CAV1, GJA1
GO:0003229	ventricular cardiac muscle tissue development	GO_BiologicalProcess-EBI-UniProt-GOA_27.02.2019_00h00	0.048947	1	5.19481	4	DSG2, DSP, HEG1, PPP1R13L
GO:0086002	cardiac muscle cell action potential involved in contraction	GO_BiologicalProcess-EBI-UniProt-GOA_27.02.2019_00h00	0.00114268	0.337092	9.09091	6	ATP1A1, CAV1, DSG2, DSP, GJA1, SNTA1
GO:0086004	regulation of cardiac muscle cell contraction	GO_BiologicalProcess-EBI-UniProt-GOA_27.02.2019_00h00	0.00835935	1	8.88889	4	ATP1A1, CAV1, DSG2, DSP
GO:0098911	regulation of ventricular cardiac muscle cell action potential	GO_BiologicalProcess-EBI-UniProt-GOA_27.02.2019_00h00	0.00513205	1	15	3	CAV1, DSG2, DSP
GO:0086005	ventricular cardiac muscle cell action potential	GO_BiologicalProcess-EBI-UniProt-GOA_27.02.2019_00h00	0.00711878	1	9.30233	4	CAV1, DSG2, DSP, SNTA1
GO:0036473	cell death in response to oxidative stress	GO_BiologicalProcess-EBI-UniProt-GOA_27.02.2019_00h00	0.00957777	1	5.30303	7	AGFG1, BSG, FOXO3, NCOA7, PML, RALBP1, SLC7A11
GO:0046621	negative regulation of organ growth	GO_BiologicalProcess-EBI-UniProt-GOA_27.02.2019_00h00	0.0147079	1	7.54717	4	AGFG1, CXADR, PKN1, RALBP1
GO:0060760	positive regulation of response to cytokine stimulus	GO_BiologicalProcess-EBI-UniProt-GOA_27.02.2019_00h00	0.0172546	1	5.95238	5	ADAM17, AGFG1, RALBP1, TRAM1, TRIM44
GO:1901862	negative regulation of muscle tissue development	GO_BiologicalProcess-EBI-UniProt-GOA_27.02.2019_00h00	0.0451718	1	5.33333	4	AGFG1, CXADR, PKN1, RALBP1
GO:1902882	regulation of response to oxidative stress	GO_BiologicalProcess-EBI-UniProt-GOA_27.02.2019_00h00	0.00920632	1	5.34351	7	AGFG1, BSG, FOXO3, H2AFY, NCOA7, RALBP1, SLC7A11
GO:0006855	drug transmembrane transport	GO_BiologicalProcess-EBI-UniProt-GOA_27.02.2019_00h00	0.0167322	1	4.3956	8	AGFG1, BSG, F2R, MARCKSL1, RALBP1, SLC1A1, SLC1A4, SLC7A11
GO:0071887	leukocyte apoptotic process	GO_BiologicalProcess-EBI-UniProt-GOA_27.02.2019_00h00	0.0019874	0.532623	5.76923	9	ADAM17, AGFG1, BSG, CD274, IRS2, PKN1, RALBP1, SLC7A11, YWHAQ
GO:1900407	regulation of cellular response to oxidative stress	GO_BiologicalProcess-EBI-UniProt-GOA_27.02.2019_00h00	0.022298	1	4.91803	6	AGFG1, BSG, FOXO3, NCOA7, RALBP1, SLC7A11
GO:0048635	negative regulation of muscle organ development	GO_BiologicalProcess-EBI-UniProt-GOA_27.02.2019_00h00	0.03813	1	5.6338	4	AGFG1, CXADR, PKN1, RALBP1
GO:1903201	regulation of oxidative stress-induced cell death	GO_BiologicalProcess-EBI-UniProt-GOA_27.02.2019_00h00	0.0140764	1	5.45455	6	AGFG1, BSG, FOXO3, NCOA7, RALBP1, SLC7A11
GO:0001961	positive regulation of cytokine-mediated signaling pathway	GO_BiologicalProcess-EBI-UniProt-GOA_27.02.2019_00h00	0.0122037	1	6.49351	5	ADAM17, AGFG1, RALBP1, TRAM1, TRIM44
GO:0015238	drug transmembrane transporter activity	GO_BiologicalProcess-EBI-UniProt-GOA_27.02.2019_00h00	0.00677345	1	5.16129	8	AGFG1, BSG, F2R, MARCKSL1, RALBP1, SLC1A1, SLC1A4, SLC7A11
GO:0070227	lymphocyte apoptotic process	GO_BiologicalProcess-EBI-UniProt-GOA_27.02.2019_00h00	0.0323064	1	5.05051	5	AGFG1, CD274, IRS2, PKN1, RALBP1
GO:0045843	negative regulation of striated muscle tissue development	GO_BiologicalProcess-EBI-UniProt-GOA_27.02.2019_00h00	0.0364755	1	5.71429	4	AGFG1, CXADR, PKN1, RALBP1
GO:0061117	negative regulation of heart growth	GO_BiologicalProcess-EBI-UniProt-GOA_27.02.2019_00h00	0.00549622	1	10	4	AGFG1, CXADR, PKN1, RALBP1
GO:2000106	regulation of leukocyte apoptotic process	GO_BiologicalProcess-EBI-UniProt-GOA_27.02.2019_00h00	0.0247706	1	4.8	6	ADAM17, BSG, CD274, IRS2, SLC7A11, YWHAQ
GO:1903265	positive regulation of tumor necrosis factor-mediated signaling pathway	GO_BiologicalProcess-EBI-UniProt-GOA_27.02.2019_00h00	0.00377156	0.893859	16.6667	3	ADAM17, AGFG1, RALBP1
GO:0055022	negative regulation of cardiac muscle tissue growth	GO_BiologicalProcess-EBI-UniProt-GOA_27.02.2019_00h00	0.00549622	1	10	4	AGFG1, CXADR, PKN1, RALBP1
GO:0055026	negative regulation of cardiac muscle tissue development	GO_BiologicalProcess-EBI-UniProt-GOA_27.02.2019_00h00	0.0120567	1	8	4	AGFG1, CXADR, PKN1, RALBP1
GO:0002763	positive regulation of myeloid leukocyte differentiation	GO_BiologicalProcess-EBI-UniProt-GOA_27.02.2019_00h00	0.048947	1	5.19481	4	ACIN1, AGFG1, RALBP1, YWHAQ
GO:0099516	ion antiporter activity	GO_BiologicalProcess-EBI-UniProt-GOA_27.02.2019_00h00	0.0276961	1	5.26316	5	AGFG1, BSG, RALBP1, SLC7A11, SLC9A3R1
GO:0045649	regulation of macrophage differentiation	GO_BiologicalProcess-EBI-UniProt-GOA_27.02.2019_00h00	0.0224316	1	8.82353	3	AGFG1, RALBP1, YWHAQ
GO:0015301	anion:anion antiporter activity	GO_BiologicalProcess-EBI-UniProt-GOA_27.02.2019_00h00	0.0166645	1	7.27273	4	AGFG1, BSG, RALBP1, SLC7A11
GO:0045651	positive regulation of macrophage differentiation	GO_BiologicalProcess-EBI-UniProt-GOA_27.02.2019_00h00	0.0108181	1	11.5385	3	AGFG1, RALBP1, YWHAQ
GO:0000187	activation of MAPK activity	GO_BiologicalProcess-EBI-UniProt-GOA_27.02.2019_00h00	0.0015415	0.43162	4.67626	13	AGFG1, DBNL, F2R, GJA1, MAP3K20, MAP3K21, MAP3K3, PEA15, PKN1, PRKAA1, PTPN1, RAF1, RALBP1
GO:0004705	JUN kinase activity	GO_BiologicalProcess-EBI-UniProt-GOA_27.02.2019_00h00	0.000934717	0.282285	6.42857	9	AGFG1, DBNL, GJA1, MAP3K20, MAP3K21, PKN1, PTPN1, RALBP1, SASH1
GO:0006919	activation of cysteine-type endopeptidase activity involved in apoptotic process	GO_BiologicalProcess-EBI-UniProt-GOA_27.02.2019_00h00	0.00719535	1	5.6	7	AGFG1, ENAH, F2R, FASN, MAPT, PML, RALBP1
GO:0046330	positive regulation of JNK cascade	GO_BiologicalProcess-EBI-UniProt-GOA_27.02.2019_00h00	0.0119413	1	4.36893	9	AGFG1, DBNL, GJA1, MAP3K20, MAP3K21, PKN1, PTPN1, RALBP1, SASH1
GO:0000186	activation of MAPKK activity	GO_BiologicalProcess-EBI-UniProt-GOA_27.02.2019_00h00	0.00324693	0.79225	6.48148	7	AGFG1, F2R, MAP3K20, MAP3K21, MAP3K3, RAF1, RALBP1
GO:0004709	MAP kinase kinase kinase activity	GO_BiologicalProcess-EBI-UniProt-GOA_27.02.2019_00h00	0.00114268	0.337092	9.09091	6	AGFG1, MAP3K20, MAP3K21, MAP3K3, RAF1, RALBP1
GO:0043506	regulation of JUN kinase activity	GO_BiologicalProcess-EBI-UniProt-GOA_27.02.2019_00h00	0.000800963	0.248298	6.56934	9	AGFG1, DBNL, GJA1, MAP3K20, MAP3K21, PKN1, PTPN1, RALBP1, SASH1
GO:0043507	positive regulation of JUN kinase activity	GO_BiologicalProcess-EBI-UniProt-GOA_27.02.2019_00h00	0.000236021	0.0781231	7.75862	9	AGFG1, DBNL, GJA1, MAP3K20, MAP3K21, PKN1, PTPN1, RALBP1, SASH1
GO:0007257	activation of JUN kinase activity	GO_BiologicalProcess-EBI-UniProt-GOA_27.02.2019_00h00	4.64534e-05	0.0161658	10.9589	8	AGFG1, DBNL, GJA1, MAP3K20, MAP3K21, PKN1, PTPN1, RALBP1
GO:0046621	negative regulation of organ growth	GO_BiologicalProcess-EBI-UniProt-GOA_27.02.2019_00h00	0.0147079	1	7.54717	4	AGFG1, CXADR, PKN1, RALBP1
GO:1901862	negative regulation of muscle tissue development	GO_BiologicalProcess-EBI-UniProt-GOA_27.02.2019_00h00	0.0451718	1	5.33333	4	AGFG1, CXADR, PKN1, RALBP1
GO:0048635	negative regulation of muscle organ development	GO_BiologicalProcess-EBI-UniProt-GOA_27.02.2019_00h00	0.03813	1	5.6338	4	AGFG1, CXADR, PKN1, RALBP1
GO:0008625	extrinsic apoptotic signaling pathway via death domain receptors	GO_BiologicalProcess-EBI-UniProt-GOA_27.02.2019_00h00	0.00528329	1	5.9322	7	AGFG1, DAPK1, FASN, ICAM1, PEA15, RAF1, RALBP1
GO:0043122	regulation of I-kappaB kinase/NF-kappaB signaling	GO_BiologicalProcess-EBI-UniProt-GOA_27.02.2019_00h00	0.00147657	0.416394	4.50161	14	AGFG1, AKAP13, EEF1D, ENAH, F2R, GJA1, LGALS1, MAP3K20, MAP3K3, MTDH, PRKD1, RALBP1, SLC35B2, TRAM1
GO:0070227	lymphocyte apoptotic process	GO_BiologicalProcess-EBI-UniProt-GOA_27.02.2019_00h00	0.0323064	1	5.05051	5	AGFG1, CD274, IRS2, PKN1, RALBP1
GO:0071550	death-inducing signaling complex assembly	GO_BiologicalProcess-EBI-UniProt-GOA_27.02.2019_00h00	0.00318471	0.780253	17.6471	3	AGFG1, RAF1, RALBP1
GO:0043123	positive regulation of I-kappaB kinase/NF-kappaB signaling	GO_BiologicalProcess-EBI-UniProt-GOA_27.02.2019_00h00	0.000465004	0.148801	5.32787	13	AGFG1, AKAP13, EEF1D, F2R, GJA1, LGALS1, MAP3K20, MAP3K3, MTDH, PRKD1, RALBP1, SLC35B2, TRAM1
GO:0045843	negative regulation of striated muscle tissue development	GO_BiologicalProcess-EBI-UniProt-GOA_27.02.2019_00h00	0.0364755	1	5.71429	4	AGFG1, CXADR, PKN1, RALBP1
GO:0061117	negative regulation of heart growth	GO_BiologicalProcess-EBI-UniProt-GOA_27.02.2019_00h00	0.00549622	1	10	4	AGFG1, CXADR, PKN1, RALBP1
GO:0070304	positive regulation of stress-activated protein kinase signaling cascade	GO_BiologicalProcess-EBI-UniProt-GOA_27.02.2019_00h00	0.00985376	1	4.25532	10	AGFG1, DBNL, GJA1, MAP3K20, MAP3K21, MAP3K3, PKN1, PTPN1, RALBP1, SASH1
GO:0055022	negative regulation of cardiac muscle tissue growth	GO_BiologicalProcess-EBI-UniProt-GOA_27.02.2019_00h00	0.00549622	1	10	4	AGFG1, CXADR, PKN1, RALBP1
GO:0055026	negative regulation of cardiac muscle tissue development	GO_BiologicalProcess-EBI-UniProt-GOA_27.02.2019_00h00	0.0120567	1	8	4	AGFG1, CXADR, PKN1, RALBP1
GO:1902041	regulation of extrinsic apoptotic signaling pathway via death domain receptors	GO_BiologicalProcess-EBI-UniProt-GOA_27.02.2019_00h00	0.00391509	0.920047	7.14286	6	AGFG1, FASN, ICAM1, PEA15, RAF1, RALBP1
GO:1902042	negative regulation of extrinsic apoptotic signaling pathway via death domain receptors	GO_BiologicalProcess-EBI-UniProt-GOA_27.02.2019_00h00	0.00025368	0.0834608	12	6	AGFG1, FASN, ICAM1, PEA15, RAF1, RALBP1
GO:0016909	SAP kinase activity	GO_BiologicalProcess-EBI-UniProt-GOA_27.02.2019_00h00	0.000934717	0.282285	6.42857	9	AGFG1, DBNL, GJA1, MAP3K20, MAP3K21, PKN1, PTPN1, RALBP1, SASH1
GO:0004712	protein serine/threonine/tyrosine kinase activity	GO_BiologicalProcess-EBI-UniProt-GOA_27.02.2019_00h00	0.0100474	1	4.81928	8	AGFG1, F2R, MAP3K20, MAP3K21, MAP3K3, PRKAA1, RAF1, RALBP1
GO:0032874	positive regulation of stress-activated MAPK cascade	GO_BiologicalProcess-EBI-UniProt-GOA_27.02.2019_00h00	0.00958091	1	4.2735	10	AGFG1, DBNL, GJA1, MAP3K20, MAP3K21, MAP3K3, PKN1, PTPN1, RALBP1, SASH1
GO:0043406	positive regulation of MAP kinase activity	GO_BiologicalProcess-EBI-UniProt-GOA_27.02.2019_00h00	0.00409325	0.953727	4.03226	15	AGFG1, AKAP13, DBNL, F2R, GJA1, MAP3K20, MAP3K21, MAP3K3, PEA15, PKN1, PRKAA1, PTPN1, RAF1, RALBP1, SASH1
GO:0007258	JUN phosphorylation	GO_BiologicalProcess-EBI-UniProt-GOA_27.02.2019_00h00	0.000934717	0.282285	6.42857	9	AGFG1, DBNL, GJA1, MAP3K20, MAP3K21, PKN1, PTPN1, RALBP1, SASH1
GO:0004708	MAP kinase kinase activity	GO_BiologicalProcess-EBI-UniProt-GOA_27.02.2019_00h00	0.00689483	1	5.64516	7	AGFG1, F2R, MAP3K20, MAP3K21, MAP3K3, RAF1, RALBP1
GO:1901836	regulation of transcription of nucleolar large rRNA by RNA polymerase I	GO_BiologicalProcess-EBI-UniProt-GOA_27.02.2019_00h00	0.00442007	1	15.7895	3	H2AFY, H2AFY2, NCL
GO:0043616	keratinocyte proliferation	GO_BiologicalProcess-EBI-UniProt-GOA_27.02.2019_00h00	0.0302807	1	6.06061	4	LPIN1, PAPOLA, PDAP1, PRKD1
GO:0044278	cell wall disruption in other organism	GO_BiologicalProcess-EBI-UniProt-GOA_27.02.2019_00h00	0.00318471	0.780253	17.6471	3	LPIN1, PAPOLA, PDAP1
GO:0045682	regulation of epidermis development	GO_BiologicalProcess-EBI-UniProt-GOA_27.02.2019_00h00	0.00660373	1	5.69106	7	H2AFY, H2AFY2, LGALS1, LPIN1, PAPOLA, PDAP1, TRAM1
GO:0045683	negative regulation of epidermis development	GO_BiologicalProcess-EBI-UniProt-GOA_27.02.2019_00h00	0.0224316	1	8.82353	3	LPIN1, PAPOLA, PDAP1
GO:0045684	positive regulation of epidermis development	GO_BiologicalProcess-EBI-UniProt-GOA_27.02.2019_00h00	0.0129033	1	7.84314	4	H2AFY, H2AFY2, LGALS1, TRAM1
GO:1903036	positive regulation of response to wounding	GO_BiologicalProcess-EBI-UniProt-GOA_27.02.2019_00h00	0.0108882	1	5.76923	6	ARFGEF1, F2R, LPIN1, PAPOLA, PDAP1, RREB1
GO:0007157	heterophilic cell-cell adhesion via plasma membrane cell adhesion molecules	GO_BiologicalProcess-EBI-UniProt-GOA_27.02.2019_00h00	0.0103865	1	6.75676	5	CXADR, ICAM1, LPIN1, PAPOLA, PDAP1
GO:0010837	regulation of keratinocyte proliferation	GO_BiologicalProcess-EBI-UniProt-GOA_27.02.2019_00h00	0.0177009	1	7.14286	4	LPIN1, PAPOLA, PDAP1, PRKD1
GO:0030856	regulation of epithelial cell differentiation	GO_BiologicalProcess-EBI-UniProt-GOA_27.02.2019_00h00	0.0241545	1	4.10256	8	ADD1, CAV1, H2AFY, H2AFY2, LPIN1, PAPOLA, PDAP1, TRAM1
GO:0034728	nucleosome organization	GO_BiologicalProcess-EBI-UniProt-GOA_27.02.2019_00h00	0.0122951	1	4.34783	9	CHAF1A, H2AFY, H2AFY2, HIST1H1C, HIST1H1E, HIST1H3A, INO80, SETD2, SUPT6H
GO:0010838	positive regulation of keratinocyte proliferation	GO_BiologicalProcess-EBI-UniProt-GOA_27.02.2019_00h00	0.00675279	1	13.6364	3	LPIN1, PAPOLA, PDAP1
GO:0030857	negative regulation of epithelial cell differentiation	GO_BiologicalProcess-EBI-UniProt-GOA_27.02.2019_00h00	0.0260756	1	6.34921	4	CAV1, LPIN1, PAPOLA, PDAP1
GO:0030858	positive regulation of epithelial cell differentiation	GO_BiologicalProcess-EBI-UniProt-GOA_27.02.2019_00h00	0.0451718	1	5.33333	4	ADD1, H2AFY, H2AFY2, TRAM1
GO:0045604	regulation of epidermal cell differentiation	GO_BiologicalProcess-EBI-UniProt-GOA_27.02.2019_00h00	0.00676706	1	6.38298	6	H2AFY, H2AFY2, LPIN1, PAPOLA, PDAP1, TRAM1
GO:0061041	regulation of wound healing	GO_BiologicalProcess-EBI-UniProt-GOA_27.02.2019_00h00	0.00967367	1	4.52261	9	ANXA2, ARFGEF1, CAV1, CLASP2, F2R, LPIN1, PAPOLA, PDAP1, RREB1
GO:0090303	positive regulation of wound healing	GO_BiologicalProcess-EBI-UniProt-GOA_27.02.2019_00h00	0.00610352	1	6.52174	6	ARFGEF1, F2R, LPIN1, PAPOLA, PDAP1, RREB1
GO:0045605	negative regulation of epidermal cell differentiation	GO_BiologicalProcess-EBI-UniProt-GOA_27.02.2019_00h00	0.0132789	1	10.7143	3	LPIN1, PAPOLA, PDAP1
GO:0045606	positive regulation of epidermal cell differentiation	GO_BiologicalProcess-EBI-UniProt-GOA_27.02.2019_00h00	0.0207199	1	9.09091	3	H2AFY, H2AFY2, TRAM1
GO:0045617	negative regulation of keratinocyte differentiation	GO_BiologicalProcess-EBI-UniProt-GOA_27.02.2019_00h00	0.00513205	1	15	3	LPIN1, PAPOLA, PDAP1
GO:0045618	positive regulation of keratinocyte differentiation	GO_BiologicalProcess-EBI-UniProt-GOA_27.02.2019_00h00	0.00766438	1	13.0435	3	H2AFY, H2AFY2, TRAM1
GO:0045814	negative regulation of gene expression, epigenetic	GO_BiologicalProcess-EBI-UniProt-GOA_27.02.2019_00h00	0.00627771	1	5.22876	8	H2AFY, H2AFY2, HIST1H1C, HIST1H1E, HIST1H3A, KMT2D, PCM1, RIF1
GO:0045815	positive regulation of gene expression, epigenetic	GO_BiologicalProcess-EBI-UniProt-GOA_27.02.2019_00h00	0.0128544	1	6.41026	5	H2AFY, HIST1H1C, HIST1H1E, KMT2D, PRC1
GO:0007549	dosage compensation	GO_BiologicalProcess-EBI-UniProt-GOA_27.02.2019_00h00	0.00675279	1	13.6364	3	H2AFY, H2AFY2, RIF1
GO:0043631	RNA polyadenylation	GO_BiologicalProcess-EBI-UniProt-GOA_27.02.2019_00h00	0.0433477	1	5.40541	4	CSTF3, GRSF1, PAPOLA, PDAP1
GO:0045616	regulation of keratinocyte differentiation	GO_BiologicalProcess-EBI-UniProt-GOA_27.02.2019_00h00	0.00123656	0.361076	8.95522	6	H2AFY, H2AFY2, LPIN1, PAPOLA, PDAP1, TRAM1
GO:0071168	protein localization to chromatin	GO_BiologicalProcess-EBI-UniProt-GOA_27.02.2019_00h00	0.0160327	1	10	3	H2AFY, H2AFY2, SETD2
GO:0006353	DNA-templated transcription, termination	GO_BiologicalProcess-EBI-UniProt-GOA_27.02.2019_00h00	0.0387066	1	4.80769	5	CSTF3, PAPOLA, PDAP1, PEA15, PRC1
GO:0006360	transcription by RNA polymerase I	GO_BiologicalProcess-EBI-UniProt-GOA_27.02.2019_00h00	0.0235276	1	5.49451	5	H2AFY, H2AFY2, NCL, PEA15, PRC1
GO:0031060	regulation of histone methylation	GO_BiologicalProcess-EBI-UniProt-GOA_27.02.2019_00h00	0.0255574	1	5.37634	5	H2AFY, KMT2D, LMNA, RIF1, SUPT6H
GO:0031124	mRNA 3'-end processing	GO_BiologicalProcess-EBI-UniProt-GOA_27.02.2019_00h00	0.0446956	1	4.16667	6	CSTF3, GRSF1, PAPOLA, PDAP1, SRRM1, SRSF11
GO:0006378	mRNA polyadenylation	GO_BiologicalProcess-EBI-UniProt-GOA_27.02.2019_00h00	0.0398268	1	5.55556	4	CSTF3, GRSF1, PAPOLA, PDAP1
GO:0009303	rRNA transcription	GO_BiologicalProcess-EBI-UniProt-GOA_27.02.2019_00h00	0.00654688	1	9.52381	4	H2AFY, H2AFY2, NCL, PRC1
GO:0042790	nucleolar large rRNA transcription by RNA polymerase I	GO_BiologicalProcess-EBI-UniProt-GOA_27.02.2019_00h00	0.00513205	1	15	3	H2AFY, H2AFY2, NCL
GO:0071166	ribonucleoprotein complex localization	GO_BiologicalProcess-EBI-UniProt-GOA_27.02.2019_00h00	0.00133207	0.380972	5.64972	10	AGFG1, ALKBH5, EIF4G1, NUP188, NUP88, RANBP2, SETD2, SRRM1, SRSF11, SUPT6H
GO:0044766	multi-organism transport	GO_BiologicalProcess-EBI-UniProt-GOA_27.02.2019_00h00	0.00548867	1	6.66667	6	CAV1, EPS15, NMT2, NUP188, NUP88, RANBP2
GO:0046794	transport of virus	GO_BiologicalProcess-EBI-UniProt-GOA_27.02.2019_00h00	0.00179741	0.488896	8.33333	6	CAV1, EPS15, NMT2, NUP188, NUP88, RANBP2
GO:0015931	nucleobase-containing compound transport	GO_BiologicalProcess-EBI-UniProt-GOA_27.02.2019_00h00	0.0032486	0.789411	4.12979	14	AGFG1, ALKBH5, ATXN2, EIF4G1, NUP188, NUP88, RALBP1, RANBP2, SETD2, SLC29A1, SLC35B2, SRRM1, SRSF11, SUPT6H
GO:0016458	gene silencing	GO_BiologicalProcess-EBI-UniProt-GOA_27.02.2019_00h00	0.00123747	0.360104	4.41176	15	AGFG1, CHAF1A, EIF4G1, HIST1H1C, HIST1H1E, HIST1H3A, KMT2D, LIMD1, NUP188, NUP88, PCM1, RALBP1, RANBP2, RIF1, TSNAX
GO:0032239	regulation of nucleobase-containing compound transport	GO_BiologicalProcess-EBI-UniProt-GOA_27.02.2019_00h00	0.000565927	0.176003	18.1818	4	AGFG1, RALBP1, SETD2, SUPT6H
GO:1900034	regulation of cellular response to heat	GO_BiologicalProcess-EBI-UniProt-GOA_27.02.2019_00h00	0.0488824	1	4.5045	5	CCAR2, MAPT, NUP188, NUP88, RANBP2
GO:0040029	regulation of gene expression, epigenetic	GO_BiologicalProcess-EBI-UniProt-GOA_27.02.2019_00h00	0.000132408	0.0448864	4.69136	19	AGFG1, CHAF1A, EIF4G1, H2AFY, H2AFY2, HIST1H1C, HIST1H1E, HIST1H3A, KMT2D, LIMD1, MTA1, NUP188, NUP88, PCM1, PRC1, RALBP1, RANBP2, RIF1, TSNAX
GO:0060968	regulation of gene silencing	GO_BiologicalProcess-EBI-UniProt-GOA_27.02.2019_00h00	0.00192615	0.518135	5.37634	10	AGFG1, EIF4G1, HIST1H1C, HIST1H1E, HIST1H3A, LIMD1, NUP188, NUP88, RALBP1, RANBP2
GO:0075733	intracellular transport of virus	GO_BiologicalProcess-EBI-UniProt-GOA_27.02.2019_00h00	0.0332937	1	5.88235	4	NMT2, NUP188, NUP88, RANBP2
GO:0015932	nucleobase-containing compound transmembrane transporter activity	GO_BiologicalProcess-EBI-UniProt-GOA_27.02.2019_00h00	0.024757	1	6.45161	4	AGFG1, RALBP1, SLC29A1, SLC35B2
GO:0016441	posttranscriptional gene silencing	GO_BiologicalProcess-EBI-UniProt-GOA_27.02.2019_00h00	0.00303327	0.752251	5.05051	10	AGFG1, CHAF1A, EIF4G1, HIST1H3A, LIMD1, NUP188, NUP88, RALBP1, RANBP2, TSNAX
GO:0031047	gene silencing by RNA	GO_BiologicalProcess-EBI-UniProt-GOA_27.02.2019_00h00	0.00782932	1	4.40529	10	AGFG1, CHAF1A, EIF4G1, HIST1H3A, LIMD1, NUP188, NUP88, RALBP1, RANBP2, TSNAX
GO:1901505	carbohydrate derivative transmembrane transporter activity	GO_BiologicalProcess-EBI-UniProt-GOA_27.02.2019_00h00	0.0274356	1	6.25	4	AGFG1, RALBP1, SLC29A1, SLC35B2
GO:0051028	mRNA transport	GO_BiologicalProcess-EBI-UniProt-GOA_27.02.2019_00h00	0.00715918	1	4.46429	10	AGFG1, ALKBH5, EIF4G1, NUP188, NUP88, RANBP2, SETD2, SRRM1, SRSF11, SUPT6H
GO:0051031	tRNA transport	GO_BiologicalProcess-EBI-UniProt-GOA_27.02.2019_00h00	0.046145	1	6.66667	3	NUP188, NUP88, RANBP2
GO:0006405	RNA export from nucleus	GO_BiologicalProcess-EBI-UniProt-GOA_27.02.2019_00h00	0.0017785	0.48553	5.43478	10	AGFG1, ALKBH5, EIF4G1, NUP188, NUP88, RANBP2, SETD2, SRRM1, SRSF11, SUPT6H
GO:0051168	nuclear export	GO_BiologicalProcess-EBI-UniProt-GOA_27.02.2019_00h00	0.000286488	0.0933952	5.32319	14	AGFG1, AKAP13, ALKBH5, EIF4G1, MAP3K20, NUP188, NUP88, PTPN14, RANBP2, SETD2, SMURF1, SRRM1, SRSF11, SUPT6H
GO:0060147	regulation of posttranscriptional gene silencing	GO_BiologicalProcess-EBI-UniProt-GOA_27.02.2019_00h00	0.00353587	0.845074	5.7554	8	AGFG1, EIF4G1, HIST1H3A, LIMD1, NUP188, NUP88, RALBP1, RANBP2
GO:0060148	positive regulation of posttranscriptional gene silencing	GO_BiologicalProcess-EBI-UniProt-GOA_27.02.2019_00h00	0.00303238	0.755063	11.7647	4	AGFG1, EIF4G1, LIMD1, RALBP1
GO:0060966	regulation of gene silencing by RNA	GO_BiologicalProcess-EBI-UniProt-GOA_27.02.2019_00h00	0.00353587	0.845074	5.7554	8	AGFG1, EIF4G1, HIST1H3A, LIMD1, NUP188, NUP88, RALBP1, RANBP2
GO:0006606	protein import into nucleus	GO_BiologicalProcess-EBI-UniProt-GOA_27.02.2019_00h00	0.022268	1	4.16667	8	AGFG1, LMNA, NUP188, NUP88, PML, PRKD1, RANBP2, YWHAQ
GO:0006611	protein export from nucleus	GO_BiologicalProcess-EBI-UniProt-GOA_27.02.2019_00h00	0.00157054	0.43661	4.89796	12	AGFG1, ALKBH5, EIF4G1, NUP188, NUP88, PTPN14, RANBP2, SETD2, SMURF1, SRRM1, SRSF11, SUPT6H
GO:0035194	posttranscriptional gene silencing by RNA	GO_BiologicalProcess-EBI-UniProt-GOA_27.02.2019_00h00	0.00292508	0.737121	5.07614	10	AGFG1, CHAF1A, EIF4G1, HIST1H3A, LIMD1, NUP188, NUP88, RALBP1, RANBP2, TSNAX
GO:0071426	ribonucleoprotein complex export from nucleus	GO_BiologicalProcess-EBI-UniProt-GOA_27.02.2019_00h00	0.00127652	0.368914	5.68182	10	AGFG1, ALKBH5, EIF4G1, NUP188, NUP88, RANBP2, SETD2, SRRM1, SRSF11, SUPT6H
GO:0035195	gene silencing by miRNA	GO_BiologicalProcess-EBI-UniProt-GOA_27.02.2019_00h00	0.00612876	1	4.86486	9	AGFG1, CHAF1A, EIF4G1, HIST1H3A, LIMD1, NUP188, NUP88, RALBP1, RANBP2
GO:0060964	regulation of gene silencing by miRNA	GO_BiologicalProcess-EBI-UniProt-GOA_27.02.2019_00h00	0.00309405	0.764231	5.88235	8	AGFG1, EIF4G1, HIST1H3A, LIMD1, NUP188, NUP88, RALBP1, RANBP2
GO:0071427	mRNA-containing ribonucleoprotein complex export from nucleus	GO_BiologicalProcess-EBI-UniProt-GOA_27.02.2019_00h00	0.000432666	0.139319	6.53595	10	AGFG1, ALKBH5, EIF4G1, NUP188, NUP88, RANBP2, SETD2, SRRM1, SRSF11, SUPT6H
GO:0071431	tRNA-containing ribonucleoprotein complex export from nucleus	GO_BiologicalProcess-EBI-UniProt-GOA_27.02.2019_00h00	0.041178	1	6.97674	3	NUP188, NUP88, RANBP2
GO:2000637	positive regulation of gene silencing by miRNA	GO_BiologicalProcess-EBI-UniProt-GOA_27.02.2019_00h00	0.00271327	0.691885	12.1212	4	AGFG1, EIF4G1, LIMD1, RALBP1
GO:0006096	glycolytic process	GO_BiologicalProcess-EBI-UniProt-GOA_27.02.2019_00h00	0.0498763	1	4.05405	6	NUP188, NUP88, PGM1, PKM, PRKAA1, RANBP2
GO:0006406	mRNA export from nucleus	GO_BiologicalProcess-EBI-UniProt-GOA_27.02.2019_00h00	0.000432666	0.139319	6.53595	10	AGFG1, ALKBH5, EIF4G1, NUP188, NUP88, RANBP2, SETD2, SRRM1, SRSF11, SUPT6H
GO:0006409	tRNA export from nucleus	GO_BiologicalProcess-EBI-UniProt-GOA_27.02.2019_00h00	0.041178	1	6.97674	3	NUP188, NUP88, RANBP2
GO:0006582	melanin metabolic process	GO_BiologicalProcess-EBI-UniProt-GOA_27.02.2019_00h00	0.0388018	1	7.14286	3	BSG, RANBP2, SLC7A11
GO:0034109	homotypic cell-cell adhesion	GO_BiologicalProcess-EBI-UniProt-GOA_27.02.2019_00h00	0.000901999	0.274208	7.14286	8	BSG, CXADR, DSG2, DSP, LGALS1, SLC7A11, TLN1, VCL
GO:0036473	cell death in response to oxidative stress	GO_BiologicalProcess-EBI-UniProt-GOA_27.02.2019_00h00	0.00957777	1	5.30303	7	AGFG1, BSG, FOXO3, NCOA7, PML, RALBP1, SLC7A11
GO:0048872	homeostasis of number of cells	GO_BiologicalProcess-EBI-UniProt-GOA_27.02.2019_00h00	0.00151264	0.425052	4.32277	15	ACIN1, ADAM17, ADD1, AFDN, BCR, BSG, F2R, FOXO3, PKN1, PLXNA1, SLC7A11, SPNS2, UBAP2L, WDR48, YWHAQ
GO:0072348	sulfur compound transport	GO_BiologicalProcess-EBI-UniProt-GOA_27.02.2019_00h00	0.000103478	0.0352859	11.4754	7	BSG, MARCKSL1, SLC1A1, SLC1A4, SLC35B2, SLC7A11, SLC9A3R1
GO:0001504	neurotransmitter uptake	GO_BiologicalProcess-EBI-UniProt-GOA_27.02.2019_00h00	0.0234796	1	6.55738	4	BSG, SLC1A1, SLC29A1, SLC7A11
GO:1902882	regulation of response to oxidative stress	GO_BiologicalProcess-EBI-UniProt-GOA_27.02.2019_00h00	0.00920632	1	5.34351	7	AGFG1, BSG, FOXO3, H2AFY, NCOA7, RALBP1, SLC7A11
GO:0006884	cell volume homeostasis	GO_BiologicalProcess-EBI-UniProt-GOA_27.02.2019_00h00	0.0224316	1	8.82353	3	ADD1, SLC12A6, SLC12A7
GO:0006855	drug transmembrane transport	GO_BiologicalProcess-EBI-UniProt-GOA_27.02.2019_00h00	0.0167322	1	4.3956	8	AGFG1, BSG, F2R, MARCKSL1, RALBP1, SLC1A1, SLC1A4, SLC7A11
GO:0036475	neuron death in response to oxidative stress	GO_BiologicalProcess-EBI-UniProt-GOA_27.02.2019_00h00	0.032109	1	7.69231	3	BSG, NCOA7, SLC7A11
GO:0042438	melanin biosynthetic process	GO_BiologicalProcess-EBI-UniProt-GOA_27.02.2019_00h00	0.0364979	1	7.31707	3	BSG, RANBP2, SLC7A11
GO:0071887	leukocyte apoptotic process	GO_BiologicalProcess-EBI-UniProt-GOA_27.02.2019_00h00	0.0019874	0.532623	5.76923	9	ADAM17, AGFG1, BSG, CD274, IRS2, PKN1, RALBP1, SLC7A11, YWHAQ
GO:0072337	modified amino acid transport	GO_BiologicalProcess-EBI-UniProt-GOA_27.02.2019_00h00	0.000870573	0.266395	11.9048	5	BSG, MARCKSL1, SLC1A4, SLC7A11, SLC9A3R1
GO:0098739	import across plasma membrane	GO_BiologicalProcess-EBI-UniProt-GOA_27.02.2019_00h00	0.0228266	1	4.4586	7	ATP1A1, BSG, IRS2, SLC12A6, SLC12A7, SLC1A1, SLC7A11
GO:1900407	regulation of cellular response to oxidative stress	GO_BiologicalProcess-EBI-UniProt-GOA_27.02.2019_00h00	0.022298	1	4.91803	6	AGFG1, BSG, FOXO3, NCOA7, RALBP1, SLC7A11
GO:1903201	regulation of oxidative stress-induced cell death	GO_BiologicalProcess-EBI-UniProt-GOA_27.02.2019_00h00	0.0140764	1	5.45455	6	AGFG1, BSG, FOXO3, NCOA7, RALBP1, SLC7A11
GO:0015238	drug transmembrane transporter activity	GO_BiologicalProcess-EBI-UniProt-GOA_27.02.2019_00h00	0.00677345	1	5.16129	8	AGFG1, BSG, F2R, MARCKSL1, RALBP1, SLC1A1, SLC1A4, SLC7A11
GO:0021591	ventricular system development	GO_BiologicalProcess-EBI-UniProt-GOA_27.02.2019_00h00	0.000319967	0.103349	14.7059	5	BSG, CENPF, KDM2B, PEA15, SLC7A11
GO:0055081	anion homeostasis	GO_BiologicalProcess-EBI-UniProt-GOA_27.02.2019_00h00	0.00288268	0.729318	7.59494	6	BSG, PRKAA1, SLC12A6, SLC12A7, SLC7A11, SLC9A3R1
GO:0072349	modified amino acid transmembrane transporter activity	GO_BiologicalProcess-EBI-UniProt-GOA_27.02.2019_00h00	0.00241796	0.631087	12.5	4	BSG, MARCKSL1, SLC1A4, SLC7A11
GO:1901682	sulfur compound transmembrane transporter activity	GO_BiologicalProcess-EBI-UniProt-GOA_27.02.2019_00h00	0.000315437	0.102201	11.5385	6	BSG, MARCKSL1, SLC1A1, SLC1A4, SLC35B2, SLC7A11
GO:0006857	oligopeptide transport	GO_BiologicalProcess-EBI-UniProt-GOA_27.02.2019_00h00	0.00015323	0.0514851	25	4	BSG, MARCKSL1, SLC7A11, SLC9A3R1
GO:1903203	regulation of oxidative stress-induced neuron death	GO_BiologicalProcess-EBI-UniProt-GOA_27.02.2019_00h00	0.0300249	1	7.89474	3	BSG, NCOA7, SLC7A11
GO:2000106	regulation of leukocyte apoptotic process	GO_BiologicalProcess-EBI-UniProt-GOA_27.02.2019_00h00	0.0247706	1	4.8	6	ADAM17, BSG, CD274, IRS2, SLC7A11, YWHAQ
GO:0035672	oligopeptide transmembrane transport	GO_BiologicalProcess-EBI-UniProt-GOA_27.02.2019_00h00	0.002188	0.57982	20	3	BSG, MARCKSL1, SLC7A11
GO:0002088	lens development in camera-type eye	GO_BiologicalProcess-EBI-UniProt-GOA_27.02.2019_00h00	0.0276961	1	5.26316	5	BSG, EPHA2, SHROOM2, SLC7A11, VIM
GO:0008038	neuron recognition	GO_BiologicalProcess-EBI-UniProt-GOA_27.02.2019_00h00	0.0302807	1	6.06061	4	ARHGAP35, BSG, EFNB3, NPTN
GO:0034635	glutathione transport	GO_BiologicalProcess-EBI-UniProt-GOA_27.02.2019_00h00	6.59986e-06	0.00240895	50	4	BSG, MARCKSL1, SLC7A11, SLC9A3R1
GO:0055083	monovalent inorganic anion homeostasis	GO_BiologicalProcess-EBI-UniProt-GOA_27.02.2019_00h00	0.0280149	1	8.10811	3	SLC12A6, SLC12A7, SLC9A3R1
GO:0070306	lens fiber cell differentiation	GO_BiologicalProcess-EBI-UniProt-GOA_27.02.2019_00h00	0.00600628	1	9.7561	4	BSG, EPHA2, SLC7A11, VIM
GO:1903204	negative regulation of oxidative stress-induced neuron death	GO_BiologicalProcess-EBI-UniProt-GOA_27.02.2019_00h00	0.0146189	1	10.3448	3	BSG, NCOA7, SLC7A11
GO:0042939	tripeptide transport	GO_BiologicalProcess-EBI-UniProt-GOA_27.02.2019_00h00	6.59986e-06	0.00240895	50	4	BSG, MARCKSL1, SLC7A11, SLC9A3R1
GO:0015804	neutral amino acid transport	GO_BiologicalProcess-EBI-UniProt-GOA_27.02.2019_00h00	0.0288373	1	6.15385	4	BSG, SLC1A1, SLC1A4, SLC7A11
GO:0035443	tripeptide transmembrane transport	GO_BiologicalProcess-EBI-UniProt-GOA_27.02.2019_00h00	0.00018716	0.0626985	42.8571	3	BSG, MARCKSL1, SLC7A11
GO:0043090	amino acid import	GO_BiologicalProcess-EBI-UniProt-GOA_27.02.2019_00h00	0.032109	1	7.69231	3	BSG, SLC1A1, SLC7A11
GO:0051938	L-glutamate import	GO_BiologicalProcess-EBI-UniProt-GOA_27.02.2019_00h00	0.00265756	0.682994	18.75	3	BSG, SLC1A1, SLC7A11
GO:0015813	L-glutamate transmembrane transport	GO_BiologicalProcess-EBI-UniProt-GOA_27.02.2019_00h00	0.0132789	1	10.7143	3	BSG, SLC1A1, SLC7A11
GO:0034775	glutathione transmembrane transport	GO_BiologicalProcess-EBI-UniProt-GOA_27.02.2019_00h00	0.00018716	0.0626985	42.8571	3	BSG, MARCKSL1, SLC7A11
GO:0055075	potassium ion homeostasis	GO_BiologicalProcess-EBI-UniProt-GOA_27.02.2019_00h00	0.0242181	1	8.57143	3	ATP1A1, SLC12A6, SLC12A7
GO:0089718	amino acid import across plasma membrane	GO_BiologicalProcess-EBI-UniProt-GOA_27.02.2019_00h00	0.0224316	1	8.82353	3	BSG, SLC1A1, SLC7A11
GO:0099516	ion antiporter activity	GO_BiologicalProcess-EBI-UniProt-GOA_27.02.2019_00h00	0.0276961	1	5.26316	5	AGFG1, BSG, RALBP1, SLC7A11, SLC9A3R1
GO:0098712	L-glutamate import across plasma membrane	GO_BiologicalProcess-EBI-UniProt-GOA_27.02.2019_00h00	0.002188	0.57982	20	3	BSG, SLC1A1, SLC7A11
GO:0000099	sulfur amino acid transmembrane transporter activity	GO_BiologicalProcess-EBI-UniProt-GOA_27.02.2019_00h00	1.92461e-05	0.00689012	40	4	BSG, SLC1A1, SLC1A4, SLC7A11
GO:0005313	L-glutamate transmembrane transporter activity	GO_BiologicalProcess-EBI-UniProt-GOA_27.02.2019_00h00	0.00265756	0.682994	18.75	3	BSG, SLC1A1, SLC7A11
GO:0015172	acidic amino acid transmembrane transporter activity	GO_BiologicalProcess-EBI-UniProt-GOA_27.02.2019_00h00	0.00265756	0.682994	18.75	3	BSG, SLC1A1, SLC7A11
GO:0015175	neutral amino acid transmembrane transporter activity	GO_BiologicalProcess-EBI-UniProt-GOA_27.02.2019_00h00	0.0147079	1	7.54717	4	BSG, SLC1A1, SLC1A4, SLC7A11
GO:0015301	anion:anion antiporter activity	GO_BiologicalProcess-EBI-UniProt-GOA_27.02.2019_00h00	0.0166645	1	7.27273	4	AGFG1, BSG, RALBP1, SLC7A11
GO:0097435	supramolecular fiber organization	GO_BiologicalProcess-EBI-UniProt-GOA_27.02.2019_00h00	2.8101e-08	1.06784e-05	4.662	40	ADD1, AGFG1, AKAP13, ANXA2, ARFGEF1, ARHGAP35, ARHGEF10, CEP250, CLASP2, DIAPH3, DSP, EPS8, EVL, FMN2, HDGFL2, ICAM1, ITGB5, LATS1, LIMA1, LIMCH1, MAP1B, MAP1S, MAPT, MARCKSL1, PCM1, PGM5, PKN1, PPFIA1, PPP1R9A, RALBP1, SHROOM2, SHROOM3, SLAIN2, SORBS3, SPIRE1, SSH2, TMSB4X, VIM, YWHAQ, ZYX
GO:0032535	regulation of cellular component size	GO_BiologicalProcess-EBI-UniProt-GOA_27.02.2019_00h00	8.16573e-05	0.0282534	4.58515	21	ADD1, ARFGEF1, ARHGAP35, CEP250, EPS8, EVL, FMN2, ICAM1, LATS1, LIMA1, MAP1B, MAPT, PKN1, PPP1R9A, SLC12A6, SLC12A7, SLC9A3R1, SPIRE1, SSH2, TMSB4X, YWHAQ
GO:0032970	regulation of actin filament-based process	GO_BiologicalProcess-EBI-UniProt-GOA_27.02.2019_00h00	2.48627e-07	9.34839e-05	5.49898	27	ADD1, AKAP13, ARFGEF1, ARHGAP35, ARHGEF10, ATP1A1, CAV1, CEP250, CLASP2, DSG2, DSP, EPS8, EVL, FMN2, FRMD6, ICAM1, LATS1, LIMA1, LIMCH1, PKN1, PPFIA1, PPP1R9A, SORBS3, SPIRE1, SSH2, TMSB4X, YWHAQ
GO:0007010	cytoskeleton organization	GO_BiologicalProcess-EBI-UniProt-GOA_27.02.2019_00h00	3.01956e-13	1.15951e-10	4.43896	72	ADD1, AFAP1, AGFG1, AKAP13, ARAP3, ARFGEF1, ARHGAP35, ARHGEF10, ARHGEF18, BCR, CDC42BPA, CEP250, CLASP2, CXADR, DIAPH3, DOCK7, DSP, DYNC1LI1, EPB41L1, EPB41L2, EPB41L3, EPS8, EVL, FMN2, FRMD6, HDGFL2, ICAM1, INO80, IQSEC1, ITGB5, LATS1, LIMA1, LIMCH1, LIMD1, LMNA, MAP1B, MAP1S, MAP3K20, MAP7D1, MAPT, MARCKSL1, MAST2, PALM, PARD3B, PCM1, PGM5, PKN1, PPFIA1, PPP1R9A, PRC1, PRKAA1, PTPN1, RAF1, REPS…
GO:0030036	actin cytoskeleton organization	GO_BiologicalProcess-EBI-UniProt-GOA_27.02.2019_00h00	1.75219e-09	6.71088e-07	4.98221	42	ADD1, AKAP13, ARFGEF1, ARHGAP35, ARHGEF10, ARHGEF18, BCR, CDC42BPA, CEP250, CLASP2, CXADR, DIAPH3, EPB41L1, EPB41L2, EPB41L3, EPS8, EVL, FMN2, FRMD6, ICAM1, IQSEC1, ITGB5, LATS1, LIMA1, LIMCH1, MARCKSL1, PGM5, PKN1, PPFIA1, PPP1R9A, PTPN1, SHROOM2, SHROOM3, SLC9A3R1, SORBS3, SPECC1, SPIRE1, SSH2, TLN1, TMSB4X, YWHAQ, ZYX
GO:0051646	mitochondrion localization	GO_BiologicalProcess-EBI-UniProt-GOA_27.02.2019_00h00	0.00495752	1	8.06452	5	BRAT1, KIF1B, MAP1B, MAP1S, MAPT
GO:0099111	microtubule-based transport	GO_BiologicalProcess-EBI-UniProt-GOA_27.02.2019_00h00	0.0158405	1	4.16667	9	CLN3, CXADR, KIF1B, KIF1C, MAP1B, MAP1S, MAPT, PCM1, TRIP11
GO:0030307	positive regulation of cell growth	GO_BiologicalProcess-EBI-UniProt-GOA_27.02.2019_00h00	0.0016055	0.444722	5.16432	11	ADAM17, BRAT1, EIF4G1, HDGFL2, INO80, ITSN2, KDM2B, MAP1B, MAPT, PKN1, SMURF1
GO:0030705	cytoskeleton-dependent intracellular transport	GO_BiologicalProcess-EBI-UniProt-GOA_27.02.2019_00h00	0.0104172	1	4.21941	10	CLN3, CXADR, KIF1B, KIF1C, MAP1B, MAP1S, MAPT, PCM1, TRIP11, TUBA1C
GO:0043244	regulation of protein complex disassembly	GO_BiologicalProcess-EBI-UniProt-GOA_27.02.2019_00h00	0.0116012	1	5.10949	7	ADD1, CLASP2, EPS8, HDGFL2, LIMA1, MAP1B, MAP1S
GO:0051654	establishment of mitochondrion localization	GO_BiologicalProcess-EBI-UniProt-GOA_27.02.2019_00h00	0.00303238	0.755063	11.7647	4	KIF1B, MAP1B, MAP1S, MAPT
GO:0060491	regulation of cell projection assembly	GO_BiologicalProcess-EBI-UniProt-GOA_27.02.2019_00h00	0.00514662	1	4.43548	11	ARHGAP35, CAV1, CEP250, EPHA2, EPS8, EVL, ICAM1, PALM, PPFIA1, PPP1R9A, SSH2
GO:1902903	regulation of supramolecular fiber organization	GO_BiologicalProcess-EBI-UniProt-GOA_27.02.2019_00h00	4.89654e-08	1.85579e-05	5.96026	27	ADD1, AKAP13, ARFGEF1, ARHGAP35, ARHGEF10, CEP250, CLASP2, EPS8, EVL, FMN2, HDGFL2, ICAM1, LATS1, LIMA1, LIMCH1, MAP1B, MAP1S, MAPT, PKN1, PPFIA1, PPP1R9A, SLAIN2, SORBS3, SPIRE1, SSH2, TMSB4X, YWHAQ
GO:0007015	actin filament organization	GO_BiologicalProcess-EBI-UniProt-GOA_27.02.2019_00h00	2.74632e-06	0.00101339	4.97132	26	ADD1, ARFGEF1, ARHGAP35, ARHGEF10, CEP250, CLASP2, DIAPH3, EPS8, EVL, FMN2, ICAM1, ITGB5, LATS1, LIMA1, LIMCH1, PKN1, PPFIA1, PPP1R9A, SHROOM2, SHROOM3, SORBS3, SPIRE1, SSH2, TMSB4X, YWHAQ, ZYX
GO:0010639	negative regulation of organelle organization	GO_BiologicalProcess-EBI-UniProt-GOA_27.02.2019_00h00	0.000287321	0.0933794	4.15879	22	ADD1, ARFGEF1, CENPF, CLASP2, DYNC1LI1, EPS8, H2AFY, HDGFL2, HIST1H1C, HIST1H1E, LIMA1, LMNA, MAPT, PEA15, PPFIA1, PPP1R9A, REPS2, SCFD1, SUPT6H, TBC1D4, TMSB4X, TRIP12
GO:0031032	actomyosin structure organization	GO_BiologicalProcess-EBI-UniProt-GOA_27.02.2019_00h00	5.43325e-07	0.00020266	7.25806	18	AKAP13, ARHGEF10, CDC42BPA, CLASP2, EPB41L1, EPB41L2, EPB41L3, EVL, FRMD6, ITGB5, LIMCH1, MARCKSL1, PGM5, PKN1, PPFIA1, PPP1R9A, SORBS3, ZYX
GO:0031109	microtubule polymerization or depolymerization	GO_BiologicalProcess-EBI-UniProt-GOA_27.02.2019_00h00	0.00495465	1	5.44218	8	CLASP2, HDGFL2, MAP1B, MAP1S, MAPT, PKN1, PPFIA1, SLAIN2
GO:0034643	establishment of mitochondrion localization, microtubule-mediated	GO_BiologicalProcess-EBI-UniProt-GOA_27.02.2019_00h00	0.00189502	0.513549	13.3333	4	KIF1B, MAP1B, MAP1S, MAPT
GO:0043242	negative regulation of protein complex disassembly	GO_BiologicalProcess-EBI-UniProt-GOA_27.02.2019_00h00	0.0149463	1	6.17284	5	ADD1, CLASP2, EPS8, HDGFL2, LIMA1
GO:1902904	negative regulation of supramolecular fiber organization	GO_BiologicalProcess-EBI-UniProt-GOA_27.02.2019_00h00	0.00226267	0.597345	5.66038	9	ADD1, ARFGEF1, CLASP2, EPS8, HDGFL2, LIMA1, PPFIA1, PPP1R9A, TMSB4X
GO:1902905	positive regulation of supramolecular fiber organization	GO_BiologicalProcess-EBI-UniProt-GOA_27.02.2019_00h00	0.0107846	1	4	11	ARHGEF10, CEP250, EVL, FMN2, ICAM1, LIMCH1, MAPT, PKN1, SLAIN2, SORBS3, SPIRE1
GO:0007019	microtubule depolymerization	GO_BiologicalProcess-EBI-UniProt-GOA_27.02.2019_00h00	0.015667	1	7.40741	4	CLASP2, HDGFL2, MAP1B, MAP1S
GO:0046785	microtubule polymerization	GO_BiologicalProcess-EBI-UniProt-GOA_27.02.2019_00h00	0.00907082	1	6	6	CLASP2, HDGFL2, MAPT, PKN1, PPFIA1, SLAIN2
GO:0010970	transport along microtubule	GO_BiologicalProcess-EBI-UniProt-GOA_27.02.2019_00h00	0.0158405	1	4.16667	9	CLN3, CXADR, KIF1B, KIF1C, MAP1B, MAP1S, MAPT, PCM1, TRIP11
GO:0032271	regulation of protein polymerization	GO_BiologicalProcess-EBI-UniProt-GOA_27.02.2019_00h00	0.000100852	0.0346932	5.59701	15	ADD1, ARFGEF1, CEP250, EPS8, EVL, FMN2, ICAM1, LATS1, MAPT, PKN1, PPP1R9A, SLAIN2, SPIRE1, TMSB4X, YWHAQ
GO:0032956	regulation of actin cytoskeleton organization	GO_BiologicalProcess-EBI-UniProt-GOA_27.02.2019_00h00	1.54878e-05	0.00557562	4.98866	22	ADD1, AKAP13, ARFGEF1, ARHGAP35, ARHGEF10, CEP250, CLASP2, EPS8, EVL, FMN2, ICAM1, LATS1, LIMA1, LIMCH1, PKN1, PPFIA1, PPP1R9A, SORBS3, SPIRE1, SSH2, TMSB4X, YWHAQ
GO:0051493	regulation of cytoskeleton organization	GO_BiologicalProcess-EBI-UniProt-GOA_27.02.2019_00h00	5.18781e-06	0.00189874	4.41176	30	ADD1, AFAP1, AKAP13, ARFGEF1, ARHGAP35, ARHGEF10, CEP250, CLASP2, EPS8, EVL, FMN2, HDGFL2, ICAM1, LATS1, LIMA1, LIMCH1, MAP1B, MAP1S, MAPT, PKN1, PPFIA1, PPP1R9A, PRKAA1, REPS2, SLAIN2, SORBS3, SPIRE1, SSH2, TMSB4X, YWHAQ
GO:0070507	regulation of microtubule cytoskeleton organization	GO_BiologicalProcess-EBI-UniProt-GOA_27.02.2019_00h00	0.00648999	1	4.29688	11	CEP250, CLASP2, HDGFL2, MAP1B, MAP1S, MAPT, PKN1, PPFIA1, PRKAA1, REPS2, SLAIN2
GO:0072384	organelle transport along microtubule	GO_BiologicalProcess-EBI-UniProt-GOA_27.02.2019_00h00	0.0118874	1	5.66038	6	CLN3, KIF1B, KIF1C, MAP1B, MAP1S, MAPT
GO:0120032	regulation of plasma membrane bounded cell projection assembly	GO_BiologicalProcess-EBI-UniProt-GOA_27.02.2019_00h00	0.00470383	1	4.4898	11	ARHGAP35, CAV1, CEP250, EPHA2, EPS8, EVL, ICAM1, PALM, PPFIA1, PPP1R9A, SSH2
GO:0007020	microtubule nucleation	GO_BiologicalProcess-EBI-UniProt-GOA_27.02.2019_00h00	0.0364979	1	7.31707	3	CLASP2, PPFIA1, SLAIN2
GO:0008154	actin polymerization or depolymerization	GO_BiologicalProcess-EBI-UniProt-GOA_27.02.2019_00h00	3.74388e-05	0.0130661	5.81818	16	ADD1, ARFGEF1, ARHGAP35, CEP250, DIAPH3, EPS8, EVL, FMN2, ICAM1, LATS1, LIMA1, PPP1R9A, SPIRE1, SSH2, TMSB4X, YWHAQ
GO:0010458	exit from mitosis	GO_BiologicalProcess-EBI-UniProt-GOA_27.02.2019_00h00	0.041178	1	6.97674	3	CLASP2, EPS8, KIF1B
GO:0030832	regulation of actin filament length	GO_BiologicalProcess-EBI-UniProt-GOA_27.02.2019_00h00	2.1396e-05	0.00761696	6.41026	15	ADD1, ARFGEF1, ARHGAP35, CEP250, EPS8, EVL, FMN2, ICAM1, LATS1, LIMA1, PPP1R9A, SPIRE1, SSH2, TMSB4X, YWHAQ
GO:0032231	regulation of actin filament bundle assembly	GO_BiologicalProcess-EBI-UniProt-GOA_27.02.2019_00h00	0.0023399	0.615395	6.15385	8	ARHGEF10, CLASP2, EVL, LIMCH1, PKN1, PPFIA1, PPP1R9A, SORBS3
GO:0032273	positive regulation of protein polymerization	GO_BiologicalProcess-EBI-UniProt-GOA_27.02.2019_00h00	0.0126674	1	4.62428	8	CEP250, EVL, FMN2, ICAM1, MAPT, PKN1, SLAIN2, SPIRE1
GO:0051017	actin filament bundle assembly	GO_BiologicalProcess-EBI-UniProt-GOA_27.02.2019_00h00	3.43641e-06	0.0012646	7.46269	15	ADD1, ARHGEF10, CLASP2, EPS8, EVL, FMN2, ITGB5, LIMA1, LIMCH1, PKN1, PPFIA1, PPP1R9A, SORBS3, SPIRE1, ZYX
GO:0051258	protein polymerization	GO_BiologicalProcess-EBI-UniProt-GOA_27.02.2019_00h00	2.75909e-05	0.00968442	5.27778	19	ADD1, ARFGEF1, CEP250, CLASP2, DIAPH3, EPS8, EVL, FMN2, HDGFL2, ICAM1, LATS1, MAPT, PKN1, PPFIA1, PPP1R9A, SLAIN2, SPIRE1, TMSB4X, YWHAQ
GO:0051261	protein depolymerization	GO_BiologicalProcess-EBI-UniProt-GOA_27.02.2019_00h00	0.00920632	1	5.34351	7	ADD1, CLASP2, EPS8, HDGFL2, LIMA1, MAP1B, MAP1S
GO:0051494	negative regulation of cytoskeleton organization	GO_BiologicalProcess-EBI-UniProt-GOA_27.02.2019_00h00	0.00138957	0.396028	5.61798	10	ADD1, ARFGEF1, CLASP2, EPS8, HDGFL2, LIMA1, PPFIA1, PPP1R9A, REPS2, TMSB4X
GO:0051495	positive regulation of cytoskeleton organization	GO_BiologicalProcess-EBI-UniProt-GOA_27.02.2019_00h00	0.00335248	0.807947	4.27632	13	ARHGEF10, CEP250, EVL, FMN2, ICAM1, LIMCH1, MAPT, PKN1, PPFIA1, SLAIN2, SORBS3, SPIRE1, YWHAQ
GO:0061572	actin filament bundle organization	GO_BiologicalProcess-EBI-UniProt-GOA_27.02.2019_00h00	4.12324e-06	0.00151323	7.35294	15	ADD1, ARHGEF10, CLASP2, EPS8, EVL, FMN2, ITGB5, LIMA1, LIMCH1, PKN1, PPFIA1, PPP1R9A, SORBS3, SPIRE1, ZYX
GO:1901879	regulation of protein depolymerization	GO_BiologicalProcess-EBI-UniProt-GOA_27.02.2019_00h00	0.00248755	0.646763	6.79612	7	ADD1, CLASP2, EPS8, HDGFL2, LIMA1, MAP1B, MAP1S
GO:0031110	regulation of microtubule polymerization or depolymerization	GO_BiologicalProcess-EBI-UniProt-GOA_27.02.2019_00h00	0.00210265	0.559305	7	7	CLASP2, HDGFL2, MAP1B, MAP1S, MAPT, PKN1, SLAIN2
GO:0032233	positive regulation of actin filament bundle assembly	GO_BiologicalProcess-EBI-UniProt-GOA_27.02.2019_00h00	0.0164606	1	6.0241	5	ARHGEF10, EVL, LIMCH1, PKN1, SORBS3
GO:0047497	mitochondrion transport along microtubule	GO_BiologicalProcess-EBI-UniProt-GOA_27.02.2019_00h00	0.00189502	0.513549	13.3333	4	KIF1B, MAP1B, MAP1S, MAPT
GO:0110020	regulation of actomyosin structure organization	GO_BiologicalProcess-EBI-UniProt-GOA_27.02.2019_00h00	0.000436537	0.140128	7.14286	9	AKAP13, ARHGEF10, CLASP2, EVL, LIMCH1, PKN1, PPFIA1, PPP1R9A, SORBS3
GO:0110053	regulation of actin filament organization	GO_BiologicalProcess-EBI-UniProt-GOA_27.02.2019_00h00	1.07533e-06	0.000400022	6.10465	21	ADD1, ARFGEF1, ARHGAP35, ARHGEF10, CEP250, CLASP2, EPS8, EVL, FMN2, ICAM1, LATS1, LIMA1, LIMCH1, PKN1, PPFIA1, PPP1R9A, SORBS3, SPIRE1, SSH2, TMSB4X, YWHAQ
GO:1901880	negative regulation of protein depolymerization	GO_BiologicalProcess-EBI-UniProt-GOA_27.02.2019_00h00	0.0103865	1	6.75676	5	ADD1, CLASP2, EPS8, HDGFL2, LIMA1
GO:0008064	regulation of actin polymerization or depolymerization	GO_BiologicalProcess-EBI-UniProt-GOA_27.02.2019_00h00	2.03475e-05	0.00726407	6.43777	15	ADD1, ARFGEF1, ARHGAP35, CEP250, EPS8, EVL, FMN2, ICAM1, LATS1, LIMA1, PPP1R9A, SPIRE1, SSH2, TMSB4X, YWHAQ
GO:0030038	contractile actin filament bundle assembly	GO_BiologicalProcess-EBI-UniProt-GOA_27.02.2019_00h00	0.000115138	0.039147	7.69231	10	ARHGEF10, CLASP2, EVL, ITGB5, LIMCH1, PKN1, PPFIA1, PPP1R9A, SORBS3, ZYX
GO:0030041	actin filament polymerization	GO_BiologicalProcess-EBI-UniProt-GOA_27.02.2019_00h00	0.00021303	0.0709389	5.77778	13	ADD1, ARFGEF1, CEP250, DIAPH3, EPS8, EVL, FMN2, ICAM1, LATS1, PPP1R9A, SPIRE1, TMSB4X, YWHAQ
GO:0031112	positive regulation of microtubule polymerization or depolymerization	GO_BiologicalProcess-EBI-UniProt-GOA_27.02.2019_00h00	0.0342668	1	7.5	3	MAPT, PKN1, SLAIN2
GO:0031114	regulation of microtubule depolymerization	GO_BiologicalProcess-EBI-UniProt-GOA_27.02.2019_00h00	0.00456461	1	10.5263	4	CLASP2, HDGFL2, MAP1B, MAP1S
GO:0032232	negative regulation of actin filament bundle assembly	GO_BiologicalProcess-EBI-UniProt-GOA_27.02.2019_00h00	0.0300249	1	7.89474	3	CLASP2, PPFIA1, PPP1R9A
GO:0043149	stress fiber assembly	GO_BiologicalProcess-EBI-UniProt-GOA_27.02.2019_00h00	0.000115138	0.039147	7.69231	10	ARHGEF10, CLASP2, EVL, ITGB5, LIMCH1, PKN1, PPFIA1, PPP1R9A, SORBS3, ZYX
GO:0030833	regulation of actin filament polymerization	GO_BiologicalProcess-EBI-UniProt-GOA_27.02.2019_00h00	0.000274844	0.0898741	5.97015	12	ADD1, ARFGEF1, CEP250, EPS8, EVL, FMN2, ICAM1, LATS1, PPP1R9A, SPIRE1, TMSB4X, YWHAQ
GO:0031116	positive regulation of microtubule polymerization	GO_BiologicalProcess-EBI-UniProt-GOA_27.02.2019_00h00	0.0242181	1	8.57143	3	MAPT, PKN1, SLAIN2
GO:0051492	regulation of stress fiber assembly	GO_BiologicalProcess-EBI-UniProt-GOA_27.02.2019_00h00	0.0010125	0.302736	7.01754	8	ARHGEF10, CLASP2, EVL, LIMCH1, PKN1, PPFIA1, PPP1R9A, SORBS3
GO:0030835	negative regulation of actin filament depolymerization	GO_BiologicalProcess-EBI-UniProt-GOA_27.02.2019_00h00	0.041178	1	6.97674	3	ADD1, EPS8, LIMA1
GO:0030837	negative regulation of actin filament polymerization	GO_BiologicalProcess-EBI-UniProt-GOA_27.02.2019_00h00	0.0222432	1	6.66667	4	ADD1, ARFGEF1, EPS8, TMSB4X
GO:0051496	positive regulation of stress fiber assembly	GO_BiologicalProcess-EBI-UniProt-GOA_27.02.2019_00h00	0.00826445	1	7.14286	5	ARHGEF10, EVL, LIMCH1, PKN1, SORBS3
GO:0051497	negative regulation of stress fiber assembly	GO_BiologicalProcess-EBI-UniProt-GOA_27.02.2019_00h00	0.0242181	1	8.57143	3	CLASP2, PPFIA1, PPP1R9A
GO:0000187	activation of MAPK activity	GO_BiologicalProcess-EBI-UniProt-GOA_27.02.2019_00h00	0.0015415	0.43162	4.67626	13	AGFG1, DBNL, F2R, GJA1, MAP3K20, MAP3K21, MAP3K3, PEA15, PKN1, PRKAA1, PTPN1, RAF1, RALBP1
GO:0004705	JUN kinase activity	GO_BiologicalProcess-EBI-UniProt-GOA_27.02.2019_00h00	0.000934717	0.282285	6.42857	9	AGFG1, DBNL, GJA1, MAP3K20, MAP3K21, PKN1, PTPN1, RALBP1, SASH1
GO:0006919	activation of cysteine-type endopeptidase activity involved in apoptotic process	GO_BiologicalProcess-EBI-UniProt-GOA_27.02.2019_00h00	0.00719535	1	5.6	7	AGFG1, ENAH, F2R, FASN, MAPT, PML, RALBP1
GO:0046330	positive regulation of JNK cascade	GO_BiologicalProcess-EBI-UniProt-GOA_27.02.2019_00h00	0.0119413	1	4.36893	9	AGFG1, DBNL, GJA1, MAP3K20, MAP3K21, PKN1, PTPN1, RALBP1, SASH1
GO:0000186	activation of MAPKK activity	GO_BiologicalProcess-EBI-UniProt-GOA_27.02.2019_00h00	0.00324693	0.79225	6.48148	7	AGFG1, F2R, MAP3K20, MAP3K21, MAP3K3, RAF1, RALBP1
GO:0004709	MAP kinase kinase kinase activity	GO_BiologicalProcess-EBI-UniProt-GOA_27.02.2019_00h00	0.00114268	0.337092	9.09091	6	AGFG1, MAP3K20, MAP3K21, MAP3K3, RAF1, RALBP1
GO:0035666	TRIF-dependent toll-like receptor signaling pathway	GO_BiologicalProcess-EBI-UniProt-GOA_27.02.2019_00h00	0.041178	1	6.97674	3	AGFG1, RALBP1, TRAM1
GO:0043506	regulation of JUN kinase activity	GO_BiologicalProcess-EBI-UniProt-GOA_27.02.2019_00h00	0.000800963	0.248298	6.56934	9	AGFG1, DBNL, GJA1, MAP3K20, MAP3K21, PKN1, PTPN1, RALBP1, SASH1
GO:0043507	positive regulation of JUN kinase activity	GO_BiologicalProcess-EBI-UniProt-GOA_27.02.2019_00h00	0.000236021	0.0781231	7.75862	9	AGFG1, DBNL, GJA1, MAP3K20, MAP3K21, PKN1, PTPN1, RALBP1, SASH1
GO:0007257	activation of JUN kinase activity	GO_BiologicalProcess-EBI-UniProt-GOA_27.02.2019_00h00	4.64534e-05	0.0161658	10.9589	8	AGFG1, DBNL, GJA1, MAP3K20, MAP3K21, PKN1, PTPN1, RALBP1
GO:0070265	necrotic cell death	GO_BiologicalProcess-EBI-UniProt-GOA_27.02.2019_00h00	0.0189179	1	5.81395	5	AGFG1, CAV1, FASN, RALBP1, TRAM1
GO:0071166	ribonucleoprotein complex localization	GO_BiologicalProcess-EBI-UniProt-GOA_27.02.2019_00h00	0.00133207	0.380972	5.64972	10	AGFG1, ALKBH5, EIF4G1, NUP188, NUP88, RANBP2, SETD2, SRRM1, SRSF11, SUPT6H
GO:0006582	melanin metabolic process	GO_BiologicalProcess-EBI-UniProt-GOA_27.02.2019_00h00	0.0388018	1	7.14286	3	BSG, RANBP2, SLC7A11
GO:0036473	cell death in response to oxidative stress	GO_BiologicalProcess-EBI-UniProt-GOA_27.02.2019_00h00	0.00957777	1	5.30303	7	AGFG1, BSG, FOXO3, NCOA7, PML, RALBP1, SLC7A11
GO:0045104	intermediate filament cytoskeleton organization	GO_BiologicalProcess-EBI-UniProt-GOA_27.02.2019_00h00	0.00400504	0.937179	8.47458	5	AGFG1, DSP, RAF1, TMPO, VIM
GO:0072348	sulfur compound transport	GO_BiologicalProcess-EBI-UniProt-GOA_27.02.2019_00h00	0.000103478	0.0352859	11.4754	7	BSG, MARCKSL1, SLC1A1, SLC1A4, SLC35B2, SLC7A11, SLC9A3R1
GO:0097300	programmed necrotic cell death	GO_BiologicalProcess-EBI-UniProt-GOA_27.02.2019_00h00	0.00826445	1	7.14286	5	AGFG1, CAV1, FASN, RALBP1, TRAM1
GO:2001025	positive regulation of response to drug	GO_BiologicalProcess-EBI-UniProt-GOA_27.02.2019_00h00	0.00600628	1	9.7561	4	AGFG1, FOXO3, LGALS1, RALBP1
GO:0001504	neurotransmitter uptake	GO_BiologicalProcess-EBI-UniProt-GOA_27.02.2019_00h00	0.0234796	1	6.55738	4	BSG, SLC1A1, SLC29A1, SLC7A11
GO:0046621	negative regulation of organ growth	GO_BiologicalProcess-EBI-UniProt-GOA_27.02.2019_00h00	0.0147079	1	7.54717	4	AGFG1, CXADR, PKN1, RALBP1
GO:0060760	positive regulation of response to cytokine stimulus	GO_BiologicalProcess-EBI-UniProt-GOA_27.02.2019_00h00	0.0172546	1	5.95238	5	ADAM17, AGFG1, RALBP1, TRAM1, TRIM44
GO:0097527	necroptotic signaling pathway	GO_BiologicalProcess-EBI-UniProt-GOA_27.02.2019_00h00	0.00177371	0.485997	21.4286	3	AGFG1, FASN, RALBP1
GO:1901862	negative regulation of muscle tissue development	GO_BiologicalProcess-EBI-UniProt-GOA_27.02.2019_00h00	0.0451718	1	5.33333	4	AGFG1, CXADR, PKN1, RALBP1
GO:1902882	regulation of response to oxidative stress	GO_BiologicalProcess-EBI-UniProt-GOA_27.02.2019_00h00	0.00920632	1	5.34351	7	AGFG1, BSG, FOXO3, H2AFY, NCOA7, RALBP1, SLC7A11
GO:1902884	positive regulation of response to oxidative stress	GO_BiologicalProcess-EBI-UniProt-GOA_27.02.2019_00h00	0.0190829	1	9.375	3	AGFG1, FOXO3, RALBP1
GO:1990000	amyloid fibril formation	GO_BiologicalProcess-EBI-UniProt-GOA_27.02.2019_00h00	0.0242181	1	8.57143	3	AGFG1, MAPT, RALBP1
GO:2001040	positive regulation of cellular response to drug	GO_BiologicalProcess-EBI-UniProt-GOA_27.02.2019_00h00	0.00265756	0.682994	18.75	3	AGFG1, FOXO3, RALBP1
GO:0006855	drug transmembrane transport	GO_BiologicalProcess-EBI-UniProt-GOA_27.02.2019_00h00	0.0167322	1	4.3956	8	AGFG1, BSG, F2R, MARCKSL1, RALBP1, SLC1A1, SLC1A4, SLC7A11
GO:0015931	nucleobase-containing compound transport	GO_BiologicalProcess-EBI-UniProt-GOA_27.02.2019_00h00	0.0032486	0.789411	4.12979	14	AGFG1, ALKBH5, ATXN2, EIF4G1, NUP188, NUP88, RALBP1, RANBP2, SETD2, SLC29A1, SLC35B2, SRRM1, SRSF11, SUPT6H
GO:0016458	gene silencing	GO_BiologicalProcess-EBI-UniProt-GOA_27.02.2019_00h00	0.00123747	0.360104	4.41176	15	AGFG1, CHAF1A, EIF4G1, HIST1H1C, HIST1H1E, HIST1H3A, KMT2D, LIMD1, NUP188, NUP88, PCM1, RALBP1, RANBP2, RIF1, TSNAX
GO:0032239	regulation of nucleobase-containing compound transport	GO_BiologicalProcess-EBI-UniProt-GOA_27.02.2019_00h00	0.000565927	0.176003	18.1818	4	AGFG1, RALBP1, SETD2, SUPT6H
GO:0036475	neuron death in response to oxidative stress	GO_BiologicalProcess-EBI-UniProt-GOA_27.02.2019_00h00	0.032109	1	7.69231	3	BSG, NCOA7, SLC7A11
GO:0042438	melanin biosynthetic process	GO_BiologicalProcess-EBI-UniProt-GOA_27.02.2019_00h00	0.0364979	1	7.31707	3	BSG, RANBP2, SLC7A11
GO:0060419	heart growth	GO_BiologicalProcess-EBI-UniProt-GOA_27.02.2019_00h00	0.00884553	1	5.38462	7	AGFG1, AKAP13, CXADR, HEG1, PDLIM5, PKN1, RALBP1
GO:0070266	necroptotic process	GO_BiologicalProcess-EBI-UniProt-GOA_27.02.2019_00h00	0.0046239	1	8.19672	5	AGFG1, CAV1, FASN, RALBP1, TRAM1
GO:0071887	leukocyte apoptotic process	GO_BiologicalProcess-EBI-UniProt-GOA_27.02.2019_00h00	0.0019874	0.532623	5.76923	9	ADAM17, AGFG1, BSG, CD274, IRS2, PKN1, RALBP1, SLC7A11, YWHAQ
GO:0072337	modified amino acid transport	GO_BiologicalProcess-EBI-UniProt-GOA_27.02.2019_00h00	0.000870573	0.266395	11.9048	5	BSG, MARCKSL1, SLC1A4, SLC7A11, SLC9A3R1
GO:0097191	extrinsic apoptotic signaling pathway	GO_BiologicalProcess-EBI-UniProt-GOA_27.02.2019_00h00	0.000953799	0.28614	4.7138	14	AGFG1, CAV1, DAPK1, FASN, FOXO3, ICAM1, ITGA6, ITGAV, LMNA, PEA15, PML, RAF1, RALBP1, WDR11
GO:1900407	regulation of cellular response to oxidative stress	GO_BiologicalProcess-EBI-UniProt-GOA_27.02.2019_00h00	0.022298	1	4.91803	6	AGFG1, BSG, FOXO3, NCOA7, RALBP1, SLC7A11
GO:1900409	positive regulation of cellular response to oxidative stress	GO_BiologicalProcess-EBI-UniProt-GOA_27.02.2019_00h00	0.0160327	1	10	3	AGFG1, FOXO3, RALBP1
GO:0048635	negative regulation of muscle organ development	GO_BiologicalProcess-EBI-UniProt-GOA_27.02.2019_00h00	0.03813	1	5.6338	4	AGFG1, CXADR, PKN1, RALBP1
GO:0055017	cardiac muscle tissue growth	GO_BiologicalProcess-EBI-UniProt-GOA_27.02.2019_00h00	0.00632187	1	5.7377	7	AGFG1, AKAP13, CXADR, HEG1, PDLIM5, PKN1, RALBP1
GO:0060968	regulation of gene silencing	GO_BiologicalProcess-EBI-UniProt-GOA_27.02.2019_00h00	0.00192615	0.518135	5.37634	10	AGFG1, EIF4G1, HIST1H1C, HIST1H1E, HIST1H3A, LIMD1, NUP188, NUP88, RALBP1, RANBP2
GO:0062098	regulation of programmed necrotic cell death	GO_BiologicalProcess-EBI-UniProt-GOA_27.02.2019_00h00	0.0260792	1	8.33333	3	AGFG1, CAV1, RALBP1
GO:1901033	positive regulation of response to reactive oxygen species	GO_BiologicalProcess-EBI-UniProt-GOA_27.02.2019_00h00	0.002188	0.57982	20	3	AGFG1, FOXO3, RALBP1
GO:1903201	regulation of oxidative stress-induced cell death	GO_BiologicalProcess-EBI-UniProt-GOA_27.02.2019_00h00	0.0140764	1	5.45455	6	AGFG1, BSG, FOXO3, NCOA7, RALBP1, SLC7A11
GO:0001961	positive regulation of cytokine-mediated signaling pathway	GO_BiologicalProcess-EBI-UniProt-GOA_27.02.2019_00h00	0.0122037	1	6.49351	5	ADAM17, AGFG1, RALBP1, TRAM1, TRIM44
GO:0006862	nucleotide transport	GO_BiologicalProcess-EBI-UniProt-GOA_27.02.2019_00h00	0.0342668	1	7.5	3	AGFG1, RALBP1, SLC35B2
GO:0008625	extrinsic apoptotic signaling pathway via death domain receptors	GO_BiologicalProcess-EBI-UniProt-GOA_27.02.2019_00h00	0.00528329	1	5.9322	7	AGFG1, DAPK1, FASN, ICAM1, PEA15, RAF1, RALBP1
GO:0015238	drug transmembrane transporter activity	GO_BiologicalProcess-EBI-UniProt-GOA_27.02.2019_00h00	0.00677345	1	5.16129	8	AGFG1, BSG, F2R, MARCKSL1, RALBP1, SLC1A1, SLC1A4, SLC7A11
GO:0015605	organophosphate ester transmembrane transporter activity	GO_BiologicalProcess-EBI-UniProt-GOA_27.02.2019_00h00	0.046145	1	6.66667	3	AGFG1, RALBP1, SLC35B2
GO:0015932	nucleobase-containing compound transmembrane transporter activity	GO_BiologicalProcess-EBI-UniProt-GOA_27.02.2019_00h00	0.024757	1	6.45161	4	AGFG1, RALBP1, SLC29A1, SLC35B2
GO:0016441	posttranscriptional gene silencing	GO_BiologicalProcess-EBI-UniProt-GOA_27.02.2019_00h00	0.00303327	0.752251	5.05051	10	AGFG1, CHAF1A, EIF4G1, HIST1H3A, LIMD1, NUP188, NUP88, RALBP1, RANBP2, TSNAX
GO:0021591	ventricular system development	GO_BiologicalProcess-EBI-UniProt-GOA_27.02.2019_00h00	0.000319967	0.103349	14.7059	5	BSG, CENPF, KDM2B, PEA15, SLC7A11
GO:0031047	gene silencing by RNA	GO_BiologicalProcess-EBI-UniProt-GOA_27.02.2019_00h00	0.00782932	1	4.40529	10	AGFG1, CHAF1A, EIF4G1, HIST1H3A, LIMD1, NUP188, NUP88, RALBP1, RANBP2, TSNAX
GO:0055081	anion homeostasis	GO_BiologicalProcess-EBI-UniProt-GOA_27.02.2019_00h00	0.00288268	0.729318	7.59494	6	BSG, PRKAA1, SLC12A6, SLC12A7, SLC7A11, SLC9A3R1
GO:0070227	lymphocyte apoptotic process	GO_BiologicalProcess-EBI-UniProt-GOA_27.02.2019_00h00	0.0323064	1	5.05051	5	AGFG1, CD274, IRS2, PKN1, RALBP1
GO:0071550	death-inducing signaling complex assembly	GO_BiologicalProcess-EBI-UniProt-GOA_27.02.2019_00h00	0.00318471	0.780253	17.6471	3	AGFG1, RAF1, RALBP1
GO:0072349	modified amino acid transmembrane transporter activity	GO_BiologicalProcess-EBI-UniProt-GOA_27.02.2019_00h00	0.00241796	0.631087	12.5	4	BSG, MARCKSL1, SLC1A4, SLC7A11
GO:1901505	carbohydrate derivative transmembrane transporter activity	GO_BiologicalProcess-EBI-UniProt-GOA_27.02.2019_00h00	0.0274356	1	6.25	4	AGFG1, RALBP1, SLC29A1, SLC35B2
GO:1901679	nucleotide transmembrane transport	GO_BiologicalProcess-EBI-UniProt-GOA_27.02.2019_00h00	0.0260792	1	8.33333	3	AGFG1, RALBP1, SLC35B2
GO:1903209	positive regulation of oxidative stress-induced cell death	GO_BiologicalProcess-EBI-UniProt-GOA_27.02.2019_00h00	0.0132789	1	10.7143	3	AGFG1, FOXO3, RALBP1
GO:0051028	mRNA transport	GO_BiologicalProcess-EBI-UniProt-GOA_27.02.2019_00h00	0.00715918	1	4.46429	10	AGFG1, ALKBH5, EIF4G1, NUP188, NUP88, RANBP2, SETD2, SRRM1, SRSF11, SUPT6H
GO:0006405	RNA export from nucleus	GO_BiologicalProcess-EBI-UniProt-GOA_27.02.2019_00h00	0.0017785	0.48553	5.43478	10	AGFG1, ALKBH5, EIF4G1, NUP188, NUP88, RANBP2, SETD2, SRRM1, SRSF11, SUPT6H
GO:0006857	oligopeptide transport	GO_BiologicalProcess-EBI-UniProt-GOA_27.02.2019_00h00	0.00015323	0.0514851	25	4	BSG, MARCKSL1, SLC7A11, SLC9A3R1
GO:0043123	positive regulation of I-kappaB kinase/NF-kappaB signaling	GO_BiologicalProcess-EBI-UniProt-GOA_27.02.2019_00h00	0.000465004	0.148801	5.32787	13	AGFG1, AKAP13, EEF1D, F2R, GJA1, LGALS1, MAP3K20, MAP3K3, MTDH, PRKD1, RALBP1, SLC35B2, TRAM1
GO:0045843	negative regulation of striated muscle tissue development	GO_BiologicalProcess-EBI-UniProt-GOA_27.02.2019_00h00	0.0364755	1	5.71429	4	AGFG1, CXADR, PKN1, RALBP1
GO:0060147	regulation of posttranscriptional gene silencing	GO_BiologicalProcess-EBI-UniProt-GOA_27.02.2019_00h00	0.00353587	0.845074	5.7554	8	AGFG1, EIF4G1, HIST1H3A, LIMD1, NUP188, NUP88, RALBP1, RANBP2
GO:0060148	positive regulation of posttranscriptional gene silencing	GO_BiologicalProcess-EBI-UniProt-GOA_27.02.2019_00h00	0.00303238	0.755063	11.7647	4	AGFG1, EIF4G1, LIMD1, RALBP1
GO:0060443	mammary gland morphogenesis	GO_BiologicalProcess-EBI-UniProt-GOA_27.02.2019_00h00	0.0302807	1	6.06061	4	CAV1, EPHA2, MME, PML
GO:0060544	regulation of necroptotic process	GO_BiologicalProcess-EBI-UniProt-GOA_27.02.2019_00h00	0.0207199	1	9.09091	3	AGFG1, CAV1, RALBP1
GO:0060966	regulation of gene silencing by RNA	GO_BiologicalProcess-EBI-UniProt-GOA_27.02.2019_00h00	0.00353587	0.845074	5.7554	8	AGFG1, EIF4G1, HIST1H3A, LIMD1, NUP188, NUP88, RALBP1, RANBP2
GO:0061117	negative regulation of heart growth	GO_BiologicalProcess-EBI-UniProt-GOA_27.02.2019_00h00	0.00549622	1	10	4	AGFG1, CXADR, PKN1, RALBP1
GO:0070304	positive regulation of stress-activated protein kinase signaling cascade	GO_BiologicalProcess-EBI-UniProt-GOA_27.02.2019_00h00	0.00985376	1	4.25532	10	AGFG1, DBNL, GJA1, MAP3K20, MAP3K21, MAP3K3, PKN1, PTPN1, RALBP1, SASH1
GO:1903203	regulation of oxidative stress-induced neuron death	GO_BiologicalProcess-EBI-UniProt-GOA_27.02.2019_00h00	0.0300249	1	7.89474	3	BSG, NCOA7, SLC7A11
GO:1905206	positive regulation of hydrogen peroxide-induced cell death	GO_BiologicalProcess-EBI-UniProt-GOA_27.02.2019_00h00	0.00110081	0.32694	25	3	AGFG1, FOXO3, RALBP1
GO:2001236	regulation of extrinsic apoptotic signaling pathway	GO_BiologicalProcess-EBI-UniProt-GOA_27.02.2019_00h00	0.000526766	0.165931	5.55556	12	AGFG1, CAV1, FASN, ICAM1, ITGA6, ITGAV, LMNA, PEA15, PML, RAF1, RALBP1, WDR11
GO:0035672	oligopeptide transmembrane transport	GO_BiologicalProcess-EBI-UniProt-GOA_27.02.2019_00h00	0.002188	0.57982	20	3	BSG, MARCKSL1, SLC7A11
GO:0002088	lens development in camera-type eye	GO_BiologicalProcess-EBI-UniProt-GOA_27.02.2019_00h00	0.0276961	1	5.26316	5	BSG, EPHA2, SHROOM2, SLC7A11, VIM
GO:0015215	nucleotide transmembrane transporter activity	GO_BiologicalProcess-EBI-UniProt-GOA_27.02.2019_00h00	0.0260792	1	8.33333	3	AGFG1, RALBP1, SLC35B2
GO:0015865	purine nucleotide transport	GO_BiologicalProcess-EBI-UniProt-GOA_27.02.2019_00h00	0.0207199	1	9.09091	3	AGFG1, RALBP1, SLC35B2
GO:0015868	purine ribonucleotide transport	GO_BiologicalProcess-EBI-UniProt-GOA_27.02.2019_00h00	0.0160327	1	10	3	AGFG1, RALBP1, SLC35B2
GO:0016572	histone phosphorylation	GO_BiologicalProcess-EBI-UniProt-GOA_27.02.2019_00h00	0.0177009	1	7.14286	4	AGFG1, H2AFY, PKN1, PRKAA1
GO:0034635	glutathione transport	GO_BiologicalProcess-EBI-UniProt-GOA_27.02.2019_00h00	6.59986e-06	0.00240895	50	4	BSG, MARCKSL1, SLC7A11, SLC9A3R1
GO:0035194	posttranscriptional gene silencing by RNA	GO_BiologicalProcess-EBI-UniProt-GOA_27.02.2019_00h00	0.00292508	0.737121	5.07614	10	AGFG1, CHAF1A, EIF4G1, HIST1H3A, LIMD1, NUP188, NUP88, RALBP1, RANBP2, TSNAX
GO:0070306	lens fiber cell differentiation	GO_BiologicalProcess-EBI-UniProt-GOA_27.02.2019_00h00	0.00600628	1	9.7561	4	BSG, EPHA2, SLC7A11, VIM
GO:0071426	ribonucleoprotein complex export from nucleus	GO_BiologicalProcess-EBI-UniProt-GOA_27.02.2019_00h00	0.00127652	0.368914	5.68182	10	AGFG1, ALKBH5, EIF4G1, NUP188, NUP88, RANBP2, SETD2, SRRM1, SRSF11, SUPT6H
GO:1903204	negative regulation of oxidative stress-induced neuron death	GO_BiologicalProcess-EBI-UniProt-GOA_27.02.2019_00h00	0.0146189	1	10.3448	3	BSG, NCOA7, SLC7A11
GO:1903265	positive regulation of tumor necrosis factor-mediated signaling pathway	GO_BiologicalProcess-EBI-UniProt-GOA_27.02.2019_00h00	0.00377156	0.893859	16.6667	3	ADAM17, AGFG1, RALBP1
GO:2001237	negative regulation of extrinsic apoptotic signaling pathway	GO_BiologicalProcess-EBI-UniProt-GOA_27.02.2019_00h00	0.000224652	0.0745844	7.0922	10	AGFG1, FASN, ICAM1, ITGA6, ITGAV, LMNA, PEA15, RAF1, RALBP1, WDR11
GO:2001238	positive regulation of extrinsic apoptotic signaling pathway	GO_BiologicalProcess-EBI-UniProt-GOA_27.02.2019_00h00	0.0122037	1	6.49351	5	AGFG1, CAV1, PEA15, PML, RALBP1
GO:0042939	tripeptide transport	GO_BiologicalProcess-EBI-UniProt-GOA_27.02.2019_00h00	6.59986e-06	0.00240895	50	4	BSG, MARCKSL1, SLC7A11, SLC9A3R1
GO:0055022	negative regulation of cardiac muscle tissue growth	GO_BiologicalProcess-EBI-UniProt-GOA_27.02.2019_00h00	0.00549622	1	10	4	AGFG1, CXADR, PKN1, RALBP1
GO:0055026	negative regulation of cardiac muscle tissue development	GO_BiologicalProcess-EBI-UniProt-GOA_27.02.2019_00h00	0.0120567	1	8	4	AGFG1, CXADR, PKN1, RALBP1
GO:0060044	negative regulation of cardiac muscle cell proliferation	GO_BiologicalProcess-EBI-UniProt-GOA_27.02.2019_00h00	0.0120122	1	11.1111	3	AGFG1, CXADR, RALBP1
GO:1902041	regulation of extrinsic apoptotic signaling pathway via death domain receptors	GO_BiologicalProcess-EBI-UniProt-GOA_27.02.2019_00h00	0.00391509	0.920047	7.14286	6	AGFG1, FASN, ICAM1, PEA15, RAF1, RALBP1
GO:0015804	neutral amino acid transport	GO_BiologicalProcess-EBI-UniProt-GOA_27.02.2019_00h00	0.0288373	1	6.15385	4	BSG, SLC1A1, SLC1A4, SLC7A11
GO:0035443	tripeptide transmembrane transport	GO_BiologicalProcess-EBI-UniProt-GOA_27.02.2019_00h00	0.00018716	0.0626985	42.8571	3	BSG, MARCKSL1, SLC7A11
GO:0043090	amino acid import	GO_BiologicalProcess-EBI-UniProt-GOA_27.02.2019_00h00	0.032109	1	7.69231	3	BSG, SLC1A1, SLC7A11
GO:0051938	L-glutamate import	GO_BiologicalProcess-EBI-UniProt-GOA_27.02.2019_00h00	0.00265756	0.682994	18.75	3	BSG, SLC1A1, SLC7A11
GO:0002763	positive regulation of myeloid leukocyte differentiation	GO_BiologicalProcess-EBI-UniProt-GOA_27.02.2019_00h00	0.048947	1	5.19481	4	ACIN1, AGFG1, RALBP1, YWHAQ
GO:0015216	purine nucleotide transmembrane transporter activity	GO_BiologicalProcess-EBI-UniProt-GOA_27.02.2019_00h00	0.0175206	1	9.67742	3	AGFG1, RALBP1, SLC35B2
GO:0015813	L-glutamate transmembrane transport	GO_BiologicalProcess-EBI-UniProt-GOA_27.02.2019_00h00	0.0132789	1	10.7143	3	BSG, SLC1A1, SLC7A11
GO:0034775	glutathione transmembrane transport	GO_BiologicalProcess-EBI-UniProt-GOA_27.02.2019_00h00	0.00018716	0.0626985	42.8571	3	BSG, MARCKSL1, SLC7A11
GO:0035173	histone kinase activity	GO_BiologicalProcess-EBI-UniProt-GOA_27.02.2019_00h00	0.0175206	1	9.67742	3	AGFG1, PKN1, PRKAA1
GO:0035195	gene silencing by miRNA	GO_BiologicalProcess-EBI-UniProt-GOA_27.02.2019_00h00	0.00612876	1	4.86486	9	AGFG1, CHAF1A, EIF4G1, HIST1H3A, LIMD1, NUP188, NUP88, RALBP1, RANBP2
GO:0051503	adenine nucleotide transport	GO_BiologicalProcess-EBI-UniProt-GOA_27.02.2019_00h00	0.0146189	1	10.3448	3	AGFG1, RALBP1, SLC35B2
GO:0060964	regulation of gene silencing by miRNA	GO_BiologicalProcess-EBI-UniProt-GOA_27.02.2019_00h00	0.00309405	0.764231	5.88235	8	AGFG1, EIF4G1, HIST1H3A, LIMD1, NUP188, NUP88, RALBP1, RANBP2
GO:0071427	mRNA-containing ribonucleoprotein complex export from nucleus	GO_BiologicalProcess-EBI-UniProt-GOA_27.02.2019_00h00	0.000432666	0.139319	6.53595	10	AGFG1, ALKBH5, EIF4G1, NUP188, NUP88, RANBP2, SETD2, SRRM1, SRSF11, SUPT6H
GO:0089718	amino acid import across plasma membrane	GO_BiologicalProcess-EBI-UniProt-GOA_27.02.2019_00h00	0.0224316	1	8.82353	3	BSG, SLC1A1, SLC7A11
GO:0090557	establishment of endothelial intestinal barrier	GO_BiologicalProcess-EBI-UniProt-GOA_27.02.2019_00h00	0.00141221	0.401067	23.0769	3	AFDN, FASN, ICAM1
GO:0099516	ion antiporter activity	GO_BiologicalProcess-EBI-UniProt-GOA_27.02.2019_00h00	0.0276961	1	5.26316	5	AGFG1, BSG, RALBP1, SLC7A11, SLC9A3R1
GO:1902042	negative regulation of extrinsic apoptotic signaling pathway via death domain receptors	GO_BiologicalProcess-EBI-UniProt-GOA_27.02.2019_00h00	0.00025368	0.0834608	12	6	AGFG1, FASN, ICAM1, PEA15, RAF1, RALBP1
GO:2000637	positive regulation of gene silencing by miRNA	GO_BiologicalProcess-EBI-UniProt-GOA_27.02.2019_00h00	0.00271327	0.691885	12.1212	4	AGFG1, EIF4G1, LIMD1, RALBP1
GO:0016909	SAP kinase activity	GO_BiologicalProcess-EBI-UniProt-GOA_27.02.2019_00h00	0.000934717	0.282285	6.42857	9	AGFG1, DBNL, GJA1, MAP3K20, MAP3K21, PKN1, PTPN1, RALBP1, SASH1
GO:0004712	protein serine/threonine/tyrosine kinase activity	GO_BiologicalProcess-EBI-UniProt-GOA_27.02.2019_00h00	0.0100474	1	4.81928	8	AGFG1, F2R, MAP3K20, MAP3K21, MAP3K3, PRKAA1, RAF1, RALBP1
GO:0005346	purine ribonucleotide transmembrane transporter activity	GO_BiologicalProcess-EBI-UniProt-GOA_27.02.2019_00h00	0.0132789	1	10.7143	3	AGFG1, RALBP1, SLC35B2
GO:0006406	mRNA export from nucleus	GO_BiologicalProcess-EBI-UniProt-GOA_27.02.2019_00h00	0.000432666	0.139319	6.53595	10	AGFG1, ALKBH5, EIF4G1, NUP188, NUP88, RANBP2, SETD2, SRRM1, SRSF11, SUPT6H
GO:0045649	regulation of macrophage differentiation	GO_BiologicalProcess-EBI-UniProt-GOA_27.02.2019_00h00	0.0224316	1	8.82353	3	AGFG1, RALBP1, YWHAQ
GO:0098712	L-glutamate import across plasma membrane	GO_BiologicalProcess-EBI-UniProt-GOA_27.02.2019_00h00	0.002188	0.57982	20	3	BSG, SLC1A1, SLC7A11
GO:0000099	sulfur amino acid transmembrane transporter activity	GO_BiologicalProcess-EBI-UniProt-GOA_27.02.2019_00h00	1.92461e-05	0.00689012	40	4	BSG, SLC1A1, SLC1A4, SLC7A11
GO:0000295	adenine nucleotide transmembrane transporter activity	GO_BiologicalProcess-EBI-UniProt-GOA_27.02.2019_00h00	0.0132789	1	10.7143	3	AGFG1, RALBP1, SLC35B2
GO:0005313	L-glutamate transmembrane transporter activity	GO_BiologicalProcess-EBI-UniProt-GOA_27.02.2019_00h00	0.00265756	0.682994	18.75	3	BSG, SLC1A1, SLC7A11
GO:0015172	acidic amino acid transmembrane transporter activity	GO_BiologicalProcess-EBI-UniProt-GOA_27.02.2019_00h00	0.00265756	0.682994	18.75	3	BSG, SLC1A1, SLC7A11
GO:0015175	neutral amino acid transmembrane transporter activity	GO_BiologicalProcess-EBI-UniProt-GOA_27.02.2019_00h00	0.0147079	1	7.54717	4	BSG, SLC1A1, SLC1A4, SLC7A11
GO:0015301	anion:anion antiporter activity	GO_BiologicalProcess-EBI-UniProt-GOA_27.02.2019_00h00	0.0166645	1	7.27273	4	AGFG1, BSG, RALBP1, SLC7A11
GO:0032874	positive regulation of stress-activated MAPK cascade	GO_BiologicalProcess-EBI-UniProt-GOA_27.02.2019_00h00	0.00958091	1	4.2735	10	AGFG1, DBNL, GJA1, MAP3K20, MAP3K21, MAP3K3, PKN1, PTPN1, RALBP1, SASH1
GO:0043280	positive regulation of cysteine-type endopeptidase activity involved in apoptotic process	GO_BiologicalProcess-EBI-UniProt-GOA_27.02.2019_00h00	0.0143727	1	4.51977	8	AGFG1, DAPK1, ENAH, F2R, FASN, MAPT, PML, RALBP1
GO:0043406	positive regulation of MAP kinase activity	GO_BiologicalProcess-EBI-UniProt-GOA_27.02.2019_00h00	0.00409325	0.953727	4.03226	15	AGFG1, AKAP13, DBNL, F2R, GJA1, MAP3K20, MAP3K21, MAP3K3, PEA15, PKN1, PRKAA1, PTPN1, RAF1, RALBP1, SASH1
GO:0045651	positive regulation of macrophage differentiation	GO_BiologicalProcess-EBI-UniProt-GOA_27.02.2019_00h00	0.0108181	1	11.5385	3	AGFG1, RALBP1, YWHAQ
GO:0007258	JUN phosphorylation	GO_BiologicalProcess-EBI-UniProt-GOA_27.02.2019_00h00	0.000934717	0.282285	6.42857	9	AGFG1, DBNL, GJA1, MAP3K20, MAP3K21, PKN1, PTPN1, RALBP1, SASH1
GO:0002756	MyD88-independent toll-like receptor signaling pathway	GO_BiologicalProcess-EBI-UniProt-GOA_27.02.2019_00h00	0.0487345	1	6.52174	3	AGFG1, RALBP1, TRAM1
GO:0004708	MAP kinase kinase activity	GO_BiologicalProcess-EBI-UniProt-GOA_27.02.2019_00h00	0.00689483	1	5.64516	7	AGFG1, F2R, MAP3K20, MAP3K21, MAP3K3, RAF1, RALBP1
GO:0034138	toll-like receptor 3 signaling pathway	GO_BiologicalProcess-EBI-UniProt-GOA_27.02.2019_00h00	0.0224316	1	8.82353	3	AGFG1, CAV1, RALBP1
GO:2001056	positive regulation of cysteine-type endopeptidase activity	GO_BiologicalProcess-EBI-UniProt-GOA_27.02.2019_00h00	0.0254728	1	4.06091	8	AGFG1, DAPK1, ENAH, F2R, FASN, MAPT, PML, RALBP1
